# Supplementary material for: A Neural Controller Model Considering the Vestibulospinal Tract in Human Postural Control
Source: Front Comput Neurosci. 2022 Feb 25;16:785099. doi: 10.3389/fncom.2022.785099 (PMC8913724; doi:10.3389/fncom.2022.785099)
Supplement: Supplementary file 1 [file Table_1.XLSX]

## Sheet: Sheet1
VST±	||u_ff||^2	glut_med1_r	glut_med2_r	glut_med3_r	bifemlh_r	bifemsh_r	sar_r	add_mag2_r	tfl_r	pect_r	grac_r	glut_max1_r	glut_max2_r	glut_max3_r	iliacus_r	psoas_r	quad_fem_r	gem_r	peri_r	rect_fem_r	vas_int_r	med_gas_r	lat_gas_r	soleus_r	tib_post_r	flex_dig_r	flex_hal_r	tib_ant_r	per_brev_r	per_long_r	per_tert_r	ext_dig_r	ext_hal_r	glut_med1_l	glut_med2_l	glut_med3_l	bifemlh_l	bifemsh_l	sar_l	add_mag2_l	tfl_l	pect_l	grac_l	glut_max1_l	glut_max2_l	glut_max3_l	iliacus_l	psoas_l	quad_fem_l
VST+	1.5	0.237068	0.0558919	0.0231462	0.0589765	0.0575963	0.019159	0.158669	0.0400767	0.237837	0.0762442	0.0225044	0.0225044	0.0225044	0.13178	0.0974738	0.112213	0.192498	0.0811414	0.0225044	0.0225044	0.0532891	0.0507848	0.0242436	0.113221	0.111365	0.0724079	0.0764133	0.320477	0.282441	0.245756	0.0913367	0.0541077	0.226253	0.059949	0.0265083	0.0598423	0.0587504	0.0184707	0.160955	0.0412815	0.236864	0.0775874	0.0225044	0.0225044	0.0225044	0.130833	0.0979443	0.0939269
	2	0.276809	0.0874561	0.0287658	0.058009	0.07198	0.0254242	0.223791	0.0654802	0.291869	0.101403	0.00818602	0.00779153	0.023192	0.146137	0.119109	0.136402	0.22189	0.0966155	0.00814664	0.00817115	0.0497416	0.0501357	0.0151629	0.133225	0.128955	0.07974	0.0618938	0.340341	0.310645	0.209456	0.0825443	0.0413897	0.276902	0.0805938	0.027327	0.0613151	0.0712203	0.0260744	0.227013	0.0685745	0.300639	0.105105	0.0080125	0.00779153	0.0158574	0.145689	0.115956	0.133201
	2.5	0.286036	0.0676227	0.017018	0.060477	0.0687719	0.0227933	0.214235	0.0605366	0.292134	0.102682	0.00937232	0.00937232	0.0102479	0.141321	0.107336	0.14628	0.286397	0.113364	0.00937232	0.00937232	0.0570288	0.0548224	0.0111712	0.184481	0.178746	0.110013	0.0802038	0.45235	0.416901	0.276166	0.103534	0.0506643	0.293682	0.0630701	0.016259	0.0628899	0.0697029	0.0227688	0.215483	0.0630141	0.292919	0.102539	0.00937232	0.00937232	0.00988224	0.14376	0.108364	0.141586
	3	0.185889	0.0410134	0.0410134	0.0621213	0.0510161	0.0047645	0.12943	0.016546	0.222809	0.0584268	0.0410134	0.0410134	0.0410134	0.133811	0.0939618	0.0400974	0.079538	0.0485651	0.0410134	0.0410134	0.053585	0.0525705	0.0410134	0.0880286	0.0882257	0.0627949	0.0928269	0.291259	0.231534	0.298448	0.111993	0.0724961	0.189819	0.0410134	0.0410134	0.0623888	0.0505333	0.00565023	0.129316	0.0184399	0.217698	0.0569809	0.0410134	0.0410134	0.0410134	0.13546	0.0945987	0.035301
	3.5	0.346549	0.0245656	0.0100163	0.13355	0.114958	0.00225018	0.116022	0.0487064	0.207858	0.0446708	0.0233961	0.0370762	0.0686123	0.253742	0.238318	0.117571	0.413332	0.158805	0.0214875	0.02971	0.0472316	0.0492115	0.0160356	0.264859	0.25957	0.1628	0.0970788	0.585817	0.551117	0.441656	0.175108	0.0710465	0.325228	0.0287948	0.014085	0.132371	0.112644	0.00296866	0.105753	0.0490488	0.20519	0.0439942	0.0275011	0.0413321	0.0727239	0.252716	0.238031	0.0998566
	4	0.370322	0.0415278	0.0146358	0.156571	0.1383	0.00313522	0.119457	0.0621623	0.239639	0.0395822	0.0417873	0.0636341	0.108264	0.305862	0.290006	0.10245	0.394642	0.20127	0.0290311	0.0436099	0.0504939	0.0617725	0.0180147	0.24822	0.243558	0.152591	0.100051	0.554975	0.51821	0.419619	0.171435	0.0739875	0.350782	0.0487335	0.0176574	0.155488	0.140348	0.0045491	0.104284	0.0625601	0.233664	0.0389236	0.0495438	0.0711477	0.111705	0.303224	0.288156	0.0806234
	4.5	0.346164	0.0779773	0.024732	0.18879	0.165094	0.00728236	0.101459	0.0780434	0.272876	0.0463245	0.0783553	0.107282	0.157159	0.365166	0.351173	0.0542325	0.312096	0.167692	0.0344539	0.0658676	0.0554096	0.0767723	0.0209049	0.227355	0.22301	0.140392	0.102967	0.524985	0.487194	0.391681	0.16656	0.0784576	0.344116	0.075927	0.0254405	0.189692	0.174651	0.00802548	0.0979164	0.0789152	0.265766	0.0478338	0.0764118	0.106427	0.155164	0.359783	0.346868	0.048646
VST-	2	0.284269	0.0872348	0.027251	0.059809	0.0776449	0.0287797	0.252044	0.0758483	0.319189	0.114001	0.00467481	0.00124592	0.0346459	0.151061	0.124089	0.148758	0.230472	0.103981	0.00701465	0.00542	0.0487751	0.0514843	0.0139965	0.141064	0.13571	0.0833815	0.0627908	0.354478	0.325231	0.212787	0.0859653	0.0418928	0.287152	0.0884304	0.0267079	0.0587525	0.0754236	0.0281405	0.254381	0.0778847	0.321259	0.113797	0.00374614	0.00137132	0.0344673	0.14948	0.12198	0.150461
	2.5	0.318226	0.107262	0.0351835	0.0638982	0.0908413	0.033515	0.293486	0.0910809	0.36927	0.132311	0.00303736	0.001	0.0405487	0.171819	0.142315	0.165698	0.223577	0.111545	0.00792342	0.00470588	0.0538255	0.0580351	0.015509	0.12783	0.123397	0.0757574	0.0596604	0.32981	0.302027	0.205626	0.0854854	0.0426453	0.31803	0.0971192	0.0348542	0.0721191	0.0889788	0.0328713	0.306245	0.0896397	0.382602	0.137757	0.00702456	0.00130237	0.0455403	0.180447	0.149713	0.161114
	3	0.327575	0.0357847	0.0105693	0.135869	0.132892	0.00391973	0.0945349	0.0544441	0.204493	0.0450656	0.0367791	0.0547379	0.0901605	0.259431	0.245511	0.0948688	0.375604	0.177013	0.0176913	0.0376732	0.0500756	0.0585167	0.018197	0.22126	0.215347	0.135695	0.0897913	0.502179	0.469041	0.354495	0.148815	0.0656457	0.299871	0.0444739	0.0121195	0.134351	0.133133	0.00643366	0.0868055	0.0544575	0.202834	0.0449903	0.0438625	0.0625865	0.0946929	0.259726	0.246674	0.0563197
	3.5	0.343369	0.0324004	0.00985131	0.142517	0.125004	0.00340606	0.117892	0.0586029	0.219738	0.0445389	0.0384264	0.0594059	0.102635	0.268205	0.251875	0.106161	0.391149	0.167509	0.0288143	0.042914	0.054442	0.0616304	0.016013	0.253143	0.248482	0.157649	0.0954047	0.544616	0.508614	0.431626	0.179152	0.0731694	0.336503	0.038316	0.0126309	0.14171	0.122828	0.00429067	0.111453	0.0582803	0.223059	0.0451964	0.0419921	0.0611176	0.100306	0.27318	0.256205	0.107737
	4	0.348668	0.0451974	0.0111646	0.153035	0.120788	0.00571178	0.100695	0.0656763	0.223633	0.0375009	0.0515428	0.0749119	0.120002	0.294073	0.278552	0.117062	0.366903	0.188478	0.0343589	0.0522111	0.0551459	0.064044	0.0157957	0.257349	0.253627	0.158127	0.103629	0.560665	0.52206	0.451136	0.186963	0.0804554	0.348274	0.0459766	0.0118456	0.153842	0.116182	0.00560148	0.0986041	0.0658255	0.220701	0.0364946	0.0527893	0.0772458	0.122112	0.292064	0.277072	0.108337
	4.5	0.390727	0.0663494	0.0270458	0.176028	0.172721	0.0135675	0.130289	0.0879339	0.267154	0.0548906	0.0585143	0.0828583	0.13133	0.351665	0.338331	0.123857	0.357686	0.194092	0.041183	0.0637888	0.0602215	0.0726901	0.0229196	0.237551	0.233506	0.145703	0.105582	0.538282	0.496351	0.43854	0.191555	0.0853233	0.371488	0.0728318	0.0316416	0.177558	0.176562	0.0127676	0.125864	0.08636	0.258459	0.055719	0.0660327	0.0874026	0.134973	0.343161	0.331639	0.0806238
[truncated: 46 more columns]
