# Supplementary material for: A Neural Controller Model Considering the Vestibulospinal Tract in Human Postural Control
Source: Front Comput Neurosci. 2022 Feb 25;16:785099. doi: 10.3389/fncom.2022.785099 (PMC8913724; doi:10.3389/fncom.2022.785099)
Supplement: Supplementary file 2 [file Table_2.XLSX]

## Sheet: Sheet1
VST±	||u_ff||^2	pd_kp_back_ex	pd_kd_back_ex	pd_kp_back_fl	pd_kd_back_fl	pd_kp_hip_ex	pd_kd_hip_ex	pd_kp_hip_fl	pd_kd_hip_fl	pd_kp_knee_ex	pd_kd_knee_ex	pd_kp_knee_fl	pd_kd_knee_fl	pd_kp_ankle_ex	pd_kd_ankle_ex	pd_kp_ankle_fl	pd_kd_ankle_fl	pd_kp_subtalar_ev	pd_kd_subtalar_ev	pd_kp_subtalar_in	pd_kd_subtalar_in	pd_kp_bi	pd_kd_bi	pd_kp_neck_ex	pd_kd_neck_ex	pd_kp_neck_fl	pd_kd_neck_fl	pd_kp_bi_neck	pd_kd_bi_neck	gain_acc_lx_back_ex	gain_acc_lx_back_fl	gain_acc_lx_hip_ex	gain_acc_lx_hip_fl	gain_acc_lx_knee_ex	gain_acc_lx_knee_fl	gain_acc_lx_ankle_ex	gain_acc_lx_ankle_fl	gain_acc_lx_subtalar_ev	gain_acc_lx_subtalar_in	gain_acc_lx_bi	gain_acc_lx_neck_ex	gain_acc_lx_neck_fl	gain_acc_lx_bi_neck	gain_acc_ly_back_ex	gain_acc_ly_back_fl	gain_acc_ly_hip_ex	gain_acc_ly_hip_fl	gain_acc_ly_knee_ex	gain_acc_ly_knee_fl
VST+	1.5	0.0347291	0.0385354	0.0189061	0.0089861	0.249516	0.0105842	0.101574	0.0132101	0.28665	0.00707976	0.875192	0.0516681	0.165228	0.128714	0.69294	0.42566	0.00693686	0.00035488	0.330182	0.0361933	0.000852378	0.000174422	0.00769472	0.0039722	0.101518	0.0213282	0.00604131	0.00178896	4.75317e-07	1.59693e-05	8.00556e-07	2.83336e-06	1.97543e-06	5.34536e-05	2.85477e-05	0.000196903	7.0054e-07	7.57812e-06	1.4748e-05	5.54785e-06	1.17839e-05	0.000211753	5.30435e-05	3.5966e-05	3.7715e-07	1.557e-05	2.70986e-05	3.28352e-05
	2	0.0594586	0.0275193	0.137016	0.00936432	0.297144	0.00613804	0.0358717	0.0100719	0.00332485	0.00487374	0.00291909	0.0129985	0.0301025	0.00142374	0.187388	0.0188758	0.00440081	0.000190919	0.494275	0.0555097	0.0440214	0.0027815	0.00800025	0.0041349	0.125786	0.0257084	0.0108475	0.00527403	7.18561e-08	3.0374e-08	6.66278e-08	1.69235e-07	7.70715e-07	3.83161e-08	1.99375e-06	2.31113e-07	2.32588e-06	2.98212e-07	6.53041e-07	2.26516e-07	1.8692e-06	2.01499e-07	4.29828e-07	7.99669e-07	2.70471e-08	3.14449e-07	1.00883e-07	1.11185e-07
	2.5	0.0386141	0.025441	0.0214139	0.0116241	0.286848	0.00149982	0.11114	0.00202798	0.0318771	0.00983726	0.0501414	0.219631	0.119794	0.00066321	0.194226	0.0675852	0.0446628	0.000925963	0.471341	0.0510722	0.0399342	0.0021908	0.00684803	0.00150222	0.114269	0.0314902	0.0160966	0.00863687	2.87637e-07	5.59479e-07	3.03735e-07	8.02381e-07	1.00485e-06	3.03639e-07	9.99481e-07	2.78856e-06	5.70447e-06	2.37094e-06	6.28598e-07	1.83692e-07	4.36651e-06	1.87993e-07	2.78838e-07	2.10828e-07	2.42171e-08	9.15458e-07	3.00976e-07	8.2013e-07
	3	0.0346669	0.0263023	0.0157178	0.00945585	0.084002	0.00126412	0.0192433	0.00586262	0.125519	0.00470642	0.00684248	0.0193532	0.0838924	0.0138798	0.767103	0.548731	0.0281633	0.00097586	0.480687	0.0476185	0.07479	0.00516355	0.0042392	0.000806946	0.106964	0.0202512	0.0125563	0.00112582	6.60981e-08	4.17235e-08	3.33871e-08	6.47654e-08	6.07831e-06	2.98854e-07	6.22967e-07	3.80173e-06	3.33646e-07	1.94428e-07	2.5876e-06	9.11258e-08	1.49033e-06	4.52202e-07	5.63193e-07	9.87434e-07	1.84653e-07	2.21084e-06	4.05133e-06	3.66369e-06
	3.5	0.0580751	0.0310079	0.0145838	0.00079789	0.227628	0.00336236	0.0217341	0.030759	0.0142152	0.000922123	0.0237365	0.0111118	0.249617	0.01301	0.149911	0.0904006	0.278371	0.00131802	0.333604	0.0632274	0.119055	0.0050882	0.000954601	0.000463701	0.116703	0.0451066	0.0436446	0.0107817	2.41555e-06	4.51721e-07	5.53655e-07	2.93528e-07	6.66213e-06	1.43362e-06	4.86905e-06	6.91608e-08	3.09464e-06	1.27674e-06	1.49736e-06	9.75805e-08	2.66791e-06	3.05926e-09	3.11637e-06	3.61623e-07	8.714e-08	7.81706e-07	1.12387e-06	1.19093e-06
	4	0.0741082	0.0298945	0.00878363	0.00933378	0.432258	0.00894033	0.0340737	0.0174372	0.128373	0.00399221	0.0303369	0.260453	0.193312	0.000760541	0.746978	0.212211	0.338679	0.000499621	0.317215	0.0404749	0.0405166	0.0267664	0.00928798	0.00487571	0.147089	0.0216279	0.0345914	0.0104677	2.44745e-07	3.04011e-07	6.13601e-07	5.76367e-07	2.34401e-06	1.72586e-06	7.08377e-07	7.2484e-07	2.6609e-06	2.48998e-06	5.02743e-07	3.99935e-07	1.9121e-06	3.94738e-07	1.16922e-06	2.58322e-07	9.72602e-08	6.14258e-06	1.54584e-06	1.54383e-06
	4.5	0.0887044	0.0243194	0.0136092	0.00904446	0.267067	0.00707133	0.163721	0.0531561	0.0145859	0.00417578	0.0121159	0.0788347	0.43664	0.0475786	0.0455137	0.168039	0.222387	0.00580552	0.513948	0.03815	0.0589645	0.00743611	0.00195158	7.11052e-06	0.214082	0.0371339	0.052216	0.0238674	2.3542e-07	4.25739e-07	6.29559e-07	3.79902e-08	7.65268e-07	1.48404e-07	9.10002e-07	3.54338e-06	2.20512e-05	3.0995e-07	8.62993e-07	1.28759e-07	4.13816e-06	7.72002e-08	2.32842e-07	2.91721e-08	1.44997e-08	3.10164e-06	1.77294e-06	2.10354e-07
VST-	2	0.0518666	0.0257541	0.0478594	0.00744567	0.341366	0.00175651	0.0362306	0.0203983	0.0958507	0.0136663	0.445492	0.0438852	0.0439193	0.00116791	0.000410245	0.0920615	0.0121975	0.0010191	0.468663	0.0593561	0.0826574	0.00307424	0.00573855	0.0014621	0.175417	0.0350077	0.0565248	0.0236982
	2.5	0.0394905	0.0368978	0.0241539	0.016137	0.347914	0.00406261	0.107294	0.0217137	0.318028	0.0420568	0.398219	0.0129679	0.00444677	0.000271946	0.0106018	0.21186	0.00455261	0.00571457	0.360336	0.0446445	0.0174245	0.00170298	0.0036883	0.00217274	0.229514	0.0455531	0.068021	0.0251049
	3	0.0673989	0.0373998	0.375861	0.0103856	0.186925	0.0457764	0.028184	0.0260868	0.0464431	0.0100818	0.0918906	0.346132	0.0829206	0.0321889	0.119799	0.147211	0.0720068	0.0149551	0.46345	0.0274302	0.143558	0.00326017	0.00359469	0.00045275	0.131977	0.0363622	0.0170396	0.00851739
	3.5	0.0752063	0.0229352	0.0830291	0.0206815	0.227397	0.00314057	0.0749811	0.0358028	0.802909	0.0365377	0.157649	0.00720106	0.000679018	0.00837427	0.0378392	0.0665989	0.273892	0.000257584	0.431907	0.0488763	0.110532	0.00658909	0.0036913	0.00137964	0.261518	0.0758225	0.00233025	3.2211e-06
	4	0.0462459	0.0951461	0.00533616	0.0124524	0.224266	0.001663	0.0776634	0.0381513	0.364071	0.0121373	0.0212345	1.97751e-05	0.293483	0.0845608	0.0141585	0.177099	0.354825	0.000193494	0.371263	0.0193083	0.0199662	0.00265613	0.00821806	2.73265e-07	0.0197088	0.0868656	3.43584e-05	4.93418e-06
	4.5	0.0823409	0.0303956	0.0434806	0.0120464	0.403974	0.014112	0.100935	0.0216225	0.270991	0.0580385	0.0109849	0.0622377	4.00603e-05	0.0170189	0.0458126	0.0453684	0.158731	0.0454547	0.380337	0.0412871	0.0981975	0.0166014	0.00376445	0.000198362	0.159742	0.0497491	0.0624994	0.0111127
[truncated: 232 more columns]
