# Supplementary material for: A Neural Controller Model Considering the Vestibulospinal Tract in Human Postural Control
Source: Front Comput Neurosci. 2022 Feb 25;16:785099. doi: 10.3389/fncom.2022.785099 (PMC8913724; doi:10.3389/fncom.2022.785099)
Supplement: Supplementary file 3 [file Table_3.XLSX]

## Sheet: Sheet1
Appendix: Neck muscles
Muscle	Quantity
Sternomastoid	2
Cleidomastoid	2
Cleido-occipital	2
Clavotrapezius	2
Acromiotrapezius	2
Rectus capitis posterior major	2
Rectus capitis posterior minor	2
Obliquus capitis superior	2
Obliquus capitis inferior	2
Longus capitis	2
Longus colli-vertical	2
Longus colli-superior oblique	2
Longus colli-inferior oblique	2
Splenius capitis-medial	2
Splenius capitis-lateral	2
Splenius cervicis	2
Semispinalis capitis-lateral	2
Semispinalis capitis-medial	2
Semispinalis cervicis	2
Scalenus anterior	2
Scalenus medius	2
Scalenus posterior	2
Levator scapulae	2
Longissimus captis	2
Longissimus cervicis	2
Iliocostalis cervicis	2
Multifidus	13
The added 24 muscles are shown in bold.
