# Supplementary material for: A Neural Controller Model Considering the Vestibulospinal Tract in Human Postural Control
Source: Front Comput Neurosci. 2022 Feb 25;16:785099. doi: 10.3389/fncom.2022.785099 (PMC8913724; doi:10.3389/fncom.2022.785099)
Supplement: Supplementary file 4 [file Table_4.XLSX]

## Sheet: Sheet1
Cond	Uff	Source	q1	q2	q3	q4	q5	q6	q7	q8	q9	q10	q11	q12	q13	q14	q15	q16	q17	q18
VST+	1.5	mean	2.9±0.088	0.038±0.089	-0.14±0.13	-0.27±0.087	-11±0.095	-0.077±0.027	-5.8±0.062	-0.014±0.024	-2.8±0.15	-5.8±0.06	0.0022±0.015	-2.8±0.14	2.0±0.011	2.0±0.010	2.1±0.053	3.3±0.25	2.1±0.051	3.3±0.25
		target	2.8	0.0014	0.053	-0.030	-11	0.0033	-5.9	-0.024	-2.2	-5.9	-0.021	-2.2	1.9	1.9	2.1	3.3	2.1	3.2
	2.0	mean	2.3±0.26	0.36±0.11	-0.25±0.16	-0.21±0.12	-11±0.069	-0.071±0.017	-5.9±0.073	-0.027±0.032	-3.1±0.17	-5.9±0.073	0.0057±0.036	-3.1±0.2	2.0±0.011	2.0±0.011	2.4±0.046	3.3±0.27	2.4±0.05	3.3±0.28
		target	1.8	0.064	0.0081	-0.014	-11	-0.0096	-5.8	-0.082	-2.4	-5.8	-0.099	-2.4	1.7	1.8	2.3	3.2	2.3	3.2
	2.5	mean	2.2±0.19	0.30±0.080	-0.21±0.20	-0.23±0.086	-12±0.13	-0.14±0.045	-5.9±0.069	-0.027±0.022	-3.2±0.10	-5.9±0.071	0.052±0.032	-3.1±0.15	2.0±0.011	2.0±0.015	2.3±0.035	3.4±0.18	2.3±0.041	3.4±0.20
		target	1.8	0.058	-0.017	-0.0061	-11	-0.00038	-5.8	-0.081	-2.5	-5.8	-0.089	-2.6	1.9	1.9	2.2	3.3	2.2	3.4
	3.0	mean	10±0.11	0.019±0.078	0.71±0.31	-0.26±0.092	-11±0.17	-0.063±0.022	-5.9±0.10	-0.026±0.046	-2.9±0.16	-5.9±0.10	-0.012±0.050	-2.9±0.17	2.1±0.011	2.1±0.011	1.9±0.053	3.6±0.24	1.9±0.053	3.6±0.25
		target	9.7	0.031	0.92	-0.065	-11	0.0046	-6	-0.058	-2.3	-6	-0.044	-2.3	2.0	2.0	1.8	3.4	1.8	3.4
	3.5	mean	2.8±0.84	0.037±0.90	-0.61±0.69	-0.26±0.44	-12±0.31	-0.097±0.075	-5.4±0.098	-0.17±0.029	-3.3±0.094	-5.4±0.099	-0.17±0.026	-3.3±0.11	1.9±0.025	1.9±0.026	2.2±0.092	4.1±0.14	2.2±0.093	4.1±0.16
		target	1.4	0.027	0.046	-0.014	-11	-0.0040	-5.5	-0.12	-2.9	-5.5	-0.1	-2.8	1.5	1.6	2.2	4.1	2.2	3.9
	4.0	mean	2.5±0.22	0.062±0.091	0.085±0.16	-0.18±0.055	-11±0.081	-0.064±0.023	-5.4±0.044	-0.19±0.022	-3.5±0.060	-5.5±0.044	-0.19±0.022	-3.5±0.057	1.8±0.033	1.8±0.032	2.1±0.048	4.1±0.079	2.1±0.047	4.1±0.079
		target	2.1	0.012	0.11	-0.018	-11	-0.0060	-5.4	-0.12	-3.1	-5.4	-0.095	-3.0	1.5	1.5	2.2	4.0	2.2	3.8
	4.5	mean	3.8±0.29	0.11±0.53	0.0055±0.21	-0.16±0.17	-11±0.15	-0.08±0.073	-5.4±0.051	-0.16±0.031	-3.2±0.10	-5.4±0.049	-0.16±0.033	-3.2±0.11	1.9±0.031	1.9±0.025	2.1±0.050	4.0±0.14	2.1±0.048	3.9±0.14
		target	2.6	0.035	0.18	-0.019	-11	-0.0025	-5.4	-0.08	-2.8	-5.4	-0.07	-2.7	1.5	1.6	2.1	3.8	2.1	3.9
VST-	2.0	mean	3.1±0.21	0.34±0.22	-0.35±0.16	-0.16±0.16	-12±0.12	-0.068±0.031	-5.9±0.10	-0.0018±0.031	-3.2±0.20	-5.9±0.1	0.021±0.027	-3.1±0.21	2.0±0.016	2.0±0.017	2.4±0.058	3.4±0.3	2.4±0.06	3.4±0.3
		target	1.8	0.12	-0.032	0.0022	-11	0.0013	-5.7	-0.13	-2.4	-5.7	-0.13	-2.5	1.7	1.6	2.3	3.2	2.3	3.2
	2.5	mean	3.8±0.44	0.36±0.38	-0.48±0.29	-0.15±0.15	-11±0.20	-0.086±0.043	-5.9±0.12	0.033±0.041	-3.1±0.21	-5.9±0.12	0.056±0.035	-3.1±0.22	1.9±0.017	1.9±0.019	2.5±0.067	3.2±0.33	2.5±0.071	3.2±0.33
		target	2.0	0.12	0.021	0.0055	-11	-0.012	-5.8	-0.13	-2.4	-5.7	-0.18	-2.5	1.7	1.7	2.3	3.2	2.3	3.3
	3.0	mean	2.0±0.65	0.038±0.45	0.19±0.97	-0.22±0.32	-12±0.12	-0.071±0.035	-5.4±0.059	-0.18±0.042	-3.5±0.12	-5.4±0.059	-0.17±0.036	-3.5±0.11	1.9±0.017	1.9±0.016	2.3±0.030	3.7±0.03	2.3±0.03	3.7±0.034
		target	1.4	0.024	0.02	-0.011	-11	-0.0029	-5.4	-0.094	-2.9	-5.5	-0.082	-2.8	1.6	1.6	2.2	3.8	2.3	3.5
	3.5	mean	1.9±0.36	-0.70±0.37	-2.6±0.65	-0.35±0.43	-11±0.13	-0.052±0.066	-5.4±0.10	-0.24±0.027	-3.9±0.086	-5.4±0.11	-0.24±0.021	-3.9±0.076	1.9±0.032	1.9±0.033	2.1±0.077	4.6±0.14	2.1±0.076	4.6±0.16
		target	1.9	-0.011	0.081	-0.019	-11	-0.00054	-5.4	-0.18	-3.5	-5.4	-0.17	-3.4	1.6	1.7	2.2	4.5	2.2	4.4
	4.0	mean	2.5±0.29	-0.58±1.4	-1.7±0.21	-0.69±1.5	-11±0.089	-0.073±0.12	-5.3±0.056	-0.28±0.052	-4.3±0.090	-5.4±0.053	-0.28±0.06	-4.3±0.11	1.9±0.020	1.9±0.016	2.0±0.050	4.9±0.095	2.0±0.05	4.9±0.07
		target	2.0	-0.031	0.13	-0.016	-11	-0.0059	-5.3	-0.16	-3.6	-5.3	-0.16	-3.6	1.7	1.7	2.1	4.9	2.1	4.9
	4.5	mean	2.9±0.24	0.14±0.24	0.058±0.25	-0.17±0.18	-12±0.14	-0.053±0.028	-5.3±0.060	-0.16±0.025	-3.3±0.12	-5.3±0.058	-0.16±0.022	-3.3±0.11	1.9±0.046	1.9±0.043	2.2±0.084	4.1±0.25	2.2±0.082	4.1±0.26
		target	2.3	0.052	0.18	-0.0047	-11	0.0016	-5.4	-0.071	-2.7	-5.4	-0.069	-2.7	1.5	1.5	2.2	3.9	2.2	3.7
