# Supplementary material for: A Neural Controller Model Considering the Vestibulospinal Tract in Human Postural Control
Source: Front Comput Neurosci. 2022 Feb 25;16:785099. doi: 10.3389/fncom.2022.785099 (PMC8913724; doi:10.3389/fncom.2022.785099)
Supplement: Supplementary file 6 [file Data_Sheet_1.ZIP]

Archive with 28 entries (23 files):
- SourceCode/MusculoskeletalModel/
- SourceCode/MusculoskeletalModel/l_foot_surface_coarse.obj
- SourceCode/MusculoskeletalModel/new_model_03.osim
- SourceCode/MusculoskeletalModel/r_foot_surface_coarse.obj
- SourceCode/src/
- SourceCode/src/bipedStance/
- SourceCode/src/bipedStance/ChildProcess.h
- SourceCode/src/bipedStance/ChilldProcess.cpp
- SourceCode/src/bipedStance/main.cpp
- SourceCode/src/bipedStance/UrCalculation.cpp
- SourceCode/src/bipedStance/UrCalculation.h
- SourceCode/src/common/
- SourceCode/src/common/pd_gains.cpp
- SourceCode/src/common/pd_gains.h
- SourceCode/src/worker/
- SourceCode/src/worker/CoPReporter.cpp
- SourceCode/src/worker/CoPReporter.h
- SourceCode/src/worker/JointInfo.cpp
- SourceCode/src/worker/JointInfo.h
- SourceCode/src/worker/stance_controller.cpp
- SourceCode/src/worker/stance_controller.h
- SourceCode/src/worker/stance_handler.cpp
- SourceCode/src/worker/stance_handler.h
- SourceCode/src/worker/stance_ModelInit.cpp
- SourceCode/src/worker/stance_ModelInit.h
- SourceCode/src/worker/stance_simu.cpp
- SourceCode/src/worker/stance_simu.h
- SourceCode/src/worker/stance_worker.cpp
