# Supplementary material for: A Neural Controller Model Considering the Vestibulospinal Tract in Human Postural Control
Source: Front Comput Neurosci. 2022 Feb 25;16:785099. doi: 10.3389/fncom.2022.785099 (PMC8913724; doi:10.3389/fncom.2022.785099)
Supplement: Supplementary file 6 [file Data_Sheet_1.ZIP › SourceCode/MusculoskeletalModel/l_foot_surface_coarse.obj]

####
#
# OBJ File Generated by Meshlab
#
####
# Object l_foot_surface_coarse.obj
#
# Vertices: 1004
# Faces: 2000
#
####
vn -0.870407 0.036202 -0.491000
v -0.005129 0.032695 -0.002946
vn 0.003192 0.743617 -0.668599
v 0.051156 0.104058 -0.005605
vn 0.482149 0.751763 -0.449872
v 0.106323 0.058432 -0.005078
vn 0.057710 0.426232 -0.902771
v 0.075669 0.060904 -0.013216
vn 0.917548 -0.392405 -0.064218
v 0.235309 -0.001939 -0.002987
vn 0.826738 -0.555438 -0.089403
v 0.206521 -0.004943 0.004449
vn 0.908775 -0.231763 -0.347008
v 0.207007 -0.003142 -0.010331
vn 0.243729 0.948650 -0.201641
v 0.189649 0.011281 -0.021477
vn 0.079814 0.995733 -0.046318
v 0.191899 0.012958 -0.026759
vn -0.127590 0.300547 -0.945194
v 0.120619 0.013356 -0.037872
vn -0.138948 -0.220414 0.965459
v 0.033696 0.027374 0.047758
vn -0.182585 -0.645806 -0.741348
v 0.071765 0.001701 -0.020837
vn 0.015389 0.996327 0.084238
v 0.070617 0.108548 0.021878
vn -0.129050 -0.220309 0.966856
v 0.047777 0.051366 0.047903
vn 0.855805 -0.488051 -0.171476
v 0.201116 -0.001379 -0.038637
vn 0.558198 0.783828 0.272083
v 0.200476 0.010466 -0.008381
vn 0.206224 0.968577 -0.139034
v 0.223472 0.008992 0.013366
vn 0.287825 0.921600 0.260403
v 0.226513 0.006336 0.025848
vn 0.220639 0.954012 0.202929
v 0.231218 0.006276 0.021944
vn -0.373976 -0.273054 -0.886332
v 0.223639 -0.002202 0.005699
vn 0.183208 -0.976130 -0.116639
v 0.233376 -0.007337 0.012335
vn 0.226592 0.264989 -0.937250
v 0.204981 0.008852 -0.007216
vn 0.223099 -0.758241 0.612615
v 0.211252 -0.001696 -0.013265
vn -0.241697 -0.559163 -0.793045
v 0.212883 0.000040 -0.020077
vn -0.095277 -0.958338 0.269279
v 0.215158 -0.002850 -0.015864
vn 0.494211 -0.551801 0.671767
v 0.214603 -0.001504 -0.025855
vn 0.036309 -0.972671 -0.229332
v 0.193545 -0.004222 -0.039646
vn 0.144886 0.183799 0.972227
v 0.053713 0.072168 0.051614
vn 0.520219 0.853385 0.033252
v 0.242357 0.004032 0.014433
vn 0.688818 0.704456 0.171091
v 0.234395 0.001407 -0.001655
vn 0.330261 0.409798 0.850290
v 0.205882 0.010271 -0.010091
vn 0.622160 0.638437 -0.453118
v 0.213736 0.005226 -0.032577
vn 0.396404 0.642835 0.655460
v 0.222545 0.007004 0.004222
vn 0.440676 0.882761 0.162904
v 0.225229 0.007474 -0.000629
vn 0.014026 0.556934 -0.830439
v 0.223458 0.007007 -0.009175
vn 0.729914 0.682936 0.028683
v 0.200233 0.003886 -0.036748
vn -0.158770 0.283819 -0.945642
v 0.039954 0.032263 -0.023467
vn 0.637618 0.298370 -0.710224
v 0.083301 0.085386 0.000182
vn -0.155200 -0.978876 -0.133094
v 0.231819 0.006050 0.020608
vn 0.259577 -0.921857 0.287751
v 0.231334 0.006580 0.015941
vn -0.259577 0.921856 -0.287751
v 0.239130 0.004952 0.018819
vn 0.208721 0.968326 -0.137041
v 0.186598 0.015222 -0.016661
vn -0.276742 -0.220424 -0.935322
v 0.094606 0.009734 -0.032201
vn 0.381865 -0.347055 -0.856581
v 0.231529 -0.002379 -0.011161
vn 0.032528 0.515535 -0.856251
v 0.100057 0.037159 -0.025922
vn -0.035659 0.834723 -0.549514
v 0.168272 0.013069 -0.041581
vn 0.363739 -0.398539 0.841939
v 0.047379 0.011077 0.038996
vn -0.386585 0.128152 0.913307
v 0.044003 0.085750 0.047249
vn 0.290898 -0.302928 -0.907531
v 0.060530 0.007444 -0.023317
vn 0.040162 -0.952788 -0.300968
v 0.048721 -0.002128 -0.019593
vn -0.340029 -0.084942 0.936571
v 0.017287 0.025964 0.044676
vn 0.821622 0.541893 0.176886
v 0.094733 0.074703 0.023388
vn -0.249738 0.756041 -0.605007
v 0.160307 0.011304 -0.039868
vn 0.841366 0.146587 -0.520207
v 0.083762 0.096061 0.005423
vn 0.417541 0.358067 0.835133
v 0.078179 0.073986 0.038525
vn 0.995765 0.017451 0.090269
v 0.227309 0.000845 -0.019236
vn 0.698511 0.110165 -0.707069
v 0.225417 0.000874 -0.021418
vn 0.948949 -0.191727 -0.250474
v 0.216712 0.001726 -0.029799
vn 0.218293 0.527786 0.820847
v 0.173435 0.014997 0.034603
vn -0.210641 -0.170212 0.962631
v 0.011833 0.017183 0.041546
vn -0.876523 -0.097327 0.471417
v -0.005313 0.014815 0.032754
vn -0.031661 -0.999170 -0.025612
v 0.014181 -0.006580 0.029723
vn 0.252423 0.398032 0.881960
v 0.223436 0.005334 0.028502
vn 0.107110 -0.134729 0.985076
v 0.222927 -0.001081 0.030573
vn 0.963364 -0.031397 0.266353
v 0.243293 0.000257 0.018806
vn 0.263102 0.238828 -0.934740
v 0.240397 0.001535 0.006047
vn 0.630157 -0.760720 -0.155586
v 0.241995 -0.003367 0.013562
vn 0.598805 -0.026470 0.800457
v 0.239859 -0.001643 0.024193
vn 0.914484 0.404412 -0.013032
v 0.204571 0.004014 -0.008981
vn 0.273017 -0.033566 -0.961424
v 0.210444 -0.000198 -0.007418
vn 0.558358 -0.649154 -0.516561
v 0.209335 -0.005560 -0.006924
vn 0.714249 -0.644825 -0.272121
v 0.196355 -0.001974 -0.025369
vn 0.366618 -0.056602 0.928648
v 0.196305 0.002404 -0.023579
vn 0.224338 0.689023 0.689144
v 0.194038 0.011275 -0.023280
vn 0.110328 -0.613227 0.782164
v 0.214020 -0.001840 0.001733
vn 0.553012 -0.145902 0.820299
v 0.232942 -0.001888 0.000362
vn 0.003783 -0.404331 -0.914605
v 0.221436 -0.001252 -0.022715
vn 0.236086 0.027611 0.971340
v 0.195021 0.007167 -0.022785
vn 0.082153 -0.086314 -0.992875
v 0.194405 0.001737 -0.030374
vn -0.221007 -0.329140 -0.918054
v 0.206691 -0.000633 -0.033185
vn 0.188810 0.038046 0.981276
v 0.212089 0.002974 -0.024332
vn 0.287940 -0.877041 -0.384564
v 0.211628 -0.003930 -0.030960
vn 0.352470 0.453648 0.818516
v 0.184850 0.010860 -0.034757
vn 0.452169 0.319664 0.832681
v 0.067906 0.081453 0.040414
vn 0.211101 0.864230 -0.456666
v 0.237631 0.005527 0.008421
vn 0.025938 0.934089 -0.356096
v 0.216304 0.009505 0.013590
vn 0.144467 0.944114 0.296272
v 0.200974 0.013529 -0.011207
vn 0.193329 0.015624 0.981010
v 0.210888 0.006766 -0.010943
vn 0.183328 0.966922 -0.177350
v 0.172943 0.013549 -0.033327
vn 0.165653 0.958858 -0.230545
v 0.185851 0.012775 -0.028886
vn 0.561549 0.603812 -0.565752
v 0.196757 0.004285 -0.042646
vn 0.242742 0.622526 0.744001
v 0.190117 0.011963 0.033752
vn 0.048844 0.180418 -0.982377
v 0.198296 0.011041 -0.019663
vn 0.121071 0.948262 -0.293497
v 0.194757 0.013983 -0.017642
vn 0.393899 0.611874 -0.685897
v 0.222109 0.004913 -0.022256
vn 0.456231 0.840437 0.292437
v 0.210559 0.008060 -0.025900
vn 0.007262 0.369642 -0.929146
v 0.209038 0.009685 -0.020226
vn 0.319226 0.185114 0.929423
v 0.220311 0.005718 -0.012768
vn 0.592328 0.621976 0.512145
v 0.230404 0.003657 0.001890
vn -0.119903 -0.773388 -0.622490
v 0.224434 -0.005127 -0.008689
vn 0.422327 0.892545 -0.158123
v 0.224325 0.008065 -0.006339
vn 0.516093 -0.112729 0.849082
v 0.224753 -0.000632 -0.013802
vn -0.128257 -0.937283 -0.324116
v 0.221151 -0.004515 -0.018751
vn 0.035479 -0.734886 0.677262
v 0.223280 -0.003439 -0.014794
vn 0.765913 0.628144 0.137159
v 0.225601 0.003248 -0.015662
vn 0.223098 0.967622 -0.118050
v 0.182129 0.012392 -0.036285
vn -0.095425 -0.564238 -0.820079
v 0.190116 -0.001065 -0.043076
vn 0.001659 -0.784675 0.619905
v 0.186942 -0.002611 -0.035671
vn -0.109594 -0.144506 0.983416
v 0.052650 0.062090 0.051903
vn 0.164637 -0.133441 0.977286
v 0.060452 0.055425 0.050115
vn -0.238237 0.965300 -0.106949
v 0.037243 0.105809 0.007804
vn -0.201872 -0.979387 -0.006978
v 0.238946 0.005567 0.012632
vn 0.492490 0.366639 -0.789322
v 0.082557 0.079484 -0.002916
vn 0.239339 -0.370713 0.897379
v 0.041608 0.015560 0.043049
vn -0.132274 -0.281958 -0.950265
v 0.135348 0.004208 -0.041424
vn -0.063418 0.122658 -0.990421
v 0.136069 0.006774 -0.042026
vn -0.231358 -0.433918 -0.870740
v 0.044774 0.000913 -0.022431
vn -0.382070 -0.205194 -0.901065
v 0.020314 0.017552 -0.017710
vn 0.397646 0.130972 0.908143
v 0.076461 0.081016 0.036554
vn 0.215491 0.125468 0.968412
v 0.198272 0.004321 0.033647
vn 0.431011 0.902257 -0.012709
v 0.181494 0.019312 0.017128
vn 0.702865 0.695849 0.147564
v 0.099387 0.069220 0.022446
vn 0.904106 0.265651 -0.334695
v 0.088790 0.087146 0.011032
vn 0.366258 0.393971 0.842996
v 0.085723 0.065664 0.038883
vn 0.889264 0.209181 0.406759
v 0.086792 0.094619 0.026574
vn 0.793248 -0.277060 -0.542214
v 0.208003 -0.001789 0.007282
vn 0.142034 0.127303 0.981642
v 0.212654 0.004130 0.031141
vn -0.386150 -0.547900 -0.742087
v 0.215151 -0.002472 0.010533
vn 0.332338 -0.171872 0.927368
v 0.208469 0.001259 -0.010932
vn 0.087716 -0.949645 -0.300800
v 0.213955 -0.002905 -0.003681
vn 0.190927 -0.771087 -0.607431
v 0.209055 -0.002707 -0.018147
vn -0.130776 -0.887092 -0.442680
v 0.199444 -0.001292 -0.028328
vn 0.005643 -0.986433 0.164070
v 0.094297 -0.000785 0.015186
vn 0.118433 0.988580 0.093184
v 0.210908 0.010464 0.022654
vn 0.326685 0.795088 0.510992
v 0.213444 0.009575 -0.012262
vn 0.241056 0.933806 -0.264384
v 0.179370 0.013729 -0.029190
vn 0.395528 0.809040 0.434756
v 0.171445 0.018464 0.031608
vn 0.291433 0.504232 -0.812907
v 0.229833 0.002513 -0.011161
vn 0.220056 -0.220188 0.950312
v 0.227110 0.000622 0.002831
vn 0.432853 0.898188 -0.076792
v 0.191150 0.009235 -0.037666
vn 0.726288 0.164243 -0.667480
v 0.079756 0.105204 0.001483
vn -0.357739 0.507749 -0.783718
v 0.016842 0.100943 0.013136
vn -0.799227 0.525364 -0.291941
v 0.010875 0.102191 0.020264
vn -0.946332 0.320441 0.042107
v -0.002998 0.060279 0.014148
vn -0.967372 0.171282 -0.186693
v -0.009394 0.034958 0.008443
vn 0.022553 -0.995530 -0.091717
v 0.072133 -0.002074 -0.009924
vn -0.065865 -0.997626 0.020081
v 0.164003 -0.005795 -0.025859
vn 0.045624 0.137542 -0.989445
v 0.039409 0.089463 -0.010384
vn 0.833089 0.435719 -0.340751
v 0.091051 0.079471 0.008572
vn 0.775172 0.631547 0.016027
v 0.095342 0.074372 0.016156
vn -0.110063 0.137465 -0.984373
v 0.059139 0.029816 -0.025647
vn -0.047181 -0.498256 -0.865745
v 0.151065 0.000196 -0.040903
vn 0.046470 -0.113306 -0.992473
v 0.165332 0.005720 -0.043109
vn -0.083974 0.058956 -0.994722
v 0.158172 0.005388 -0.043003
vn -0.001974 0.970075 -0.242798
v 0.167269 0.014527 -0.037763
vn -0.437623 0.203510 0.875825
v 0.038139 0.100834 0.042647
vn 0.271691 -0.771348 -0.575505
v 0.058866 0.000157 -0.018909
vn 0.409759 -0.374128 -0.831941
v 0.056701 0.003818 -0.024783
vn -0.238911 0.137292 -0.961287
v 0.005002 0.020113 -0.010572
vn -0.189647 -0.088494 -0.977856
v 0.027227 0.003705 -0.015925
vn -0.305001 -0.135794 -0.942621
v 0.027602 0.018811 -0.020634
vn -0.982215 0.043947 -0.182542
v -0.009744 0.025744 0.004751
vn -0.058785 -0.996947 -0.051394
v 0.005403 -0.005196 0.013259
vn 0.171965 0.059191 0.983323
v 0.058669 0.101987 0.044744
vn 0.385668 0.066559 0.920234
v 0.066388 0.101840 0.042211
vn 0.062137 -0.997760 -0.024770
v 0.035688 -0.006398 0.027560
vn -0.177204 0.127730 0.975850
v 0.030637 0.041210 0.048006
vn -0.808246 0.245116 0.535403
v -0.000369 0.053440 0.029306
vn -0.650090 0.203070 0.732219
v 0.004965 0.049985 0.036783
vn 0.027933 -0.973035 -0.228960
v 0.061095 -0.001636 -0.014132
vn 0.666939 -0.705780 -0.238889
v 0.225883 -0.002979 -0.017565
vn -0.061572 -0.606483 0.792709
v 0.177362 0.000642 0.034687
vn 0.122162 0.350377 0.928608
v 0.184064 0.010339 0.035546
vn 0.155383 0.289848 0.944375
v 0.166994 0.013183 0.036672
vn -0.078346 -0.962437 0.259956
v 0.139533 -0.000836 0.024691
vn 0.509075 0.777438 0.369370
v 0.078524 0.104287 0.032333
vn 0.384686 -0.663367 -0.641842
v 0.211712 -0.002044 0.010562
vn 0.398952 0.136143 -0.906809
v 0.208828 0.002851 0.007816
vn 0.032561 -0.919474 0.391799
v 0.196276 -0.005820 0.029912
vn 0.154003 -0.361192 0.919687
v 0.203856 -0.001840 0.031787
vn -0.019992 -0.998376 0.053354
v 0.211648 -0.005365 0.024400
vn -0.204896 -0.949278 -0.238514
v 0.212628 -0.004584 0.016510
vn 0.027102 -0.553361 0.832501
v 0.213823 -0.004193 0.029178
vn -0.048987 -0.875945 0.479917
v 0.221295 -0.006736 0.027659
vn -0.125280 -0.991413 -0.037482
v 0.221046 -0.007690 0.020029
vn 0.102341 -0.985057 0.138522
v 0.231238 -0.007680 0.023467
vn -0.154626 -0.947872 -0.278620
v 0.226544 -0.006881 0.009756
vn 0.288927 -0.626041 0.724288
v 0.230488 -0.005382 0.027532
vn 0.354613 -0.384133 0.852462
v 0.208502 -0.003133 0.003438
vn 0.419043 -0.880976 0.219738
v 0.210603 -0.005994 -0.001789
vn -0.017587 -0.277452 -0.960578
v 0.179639 0.001014 -0.041275
vn 0.244028 -0.343760 -0.906796
v 0.202722 -0.001513 -0.020099
vn 0.320433 0.141014 -0.936716
v 0.198831 -0.000675 -0.021083
vn 0.047824 0.357602 -0.932649
v 0.192852 0.010119 -0.030423
vn 0.330677 -0.680812 -0.653566
v 0.194133 -0.001714 -0.029249
vn 0.076604 -0.232831 0.969496
v 0.218065 0.006573 0.005713
vn -0.196196 0.004493 -0.980554
v 0.223581 0.000784 -0.011235
vn 0.401707 -0.884794 -0.236159
v 0.231645 -0.004871 -0.008344
vn -0.181068 -0.022978 -0.983202
v 0.216816 0.004830 -0.022198
vn -0.034467 -0.741188 0.670412
v 0.199738 -0.000133 -0.025357
vn 0.148059 0.194743 0.969615
v 0.203991 0.009593 -0.023913
vn -0.359429 -0.780730 -0.511147
v 0.203772 -0.002051 -0.030461
vn 0.784898 0.479053 0.392992
v 0.214956 0.004810 -0.025926
vn 0.298311 -0.192915 -0.934770
v 0.212607 0.000537 -0.034223
vn -0.094962 -0.905398 0.413806
v 0.208797 -0.003551 -0.027213
vn 0.344569 -0.430343 -0.834312
v 0.198028 -0.001118 -0.042076
vn 0.120643 -0.692047 0.711699
v 0.194907 -0.003046 -0.035777
vn -0.095549 -0.823945 0.558557
v 0.150377 0.001095 0.031510
vn -0.051576 -0.600189 0.798194
v 0.134557 0.006541 0.034956
vn -0.019103 -0.190758 0.981451
v 0.095080 0.019213 0.040939
vn 0.086800 0.210071 -0.973825
v 0.054161 0.076722 -0.010389
vn 0.030887 0.233625 0.971836
v 0.049444 0.085214 0.048442
vn -0.358078 0.010077 0.933637
v 0.050265 0.070012 0.051652
vn 0.424100 0.337905 0.840214
v 0.071218 0.067245 0.045820
vn 0.203474 0.978916 -0.017936
v 0.229370 0.007043 0.015904
vn 0.444192 0.810285 0.382272
v 0.237476 0.004536 0.022388
vn 0.007208 0.252559 -0.967555
v 0.231155 -0.001617 0.003910
vn 0.435365 -0.695716 -0.571346
v 0.234514 -0.004545 0.004970
vn 0.914462 -0.087909 -0.395009
v 0.242404 0.000181 0.007535
vn 0.222287 0.962163 0.157580
v 0.222120 0.008822 0.022815
vn 0.231756 0.972773 0.001094
v 0.197983 0.013211 -0.004023
vn 0.296053 0.943514 -0.148774
v 0.178869 0.017475 -0.002522
vn 0.032104 0.794094 0.606947
v 0.204912 0.009148 0.006599
vn 0.200732 0.979358 -0.023753
v 0.196275 0.012173 -0.009206
vn 0.233887 0.970851 -0.052386
v 0.179647 0.016766 -0.008401
vn 0.270196 0.938209 -0.216237
v 0.181579 0.014060 -0.021776
vn -0.183957 0.109568 -0.976808
v 0.199267 0.006648 -0.031435
vn 0.060827 0.723056 -0.688106
v 0.202697 0.009558 -0.030956
vn 0.128687 0.150119 -0.980257
v 0.192871 0.003426 -0.044300
vn 0.205304 0.711844 0.671661
v 0.206730 0.008968 0.029261
vn 0.140273 0.930220 -0.339137
v 0.214305 0.010611 -0.005468
vn -0.148796 0.347960 -0.925626
v 0.215171 0.008377 -0.007477
vn 0.750495 0.588278 -0.301143
v 0.234443 0.001615 -0.008043
vn 0.237360 0.965512 0.106985
v 0.217440 0.010579 -0.000552
vn 0.255853 0.966364 0.026079
v 0.206659 0.012233 -0.014753
vn 0.123857 0.854951 -0.503705
v 0.202825 0.011832 -0.019125
vn 0.226420 0.916977 -0.328460
v 0.209379 0.011075 -0.018800
vn 0.313024 0.914092 -0.257784
v 0.209642 0.008255 -0.030668
vn 0.238813 0.969873 0.048120
v 0.200433 0.011347 -0.026365
vn 0.101022 0.884035 -0.456373
v 0.197452 0.011541 -0.028963
vn 0.120755 -0.311384 0.942581
v 0.216726 0.001625 -0.012472
vn -0.200042 -0.941626 0.270785
v 0.220521 -0.004546 -0.000453
vn 0.255235 0.801284 -0.541109
v 0.187083 0.009452 -0.041383
vn 0.237622 0.415738 0.877894
v 0.194122 0.006381 -0.035240
vn 0.295950 -0.088052 0.951136
v 0.199765 0.000551 -0.034343
vn 0.390969 0.903692 -0.174595
v 0.219684 0.008064 -0.018023
vn -0.777496 0.288473 -0.558823
v 0.028031 0.087454 0.002149
vn -0.036540 -0.275542 0.960594
v 0.056477 0.052154 0.049499
vn 0.285418 -0.134305 0.948946
v 0.067762 0.054289 0.048464
vn 0.711719 -0.289521 0.640026
v 0.066219 0.043127 0.044437
vn 0.102070 -0.227721 0.968362
v 0.063957 0.032170 0.043312
vn 0.083622 0.255440 -0.963202
v 0.049461 0.057633 -0.015982
vn -0.113017 0.329159 -0.937487
v 0.039196 0.045868 -0.018043
vn -0.729362 0.608584 0.312500
v 0.011513 0.104734 0.027435
vn -0.848843 0.201872 0.488583
v 0.010388 0.099823 0.027719
vn -0.678408 0.180053 0.712280
v 0.010055 0.091366 0.030031
vn -0.123637 -0.825918 -0.550067
v 0.133904 0.000357 -0.039115
vn -0.093126 -0.807387 -0.582627
v 0.157115 -0.002871 -0.038805
vn -0.008199 -0.445044 -0.895471
v 0.166997 0.000152 -0.041659
vn 0.573703 0.203858 0.793288
v 0.183200 0.006638 -0.032834
vn -0.052073 -0.868409 -0.493107
v 0.183526 -0.002363 -0.039092
vn 0.056056 -0.733653 -0.677208
v 0.174849 -0.003327 -0.039238
vn 0.191499 0.191047 0.962720
v 0.104799 0.043074 0.041283
vn 0.210454 0.269973 0.939587
v 0.139668 0.025654 0.037596
vn 0.283664 0.410986 0.866386
v 0.127641 0.039289 0.035561
vn 0.011222 -0.999911 -0.007152
v 0.108362 -0.000830 -0.020947
vn -0.110974 -0.930195 -0.349887
v 0.127337 0.000053 -0.036721
vn 0.692816 0.568403 -0.443762
v 0.089041 0.076152 0.000711
vn 0.170455 0.980971 0.092961
v 0.233607 0.005701 0.017876
vn -0.239231 0.890364 0.387326
v 0.047438 0.107989 0.042491
vn -0.089825 0.995835 -0.015618
v 0.038598 0.107376 0.024285
vn -0.057627 0.998328 -0.004574
v 0.054093 0.108690 0.030737
vn -0.071696 0.996741 -0.036976
v 0.051818 0.108217 0.016767
vn -0.063953 0.993022 -0.099086
v 0.059190 0.108222 0.007720
vn 0.520070 0.568055 -0.637841
v 0.080309 0.109381 0.002822
vn -0.223535 -0.971408 -0.079991
v 0.159749 -0.002565 -0.005865
vn -0.956832 0.265768 0.117645
v -0.006618 0.047606 0.013431
vn -0.964228 0.222197 0.144541
v -0.008096 0.039944 0.020672
vn -0.893292 0.323280 0.312280
v -0.005772 0.043299 0.025092
vn -0.113736 -0.993500 0.004612
v 0.145639 -0.002024 -0.033294
vn -0.124781 -0.990685 0.054522
v 0.151690 -0.001033 -0.010939
vn 0.413529 0.868093 -0.274605
v 0.163383 0.022104 -0.010729
vn 0.546604 0.827857 -0.126003
v 0.124823 0.050547 0.006052
vn -0.278762 -0.529352 -0.801298
v 0.097470 0.003344 -0.030672
vn 0.157706 0.584035 -0.796262
v 0.097467 0.050818 -0.016320
vn 0.301785 -0.142760 0.942627
v 0.047353 0.026450 0.047942
vn 0.141215 -0.572026 0.807988
v 0.061313 0.013462 0.035705
vn 0.366041 -0.372318 0.852873
v 0.044060 0.002219 0.036917
vn -0.427446 0.108691 0.897483
v 0.039941 0.075883 0.046378
vn -0.693937 -0.265350 -0.669358
v -0.001624 0.007494 -0.008074
vn -0.256196 0.188686 0.948030
v 0.021573 0.051802 0.044339
vn -0.431201 0.134005 0.892249
v 0.010042 0.040878 0.042080
vn 0.463130 0.758376 0.458669
v 0.152304 0.029225 0.031392
vn 0.470599 0.515526 0.716079
v 0.093722 0.066564 0.034674
vn -0.308976 0.196601 0.930528
v 0.015420 0.066261 0.039433
vn 0.105146 -0.989291 -0.101228
v 0.192105 -0.004583 -0.026632
vn -0.088801 -0.797146 0.597221
v 0.163307 0.001110 0.033780
vn -0.675983 -0.144939 0.722523
v -0.001995 0.008921 0.036601
vn 0.729803 0.176009 0.660612
v 0.083489 0.094947 0.031450
vn 0.012944 0.422849 -0.906108
v 0.181386 0.009231 -0.043107
vn -0.099311 -0.769870 0.630426
v 0.110738 0.004433 0.029407
vn 0.078891 0.991932 0.099235
v 0.204800 0.012444 -0.001984
vn 0.252712 -0.018313 0.967368
v 0.075613 0.057749 0.044426
vn -0.653667 0.194759 -0.731292
v 0.024588 0.063308 -0.011239
vn -0.844952 0.329304 -0.421444
v 0.031820 0.099797 0.002013
vn -0.779722 0.129834 0.612516
v 0.004862 0.069915 0.032248
vn -0.114719 -0.945685 -0.304171
v 0.145406 -0.001504 -0.038322
vn -0.148665 -0.893972 -0.422744
v 0.117749 0.000620 -0.034898
vn -0.798413 0.382612 -0.464914
v -0.006470 0.046269 0.001708
vn -0.966736 0.245179 -0.072865
v -0.007264 0.046153 0.005793
vn -0.889160 0.288549 0.355154
v -0.003609 0.049892 0.024554
vn -0.971106 0.188876 -0.145873
v -0.008215 0.040257 0.006054
vn -0.914560 0.212894 0.343884
v -0.007411 0.037861 0.026001
vn 0.090074 -0.995670 -0.022991
v 0.052887 -0.003356 0.006197
vn -0.267316 -0.159342 -0.950343
v 0.038841 0.006820 -0.022409
vn -0.252138 0.163873 -0.953715
v 0.027369 0.032443 -0.020934
vn -0.302125 0.449773 -0.840491
v 0.041525 0.105165 -0.006221
vn 0.012653 0.170904 -0.985206
v 0.045539 0.099794 -0.008952
vn -0.639626 0.371949 -0.672705
v -0.003866 0.045061 -0.002503
vn -0.335132 0.342376 -0.877762
v 0.012118 0.030720 -0.016610
vn 0.567231 0.821690 -0.055444
v 0.116922 0.056147 0.009136
vn 0.511505 0.830960 -0.218789
v 0.138173 0.041477 0.003474
vn 0.518412 0.851526 -0.078434
v 0.137495 0.042723 0.007692
vn 0.643857 0.732014 -0.222717
v 0.099251 0.068843 0.006099
vn 0.908638 0.410468 -0.076769
v 0.092271 0.079925 0.015421
vn 0.061067 0.183346 -0.981150
v 0.056426 0.101387 -0.008191
vn 0.085720 0.311165 -0.946482
v 0.062420 0.064708 -0.012241
vn -0.269751 -0.222536 -0.936863
v 0.112923 0.006687 -0.037064
vn -0.250587 -0.108766 -0.961965
v 0.091982 0.013652 -0.032088
vn -0.277061 -0.507658 -0.815795
v 0.076771 0.004792 -0.024346
vn -0.099896 -0.081792 -0.991630
v 0.061386 0.019527 -0.026057
vn -0.042147 0.385539 -0.921728
v 0.054644 0.043490 -0.021393
vn -0.094909 0.227678 -0.969100
v 0.057423 0.034019 -0.024756
vn -0.066256 0.384743 -0.920643
v 0.100195 0.026180 -0.031843
vn 0.200321 0.637956 -0.743562
v 0.112829 0.037236 -0.023599
vn 0.211810 0.635577 -0.742414
v 0.127678 0.031389 -0.024585
vn 0.042422 -0.480710 0.875853
v 0.041213 0.024492 0.048212
vn 0.216278 -0.497100 0.840307
v 0.055680 0.021462 0.041959
vn 0.225279 -0.495767 0.838728
v 0.043429 0.021125 0.045367
vn 0.218033 -0.532127 0.818109
v 0.061930 0.009794 0.032916
vn 0.215784 -0.435336 0.874025
v 0.039750 0.001752 0.038474
vn -0.181023 0.185557 0.965815
v 0.044464 0.097887 0.045322
vn -0.339167 0.521154 0.783176
v 0.034236 0.101506 0.039514
vn -0.211386 -0.180321 -0.960625
v 0.125235 0.006449 -0.040138
vn -0.055163 -0.438193 -0.897187
v 0.053492 0.001192 -0.024101
vn -0.704263 0.066662 -0.706802
v -0.005479 0.021234 -0.006174
vn -0.351862 0.157095 -0.922775
v 0.001143 0.020139 -0.009807
vn -0.103701 0.078347 -0.991518
v 0.017403 0.005867 -0.014562
vn -0.330637 -0.123129 -0.935691
v 0.016236 0.025208 -0.017810
vn -0.958277 -0.104023 -0.266243
v -0.009587 0.020464 0.001503
vn -0.959387 0.135567 -0.247381
v -0.009861 0.030604 0.005612
vn -0.980781 -0.157019 0.115815
v -0.008625 0.013070 0.020755
vn -0.816484 -0.576312 -0.034903
v -0.003396 -0.000575 0.012548
vn 0.507337 -0.015454 0.861609
v 0.082124 0.082480 0.034545
vn 0.339161 0.433250 0.835023
v 0.062858 0.105262 0.043257
vn 0.637851 0.247714 0.729235
v 0.078232 0.103400 0.034784
vn 0.015202 -0.419017 0.907851
v 0.186218 -0.002595 0.033374
vn 0.265125 -0.045027 0.963162
v 0.057432 0.032656 0.044178
vn -0.152794 -0.678961 0.718099
v 0.011124 -0.004469 0.037787
vn -0.331830 -0.009277 0.943293
v 0.019387 0.033794 0.046358
vn -0.598935 0.132159 0.789817
v 0.000435 0.036657 0.037139
vn -0.332938 0.551369 0.764948
v 0.026896 0.102634 0.036327
vn 0.525694 0.786013 0.325314
v 0.122042 0.049599 0.029259
vn 0.573233 0.816249 0.071711
v 0.117765 0.055492 0.013487
vn 0.480935 0.852989 0.202758
v 0.154134 0.031969 0.018274
vn 0.626795 0.722166 0.292583
v 0.101772 0.065170 0.028099
vn -0.044242 -0.989382 -0.138438
v 0.015198 -0.005743 -0.009708
vn -0.293560 -0.943898 -0.151258
v 0.008329 -0.005381 -0.005110
vn -0.541148 -0.388445 -0.745834
v 0.006452 -0.000668 -0.011741
vn 0.125313 0.705358 -0.697687
v 0.145784 0.015104 -0.034699
vn 0.000203 0.717057 -0.697015
v 0.153752 0.010094 -0.039595
vn 0.970030 0.236779 -0.054559
v 0.086297 0.108236 0.017419
vn 0.474066 0.286503 0.832573
v 0.085174 0.079296 0.033516
vn -0.381913 0.140441 0.913465
v 0.028731 0.081356 0.040349
vn -0.050436 -0.412554 0.909536
v 0.164978 0.003674 0.036386
vn 0.233354 -0.743004 0.627288
v 0.066220 0.000637 0.024362
vn 0.230598 -0.649806 0.724277
v 0.040756 -0.003218 0.034638
vn -0.465587 0.002851 0.884998
v 0.005091 0.027467 0.040350
vn -0.011169 -0.246991 0.968953
v 0.011577 0.000366 0.039948
vn -0.382061 -0.236563 0.893346
v 0.004587 0.002001 0.039446
vn -0.906894 -0.222393 0.357889
v -0.004572 0.005714 0.031590
vn -0.482182 -0.571008 0.664417
v 0.004201 -0.002933 0.036078
vn -0.858631 -0.451510 0.242677
v -0.002791 -0.000376 0.029581
vn 0.756018 0.221848 0.615809
v 0.089021 0.080547 0.029986
vn 0.341097 0.729380 0.593007
v 0.083754 0.107370 0.026901
vn -0.308915 -0.866763 -0.391527
v 0.220892 -0.006314 0.011369
vn 0.522046 -0.823860 0.220732
v 0.238050 -0.006021 0.020771
vn 0.174895 -0.227516 0.957939
v 0.210449 0.005741 0.006094
vn 0.128234 -0.949218 -0.287299
v 0.205064 -0.004700 -0.017395
vn 0.524271 0.477016 -0.705404
v 0.193040 0.008128 -0.021210
vn -0.028005 -0.060588 -0.997770
v 0.208383 0.002554 -0.020120
vn -0.028782 -0.992371 -0.119879
v 0.130245 -0.000669 0.001729
vn 0.040039 -0.998750 0.029933
v 0.082053 -0.001283 0.012963
vn 0.015765 -0.929122 0.369437
v 0.092292 -0.000130 0.017732
vn -0.084051 -0.510677 0.855655
v 0.151515 0.004696 0.035286
vn -0.025440 -0.690713 0.722682
v 0.080700 0.009630 0.031231
vn -0.014486 -0.634962 0.772407
v 0.129399 0.009352 0.037094
vn -0.102290 -0.557015 0.824179
v 0.083931 0.018976 0.039455
vn 0.038456 -0.450085 0.892157
v 0.132706 0.011277 0.038652
vn -0.049282 -0.556004 0.829717
v 0.123399 0.011378 0.038640
vn -0.018891 -0.292930 0.955947
v 0.108191 0.016706 0.040638
vn -0.448456 0.455318 -0.769138
v 0.009227 0.077536 0.008782
vn -0.702698 0.434683 -0.563264
v 0.005719 0.075004 0.009894
vn -0.288531 0.144445 0.946512
v 0.048664 0.077525 0.050389
vn 0.435447 0.899823 -0.026531
v 0.195065 0.012008 0.012639
vn 0.637549 0.690000 0.342683
v 0.203533 0.007555 0.007700
vn 0.229007 0.852156 -0.470516
v 0.204022 0.011738 -0.005594
vn -0.335006 -0.071856 0.939472
v 0.045281 0.059669 0.048757
vn 0.483201 0.129046 0.865947
v 0.059286 0.080284 0.046567
vn 0.415196 0.304822 0.857144
v 0.056506 0.073274 0.050283
vn 0.148129 0.039084 0.988195
v 0.040252 0.033068 0.049756
vn -0.103608 0.080727 0.991337
v 0.035550 0.036952 0.049375
vn -0.338189 0.082334 0.937470
v 0.035097 0.068953 0.044991
vn -0.370947 0.400055 -0.838066
v 0.016736 0.048055 -0.010053
vn -0.568057 0.263482 0.779672
v 0.009277 0.084337 0.031566
vn 0.080431 -0.991656 -0.100747
v 0.207264 -0.006602 -0.003838
vn 0.092671 -0.995384 -0.024947
v 0.201997 -0.006939 0.000785
vn 0.027394 -0.048757 0.998435
v 0.097156 0.034322 0.041861
vn 0.171629 0.130533 0.976476
v 0.131309 0.025688 0.039608
vn 0.218220 0.202433 0.954673
v 0.133817 0.026035 0.038742
vn 0.348410 0.530916 0.772488
v 0.125436 0.043042 0.034318
vn 0.095179 0.146618 0.984604
v 0.153351 0.016925 0.037443
vn 0.013814 -0.999767 -0.016558
v 0.108962 -0.000416 -0.001213
vn -0.042907 -0.971796 -0.231886
v 0.085707 -0.000692 -0.019864
vn 0.190170 0.604107 -0.773880
v 0.111012 0.045286 -0.017677
vn 0.388101 0.761758 -0.518750
v 0.137810 0.031054 -0.019971
vn 0.441790 0.685672 -0.578512
v 0.097746 0.064340 -0.004695
vn -0.052070 0.959084 0.278293
v 0.015226 0.106001 0.028898
vn -0.249198 0.961841 -0.112968
v 0.014826 0.106146 0.024254
vn -0.045932 0.955507 0.291370
v 0.052325 0.108733 0.041255
vn -0.094421 0.995416 0.015203
v 0.045795 0.108225 0.027988
vn -0.045744 0.998626 -0.025567
v 0.053769 0.108750 0.024611
vn -0.049339 0.997857 -0.042977
v 0.057231 0.108580 0.012887
vn -0.051516 0.997417 -0.050060
v 0.064579 0.108886 0.008649
vn -0.044047 0.990595 -0.129545
v 0.072246 0.109284 0.009986
vn -0.152166 -0.983301 -0.099821
v 0.156555 -0.003362 0.004512
vn -0.045043 0.019898 -0.998787
v 0.050808 0.021744 -0.026367
vn 0.127780 0.193475 -0.972749
v 0.037580 0.081319 -0.011707
vn 0.123103 0.154778 -0.980250
v 0.045740 0.082986 -0.009156
vn -0.380369 0.397555 -0.835027
v 0.008852 0.057989 -0.002178
vn -0.392222 0.409423 -0.823732
v -0.001178 0.038278 -0.007630
vn 0.070864 -0.997000 -0.031130
v 0.035953 -0.004858 0.004004
vn 0.529006 0.803445 -0.273182
v 0.122783 0.050911 0.002292
vn 0.493512 0.819457 -0.291438
v 0.141675 0.038077 -0.000538
vn 0.746220 0.634575 -0.201174
v 0.094682 0.074499 0.009262
vn 0.206877 0.158914 -0.965375
v 0.063026 0.101399 -0.007405
vn 0.130881 0.256572 -0.957623
v 0.067892 0.070593 -0.009954
vn -0.267652 -0.271864 -0.924366
v 0.078291 0.012430 -0.028096
vn -0.183807 -0.282570 -0.941472
v 0.068278 0.014627 -0.026166
vn -0.217125 -0.129808 -0.967474
v 0.073915 0.017782 -0.027993
vn -0.218186 0.019797 -0.975706
v 0.085870 0.018506 -0.030742
vn -0.082967 -0.371378 -0.924767
v 0.063808 0.009748 -0.023637
vn 0.707058 0.161698 -0.688421
v 0.078942 0.094224 -0.001146
vn 0.275570 0.258050 -0.925998
v 0.074675 0.076706 -0.007399
vn 0.003751 0.428849 -0.903369
v 0.066387 0.057263 -0.015253
vn 0.034802 0.360637 -0.932057
v 0.055328 0.056880 -0.015447
vn -0.054368 0.411365 -0.909848
v 0.082917 0.036380 -0.026207
vn -0.090106 0.320935 -0.942805
v 0.075240 0.034636 -0.026166
vn -0.114026 0.220800 -0.968631
v 0.078448 0.028869 -0.028185
vn 0.094251 0.565579 -0.819291
v 0.110740 0.030667 -0.029267
vn 0.151647 0.606144 -0.780764
v 0.118047 0.027449 -0.030518
vn -0.041285 -0.997324 -0.060340
v 0.196612 -0.007441 0.012160
vn 0.178338 0.935570 -0.304803
v 0.175717 0.012736 -0.039577
vn 0.399803 -0.460830 0.792334
v 0.055529 0.002723 0.030897
vn -0.443494 0.132089 0.886490
v 0.032790 0.099166 0.039861
vn -0.851837 -0.150606 -0.501689
v -0.005664 0.014391 -0.005088
vn -0.500871 0.004696 -0.865509
v -0.000966 0.013315 -0.009442
vn -0.301116 -0.090358 -0.949297
v 0.016838 0.011856 -0.013702
vn -0.979783 -0.194010 -0.048834
v -0.009234 0.013823 0.009123
vn -0.948214 -0.232090 -0.216853
v -0.008245 0.012245 0.003151
vn -0.994223 -0.086790 0.063145
v -0.010112 0.021382 0.016679
vn -0.419992 -0.906692 -0.038939
v -0.000098 -0.003748 0.012462
vn -0.555338 -0.830186 0.048891
v -0.000695 -0.003844 0.024385
vn 0.243003 0.074180 0.967185
v 0.059454 0.093103 0.044670
vn 0.513487 0.108796 0.851172
v 0.073322 0.100644 0.038779
vn 0.474490 0.327071 0.817242
v 0.072074 0.103829 0.038571
vn 0.097042 -0.416749 0.903827
v 0.192614 -0.003459 0.032857
vn 0.118466 -0.931865 0.342920
v 0.035220 -0.005333 0.033513
vn 0.015701 -0.999744 -0.016262
v 0.022325 -0.006832 0.030037
vn -0.535171 0.188725 0.823392
v 0.004844 0.041061 0.038836
vn -0.388523 0.167635 0.906062
v 0.015427 0.089615 0.033810
vn 0.496809 0.770119 0.400121
v 0.135935 0.039514 0.031040
vn 0.545954 0.828698 0.123260
v 0.126788 0.048757 0.019391
vn 0.559707 0.796187 0.229814
v 0.117602 0.053732 0.026313
vn 0.701203 0.461947 0.543065
v 0.091574 0.075981 0.029300
vn -0.007761 -0.980792 -0.194901
v 0.073128 -0.001436 -0.014842
vn 0.021724 -0.999687 -0.012443
v 0.025112 -0.005090 -0.002760
vn 0.070554 -0.995650 -0.060851
v 0.030102 -0.004788 -0.010099
vn 0.024966 -0.956541 -0.290527
v 0.025199 -0.004672 -0.012492
vn -0.083278 -0.648501 -0.756644
v 0.018613 -0.003773 -0.013583
vn -0.346479 0.230692 0.909249
v 0.014852 0.078007 0.036408
vn -0.823624 0.307551 -0.476505
v 0.029930 0.076639 -0.008684
vn -0.636479 0.447445 -0.628242
v 0.026002 0.067763 -0.010027
vn -0.138955 -0.977608 0.158033
v 0.176908 -0.005096 0.024316
vn -0.105539 -0.975661 0.192215
v 0.161634 -0.002643 0.025450
vn 0.177279 -0.938794 0.295362
v 0.065285 -0.001270 0.022154
vn -0.281624 -0.167375 0.944814
v 0.018199 0.019842 0.043865
vn -0.156197 -0.270672 0.949915
v 0.020812 0.015772 0.043452
vn -0.122658 -0.119434 0.985236
v 0.012255 0.010383 0.040873
vn -0.198099 -0.044063 0.979191
v 0.007287 0.007688 0.040051
vn -0.014947 -0.090944 0.995744
v 0.013532 0.004040 0.040156
vn -0.140470 0.224593 -0.964275
v 0.215513 0.004133 0.009216
vn 0.099983 -0.041624 0.994118
v 0.188883 0.002131 -0.034075
vn 0.358364 0.120350 -0.925792
v 0.185614 0.003757 -0.032277
vn -0.036395 -0.997375 -0.062595
v 0.117254 -0.001292 0.009970
vn -0.061232 -0.979812 0.190313
v 0.126246 -0.000662 0.021106
vn -0.067055 -0.946399 0.315963
v 0.105775 0.000880 0.021829
vn -0.098452 -0.699282 0.708034
v 0.152943 0.002822 0.034172
vn -0.099036 -0.840374 0.532882
v 0.122893 0.002380 0.028632
vn -0.099889 -0.660720 0.743956
v 0.091163 0.014955 0.037358
vn -0.093947 -0.714458 0.693342
v 0.096457 0.009983 0.033332
vn -0.097272 -0.602203 0.792395
v 0.106198 0.014669 0.039408
vn -0.531644 0.447311 -0.719213
v 0.004868 0.065840 0.004069
vn 0.094819 0.987375 -0.126888
v 0.200540 0.011108 0.021897
vn 0.372188 0.493136 0.786316
v 0.230462 0.004593 0.026235
vn 0.308115 0.928370 0.207833
v 0.199967 0.010487 0.004026
vn -0.386663 -0.584463 -0.713369
v 0.220698 -0.002148 -0.009770
vn 0.401190 -0.000601 0.915995
v 0.070504 0.061330 0.047893
vn -0.414377 0.162393 -0.895500
v 0.029539 0.063541 -0.015183
vn -0.665258 0.445834 -0.598886
v 0.029778 0.101140 0.006206
vn -0.180222 0.112719 0.977146
v 0.040616 0.055925 0.047490
vn -0.045160 0.146148 -0.988231
v 0.040252 0.053267 -0.015201
vn 0.018375 -0.995695 -0.090853
v 0.189239 -0.004895 -0.016810
vn 0.100807 -0.958556 0.266476
v 0.204591 -0.005465 0.028255
vn 0.155004 -0.987581 0.025633
v 0.202492 -0.007379 0.013504
vn -0.084800 -0.534176 -0.841110
v 0.141066 0.000442 -0.040488
vn 0.048350 -0.084831 0.995222
v 0.126504 0.017524 0.040319
vn 0.025505 -0.049762 0.998435
v 0.110405 0.020836 0.041082
vn 0.063438 0.003511 0.997980
v 0.106078 0.037200 0.041522
vn 0.132842 0.109556 0.985064
v 0.118182 0.033080 0.040571
vn 0.295836 0.363092 0.883541
v 0.104048 0.048704 0.039654
vn 0.301776 0.393397 0.868430
v 0.123570 0.038502 0.037307
vn 0.175487 0.293676 0.939659
v 0.143943 0.026296 0.036530
vn 0.039423 -0.999128 0.013785
v 0.095359 -0.001196 -0.013854
vn 0.000204 -0.999998 -0.001962
v 0.135138 -0.000008 -0.006080
vn -0.067419 -0.983153 -0.169894
v 0.109669 -0.000164 -0.028788
vn -0.126892 -0.981785 -0.141408
v 0.149241 -0.001091 -0.002637
vn -0.953921 0.249549 -0.166613
v 0.008246 0.091276 0.018717
vn -0.714356 0.333053 -0.615444
v 0.008704 0.085578 0.013283
vn -0.847979 0.418310 -0.325497
v -0.003602 0.056842 0.006443
vn -0.921929 0.088227 -0.377178
v -0.006559 0.041406 -0.000311
vn -0.937093 0.089378 -0.337443
v -0.007391 0.038311 0.002650
vn -0.905345 0.223190 0.361299
v -0.001814 0.056457 0.024099
vn -0.771425 0.173884 0.612101
v 0.003047 0.060156 0.031432
vn -0.935656 0.307814 0.172624
v -0.005857 0.047699 0.019677
vn -0.739600 0.263693 0.619240
v -0.000231 0.045772 0.032451
vn -0.817594 0.314837 0.482096
v -0.003040 0.046368 0.028276
vn -0.816856 0.263143 0.513325
v -0.005673 0.038924 0.029599
vn -0.682951 0.140881 0.716749
v -0.003884 0.032722 0.033470
vn 0.076431 -0.997052 0.006716
v 0.065142 -0.002225 0.004813
vn -0.101654 -0.992126 0.073166
v 0.146637 -0.001551 -0.022056
vn -0.050546 -0.998376 0.026289
v 0.138871 -0.001283 -0.025733
vn -0.191456 -0.978247 0.079852
v 0.155340 -0.003196 -0.026102
vn -0.237060 -0.966583 0.097566
v 0.159989 -0.002630 -0.013530
vn -0.036498 -0.997266 0.064255
v 0.139036 -0.000733 -0.017519
vn 0.010699 -0.092695 -0.995637
v 0.053878 0.012142 -0.026213
vn -0.032558 0.133569 -0.990505
v 0.052024 0.027988 -0.025731
vn -0.144758 0.271478 -0.951496
v 0.044534 0.032678 -0.024426
vn -0.182711 0.094690 -0.978596
v 0.042799 0.025599 -0.025330
vn -0.270208 0.012753 -0.962717
v 0.033556 0.024545 -0.023100
vn -0.228075 -0.100470 -0.968446
v 0.041613 0.019994 -0.024950
vn -0.285759 -0.040820 -0.957432
v 0.026040 0.024503 -0.020759
vn -0.186611 -0.164257 -0.968605
v 0.048146 0.007973 -0.024756
vn -0.412052 0.322793 -0.852067
v 0.021604 0.037959 -0.017383
vn -0.164077 0.284873 -0.944419
v 0.028836 0.040077 -0.019445
vn -0.410829 0.287408 -0.865226
v 0.034928 0.083013 -0.011110
vn -0.500905 0.311450 -0.807523
v 0.031948 0.071409 -0.013808
vn -0.558976 0.658011 -0.504546
v 0.037259 0.106049 -0.002701
vn -0.485300 0.320231 -0.813595
v 0.037148 0.094826 -0.008226
vn -0.427468 0.304728 -0.851124
v 0.014019 0.087185 0.010400
vn -0.670635 0.381022 -0.636452
v 0.012972 0.101124 0.015437
vn -0.514091 0.324632 -0.793930
v 0.023554 0.087423 0.006391
vn -0.473188 0.287189 -0.832836
v 0.025123 0.097499 0.008538
vn -0.373253 0.675810 -0.635581
v 0.026688 0.101967 0.009952
vn -0.545056 0.453514 -0.705152
v 0.000057 0.054883 0.000724
vn 0.014296 -0.998392 -0.054851
v 0.027221 -0.005644 0.017983
vn 0.084762 -0.994531 -0.061012
v 0.047937 -0.004182 0.012936
vn -0.057107 -0.998295 -0.012054
v 0.005470 -0.005144 0.002865
vn 0.467244 0.841189 -0.272182
v 0.161395 0.026146 -0.001457
vn 0.452749 0.829952 -0.325881
v 0.151353 0.028343 -0.010598
vn 0.385024 0.854925 -0.347650
v 0.156176 0.022568 -0.018910
vn 0.417546 0.882010 -0.218434
v 0.174161 0.020429 0.001434
vn 0.294979 0.935544 -0.194278
v 0.162564 0.019893 -0.020275
vn 0.234048 0.959218 -0.158497
v 0.171900 0.017449 -0.019698
vn 0.491537 0.842704 -0.219640
v 0.152670 0.032930 0.004330
vn 0.479261 0.779172 -0.403980
v 0.121330 0.048245 -0.006313
vn 0.500016 0.806579 -0.315300
v 0.126505 0.047009 -0.001794
vn 0.481437 0.804608 -0.347598
v 0.141880 0.035029 -0.007687
vn 0.440209 0.802151 -0.403446
v 0.142895 0.030739 -0.015461
vn 0.549673 0.753192 -0.361334
v 0.102491 0.064006 0.000683
vn 0.569568 0.802381 -0.178263
v 0.109212 0.060991 0.005415
vn 0.111039 0.822646 -0.557605
v 0.067311 0.105583 -0.003852
vn -0.058484 0.851265 -0.521467
v 0.057215 0.105315 -0.005505
vn 0.049991 0.064733 -0.996650
v 0.054651 0.090757 -0.008683
vn 0.160197 0.112304 -0.980676
v 0.065038 0.084805 -0.008167
vn -0.223059 -0.742242 -0.631919
v 0.102345 0.002183 -0.031449
vn -0.229198 -0.695303 -0.681192
v 0.080858 0.002008 -0.023824
vn -0.251705 -0.482635 -0.838873
v 0.116618 0.002161 -0.036504
vn -0.241393 -0.036679 -0.969734
v 0.106742 0.010664 -0.035640
vn -0.213135 0.102487 -0.971632
v 0.121285 0.009217 -0.039129
vn -0.217137 0.033447 -0.975568
v 0.099084 0.015048 -0.033959
vn -0.185001 0.141585 -0.972486
v 0.091349 0.020974 -0.031772
vn -0.286283 -0.358553 -0.888528
v 0.093545 0.005205 -0.030316
vn -0.164017 0.004733 -0.986446
v 0.076520 0.021246 -0.028778
vn -0.119773 0.013415 -0.992711
v 0.059636 0.025562 -0.026184
vn -0.239523 -0.405628 -0.882096
v 0.071003 0.007454 -0.023981
vn 0.051646 -0.169955 -0.984098
v 0.057809 0.017129 -0.025434
vn 0.518075 0.164239 -0.839419
v 0.075400 0.100744 -0.003216
vn -0.043561 0.929715 -0.365695
v 0.078270 0.107708 0.003061
vn 0.342349 0.629409 -0.697597
v 0.074756 0.105472 -0.001839
vn 0.052456 0.940839 -0.334770
v 0.073005 0.107736 0.002005
vn 0.266164 0.596114 -0.757499
v 0.072133 0.104488 -0.003451
vn 0.294689 0.227716 -0.928065
v 0.068505 0.101555 -0.006003
vn 0.377331 0.500549 -0.779149
v 0.085676 0.072707 -0.004843
vn 0.389161 0.141349 -0.910260
v 0.075970 0.084305 -0.005278
vn 0.249930 0.621411 -0.742552
v 0.100136 0.055815 -0.012286
vn 0.152470 0.498056 -0.853635
v 0.079696 0.064474 -0.010704
vn 0.209093 0.382066 -0.900170
v 0.081376 0.069080 -0.008332
vn -0.067105 0.297805 -0.952265
v 0.052531 0.036698 -0.023808
vn -0.035956 0.417691 -0.907877
v 0.068690 0.040636 -0.023389
vn -0.071833 0.316822 -0.945761
v 0.064690 0.037211 -0.024453
vn -0.157990 0.121725 -0.979909
v 0.082004 0.023753 -0.029534
vn -0.014363 0.458913 -0.888365
v 0.074893 0.051007 -0.018502
vn 0.085379 0.523236 -0.847900
v 0.080948 0.055588 -0.015773
vn 0.011843 0.489832 -0.871737
v 0.084784 0.044269 -0.022279
vn -0.029774 0.443927 -0.895568
v 0.095163 0.031928 -0.028918
vn -0.124082 0.281541 -0.951493
v 0.089678 0.026958 -0.030279
vn 0.007496 0.490752 -0.871267
v 0.111966 0.025544 -0.032574
vn -0.141867 0.222157 -0.964635
v 0.103250 0.021659 -0.033764
vn -0.169065 0.152125 -0.973794
v 0.113906 0.012481 -0.037110
vn -0.074441 0.318825 -0.944886
v 0.114791 0.018095 -0.035966
vn 0.029577 0.473564 -0.880262
v 0.116318 0.022682 -0.034123
vn 0.108702 0.559845 -0.821436
v 0.125647 0.019763 -0.034933
vn 0.105111 0.570037 -0.814868
v 0.095335 0.044247 -0.021646
vn 0.058185 0.119689 -0.991105
v 0.174598 0.010650 -0.042700
vn -0.134939 0.331908 -0.933611
v 0.166031 0.011129 -0.042864
vn -0.098775 -0.994850 -0.022732
v 0.166454 -0.005106 0.000462
vn 0.062748 0.872428 -0.484699
v 0.160321 0.015681 -0.032117
vn -0.093014 -0.178301 0.979570
v 0.038622 0.028661 0.049736
vn 0.259291 -0.232934 0.937289
v 0.059018 0.026699 0.043158
vn 0.121288 -0.408549 0.904642
v 0.063087 0.022932 0.041233
vn -0.044190 -0.641514 0.765838
v 0.078777 0.013636 0.035032
vn 0.269309 -0.483454 0.832914
v 0.054103 0.014460 0.037990
vn 0.057907 -0.584712 0.809172
v 0.066129 0.015482 0.036669
vn 0.307924 -0.475632 0.823989
v 0.055310 0.007656 0.033744
vn 0.072611 -0.627375 0.775325
v 0.067199 0.009166 0.031327
vn 0.043517 -0.715420 0.697339
v 0.079170 0.004167 0.026297
vn 0.249606 -0.575248 0.778965
v 0.062591 0.003188 0.028423
vn 0.013822 -0.363609 0.931449
v 0.036631 0.023716 0.046961
vn 0.163993 -0.338823 0.926448
v 0.036657 0.009658 0.041825
vn -0.092829 0.281703 0.955001
v 0.049901 0.105422 0.044981
vn 0.096191 0.135595 0.986084
v 0.051639 0.097373 0.045526
vn -0.386740 0.531898 0.753337
v 0.039921 0.105281 0.042126
vn -0.368384 0.739416 0.563523
v 0.036264 0.104126 0.038331
vn -0.188356 -0.491299 -0.850381
v 0.128052 0.001757 -0.039351
vn -0.047112 -0.196659 -0.979339
v 0.147779 0.004554 -0.042611
vn -0.091226 0.326379 -0.940827
v 0.129106 0.009513 -0.040716
vn 0.281531 -0.873849 -0.396393
v 0.055587 -0.000508 -0.020664
vn -0.303598 -0.659358 -0.687804
v 0.040831 -0.000659 -0.019364
vn -0.363610 -0.306605 -0.879648
v 0.030765 0.005729 -0.019604
vn -0.863922 -0.357927 -0.354298
v -0.004921 0.005427 -0.002677
vn -0.708654 -0.521939 -0.474752
v -0.000703 0.000258 -0.004635
vn -0.441608 -0.076596 -0.893933
v 0.004008 0.005354 -0.011948
vn -0.206449 -0.041350 -0.977583
v 0.010750 0.003969 -0.014150
vn -0.214278 0.125257 -0.968708
v 0.008310 0.009753 -0.013154
vn -0.519666 0.186383 -0.833792
v -0.003149 0.028593 -0.005708
vn -0.103255 -0.409930 -0.906254
v 0.027284 -0.001991 -0.015255
vn -0.444192 -0.490002 -0.750061
v 0.028132 0.005642 -0.017137
vn -0.688042 -0.298166 -0.661585
v -0.000403 0.027482 -0.008148
vn -0.515384 -0.312441 -0.797972
v 0.007392 0.020379 -0.011438
vn -0.473520 -0.304840 -0.826348
v 0.013144 0.018708 -0.014523
vn -0.477083 -0.354518 -0.804182
v 0.022933 0.011321 -0.017418
vn -0.803820 -0.247052 -0.541145
v -0.001999 0.030091 -0.008143
vn -0.553997 -0.326103 -0.765993
v 0.002445 0.026869 -0.011258
vn -0.428777 -0.210200 -0.878616
v 0.008450 0.028499 -0.015174
vn -0.464970 0.128026 -0.876020
v 0.002236 0.031556 -0.012492
vn -0.816590 0.107789 -0.567065
v -0.004399 0.037352 -0.005057
vn -0.695293 0.114192 -0.709597
v -0.001320 0.032217 -0.010044
vn -0.932911 -0.357855 -0.040207
v -0.007249 0.006982 0.009182
vn -0.890437 -0.440821 -0.113132
v -0.005973 0.004383 0.004102
vn -0.916640 -0.399435 0.014938
v -0.006702 0.005007 0.017848
vn -0.943262 -0.294565 0.153260
v -0.006779 0.007139 0.024747
vn -0.995409 -0.092214 -0.025652
v -0.010219 0.021574 0.008528
vn -0.919348 0.099475 -0.380663
v -0.009143 0.024730 0.000608
vn -0.793437 0.199001 -0.575201
v -0.006900 0.027005 -0.002807
vn -0.915310 0.172862 -0.363768
v -0.008344 0.032234 0.002383
vn -0.998651 0.050050 -0.013845
v -0.010600 0.029149 0.009440
vn -0.977531 0.207305 0.038182
v -0.009064 0.039934 0.011728
vn -0.977497 -0.208701 0.030714
v -0.008558 0.011096 0.015202
vn -0.974085 -0.065836 0.216390
v -0.009058 0.021531 0.024221
vn -0.991666 0.079715 0.101212
v -0.010066 0.028808 0.018731
vn -0.972335 0.092409 0.214537
v -0.009036 0.032002 0.024215
vn -0.926153 -0.031372 0.375842
v -0.008159 0.024543 0.028327
vn -0.880954 0.102798 0.461901
v -0.007339 0.029669 0.029730
vn -0.418534 -0.901519 -0.109967
v 0.001211 -0.003906 0.003443
vn -0.751767 -0.641852 -0.151235
v -0.001681 -0.001922 0.003672
vn -0.102317 -0.993547 -0.048941
v 0.005904 -0.006387 0.026489
vn -0.860064 -0.506867 0.058101
v -0.003508 -0.000859 0.024191
vn 0.444963 -0.192264 0.874667
v 0.068735 0.082723 0.041242
vn 0.375640 0.046725 0.925587
v 0.062368 0.085720 0.044381
vn 0.451971 0.012175 0.891949
v 0.075445 0.087202 0.038601
vn 0.161308 0.919686 0.357992
v 0.059147 0.108261 0.041140
vn 0.595460 0.107910 0.796105
v 0.079469 0.092592 0.035553
vn 0.389598 0.562728 0.729075
v 0.067878 0.105599 0.039985
vn 0.389839 0.843286 0.369992
v 0.073975 0.106609 0.035928
vn 0.164681 0.983816 0.070609
v 0.069631 0.108378 0.030457
vn -0.087836 -0.980200 0.177462
v 0.188810 -0.006587 0.025258
vn 0.012292 -0.227950 0.973595
v 0.053785 0.043956 0.046182
vn 0.255869 -0.000179 0.966712
v 0.045488 0.046608 0.047891
vn 0.139863 -0.081793 0.986787
v 0.188977 0.005943 0.035765
vn 0.108012 -0.593152 0.797812
v 0.033601 -0.003409 0.036469
vn 0.072957 -0.584618 0.808022
v 0.025926 -0.003134 0.037019
vn 0.096650 -0.530865 0.841927
v 0.019297 -0.004587 0.037366
vn 0.094997 -0.929537 0.356282
v 0.026581 -0.005841 0.034162
vn -0.027441 -0.964966 0.260937
v 0.017471 -0.006569 0.034771
vn -0.228239 0.165087 0.959507
v 0.029514 0.055724 0.045321
vn -0.378081 0.178091 0.908481
v 0.013740 0.054732 0.041229
vn -0.210993 0.144988 0.966675
v 0.025545 0.041181 0.047135
vn -0.305435 0.136663 0.942355
v 0.018570 0.041260 0.045281
vn -0.185749 0.061581 0.980666
v 0.026187 0.036014 0.047558
vn -0.168237 -0.064668 0.983623
v 0.030843 0.032886 0.048221
vn -0.176431 -0.085242 0.980615
v 0.023898 0.032469 0.047336
vn -0.437711 0.162190 0.884366
v 0.011838 0.047901 0.041519
vn -0.514669 0.162832 0.841785
v 0.008787 0.052355 0.038950
vn -0.653157 0.257640 0.712045
v 0.002851 0.044208 0.036393
vn -0.417217 0.024002 0.908490
v 0.006506 0.035617 0.040809
vn -0.718163 0.279418 0.637312
v -0.001669 0.042020 0.033007
vn -0.140589 0.957307 0.252582
v 0.032761 0.106036 0.033386
vn -0.132875 0.851476 0.507280
v 0.021370 0.104257 0.031189
vn -0.232311 0.837981 0.493781
v 0.027907 0.104749 0.035017
vn -0.352585 0.290105 0.889676
v 0.019663 0.101882 0.033745
vn -0.397155 0.130919 0.908366
v 0.027353 0.100764 0.037158
vn 0.306158 0.901709 0.305268
v 0.175998 0.021117 0.020105
vn 0.433147 0.892270 0.127427
v 0.167541 0.025645 0.016031
vn 0.491496 0.866368 -0.088536
v 0.156385 0.031594 0.008818
vn 0.450644 0.881828 -0.138919
v 0.172588 0.023040 0.009948
vn 0.331806 0.602127 0.726187
v 0.160409 0.022492 0.034047
vn 0.470258 0.829997 0.299938
v 0.157688 0.027213 0.028726
vn 0.376816 0.609407 0.697591
v 0.142345 0.033509 0.033380
vn 0.483763 0.706214 0.516948
v 0.118273 0.050760 0.031839
vn 0.535792 0.814841 0.221270
v 0.131857 0.044049 0.026104
vn 0.605725 0.765781 0.216047
v 0.106600 0.062339 0.025090
vn 0.509924 0.825220 0.242878
v 0.146350 0.034143 0.028293
vn 0.583841 0.804247 0.110984
v 0.113540 0.057461 0.022779
vn 0.539846 0.841332 0.026956
v 0.131631 0.046488 0.010742
vn 0.523225 0.833204 0.178902
v 0.141291 0.039398 0.019768
vn 0.515865 0.851936 0.089936
v 0.144469 0.038415 0.013930
vn 0.487060 0.871132 0.062466
v 0.156407 0.031730 0.012021
vn 0.640554 0.767849 0.009882
v 0.103326 0.066286 0.013050
vn 0.925253 0.316528 0.209084
v 0.092031 0.080063 0.023196
vn 0.648746 0.624329 0.435134
v 0.096049 0.069486 0.030051
vn 0.370529 0.812775 -0.449561
v 0.145570 0.025858 -0.022288
vn 0.256972 0.863814 -0.433348
v 0.154704 0.020599 -0.025102
vn 0.289986 0.724723 -0.625048
v 0.138450 0.026820 -0.025088
vn 0.195109 0.753037 -0.628385
v 0.150116 0.019129 -0.029303
vn 0.261740 -0.895612 -0.359683
v 0.198944 -0.003910 -0.020930
vn 0.075126 -0.994907 -0.067205
v 0.050151 -0.003203 -0.006013
vn -0.065446 -0.904320 -0.421809
v 0.070611 -0.000551 -0.017527
vn -0.044120 -0.631953 -0.773750
v 0.064852 0.000742 -0.019053
vn 0.124024 -0.978113 -0.167069
v 0.053457 -0.001931 -0.015450
vn 0.020511 -0.952761 -0.303027
v 0.038376 -0.003424 -0.015215
vn -0.247802 -0.423144 -0.871518
v 0.034889 -0.000562 -0.016962
vn -0.102052 -0.105251 -0.989195
v 0.018933 -0.000226 -0.014707
vn -0.490567 -0.844080 -0.216501
v 0.001329 -0.002588 -0.002475
vn -0.425708 -0.781326 -0.456400
v 0.005810 -0.003516 -0.007954
vn -0.257851 -0.525936 -0.810496
v 0.012953 -0.002203 -0.013827
vn 0.210293 0.671422 -0.710612
v 0.136058 0.023637 -0.029051
vn 0.178481 0.638200 -0.748896
v 0.130408 0.021691 -0.032401
vn 0.092043 0.602851 -0.792527
v 0.134795 0.013302 -0.038301
vn -0.002476 0.444010 -0.896019
v 0.126472 0.013990 -0.038074
vn 0.040163 0.608171 -0.792789
v 0.142711 0.008640 -0.041540
vn 0.010865 0.416645 -0.909004
v 0.150179 0.007066 -0.041978
vn 0.941501 0.158934 -0.297180
v 0.087255 0.097963 0.013193
vn 0.888118 0.217328 -0.404987
v 0.084315 0.108136 0.008370
vn 0.457676 0.393987 0.797062
v 0.087604 0.073615 0.034266
vn 0.367099 0.447476 0.815477
v 0.097120 0.060707 0.036497
vn 0.536934 0.677611 0.502539
v 0.106899 0.059011 0.031551
vn -0.299998 0.192962 0.934220
v 0.028316 0.069854 0.042544
vn -0.485751 0.203290 0.850129
v 0.009426 0.071875 0.035735
vn -0.581319 0.162609 0.797262
v 0.009113 0.061724 0.037179
vn -0.810799 0.445413 -0.379752
v 0.000544 0.067141 0.010268
vn -0.910245 0.365828 -0.193969
v 0.006272 0.083262 0.016772
vn -0.661828 0.457613 -0.593780
v 0.026554 0.077385 -0.001807
vn -0.114815 -0.993171 -0.020719
v 0.166670 -0.004402 -0.011573
vn -0.171081 -0.982276 -0.076581
v 0.157665 -0.003801 -0.034395
vn -0.058372 -0.937778 -0.342294
v 0.165554 -0.004506 -0.037908
vn 0.082831 -0.982720 -0.165534
v 0.175202 -0.005181 -0.034039
vn -0.067023 -0.341083 0.937641
v 0.150535 0.007497 0.036535
vn 0.065160 -0.188381 0.979932
v 0.178937 0.004739 0.036367
vn -0.093221 -0.910468 0.402937
v 0.153190 -0.000770 0.028464
vn 0.114225 0.216661 0.969542
v 0.178874 0.008957 0.036276
vn 0.052892 -0.112165 0.992281
v 0.171105 0.006834 0.037279
vn 0.021720 -0.035593 0.999130
v 0.163880 0.008643 0.037510
vn 0.021490 -0.175315 0.984278
v 0.144881 0.012609 0.037691
vn -0.099780 -0.994506 0.031648
v 0.189317 -0.007238 0.017545
vn -0.132337 -0.883020 0.450291
v 0.182538 -0.004108 0.031080
vn -0.114187 -0.991756 0.058144
v 0.160038 -0.003968 0.012401
vn -0.069254 -0.990361 0.119957
v 0.149554 -0.002596 0.019138
vn -0.128544 -0.881379 0.454584
v 0.168954 -0.001866 0.030273
vn 0.146629 -0.658427 0.738223
v 0.069399 0.003858 0.027294
vn 0.363201 -0.696931 0.618363
v 0.055396 -0.000866 0.028397
vn 0.085203 -0.941118 0.327165
v 0.079571 -0.000634 0.018198
vn 0.391895 -0.625610 0.674559
v 0.047731 -0.002161 0.032458
vn 0.283304 -0.918460 0.275991
v 0.056539 -0.002740 0.024348
vn 0.073177 -0.996087 0.049547
v 0.070823 -0.001820 0.014971
vn 0.131219 -0.991249 0.014418
v 0.059902 -0.002799 0.017527
vn 0.250106 -0.910627 0.328946
v 0.044743 -0.004912 0.030203
vn 0.149697 -0.988443 0.023913
v 0.047327 -0.005079 0.024468
vn -0.082300 -0.223759 0.971163
v 0.028106 0.022840 0.046894
vn -0.214452 -0.202566 0.955499
v 0.022029 0.023509 0.045710
vn 0.072959 -0.339553 0.937753
v 0.036471 0.015655 0.044432
vn -0.323625 -0.060473 0.944251
v 0.008444 0.027248 0.041814
vn -0.526090 0.049911 0.848963
v 0.001027 0.026425 0.038165
vn -0.321885 -0.074832 0.943817
v 0.007524 0.020943 0.040837
vn -0.055378 -0.314090 0.947777
v 0.028291 0.014930 0.044092
vn 0.018919 -0.322883 0.946250
v 0.030042 0.006176 0.041521
vn 0.086716 -0.443910 0.891865
v 0.032293 0.001219 0.039149
vn -0.095933 -0.253536 0.962557
v 0.023136 0.007671 0.041540
vn 0.008359 -0.280050 0.959949
v 0.019768 0.002003 0.039719
vn 0.023971 -0.406434 0.913366
v 0.025779 0.001331 0.039649
vn -0.703280 0.034405 0.710080
v -0.004247 0.021543 0.035148
vn -0.337179 -0.024572 0.941120
v 0.002953 0.018194 0.039449
vn -0.487240 -0.029303 0.872776
v -0.001032 0.014075 0.037482
vn -0.817650 0.142197 0.557878
v -0.005363 0.031507 0.032056
vn -0.949968 -0.132945 0.282643
v -0.007834 0.013826 0.026037
vn -0.726666 -0.317871 0.609027
v -0.002084 0.003289 0.034334
vn -0.627094 -0.680202 0.379577
v -0.000592 -0.002171 0.032224
vn -0.268106 -0.935576 0.229818
v 0.005292 -0.005547 0.032734
vn 0.973207 0.224919 -0.047747
v 0.090074 0.087321 0.017919
vn 0.784178 0.257488 0.564592
v 0.084606 0.102127 0.028592
vn 0.324487 0.705050 0.630566
v 0.082293 0.104823 0.028362
vn 0.296614 0.938973 0.174212
v 0.075755 0.106842 0.029204
vn 0.019713 0.890171 0.455199
v 0.078150 0.106959 0.026910
vn 0.967835 0.203442 0.148011
v 0.088059 0.093887 0.022879
vn 0.942770 0.201548 0.265636
v 0.086255 0.106457 0.022607
vn 0.173880 0.824826 0.537985
v 0.216777 0.008112 0.028183
vn 0.156904 0.705511 -0.691111
v 0.206554 0.006555 0.009288
vn -0.104736 0.739495 -0.664964
v 0.219379 0.007066 0.010029
vn -0.119477 0.497465 -0.859217
v 0.225361 0.004265 0.006335
vn -0.095127 -0.787805 -0.608534
v 0.229770 -0.005786 0.004833
vn 0.428128 -0.218829 0.876824
v 0.184808 0.001735 -0.033674
vn 0.542115 -0.814680 0.205931
v 0.207965 -0.003848 -0.013716
vn 0.403065 -0.808129 -0.429495
v 0.183977 -0.002651 -0.034275
vn 0.376712 -0.256868 -0.890004
v 0.188570 -0.002054 -0.031468
vn -0.293751 -0.273033 -0.916059
v 0.215900 -0.000230 -0.008074
vn -0.005562 0.368235 -0.929716
v 0.209969 0.009601 -0.006969
vn -0.008792 -0.610759 0.791767
v 0.223781 -0.003456 0.001661
vn 0.028389 -0.268600 0.962833
v 0.205529 0.000268 -0.024396
vn -0.056995 0.280320 -0.958213
v 0.208024 0.006544 -0.033552
vn -0.275805 -0.246146 -0.929163
v 0.202465 0.003239 -0.032370
vn -0.211013 -0.286927 -0.934423
v 0.185598 0.002990 -0.043838
vn -0.054987 -0.997239 -0.049908
v 0.144381 -0.000150 -0.005993
vn -0.068772 -0.986744 -0.146995
v 0.137132 -0.001702 0.006061
vn 0.011128 -0.999704 -0.021642
v 0.089673 -0.001106 0.012006
vn -0.011341 -0.999778 -0.017769
v 0.103354 -0.001095 0.012524
vn -0.052373 -0.993991 0.096121
v 0.128643 -0.001624 0.015850
vn -0.024144 -0.994234 0.104476
v 0.114340 -0.001173 0.014595
vn 0.113287 -0.827093 0.550530
v 0.076513 0.001816 0.023230
vn 0.022907 -0.882934 0.468939
v 0.083767 0.001892 0.022398
vn -0.031436 -0.922007 0.385894
v 0.094698 0.001324 0.021526
vn -0.037378 -0.971296 0.234920
v 0.103925 -0.000128 0.017993
vn -0.066396 -0.997754 -0.008845
v 0.143321 -0.002641 0.011643
vn -0.084062 -0.902231 0.422982
v 0.119453 0.001563 0.026501
vn -0.070045 -0.868542 0.490641
v 0.098617 0.002904 0.025569
vn -0.036956 -0.794253 0.606462
v 0.087878 0.003751 0.025879
vn -0.078171 -0.737934 0.670330
v 0.096662 0.005359 0.028462
vn -0.094919 -0.731030 0.675711
v 0.126440 0.005687 0.033377
vn 0.003554 -0.446887 0.894584
v 0.141258 0.008757 0.036540
vn -0.064858 -0.559734 0.826130
v 0.079285 0.017656 0.038138
vn 0.013485 -0.481234 0.876488
v 0.070623 0.020054 0.039348
vn -0.056936 -0.426699 0.902600
v 0.076013 0.022140 0.040425
vn -0.100003 -0.709258 0.697820
v 0.121383 0.008986 0.036314
vn 0.092315 -0.255844 0.962300
v 0.138395 0.013144 0.038722
vn -0.440632 0.456193 -0.773131
v 0.022499 0.079005 0.002924
vn -0.500444 0.440055 -0.745592
v 0.016817 0.066855 -0.002759
vn 0.390657 0.919983 -0.031921
v 0.193830 0.013247 0.022993
vn 0.286750 0.923005 0.256585
v 0.186786 0.016001 0.026590
vn 0.119566 0.823637 -0.554369
v 0.229868 0.004362 0.007143
vn 0.347245 0.153330 0.925155
v 0.230741 -0.002569 0.028597
vn 0.177238 0.954898 -0.238238
v 0.202140 0.008981 0.012619
vn 0.380124 0.924259 -0.035369
v 0.186005 0.016001 0.005637
vn 0.270309 0.823139 0.499375
v 0.215377 0.009551 0.004764
vn 0.200632 0.929177 -0.310447
v 0.168611 0.016964 -0.026727
vn 0.250259 0.958004 0.139998
v 0.198775 0.011523 0.027857
vn 0.311277 0.713107 0.628159
v 0.194540 0.011794 0.031533
vn 0.245610 0.850305 0.465465
v 0.181022 0.014110 0.032903
vn 0.414966 0.863214 0.287515
v 0.169988 0.021572 0.024980
vn 0.085617 0.832003 0.548125
v 0.210664 0.010146 0.005474
vn 0.505147 0.808910 0.300816
v 0.220315 0.007458 -0.014588
vn -0.310272 -0.935917 -0.166708
v 0.221080 -0.005256 -0.004930
vn 0.013758 -0.992323 0.122907
v 0.227133 -0.006397 -0.003321
vn 0.349432 -0.784576 0.512189
v 0.231857 -0.004493 -0.000502
vn 0.083243 -0.088652 0.992578
v 0.076045 0.051189 0.043775
vn 0.241981 0.238395 0.940539
v 0.088948 0.055210 0.042008
vn 0.389939 0.277209 0.878124
v 0.077702 0.063258 0.043156
vn 0.727608 -0.281833 0.625425
v 0.069137 0.053388 0.047215
vn 0.283113 0.215134 0.934647
v 0.055171 0.085967 0.046919
vn 0.249088 0.054945 0.966921
v 0.059559 0.064212 0.051152
vn 0.050282 0.224775 -0.973112
v 0.042727 0.063136 -0.014881
vn 0.098640 0.155294 -0.982931
v 0.034828 0.066255 -0.015534
vn -0.054957 0.167114 -0.984405
v 0.032661 0.054574 -0.015917
vn -0.534855 0.285130 -0.795381
v 0.019751 0.055981 -0.007929
vn -0.529732 0.206402 -0.822667
v 0.026446 0.054493 -0.014097
vn -0.757094 0.304287 -0.578116
v 0.032961 0.090071 -0.006380
vn -0.517118 0.780695 -0.350861
v 0.033884 0.103407 0.004447
vn -0.784249 0.401547 -0.472984
v 0.035369 0.103903 -0.001432
vn -0.590400 0.805979 -0.042719
v 0.036280 0.105388 0.003471
vn 0.076708 -0.258645 0.962922
v 0.066488 0.026636 0.041987
vn 0.252942 -0.276521 0.927123
v 0.065739 0.044545 0.046950
vn 0.394407 -0.226917 0.890478
v 0.070403 0.051528 0.044857
vn 0.152340 -0.120755 0.980923
v 0.068037 0.042683 0.043603
vn 0.048376 -0.087422 0.994996
v 0.070112 0.031007 0.042413
vn -0.027102 -0.234892 0.971644
v 0.074960 0.024714 0.041304
vn 0.016848 -0.086190 0.996136
v 0.084065 0.024963 0.041722
vn 0.008501 0.049582 0.998734
v 0.043988 0.053447 0.047858
vn -0.287998 0.118930 -0.950217
v 0.021725 0.030684 -0.019188
vn -0.308581 0.285434 -0.907362
v 0.028225 0.050878 -0.015761
vn -0.119258 0.325917 -0.937846
v 0.045366 0.051232 -0.017913
vn -0.932216 0.361743 -0.010762
v 0.002798 0.074769 0.017716
vn -0.782105 0.268807 0.562188
v 0.006185 0.077087 0.031935
vn -0.933977 0.305896 0.184700
v 0.002934 0.073679 0.026846
vn -0.936752 0.225118 0.267988
v 0.001515 0.067820 0.027267
vn -0.508143 0.280971 0.814153
v 0.015343 0.104128 0.031560
vn -0.948159 0.279308 0.151597
v 0.008072 0.088503 0.026937
vn -0.954105 0.299372 -0.007727
v 0.010587 0.102576 0.024897
vn 0.011093 -0.994479 -0.104351
v 0.203675 -0.005618 -0.011021
vn -0.013042 -0.999322 -0.034420
v 0.177602 -0.005009 -0.014198
vn 0.372990 -0.918948 -0.128112
v 0.207449 -0.005159 0.016143
vn 0.524289 -0.843662 -0.115566
v 0.206451 -0.006134 0.008930
vn 0.036444 -0.994404 0.099157
v 0.196545 -0.007468 0.019875
vn -0.027441 -0.998566 -0.045957
v 0.122350 -0.000628 -0.029436
vn 0.321470 0.585447 -0.744251
v 0.181663 0.010856 -0.031964
vn 0.029236 -0.218526 0.975393
v 0.122413 0.014117 0.039948
vn 0.127566 -0.033592 0.991261
v 0.136336 0.016457 0.039449
vn 0.026980 -0.053739 0.998190
v 0.085218 0.036196 0.042274
vn 0.047032 -0.052131 0.997532
v 0.086784 0.046890 0.042829
vn 0.115335 0.037728 0.992610
v 0.088737 0.051231 0.042747
vn 0.072322 0.013604 0.997289
v 0.126324 0.022169 0.040444
vn 0.182270 0.068808 0.980838
v 0.140417 0.019339 0.038429
vn 0.250782 0.298288 0.920941
v 0.120132 0.035807 0.039587
vn 0.330151 0.388208 0.860404
v 0.090658 0.058011 0.040401
vn 0.342515 0.444526 0.827695
v 0.110203 0.050294 0.036471
vn 0.409163 0.545337 0.731569
v 0.109722 0.054314 0.033992
vn 0.072377 0.049297 0.996158
v 0.146360 0.016084 0.037869
vn 0.255905 0.429076 0.866260
v 0.146541 0.027553 0.035447
vn 0.057623 -0.998256 0.012820
v 0.062560 -0.002611 -0.003432
vn 0.034049 -0.999337 0.012917
v 0.098135 -0.000629 -0.001076
vn 0.052174 -0.998363 0.023424
v 0.080350 -0.001387 0.000767
vn 0.021853 -0.999411 0.026447
v 0.115061 -0.000420 -0.011248
vn -0.005533 -0.997696 -0.067622
v 0.112495 -0.000624 0.003754
vn -0.001503 -0.999023 0.044158
v 0.125584 -0.000504 -0.017569
vn -0.131700 -0.881607 -0.453237
v 0.080683 0.000205 -0.021232
vn -0.069132 -0.969031 -0.237063
v 0.100332 0.000156 -0.026955
vn -0.002634 -0.994588 -0.103863
v 0.088123 -0.001097 -0.018101
vn -0.028455 -0.992423 -0.119532
v 0.103084 -0.000687 -0.023062
vn -0.007767 -0.999585 0.027727
v 0.124894 -0.000818 -0.024748
vn -0.071895 -0.992582 -0.098040
v 0.131873 -0.000861 -0.034042
vn -0.172097 -0.850519 -0.496991
v 0.100537 0.000759 -0.028807
vn 0.407731 0.726275 -0.553425
v 0.109920 0.052253 -0.010995
vn 0.422872 0.764413 -0.486674
v 0.118951 0.044809 -0.014329
vn 0.315986 0.699235 -0.641267
v 0.118383 0.042132 -0.017962
vn 0.811254 0.324358 -0.486476
v 0.085239 0.086257 0.003752
vn 0.535902 0.608812 -0.584942
v 0.090929 0.071934 -0.001790
vn 0.272177 0.558270 -0.783744
v 0.090946 0.065095 -0.008062
vn -0.239627 0.894839 -0.376619
v 0.016353 0.105244 0.019450
vn -0.194603 0.920575 -0.338633
v 0.023988 0.105044 0.016324
vn 0.106097 0.556746 0.823879
v 0.055625 0.107280 0.044370
vn -0.257836 0.948767 0.182651
v 0.038880 0.106014 0.036403
vn -0.188182 0.982001 0.016177
v 0.046160 0.107950 0.038833
vn -0.060352 0.998014 0.018045
v 0.053384 0.108843 0.037450
vn 0.218927 0.929188 0.297792
v 0.065690 0.107927 0.038615
vn 0.042898 0.997788 0.050779
v 0.061316 0.109149 0.035713
vn 0.017067 0.999778 -0.012369
v 0.062403 0.108928 0.027347
vn -0.159894 0.987111 -0.006718
v 0.040567 0.106856 0.000418
vn 0.146565 0.761430 -0.631461
v 0.046395 0.104868 -0.006389
vn 0.018536 0.968113 -0.249826
v 0.042352 0.106633 -0.003825
vn -0.138603 0.990281 -0.011547
v 0.042854 0.106944 0.005369
vn -0.370206 0.833765 -0.409613
v 0.030721 0.104852 0.011111
vn -0.067233 0.994537 -0.079847
v 0.022938 0.105873 0.022504
vn -0.145219 0.978329 -0.147595
v 0.031712 0.105941 0.013762
vn -0.104747 0.991043 -0.082833
v 0.031971 0.106868 0.021632
vn -0.078651 0.983065 0.165522
v 0.021578 0.105570 0.027041
vn -0.105834 0.992270 0.064810
v 0.029003 0.106716 0.026537
vn -0.115803 0.987370 0.108121
v 0.038651 0.107161 0.030743
vn -0.091042 0.994552 -0.050780
v 0.045117 0.107977 0.020696
vn -0.141316 0.988899 0.045909
v 0.046278 0.107942 0.033766
vn -0.015214 0.999760 -0.015749
v 0.060778 0.108718 0.020091
vn -0.029650 0.994443 -0.101018
v 0.047810 0.107289 0.002946
vn -0.112582 0.991420 -0.066427
v 0.043328 0.107219 0.013204
vn -0.095793 0.994719 -0.036848
v 0.049478 0.107875 0.009255
vn -0.038170 0.999201 0.011872
v 0.064443 0.108833 0.014797
vn 0.075711 0.821548 -0.565090
v 0.060897 0.105720 -0.004644
vn -0.075868 0.976012 -0.204071
v 0.062318 0.108194 0.002800
vn -0.009078 0.965167 -0.261477
v 0.053410 0.106728 0.000661
vn 0.011774 0.974850 -0.222552
v 0.067064 0.108351 0.003259
vn -0.068183 0.997615 0.010770
v 0.070868 0.109204 0.013957
vn -0.042216 0.992178 -0.117477
v 0.076863 0.109581 0.009336
vn -0.093682 0.992970 0.072349
v 0.077759 0.109712 0.019350
vn 0.649970 0.737242 0.184427
v 0.085306 0.109629 0.021203
vn -0.075824 0.929748 0.360306
v 0.077711 0.108777 0.023541
vn -0.143042 0.989072 -0.035709
v 0.080638 0.110171 0.012913
vn -0.037767 0.978607 0.202241
v 0.083446 0.109795 0.021432
vn -0.033307 0.985307 -0.167515
v 0.081207 0.109910 0.006857
vn 0.388711 0.917208 -0.087372
v 0.083419 0.110704 0.012967
# 1004 vertices, 1004 vertices normals

f 784//784 637//637 436//436
f 278//278 279//279 545//545
f 578//578 487//487 576//576
f 447//447 595//595 454//454
f 327//327 211//211 447//447
f 603//603 598//598 284//284
f 49//49 607//607 452//452
f 615//615 613//613 608//608
f 116//116 772//772 656//656
f 467//467 290//290 466//466
f 675//675 118//118 671//671
f 469//469 470//470 679//679
f 690//690 691//691 471//471
f 482//482 739//739 293//293
f 123//123 54//54 773//773
f 781//781 782//782 403//403
f 804//804 496//496 801//801
f 500//500 501//501 499//499
f 65//65 68//68 387//387
f 389//389 192//192 131//131
f 73//73 200//200 848//848
f 132//132 205//205 200//200
f 301//301 509//509 208//208
f 401//401 210//210 512//512
f 215//215 216//216 29//29
f 66//66 85//85 219//219
f 216//216 68//68 65//65
f 849//849 32//32 204//204
f 243//243 91//91 229//229
f 91//91 15//15 206//206
f 886//886 137//137 59//59
f 138//138 233//233 44//44
f 236//236 237//237 97//97
f 199//199 95//95 77//77
f 171//171 77//77 57//57
f 56//56 57//57 105//105
f 36//36 15//15 91//91
f 521//521 167//167 412//412
f 922//922 306//306 921//921
f 307//307 280//280 957//957
f 83//83 260//260 503//503
f 532//532 942//942 531//531
f 535//535 423//423 949//949
f 953//953 308//308 536//536
f 40//40 39//39 269//269
f 41//41 112//112 269//269
f 314//314 442//442 757//757
f 314//314 577//577 442//442
f 551//551 552//552 280//280
f 561//561 161//161 562//562
f 315//315 660//660 161//161
f 975//975 318//318 317//317
f 282//282 581//581 589//589
f 735//735 322//322 323//323
f 331//331 605//605 604//604
f 608//608 613//613 612//612
f 621//621 459//459 333//333
f 462//462 927//927 926//926
f 106//106 463//463 89//89
f 338//338 644//644 641//641
f 645//645 464//464 648//648
f 600//600 657//657 344//344
f 657//657 771//771 116//116
f 682//682 825//825 352//352
f 693//693 694//694 692//692
f 472//472 696//696 695//695
f 119//119 699//699 84//84
f 172//172 796//796 357//357
f 479//479 576//576 166//166
f 738//738 743//743 293//293
f 482//482 740//740 739//739
f 363//363 484//484 740//740
f 483//483 364//364 744//744
f 483//483 745//745 364//364
f 753//753 638//638 755//755
f 36//36 245//245 15//15
f 72//72 756//756 296//296
f 638//638 371//371 370//370
f 638//638 155//155 53//53
f 53//53 155//155 46//46
f 829//829 773//773 372//372
f 374//374 413//413 289//289
f 102//102 171//171 56//56
f 204//204 58//58 82//82
f 296//296 927//927 147//147
f 378//378 814//814 812//812
f 836//836 18//18 220//220
f 20//20 502//502 839//839
f 838//838 17//17 839//839
f 188//188 184//184 186//186
f 187//187 21//21 185//185
f 68//68 188//188 387//387
f 178//178 6//6 406//406
f 932//932 83//83 106//106
f 31//31 129//129 88//88
f 93//93 236//236 97//97
f 9//9 8//8 74//74
f 841//841 504//504 843//843
f 504//504 79//79 844//844
f 190//190 130//130 75//75
f 71//71 70//70 130//130
f 100//100 44//44 198//198
f 129//129 23//23 241//241
f 391//391 97//97 199//199
f 102//102 241//241 104//104
f 25//25 24//24 103//103
f 96//96 201//201 81//81
f 202//202 80//80 82//82
f 848//848 205//205 26//26
f 81//81 26//26 203//203
f 26//26 205//205 82//82
f 140//140 83//83 244//244
f 191//191 851//851 261//261
f 851//851 107//107 261//261
f 503//503 245//245 244//244
f 229//229 91//91 206//206
f 207//207 27//27 15//15
f 853//853 392//392 852//852
f 862//862 505//505 853//853
f 394//394 859//859 802//802
f 208//208 863//863 790//790
f 395//395 867//867 508//508
f 301//301 864//864 863//863
f 399//399 933//933 400//400
f 404//404 28//28 212//212
f 404//404 213//213 28//28
f 17//17 18//18 215//215
f 878//878 85//85 217//217
f 219//219 85//85 29//29
f 29//29 216//216 65//65
f 222//222 221//221 224//224
f 882//882 888//888 196//196
f 889//889 98//98 105//105
f 9//9 90//90 8//8
f 136//136 90//90 932//932
f 9//9 240//240 194//194
f 227//227 194//194 228//228
f 463//463 300//300 635//635
f 302//302 231//231 846//846
f 232//232 101//101 35//35
f 34//34 234//234 33//33
f 888//888 302//302 223//223
f 516//516 302//302 221//221
f 31//31 135//135 235//235
f 135//135 246//246 235//235
f 94//94 87//87 235//235
f 96//96 238//238 239//239
f 97//97 95//95 199//199
f 197//197 44//44 100//100
f 847//847 891//891 892//892
f 105//105 102//102 56//56
f 104//104 103//103 171//171
f 95//95 105//105 57//57
f 238//238 96//96 32//32
f 243//243 140//140 91//91
f 243//243 106//106 140//140
f 27//27 107//107 206//206
f 244//244 36//36 140//140
f 108//108 27//27 207//207
f 101//101 99//99 30//30
f 28//28 898//898 410//410
f 900//900 899//899 522//522
f 520//520 905//905 305//305
f 911//911 893//893 910//910
f 252//252 918//918 899//899
f 523//523 756//756 389//389
f 108//108 843//843 261//261
f 934//934 938//938 527//527
f 529//529 937//937 936//936
f 531//531 941//941 894//894
f 531//531 942//942 941//941
f 420//420 264//264 940//940
f 758//758 952//952 424//424
f 952//952 958//958 953//953
f 40//40 269//269 112//112
f 41//41 39//39 112//112
f 270//270 430//430 969//969
f 431//431 432//432 985//985
f 990//990 433//433 988//988
f 774//774 141//141 275//275
f 573//573 572//572 570//570
f 222//222 583//583 282//282
f 323//323 283//283 745//745
f 444//444 588//588 587//587
f 450//450 604//604 451//451
f 5//5 198//198 44//44
f 458//458 627//627 459//459
f 45//45 460//460 628//628
f 285//285 425//425 336//336
f 154//154 53//53 636//636
f 339//339 338//338 286//286
f 47//47 288//288 464//464
f 156//156 48//48 342//342
f 163//163 472//472 578//578
f 701//701 165//165 700//700
f 703//703 356//356 475//475
f 709//709 286//286 358//358
f 714//714 166//166 478//478
f 715//715 62//62 479//479
f 717//717 719//719 291//291
f 723//723 292//292 719//719
f 292//292 726//726 360//360
f 52//52 485//485 751//751
f 367//367 766//766 490//490
f 764//764 765//765 368//368
f 662//662 369//369 765//765
f 491//491 778//778 481//481
f 781//781 144//144 919//919
f 58//58 26//26 82//82
f 807//807 808//808 804//804
f 808//808 577//577 806//806
f 823//823 298//298 380//380
f 298//298 826//826 380//380
f 125//125 835//835 830//830
f 179//179 524//524 180//180
f 127//127 183//183 64//64
f 183//183 181//181 184//184
f 878//878 217//217 839//839
f 218//218 66//66 219//219
f 71//71 190//190 416//416
f 190//190 71//71 130//130
f 83//83 503//503 244//244
f 129//129 842//842 23//23
f 845//845 232//232 197//197
f 232//232 35//35 197//197
f 242//242 75//75 130//130
f 130//130 845//845 890//890
f 76//76 892//892 5//5
f 88//88 129//129 241//241
f 24//24 25//25 131//131
f 74//74 201//201 239//239
f 74//74 78//78 201//201
f 194//194 227//227 79//79
f 195//195 132//132 72//72
f 200//200 72//72 132//132
f 850//850 849//849 80//80
f 200//200 205//205 848//848
f 244//244 245//245 36//36
f 857//857 861//861 133//133
f 856//856 506//506 861//861
f 506//506 175//175 507//507
f 872//872 511//511 301//301
f 872//872 510//510 511//511
f 875//875 513//513 402//402
f 876//876 405//405 121//121
f 876//876 514//514 880//880
f 65//65 219//219 29//29
f 85//85 215//215 29//29
f 68//68 216//216 515//515
f 217//217 218//218 840//840
f 17//17 838//838 86//86
f 888//888 388//388 196//196
f 98//98 102//102 105//105
f 98//98 241//241 102//102
f 226//226 136//136 584//584
f 228//228 238//238 849//849
f 243//243 229//229 300//300
f 234//234 231//231 302//302
f 235//235 246//246 237//237
f 236//236 93//93 94//94
f 9//9 239//239 240//240
f 391//391 199//199 24//24
f 97//97 246//246 95//95
f 33//33 196//196 139//139
f 101//101 138//138 35//35
f 138//138 101//101 233//233
f 102//102 104//104 171//171
f 58//58 32//32 203//203
f 203//203 32//32 96//96
f 246//246 105//105 95//95
f 410//410 84//84 409//409
f 305//305 492//492 247//247
f 905//905 907//907 305//305
f 251//251 909//909 248//248
f 411//411 639//639 286//286
f 787//787 262//262 261//261
f 530//530 263//263 529//529
f 424//424 954//954 146//146
f 953//953 955//955 954//954
f 957//957 536//536 267//267
f 141//141 774//774 54//54
f 281//281 276//276 537//537
f 537//537 436//436 853//853
f 538//538 539//539 782//782
f 575//575 540//540 781//781
f 575//575 309//309 540//540
f 541//541 542//542 310//310
f 543//543 545//545 311//311
f 168//168 547//547 546//546
f 542//542 686//686 312//312
f 547//547 548//548 727//727
f 278//278 692//692 313//313
f 548//548 824//824 549//549
f 948//948 550//550 946//946
f 948//948 805//805 550//550
f 785//785 147//147 553//553
f 552//552 555//555 956//956
f 560//560 562//562 916//916
f 564//564 565//565 316//316
f 316//316 37//37 559//559
f 565//565 253//253 37//37
f 253//253 901//901 522//522
f 438//438 439//439 900//900
f 975//975 2//2 318//318
f 572//572 573//573 247//247
f 440//440 875//875 902//902
f 440//440 320//320 441//441
f 442//442 576//576 487//487
f 736//736 582//582 579//579
f 579//579 580//580 588//588
f 579//579 282//282 580//580
f 591//591 749//749 321//321
f 612//612 592//592 611//611
f 603//603 43//43 328//328
f 599//599 630//630 600//600
f 601//601 451//451 602//602
f 603//603 606//606 448//448
f 605//605 331//331 557//557
f 49//49 158//158 556//556
f 30//30 5//5 233//233
f 233//233 5//5 44//44
f 5//5 892//892 198//198
f 141//141 453//453 608//608
f 141//141 609//609 275//275
f 610//610 612//612 611//611
f 453//453 38//38 615//615
f 964//964 616//616 617//617
f 618//618 617//617 447//447
f 4//4 623//623 455//455
f 455//455 623//623 620//620
f 623//623 624//624 625//625
f 627//627 629//629 602//602
f 626//626 628//628 334//334
f 629//629 631//631 630//630
f 631//631 632//632 770//770
f 632//632 461//461 633//633
f 634//634 285//285 461//461
f 624//624 617//617 285//285
f 155//155 463//463 46//46
f 639//639 337//337 286//286
f 639//639 649//649 337//337
f 339//339 47//47 643//643
f 644//644 646//646 396//396
f 643//643 645//645 340//340
f 646//646 800//800 647//647
f 967//967 651//651 164//164
f 270//270 653//653 651//651
f 968//968 654//654 653//653
f 653//653 156//156 342//342
f 652//652 212//212 897//897
f 115//115 655//655 344//344
f 157//157 658//658 158//158
f 345//345 117//117 563//563
f 117//117 659//659 660//660
f 661//661 290//290 662//662
f 350//350 346//346 466//466
f 685//685 666//666 346//346
f 346//346 347//347 467//467
f 290//290 663//663 369//369
f 467//467 665//665 663//663
f 663//663 664//664 369//369
f 348//348 160//160 763//763
f 160//160 762//762 667//667
f 159//159 670//670 468//468
f 668//668 672//672 660//660
f 670//670 674//674 671//671
f 674//674 676//676 675//675
f 118//118 349//349 161//161
f 349//349 320//320 562//562
f 673//673 677//677 678//678
f 680//680 470//470 661//661
f 698//698 682//682 681//681
f 469//469 683//683 350//350
f 684//684 686//686 685//685
f 683//683 471//471 687//687
f 687//687 691//691 688//688
f 689//689 352//352 471//471
f 696//696 353//353 680//680
f 163//163 697//697 472//472
f 353//353 698//698 681//681
f 119//119 84//84 55//55
f 699//699 119//119 354//354
f 354//354 701//701 699//699
f 699//699 700//700 409//409
f 897//897 474//474 652//652
f 474//474 164//164 652//652
f 164//164 355//355 967//967
f 355//355 704//704 702//702
f 704//704 705//705 971//971
f 705//705 832//832 706//706
f 796//796 707//707 179//179
f 477//477 180//180 120//120
f 92//92 710//710 120//120
f 817//817 711//711 377//377
f 820//820 712//712 711//711
f 819//819 713//713 712//712
f 379//379 359//359 713//713
f 716//716 718//718 167//167
f 721//721 722//722 809//809
f 780//780 544//544 169//169
f 169//169 546//546 725//725
f 725//725 727//727 361//361
f 728//728 730//730 654//654
f 982//982 729//729 730//730
f 362//362 732//732 465//465
f 428//428 923//923 729//729
f 886//886 733//733 887//887
f 734//734 736//736 735//735
f 734//734 121//121 736//736
f 743//743 746//746 741//741
f 738//738 887//887 365//365
f 747//747 748//748 323//323
f 365//365 734//734 748//748
f 749//749 742//742 744//744
f 122//122 751//751 366//366
f 589//589 752//752 426//426
f 146//146 170//170 486//486
f 757//757 50//50 760//760
f 170//170 759//759 758//758
f 578//578 367//367 487//487
f 488//488 489//489 761//761
f 763//763 766//766 664//664
f 368//368 765//765 367//367
f 696//696 661//661 662//662
f 765//765 369//369 766//766
f 768//768 769//769 633//633
f 770//770 769//769 657//657
f 46//46 636//636 53//53
f 372//372 774//774 1004//1004
f 895//895 124//124 55//55
f 374//374 481//481 778//778
f 779//779 306//306 780//780
f 56//56 171//171 57//57
f 262//262 787//787 786//786
f 788//788 375//375 794//794
f 508//508 297//297 375//375
f 799//799 297//297 790//790
f 59//59 737//737 174//174
f 174//174 422//422 793//793
f 793//793 944//944 794//794
f 930//930 707//707 795//795
f 795//795 707//707 494//494
f 707//707 796//796 494//494
f 797//797 798//798 862//862
f 800//800 376//376 858//858
f 464//464 801//801 376//376
f 376//376 496//496 802//802
f 341//341 377//377 803//803
f 803//803 807//807 804//804
f 360//360 51//51 810//810
f 809//809 815//815 811//811
f 361//361 813//813 378//378
f 815//815 816//816 650//650
f 816//816 817//817 341//341
f 60//60 822//822 499//499
f 813//813 821//821 822//822
f 822//822 823//823 500//500
f 500//500 380//380 379//379
f 379//379 380//380 359//359
f 821//821 693//693 61//61
f 61//61 825//825 381//381
f 381//381 682//682 383//383
f 359//359 828//828 715//715
f 827//827 473//473 828//828
f 828//828 697//697 62//62
f 384//384 125//125 299//299
f 299//299 830//830 356//356
f 831//831 833//833 832//832
f 833//833 385//385 1000//1000
f 177//177 178//178 502//502
f 502//502 837//837 86//86
f 64//64 63//63 127//127
f 836//836 63//63 18//18
f 127//127 63//63 836//836
f 502//502 86//86 838//838
f 184//184 64//64 183//183
f 63//63 879//879 515//515
f 879//879 63//63 64//64
f 64//64 188//188 879//879
f 18//18 515//515 19//19
f 64//64 184//184 188//188
f 21//21 187//187 840//840
f 387//387 186//186 21//21
f 217//217 66//66 218//218
f 219//219 67//67 218//218
f 218//218 67//67 21//21
f 65//65 387//387 67//67
f 387//387 188//188 186//186
f 7//7 70//70 71//71
f 69//69 16//16 22//22
f 503//503 841//841 108//108
f 108//108 841//841 843//843
f 300//300 191//191 635//635
f 69//69 7//7 129//129
f 192//192 756//756 193//193
f 842//842 7//7 926//926
f 756//756 72//72 193//193
f 8//8 390//390 74//74
f 78//78 74//74 390//390
f 841//841 260//260 504//504
f 79//79 195//195 844//844
f 388//388 75//75 196//196
f 845//845 846//846 232//232
f 845//845 130//130 70//70
f 139//139 196//196 847//847
f 847//847 75//75 242//242
f 517//517 845//845 197//197
f 242//242 130//130 890//890
f 890//890 845//845 517//517
f 30//30 76//76 5//5
f 44//44 197//197 138//138
f 198//198 891//891 100//100
f 892//892 891//891 198//198
f 842//842 131//131 23//23
f 23//23 131//131 25//25
f 241//241 25//25 104//104
f 24//24 199//199 77//77
f 25//25 103//103 104//104
f 77//77 103//103 24//24
f 78//78 73//73 201//201
f 200//200 73//73 72//72
f 79//79 132//132 195//195
f 201//201 848//848 81//81
f 227//227 228//228 849//849
f 205//205 132//132 202//202
f 205//205 202//202 82//82
f 26//26 81//81 848//848
f 96//96 81//81 203//203
f 26//26 58//58 203//203
f 80//80 204//204 82//82
f 204//204 80//80 849//849
f 107//107 851//851 229//229
f 245//245 207//207 15//15
f 15//15 27//27 206//206
f 505//505 855//855 950//950
f 393//393 802//802 805//805
f 505//505 857//857 855//855
f 859//859 860//860 865//865
f 788//788 868//868 395//395
f 865//865 396//396 647//647
f 869//869 871//871 870//870
f 510//510 512//512 398//398
f 871//871 210//210 913//913
f 872//872 400//400 512//512
f 868//868 873//873 399//399
f 210//210 418//418 914//914
f 405//405 880//880 406//406
f 220//220 18//18 17//17
f 188//188 68//68 879//879
f 515//515 216//216 19//19
f 216//216 215//215 19//19
f 878//878 215//215 85//85
f 66//66 217//217 85//85
f 217//217 840//840 20//20
f 840//840 218//218 21//21
f 65//65 67//67 219//219
f 836//836 220//220 134//134
f 220//220 17//17 134//134
f 134//134 514//514 884//884
f 86//86 837//837 880//880
f 516//516 223//223 302//302
f 406//406 223//223 516//516
f 223//223 406//406 388//388
f 388//388 888//888 223//223
f 882//882 33//33 234//234
f 33//33 882//882 196//196
f 87//87 94//94 224//224
f 42//42 224//224 94//94
f 42//42 94//94 8//8
f 224//224 16//16 87//87
f 226//226 8//8 90//90
f 584//584 136//136 883//883
f 136//136 932//932 89//89
f 90//90 194//194 932//932
f 240//240 228//228 194//194
f 849//849 238//238 32//32
f 46//46 463//463 635//635
f 229//229 851//851 300//300
f 886//886 92//92 877//877
f 22//22 16//16 407//407
f 407//407 846//846 22//22
f 846//846 407//407 302//302
f 232//232 846//846 231//231
f 231//231 101//101 232//232
f 34//34 101//101 234//234
f 234//234 101//101 231//231
f 882//882 234//234 888//888
f 236//236 235//235 237//237
f 95//95 57//57 77//77
f 236//236 94//94 235//235
f 235//235 87//87 31//31
f 201//201 96//96 239//239
f 240//240 239//239 228//228
f 74//74 239//239 9//9
f 237//237 246//246 97//97
f 135//135 88//88 98//98
f 88//88 241//241 98//98
f 25//25 241//241 23//23
f 34//34 33//33 99//99
f 30//30 99//99 76//76
f 35//35 138//138 197//197
f 847//847 890//890 891//891
f 890//890 517//517 100//100
f 33//33 139//139 99//99
f 99//99 139//139 76//76
f 76//76 139//139 892//892
f 99//99 101//101 34//34
f 32//32 58//58 204//204
f 103//103 77//77 171//171
f 463//463 106//106 300//300
f 300//300 106//106 243//243
f 106//106 83//83 140//140
f 261//261 107//107 27//27
f 107//107 229//229 206//206
f 140//140 36//36 91//91
f 207//207 503//503 108//108
f 503//503 207//207 245//245
f 101//101 30//30 233//233
f 246//246 889//889 105//105
f 408//408 109//109 213//213
f 915//915 14//14 408//408
f 937//937 303//303 893//893
f 894//894 895//895 303//303
f 303//303 895//895 518//518
f 28//28 410//410 897//897
f 304//304 493//493 519//519
f 572//572 247//247 783//783
f 896//896 250//250 910//910
f 908//908 913//913 912//912
f 912//912 913//913 914//914
f 639//639 412//412 721//721
f 411//411 915//915 412//412
f 716//716 413//413 778//778
f 151//151 619//619 333//333
f 558//558 253//253 918//918
f 918//918 253//253 522//522
f 144//144 922//922 921//921
f 256//256 255//255 924//924
f 524//524 179//179 930//930
f 929//929 417//417 6//6
f 930//930 795//795 462//462
f 931//931 957//957 552//552
f 257//257 267//267 655//655
f 307//307 257//257 526//526
f 262//262 786//786 259//259
f 108//108 261//261 27//27
f 843//843 787//787 261//261
f 261//261 262//262 191//191
f 938//938 419//419 530//530
f 934//934 939//939 419//419
f 939//939 944//944 420//420
f 532//532 265//265 942//942
f 943//943 421//421 740//740
f 421//421 945//945 739//739
f 264//264 422//422 533//533
f 739//739 945//945 737//737
f 956//956 951//951 949//949
f 948//948 947//947 393//393
f 423//423 535//535 950//950
f 955//955 536//536 931//931
f 931//931 536//536 957//957
f 586//586 959//959 3//3
f 3//3 959//959 427//427
f 586//586 960//960 959//959
f 589//589 426//426 960//960
f 41//41 269//269 39//39
f 112//112 39//39 40//40
f 428//428 429//429 254//254
f 965//965 429//429 979//979
f 574//574 966//966 978//978
f 969//969 970//970 986//986
f 702//702 971//971 972//972
f 972//972 706//706 973//973
f 317//317 568//568 976//976
f 568//568 907//907 974//974
f 975//975 976//976 994//994
f 980//980 981//981 989//989
f 979//979 982//982 983//983
f 983//983 728//728 984//984
f 984//984 986//986 431//431
f 432//432 973//973 987//987
f 977//977 989//989 990//990
f 433//433 987//987 991//991
f 992//992 993//993 995//995
f 593//593 994//994 993//993
f 434//434 991//991 996//996
f 609//609 997//997 1001//1001
f 997//997 996//996 998//998
f 1004//1004 1002//1002 999//999
f 1001//1001 1004//1004 1003//1003
f 276//276 436//436 537//537
f 310//310 277//277 144//144
f 688//688 278//278 545//545
f 545//545 279//279 311//311
f 438//438 567//567 566//566
f 142//142 574//574 573//573
f 440//440 441//441 575//575
f 441//441 319//319 575//575
f 323//323 443//443 283//283
f 445//445 749//749 324//324
f 595//595 594//594 326//326
f 603//603 328//328 598//598
f 448//448 450//450 329//329
f 141//141 608//608 610//610
f 453//453 615//615 608//608
f 618//618 454//454 614//614
f 614//614 454//454 113//113
f 455//455 620//620 456//456
f 620//620 332//332 456//456
f 457//457 627//627 458//458
f 634//634 461//461 460//460
f 462//462 637//637 784//784
f 643//643 287//287 338//338
f 114//114 288//288 47//47
f 465//465 732//732 289//289
f 466//466 290//290 661//661
f 668//668 468//468 672//672
f 689//689 469//469 679//679
f 352//352 690//690 471//471
f 165//165 164//164 474//474
f 475//475 476//476 165//165
f 169//169 480//480 292//292
f 731//731 732//732 362//362
f 741//741 483//483 484//484
f 753//753 754//754 752//752
f 757//757 761//761 50//50
f 370//370 371//371 771//771
f 124//124 294//294 775//775
f 786//786 147//147 785//785
f 787//787 296//296 147//147
f 801//801 496//496 376//376
f 497//497 498//498 810//810
f 499//499 501//501 819//819
f 827//827 828//828 382//382
f 867//867 301//301 208//208
f 214//214 55//55 84//84
f 17//17 215//215 878//878
f 215//215 18//18 19//19
f 68//68 515//515 879//879
f 86//86 880//880 514//514
f 226//226 42//42 8//8
f 135//135 98//98 889//889
f 520//520 305//305 247//247
f 915//915 521//521 412//412
f 521//521 716//716 167//167
f 558//558 918//918 619//619
f 417//417 926//926 416//416
f 525//525 928//928 181//181
f 930//930 462//462 525//525
f 257//257 307//307 957//957
f 307//307 526//526 152//152
f 938//938 529//529 528//528
f 529//529 418//418 528//528
f 530//530 940//940 263//263
f 533//533 945//945 265//265
f 947//947 948//948 534//534
f 425//425 961//961 336//336
f 962//962 453//453 54//54
f 427//427 964//964 614//614
f 436//436 637//637 797//797
f 570//570 539//539 571//571
f 541//541 310//310 309//309
f 543//543 311//311 168//168
f 312//312 145//145 688//688
f 279//279 313//313 548//548
f 946//946 314//314 757//757
f 552//552 551//551 555//555
f 331//331 437//437 557//557
f 437//437 559//559 558//558
f 556//556 345//345 563//563
f 161//161 660//660 118//118
f 565//565 901//901 253//253
f 569//569 148//148 566//566
f 148//148 439//439 438//438
f 440//440 575//575 513//513
f 319//319 677//677 541//541
f 677//677 441//441 678//678
f 440//440 414//414 320//320
f 736//736 579//579 585//585
f 582//582 222//222 282//282
f 583//583 225//225 584//584
f 748//748 735//735 323//323
f 735//735 585//585 322//322
f 443//443 586//586 590//590
f 588//588 580//580 589//589
f 123//123 325//325 149//149
f 325//325 150//150 445//445
f 446//446 326//326 593//593
f 597//597 330//330 284//284
f 328//328 599//599 600//600
f 599//599 329//329 601//601
f 450//450 331//331 604//604
f 604//604 605//605 151//151
f 606//606 759//759 452//452
f 332//332 621//621 619//619
f 621//621 458//458 459//459
f 333//333 459//459 151//151
f 623//623 625//625 457//457
f 627//627 334//334 629//629
f 334//334 628//628 632//632
f 628//628 460//460 632//632
f 625//625 634//634 45//45
f 461//461 335//335 768//768
f 768//768 335//335 767//767
f 634//634 624//624 285//285
f 154//154 259//259 152//152
f 191//191 259//259 153//153
f 462//462 784//784 927//927
f 641//641 644//644 870//870
f 287//287 340//340 646//646
f 340//340 645//645 648//648
f 645//645 47//47 464//464
f 48//48 465//465 289//289
f 257//257 655//655 115//115
f 657//657 115//115 344//344
f 657//657 769//769 771//771
f 117//117 660//660 315//315
f 347//347 159//159 665//665
f 159//159 669//669 670//670
f 669//669 673//673 674//674
f 349//349 675//675 320//320
f 681//681 682//682 689//689
f 350//350 162//162 684//684
f 162//162 687//687 351//351
f 351//351 687//687 145//145
f 682//682 381//381 825//825
f 690//690 693//693 692//692
f 693//693 821//821 694//694
f 692//692 694//694 313//313
f 695//695 696//696 764//764
f 700//700 474//474 897//897
f 701//701 703//703 475//475
f 476//476 356//356 705//705
f 356//356 176//176 705//705
f 358//358 251//251 708//708
f 251//251 358//358 640//640
f 357//357 710//710 789//789
f 710//710 477//477 120//120
f 711//711 478//478 377//377
f 713//713 359//359 715//715
f 780//780 724//724 717//717
f 718//718 720//720 167//167
f 720//720 360//360 722//722
f 480//480 361//361 726//726
f 726//726 361//361 378//378
f 730//730 362//362 343//343
f 482//482 363//363 740//740
f 740//740 484//484 742//742
f 483//483 747//747 745//745
f 150//150 325//325 52//52
f 325//325 750//750 52//52
f 754//754 755//755 767//767
f 583//583 883//883 753//753
f 753//753 883//883 638//638
f 170//170 760//760 157//157
f 489//489 667//667 761//761
f 667//667 763//763 160//160
f 487//487 367//367 489//489
f 835//835 372//372 999//999
f 123//123 962//962 54//54
f 119//119 55//55 373//373
f 55//55 775//775 373//373
f 124//124 941//941 776//776
f 294//294 943//943 777//777
f 294//294 777//777 751//751
f 402//402 403//403 539//539
f 919//919 144//144 921//921
f 567//567 493//493 492//492
f 567//567 519//519 493//493
f 493//493 304//304 875//875
f 784//784 147//147 927//927
f 791//791 59//59 174//174
f 792//792 793//793 375//375
f 495//495 790//790 175//175
f 496//496 806//806 805//805
f 803//803 377//377 807//807
f 808//808 166//166 577//577
f 722//722 810//810 809//809
f 812//812 814//814 497//497
f 498//498 818//818 816//816
f 818//818 819//819 820//820
f 822//822 821//821 823//823
f 826//826 381//381 383//383
f 380//380 382//382 359//359
f 383//383 473//473 827//827
f 384//384 299//299 703//703
f 830//830 831//831 176//176
f 134//134 884//884 230//230
f 929//929 6//6 126//126
f 502//502 838//838 839//839
f 186//186 185//185 21//21
f 7//7 69//69 70//70
f 926//926 389//389 842//842
f 843//843 504//504 844//844
f 852//852 392//392 535//535
f 854//854 133//133 393//393
f 505//505 856//856 857//857
f 394//394 860//860 859//859
f 802//802 859//859 858//858
f 860//860 507//507 864//864
f 395//395 209//209 867//867
f 509//509 301//301 863//863
f 301//301 866//866 864//864
f 866//866 511//511 396//396
f 209//209 397//397 872//872
f 510//510 398//398 869//869
f 398//398 210//210 871//871
f 397//397 399//399 400//400
f 400//400 933//933 401//401
f 401//401 528//528 210//210
f 874//874 402//402 570//570
f 48//48 289//289 404//404
f 224//224 225//225 222//222
f 226//226 90//90 136//136
f 230//230 885//885 120//120
f 137//137 886//886 887//887
f 302//302 407//407 221//221
f 242//242 890//890 847//847
f 14//14 708//708 248//248
f 303//303 518//518 910//910
f 896//896 910//910 518//518
f 897//897 410//410 409//409
f 901//901 917//917 903//903
f 875//875 304//304 902//902
f 520//520 978//978 905//905
f 250//250 911//911 910//910
f 911//911 912//912 893//893
f 411//411 412//412 639//639
f 408//408 213//213 413//413
f 564//564 903//903 917//917
f 919//919 921//921 924//924
f 922//922 543//543 306//306
f 923//923 254//254 255//255
f 256//256 924//924 415//415
f 71//71 416//416 926//926
f 929//929 525//525 417//417
f 152//152 526//526 656//656
f 933//933 934//934 527//527
f 934//934 419//419 938//938
f 418//418 529//529 936//936
f 529//529 263//263 937//937
f 263//263 531//531 894//894
f 940//940 264//264 532//532
f 942//942 265//265 943//943
f 533//533 174//174 945//945
f 146//146 534//534 946//946
f 266//266 949//949 534//534
f 947//947 423//423 854//854
f 952//952 597//597 958//958
f 616//616 425//425 285//285
f 960//960 426//426 961//961
f 590//590 427//427 963//963
f 614//614 113//113 963//963
f 651//651 967//967 430//430
f 702//702 430//430 967//967
f 969//969 430//430 970//970
f 970//970 972//972 272//272
f 976//976 568//568 974//974
f 976//976 974//974 988//988
f 978//978 966//966 980//980
f 981//981 980//980 966//966
f 981//981 983//983 271//271
f 271//271 431//431 985//985
f 431//431 272//272 432//432
f 985//985 432//432 273//273
f 990//990 273//273 433//433
f 988//988 433//433 274//274
f 993//993 274//274 434//434
f 993//993 434//434 995//995
f 997//997 998//998 1001//1001
f 1004//1004 774//774 1003//1003
f 143//143 571//571 538//538
f 309//309 310//310 540//540
f 540//540 310//310 144//144
f 144//144 277//277 922//922
f 277//277 688//688 545//545
f 311//311 279//279 547//547
f 550//550 314//314 946//946
f 553//553 554//554 281//281
f 551//551 281//281 555//555
f 556//556 561//561 437//437
f 559//559 561//561 560//560
f 438//438 900//900 567//567
f 318//318 594//594 439//439
f 142//142 966//966 574//574
f 875//875 440//440 513//513
f 441//441 320//320 676//676
f 576//576 442//442 577//577
f 282//282 583//583 581//581
f 745//745 283//283 321//321
f 323//323 322//322 443//443
f 322//322 587//587 443//443
f 321//321 283//283 591//591
f 283//283 443//443 591//591
f 587//587 588//588 586//586
f 444//444 579//579 588//588
f 149//149 445//445 268//268
f 445//445 150//150 749//749
f 324//324 749//749 591//591
f 613//613 446//446 992//992
f 596//596 284//284 598//598
f 43//43 448//448 329//329
f 448//448 449//449 450//450
f 329//329 450//450 451//451
f 451//451 604//604 622//622
f 449//449 452//452 607//607
f 609//609 141//141 610//610
f 113//113 454//454 615//615
f 327//327 455//455 456//456
f 620//620 457//457 458//458
f 457//457 626//626 627//627
f 459//459 627//627 622//622
f 45//45 634//634 460//460
f 335//335 285//285 336//336
f 463//463 155//155 89//89
f 46//46 635//635 636//636
f 337//337 339//339 286//286
f 286//286 338//338 640//640
f 338//338 339//339 643//643
f 338//338 287//287 644//644
f 114//114 650//650 288//288
f 156//156 465//465 48//48
f 116//116 771//771 772//772
f 345//345 658//658 50//50
f 665//665 468//468 348//348
f 670//670 671//671 468//468
f 672//672 468//468 671//671
f 675//675 676//676 320//320
f 678//678 441//441 676//676
f 689//689 683//683 469//469
f 578//578 472//472 695//695
f 472//472 697//697 473//473
f 472//472 473//473 353//353
f 84//84 699//699 409//409
f 699//699 701//701 700//700
f 700//700 165//165 474//474
f 703//703 299//299 356//356
f 475//475 356//356 476//476
f 165//165 476//476 704//704
f 357//357 796//796 477//477
f 248//248 708//708 251//251
f 712//712 714//714 478//478
f 714//714 479//479 166//166
f 295//295 717//717 291//291
f 295//295 291//291 716//716
f 291//291 719//719 718//718
f 291//291 718//718 716//716
f 723//723 169//169 292//292
f 719//719 292//292 360//360
f 169//169 725//725 480//480
f 292//292 480//480 726//726
f 360//360 726//726 51//51
f 729//729 731//731 362//362
f 731//731 481//481 732//732
f 886//886 877//877 733//733
f 293//293 743//743 482//482
f 743//743 741//741 482//482
f 741//741 746//746 483//483
f 484//484 483//483 744//744
f 746//746 365//365 747//747
f 150//150 52//52 122//122
f 581//581 753//753 752//752
f 757//757 760//760 170//170
f 487//487 489//489 488//488
f 489//489 367//367 490//490
f 489//489 490//490 667//667
f 667//667 490//490 763//763
f 578//578 764//764 368//368
f 764//764 662//662 765//765
f 771//771 371//371 772//772
f 372//372 773//773 774//774
f 55//55 124//124 775//775
f 124//124 776//776 294//294
f 775//775 294//294 485//485
f 491//491 779//779 295//295
f 781//781 919//919 782//782
f 781//781 540//540 144//144
f 492//492 493//493 783//783
f 783//783 493//493 875//875
f 59//59 791//791 173//173
f 791//791 789//789 173//173
f 791//791 792//792 789//789
f 795//795 494//494 797//797
f 797//797 495//495 798//798
f 804//804 808//808 806//806
f 807//807 478//478 808//808
f 51//51 497//497 810//810
f 497//497 60//60 498//498
f 810//810 498//498 815//815
f 60//60 499//499 818//818
f 818//818 499//499 819//819
f 500//500 823//823 380//380
f 823//823 61//61 298//298
f 298//298 61//61 826//826
f 380//380 826//826 382//382
f 828//828 473//473 697//697
f 384//384 750//750 125//125
f 125//125 834//834 835//835
f 834//834 372//372 835//835
f 835//835 999//999 385//385
f 120//120 180//180 127//127
f 836//836 230//230 127//127
f 126//126 6//6 178//178
f 178//178 837//837 502//502
f 182//182 386//386 185//185
f 182//182 128//128 386//386
f 20//20 839//839 217//217
f 187//187 185//185 386//386
f 406//406 6//6 189//189
f 129//129 31//31 69//69
f 193//193 93//93 391//391
f 504//504 932//932 79//79
f 296//296 844//844 195//195
f 388//388 189//189 75//75
f 70//70 846//846 845//845
f 847//847 196//196 75//75
f 853//853 505//505 392//392
f 392//392 505//505 950//950
f 855//855 857//857 133//133
f 133//133 861//861 394//394
f 133//133 394//394 802//802
f 861//861 506//506 507//507
f 856//856 798//798 506//506
f 507//507 175//175 863//863
f 508//508 867//867 208//208
f 208//208 509//509 863//863
f 511//511 510//510 642//642
f 439//439 211//211 899//899
f 874//874 875//875 402//402
f 402//402 513//513 403//403
f 404//404 289//289 213//213
f 405//405 876//876 880//880
f 876//876 884//884 514//514
f 136//136 89//89 883//883
f 59//59 137//137 737//737
f 738//738 737//737 137//137
f 517//517 197//197 100//100
f 890//890 100//100 891//891
f 139//139 847//847 892//892
f 895//895 214//214 518//518
f 249//249 110//110 909//909
f 110//110 518//518 898//898
f 110//110 898//898 248//248
f 410//410 898//898 214//214
f 410//410 214//214 84//84
f 900//900 901//901 519//519
f 519//519 901//901 903//903
f 573//573 520//520 247//247
f 305//305 904//904 492//492
f 905//905 111//111 907//907
f 305//305 907//907 906//906
f 912//912 914//914 935//935
f 709//709 411//411 286//286
f 521//521 408//408 413//413
f 903//903 564//564 902//902
f 619//619 918//918 332//332
f 926//926 523//523 389//389
f 524//524 525//525 181//181
f 307//307 152//152 258//258
f 841//841 503//503 260//260
f 527//527 938//938 528//528
f 940//940 531//531 263//263
f 940//940 532//532 531//531
f 422//422 174//174 533//533
f 534//534 948//948 946//946
f 949//949 951//951 535//535
f 951//951 555//555 535//535
f 486//486 424//424 146//146
f 424//424 953//953 954//954
f 953//953 958//958 308//308
f 958//958 596//596 308//308
f 267//267 536//536 308//308
f 960//960 961//961 959//959
f 961//961 754//754 336//336
f 962//962 38//38 453//453
f 963//963 427//427 614//614
f 852//852 281//281 537//537
f 281//281 554//554 276//276
f 554//554 784//784 276//276
f 853//853 436//436 862//862
f 862//862 436//436 797//797
f 276//276 784//784 436//436
f 571//571 539//539 538//538
f 143//143 965//965 571//571
f 925//925 143//143 538//538
f 538//538 782//782 924//924
f 513//513 575//575 781//781
f 575//575 319//319 309//309
f 319//319 541//541 309//309
f 541//541 1//1 542//542
f 310//310 542//542 312//312
f 310//310 312//312 277//277
f 922//922 277//277 543//543
f 544//544 543//543 168//168
f 543//543 277//277 545//545
f 168//168 311//311 547//547
f 277//277 312//312 688//688
f 542//542 1//1 686//686
f 312//312 686//686 145//145
f 546//546 547//547 727//727
f 547//547 279//279 548//548
f 279//279 278//278 313//313
f 727//727 548//548 549//549
f 548//548 313//313 824//824
f 314//314 550//550 806//806
f 550//550 805//805 806//806
f 147//147 784//784 554//554
f 553//553 147//147 554//554
f 785//785 553//553 280//280
f 280//280 553//553 551//551
f 551//551 553//553 281//281
f 555//555 281//281 852//852
f 555//555 852//852 535//535
f 331//331 607//607 437//437
f 607//607 556//556 437//437
f 557//557 437//437 558//558
f 437//437 561//561 559//559
f 558//558 559//559 37//37
f 559//559 560//560 316//316
f 561//561 556//556 563//563
f 560//560 561//561 562//562
f 316//316 560//560 916//916
f 561//561 563//563 315//315
f 561//561 315//315 161//161
f 556//556 158//158 345//345
f 916//916 564//564 316//316
f 564//564 917//917 565//565
f 316//316 565//565 37//37
f 565//565 917//917 901//901
f 904//904 566//566 567//567
f 519//519 567//567 900//900
f 900//900 439//439 899//899
f 568//568 317//317 569//569
f 317//317 318//318 569//569
f 569//569 566//566 904//904
f 569//569 318//318 148//148
f 566//566 148//148 438//438
f 148//148 318//318 439//439
f 318//318 2//2 326//326
f 318//318 326//326 594//594
f 439//439 594//594 211//211
f 402//402 539//539 570//570
f 571//571 142//142 570//570
f 570//570 142//142 573//573
f 571//571 965//965 142//142
f 142//142 965//965 966//966
f 902//902 414//414 440//440
f 319//319 441//441 677//677
f 541//541 677//677 1//1
f 62//62 697//697 576//576
f 576//576 697//697 163//163
f 576//576 163//163 578//578
f 735//735 736//736 585//585
f 736//736 881//881 582//582
f 579//579 582//582 282//282
f 580//580 282//282 589//589
f 582//582 881//881 222//222
f 583//583 222//222 225//225
f 225//225 42//42 584//584
f 364//364 745//745 321//321
f 591//591 443//443 590//590
f 443//443 587//587 586//586
f 590//590 586//586 3//3
f 587//587 322//322 444//444
f 322//322 585//585 444//444
f 444//444 585//585 579//579
f 586//586 588//588 589//589
f 962//962 149//149 268//268
f 149//149 962//962 123//123
f 123//123 829//829 325//325
f 149//149 325//325 445//445
f 268//268 324//324 590//590
f 268//268 445//445 324//324
f 590//590 324//324 591//591
f 321//321 749//749 364//364
f 612//612 613//613 592//592
f 592//592 613//613 992//992
f 992//992 446//446 593//593
f 593//593 326//326 2//2
f 446//446 595//595 326//326
f 617//617 4//4 447//447
f 595//595 211//211 594//594
f 595//595 447//447 211//211
f 447//447 4//4 327//327
f 327//327 4//4 455//455
f 211//211 327//327 456//456
f 596//596 597//597 284//284
f 597//597 12//12 330//330
f 284//284 330//330 603//603
f 328//328 43//43 599//599
f 600//600 630//630 10//10
f 630//630 599//599 601//601
f 630//630 601//601 602//602
f 599//599 43//43 329//329
f 601//601 329//329 451//451
f 602//602 451//451 622//622
f 43//43 603//603 448//448
f 603//603 330//330 606//606
f 330//330 12//12 606//606
f 448//448 606//606 449//449
f 622//622 604//604 151//151
f 450//450 449//449 331//331
f 151//151 605//605 557//557
f 331//331 449//449 607//607
f 449//449 606//606 452//452
f 606//606 12//12 759//759
f 452//452 759//759 49//49
f 556//556 607//607 49//49
f 609//609 610//610 611//611
f 610//610 608//608 612//612
f 613//613 615//615 446//446
f 446//446 615//615 595//595
f 38//38 113//113 615//615
f 614//614 964//964 618//618
f 615//615 454//454 595//595
f 618//618 964//964 617//617
f 454//454 618//618 447//447
f 332//332 620//620 621//621
f 619//619 621//621 333//333
f 621//621 620//620 458//458
f 151//151 459//459 622//622
f 620//620 623//623 457//457
f 623//623 4//4 624//624
f 457//457 625//625 626//626
f 626//626 625//625 45//45
f 622//622 627//627 602//602
f 627//627 626//626 334//334
f 626//626 45//45 628//628
f 602//602 629//629 630//630
f 629//629 334//334 631//631
f 630//630 631//631 10//10
f 10//10 631//631 770//770
f 631//631 334//334 632//632
f 770//770 632//632 633//633
f 632//632 460//460 461//461
f 633//633 461//461 768//768
f 625//625 624//624 634//634
f 461//461 285//285 335//335
f 767//767 335//335 336//336
f 624//624 4//4 617//617
f 616//616 285//285 617//617
f 154//154 153//153 259//259
f 191//191 153//153 635//635
f 636//636 635//635 153//153
f 636//636 153//153 154//154
f 462//462 795//795 637//637
f 106//106 89//89 932//932
f 89//89 155//155 638//638
f 639//639 11//11 649//649
f 337//337 649//649 339//339
f 640//640 338//338 641//641
f 640//640 641//641 908//908
f 908//908 641//641 870//870
f 870//870 644//644 642//642
f 339//339 649//649 114//114
f 339//339 114//114 47//47
f 642//642 644//644 396//396
f 644//644 287//287 646//646
f 287//287 643//643 340//340
f 643//643 47//47 645//645
f 396//396 646//646 647//647
f 646//646 340//340 800//800
f 800//800 340//340 648//648
f 114//114 649//649 811//811
f 114//114 811//811 650//650
f 464//464 288//288 803//803
f 288//288 650//650 341//341
f 164//164 651//651 652//652
f 651//651 342//342 652//652
f 270//270 968//968 653//653
f 653//653 654//654 156//156
f 651//651 653//653 342//342
f 652//652 342//342 212//212
f 212//212 342//342 48//48
f 156//156 654//654 343//343
f 156//156 343//343 465//465
f 289//289 732//732 374//374
f 267//267 598//598 655//655
f 598//598 344//344 655//655
f 344//344 598//598 328//328
f 257//257 115//115 526//526
f 328//328 600//600 344//344
f 600//600 10//10 657//657
f 115//115 657//657 116//116
f 656//656 526//526 115//115
f 656//656 115//115 116//116
f 152//152 656//656 154//154
f 772//772 154//154 656//656
f 658//658 157//157 760//760
f 759//759 157//157 49//49
f 760//760 50//50 658//658
f 158//158 49//49 157//157
f 658//658 345//345 158//158
f 117//117 345//345 50//50
f 563//563 117//117 315//315
f 659//659 117//117 50//50
f 659//659 762//762 668//668
f 659//659 668//668 660//660
f 350//350 684//684 346//346
f 684//684 685//685 346//346
f 685//685 1//1 666//666
f 466//466 346//346 467//467
f 662//662 290//290 369//369
f 290//290 467//467 663//663
f 663//663 665//665 664//664
f 369//369 664//664 766//766
f 664//664 665//665 348//348
f 664//664 348//348 763//763
f 467//467 347//347 665//665
f 346//346 666//666 347//347
f 347//347 666//666 159//159
f 665//665 159//159 468//468
f 348//348 468//468 160//160
f 160//160 468//468 668//668
f 762//762 160//160 668//668
f 159//159 666//666 669//669
f 666//666 1//1 669//669
f 660//660 672//672 118//118
f 672//672 671//671 118//118
f 670//670 669//669 674//674
f 669//669 1//1 673//673
f 671//671 674//674 675//675
f 674//674 673//673 676//676
f 118//118 675//675 349//349
f 161//161 349//349 562//562
f 562//562 320//320 916//916
f 676//676 673//673 678//678
f 673//673 1//1 677//677
f 696//696 680//680 661//661
f 680//680 353//353 679//679
f 680//680 679//679 470//470
f 661//661 470//470 466//466
f 353//353 681//681 679//679
f 679//679 681//681 689//689
f 466//466 470//470 350//350
f 470//470 469//469 350//350
f 350//350 683//683 162//162
f 684//684 162//162 686//686
f 685//685 686//686 1//1
f 686//686 162//162 351//351
f 686//686 351//351 145//145
f 162//162 683//683 687//687
f 687//687 471//471 691//691
f 145//145 687//687 688//688
f 688//688 691//691 278//278
f 683//683 689//689 471//471
f 689//689 682//682 352//352
f 352//352 825//825 690//690
f 690//690 825//825 61//61
f 278//278 691//691 692//692
f 691//691 690//690 692//692
f 690//690 61//61 693//693
f 313//313 694//694 824//824
f 694//694 821//821 824//824
f 696//696 472//472 353//353
f 353//353 473//473 698//698
f 698//698 473//473 383//383
f 698//698 383//383 682//682
f 409//409 700//700 897//897
f 164//164 165//165 355//355
f 967//967 355//355 702//702
f 355//355 165//165 704//704
f 165//165 701//701 475//475
f 701//701 354//354 703//703
f 702//702 704//704 971//971
f 704//704 476//476 705//705
f 971//971 705//705 706//706
f 705//705 176//176 832//832
f 706//706 832//832 13//13
f 357//357 789//789 172//172
f 477//477 710//710 357//357
f 180//180 477//477 179//179
f 477//477 796//796 179//179
f 708//708 14//14 709//709
f 708//708 709//709 358//358
f 286//286 640//640 358//358
f 789//789 710//710 173//173
f 92//92 173//173 710//710
f 817//817 820//820 711//711
f 820//820 819//819 712//712
f 711//711 712//712 478//478
f 819//819 379//379 713//713
f 712//712 713//713 714//714
f 478//478 166//166 808//808
f 577//577 166//166 576//576
f 479//479 714//714 715//715
f 714//714 713//713 715//715
f 576//576 479//479 62//62
f 295//295 780//780 717//717
f 717//717 724//724 723//723
f 717//717 723//723 719//719
f 718//718 719//719 720//720
f 167//167 720//720 721//721
f 11//11 721//721 809//809
f 721//721 720//720 722//722
f 720//720 719//719 360//360
f 723//723 724//724 169//169
f 724//724 780//780 169//169
f 169//169 544//544 168//168
f 169//169 168//168 546//546
f 51//51 726//726 812//812
f 812//812 726//726 378//378
f 480//480 725//725 361//361
f 725//725 546//546 727//727
f 361//361 727//727 549//549
f 968//968 728//728 654//654
f 654//654 730//730 343//343
f 728//728 982//982 730//730
f 730//730 729//729 362//362
f 343//343 362//362 465//465
f 982//982 428//428 729//729
f 729//729 923//923 731//731
f 731//731 923//923 481//481
f 732//732 481//481 374//374
f 481//481 923//923 256//256
f 481//481 256//256 415//415
f 887//887 733//733 734//734
f 877//877 121//121 733//733
f 748//748 734//734 735//735
f 734//734 733//733 121//121
f 121//121 877//877 876//876
f 736//736 121//121 881//881
f 737//737 293//293 739//739
f 737//737 738//738 293//293
f 482//482 741//741 363//363
f 777//777 740//740 742//742
f 363//363 741//741 484//484
f 742//742 484//484 744//744
f 743//743 738//738 365//365
f 743//743 365//365 746//746
f 483//483 746//746 747//747
f 365//365 887//887 734//734
f 745//745 747//747 323//323
f 747//747 365//365 748//748
f 749//749 150//150 122//122
f 364//364 749//749 744//744
f 749//749 122//122 742//742
f 325//325 829//829 750//750
f 742//742 122//122 366//366
f 122//122 52//52 751//751
f 742//742 366//366 777//777
f 777//777 366//366 751//751
f 52//52 750//750 485//485
f 485//485 750//750 384//384
f 485//485 384//384 373//373
f 373//373 384//384 354//354
f 589//589 581//581 752//752
f 426//426 752//752 754//754
f 581//581 583//583 753//753
f 755//755 754//754 753//753
f 754//754 767//767 336//336
f 583//583 584//584 883//883
f 843//843 296//296 787//787
f 844//844 296//296 843//843
f 146//146 946//946 757//757
f 146//146 757//757 170//170
f 486//486 170//170 758//758
f 758//758 759//759 12//12
f 157//157 759//759 170//170
f 50//50 761//761 659//659
f 659//659 761//761 762//762
f 442//442 488//488 757//757
f 442//442 487//487 488//488
f 757//757 488//488 761//761
f 761//761 667//667 762//762
f 763//763 490//490 766//766
f 578//578 368//368 367//367
f 578//578 695//695 764//764
f 764//764 696//696 662//662
f 367//367 765//765 766//766
f 767//767 755//755 370//370
f 767//767 370//370 768//768
f 755//755 638//638 370//370
f 768//768 370//370 769//769
f 370//370 771//771 769//769
f 633//633 769//769 770//770
f 10//10 770//770 657//657
f 371//371 154//154 772//772
f 371//371 53//53 154//154
f 371//371 638//638 53//53
f 999//999 372//372 1004//1004
f 54//54 774//774 773//773
f 773//773 829//829 123//123
f 119//119 373//373 354//354
f 373//373 775//775 485//485
f 776//776 941//941 942//942
f 485//485 294//294 751//751
f 294//294 776//776 943//943
f 213//213 289//289 413//413
f 413//413 374//374 778//778
f 481//481 415//415 491//491
f 778//778 491//491 295//295
f 716//716 778//778 295//295
f 491//491 415//415 779//779
f 779//779 415//415 920//920
f 779//779 920//920 306//306
f 295//295 779//779 780//780
f 780//780 306//306 544//544
f 782//782 539//539 403//403
f 403//403 513//513 781//781
f 904//904 567//567 492//492
f 492//492 783//783 247//247
f 572//572 783//783 874//874
f 926//926 927//927 523//523
f 258//258 786//786 785//785
f 147//147 786//786 787//787
f 788//788 395//395 375//375
f 395//395 508//508 375//375
f 508//508 208//208 297//297
f 375//375 297//297 172//172
f 375//375 172//172 792//792
f 208//208 790//790 297//297
f 792//792 172//172 789//789
f 172//172 297//297 799//799
f 172//172 799//799 796//796
f 792//792 791//791 174//174
f 792//792 174//174 793//793
f 375//375 793//793 794//794
f 793//793 422//422 944//944
f 930//930 179//179 707//707
f 637//637 795//795 797//797
f 494//494 796//796 799//799
f 797//797 494//494 495//495
f 495//495 494//494 799//799
f 798//798 495//495 175//175
f 495//495 799//799 790//790
f 647//647 800//800 858//858
f 800//800 648//648 376//376
f 648//648 464//464 376//376
f 858//858 376//376 802//802
f 464//464 803//803 801//801
f 288//288 341//341 803//803
f 801//801 803//803 804//804
f 802//802 496//496 805//805
f 496//496 804//804 806//806
f 314//314 806//806 577//577
f 807//807 377//377 478//478
f 11//11 809//809 649//649
f 649//649 809//809 811//811
f 722//722 360//360 810//810
f 809//809 810//810 815//815
f 811//811 815//815 650//650
f 51//51 812//812 497//497
f 361//361 549//549 813//813
f 378//378 813//813 814//814
f 497//497 814//814 60//60
f 815//815 498//498 816//816
f 650//650 816//816 341//341
f 498//498 60//60 818//818
f 816//816 818//818 817//817
f 341//341 817//817 377//377
f 817//817 818//818 820//820
f 60//60 814//814 822//822
f 814//814 813//813 822//822
f 813//813 549//549 821//821
f 499//499 822//822 500//500
f 819//819 501//501 379//379
f 501//501 500//500 379//379
f 821//821 549//549 824//824
f 823//823 821//821 61//61
f 826//826 61//61 381//381
f 359//359 382//382 828//828
f 715//715 828//828 62//62
f 382//382 826//826 827//827
f 826//826 383//383 827//827
f 354//354 384//384 703//703
f 750//750 834//834 125//125
f 750//750 829//829 834//834
f 356//356 830//830 176//176
f 299//299 125//125 830//830
f 176//176 831//831 832//832
f 832//832 833//833 13//13
f 13//13 833//833 1000//1000
f 833//833 831//831 385//385
f 1000//1000 385//385 1002//1002
f 831//831 830//830 385//385
f 385//385 830//830 835//835
f 1002//1002 385//385 999//999
f 834//834 829//829 372//372
f 127//127 230//230 120//120
f 134//134 230//230 836//836
f 837//837 178//178 406//406
f 929//929 126//126 177//177
f 126//126 178//178 177//177
f 524//524 183//183 180//180
f 181//181 183//183 524//524
f 177//177 502//502 128//128
f 128//128 20//20 386//386
f 20//20 128//128 502//502
f 182//182 177//177 128//128
f 185//185 184//184 181//181
f 185//185 181//181 182//182
f 180//180 183//183 127//127
f 515//515 18//18 63//63
f 184//184 185//185 186//186
f 187//187 386//386 20//20
f 840//840 187//187 20//20
f 387//387 21//21 67//67
f 406//406 189//189 388//388
f 190//190 189//189 6//6
f 190//190 75//75 189//189
f 69//69 22//22 70//70
f 6//6 417//417 190//190
f 417//417 416//416 190//190
f 191//191 300//300 851//851
f 16//16 69//69 31//31
f 7//7 842//842 129//129
f 391//391 131//131 192//192
f 391//391 192//192 193//193
f 193//193 390//390 93//93
f 97//97 391//391 93//93
f 131//131 842//842 389//389
f 389//389 756//756 192//192
f 193//193 72//72 73//73
f 193//193 73//73 390//390
f 78//78 390//390 73//73
f 260//260 932//932 504//504
f 194//194 79//79 932//932
f 296//296 195//195 72//72
f 846//846 70//70 22//22
f 24//24 131//131 391//391
f 201//201 73//73 848//848
f 79//79 850//850 132//132
f 79//79 227//227 850//850
f 132//132 850//850 202//202
f 227//227 849//849 850//850
f 202//202 850//850 80//80
f 852//852 537//537 853//853
f 535//535 392//392 950//950
f 950//950 855//855 854//854
f 854//854 855//855 133//133
f 393//393 133//133 802//802
f 505//505 862//862 856//856
f 857//857 856//856 861//861
f 394//394 861//861 860//860
f 858//858 859//859 647//647
f 647//647 859//859 865//865
f 865//865 860//860 864//864
f 860//860 861//861 507//507
f 864//864 507//507 863//863
f 856//856 862//862 798//798
f 863//863 175//175 790//790
f 506//506 798//798 175//175
f 788//788 794//794 868//868
f 395//395 868//868 209//209
f 301//301 867//867 872//872
f 864//864 866//866 865//865
f 865//865 866//866 396//396
f 866//866 301//301 511//511
f 396//396 511//511 642//642
f 867//867 209//209 872//872
f 209//209 868//868 397//397
f 642//642 510//510 869//869
f 642//642 869//869 870//870
f 869//869 398//398 871//871
f 870//870 871//871 908//908
f 908//908 871//871 913//913
f 398//398 512//512 210//210
f 913//913 210//210 914//914
f 510//510 872//872 512//512
f 872//872 397//397 400//400
f 512//512 400//400 401//401
f 397//397 868//868 399//399
f 868//868 794//794 873//873
f 399//399 873//873 933//933
f 401//401 933//933 528//528
f 210//210 528//528 418//418
f 252//252 899//899 211//211
f 252//252 211//211 456//456
f 783//783 875//875 874//874
f 572//572 874//874 570//570
f 897//897 212//212 28//28
f 404//404 212//212 48//48
f 28//28 213//213 109//109
f 55//55 214//214 895//895
f 881//881 121//121 405//405
f 876//876 877//877 884//884
f 839//839 17//17 878//878
f 86//86 134//134 17//17
f 134//134 86//86 514//514
f 880//880 837//837 406//406
f 406//406 516//516 405//405
f 405//405 516//516 881//881
f 516//516 221//221 881//881
f 881//881 221//221 222//222
f 224//224 221//221 407//407
f 224//224 42//42 225//225
f 226//226 584//584 42//42
f 31//31 87//87 16//16
f 135//135 31//31 88//88
f 883//883 89//89 638//638
f 194//194 90//90 9//9
f 877//877 885//885 884//884
f 92//92 886//886 173//173
f 885//885 230//230 884//884
f 120//120 885//885 92//92
f 59//59 173//173 886//886
f 738//738 137//137 887//887
f 92//92 885//885 877//877
f 407//407 16//16 224//224
f 888//888 234//234 302//302
f 390//390 8//8 94//94
f 93//93 390//390 94//94
f 228//228 239//239 238//238
f 889//889 246//246 135//135
f 408//408 14//14 109//109
f 28//28 109//109 898//898
f 109//109 14//14 248//248
f 936//936 937//937 893//893
f 893//893 303//303 910//910
f 937//937 894//894 303//303
f 894//894 941//941 895//895
f 941//941 124//124 895//895
f 249//249 896//896 518//518
f 249//249 518//518 110//110
f 248//248 898//898 109//109
f 214//214 898//898 518//518
f 900//900 522//522 901//901
f 903//903 902//902 304//304
f 903//903 304//304 519//519
f 573//573 574//574 520//520
f 574//574 978//978 520//520
f 904//904 305//305 906//906
f 904//904 906//906 569//569
f 905//905 978//978 111//111
f 569//569 906//906 568//568
f 110//110 248//248 909//909
f 908//908 251//251 640//640
f 909//909 251//251 250//250
f 249//249 909//909 896//896
f 909//909 250//250 896//896
f 250//250 251//251 911//911
f 911//911 251//251 912//912
f 893//893 912//912 936//936
f 936//936 912//912 935//935
f 251//251 908//908 912//912
f 418//418 935//935 914//914
f 11//11 639//639 721//721
f 721//721 412//412 167//167
f 411//411 709//709 915//915
f 709//709 14//14 915//915
f 716//716 521//521 413//413
f 521//521 915//915 408//408
f 320//320 414//414 564//564
f 320//320 564//564 916//916
f 564//564 414//414 902//902
f 151//151 557//557 619//619
f 558//558 619//619 557//557
f 332//332 918//918 456//456
f 918//918 252//252 456//456
f 558//558 37//37 253//253
f 899//899 918//918 522//522
f 782//782 919//919 924//924
f 924//924 921//921 920//920
f 924//924 920//920 415//415
f 920//920 921//921 306//306
f 306//306 543//543 544//544
f 254//254 923//923 428//428
f 254//254 925//925 255//255
f 923//923 255//255 256//256
f 255//255 925//925 924//924
f 924//924 925//925 538//538
f 756//756 523//523 296//296
f 296//296 523//523 927//927
f 7//7 71//71 926//926
f 926//926 417//417 462//462
f 181//181 928//928 182//182
f 177//177 182//182 928//928
f 928//928 929//929 177//177
f 930//930 525//525 524//524
f 928//928 525//525 929//929
f 417//417 525//525 462//462
f 956//956 931//931 552//552
f 552//552 957//957 280//280
f 957//957 267//267 257//257
f 280//280 307//307 785//785
f 785//785 307//307 258//258
f 152//152 259//259 258//258
f 786//786 258//258 259//259
f 262//262 259//259 191//191
f 932//932 260//260 83//83
f 528//528 933//933 527//527
f 933//933 873//873 934//934
f 873//873 794//794 934//934
f 935//935 418//418 936//936
f 529//529 938//938 530//530
f 934//934 794//794 939//939
f 419//419 939//939 420//420
f 530//530 419//419 940//940
f 419//419 420//420 940//940
f 937//937 263//263 894//894
f 939//939 794//794 944//944
f 420//420 944//944 264//264
f 532//532 264//264 265//265
f 776//776 942//942 943//943
f 777//777 943//943 740//740
f 943//943 265//265 421//421
f 740//740 421//421 739//739
f 421//421 265//265 945//945
f 265//265 264//264 533//533
f 264//264 944//944 422//422
f 945//945 174//174 737//737
f 266//266 956//956 949//949
f 534//534 949//949 947//947
f 805//805 948//948 393//393
f 393//393 947//947 854//854
f 947//947 949//949 423//423
f 854//854 423//423 950//950
f 951//951 956//956 555//555
f 146//146 954//954 534//534
f 424//424 486//486 758//758
f 758//758 12//12 952//952
f 953//953 424//424 952//952
f 534//534 954//954 266//266
f 954//954 955//955 266//266
f 956//956 266//266 931//931
f 266//266 955//955 931//931
f 955//955 953//953 536//536
f 952//952 12//12 597//597
f 958//958 597//597 596//596
f 308//308 596//596 598//598
f 598//598 267//267 308//308
f 586//586 589//589 960//960
f 427//427 959//959 616//616
f 959//959 961//961 616//616
f 616//616 961//961 425//425
f 754//754 961//961 426//426
f 453//453 141//141 54//54
f 962//962 268//268 38//38
f 268//268 590//590 963//963
f 590//590 3//3 427//427
f 268//268 963//963 113//113
f 113//113 38//38 268//268
f 964//964 427//427 616//616
f 429//429 965//965 143//143
f 143//143 925//925 429//429
f 254//254 429//429 925//925
f 429//429 428//428 982//982
f 966//966 965//965 979//979
f 979//979 429//429 982//982
f 430//430 270//270 651//651
f 968//968 270//270 969//969
f 970//970 430//430 702//702
f 968//968 969//969 986//986
f 986//986 970//970 272//272
f 970//970 702//702 972//972
f 272//272 972//972 973//973
f 972//972 971//971 706//706
f 973//973 706//706 13//13
f 568//568 906//906 907//907
f 974//974 907//907 111//111
f 2//2 975//975 994//994
f 994//994 976//976 988//988
f 975//975 317//317 976//976
f 988//988 974//974 977//977
f 977//977 974//974 111//111
f 111//111 978//978 980//980
f 979//979 981//981 966//966
f 111//111 980//980 989//989
f 989//989 981//981 271//271
f 981//981 979//979 983//983
f 983//983 982//982 728//728
f 271//271 983//983 984//984
f 984//984 728//728 968//968
f 989//989 271//271 985//985
f 989//989 985//985 273//273
f 271//271 984//984 431//431
f 984//984 968//968 986//986
f 431//431 986//986 272//272
f 273//273 432//432 987//987
f 432//432 272//272 973//973
f 987//987 973//973 13//13
f 994//994 988//988 274//274
f 988//988 977//977 990//990
f 977//977 111//111 989//989
f 990//990 989//989 273//273
f 274//274 433//433 991//991
f 433//433 273//273 987//987
f 991//991 987//987 13//13
f 992//992 593//593 993//993
f 593//593 2//2 994//994
f 993//993 994//994 274//274
f 995//995 434//434 996//996
f 434//434 274//274 991//991
f 996//996 991//991 13//13
f 611//611 592//592 995//995
f 611//611 995//995 435//435
f 592//592 992//992 995//995
f 435//435 995//995 996//996
f 609//609 611//611 997//997
f 997//997 611//611 435//435
f 997//997 435//435 996//996
f 998//998 996//996 13//13
f 998//998 13//13 1000//1000
f 998//998 1000//1000 1002//1002
f 1001//1001 998//998 1002//1002
f 609//609 1001//1001 1003//1003
f 1001//1001 1002//1002 1004//1004
f 609//609 1003//1003 275//275
f 1003//1003 774//774 275//275
# 2000 faces, 0 coords texture

# End of File
