# Supplementary material for: A Neural Controller Model Considering the Vestibulospinal Tract in Human Postural Control
Source: Front Comput Neurosci. 2022 Feb 25;16:785099. doi: 10.3389/fncom.2022.785099 (PMC8913724; doi:10.3389/fncom.2022.785099)
Supplement: Supplementary file 6 [file Data_Sheet_1.ZIP › SourceCode/MusculoskeletalModel/r_foot_surface_coarse.obj]

####
#
# OBJ File Generated by Meshlab
#
####
# Object r_foot_surface_coarse.obj
#
# Vertices: 1004
# Faces: 2000
#
####
vn -0.870407 0.036202 0.491000
v -0.005129 0.032695 0.002946
vn 0.003192 0.743617 0.668599
v 0.051156 0.104058 0.005605
vn 0.482149 0.751763 0.449872
v 0.106323 0.058432 0.005078
vn 0.057710 0.426232 0.902771
v 0.075669 0.060904 0.013216
vn 0.917548 -0.392405 0.064218
v 0.235309 -0.001939 0.002987
vn 0.826738 -0.555438 0.089403
v 0.206521 -0.004943 -0.004449
vn 0.908775 -0.231763 0.347008
v 0.207007 -0.003142 0.010331
vn 0.243729 0.948650 0.201641
v 0.189649 0.011281 0.021477
vn 0.079814 0.995733 0.046318
v 0.191899 0.012958 0.026759
vn -0.127590 0.300547 0.945194
v 0.120619 0.013356 0.037872
vn -0.138948 -0.220414 -0.965459
v 0.033696 0.027374 -0.047758
vn -0.182585 -0.645806 0.741348
v 0.071765 0.001701 0.020837
vn 0.015389 0.996327 -0.084238
v 0.070617 0.108548 -0.021878
vn -0.129050 -0.220309 -0.966856
v 0.047777 0.051366 -0.047903
vn 0.855805 -0.488051 0.171476
v 0.201116 -0.001379 0.038637
vn 0.558198 0.783828 -0.272083
v 0.200476 0.010466 0.008381
vn 0.206224 0.968577 0.139034
v 0.223472 0.008992 -0.013366
vn 0.287825 0.921600 -0.260403
v 0.226513 0.006336 -0.025848
vn 0.220639 0.954012 -0.202929
v 0.231218 0.006276 -0.021944
vn -0.373976 -0.273054 0.886332
v 0.223639 -0.002202 -0.005699
vn 0.183208 -0.976130 0.116639
v 0.233376 -0.007337 -0.012335
vn 0.226592 0.264989 0.937250
v 0.204981 0.008852 0.007216
vn 0.223099 -0.758241 -0.612615
v 0.211252 -0.001696 0.013265
vn -0.241697 -0.559163 0.793045
v 0.212883 0.000040 0.020077
vn -0.095277 -0.958338 -0.269279
v 0.215158 -0.002850 0.015864
vn 0.494211 -0.551801 -0.671767
v 0.214603 -0.001504 0.025855
vn 0.036309 -0.972671 0.229332
v 0.193545 -0.004222 0.039646
vn 0.144886 0.183799 -0.972227
v 0.053713 0.072168 -0.051614
vn 0.520219 0.853385 -0.033252
v 0.242357 0.004032 -0.014433
vn 0.688818 0.704456 -0.171091
v 0.234395 0.001407 0.001655
vn 0.330261 0.409798 -0.850290
v 0.205882 0.010271 0.010091
vn 0.622160 0.638437 0.453118
v 0.213736 0.005226 0.032577
vn 0.396404 0.642835 -0.655460
v 0.222545 0.007004 -0.004222
vn 0.440676 0.882761 -0.162904
v 0.225229 0.007474 0.000629
vn 0.014026 0.556934 0.830439
v 0.223458 0.007007 0.009175
vn 0.729914 0.682936 -0.028683
v 0.200233 0.003886 0.036748
vn -0.158770 0.283819 0.945642
v 0.039954 0.032263 0.023467
vn 0.637618 0.298370 0.710224
v 0.083301 0.085386 -0.000182
vn -0.155200 -0.978876 0.133094
v 0.231819 0.006050 -0.020608
vn 0.259577 -0.921857 -0.287751
v 0.231334 0.006580 -0.015941
vn -0.259577 0.921856 0.287751
v 0.239130 0.004952 -0.018819
vn 0.208721 0.968326 0.137041
v 0.186598 0.015222 0.016661
vn -0.276742 -0.220424 0.935322
v 0.094606 0.009734 0.032201
vn 0.381865 -0.347055 0.856581
v 0.231529 -0.002379 0.011161
vn 0.032528 0.515535 0.856251
v 0.100057 0.037159 0.025922
vn -0.035659 0.834723 0.549514
v 0.168272 0.013069 0.041581
vn 0.363739 -0.398539 -0.841939
v 0.047379 0.011077 -0.038996
vn -0.386585 0.128152 -0.913307
v 0.044003 0.085750 -0.047249
vn 0.290898 -0.302928 0.907531
v 0.060530 0.007444 0.023317
vn 0.040162 -0.952788 0.300968
v 0.048721 -0.002128 0.019593
vn -0.340029 -0.084942 -0.936571
v 0.017287 0.025964 -0.044676
vn 0.821622 0.541893 -0.176886
v 0.094733 0.074703 -0.023388
vn -0.249738 0.756041 0.605007
v 0.160307 0.011304 0.039868
vn 0.841366 0.146587 0.520207
v 0.083762 0.096061 -0.005423
vn 0.417541 0.358067 -0.835133
v 0.078179 0.073986 -0.038525
vn 0.995765 0.017451 -0.090269
v 0.227309 0.000845 0.019236
vn 0.698511 0.110165 0.707069
v 0.225417 0.000874 0.021418
vn 0.948949 -0.191727 0.250474
v 0.216712 0.001726 0.029799
vn 0.218293 0.527786 -0.820847
v 0.173435 0.014997 -0.034603
vn -0.210641 -0.170212 -0.962631
v 0.011833 0.017183 -0.041546
vn -0.876523 -0.097327 -0.471417
v -0.005313 0.014815 -0.032754
vn -0.031661 -0.999170 0.025612
v 0.014181 -0.006580 -0.029723
vn 0.252423 0.398032 -0.881960
v 0.223436 0.005334 -0.028502
vn 0.107110 -0.134729 -0.985076
v 0.222927 -0.001081 -0.030573
vn 0.963364 -0.031397 -0.266353
v 0.243293 0.000257 -0.018806
vn 0.263102 0.238828 0.934740
v 0.240397 0.001535 -0.006047
vn 0.630157 -0.760720 0.155586
v 0.241995 -0.003367 -0.013562
vn 0.598805 -0.026470 -0.800457
v 0.239859 -0.001643 -0.024193
vn 0.914484 0.404412 0.013032
v 0.204571 0.004014 0.008981
vn 0.273017 -0.033566 0.961424
v 0.210444 -0.000198 0.007418
vn 0.558358 -0.649154 0.516561
v 0.209335 -0.005560 0.006924
vn 0.714249 -0.644825 0.272121
v 0.196355 -0.001974 0.025369
vn 0.366618 -0.056602 -0.928648
v 0.196305 0.002404 0.023579
vn 0.224338 0.689023 -0.689144
v 0.194038 0.011275 0.023280
vn 0.110328 -0.613227 -0.782164
v 0.214020 -0.001840 -0.001733
vn 0.553012 -0.145902 -0.820299
v 0.232942 -0.001888 -0.000362
vn 0.003783 -0.404331 0.914605
v 0.221436 -0.001252 0.022715
vn 0.236086 0.027611 -0.971340
v 0.195021 0.007167 0.022785
vn 0.082153 -0.086314 0.992875
v 0.194405 0.001737 0.030374
vn -0.221007 -0.329140 0.918054
v 0.206691 -0.000633 0.033185
vn 0.188810 0.038046 -0.981276
v 0.212089 0.002974 0.024332
vn 0.287940 -0.877041 0.384564
v 0.211628 -0.003930 0.030960
vn 0.352470 0.453648 -0.818516
v 0.184850 0.010860 0.034757
vn 0.452169 0.319664 -0.832681
v 0.067906 0.081453 -0.040414
vn 0.211101 0.864230 0.456666
v 0.237631 0.005527 -0.008421
vn 0.025938 0.934089 0.356096
v 0.216304 0.009505 -0.013590
vn 0.144467 0.944114 -0.296272
v 0.200974 0.013529 0.011207
vn 0.193329 0.015624 -0.981010
v 0.210888 0.006766 0.010943
vn 0.183328 0.966922 0.177350
v 0.172943 0.013549 0.033327
vn 0.165653 0.958858 0.230545
v 0.185851 0.012775 0.028886
vn 0.561549 0.603812 0.565752
v 0.196757 0.004285 0.042646
vn 0.242742 0.622526 -0.744001
v 0.190117 0.011963 -0.033752
vn 0.048844 0.180418 0.982377
v 0.198296 0.011041 0.019663
vn 0.121071 0.948262 0.293497
v 0.194757 0.013983 0.017642
vn 0.393899 0.611874 0.685897
v 0.222109 0.004913 0.022256
vn 0.456231 0.840437 -0.292437
v 0.210559 0.008060 0.025900
vn 0.007262 0.369642 0.929146
v 0.209038 0.009685 0.020226
vn 0.319226 0.185114 -0.929423
v 0.220311 0.005718 0.012768
vn 0.592328 0.621976 -0.512145
v 0.230404 0.003657 -0.001890
vn -0.119903 -0.773388 0.622490
v 0.224434 -0.005127 0.008689
vn 0.422327 0.892545 0.158123
v 0.224325 0.008065 0.006339
vn 0.516093 -0.112729 -0.849082
v 0.224753 -0.000632 0.013802
vn -0.128257 -0.937283 0.324116
v 0.221151 -0.004515 0.018751
vn 0.035479 -0.734886 -0.677262
v 0.223280 -0.003439 0.014794
vn 0.765913 0.628144 -0.137159
v 0.225601 0.003248 0.015662
vn 0.223098 0.967622 0.118050
v 0.182129 0.012392 0.036285
vn -0.095425 -0.564238 0.820079
v 0.190116 -0.001065 0.043076
vn 0.001659 -0.784675 -0.619905
v 0.186942 -0.002611 0.035671
vn -0.109594 -0.144506 -0.983416
v 0.052650 0.062090 -0.051903
vn 0.164637 -0.133441 -0.977286
v 0.060452 0.055425 -0.050115
vn -0.238237 0.965300 0.106949
v 0.037243 0.105809 -0.007804
vn -0.201872 -0.979387 0.006978
v 0.238946 0.005567 -0.012632
vn 0.492490 0.366639 0.789322
v 0.082557 0.079484 0.002916
vn 0.239339 -0.370713 -0.897379
v 0.041608 0.015560 -0.043049
vn -0.132274 -0.281958 0.950265
v 0.135348 0.004208 0.041424
vn -0.063418 0.122658 0.990421
v 0.136069 0.006774 0.042026
vn -0.231358 -0.433918 0.870740
v 0.044774 0.000913 0.022431
vn -0.382070 -0.205194 0.901065
v 0.020314 0.017552 0.017710
vn 0.397646 0.130972 -0.908143
v 0.076461 0.081016 -0.036554
vn 0.215491 0.125468 -0.968412
v 0.198272 0.004321 -0.033647
vn 0.431011 0.902257 0.012709
v 0.181494 0.019312 -0.017128
vn 0.702865 0.695849 -0.147564
v 0.099387 0.069220 -0.022446
vn 0.904106 0.265651 0.334695
v 0.088790 0.087146 -0.011032
vn 0.366258 0.393971 -0.842996
v 0.085723 0.065664 -0.038883
vn 0.889264 0.209181 -0.406759
v 0.086792 0.094619 -0.026574
vn 0.793248 -0.277060 0.542214
v 0.208003 -0.001789 -0.007282
vn 0.142034 0.127303 -0.981642
v 0.212654 0.004130 -0.031141
vn -0.386150 -0.547900 0.742087
v 0.215151 -0.002472 -0.010533
vn 0.332338 -0.171872 -0.927368
v 0.208469 0.001259 0.010932
vn 0.087716 -0.949645 0.300800
v 0.213955 -0.002905 0.003681
vn 0.190927 -0.771087 0.607431
v 0.209055 -0.002707 0.018147
vn -0.130776 -0.887092 0.442680
v 0.199444 -0.001292 0.028328
vn 0.005643 -0.986433 -0.164070
v 0.094297 -0.000785 -0.015186
vn 0.118433 0.988580 -0.093184
v 0.210908 0.010464 -0.022654
vn 0.326685 0.795088 -0.510992
v 0.213444 0.009575 0.012262
vn 0.241056 0.933806 0.264384
v 0.179370 0.013729 0.029190
vn 0.395528 0.809040 -0.434756
v 0.171445 0.018464 -0.031608
vn 0.291433 0.504232 0.812907
v 0.229833 0.002513 0.011161
vn 0.220056 -0.220188 -0.950312
v 0.227110 0.000622 -0.002831
vn 0.432853 0.898188 0.076792
v 0.191150 0.009235 0.037666
vn 0.726288 0.164243 0.667480
v 0.079756 0.105204 -0.001483
vn -0.357739 0.507749 0.783718
v 0.016842 0.100943 -0.013136
vn -0.799227 0.525364 0.291941
v 0.010875 0.102191 -0.020264
vn -0.946332 0.320441 -0.042107
v -0.002998 0.060279 -0.014148
vn -0.967372 0.171282 0.186693
v -0.009394 0.034958 -0.008443
vn 0.022553 -0.995530 0.091717
v 0.072133 -0.002074 0.009924
vn -0.065865 -0.997626 -0.020081
v 0.164003 -0.005795 0.025859
vn 0.045624 0.137542 0.989445
v 0.039409 0.089463 0.010384
vn 0.833089 0.435719 0.340751
v 0.091051 0.079471 -0.008572
vn 0.775172 0.631547 -0.016027
v 0.095342 0.074372 -0.016156
vn -0.110063 0.137465 0.984373
v 0.059139 0.029816 0.025647
vn -0.047181 -0.498256 0.865745
v 0.151065 0.000196 0.040903
vn 0.046470 -0.113306 0.992473
v 0.165332 0.005720 0.043109
vn -0.083974 0.058956 0.994722
v 0.158172 0.005388 0.043003
vn -0.001974 0.970075 0.242798
v 0.167269 0.014527 0.037763
vn -0.437623 0.203510 -0.875825
v 0.038139 0.100834 -0.042647
vn 0.271691 -0.771348 0.575505
v 0.058866 0.000157 0.018909
vn 0.409759 -0.374128 0.831941
v 0.056701 0.003818 0.024783
vn -0.238911 0.137292 0.961287
v 0.005002 0.020113 0.010572
vn -0.189647 -0.088494 0.977856
v 0.027227 0.003705 0.015925
vn -0.305001 -0.135794 0.942621
v 0.027602 0.018811 0.020634
vn -0.982215 0.043947 0.182542
v -0.009744 0.025744 -0.004751
vn -0.058785 -0.996947 0.051394
v 0.005403 -0.005196 -0.013259
vn 0.171965 0.059191 -0.983323
v 0.058669 0.101987 -0.044744
vn 0.385668 0.066559 -0.920234
v 0.066388 0.101840 -0.042211
vn 0.062137 -0.997760 0.024770
v 0.035688 -0.006398 -0.027560
vn -0.177204 0.127730 -0.975850
v 0.030637 0.041210 -0.048006
vn -0.808246 0.245116 -0.535403
v -0.000369 0.053440 -0.029306
vn -0.650090 0.203070 -0.732219
v 0.004965 0.049985 -0.036783
vn 0.027933 -0.973035 0.228960
v 0.061095 -0.001636 0.014132
vn 0.666939 -0.705780 0.238889
v 0.225883 -0.002979 0.017565
vn -0.061572 -0.606483 -0.792709
v 0.177362 0.000642 -0.034687
vn 0.122162 0.350377 -0.928608
v 0.184064 0.010339 -0.035546
vn 0.155383 0.289848 -0.944375
v 0.166994 0.013183 -0.036672
vn -0.078346 -0.962437 -0.259956
v 0.139533 -0.000836 -0.024691
vn 0.509075 0.777438 -0.369370
v 0.078524 0.104287 -0.032333
vn 0.384686 -0.663367 0.641842
v 0.211712 -0.002044 -0.010562
vn 0.398952 0.136143 0.906809
v 0.208828 0.002851 -0.007816
vn 0.032561 -0.919474 -0.391799
v 0.196276 -0.005820 -0.029912
vn 0.154003 -0.361192 -0.919687
v 0.203856 -0.001840 -0.031787
vn -0.019992 -0.998376 -0.053354
v 0.211648 -0.005365 -0.024400
vn -0.204896 -0.949278 0.238514
v 0.212628 -0.004584 -0.016510
vn 0.027102 -0.553361 -0.832501
v 0.213823 -0.004193 -0.029178
vn -0.048987 -0.875945 -0.479917
v 0.221295 -0.006736 -0.027659
vn -0.125280 -0.991413 0.037482
v 0.221046 -0.007690 -0.020029
vn 0.102341 -0.985057 -0.138522
v 0.231238 -0.007680 -0.023467
vn -0.154626 -0.947872 0.278620
v 0.226544 -0.006881 -0.009756
vn 0.288927 -0.626041 -0.724288
v 0.230488 -0.005382 -0.027532
vn 0.354613 -0.384133 -0.852462
v 0.208502 -0.003133 -0.003438
vn 0.419043 -0.880976 -0.219738
v 0.210603 -0.005994 0.001789
vn -0.017587 -0.277452 0.960578
v 0.179639 0.001014 0.041275
vn 0.244028 -0.343760 0.906796
v 0.202722 -0.001513 0.020099
vn 0.320433 0.141014 0.936716
v 0.198831 -0.000675 0.021083
vn 0.047824 0.357602 0.932649
v 0.192852 0.010119 0.030423
vn 0.330677 -0.680812 0.653566
v 0.194133 -0.001714 0.029249
vn 0.076604 -0.232831 -0.969496
v 0.218065 0.006573 -0.005713
vn -0.196196 0.004493 0.980554
v 0.223581 0.000784 0.011235
vn 0.401707 -0.884794 0.236159
v 0.231645 -0.004871 0.008344
vn -0.181068 -0.022978 0.983202
v 0.216816 0.004830 0.022198
vn -0.034467 -0.741188 -0.670412
v 0.199738 -0.000133 0.025357
vn 0.148059 0.194743 -0.969615
v 0.203991 0.009593 0.023913
vn -0.359429 -0.780730 0.511147
v 0.203772 -0.002051 0.030461
vn 0.784898 0.479053 -0.392992
v 0.214956 0.004810 0.025926
vn 0.298311 -0.192915 0.934770
v 0.212607 0.000537 0.034223
vn -0.094962 -0.905398 -0.413806
v 0.208797 -0.003551 0.027213
vn 0.344569 -0.430343 0.834312
v 0.198028 -0.001118 0.042076
vn 0.120643 -0.692047 -0.711699
v 0.194907 -0.003046 0.035777
vn -0.095549 -0.823945 -0.558557
v 0.150377 0.001095 -0.031510
vn -0.051576 -0.600189 -0.798194
v 0.134557 0.006541 -0.034956
vn -0.019103 -0.190758 -0.981451
v 0.095080 0.019213 -0.040939
vn 0.086800 0.210071 0.973825
v 0.054161 0.076722 0.010389
vn 0.030887 0.233625 -0.971836
v 0.049444 0.085214 -0.048442
vn -0.358078 0.010077 -0.933637
v 0.050265 0.070012 -0.051652
vn 0.424100 0.337905 -0.840214
v 0.071218 0.067245 -0.045820
vn 0.203474 0.978916 0.017936
v 0.229370 0.007043 -0.015904
vn 0.444192 0.810285 -0.382272
v 0.237476 0.004536 -0.022388
vn 0.007208 0.252559 0.967555
v 0.231155 -0.001617 -0.003910
vn 0.435365 -0.695716 0.571346
v 0.234514 -0.004545 -0.004970
vn 0.914462 -0.087909 0.395009
v 0.242404 0.000181 -0.007535
vn 0.222287 0.962163 -0.157580
v 0.222120 0.008822 -0.022815
vn 0.231756 0.972773 -0.001094
v 0.197983 0.013211 0.004023
vn 0.296053 0.943514 0.148774
v 0.178869 0.017475 0.002522
vn 0.032104 0.794094 -0.606947
v 0.204912 0.009148 -0.006599
vn 0.200732 0.979358 0.023753
v 0.196275 0.012173 0.009206
vn 0.233887 0.970851 0.052386
v 0.179647 0.016766 0.008401
vn 0.270196 0.938209 0.216237
v 0.181579 0.014060 0.021776
vn -0.183957 0.109568 0.976808
v 0.199267 0.006648 0.031435
vn 0.060827 0.723056 0.688106
v 0.202697 0.009558 0.030956
vn 0.128687 0.150119 0.980257
v 0.192871 0.003426 0.044300
vn 0.205304 0.711844 -0.671661
v 0.206730 0.008968 -0.029261
vn 0.140273 0.930220 0.339137
v 0.214305 0.010611 0.005468
vn -0.148796 0.347960 0.925626
v 0.215171 0.008377 0.007477
vn 0.750495 0.588278 0.301143
v 0.234443 0.001615 0.008043
vn 0.237360 0.965512 -0.106985
v 0.217440 0.010579 0.000552
vn 0.255853 0.966364 -0.026079
v 0.206659 0.012233 0.014753
vn 0.123857 0.854951 0.503705
v 0.202825 0.011832 0.019125
vn 0.226420 0.916977 0.328460
v 0.209379 0.011075 0.018800
vn 0.313024 0.914092 0.257784
v 0.209642 0.008255 0.030668
vn 0.238813 0.969873 -0.048120
v 0.200433 0.011347 0.026365
vn 0.101022 0.884035 0.456373
v 0.197452 0.011541 0.028963
vn 0.120755 -0.311384 -0.942581
v 0.216726 0.001625 0.012472
vn -0.200042 -0.941626 -0.270785
v 0.220521 -0.004546 0.000453
vn 0.255235 0.801284 0.541109
v 0.187083 0.009452 0.041383
vn 0.237622 0.415738 -0.877894
v 0.194122 0.006381 0.035240
vn 0.295950 -0.088052 -0.951136
v 0.199765 0.000551 0.034343
vn 0.390969 0.903692 0.174595
v 0.219684 0.008064 0.018023
vn -0.777496 0.288473 0.558823
v 0.028031 0.087454 -0.002149
vn -0.036540 -0.275542 -0.960594
v 0.056477 0.052154 -0.049499
vn 0.285418 -0.134305 -0.948946
v 0.067762 0.054289 -0.048464
vn 0.711719 -0.289521 -0.640026
v 0.066219 0.043127 -0.044437
vn 0.102070 -0.227721 -0.968362
v 0.063957 0.032170 -0.043312
vn 0.083622 0.255440 0.963202
v 0.049461 0.057633 0.015982
vn -0.113017 0.329159 0.937487
v 0.039196 0.045868 0.018043
vn -0.729362 0.608584 -0.312500
v 0.011513 0.104734 -0.027435
vn -0.848843 0.201872 -0.488583
v 0.010388 0.099823 -0.027719
vn -0.678408 0.180053 -0.712280
v 0.010055 0.091366 -0.030031
vn -0.123637 -0.825918 0.550067
v 0.133904 0.000357 0.039115
vn -0.093126 -0.807387 0.582627
v 0.157115 -0.002871 0.038805
vn -0.008199 -0.445044 0.895471
v 0.166997 0.000152 0.041659
vn 0.573703 0.203858 -0.793288
v 0.183200 0.006638 0.032834
vn -0.052073 -0.868409 0.493107
v 0.183526 -0.002363 0.039092
vn 0.056056 -0.733653 0.677208
v 0.174849 -0.003327 0.039238
vn 0.191499 0.191047 -0.962720
v 0.104799 0.043074 -0.041283
vn 0.210454 0.269973 -0.939587
v 0.139668 0.025654 -0.037596
vn 0.283664 0.410986 -0.866386
v 0.127641 0.039289 -0.035561
vn 0.011222 -0.999911 0.007152
v 0.108362 -0.000830 0.020947
vn -0.110974 -0.930195 0.349887
v 0.127337 0.000053 0.036721
vn 0.692816 0.568403 0.443762
v 0.089041 0.076152 -0.000711
vn 0.170455 0.980971 -0.092961
v 0.233607 0.005701 -0.017876
vn -0.239231 0.890364 -0.387326
v 0.047438 0.107989 -0.042491
vn -0.089825 0.995835 0.015618
v 0.038598 0.107376 -0.024285
vn -0.057627 0.998328 0.004574
v 0.054093 0.108690 -0.030737
vn -0.071696 0.996741 0.036976
v 0.051818 0.108217 -0.016767
vn -0.063953 0.993022 0.099086
v 0.059190 0.108222 -0.007720
vn 0.520070 0.568055 0.637841
v 0.080309 0.109381 -0.002822
vn -0.223535 -0.971408 0.079991
v 0.159749 -0.002565 0.005865
vn -0.956832 0.265768 -0.117645
v -0.006618 0.047606 -0.013431
vn -0.964228 0.222197 -0.144541
v -0.008096 0.039944 -0.020672
vn -0.893292 0.323280 -0.312280
v -0.005772 0.043299 -0.025092
vn -0.113736 -0.993500 -0.004612
v 0.145639 -0.002024 0.033294
vn -0.124781 -0.990685 -0.054522
v 0.151690 -0.001033 0.010939
vn 0.413529 0.868093 0.274605
v 0.163383 0.022104 0.010729
vn 0.546604 0.827857 0.126003
v 0.124823 0.050547 -0.006052
vn -0.278762 -0.529352 0.801298
v 0.097470 0.003344 0.030672
vn 0.157706 0.584035 0.796262
v 0.097467 0.050818 0.016320
vn 0.301785 -0.142760 -0.942627
v 0.047353 0.026450 -0.047942
vn 0.141215 -0.572026 -0.807988
v 0.061313 0.013462 -0.035705
vn 0.366041 -0.372318 -0.852873
v 0.044060 0.002219 -0.036917
vn -0.427446 0.108691 -0.897483
v 0.039941 0.075883 -0.046378
vn -0.693937 -0.265350 0.669358
v -0.001624 0.007494 0.008074
vn -0.256196 0.188686 -0.948030
v 0.021573 0.051802 -0.044339
vn -0.431201 0.134005 -0.892249
v 0.010042 0.040878 -0.042080
vn 0.463130 0.758376 -0.458669
v 0.152304 0.029225 -0.031392
vn 0.470599 0.515526 -0.716079
v 0.093722 0.066564 -0.034674
vn -0.308976 0.196601 -0.930528
v 0.015420 0.066261 -0.039433
vn 0.105146 -0.989291 0.101228
v 0.192105 -0.004583 0.026632
vn -0.088801 -0.797146 -0.597221
v 0.163307 0.001110 -0.033780
vn -0.675983 -0.144939 -0.722523
v -0.001995 0.008921 -0.036601
vn 0.729803 0.176009 -0.660612
v 0.083489 0.094947 -0.031450
vn 0.012944 0.422849 0.906108
v 0.181386 0.009231 0.043107
vn -0.099311 -0.769870 -0.630426
v 0.110738 0.004433 -0.029407
vn 0.078891 0.991932 -0.099235
v 0.204800 0.012444 0.001984
vn 0.252712 -0.018313 -0.967368
v 0.075613 0.057749 -0.044426
vn -0.653667 0.194759 0.731292
v 0.024588 0.063308 0.011239
vn -0.844952 0.329304 0.421444
v 0.031820 0.099797 -0.002013
vn -0.779722 0.129834 -0.612516
v 0.004862 0.069915 -0.032248
vn -0.114719 -0.945685 0.304171
v 0.145406 -0.001504 0.038322
vn -0.148665 -0.893972 0.422744
v 0.117749 0.000620 0.034898
vn -0.798413 0.382612 0.464914
v -0.006470 0.046269 -0.001708
vn -0.966736 0.245179 0.072865
v -0.007264 0.046153 -0.005793
vn -0.889160 0.288549 -0.355154
v -0.003609 0.049892 -0.024554
vn -0.971106 0.188876 0.145873
v -0.008215 0.040257 -0.006054
vn -0.914560 0.212894 -0.343884
v -0.007411 0.037861 -0.026001
vn 0.090074 -0.995670 0.022991
v 0.052887 -0.003356 -0.006197
vn -0.267316 -0.159342 0.950343
v 0.038841 0.006820 0.022409
vn -0.252138 0.163873 0.953715
v 0.027369 0.032443 0.020934
vn -0.302125 0.449773 0.840491
v 0.041525 0.105165 0.006221
vn 0.012653 0.170904 0.985206
v 0.045539 0.099794 0.008952
vn -0.639626 0.371949 0.672705
v -0.003866 0.045061 0.002503
vn -0.335132 0.342376 0.877762
v 0.012118 0.030720 0.016610
vn 0.567231 0.821690 0.055444
v 0.116922 0.056147 -0.009136
vn 0.511505 0.830960 0.218789
v 0.138173 0.041477 -0.003474
vn 0.518412 0.851526 0.078434
v 0.137495 0.042723 -0.007692
vn 0.643857 0.732014 0.222717
v 0.099251 0.068843 -0.006099
vn 0.908638 0.410468 0.076769
v 0.092271 0.079925 -0.015421
vn 0.061067 0.183346 0.981150
v 0.056426 0.101387 0.008191
vn 0.085720 0.311165 0.946482
v 0.062420 0.064708 0.012241
vn -0.269751 -0.222536 0.936863
v 0.112923 0.006687 0.037064
vn -0.250587 -0.108766 0.961965
v 0.091982 0.013652 0.032088
vn -0.277061 -0.507658 0.815795
v 0.076771 0.004792 0.024346
vn -0.099896 -0.081792 0.991630
v 0.061386 0.019527 0.026057
vn -0.042147 0.385539 0.921728
v 0.054644 0.043490 0.021393
vn -0.094909 0.227678 0.969100
v 0.057423 0.034019 0.024756
vn -0.066256 0.384743 0.920643
v 0.100195 0.026180 0.031843
vn 0.200321 0.637956 0.743562
v 0.112829 0.037236 0.023599
vn 0.211810 0.635577 0.742414
v 0.127678 0.031389 0.024585
vn 0.042422 -0.480710 -0.875853
v 0.041213 0.024492 -0.048212
vn 0.216278 -0.497100 -0.840307
v 0.055680 0.021462 -0.041959
vn 0.225279 -0.495767 -0.838728
v 0.043429 0.021125 -0.045367
vn 0.218033 -0.532127 -0.818109
v 0.061930 0.009794 -0.032916
vn 0.215784 -0.435336 -0.874025
v 0.039750 0.001752 -0.038474
vn -0.181023 0.185557 -0.965815
v 0.044464 0.097887 -0.045322
vn -0.339167 0.521154 -0.783176
v 0.034236 0.101506 -0.039514
vn -0.211386 -0.180321 0.960625
v 0.125235 0.006449 0.040138
vn -0.055163 -0.438193 0.897187
v 0.053492 0.001192 0.024101
vn -0.704263 0.066662 0.706802
v -0.005479 0.021234 0.006174
vn -0.351862 0.157095 0.922775
v 0.001143 0.020139 0.009807
vn -0.103701 0.078347 0.991518
v 0.017403 0.005867 0.014562
vn -0.330637 -0.123129 0.935691
v 0.016236 0.025208 0.017810
vn -0.958277 -0.104023 0.266243
v -0.009587 0.020464 -0.001503
vn -0.959387 0.135567 0.247381
v -0.009861 0.030604 -0.005612
vn -0.980781 -0.157019 -0.115815
v -0.008625 0.013070 -0.020755
vn -0.816484 -0.576312 0.034903
v -0.003396 -0.000575 -0.012548
vn 0.507337 -0.015454 -0.861609
v 0.082124 0.082480 -0.034545
vn 0.339161 0.433250 -0.835023
v 0.062858 0.105262 -0.043257
vn 0.637851 0.247714 -0.729235
v 0.078232 0.103400 -0.034784
vn 0.015202 -0.419017 -0.907851
v 0.186218 -0.002595 -0.033374
vn 0.265125 -0.045027 -0.963162
v 0.057432 0.032656 -0.044178
vn -0.152794 -0.678961 -0.718099
v 0.011124 -0.004469 -0.037787
vn -0.331830 -0.009277 -0.943293
v 0.019387 0.033794 -0.046358
vn -0.598935 0.132159 -0.789817
v 0.000435 0.036657 -0.037139
vn -0.332938 0.551369 -0.764948
v 0.026896 0.102634 -0.036327
vn 0.525694 0.786013 -0.325314
v 0.122042 0.049599 -0.029259
vn 0.573233 0.816249 -0.071711
v 0.117765 0.055492 -0.013487
vn 0.480935 0.852989 -0.202758
v 0.154134 0.031969 -0.018274
vn 0.626795 0.722166 -0.292583
v 0.101772 0.065170 -0.028099
vn -0.044242 -0.989382 0.138438
v 0.015198 -0.005743 0.009708
vn -0.293560 -0.943898 0.151258
v 0.008329 -0.005381 0.005110
vn -0.541148 -0.388445 0.745834
v 0.006452 -0.000668 0.011741
vn 0.125313 0.705358 0.697687
v 0.145784 0.015104 0.034699
vn 0.000203 0.717057 0.697015
v 0.153752 0.010094 0.039595
vn 0.970030 0.236779 0.054559
v 0.086297 0.108236 -0.017419
vn 0.474066 0.286503 -0.832573
v 0.085174 0.079296 -0.033516
vn -0.381913 0.140441 -0.913465
v 0.028731 0.081356 -0.040349
vn -0.050436 -0.412554 -0.909536
v 0.164978 0.003674 -0.036386
vn 0.233354 -0.743004 -0.627288
v 0.066220 0.000637 -0.024362
vn 0.230598 -0.649806 -0.724277
v 0.040756 -0.003218 -0.034638
vn -0.465587 0.002851 -0.884998
v 0.005091 0.027467 -0.040350
vn -0.011169 -0.246991 -0.968953
v 0.011577 0.000366 -0.039948
vn -0.382061 -0.236563 -0.893346
v 0.004587 0.002001 -0.039446
vn -0.906894 -0.222393 -0.357889
v -0.004572 0.005714 -0.031590
vn -0.482182 -0.571008 -0.664417
v 0.004201 -0.002933 -0.036078
vn -0.858631 -0.451510 -0.242677
v -0.002791 -0.000376 -0.029581
vn 0.756018 0.221848 -0.615809
v 0.089021 0.080547 -0.029986
vn 0.341097 0.729380 -0.593007
v 0.083754 0.107370 -0.026901
vn -0.308915 -0.866763 0.391527
v 0.220892 -0.006314 -0.011369
vn 0.522046 -0.823860 -0.220732
v 0.238050 -0.006021 -0.020771
vn 0.174895 -0.227516 -0.957939
v 0.210449 0.005741 -0.006094
vn 0.128234 -0.949218 0.287299
v 0.205064 -0.004700 0.017395
vn 0.524271 0.477016 0.705404
v 0.193040 0.008128 0.021210
vn -0.028005 -0.060588 0.997770
v 0.208383 0.002554 0.020120
vn -0.028782 -0.992371 0.119879
v 0.130245 -0.000669 -0.001729
vn 0.040039 -0.998750 -0.029933
v 0.082053 -0.001283 -0.012963
vn 0.015765 -0.929122 -0.369437
v 0.092292 -0.000130 -0.017732
vn -0.084051 -0.510677 -0.855655
v 0.151515 0.004696 -0.035286
vn -0.025440 -0.690713 -0.722682
v 0.080700 0.009630 -0.031231
vn -0.014486 -0.634962 -0.772407
v 0.129399 0.009352 -0.037094
vn -0.102290 -0.557015 -0.824179
v 0.083931 0.018976 -0.039455
vn 0.038456 -0.450085 -0.892157
v 0.132706 0.011277 -0.038652
vn -0.049282 -0.556004 -0.829717
v 0.123399 0.011378 -0.038640
vn -0.018891 -0.292930 -0.955947
v 0.108191 0.016706 -0.040638
vn -0.448456 0.455318 0.769138
v 0.009227 0.077536 -0.008782
vn -0.702698 0.434683 0.563264
v 0.005719 0.075004 -0.009894
vn -0.288531 0.144445 -0.946512
v 0.048664 0.077525 -0.050389
vn 0.435447 0.899823 0.026531
v 0.195065 0.012008 -0.012639
vn 0.637549 0.690000 -0.342683
v 0.203533 0.007555 -0.007700
vn 0.229007 0.852156 0.470516
v 0.204022 0.011738 0.005594
vn -0.335006 -0.071856 -0.939472
v 0.045281 0.059669 -0.048757
vn 0.483201 0.129046 -0.865947
v 0.059286 0.080284 -0.046567
vn 0.415196 0.304822 -0.857144
v 0.056506 0.073274 -0.050283
vn 0.148129 0.039084 -0.988195
v 0.040252 0.033068 -0.049756
vn -0.103608 0.080727 -0.991337
v 0.035550 0.036952 -0.049375
vn -0.338189 0.082334 -0.937470
v 0.035097 0.068953 -0.044991
vn -0.370947 0.400055 0.838066
v 0.016736 0.048055 0.010053
vn -0.568057 0.263482 -0.779672
v 0.009277 0.084337 -0.031566
vn 0.080431 -0.991656 0.100747
v 0.207264 -0.006602 0.003838
vn 0.092671 -0.995384 0.024947
v 0.201997 -0.006939 -0.000785
vn 0.027394 -0.048757 -0.998435
v 0.097156 0.034322 -0.041861
vn 0.171629 0.130533 -0.976476
v 0.131309 0.025688 -0.039608
vn 0.218220 0.202433 -0.954673
v 0.133817 0.026035 -0.038742
vn 0.348410 0.530916 -0.772488
v 0.125436 0.043042 -0.034318
vn 0.095179 0.146618 -0.984604
v 0.153351 0.016925 -0.037443
vn 0.013814 -0.999767 0.016558
v 0.108962 -0.000416 0.001213
vn -0.042907 -0.971796 0.231886
v 0.085707 -0.000692 0.019864
vn 0.190170 0.604107 0.773880
v 0.111012 0.045286 0.017677
vn 0.388101 0.761758 0.518750
v 0.137810 0.031054 0.019971
vn 0.441790 0.685672 0.578512
v 0.097746 0.064340 0.004695
vn -0.052070 0.959084 -0.278293
v 0.015226 0.106001 -0.028898
vn -0.249198 0.961841 0.112968
v 0.014826 0.106146 -0.024254
vn -0.045932 0.955507 -0.291370
v 0.052325 0.108733 -0.041255
vn -0.094421 0.995416 -0.015203
v 0.045795 0.108225 -0.027988
vn -0.045744 0.998626 0.025567
v 0.053769 0.108750 -0.024611
vn -0.049339 0.997857 0.042977
v 0.057231 0.108580 -0.012887
vn -0.051516 0.997417 0.050060
v 0.064579 0.108886 -0.008649
vn -0.044047 0.990595 0.129545
v 0.072246 0.109284 -0.009986
vn -0.152166 -0.983301 0.099821
v 0.156555 -0.003362 -0.004512
vn -0.045043 0.019898 0.998787
v 0.050808 0.021744 0.026367
vn 0.127780 0.193475 0.972749
v 0.037580 0.081319 0.011707
vn 0.123103 0.154778 0.980250
v 0.045740 0.082986 0.009156
vn -0.380369 0.397555 0.835027
v 0.008852 0.057989 0.002178
vn -0.392222 0.409423 0.823732
v -0.001178 0.038278 0.007630
vn 0.070864 -0.997000 0.031130
v 0.035953 -0.004858 -0.004004
vn 0.529006 0.803445 0.273182
v 0.122783 0.050911 -0.002292
vn 0.493512 0.819457 0.291438
v 0.141675 0.038077 0.000538
vn 0.746220 0.634575 0.201174
v 0.094682 0.074499 -0.009262
vn 0.206877 0.158914 0.965375
v 0.063026 0.101399 0.007405
vn 0.130881 0.256572 0.957623
v 0.067892 0.070593 0.009954
vn -0.267652 -0.271864 0.924366
v 0.078291 0.012430 0.028096
vn -0.183807 -0.282570 0.941472
v 0.068278 0.014627 0.026166
vn -0.217125 -0.129808 0.967474
v 0.073915 0.017782 0.027993
vn -0.218186 0.019797 0.975706
v 0.085870 0.018506 0.030742
vn -0.082967 -0.371378 0.924767
v 0.063808 0.009748 0.023637
vn 0.707058 0.161698 0.688421
v 0.078942 0.094224 0.001146
vn 0.275570 0.258050 0.925998
v 0.074675 0.076706 0.007399
vn 0.003751 0.428849 0.903369
v 0.066387 0.057263 0.015253
vn 0.034802 0.360637 0.932057
v 0.055328 0.056880 0.015447
vn -0.054368 0.411365 0.909848
v 0.082917 0.036380 0.026207
vn -0.090106 0.320935 0.942805
v 0.075240 0.034636 0.026166
vn -0.114026 0.220800 0.968631
v 0.078448 0.028869 0.028185
vn 0.094251 0.565579 0.819291
v 0.110740 0.030667 0.029267
vn 0.151647 0.606144 0.780764
v 0.118047 0.027449 0.030518
vn -0.041285 -0.997324 0.060340
v 0.196612 -0.007441 -0.012160
vn 0.178338 0.935570 0.304803
v 0.175717 0.012736 0.039577
vn 0.399803 -0.460830 -0.792334
v 0.055529 0.002723 -0.030897
vn -0.443494 0.132089 -0.886490
v 0.032790 0.099166 -0.039861
vn -0.851837 -0.150606 0.501689
v -0.005664 0.014391 0.005088
vn -0.500871 0.004696 0.865509
v -0.000966 0.013315 0.009442
vn -0.301116 -0.090358 0.949297
v 0.016838 0.011856 0.013702
vn -0.979783 -0.194010 0.048834
v -0.009234 0.013823 -0.009123
vn -0.948214 -0.232090 0.216853
v -0.008245 0.012245 -0.003151
vn -0.994223 -0.086790 -0.063145
v -0.010112 0.021382 -0.016679
vn -0.419992 -0.906692 0.038939
v -0.000098 -0.003748 -0.012462
vn -0.555338 -0.830186 -0.048891
v -0.000695 -0.003844 -0.024385
vn 0.243003 0.074180 -0.967185
v 0.059454 0.093103 -0.044670
vn 0.513487 0.108796 -0.851172
v 0.073322 0.100644 -0.038779
vn 0.474490 0.327071 -0.817242
v 0.072074 0.103829 -0.038571
vn 0.097042 -0.416749 -0.903827
v 0.192614 -0.003459 -0.032857
vn 0.118466 -0.931865 -0.342920
v 0.035220 -0.005333 -0.033513
vn 0.015701 -0.999744 0.016262
v 0.022325 -0.006832 -0.030037
vn -0.535171 0.188725 -0.823392
v 0.004844 0.041061 -0.038836
vn -0.388523 0.167635 -0.906062
v 0.015427 0.089615 -0.033810
vn 0.496809 0.770119 -0.400121
v 0.135935 0.039514 -0.031040
vn 0.545954 0.828698 -0.123260
v 0.126788 0.048757 -0.019391
vn 0.559707 0.796187 -0.229814
v 0.117602 0.053732 -0.026313
vn 0.701203 0.461947 -0.543065
v 0.091574 0.075981 -0.029300
vn -0.007761 -0.980792 0.194901
v 0.073128 -0.001436 0.014842
vn 0.021724 -0.999687 0.012443
v 0.025112 -0.005090 0.002760
vn 0.070554 -0.995650 0.060851
v 0.030102 -0.004788 0.010099
vn 0.024966 -0.956541 0.290527
v 0.025199 -0.004672 0.012492
vn -0.083278 -0.648501 0.756644
v 0.018613 -0.003773 0.013583
vn -0.346479 0.230692 -0.909249
v 0.014852 0.078007 -0.036408
vn -0.823624 0.307551 0.476505
v 0.029930 0.076639 0.008684
vn -0.636479 0.447445 0.628242
v 0.026002 0.067763 0.010027
vn -0.138955 -0.977608 -0.158033
v 0.176908 -0.005096 -0.024316
vn -0.105539 -0.975661 -0.192215
v 0.161634 -0.002643 -0.025450
vn 0.177279 -0.938794 -0.295362
v 0.065285 -0.001270 -0.022154
vn -0.281624 -0.167375 -0.944814
v 0.018199 0.019842 -0.043865
vn -0.156197 -0.270672 -0.949915
v 0.020812 0.015772 -0.043452
vn -0.122658 -0.119434 -0.985236
v 0.012255 0.010383 -0.040873
vn -0.198099 -0.044063 -0.979191
v 0.007287 0.007688 -0.040051
vn -0.014947 -0.090944 -0.995744
v 0.013532 0.004040 -0.040156
vn -0.140470 0.224593 0.964275
v 0.215513 0.004133 -0.009216
vn 0.099983 -0.041624 -0.994118
v 0.188883 0.002131 0.034075
vn 0.358364 0.120350 0.925792
v 0.185614 0.003757 0.032277
vn -0.036395 -0.997375 0.062595
v 0.117254 -0.001292 -0.009970
vn -0.061232 -0.979812 -0.190313
v 0.126246 -0.000662 -0.021106
vn -0.067055 -0.946399 -0.315963
v 0.105775 0.000880 -0.021829
vn -0.098452 -0.699282 -0.708034
v 0.152943 0.002822 -0.034172
vn -0.099036 -0.840374 -0.532882
v 0.122893 0.002380 -0.028632
vn -0.099889 -0.660720 -0.743956
v 0.091163 0.014955 -0.037358
vn -0.093947 -0.714458 -0.693342
v 0.096457 0.009983 -0.033332
vn -0.097272 -0.602203 -0.792395
v 0.106198 0.014669 -0.039408
vn -0.531644 0.447311 0.719213
v 0.004868 0.065840 -0.004069
vn 0.094819 0.987375 0.126888
v 0.200540 0.011108 -0.021897
vn 0.372188 0.493136 -0.786316
v 0.230462 0.004593 -0.026235
vn 0.308115 0.928370 -0.207833
v 0.199967 0.010487 -0.004026
vn -0.386663 -0.584463 0.713369
v 0.220698 -0.002148 0.009770
vn 0.401190 -0.000601 -0.915995
v 0.070504 0.061330 -0.047893
vn -0.414377 0.162393 0.895500
v 0.029539 0.063541 0.015183
vn -0.665258 0.445834 0.598886
v 0.029778 0.101140 -0.006206
vn -0.180222 0.112719 -0.977146
v 0.040616 0.055925 -0.047490
vn -0.045160 0.146148 0.988231
v 0.040252 0.053267 0.015201
vn 0.018375 -0.995695 0.090853
v 0.189239 -0.004895 0.016810
vn 0.100807 -0.958556 -0.266476
v 0.204591 -0.005465 -0.028255
vn 0.155004 -0.987581 -0.025633
v 0.202492 -0.007379 -0.013504
vn -0.084800 -0.534176 0.841110
v 0.141066 0.000442 0.040488
vn 0.048350 -0.084831 -0.995222
v 0.126504 0.017524 -0.040319
vn 0.025505 -0.049762 -0.998435
v 0.110405 0.020836 -0.041082
vn 0.063438 0.003511 -0.997980
v 0.106078 0.037200 -0.041522
vn 0.132842 0.109556 -0.985064
v 0.118182 0.033080 -0.040571
vn 0.295836 0.363092 -0.883541
v 0.104048 0.048704 -0.039654
vn 0.301776 0.393397 -0.868430
v 0.123570 0.038502 -0.037307
vn 0.175487 0.293676 -0.939659
v 0.143943 0.026296 -0.036530
vn 0.039423 -0.999128 -0.013785
v 0.095359 -0.001196 0.013854
vn 0.000204 -0.999998 0.001962
v 0.135138 -0.000008 0.006080
vn -0.067419 -0.983153 0.169894
v 0.109669 -0.000164 0.028788
vn -0.126892 -0.981785 0.141408
v 0.149241 -0.001091 0.002637
vn -0.953921 0.249549 0.166613
v 0.008246 0.091276 -0.018717
vn -0.714356 0.333053 0.615444
v 0.008704 0.085578 -0.013283
vn -0.847979 0.418310 0.325497
v -0.003602 0.056842 -0.006443
vn -0.921929 0.088227 0.377178
v -0.006559 0.041406 0.000311
vn -0.937093 0.089378 0.337443
v -0.007391 0.038311 -0.002650
vn -0.905345 0.223190 -0.361299
v -0.001814 0.056457 -0.024099
vn -0.771425 0.173884 -0.612101
v 0.003047 0.060156 -0.031432
vn -0.935656 0.307814 -0.172624
v -0.005857 0.047699 -0.019677
vn -0.739600 0.263693 -0.619240
v -0.000231 0.045772 -0.032451
vn -0.817594 0.314837 -0.482096
v -0.003040 0.046368 -0.028276
vn -0.816856 0.263143 -0.513325
v -0.005673 0.038924 -0.029599
vn -0.682951 0.140881 -0.716749
v -0.003884 0.032722 -0.033470
vn 0.076431 -0.997052 -0.006716
v 0.065142 -0.002225 -0.004813
vn -0.101654 -0.992126 -0.073166
v 0.146637 -0.001551 0.022056
vn -0.050546 -0.998376 -0.026289
v 0.138871 -0.001283 0.025733
vn -0.191456 -0.978247 -0.079852
v 0.155340 -0.003196 0.026102
vn -0.237060 -0.966583 -0.097566
v 0.159989 -0.002630 0.013530
vn -0.036498 -0.997266 -0.064255
v 0.139036 -0.000733 0.017519
vn 0.010699 -0.092695 0.995637
v 0.053878 0.012142 0.026213
vn -0.032558 0.133569 0.990505
v 0.052024 0.027988 0.025731
vn -0.144758 0.271478 0.951496
v 0.044534 0.032678 0.024426
vn -0.182711 0.094690 0.978596
v 0.042799 0.025599 0.025330
vn -0.270208 0.012753 0.962717
v 0.033556 0.024545 0.023100
vn -0.228075 -0.100470 0.968446
v 0.041613 0.019994 0.024950
vn -0.285759 -0.040820 0.957432
v 0.026040 0.024503 0.020759
vn -0.186611 -0.164257 0.968605
v 0.048146 0.007973 0.024756
vn -0.412052 0.322793 0.852067
v 0.021604 0.037959 0.017383
vn -0.164077 0.284873 0.944419
v 0.028836 0.040077 0.019445
vn -0.410829 0.287408 0.865226
v 0.034928 0.083013 0.011110
vn -0.500905 0.311450 0.807523
v 0.031948 0.071409 0.013808
vn -0.558976 0.658011 0.504546
v 0.037259 0.106049 0.002701
vn -0.485300 0.320231 0.813595
v 0.037148 0.094826 0.008226
vn -0.427468 0.304728 0.851124
v 0.014019 0.087185 -0.010400
vn -0.670635 0.381022 0.636452
v 0.012972 0.101124 -0.015437
vn -0.514091 0.324632 0.793930
v 0.023554 0.087423 -0.006391
vn -0.473188 0.287189 0.832836
v 0.025123 0.097499 -0.008538
vn -0.373253 0.675810 0.635581
v 0.026688 0.101967 -0.009952
vn -0.545056 0.453514 0.705152
v 0.000057 0.054883 -0.000724
vn 0.014296 -0.998392 0.054851
v 0.027221 -0.005644 -0.017983
vn 0.084762 -0.994531 0.061012
v 0.047937 -0.004182 -0.012936
vn -0.057107 -0.998295 0.012054
v 0.005470 -0.005144 -0.002865
vn 0.467244 0.841189 0.272182
v 0.161395 0.026146 0.001457
vn 0.452749 0.829952 0.325881
v 0.151353 0.028343 0.010598
vn 0.385024 0.854925 0.347650
v 0.156176 0.022568 0.018910
vn 0.417546 0.882010 0.218434
v 0.174161 0.020429 -0.001434
vn 0.294979 0.935544 0.194278
v 0.162564 0.019893 0.020275
vn 0.234048 0.959218 0.158497
v 0.171900 0.017449 0.019698
vn 0.491537 0.842704 0.219640
v 0.152670 0.032930 -0.004330
vn 0.479261 0.779172 0.403980
v 0.121330 0.048245 0.006313
vn 0.500016 0.806579 0.315300
v 0.126505 0.047009 0.001794
vn 0.481437 0.804608 0.347598
v 0.141880 0.035029 0.007687
vn 0.440209 0.802151 0.403446
v 0.142895 0.030739 0.015461
vn 0.549673 0.753192 0.361334
v 0.102491 0.064006 -0.000683
vn 0.569568 0.802381 0.178263
v 0.109212 0.060991 -0.005415
vn 0.111039 0.822646 0.557605
v 0.067311 0.105583 0.003852
vn -0.058484 0.851265 0.521467
v 0.057215 0.105315 0.005505
vn 0.049991 0.064733 0.996650
v 0.054651 0.090757 0.008683
vn 0.160197 0.112304 0.980676
v 0.065038 0.084805 0.008167
vn -0.223059 -0.742242 0.631919
v 0.102345 0.002183 0.031449
vn -0.229198 -0.695303 0.681192
v 0.080858 0.002008 0.023824
vn -0.251705 -0.482635 0.838873
v 0.116618 0.002161 0.036504
vn -0.241393 -0.036679 0.969734
v 0.106742 0.010664 0.035640
vn -0.213135 0.102487 0.971632
v 0.121285 0.009217 0.039129
vn -0.217137 0.033447 0.975568
v 0.099084 0.015048 0.033959
vn -0.185001 0.141585 0.972486
v 0.091349 0.020974 0.031772
vn -0.286283 -0.358553 0.888528
v 0.093545 0.005205 0.030316
vn -0.164017 0.004733 0.986446
v 0.076520 0.021246 0.028778
vn -0.119773 0.013415 0.992711
v 0.059636 0.025562 0.026184
vn -0.239523 -0.405628 0.882096
v 0.071003 0.007454 0.023981
vn 0.051646 -0.169955 0.984098
v 0.057809 0.017129 0.025434
vn 0.518075 0.164239 0.839419
v 0.075400 0.100744 0.003216
vn -0.043561 0.929715 0.365695
v 0.078270 0.107708 -0.003061
vn 0.342349 0.629409 0.697597
v 0.074756 0.105472 0.001839
vn 0.052456 0.940839 0.334770
v 0.073005 0.107736 -0.002005
vn 0.266164 0.596114 0.757499
v 0.072133 0.104488 0.003451
vn 0.294689 0.227716 0.928065
v 0.068505 0.101555 0.006003
vn 0.377331 0.500549 0.779149
v 0.085676 0.072707 0.004843
vn 0.389161 0.141349 0.910260
v 0.075970 0.084305 0.005278
vn 0.249930 0.621411 0.742552
v 0.100136 0.055815 0.012286
vn 0.152470 0.498056 0.853635
v 0.079696 0.064474 0.010704
vn 0.209093 0.382066 0.900170
v 0.081376 0.069080 0.008332
vn -0.067105 0.297805 0.952265
v 0.052531 0.036698 0.023808
vn -0.035956 0.417691 0.907877
v 0.068690 0.040636 0.023389
vn -0.071833 0.316822 0.945761
v 0.064690 0.037211 0.024453
vn -0.157990 0.121725 0.979909
v 0.082004 0.023753 0.029534
vn -0.014363 0.458913 0.888365
v 0.074893 0.051007 0.018502
vn 0.085379 0.523236 0.847900
v 0.080948 0.055588 0.015773
vn 0.011843 0.489832 0.871737
v 0.084784 0.044269 0.022279
vn -0.029774 0.443927 0.895568
v 0.095163 0.031928 0.028918
vn -0.124082 0.281541 0.951493
v 0.089678 0.026958 0.030279
vn 0.007496 0.490752 0.871267
v 0.111966 0.025544 0.032574
vn -0.141867 0.222157 0.964635
v 0.103250 0.021659 0.033764
vn -0.169065 0.152125 0.973794
v 0.113906 0.012481 0.037110
vn -0.074441 0.318825 0.944886
v 0.114791 0.018095 0.035966
vn 0.029577 0.473564 0.880262
v 0.116318 0.022682 0.034123
vn 0.108702 0.559845 0.821436
v 0.125647 0.019763 0.034933
vn 0.105111 0.570037 0.814868
v 0.095335 0.044247 0.021646
vn 0.058185 0.119689 0.991105
v 0.174598 0.010650 0.042700
vn -0.134939 0.331908 0.933611
v 0.166031 0.011129 0.042864
vn -0.098775 -0.994850 0.022732
v 0.166454 -0.005106 -0.000462
vn 0.062748 0.872428 0.484699
v 0.160321 0.015681 0.032117
vn -0.093014 -0.178301 -0.979570
v 0.038622 0.028661 -0.049736
vn 0.259291 -0.232934 -0.937289
v 0.059018 0.026699 -0.043158
vn 0.121288 -0.408549 -0.904642
v 0.063087 0.022932 -0.041233
vn -0.044190 -0.641514 -0.765838
v 0.078777 0.013636 -0.035032
vn 0.269309 -0.483454 -0.832914
v 0.054103 0.014460 -0.037990
vn 0.057907 -0.584712 -0.809172
v 0.066129 0.015482 -0.036669
vn 0.307924 -0.475632 -0.823989
v 0.055310 0.007656 -0.033744
vn 0.072611 -0.627375 -0.775325
v 0.067199 0.009166 -0.031327
vn 0.043517 -0.715420 -0.697339
v 0.079170 0.004167 -0.026297
vn 0.249606 -0.575248 -0.778965
v 0.062591 0.003188 -0.028423
vn 0.013822 -0.363609 -0.931449
v 0.036631 0.023716 -0.046961
vn 0.163993 -0.338823 -0.926448
v 0.036657 0.009658 -0.041825
vn -0.092829 0.281703 -0.955001
v 0.049901 0.105422 -0.044981
vn 0.096191 0.135595 -0.986084
v 0.051639 0.097373 -0.045526
vn -0.386740 0.531898 -0.753337
v 0.039921 0.105281 -0.042126
vn -0.368384 0.739416 -0.563523
v 0.036264 0.104126 -0.038331
vn -0.188356 -0.491299 0.850381
v 0.128052 0.001757 0.039351
vn -0.047112 -0.196659 0.979339
v 0.147779 0.004554 0.042611
vn -0.091226 0.326379 0.940827
v 0.129106 0.009513 0.040716
vn 0.281531 -0.873849 0.396393
v 0.055587 -0.000508 0.020664
vn -0.303598 -0.659358 0.687804
v 0.040831 -0.000659 0.019364
vn -0.363610 -0.306605 0.879648
v 0.030765 0.005729 0.019604
vn -0.863922 -0.357927 0.354298
v -0.004921 0.005427 0.002677
vn -0.708654 -0.521939 0.474752
v -0.000703 0.000258 0.004635
vn -0.441608 -0.076596 0.893933
v 0.004008 0.005354 0.011948
vn -0.206449 -0.041350 0.977583
v 0.010750 0.003969 0.014150
vn -0.214278 0.125257 0.968708
v 0.008310 0.009753 0.013154
vn -0.519666 0.186383 0.833792
v -0.003149 0.028593 0.005708
vn -0.103255 -0.409930 0.906254
v 0.027284 -0.001991 0.015255
vn -0.444192 -0.490002 0.750061
v 0.028132 0.005642 0.017137
vn -0.688042 -0.298166 0.661585
v -0.000403 0.027482 0.008148
vn -0.515384 -0.312441 0.797972
v 0.007392 0.020379 0.011438
vn -0.473520 -0.304840 0.826348
v 0.013144 0.018708 0.014523
vn -0.477083 -0.354518 0.804182
v 0.022933 0.011321 0.017418
vn -0.803820 -0.247052 0.541145
v -0.001999 0.030091 0.008143
vn -0.553997 -0.326103 0.765993
v 0.002445 0.026869 0.011258
vn -0.428777 -0.210200 0.878616
v 0.008450 0.028499 0.015174
vn -0.464970 0.128026 0.876020
v 0.002236 0.031556 0.012492
vn -0.816590 0.107789 0.567065
v -0.004399 0.037352 0.005057
vn -0.695293 0.114192 0.709597
v -0.001320 0.032217 0.010044
vn -0.932911 -0.357855 0.040207
v -0.007249 0.006982 -0.009182
vn -0.890437 -0.440821 0.113132
v -0.005973 0.004383 -0.004102
vn -0.916640 -0.399435 -0.014938
v -0.006702 0.005007 -0.017848
vn -0.943262 -0.294565 -0.153260
v -0.006779 0.007139 -0.024747
vn -0.995409 -0.092214 0.025652
v -0.010219 0.021574 -0.008528
vn -0.919348 0.099475 0.380663
v -0.009143 0.024730 -0.000608
vn -0.793437 0.199001 0.575201
v -0.006900 0.027005 0.002807
vn -0.915310 0.172862 0.363768
v -0.008344 0.032234 -0.002383
vn -0.998651 0.050050 0.013845
v -0.010600 0.029149 -0.009440
vn -0.977531 0.207305 -0.038182
v -0.009064 0.039934 -0.011728
vn -0.977497 -0.208701 -0.030714
v -0.008558 0.011096 -0.015202
vn -0.974085 -0.065836 -0.216390
v -0.009058 0.021531 -0.024221
vn -0.991666 0.079715 -0.101212
v -0.010066 0.028808 -0.018731
vn -0.972335 0.092409 -0.214537
v -0.009036 0.032002 -0.024215
vn -0.926153 -0.031372 -0.375842
v -0.008159 0.024543 -0.028327
vn -0.880954 0.102798 -0.461901
v -0.007339 0.029669 -0.029730
vn -0.418534 -0.901519 0.109967
v 0.001211 -0.003906 -0.003443
vn -0.751767 -0.641852 0.151235
v -0.001681 -0.001922 -0.003672
vn -0.102317 -0.993547 0.048941
v 0.005904 -0.006387 -0.026489
vn -0.860064 -0.506867 -0.058101
v -0.003508 -0.000859 -0.024191
vn 0.444963 -0.192264 -0.874667
v 0.068735 0.082723 -0.041242
vn 0.375640 0.046725 -0.925587
v 0.062368 0.085720 -0.044381
vn 0.451971 0.012175 -0.891949
v 0.075445 0.087202 -0.038601
vn 0.161308 0.919686 -0.357992
v 0.059147 0.108261 -0.041140
vn 0.595460 0.107910 -0.796105
v 0.079469 0.092592 -0.035553
vn 0.389598 0.562728 -0.729075
v 0.067878 0.105599 -0.039985
vn 0.389839 0.843286 -0.369992
v 0.073975 0.106609 -0.035928
vn 0.164681 0.983816 -0.070609
v 0.069631 0.108378 -0.030457
vn -0.087836 -0.980200 -0.177462
v 0.188810 -0.006587 -0.025258
vn 0.012292 -0.227950 -0.973595
v 0.053785 0.043956 -0.046182
vn 0.255869 -0.000179 -0.966712
v 0.045488 0.046608 -0.047891
vn 0.139863 -0.081793 -0.986787
v 0.188977 0.005943 -0.035765
vn 0.108012 -0.593152 -0.797812
v 0.033601 -0.003409 -0.036469
vn 0.072957 -0.584618 -0.808022
v 0.025926 -0.003134 -0.037019
vn 0.096650 -0.530865 -0.841927
v 0.019297 -0.004587 -0.037366
vn 0.094997 -0.929537 -0.356282
v 0.026581 -0.005841 -0.034162
vn -0.027441 -0.964966 -0.260937
v 0.017471 -0.006569 -0.034771
vn -0.228239 0.165087 -0.959507
v 0.029514 0.055724 -0.045321
vn -0.378081 0.178091 -0.908481
v 0.013740 0.054732 -0.041229
vn -0.210993 0.144988 -0.966675
v 0.025545 0.041181 -0.047135
vn -0.305435 0.136663 -0.942355
v 0.018570 0.041260 -0.045281
vn -0.185749 0.061581 -0.980666
v 0.026187 0.036014 -0.047558
vn -0.168237 -0.064668 -0.983623
v 0.030843 0.032886 -0.048221
vn -0.176431 -0.085242 -0.980615
v 0.023898 0.032469 -0.047336
vn -0.437711 0.162190 -0.884366
v 0.011838 0.047901 -0.041519
vn -0.514669 0.162832 -0.841785
v 0.008787 0.052355 -0.038950
vn -0.653157 0.257640 -0.712045
v 0.002851 0.044208 -0.036393
vn -0.417217 0.024002 -0.908490
v 0.006506 0.035617 -0.040809
vn -0.718163 0.279418 -0.637312
v -0.001669 0.042020 -0.033007
vn -0.140589 0.957307 -0.252582
v 0.032761 0.106036 -0.033386
vn -0.132875 0.851476 -0.507280
v 0.021370 0.104257 -0.031189
vn -0.232311 0.837981 -0.493781
v 0.027907 0.104749 -0.035017
vn -0.352585 0.290105 -0.889676
v 0.019663 0.101882 -0.033745
vn -0.397155 0.130919 -0.908366
v 0.027353 0.100764 -0.037158
vn 0.306158 0.901709 -0.305268
v 0.175998 0.021117 -0.020105
vn 0.433147 0.892270 -0.127427
v 0.167541 0.025645 -0.016031
vn 0.491496 0.866368 0.088536
v 0.156385 0.031594 -0.008818
vn 0.450644 0.881828 0.138919
v 0.172588 0.023040 -0.009948
vn 0.331806 0.602127 -0.726187
v 0.160409 0.022492 -0.034047
vn 0.470258 0.829997 -0.299938
v 0.157688 0.027213 -0.028726
vn 0.376816 0.609407 -0.697591
v 0.142345 0.033509 -0.033380
vn 0.483763 0.706214 -0.516948
v 0.118273 0.050760 -0.031839
vn 0.535792 0.814841 -0.221270
v 0.131857 0.044049 -0.026104
vn 0.605725 0.765781 -0.216047
v 0.106600 0.062339 -0.025090
vn 0.509924 0.825220 -0.242878
v 0.146350 0.034143 -0.028293
vn 0.583841 0.804247 -0.110984
v 0.113540 0.057461 -0.022779
vn 0.539846 0.841332 -0.026956
v 0.131631 0.046488 -0.010742
vn 0.523225 0.833204 -0.178902
v 0.141291 0.039398 -0.019768
vn 0.515865 0.851936 -0.089936
v 0.144469 0.038415 -0.013930
vn 0.487060 0.871132 -0.062466
v 0.156407 0.031730 -0.012021
vn 0.640554 0.767849 -0.009882
v 0.103326 0.066286 -0.013050
vn 0.925253 0.316528 -0.209084
v 0.092031 0.080063 -0.023196
vn 0.648746 0.624329 -0.435134
v 0.096049 0.069486 -0.030051
vn 0.370529 0.812775 0.449561
v 0.145570 0.025858 0.022288
vn 0.256972 0.863814 0.433348
v 0.154704 0.020599 0.025102
vn 0.289986 0.724723 0.625048
v 0.138450 0.026820 0.025088
vn 0.195109 0.753037 0.628385
v 0.150116 0.019129 0.029303
vn 0.261740 -0.895612 0.359683
v 0.198944 -0.003910 0.020930
vn 0.075126 -0.994907 0.067205
v 0.050151 -0.003203 0.006013
vn -0.065446 -0.904320 0.421809
v 0.070611 -0.000551 0.017527
vn -0.044120 -0.631953 0.773750
v 0.064852 0.000742 0.019053
vn 0.124024 -0.978113 0.167069
v 0.053457 -0.001931 0.015450
vn 0.020511 -0.952761 0.303027
v 0.038376 -0.003424 0.015215
vn -0.247802 -0.423144 0.871518
v 0.034889 -0.000562 0.016962
vn -0.102052 -0.105251 0.989195
v 0.018933 -0.000226 0.014707
vn -0.490567 -0.844080 0.216501
v 0.001329 -0.002588 0.002475
vn -0.425708 -0.781326 0.456400
v 0.005810 -0.003516 0.007954
vn -0.257851 -0.525936 0.810496
v 0.012953 -0.002203 0.013827
vn 0.210293 0.671422 0.710612
v 0.136058 0.023637 0.029051
vn 0.178481 0.638200 0.748896
v 0.130408 0.021691 0.032401
vn 0.092043 0.602851 0.792527
v 0.134795 0.013302 0.038301
vn -0.002476 0.444010 0.896019
v 0.126472 0.013990 0.038074
vn 0.040163 0.608171 0.792789
v 0.142711 0.008640 0.041540
vn 0.010865 0.416645 0.909004
v 0.150179 0.007066 0.041978
vn 0.941501 0.158934 0.297180
v 0.087255 0.097963 -0.013193
vn 0.888118 0.217328 0.404987
v 0.084315 0.108136 -0.008370
vn 0.457676 0.393987 -0.797062
v 0.087604 0.073615 -0.034266
vn 0.367099 0.447476 -0.815477
v 0.097120 0.060707 -0.036497
vn 0.536934 0.677611 -0.502539
v 0.106899 0.059011 -0.031551
vn -0.299998 0.192962 -0.934220
v 0.028316 0.069854 -0.042544
vn -0.485751 0.203290 -0.850129
v 0.009426 0.071875 -0.035735
vn -0.581319 0.162609 -0.797262
v 0.009113 0.061724 -0.037179
vn -0.810799 0.445413 0.379752
v 0.000544 0.067141 -0.010268
vn -0.910245 0.365828 0.193969
v 0.006272 0.083262 -0.016772
vn -0.661828 0.457613 0.593780
v 0.026554 0.077385 0.001807
vn -0.114815 -0.993171 0.020719
v 0.166670 -0.004402 0.011573
vn -0.171081 -0.982276 0.076581
v 0.157665 -0.003801 0.034395
vn -0.058372 -0.937778 0.342294
v 0.165554 -0.004506 0.037908
vn 0.082831 -0.982720 0.165534
v 0.175202 -0.005181 0.034039
vn -0.067023 -0.341083 -0.937641
v 0.150535 0.007497 -0.036535
vn 0.065160 -0.188381 -0.979932
v 0.178937 0.004739 -0.036367
vn -0.093221 -0.910468 -0.402937
v 0.153190 -0.000770 -0.028464
vn 0.114225 0.216661 -0.969542
v 0.178874 0.008957 -0.036276
vn 0.052892 -0.112165 -0.992281
v 0.171105 0.006834 -0.037279
vn 0.021720 -0.035593 -0.999130
v 0.163880 0.008643 -0.037510
vn 0.021490 -0.175315 -0.984278
v 0.144881 0.012609 -0.037691
vn -0.099780 -0.994506 -0.031648
v 0.189317 -0.007238 -0.017545
vn -0.132337 -0.883020 -0.450291
v 0.182538 -0.004108 -0.031080
vn -0.114187 -0.991756 -0.058144
v 0.160038 -0.003968 -0.012401
vn -0.069254 -0.990361 -0.119957
v 0.149554 -0.002596 -0.019138
vn -0.128544 -0.881379 -0.454584
v 0.168954 -0.001866 -0.030273
vn 0.146629 -0.658427 -0.738223
v 0.069399 0.003858 -0.027294
vn 0.363201 -0.696931 -0.618363
v 0.055396 -0.000866 -0.028397
vn 0.085203 -0.941118 -0.327165
v 0.079571 -0.000634 -0.018198
vn 0.391895 -0.625610 -0.674559
v 0.047731 -0.002161 -0.032458
vn 0.283304 -0.918460 -0.275991
v 0.056539 -0.002740 -0.024348
vn 0.073177 -0.996087 -0.049547
v 0.070823 -0.001820 -0.014971
vn 0.131219 -0.991249 -0.014418
v 0.059902 -0.002799 -0.017527
vn 0.250106 -0.910627 -0.328946
v 0.044743 -0.004912 -0.030203
vn 0.149697 -0.988443 -0.023913
v 0.047327 -0.005079 -0.024468
vn -0.082300 -0.223759 -0.971163
v 0.028106 0.022840 -0.046894
vn -0.214452 -0.202566 -0.955499
v 0.022029 0.023509 -0.045710
vn 0.072959 -0.339553 -0.937753
v 0.036471 0.015655 -0.044432
vn -0.323625 -0.060473 -0.944251
v 0.008444 0.027248 -0.041814
vn -0.526090 0.049911 -0.848963
v 0.001027 0.026425 -0.038165
vn -0.321885 -0.074832 -0.943817
v 0.007524 0.020943 -0.040837
vn -0.055378 -0.314090 -0.947777
v 0.028291 0.014930 -0.044092
vn 0.018919 -0.322883 -0.946250
v 0.030042 0.006176 -0.041521
vn 0.086716 -0.443910 -0.891865
v 0.032293 0.001219 -0.039149
vn -0.095933 -0.253536 -0.962557
v 0.023136 0.007671 -0.041540
vn 0.008359 -0.280050 -0.959949
v 0.019768 0.002003 -0.039719
vn 0.023971 -0.406434 -0.913366
v 0.025779 0.001331 -0.039649
vn -0.703280 0.034405 -0.710080
v -0.004247 0.021543 -0.035148
vn -0.337179 -0.024572 -0.941120
v 0.002953 0.018194 -0.039449
vn -0.487240 -0.029303 -0.872776
v -0.001032 0.014075 -0.037482
vn -0.817650 0.142197 -0.557878
v -0.005363 0.031507 -0.032056
vn -0.949968 -0.132945 -0.282643
v -0.007834 0.013826 -0.026037
vn -0.726666 -0.317871 -0.609027
v -0.002084 0.003289 -0.034334
vn -0.627094 -0.680202 -0.379577
v -0.000592 -0.002171 -0.032224
vn -0.268106 -0.935576 -0.229818
v 0.005292 -0.005547 -0.032734
vn 0.973207 0.224919 0.047747
v 0.090074 0.087321 -0.017919
vn 0.784178 0.257488 -0.564592
v 0.084606 0.102127 -0.028592
vn 0.324487 0.705050 -0.630566
v 0.082293 0.104823 -0.028362
vn 0.296614 0.938973 -0.174212
v 0.075755 0.106842 -0.029204
vn 0.019713 0.890171 -0.455199
v 0.078150 0.106959 -0.026910
vn 0.967835 0.203442 -0.148011
v 0.088059 0.093887 -0.022879
vn 0.942770 0.201548 -0.265636
v 0.086255 0.106457 -0.022607
vn 0.173880 0.824826 -0.537985
v 0.216777 0.008112 -0.028183
vn 0.156904 0.705511 0.691111
v 0.206554 0.006555 -0.009288
vn -0.104736 0.739495 0.664964
v 0.219379 0.007066 -0.010029
vn -0.119477 0.497465 0.859217
v 0.225361 0.004265 -0.006335
vn -0.095127 -0.787805 0.608534
v 0.229770 -0.005786 -0.004833
vn 0.428128 -0.218829 -0.876824
v 0.184808 0.001735 0.033674
vn 0.542115 -0.814680 -0.205931
v 0.207965 -0.003848 0.013716
vn 0.403065 -0.808129 0.429495
v 0.183977 -0.002651 0.034275
vn 0.376712 -0.256868 0.890004
v 0.188570 -0.002054 0.031468
vn -0.293751 -0.273033 0.916059
v 0.215900 -0.000230 0.008074
vn -0.005562 0.368235 0.929716
v 0.209969 0.009601 0.006969
vn -0.008792 -0.610759 -0.791767
v 0.223781 -0.003456 -0.001661
vn 0.028389 -0.268600 -0.962833
v 0.205529 0.000268 0.024396
vn -0.056995 0.280320 0.958213
v 0.208024 0.006544 0.033552
vn -0.275805 -0.246146 0.929163
v 0.202465 0.003239 0.032370
vn -0.211013 -0.286927 0.934423
v 0.185598 0.002990 0.043838
vn -0.054987 -0.997239 0.049908
v 0.144381 -0.000150 0.005993
vn -0.068772 -0.986744 0.146995
v 0.137132 -0.001702 -0.006061
vn 0.011128 -0.999704 0.021642
v 0.089673 -0.001106 -0.012006
vn -0.011341 -0.999778 0.017769
v 0.103354 -0.001095 -0.012524
vn -0.052373 -0.993991 -0.096121
v 0.128643 -0.001624 -0.015850
vn -0.024144 -0.994234 -0.104476
v 0.114340 -0.001173 -0.014595
vn 0.113287 -0.827093 -0.550530
v 0.076513 0.001816 -0.023230
vn 0.022907 -0.882934 -0.468939
v 0.083767 0.001892 -0.022398
vn -0.031436 -0.922007 -0.385894
v 0.094698 0.001324 -0.021526
vn -0.037378 -0.971296 -0.234920
v 0.103925 -0.000128 -0.017993
vn -0.066396 -0.997754 0.008845
v 0.143321 -0.002641 -0.011643
vn -0.084062 -0.902231 -0.422982
v 0.119453 0.001563 -0.026501
vn -0.070045 -0.868542 -0.490641
v 0.098617 0.002904 -0.025569
vn -0.036956 -0.794253 -0.606462
v 0.087878 0.003751 -0.025879
vn -0.078171 -0.737934 -0.670330
v 0.096662 0.005359 -0.028462
vn -0.094919 -0.731030 -0.675711
v 0.126440 0.005687 -0.033377
vn 0.003554 -0.446887 -0.894584
v 0.141258 0.008757 -0.036540
vn -0.064858 -0.559734 -0.826130
v 0.079285 0.017656 -0.038138
vn 0.013485 -0.481234 -0.876488
v 0.070623 0.020054 -0.039348
vn -0.056936 -0.426699 -0.902600
v 0.076013 0.022140 -0.040425
vn -0.100003 -0.709258 -0.697820
v 0.121383 0.008986 -0.036314
vn 0.092315 -0.255844 -0.962300
v 0.138395 0.013144 -0.038722
vn -0.440632 0.456193 0.773131
v 0.022499 0.079005 -0.002924
vn -0.500444 0.440055 0.745592
v 0.016817 0.066855 0.002759
vn 0.390657 0.919983 0.031921
v 0.193830 0.013247 -0.022993
vn 0.286750 0.923005 -0.256585
v 0.186786 0.016001 -0.026590
vn 0.119566 0.823637 0.554369
v 0.229868 0.004362 -0.007143
vn 0.347245 0.153330 -0.925155
v 0.230741 -0.002569 -0.028597
vn 0.177238 0.954898 0.238238
v 0.202140 0.008981 -0.012619
vn 0.380124 0.924259 0.035369
v 0.186005 0.016001 -0.005637
vn 0.270309 0.823139 -0.499375
v 0.215377 0.009551 -0.004764
vn 0.200632 0.929177 0.310447
v 0.168611 0.016964 0.026727
vn 0.250259 0.958004 -0.139998
v 0.198775 0.011523 -0.027857
vn 0.311277 0.713107 -0.628159
v 0.194540 0.011794 -0.031533
vn 0.245610 0.850305 -0.465465
v 0.181022 0.014110 -0.032903
vn 0.414966 0.863214 -0.287515
v 0.169988 0.021572 -0.024980
vn 0.085617 0.832003 -0.548125
v 0.210664 0.010146 -0.005474
vn 0.505147 0.808910 -0.300816
v 0.220315 0.007458 0.014588
vn -0.310272 -0.935917 0.166708
v 0.221080 -0.005256 0.004930
vn 0.013758 -0.992323 -0.122907
v 0.227133 -0.006397 0.003321
vn 0.349432 -0.784576 -0.512189
v 0.231857 -0.004493 0.000502
vn 0.083243 -0.088652 -0.992578
v 0.076045 0.051189 -0.043775
vn 0.241981 0.238395 -0.940539
v 0.088948 0.055210 -0.042008
vn 0.389939 0.277209 -0.878124
v 0.077702 0.063258 -0.043156
vn 0.727608 -0.281833 -0.625425
v 0.069137 0.053388 -0.047215
vn 0.283113 0.215134 -0.934647
v 0.055171 0.085967 -0.046919
vn 0.249088 0.054945 -0.966921
v 0.059559 0.064212 -0.051152
vn 0.050282 0.224775 0.973112
v 0.042727 0.063136 0.014881
vn 0.098640 0.155294 0.982931
v 0.034828 0.066255 0.015534
vn -0.054957 0.167114 0.984405
v 0.032661 0.054574 0.015917
vn -0.534855 0.285130 0.795381
v 0.019751 0.055981 0.007929
vn -0.529732 0.206402 0.822667
v 0.026446 0.054493 0.014097
vn -0.757094 0.304287 0.578116
v 0.032961 0.090071 0.006380
vn -0.517118 0.780695 0.350861
v 0.033884 0.103407 -0.004447
vn -0.784249 0.401547 0.472984
v 0.035369 0.103903 0.001432
vn -0.590400 0.805979 0.042719
v 0.036280 0.105388 -0.003471
vn 0.076708 -0.258645 -0.962922
v 0.066488 0.026636 -0.041987
vn 0.252942 -0.276521 -0.927123
v 0.065739 0.044545 -0.046950
vn 0.394407 -0.226917 -0.890478
v 0.070403 0.051528 -0.044857
vn 0.152340 -0.120755 -0.980923
v 0.068037 0.042683 -0.043603
vn 0.048376 -0.087422 -0.994996
v 0.070112 0.031007 -0.042413
vn -0.027102 -0.234892 -0.971644
v 0.074960 0.024714 -0.041304
vn 0.016848 -0.086190 -0.996136
v 0.084065 0.024963 -0.041722
vn 0.008501 0.049582 -0.998734
v 0.043988 0.053447 -0.047858
vn -0.287998 0.118930 0.950217
v 0.021725 0.030684 0.019188
vn -0.308581 0.285434 0.907362
v 0.028225 0.050878 0.015761
vn -0.119258 0.325917 0.937846
v 0.045366 0.051232 0.017913
vn -0.932216 0.361743 0.010762
v 0.002798 0.074769 -0.017716
vn -0.782105 0.268807 -0.562188
v 0.006185 0.077087 -0.031935
vn -0.933977 0.305896 -0.184700
v 0.002934 0.073679 -0.026846
vn -0.936752 0.225118 -0.267988
v 0.001515 0.067820 -0.027267
vn -0.508143 0.280971 -0.814153
v 0.015343 0.104128 -0.031560
vn -0.948159 0.279308 -0.151597
v 0.008072 0.088503 -0.026937
vn -0.954105 0.299372 0.007727
v 0.010587 0.102576 -0.024897
vn 0.011093 -0.994479 0.104351
v 0.203675 -0.005618 0.011021
vn -0.013042 -0.999322 0.034420
v 0.177602 -0.005009 0.014198
vn 0.372990 -0.918948 0.128112
v 0.207449 -0.005159 -0.016143
vn 0.524289 -0.843662 0.115566
v 0.206451 -0.006134 -0.008930
vn 0.036444 -0.994404 -0.099157
v 0.196545 -0.007468 -0.019875
vn -0.027441 -0.998566 0.045957
v 0.122350 -0.000628 0.029436
vn 0.321470 0.585447 0.744251
v 0.181663 0.010856 0.031964
vn 0.029236 -0.218526 -0.975393
v 0.122413 0.014117 -0.039948
vn 0.127566 -0.033592 -0.991261
v 0.136336 0.016457 -0.039449
vn 0.026980 -0.053739 -0.998190
v 0.085218 0.036196 -0.042274
vn 0.047032 -0.052131 -0.997532
v 0.086784 0.046890 -0.042829
vn 0.115335 0.037728 -0.992610
v 0.088737 0.051231 -0.042747
vn 0.072322 0.013604 -0.997289
v 0.126324 0.022169 -0.040444
vn 0.182270 0.068808 -0.980838
v 0.140417 0.019339 -0.038429
vn 0.250782 0.298288 -0.920941
v 0.120132 0.035807 -0.039587
vn 0.330151 0.388208 -0.860404
v 0.090658 0.058011 -0.040401
vn 0.342515 0.444526 -0.827695
v 0.110203 0.050294 -0.036471
vn 0.409163 0.545337 -0.731569
v 0.109722 0.054314 -0.033992
vn 0.072377 0.049297 -0.996158
v 0.146360 0.016084 -0.037869
vn 0.255905 0.429076 -0.866260
v 0.146541 0.027553 -0.035447
vn 0.057623 -0.998256 -0.012820
v 0.062560 -0.002611 0.003432
vn 0.034049 -0.999337 -0.012917
v 0.098135 -0.000629 0.001076
vn 0.052174 -0.998363 -0.023424
v 0.080350 -0.001387 -0.000767
vn 0.021853 -0.999411 -0.026447
v 0.115061 -0.000420 0.011248
vn -0.005533 -0.997696 0.067622
v 0.112495 -0.000624 -0.003754
vn -0.001503 -0.999023 -0.044158
v 0.125584 -0.000504 0.017569
vn -0.131700 -0.881607 0.453237
v 0.080683 0.000205 0.021232
vn -0.069132 -0.969031 0.237063
v 0.100332 0.000156 0.026955
vn -0.002634 -0.994588 0.103863
v 0.088123 -0.001097 0.018101
vn -0.028455 -0.992423 0.119532
v 0.103084 -0.000687 0.023062
vn -0.007767 -0.999585 -0.027727
v 0.124894 -0.000818 0.024748
vn -0.071895 -0.992582 0.098040
v 0.131873 -0.000861 0.034042
vn -0.172097 -0.850519 0.496991
v 0.100537 0.000759 0.028807
vn 0.407731 0.726275 0.553425
v 0.109920 0.052253 0.010995
vn 0.422872 0.764413 0.486674
v 0.118951 0.044809 0.014329
vn 0.315986 0.699235 0.641267
v 0.118383 0.042132 0.017962
vn 0.811254 0.324358 0.486476
v 0.085239 0.086257 -0.003752
vn 0.535902 0.608812 0.584942
v 0.090929 0.071934 0.001790
vn 0.272177 0.558270 0.783744
v 0.090946 0.065095 0.008062
vn -0.239627 0.894839 0.376619
v 0.016353 0.105244 -0.019450
vn -0.194603 0.920575 0.338633
v 0.023988 0.105044 -0.016324
vn 0.106097 0.556746 -0.823879
v 0.055625 0.107280 -0.044370
vn -0.257836 0.948767 -0.182651
v 0.038880 0.106014 -0.036403
vn -0.188182 0.982001 -0.016177
v 0.046160 0.107950 -0.038833
vn -0.060352 0.998014 -0.018045
v 0.053384 0.108843 -0.037450
vn 0.218927 0.929188 -0.297792
v 0.065690 0.107927 -0.038615
vn 0.042898 0.997788 -0.050779
v 0.061316 0.109149 -0.035713
vn 0.017067 0.999778 0.012369
v 0.062403 0.108928 -0.027347
vn -0.159894 0.987111 0.006718
v 0.040567 0.106856 -0.000418
vn 0.146565 0.761430 0.631461
v 0.046395 0.104868 0.006389
vn 0.018536 0.968113 0.249826
v 0.042352 0.106633 0.003825
vn -0.138603 0.990281 0.011547
v 0.042854 0.106944 -0.005369
vn -0.370206 0.833765 0.409613
v 0.030721 0.104852 -0.011111
vn -0.067233 0.994537 0.079847
v 0.022938 0.105873 -0.022504
vn -0.145219 0.978329 0.147595
v 0.031712 0.105941 -0.013762
vn -0.104747 0.991043 0.082833
v 0.031971 0.106868 -0.021632
vn -0.078651 0.983065 -0.165522
v 0.021578 0.105570 -0.027041
vn -0.105834 0.992270 -0.064810
v 0.029003 0.106716 -0.026537
vn -0.115803 0.987370 -0.108121
v 0.038651 0.107161 -0.030743
vn -0.091042 0.994552 0.050780
v 0.045117 0.107977 -0.020696
vn -0.141316 0.988899 -0.045909
v 0.046278 0.107942 -0.033766
vn -0.015214 0.999760 0.015749
v 0.060778 0.108718 -0.020091
vn -0.029650 0.994443 0.101018
v 0.047810 0.107289 -0.002946
vn -0.112582 0.991420 0.066427
v 0.043328 0.107219 -0.013204
vn -0.095793 0.994719 0.036848
v 0.049478 0.107875 -0.009255
vn -0.038170 0.999201 -0.011872
v 0.064443 0.108833 -0.014797
vn 0.075711 0.821548 0.565090
v 0.060897 0.105720 0.004644
vn -0.075868 0.976012 0.204071
v 0.062318 0.108194 -0.002800
vn -0.009078 0.965167 0.261477
v 0.053410 0.106728 -0.000661
vn 0.011774 0.974850 0.222552
v 0.067064 0.108351 -0.003259
vn -0.068183 0.997615 -0.010770
v 0.070868 0.109204 -0.013957
vn -0.042216 0.992178 0.117477
v 0.076863 0.109581 -0.009336
vn -0.093682 0.992970 -0.072349
v 0.077759 0.109712 -0.019350
vn 0.649970 0.737242 -0.184427
v 0.085306 0.109629 -0.021203
vn -0.075824 0.929748 -0.360306
v 0.077711 0.108777 -0.023541
vn -0.143042 0.989072 0.035709
v 0.080638 0.110171 -0.012913
vn -0.037767 0.978607 -0.202241
v 0.083446 0.109795 -0.021432
vn -0.033307 0.985307 0.167515
v 0.081207 0.109910 -0.006857
vn 0.388711 0.917208 0.087372
v 0.083419 0.110704 -0.012967
# 1004 vertices, 1004 vertices normals

f 637//637 784//784 436//436
f 279//279 278//278 545//545
f 487//487 578//578 576//576
f 595//595 447//447 454//454
f 211//211 327//327 447//447
f 598//598 603//603 284//284
f 607//607 49//49 452//452
f 613//613 615//615 608//608
f 772//772 116//116 656//656
f 290//290 467//467 466//466
f 118//118 675//675 671//671
f 470//470 469//469 679//679
f 691//691 690//690 471//471
f 739//739 482//482 293//293
f 54//54 123//123 773//773
f 782//782 781//781 403//403
f 496//496 804//804 801//801
f 501//501 500//500 499//499
f 68//68 65//65 387//387
f 192//192 389//389 131//131
f 200//200 73//73 848//848
f 205//205 132//132 200//200
f 509//509 301//301 208//208
f 210//210 401//401 512//512
f 216//216 215//215 29//29
f 85//85 66//66 219//219
f 68//68 216//216 65//65
f 32//32 849//849 204//204
f 91//91 243//243 229//229
f 15//15 91//91 206//206
f 137//137 886//886 59//59
f 233//233 138//138 44//44
f 237//237 236//236 97//97
f 95//95 199//199 77//77
f 77//77 171//171 57//57
f 57//57 56//56 105//105
f 15//15 36//36 91//91
f 167//167 521//521 412//412
f 306//306 922//922 921//921
f 280//280 307//307 957//957
f 260//260 83//83 503//503
f 942//942 532//532 531//531
f 423//423 535//535 949//949
f 308//308 953//953 536//536
f 39//39 40//40 269//269
f 112//112 41//41 269//269
f 442//442 314//314 757//757
f 577//577 314//314 442//442
f 552//552 551//551 280//280
f 161//161 561//561 562//562
f 660//660 315//315 161//161
f 318//318 975//975 317//317
f 581//581 282//282 589//589
f 322//322 735//735 323//323
f 605//605 331//331 604//604
f 613//613 608//608 612//612
f 459//459 621//621 333//333
f 927//927 462//462 926//926
f 463//463 106//106 89//89
f 644//644 338//338 641//641
f 464//464 645//645 648//648
f 657//657 600//600 344//344
f 771//771 657//657 116//116
f 825//825 682//682 352//352
f 694//694 693//693 692//692
f 696//696 472//472 695//695
f 699//699 119//119 84//84
f 796//796 172//172 357//357
f 576//576 479//479 166//166
f 743//743 738//738 293//293
f 740//740 482//482 739//739
f 484//484 363//363 740//740
f 364//364 483//483 744//744
f 745//745 483//483 364//364
f 638//638 753//753 755//755
f 245//245 36//36 15//15
f 756//756 72//72 296//296
f 371//371 638//638 370//370
f 155//155 638//638 53//53
f 155//155 53//53 46//46
f 773//773 829//829 372//372
f 413//413 374//374 289//289
f 171//171 102//102 56//56
f 58//58 204//204 82//82
f 927//927 296//296 147//147
f 814//814 378//378 812//812
f 18//18 836//836 220//220
f 502//502 20//20 839//839
f 17//17 838//838 839//839
f 184//184 188//188 186//186
f 21//21 187//187 185//185
f 188//188 68//68 387//387
f 6//6 178//178 406//406
f 83//83 932//932 106//106
f 129//129 31//31 88//88
f 236//236 93//93 97//97
f 8//8 9//9 74//74
f 504//504 841//841 843//843
f 79//79 504//504 844//844
f 130//130 190//190 75//75
f 70//70 71//71 130//130
f 44//44 100//100 198//198
f 23//23 129//129 241//241
f 97//97 391//391 199//199
f 241//241 102//102 104//104
f 24//24 25//25 103//103
f 201//201 96//96 81//81
f 80//80 202//202 82//82
f 205//205 848//848 26//26
f 26//26 81//81 203//203
f 205//205 26//26 82//82
f 83//83 140//140 244//244
f 851//851 191//191 261//261
f 107//107 851//851 261//261
f 245//245 503//503 244//244
f 91//91 229//229 206//206
f 27//27 207//207 15//15
f 392//392 853//853 852//852
f 505//505 862//862 853//853
f 859//859 394//394 802//802
f 863//863 208//208 790//790
f 867//867 395//395 508//508
f 864//864 301//301 863//863
f 933//933 399//399 400//400
f 28//28 404//404 212//212
f 213//213 404//404 28//28
f 18//18 17//17 215//215
f 85//85 878//878 217//217
f 85//85 219//219 29//29
f 216//216 29//29 65//65
f 221//221 222//222 224//224
f 888//888 882//882 196//196
f 98//98 889//889 105//105
f 90//90 9//9 8//8
f 90//90 136//136 932//932
f 240//240 9//9 194//194
f 194//194 227//227 228//228
f 300//300 463//463 635//635
f 231//231 302//302 846//846
f 101//101 232//232 35//35
f 234//234 34//34 33//33
f 302//302 888//888 223//223
f 302//302 516//516 221//221
f 135//135 31//31 235//235
f 246//246 135//135 235//235
f 87//87 94//94 235//235
f 238//238 96//96 239//239
f 95//95 97//97 199//199
f 44//44 197//197 100//100
f 891//891 847//847 892//892
f 102//102 105//105 56//56
f 103//103 104//104 171//171
f 105//105 95//95 57//57
f 96//96 238//238 32//32
f 140//140 243//243 91//91
f 106//106 243//243 140//140
f 107//107 27//27 206//206
f 36//36 244//244 140//140
f 27//27 108//108 207//207
f 99//99 101//101 30//30
f 898//898 28//28 410//410
f 899//899 900//900 522//522
f 905//905 520//520 305//305
f 893//893 911//911 910//910
f 918//918 252//252 899//899
f 756//756 523//523 389//389
f 843//843 108//108 261//261
f 938//938 934//934 527//527
f 937//937 529//529 936//936
f 941//941 531//531 894//894
f 942//942 531//531 941//941
f 264//264 420//420 940//940
f 952//952 758//758 424//424
f 958//958 952//952 953//953
f 269//269 40//40 112//112
f 39//39 41//41 112//112
f 430//430 270//270 969//969
f 432//432 431//431 985//985
f 433//433 990//990 988//988
f 141//141 774//774 275//275
f 572//572 573//573 570//570
f 583//583 222//222 282//282
f 283//283 323//323 745//745
f 588//588 444//444 587//587
f 604//604 450//450 451//451
f 198//198 5//5 44//44
f 627//627 458//458 459//459
f 460//460 45//45 628//628
f 425//425 285//285 336//336
f 53//53 154//154 636//636
f 338//338 339//339 286//286
f 288//288 47//47 464//464
f 48//48 156//156 342//342
f 472//472 163//163 578//578
f 165//165 701//701 700//700
f 356//356 703//703 475//475
f 286//286 709//709 358//358
f 166//166 714//714 478//478
f 62//62 715//715 479//479
f 719//719 717//717 291//291
f 292//292 723//723 719//719
f 726//726 292//292 360//360
f 485//485 52//52 751//751
f 766//766 367//367 490//490
f 765//765 764//764 368//368
f 369//369 662//662 765//765
f 778//778 491//491 481//481
f 144//144 781//781 919//919
f 26//26 58//58 82//82
f 808//808 807//807 804//804
f 577//577 808//808 806//806
f 298//298 823//823 380//380
f 826//826 298//298 380//380
f 835//835 125//125 830//830
f 524//524 179//179 180//180
f 183//183 127//127 64//64
f 181//181 183//183 184//184
f 217//217 878//878 839//839
f 66//66 218//218 219//219
f 190//190 71//71 416//416
f 71//71 190//190 130//130
f 503//503 83//83 244//244
f 842//842 129//129 23//23
f 232//232 845//845 197//197
f 35//35 232//232 197//197
f 75//75 242//242 130//130
f 845//845 130//130 890//890
f 892//892 76//76 5//5
f 129//129 88//88 241//241
f 25//25 24//24 131//131
f 201//201 74//74 239//239
f 78//78 74//74 201//201
f 227//227 194//194 79//79
f 132//132 195//195 72//72
f 72//72 200//200 132//132
f 849//849 850//850 80//80
f 205//205 200//200 848//848
f 245//245 244//244 36//36
f 861//861 857//857 133//133
f 506//506 856//856 861//861
f 175//175 506//506 507//507
f 511//511 872//872 301//301
f 510//510 872//872 511//511
f 513//513 875//875 402//402
f 405//405 876//876 121//121
f 514//514 876//876 880//880
f 219//219 65//65 29//29
f 215//215 85//85 29//29
f 216//216 68//68 515//515
f 218//218 217//217 840//840
f 838//838 17//17 86//86
f 388//388 888//888 196//196
f 102//102 98//98 105//105
f 241//241 98//98 102//102
f 136//136 226//226 584//584
f 238//238 228//228 849//849
f 229//229 243//243 300//300
f 231//231 234//234 302//302
f 246//246 235//235 237//237
f 93//93 236//236 94//94
f 239//239 9//9 240//240
f 199//199 391//391 24//24
f 246//246 97//97 95//95
f 196//196 33//33 139//139
f 138//138 101//101 35//35
f 101//101 138//138 233//233
f 104//104 102//102 171//171
f 32//32 58//58 203//203
f 32//32 203//203 96//96
f 105//105 246//246 95//95
f 84//84 410//410 409//409
f 492//492 305//305 247//247
f 907//907 905//905 305//305
f 909//909 251//251 248//248
f 639//639 411//411 286//286
f 262//262 787//787 261//261
f 263//263 530//530 529//529
f 954//954 424//424 146//146
f 955//955 953//953 954//954
f 536//536 957//957 267//267
f 774//774 141//141 54//54
f 276//276 281//281 537//537
f 436//436 537//537 853//853
f 539//539 538//538 782//782
f 540//540 575//575 781//781
f 309//309 575//575 540//540
f 542//542 541//541 310//310
f 545//545 543//543 311//311
f 547//547 168//168 546//546
f 686//686 542//542 312//312
f 548//548 547//547 727//727
f 692//692 278//278 313//313
f 824//824 548//548 549//549
f 550//550 948//948 946//946
f 805//805 948//948 550//550
f 147//147 785//785 553//553
f 555//555 552//552 956//956
f 562//562 560//560 916//916
f 565//565 564//564 316//316
f 37//37 316//316 559//559
f 253//253 565//565 37//37
f 901//901 253//253 522//522
f 439//439 438//438 900//900
f 2//2 975//975 318//318
f 573//573 572//572 247//247
f 875//875 440//440 902//902
f 320//320 440//440 441//441
f 576//576 442//442 487//487
f 582//582 736//736 579//579
f 580//580 579//579 588//588
f 282//282 579//579 580//580
f 749//749 591//591 321//321
f 592//592 612//612 611//611
f 43//43 603//603 328//328
f 630//630 599//599 600//600
f 451//451 601//601 602//602
f 606//606 603//603 448//448
f 331//331 605//605 557//557
f 158//158 49//49 556//556
f 5//5 30//30 233//233
f 5//5 233//233 44//44
f 892//892 5//5 198//198
f 453//453 141//141 608//608
f 609//609 141//141 275//275
f 612//612 610//610 611//611
f 38//38 453//453 615//615
f 616//616 964//964 617//617
f 617//617 618//618 447//447
f 623//623 4//4 455//455
f 623//623 455//455 620//620
f 624//624 623//623 625//625
f 629//629 627//627 602//602
f 628//628 626//626 334//334
f 631//631 629//629 630//630
f 632//632 631//631 770//770
f 461//461 632//632 633//633
f 285//285 634//634 461//461
f 617//617 624//624 285//285
f 463//463 155//155 46//46
f 337//337 639//639 286//286
f 649//649 639//639 337//337
f 47//47 339//339 643//643
f 646//646 644//644 396//396
f 645//645 643//643 340//340
f 800//800 646//646 647//647
f 651//651 967//967 164//164
f 653//653 270//270 651//651
f 654//654 968//968 653//653
f 156//156 653//653 342//342
f 212//212 652//652 897//897
f 655//655 115//115 344//344
f 658//658 157//157 158//158
f 117//117 345//345 563//563
f 659//659 117//117 660//660
f 290//290 661//661 662//662
f 346//346 350//350 466//466
f 666//666 685//685 346//346
f 347//347 346//346 467//467
f 663//663 290//290 369//369
f 665//665 467//467 663//663
f 664//664 663//663 369//369
f 160//160 348//348 763//763
f 762//762 160//160 667//667
f 670//670 159//159 468//468
f 672//672 668//668 660//660
f 674//674 670//670 671//671
f 676//676 674//674 675//675
f 349//349 118//118 161//161
f 320//320 349//349 562//562
f 677//677 673//673 678//678
f 470//470 680//680 661//661
f 682//682 698//698 681//681
f 683//683 469//469 350//350
f 686//686 684//684 685//685
f 471//471 683//683 687//687
f 691//691 687//687 688//688
f 352//352 689//689 471//471
f 353//353 696//696 680//680
f 697//697 163//163 472//472
f 698//698 353//353 681//681
f 84//84 119//119 55//55
f 119//119 699//699 354//354
f 701//701 354//354 699//699
f 700//700 699//699 409//409
f 474//474 897//897 652//652
f 164//164 474//474 652//652
f 355//355 164//164 967//967
f 704//704 355//355 702//702
f 705//705 704//704 971//971
f 832//832 705//705 706//706
f 707//707 796//796 179//179
f 180//180 477//477 120//120
f 710//710 92//92 120//120
f 711//711 817//817 377//377
f 712//712 820//820 711//711
f 713//713 819//819 712//712
f 359//359 379//379 713//713
f 718//718 716//716 167//167
f 722//722 721//721 809//809
f 544//544 780//780 169//169
f 546//546 169//169 725//725
f 727//727 725//725 361//361
f 730//730 728//728 654//654
f 729//729 982//982 730//730
f 732//732 362//362 465//465
f 923//923 428//428 729//729
f 733//733 886//886 887//887
f 736//736 734//734 735//735
f 121//121 734//734 736//736
f 746//746 743//743 741//741
f 887//887 738//738 365//365
f 748//748 747//747 323//323
f 734//734 365//365 748//748
f 742//742 749//749 744//744
f 751//751 122//122 366//366
f 752//752 589//589 426//426
f 170//170 146//146 486//486
f 50//50 757//757 760//760
f 759//759 170//170 758//758
f 367//367 578//578 487//487
f 489//489 488//488 761//761
f 766//766 763//763 664//664
f 765//765 368//368 367//367
f 661//661 696//696 662//662
f 369//369 765//765 766//766
f 769//769 768//768 633//633
f 769//769 770//770 657//657
f 636//636 46//46 53//53
f 774//774 372//372 1004//1004
f 124//124 895//895 55//55
f 481//481 374//374 778//778
f 306//306 779//779 780//780
f 171//171 56//56 57//57
f 787//787 262//262 786//786
f 375//375 788//788 794//794
f 297//297 508//508 375//375
f 297//297 799//799 790//790
f 737//737 59//59 174//174
f 422//422 174//174 793//793
f 944//944 793//793 794//794
f 707//707 930//930 795//795
f 707//707 795//795 494//494
f 796//796 707//707 494//494
f 798//798 797//797 862//862
f 376//376 800//800 858//858
f 801//801 464//464 376//376
f 496//496 376//376 802//802
f 377//377 341//341 803//803
f 807//807 803//803 804//804
f 51//51 360//360 810//810
f 815//815 809//809 811//811
f 813//813 361//361 378//378
f 816//816 815//815 650//650
f 817//817 816//816 341//341
f 822//822 60//60 499//499
f 821//821 813//813 822//822
f 823//823 822//822 500//500
f 380//380 500//500 379//379
f 380//380 379//379 359//359
f 693//693 821//821 61//61
f 825//825 61//61 381//381
f 682//682 381//381 383//383
f 828//828 359//359 715//715
f 473//473 827//827 828//828
f 697//697 828//828 62//62
f 125//125 384//384 299//299
f 830//830 299//299 356//356
f 833//833 831//831 832//832
f 385//385 833//833 1000//1000
f 178//178 177//177 502//502
f 837//837 502//502 86//86
f 63//63 64//64 127//127
f 63//63 836//836 18//18
f 63//63 127//127 836//836
f 86//86 502//502 838//838
f 64//64 184//184 183//183
f 879//879 63//63 515//515
f 63//63 879//879 64//64
f 188//188 64//64 879//879
f 515//515 18//18 19//19
f 184//184 64//64 188//188
f 187//187 21//21 840//840
f 186//186 387//387 21//21
f 66//66 217//217 218//218
f 67//67 219//219 218//218
f 67//67 218//218 21//21
f 387//387 65//65 67//67
f 188//188 387//387 186//186
f 70//70 7//7 71//71
f 16//16 69//69 22//22
f 841//841 503//503 108//108
f 841//841 108//108 843//843
f 191//191 300//300 635//635
f 7//7 69//69 129//129
f 756//756 192//192 193//193
f 7//7 842//842 926//926
f 72//72 756//756 193//193
f 390//390 8//8 74//74
f 74//74 78//78 390//390
f 260//260 841//841 504//504
f 195//195 79//79 844//844
f 75//75 388//388 196//196
f 846//846 845//845 232//232
f 130//130 845//845 70//70
f 196//196 139//139 847//847
f 75//75 847//847 242//242
f 845//845 517//517 197//197
f 130//130 242//242 890//890
f 845//845 890//890 517//517
f 76//76 30//30 5//5
f 197//197 44//44 138//138
f 891//891 198//198 100//100
f 891//891 892//892 198//198
f 131//131 842//842 23//23
f 131//131 23//23 25//25
f 25//25 241//241 104//104
f 199//199 24//24 77//77
f 103//103 25//25 104//104
f 103//103 77//77 24//24
f 73//73 78//78 201//201
f 73//73 200//200 72//72
f 132//132 79//79 195//195
f 848//848 201//201 81//81
f 228//228 227//227 849//849
f 132//132 205//205 202//202
f 202//202 205//205 82//82
f 81//81 26//26 848//848
f 81//81 96//96 203//203
f 58//58 26//26 203//203
f 204//204 80//80 82//82
f 80//80 204//204 849//849
f 851//851 107//107 229//229
f 207//207 245//245 15//15
f 27//27 15//15 206//206
f 855//855 505//505 950//950
f 802//802 393//393 805//805
f 857//857 505//505 855//855
f 860//860 859//859 865//865
f 868//868 788//788 395//395
f 396//396 865//865 647//647
f 871//871 869//869 870//870
f 512//512 510//510 398//398
f 210//210 871//871 913//913
f 400//400 872//872 512//512
f 873//873 868//868 399//399
f 418//418 210//210 914//914
f 880//880 405//405 406//406
f 18//18 220//220 17//17
f 68//68 188//188 879//879
f 216//216 515//515 19//19
f 215//215 216//216 19//19
f 215//215 878//878 85//85
f 217//217 66//66 85//85
f 840//840 217//217 20//20
f 218//218 840//840 21//21
f 67//67 65//65 219//219
f 220//220 836//836 134//134
f 17//17 220//220 134//134
f 514//514 134//134 884//884
f 837//837 86//86 880//880
f 223//223 516//516 302//302
f 223//223 406//406 516//516
f 406//406 223//223 388//388
f 888//888 388//388 223//223
f 33//33 882//882 234//234
f 882//882 33//33 196//196
f 94//94 87//87 224//224
f 224//224 42//42 94//94
f 94//94 42//42 8//8
f 16//16 224//224 87//87
f 8//8 226//226 90//90
f 136//136 584//584 883//883
f 932//932 136//136 89//89
f 194//194 90//90 932//932
f 228//228 240//240 194//194
f 238//238 849//849 32//32
f 463//463 46//46 635//635
f 851//851 229//229 300//300
f 92//92 886//886 877//877
f 16//16 22//22 407//407
f 846//846 407//407 22//22
f 407//407 846//846 302//302
f 846//846 232//232 231//231
f 101//101 231//231 232//232
f 101//101 34//34 234//234
f 101//101 234//234 231//231
f 234//234 882//882 888//888
f 235//235 236//236 237//237
f 57//57 95//95 77//77
f 94//94 236//236 235//235
f 87//87 235//235 31//31
f 96//96 201//201 239//239
f 239//239 240//240 228//228
f 239//239 74//74 9//9
f 246//246 237//237 97//97
f 88//88 135//135 98//98
f 241//241 88//88 98//98
f 241//241 25//25 23//23
f 33//33 34//34 99//99
f 99//99 30//30 76//76
f 138//138 35//35 197//197
f 890//890 847//847 891//891
f 517//517 890//890 100//100
f 139//139 33//33 99//99
f 139//139 99//99 76//76
f 139//139 76//76 892//892
f 101//101 99//99 34//34
f 58//58 32//32 204//204
f 77//77 103//103 171//171
f 106//106 463//463 300//300
f 106//106 300//300 243//243
f 83//83 106//106 140//140
f 107//107 261//261 27//27
f 229//229 107//107 206//206
f 36//36 140//140 91//91
f 503//503 207//207 108//108
f 207//207 503//503 245//245
f 30//30 101//101 233//233
f 889//889 246//246 105//105
f 109//109 408//408 213//213
f 14//14 915//915 408//408
f 303//303 937//937 893//893
f 895//895 894//894 303//303
f 895//895 303//303 518//518
f 410//410 28//28 897//897
f 493//493 304//304 519//519
f 247//247 572//572 783//783
f 250//250 896//896 910//910
f 913//913 908//908 912//912
f 913//913 912//912 914//914
f 412//412 639//639 721//721
f 915//915 411//411 412//412
f 413//413 716//716 778//778
f 619//619 151//151 333//333
f 253//253 558//558 918//918
f 253//253 918//918 522//522
f 922//922 144//144 921//921
f 255//255 256//256 924//924
f 179//179 524//524 930//930
f 417//417 929//929 6//6
f 795//795 930//930 462//462
f 957//957 931//931 552//552
f 267//267 257//257 655//655
f 257//257 307//307 526//526
f 786//786 262//262 259//259
f 261//261 108//108 27//27
f 787//787 843//843 261//261
f 262//262 261//261 191//191
f 419//419 938//938 530//530
f 939//939 934//934 419//419
f 944//944 939//939 420//420
f 265//265 532//532 942//942
f 421//421 943//943 740//740
f 945//945 421//421 739//739
f 422//422 264//264 533//533
f 945//945 739//739 737//737
f 951//951 956//956 949//949
f 947//947 948//948 393//393
f 535//535 423//423 950//950
f 536//536 955//955 931//931
f 536//536 931//931 957//957
f 959//959 586//586 3//3
f 959//959 3//3 427//427
f 960//960 586//586 959//959
f 426//426 589//589 960//960
f 269//269 41//41 39//39
f 39//39 112//112 40//40
f 429//429 428//428 254//254
f 429//429 965//965 979//979
f 966//966 574//574 978//978
f 970//970 969//969 986//986
f 971//971 702//702 972//972
f 706//706 972//972 973//973
f 568//568 317//317 976//976
f 907//907 568//568 974//974
f 976//976 975//975 994//994
f 981//981 980//980 989//989
f 982//982 979//979 983//983
f 728//728 983//983 984//984
f 986//986 984//984 431//431
f 973//973 432//432 987//987
f 989//989 977//977 990//990
f 987//987 433//433 991//991
f 993//993 992//992 995//995
f 994//994 593//593 993//993
f 991//991 434//434 996//996
f 997//997 609//609 1001//1001
f 996//996 997//997 998//998
f 1002//1002 1004//1004 999//999
f 1004//1004 1001//1001 1003//1003
f 436//436 276//276 537//537
f 277//277 310//310 144//144
f 278//278 688//688 545//545
f 279//279 545//545 311//311
f 567//567 438//438 566//566
f 574//574 142//142 573//573
f 441//441 440//440 575//575
f 319//319 441//441 575//575
f 443//443 323//323 283//283
f 749//749 445//445 324//324
f 594//594 595//595 326//326
f 328//328 603//603 598//598
f 450//450 448//448 329//329
f 608//608 141//141 610//610
f 615//615 453//453 608//608
f 454//454 618//618 614//614
f 454//454 614//614 113//113
f 620//620 455//455 456//456
f 332//332 620//620 456//456
f 627//627 457//457 458//458
f 461//461 634//634 460//460
f 637//637 462//462 784//784
f 287//287 643//643 338//338
f 288//288 114//114 47//47
f 732//732 465//465 289//289
f 290//290 466//466 661//661
f 468//468 668//668 672//672
f 469//469 689//689 679//679
f 690//690 352//352 471//471
f 164//164 165//165 474//474
f 476//476 475//475 165//165
f 480//480 169//169 292//292
f 732//732 731//731 362//362
f 483//483 741//741 484//484
f 754//754 753//753 752//752
f 761//761 757//757 50//50
f 371//371 370//370 771//771
f 294//294 124//124 775//775
f 147//147 786//786 785//785
f 296//296 787//787 147//147
f 496//496 801//801 376//376
f 498//498 497//497 810//810
f 501//501 499//499 819//819
f 828//828 827//827 382//382
f 301//301 867//867 208//208
f 55//55 214//214 84//84
f 215//215 17//17 878//878
f 18//18 215//215 19//19
f 515//515 68//68 879//879
f 880//880 86//86 514//514
f 42//42 226//226 8//8
f 98//98 135//135 889//889
f 305//305 520//520 247//247
f 521//521 915//915 412//412
f 716//716 521//521 167//167
f 918//918 558//558 619//619
f 926//926 417//417 416//416
f 928//928 525//525 181//181
f 462//462 930//930 525//525
f 307//307 257//257 957//957
f 526//526 307//307 152//152
f 529//529 938//938 528//528
f 418//418 529//529 528//528
f 940//940 530//530 263//263
f 945//945 533//533 265//265
f 948//948 947//947 534//534
f 961//961 425//425 336//336
f 453//453 962//962 54//54
f 964//964 427//427 614//614
f 637//637 436//436 797//797
f 539//539 570//570 571//571
f 310//310 541//541 309//309
f 311//311 543//543 168//168
f 145//145 312//312 688//688
f 313//313 279//279 548//548
f 314//314 946//946 757//757
f 551//551 552//552 555//555
f 437//437 331//331 557//557
f 559//559 437//437 558//558
f 345//345 556//556 563//563
f 660//660 161//161 118//118
f 901//901 565//565 253//253
f 148//148 569//569 566//566
f 439//439 148//148 438//438
f 575//575 440//440 513//513
f 677//677 319//319 541//541
f 441//441 677//677 678//678
f 414//414 440//440 320//320
f 579//579 736//736 585//585
f 222//222 582//582 282//282
f 225//225 583//583 584//584
f 735//735 748//748 323//323
f 585//585 735//735 322//322
f 586//586 443//443 590//590
f 580//580 588//588 589//589
f 325//325 123//123 149//149
f 150//150 325//325 445//445
f 326//326 446//446 593//593
f 330//330 597//597 284//284
f 599//599 328//328 600//600
f 329//329 599//599 601//601
f 331//331 450//450 604//604
f 605//605 604//604 151//151
f 759//759 606//606 452//452
f 621//621 332//332 619//619
f 458//458 621//621 459//459
f 459//459 333//333 151//151
f 625//625 623//623 457//457
f 334//334 627//627 629//629
f 628//628 334//334 632//632
f 460//460 628//628 632//632
f 634//634 625//625 45//45
f 335//335 461//461 768//768
f 335//335 768//768 767//767
f 624//624 634//634 285//285
f 259//259 154//154 152//152
f 259//259 191//191 153//153
f 784//784 462//462 927//927
f 644//644 641//641 870//870
f 340//340 287//287 646//646
f 645//645 340//340 648//648
f 47//47 645//645 464//464
f 465//465 48//48 289//289
f 655//655 257//257 115//115
f 115//115 657//657 344//344
f 769//769 657//657 771//771
f 660//660 117//117 315//315
f 159//159 347//347 665//665
f 669//669 159//159 670//670
f 673//673 669//669 674//674
f 675//675 349//349 320//320
f 682//682 681//681 689//689
f 162//162 350//350 684//684
f 687//687 162//162 351//351
f 687//687 351//351 145//145
f 381//381 682//682 825//825
f 693//693 690//690 692//692
f 821//821 693//693 694//694
f 694//694 692//692 313//313
f 696//696 695//695 764//764
f 474//474 700//700 897//897
f 703//703 701//701 475//475
f 356//356 476//476 705//705
f 176//176 356//356 705//705
f 251//251 358//358 708//708
f 358//358 251//251 640//640
f 710//710 357//357 789//789
f 477//477 710//710 120//120
f 478//478 711//711 377//377
f 359//359 713//713 715//715
f 724//724 780//780 717//717
f 720//720 718//718 167//167
f 360//360 720//720 722//722
f 361//361 480//480 726//726
f 361//361 726//726 378//378
f 362//362 730//730 343//343
f 363//363 482//482 740//740
f 484//484 740//740 742//742
f 747//747 483//483 745//745
f 325//325 150//150 52//52
f 750//750 325//325 52//52
f 755//755 754//754 767//767
f 883//883 583//583 753//753
f 883//883 753//753 638//638
f 760//760 170//170 157//157
f 667//667 489//489 761//761
f 763//763 667//667 160//160
f 367//367 487//487 489//489
f 372//372 835//835 999//999
f 962//962 123//123 54//54
f 55//55 119//119 373//373
f 775//775 55//55 373//373
f 941//941 124//124 776//776
f 943//943 294//294 777//777
f 777//777 294//294 751//751
f 403//403 402//402 539//539
f 144//144 919//919 921//921
f 493//493 567//567 492//492
f 519//519 567//567 493//493
f 304//304 493//493 875//875
f 147//147 784//784 927//927
f 59//59 791//791 174//174
f 793//793 792//792 375//375
f 790//790 495//495 175//175
f 806//806 496//496 805//805
f 377//377 803//803 807//807
f 166//166 808//808 577//577
f 810//810 722//722 809//809
f 814//814 812//812 497//497
f 818//818 498//498 816//816
f 819//819 818//818 820//820
f 821//821 822//822 823//823
f 381//381 826//826 383//383
f 382//382 380//380 359//359
f 473//473 383//383 827//827
f 299//299 384//384 703//703
f 831//831 830//830 176//176
f 884//884 134//134 230//230
f 6//6 929//929 126//126
f 838//838 502//502 839//839
f 185//185 186//186 21//21
f 69//69 7//7 70//70
f 389//389 926//926 842//842
f 504//504 843//843 844//844
f 392//392 852//852 535//535
f 133//133 854//854 393//393
f 856//856 505//505 857//857
f 860//860 394//394 859//859
f 859//859 802//802 858//858
f 507//507 860//860 864//864
f 209//209 395//395 867//867
f 301//301 509//509 863//863
f 866//866 301//301 864//864
f 511//511 866//866 396//396
f 397//397 209//209 872//872
f 398//398 510//510 869//869
f 210//210 398//398 871//871
f 399//399 397//397 400//400
f 933//933 400//400 401//401
f 528//528 401//401 210//210
f 402//402 874//874 570//570
f 289//289 48//48 404//404
f 225//225 224//224 222//222
f 90//90 226//226 136//136
f 885//885 230//230 120//120
f 886//886 137//137 887//887
f 407//407 302//302 221//221
f 890//890 242//242 847//847
f 708//708 14//14 248//248
f 518//518 303//303 910//910
f 910//910 896//896 518//518
f 410//410 897//897 409//409
f 917//917 901//901 903//903
f 304//304 875//875 902//902
f 978//978 520//520 905//905
f 911//911 250//250 910//910
f 912//912 911//911 893//893
f 412//412 411//411 639//639
f 213//213 408//408 413//413
f 903//903 564//564 917//917
f 921//921 919//919 924//924
f 543//543 922//922 306//306
f 254//254 923//923 255//255
f 924//924 256//256 415//415
f 416//416 71//71 926//926
f 525//525 929//929 417//417
f 526//526 152//152 656//656
f 934//934 933//933 527//527
f 419//419 934//934 938//938
f 529//529 418//418 936//936
f 263//263 529//529 937//937
f 531//531 263//263 894//894
f 264//264 940//940 532//532
f 265//265 942//942 943//943
f 174//174 533//533 945//945
f 534//534 146//146 946//946
f 949//949 266//266 534//534
f 423//423 947//947 854//854
f 597//597 952//952 958//958
f 425//425 616//616 285//285
f 426//426 960//960 961//961
f 427//427 590//590 963//963
f 113//113 614//614 963//963
f 967//967 651//651 430//430
f 430//430 702//702 967//967
f 430//430 969//969 970//970
f 972//972 970//970 272//272
f 568//568 976//976 974//974
f 974//974 976//976 988//988
f 966//966 978//978 980//980
f 980//980 981//981 966//966
f 983//983 981//981 271//271
f 431//431 271//271 985//985
f 272//272 431//431 432//432
f 432//432 985//985 273//273
f 273//273 990//990 433//433
f 433//433 988//988 274//274
f 274//274 993//993 434//434
f 434//434 993//993 995//995
f 998//998 997//997 1001//1001
f 774//774 1004//1004 1003//1003
f 571//571 143//143 538//538
f 310//310 309//309 540//540
f 310//310 540//540 144//144
f 277//277 144//144 922//922
f 688//688 277//277 545//545
f 279//279 311//311 547//547
f 314//314 550//550 946//946
f 554//554 553//553 281//281
f 281//281 551//551 555//555
f 561//561 556//556 437//437
f 561//561 559//559 560//560
f 900//900 438//438 567//567
f 594//594 318//318 439//439
f 966//966 142//142 574//574
f 440//440 875//875 513//513
f 320//320 441//441 676//676
f 442//442 576//576 577//577
f 583//583 282//282 581//581
f 283//283 745//745 321//321
f 322//322 323//323 443//443
f 587//587 322//322 443//443
f 283//283 321//321 591//591
f 443//443 283//283 591//591
f 588//588 587//587 586//586
f 579//579 444//444 588//588
f 445//445 149//149 268//268
f 150//150 445//445 749//749
f 749//749 324//324 591//591
f 446//446 613//613 992//992
f 284//284 596//596 598//598
f 448//448 43//43 329//329
f 449//449 448//448 450//450
f 450//450 329//329 451//451
f 604//604 451//451 622//622
f 452//452 449//449 607//607
f 141//141 609//609 610//610
f 454//454 113//113 615//615
f 455//455 327//327 456//456
f 457//457 620//620 458//458
f 626//626 457//457 627//627
f 627//627 459//459 622//622
f 634//634 45//45 460//460
f 285//285 335//335 336//336
f 155//155 463//463 89//89
f 635//635 46//46 636//636
f 339//339 337//337 286//286
f 338//338 286//286 640//640
f 339//339 338//338 643//643
f 287//287 338//338 644//644
f 650//650 114//114 288//288
f 465//465 156//156 48//48
f 771//771 116//116 772//772
f 658//658 345//345 50//50
f 468//468 665//665 348//348
f 671//671 670//670 468//468
f 468//468 672//672 671//671
f 676//676 675//675 320//320
f 441//441 678//678 676//676
f 683//683 689//689 469//469
f 472//472 578//578 695//695
f 697//697 472//472 473//473
f 473//473 472//472 353//353
f 699//699 84//84 409//409
f 701//701 699//699 700//700
f 165//165 700//700 474//474
f 299//299 703//703 356//356
f 356//356 475//475 476//476
f 476//476 165//165 704//704
f 796//796 357//357 477//477
f 708//708 248//248 251//251
f 714//714 712//712 478//478
f 479//479 714//714 166//166
f 717//717 295//295 291//291
f 291//291 295//295 716//716
f 719//719 291//291 718//718
f 718//718 291//291 716//716
f 169//169 723//723 292//292
f 292//292 719//719 360//360
f 725//725 169//169 480//480
f 480//480 292//292 726//726
f 726//726 360//360 51//51
f 731//731 729//729 362//362
f 481//481 731//731 732//732
f 877//877 886//886 733//733
f 743//743 293//293 482//482
f 741//741 743//743 482//482
f 746//746 741//741 483//483
f 483//483 484//484 744//744
f 365//365 746//746 747//747
f 52//52 150//150 122//122
f 753//753 581//581 752//752
f 760//760 757//757 170//170
f 489//489 487//487 488//488
f 367//367 489//489 490//490
f 490//490 489//489 667//667
f 490//490 667//667 763//763
f 764//764 578//578 368//368
f 662//662 764//764 765//765
f 371//371 771//771 772//772
f 773//773 372//372 774//774
f 124//124 55//55 775//775
f 776//776 124//124 294//294
f 294//294 775//775 485//485
f 779//779 491//491 295//295
f 919//919 781//781 782//782
f 540//540 781//781 144//144
f 493//493 492//492 783//783
f 493//493 783//783 875//875
f 791//791 59//59 173//173
f 789//789 791//791 173//173
f 792//792 791//791 789//789
f 494//494 795//795 797//797
f 495//495 797//797 798//798
f 808//808 804//804 806//806
f 478//478 807//807 808//808
f 497//497 51//51 810//810
f 60//60 497//497 498//498
f 498//498 810//810 815//815
f 499//499 60//60 818//818
f 499//499 818//818 819//819
f 823//823 500//500 380//380
f 61//61 823//823 298//298
f 61//61 298//298 826//826
f 826//826 380//380 382//382
f 473//473 828//828 697//697
f 750//750 384//384 125//125
f 834//834 125//125 835//835
f 372//372 834//834 835//835
f 999//999 835//835 385//385
f 180//180 120//120 127//127
f 230//230 836//836 127//127
f 6//6 126//126 178//178
f 837//837 178//178 502//502
f 386//386 182//182 185//185
f 128//128 182//182 386//386
f 839//839 20//20 217//217
f 185//185 187//187 386//386
f 6//6 406//406 189//189
f 31//31 129//129 69//69
f 93//93 193//193 391//391
f 932//932 504//504 79//79
f 844//844 296//296 195//195
f 189//189 388//388 75//75
f 846//846 70//70 845//845
f 196//196 847//847 75//75
f 505//505 853//853 392//392
f 505//505 392//392 950//950
f 857//857 855//855 133//133
f 861//861 133//133 394//394
f 394//394 133//133 802//802
f 506//506 861//861 507//507
f 798//798 856//856 506//506
f 175//175 507//507 863//863
f 867//867 508//508 208//208
f 509//509 208//208 863//863
f 510//510 511//511 642//642
f 211//211 439//439 899//899
f 875//875 874//874 402//402
f 513//513 402//402 403//403
f 289//289 404//404 213//213
f 876//876 405//405 880//880
f 884//884 876//876 514//514
f 89//89 136//136 883//883
f 137//137 59//59 737//737
f 737//737 738//738 137//137
f 197//197 517//517 100//100
f 100//100 890//890 891//891
f 847//847 139//139 892//892
f 214//214 895//895 518//518
f 110//110 249//249 909//909
f 518//518 110//110 898//898
f 898//898 110//110 248//248
f 898//898 410//410 214//214
f 214//214 410//410 84//84
f 901//901 900//900 519//519
f 901//901 519//519 903//903
f 520//520 573//573 247//247
f 904//904 305//305 492//492
f 111//111 905//905 907//907
f 907//907 305//305 906//906
f 914//914 912//912 935//935
f 411//411 709//709 286//286
f 408//408 521//521 413//413
f 564//564 903//903 902//902
f 918//918 619//619 332//332
f 523//523 926//926 389//389
f 525//525 524//524 181//181
f 152//152 307//307 258//258
f 503//503 841//841 260//260
f 938//938 527//527 528//528
f 531//531 940//940 263//263
f 532//532 940//940 531//531
f 174//174 422//422 533//533
f 948//948 534//534 946//946
f 951//951 949//949 535//535
f 555//555 951//951 535//535
f 424//424 486//486 146//146
f 953//953 424//424 954//954
f 958//958 953//953 308//308
f 596//596 958//958 308//308
f 536//536 267//267 308//308
f 961//961 960//960 959//959
f 754//754 961//961 336//336
f 38//38 962//962 453//453
f 427//427 963//963 614//614
f 281//281 852//852 537//537
f 554//554 281//281 276//276
f 784//784 554//554 276//276
f 436//436 853//853 862//862
f 436//436 862//862 797//797
f 784//784 276//276 436//436
f 539//539 571//571 538//538
f 965//965 143//143 571//571
f 143//143 925//925 538//538
f 782//782 538//538 924//924
f 575//575 513//513 781//781
f 319//319 575//575 309//309
f 541//541 319//319 309//309
f 1//1 541//541 542//542
f 542//542 310//310 312//312
f 312//312 310//310 277//277
f 277//277 922//922 543//543
f 543//543 544//544 168//168
f 277//277 543//543 545//545
f 311//311 168//168 547//547
f 312//312 277//277 688//688
f 1//1 542//542 686//686
f 686//686 312//312 145//145
f 547//547 546//546 727//727
f 279//279 547//547 548//548
f 278//278 279//279 313//313
f 548//548 727//727 549//549
f 313//313 548//548 824//824
f 550//550 314//314 806//806
f 805//805 550//550 806//806
f 784//784 147//147 554//554
f 147//147 553//553 554//554
f 553//553 785//785 280//280
f 553//553 280//280 551//551
f 553//553 551//551 281//281
f 281//281 555//555 852//852
f 852//852 555//555 535//535
f 607//607 331//331 437//437
f 556//556 607//607 437//437
f 437//437 557//557 558//558
f 561//561 437//437 559//559
f 559//559 558//558 37//37
f 560//560 559//559 316//316
f 556//556 561//561 563//563
f 561//561 560//560 562//562
f 560//560 316//316 916//916
f 563//563 561//561 315//315
f 315//315 561//561 161//161
f 158//158 556//556 345//345
f 564//564 916//916 316//316
f 917//917 564//564 565//565
f 565//565 316//316 37//37
f 917//917 565//565 901//901
f 566//566 904//904 567//567
f 567//567 519//519 900//900
f 439//439 900//900 899//899
f 317//317 568//568 569//569
f 318//318 317//317 569//569
f 566//566 569//569 904//904
f 318//318 569//569 148//148
f 148//148 566//566 438//438
f 318//318 148//148 439//439
f 2//2 318//318 326//326
f 326//326 318//318 594//594
f 594//594 439//439 211//211
f 539//539 402//402 570//570
f 142//142 571//571 570//570
f 142//142 570//570 573//573
f 965//965 571//571 142//142
f 965//965 142//142 966//966
f 414//414 902//902 440//440
f 441//441 319//319 677//677
f 677//677 541//541 1//1
f 697//697 62//62 576//576
f 697//697 576//576 163//163
f 163//163 576//576 578//578
f 736//736 735//735 585//585
f 881//881 736//736 582//582
f 582//582 579//579 282//282
f 282//282 580//580 589//589
f 881//881 582//582 222//222
f 222//222 583//583 225//225
f 42//42 225//225 584//584
f 745//745 364//364 321//321
f 443//443 591//591 590//590
f 587//587 443//443 586//586
f 586//586 590//590 3//3
f 322//322 587//587 444//444
f 585//585 322//322 444//444
f 585//585 444//444 579//579
f 588//588 586//586 589//589
f 149//149 962//962 268//268
f 962//962 149//149 123//123
f 829//829 123//123 325//325
f 325//325 149//149 445//445
f 324//324 268//268 590//590
f 445//445 268//268 324//324
f 324//324 590//590 591//591
f 749//749 321//321 364//364
f 613//613 612//612 592//592
f 613//613 592//592 992//992
f 446//446 992//992 593//593
f 326//326 593//593 2//2
f 595//595 446//446 326//326
f 4//4 617//617 447//447
f 211//211 595//595 594//594
f 447//447 595//595 211//211
f 4//4 447//447 327//327
f 4//4 327//327 455//455
f 327//327 211//211 456//456
f 597//597 596//596 284//284
f 12//12 597//597 330//330
f 330//330 284//284 603//603
f 43//43 328//328 599//599
f 630//630 600//600 10//10
f 599//599 630//630 601//601
f 601//601 630//630 602//602
f 43//43 599//599 329//329
f 329//329 601//601 451//451
f 451//451 602//602 622//622
f 603//603 43//43 448//448
f 330//330 603//603 606//606
f 12//12 330//330 606//606
f 606//606 448//448 449//449
f 604//604 622//622 151//151
f 449//449 450//450 331//331
f 605//605 151//151 557//557
f 449//449 331//331 607//607
f 606//606 449//449 452//452
f 12//12 606//606 759//759
f 759//759 452//452 49//49
f 607//607 556//556 49//49
f 610//610 609//609 611//611
f 608//608 610//610 612//612
f 615//615 613//613 446//446
f 615//615 446//446 595//595
f 113//113 38//38 615//615
f 964//964 614//614 618//618
f 454//454 615//615 595//595
f 964//964 618//618 617//617
f 618//618 454//454 447//447
f 620//620 332//332 621//621
f 621//621 619//619 333//333
f 620//620 621//621 458//458
f 459//459 151//151 622//622
f 623//623 620//620 457//457
f 4//4 623//623 624//624
f 625//625 457//457 626//626
f 625//625 626//626 45//45
f 627//627 622//622 602//602
f 626//626 627//627 334//334
f 45//45 626//626 628//628
f 629//629 602//602 630//630
f 334//334 629//629 631//631
f 631//631 630//630 10//10
f 631//631 10//10 770//770
f 334//334 631//631 632//632
f 632//632 770//770 633//633
f 460//460 632//632 461//461
f 461//461 633//633 768//768
f 624//624 625//625 634//634
f 285//285 461//461 335//335
f 335//335 767//767 336//336
f 4//4 624//624 617//617
f 285//285 616//616 617//617
f 153//153 154//154 259//259
f 153//153 191//191 635//635
f 635//635 636//636 153//153
f 153//153 636//636 154//154
f 795//795 462//462 637//637
f 89//89 106//106 932//932
f 155//155 89//89 638//638
f 11//11 639//639 649//649
f 649//649 337//337 339//339
f 338//338 640//640 641//641
f 641//641 640//640 908//908
f 641//641 908//908 870//870
f 644//644 870//870 642//642
f 649//649 339//339 114//114
f 114//114 339//339 47//47
f 644//644 642//642 396//396
f 287//287 644//644 646//646
f 643//643 287//287 340//340
f 47//47 643//643 645//645
f 646//646 396//396 647//647
f 340//340 646//646 800//800
f 340//340 800//800 648//648
f 649//649 114//114 811//811
f 811//811 114//114 650//650
f 288//288 464//464 803//803
f 650//650 288//288 341//341
f 651//651 164//164 652//652
f 342//342 651//651 652//652
f 968//968 270//270 653//653
f 654//654 653//653 156//156
f 653//653 651//651 342//342
f 342//342 652//652 212//212
f 342//342 212//212 48//48
f 654//654 156//156 343//343
f 343//343 156//156 465//465
f 732//732 289//289 374//374
f 598//598 267//267 655//655
f 344//344 598//598 655//655
f 598//598 344//344 328//328
f 115//115 257//257 526//526
f 600//600 328//328 344//344
f 10//10 600//600 657//657
f 657//657 115//115 116//116
f 526//526 656//656 115//115
f 115//115 656//656 116//116
f 656//656 152//152 154//154
f 154//154 772//772 656//656
f 157//157 658//658 760//760
f 157//157 759//759 49//49
f 50//50 760//760 658//658
f 49//49 158//158 157//157
f 345//345 658//658 158//158
f 345//345 117//117 50//50
f 117//117 563//563 315//315
f 117//117 659//659 50//50
f 762//762 659//659 668//668
f 668//668 659//659 660//660
f 684//684 350//350 346//346
f 685//685 684//684 346//346
f 1//1 685//685 666//666
f 346//346 466//466 467//467
f 290//290 662//662 369//369
f 467//467 290//290 663//663
f 665//665 663//663 664//664
f 664//664 369//369 766//766
f 665//665 664//664 348//348
f 348//348 664//664 763//763
f 347//347 467//467 665//665
f 666//666 346//346 347//347
f 666//666 347//347 159//159
f 159//159 665//665 468//468
f 468//468 348//348 160//160
f 468//468 160//160 668//668
f 160//160 762//762 668//668
f 666//666 159//159 669//669
f 1//1 666//666 669//669
f 672//672 660//660 118//118
f 671//671 672//672 118//118
f 669//669 670//670 674//674
f 1//1 669//669 673//673
f 674//674 671//671 675//675
f 673//673 674//674 676//676
f 675//675 118//118 349//349
f 349//349 161//161 562//562
f 320//320 562//562 916//916
f 673//673 676//676 678//678
f 1//1 673//673 677//677
f 680//680 696//696 661//661
f 353//353 680//680 679//679
f 679//679 680//680 470//470
f 470//470 661//661 466//466
f 681//681 353//353 679//679
f 681//681 679//679 689//689
f 470//470 466//466 350//350
f 469//469 470//470 350//350
f 683//683 350//350 162//162
f 162//162 684//684 686//686
f 686//686 685//685 1//1
f 162//162 686//686 351//351
f 351//351 686//686 145//145
f 683//683 162//162 687//687
f 471//471 687//687 691//691
f 687//687 145//145 688//688
f 691//691 688//688 278//278
f 689//689 683//683 471//471
f 682//682 689//689 352//352
f 825//825 352//352 690//690
f 825//825 690//690 61//61
f 691//691 278//278 692//692
f 690//690 691//691 692//692
f 61//61 690//690 693//693
f 694//694 313//313 824//824
f 821//821 694//694 824//824
f 472//472 696//696 353//353
f 473//473 353//353 698//698
f 473//473 698//698 383//383
f 383//383 698//698 682//682
f 700//700 409//409 897//897
f 165//165 164//164 355//355
f 355//355 967//967 702//702
f 165//165 355//355 704//704
f 701//701 165//165 475//475
f 354//354 701//701 703//703
f 704//704 702//702 971//971
f 476//476 704//704 705//705
f 705//705 971//971 706//706
f 176//176 705//705 832//832
f 832//832 706//706 13//13
f 789//789 357//357 172//172
f 710//710 477//477 357//357
f 477//477 180//180 179//179
f 796//796 477//477 179//179
f 14//14 708//708 709//709
f 709//709 708//708 358//358
f 640//640 286//286 358//358
f 710//710 789//789 173//173
f 173//173 92//92 710//710
f 820//820 817//817 711//711
f 819//819 820//820 712//712
f 712//712 711//711 478//478
f 379//379 819//819 713//713
f 713//713 712//712 714//714
f 166//166 478//478 808//808
f 166//166 577//577 576//576
f 714//714 479//479 715//715
f 713//713 714//714 715//715
f 479//479 576//576 62//62
f 780//780 295//295 717//717
f 724//724 717//717 723//723
f 723//723 717//717 719//719
f 719//719 718//718 720//720
f 720//720 167//167 721//721
f 721//721 11//11 809//809
f 720//720 721//721 722//722
f 719//719 720//720 360//360
f 724//724 723//723 169//169
f 780//780 724//724 169//169
f 544//544 169//169 168//168
f 168//168 169//169 546//546
f 726//726 51//51 812//812
f 726//726 812//812 378//378
f 725//725 480//480 361//361
f 546//546 725//725 727//727
f 727//727 361//361 549//549
f 728//728 968//968 654//654
f 730//730 654//654 343//343
f 982//982 728//728 730//730
f 729//729 730//730 362//362
f 362//362 343//343 465//465
f 428//428 982//982 729//729
f 923//923 729//729 731//731
f 923//923 731//731 481//481
f 481//481 732//732 374//374
f 923//923 481//481 256//256
f 256//256 481//481 415//415
f 733//733 887//887 734//734
f 121//121 877//877 733//733
f 734//734 748//748 735//735
f 733//733 734//734 121//121
f 877//877 121//121 876//876
f 121//121 736//736 881//881
f 293//293 737//737 739//739
f 738//738 737//737 293//293
f 741//741 482//482 363//363
f 740//740 777//777 742//742
f 741//741 363//363 484//484
f 484//484 742//742 744//744
f 738//738 743//743 365//365
f 365//365 743//743 746//746
f 746//746 483//483 747//747
f 887//887 365//365 734//734
f 747//747 745//745 323//323
f 365//365 747//747 748//748
f 150//150 749//749 122//122
f 749//749 364//364 744//744
f 122//122 749//749 742//742
f 829//829 325//325 750//750
f 122//122 742//742 366//366
f 52//52 122//122 751//751
f 366//366 742//742 777//777
f 366//366 777//777 751//751
f 750//750 52//52 485//485
f 750//750 485//485 384//384
f 384//384 485//485 373//373
f 384//384 373//373 354//354
f 581//581 589//589 752//752
f 752//752 426//426 754//754
f 583//583 581//581 753//753
f 754//754 755//755 753//753
f 767//767 754//754 336//336
f 584//584 583//583 883//883
f 296//296 843//843 787//787
f 296//296 844//844 843//843
f 946//946 146//146 757//757
f 757//757 146//146 170//170
f 170//170 486//486 758//758
f 759//759 758//758 12//12
f 759//759 157//157 170//170
f 761//761 50//50 659//659
f 761//761 659//659 762//762
f 488//488 442//442 757//757
f 487//487 442//442 488//488
f 488//488 757//757 761//761
f 667//667 761//761 762//762
f 490//490 763//763 766//766
f 368//368 578//578 367//367
f 695//695 578//578 764//764
f 696//696 764//764 662//662
f 765//765 367//367 766//766
f 755//755 767//767 370//370
f 370//370 767//767 768//768
f 638//638 755//755 370//370
f 370//370 768//768 769//769
f 771//771 370//370 769//769
f 769//769 633//633 770//770
f 770//770 10//10 657//657
f 154//154 371//371 772//772
f 53//53 371//371 154//154
f 638//638 371//371 53//53
f 372//372 999//999 1004//1004
f 774//774 54//54 773//773
f 829//829 773//773 123//123
f 373//373 119//119 354//354
f 775//775 373//373 485//485
f 941//941 776//776 942//942
f 294//294 485//485 751//751
f 776//776 294//294 943//943
f 289//289 213//213 413//413
f 374//374 413//413 778//778
f 415//415 481//481 491//491
f 491//491 778//778 295//295
f 778//778 716//716 295//295
f 415//415 491//491 779//779
f 415//415 779//779 920//920
f 920//920 779//779 306//306
f 779//779 295//295 780//780
f 306//306 780//780 544//544
f 539//539 782//782 403//403
f 513//513 403//403 781//781
f 567//567 904//904 492//492
f 783//783 492//492 247//247
f 783//783 572//572 874//874
f 927//927 926//926 523//523
f 786//786 258//258 785//785
f 786//786 147//147 787//787
f 395//395 788//788 375//375
f 508//508 395//395 375//375
f 208//208 508//508 297//297
f 297//297 375//375 172//172
f 172//172 375//375 792//792
f 790//790 208//208 297//297
f 172//172 792//792 789//789
f 297//297 172//172 799//799
f 799//799 172//172 796//796
f 791//791 792//792 174//174
f 174//174 792//792 793//793
f 793//793 375//375 794//794
f 422//422 793//793 944//944
f 179//179 930//930 707//707
f 795//795 637//637 797//797
f 796//796 494//494 799//799
f 494//494 797//797 495//495
f 494//494 495//495 799//799
f 495//495 798//798 175//175
f 799//799 495//495 790//790
f 800//800 647//647 858//858
f 648//648 800//800 376//376
f 464//464 648//648 376//376
f 376//376 858//858 802//802
f 803//803 464//464 801//801
f 341//341 288//288 803//803
f 803//803 801//801 804//804
f 496//496 802//802 805//805
f 804//804 496//496 806//806
f 806//806 314//314 577//577
f 377//377 807//807 478//478
f 809//809 11//11 649//649
f 809//809 649//649 811//811
f 360//360 722//722 810//810
f 810//810 809//809 815//815
f 815//815 811//811 650//650
f 812//812 51//51 497//497
f 549//549 361//361 813//813
f 813//813 378//378 814//814
f 814//814 497//497 60//60
f 498//498 815//815 816//816
f 816//816 650//650 341//341
f 60//60 498//498 818//818
f 818//818 816//816 817//817
f 817//817 341//341 377//377
f 818//818 817//817 820//820
f 814//814 60//60 822//822
f 813//813 814//814 822//822
f 549//549 813//813 821//821
f 822//822 499//499 500//500
f 501//501 819//819 379//379
f 500//500 501//501 379//379
f 549//549 821//821 824//824
f 821//821 823//823 61//61
f 61//61 826//826 381//381
f 382//382 359//359 828//828
f 828//828 715//715 62//62
f 826//826 382//382 827//827
f 383//383 826//826 827//827
f 384//384 354//354 703//703
f 834//834 750//750 125//125
f 829//829 750//750 834//834
f 830//830 356//356 176//176
f 125//125 299//299 830//830
f 831//831 176//176 832//832
f 833//833 832//832 13//13
f 833//833 13//13 1000//1000
f 831//831 833//833 385//385
f 385//385 1000//1000 1002//1002
f 830//830 831//831 385//385
f 830//830 385//385 835//835
f 385//385 1002//1002 999//999
f 829//829 834//834 372//372
f 230//230 127//127 120//120
f 230//230 134//134 836//836
f 178//178 837//837 406//406
f 126//126 929//929 177//177
f 178//178 126//126 177//177
f 183//183 524//524 180//180
f 183//183 181//181 524//524
f 502//502 177//177 128//128
f 20//20 128//128 386//386
f 128//128 20//20 502//502
f 177//177 182//182 128//128
f 184//184 185//185 181//181
f 181//181 185//185 182//182
f 183//183 180//180 127//127
f 18//18 515//515 63//63
f 185//185 184//184 186//186
f 386//386 187//187 20//20
f 187//187 840//840 20//20
f 21//21 387//387 67//67
f 189//189 406//406 388//388
f 189//189 190//190 6//6
f 75//75 190//190 189//189
f 22//22 69//69 70//70
f 417//417 6//6 190//190
f 416//416 417//417 190//190
f 300//300 191//191 851//851
f 69//69 16//16 31//31
f 842//842 7//7 129//129
f 131//131 391//391 192//192
f 192//192 391//391 193//193
f 390//390 193//193 93//93
f 391//391 97//97 93//93
f 842//842 131//131 389//389
f 756//756 389//389 192//192
f 72//72 193//193 73//73
f 73//73 193//193 390//390
f 390//390 78//78 73//73
f 932//932 260//260 504//504
f 79//79 194//194 932//932
f 195//195 296//296 72//72
f 70//70 846//846 22//22
f 131//131 24//24 391//391
f 73//73 201//201 848//848
f 850//850 79//79 132//132
f 227//227 79//79 850//850
f 850//850 132//132 202//202
f 849//849 227//227 850//850
f 850//850 202//202 80//80
f 537//537 852//852 853//853
f 392//392 535//535 950//950
f 855//855 950//950 854//854
f 855//855 854//854 133//133
f 133//133 393//393 802//802
f 862//862 505//505 856//856
f 856//856 857//857 861//861
f 861//861 394//394 860//860
f 859//859 858//858 647//647
f 859//859 647//647 865//865
f 860//860 865//865 864//864
f 861//861 860//860 507//507
f 507//507 864//864 863//863
f 862//862 856//856 798//798
f 175//175 863//863 790//790
f 798//798 506//506 175//175
f 794//794 788//788 868//868
f 868//868 395//395 209//209
f 867//867 301//301 872//872
f 866//866 864//864 865//865
f 866//866 865//865 396//396
f 301//301 866//866 511//511
f 511//511 396//396 642//642
f 209//209 867//867 872//872
f 868//868 209//209 397//397
f 510//510 642//642 869//869
f 869//869 642//642 870//870
f 398//398 869//869 871//871
f 871//871 870//870 908//908
f 871//871 908//908 913//913
f 512//512 398//398 210//210
f 210//210 913//913 914//914
f 872//872 510//510 512//512
f 397//397 872//872 400//400
f 400//400 512//512 401//401
f 868//868 397//397 399//399
f 794//794 868//868 873//873
f 873//873 399//399 933//933
f 933//933 401//401 528//528
f 528//528 210//210 418//418
f 899//899 252//252 211//211
f 211//211 252//252 456//456
f 875//875 783//783 874//874
f 874//874 572//572 570//570
f 212//212 897//897 28//28
f 212//212 404//404 48//48
f 213//213 28//28 109//109
f 214//214 55//55 895//895
f 121//121 881//881 405//405
f 877//877 876//876 884//884
f 17//17 839//839 878//878
f 134//134 86//86 17//17
f 86//86 134//134 514//514
f 837//837 880//880 406//406
f 516//516 406//406 405//405
f 516//516 405//405 881//881
f 221//221 516//516 881//881
f 221//221 881//881 222//222
f 221//221 224//224 407//407
f 42//42 224//224 225//225
f 584//584 226//226 42//42
f 87//87 31//31 16//16
f 31//31 135//135 88//88
f 89//89 883//883 638//638
f 90//90 194//194 9//9
f 885//885 877//877 884//884
f 886//886 92//92 173//173
f 230//230 885//885 884//884
f 885//885 120//120 92//92
f 173//173 59//59 886//886
f 137//137 738//738 887//887
f 885//885 92//92 877//877
f 16//16 407//407 224//224
f 234//234 888//888 302//302
f 8//8 390//390 94//94
f 390//390 93//93 94//94
f 239//239 228//228 238//238
f 246//246 889//889 135//135
f 14//14 408//408 109//109
f 109//109 28//28 898//898
f 14//14 109//109 248//248
f 937//937 936//936 893//893
f 303//303 893//893 910//910
f 894//894 937//937 303//303
f 941//941 894//894 895//895
f 124//124 941//941 895//895
f 896//896 249//249 518//518
f 518//518 249//249 110//110
f 898//898 248//248 109//109
f 898//898 214//214 518//518
f 522//522 900//900 901//901
f 902//902 903//903 304//304
f 304//304 903//903 519//519
f 574//574 573//573 520//520
f 978//978 574//574 520//520
f 305//305 904//904 906//906
f 906//906 904//904 569//569
f 978//978 905//905 111//111
f 906//906 569//569 568//568
f 248//248 110//110 909//909
f 251//251 908//908 640//640
f 251//251 909//909 250//250
f 909//909 249//249 896//896
f 250//250 909//909 896//896
f 251//251 250//250 911//911
f 251//251 911//911 912//912
f 912//912 893//893 936//936
f 912//912 936//936 935//935
f 908//908 251//251 912//912
f 935//935 418//418 914//914
f 639//639 11//11 721//721
f 412//412 721//721 167//167
f 709//709 411//411 915//915
f 14//14 709//709 915//915
f 521//521 716//716 413//413
f 915//915 521//521 408//408
f 414//414 320//320 564//564
f 564//564 320//320 916//916
f 414//414 564//564 902//902
f 557//557 151//151 619//619
f 619//619 558//558 557//557
f 918//918 332//332 456//456
f 252//252 918//918 456//456
f 37//37 558//558 253//253
f 918//918 899//899 522//522
f 919//919 782//782 924//924
f 921//921 924//924 920//920
f 920//920 924//924 415//415
f 921//921 920//920 306//306
f 543//543 306//306 544//544
f 923//923 254//254 428//428
f 925//925 254//254 255//255
f 255//255 923//923 256//256
f 925//925 255//255 924//924
f 925//925 924//924 538//538
f 523//523 756//756 296//296
f 523//523 296//296 927//927
f 71//71 7//7 926//926
f 417//417 926//926 462//462
f 928//928 181//181 182//182
f 182//182 177//177 928//928
f 929//929 928//928 177//177
f 525//525 930//930 524//524
f 525//525 928//928 929//929
f 525//525 417//417 462//462
f 931//931 956//956 552//552
f 957//957 552//552 280//280
f 267//267 957//957 257//257
f 307//307 280//280 785//785
f 307//307 785//785 258//258
f 259//259 152//152 258//258
f 258//258 786//786 259//259
f 259//259 262//262 191//191
f 260//260 932//932 83//83
f 933//933 528//528 527//527
f 873//873 933//933 934//934
f 794//794 873//873 934//934
f 418//418 935//935 936//936
f 938//938 529//529 530//530
f 794//794 934//934 939//939
f 939//939 419//419 420//420
f 419//419 530//530 940//940
f 420//420 419//419 940//940
f 263//263 937//937 894//894
f 794//794 939//939 944//944
f 944//944 420//420 264//264
f 264//264 532//532 265//265
f 942//942 776//776 943//943
f 943//943 777//777 740//740
f 265//265 943//943 421//421
f 421//421 740//740 739//739
f 265//265 421//421 945//945
f 264//264 265//265 533//533
f 944//944 264//264 422//422
f 174//174 945//945 737//737
f 956//956 266//266 949//949
f 949//949 534//534 947//947
f 948//948 805//805 393//393
f 947//947 393//393 854//854
f 949//949 947//947 423//423
f 423//423 854//854 950//950
f 956//956 951//951 555//555
f 954//954 146//146 534//534
f 486//486 424//424 758//758
f 12//12 758//758 952//952
f 424//424 953//953 952//952
f 954//954 534//534 266//266
f 955//955 954//954 266//266
f 266//266 956//956 931//931
f 955//955 266//266 931//931
f 953//953 955//955 536//536
f 12//12 952//952 597//597
f 597//597 958//958 596//596
f 596//596 308//308 598//598
f 267//267 598//598 308//308
f 589//589 586//586 960//960
f 959//959 427//427 616//616
f 961//961 959//959 616//616
f 961//961 616//616 425//425
f 961//961 754//754 426//426
f 141//141 453//453 54//54
f 268//268 962//962 38//38
f 590//590 268//268 963//963
f 3//3 590//590 427//427
f 963//963 268//268 113//113
f 38//38 113//113 268//268
f 427//427 964//964 616//616
f 965//965 429//429 143//143
f 925//925 143//143 429//429
f 429//429 254//254 925//925
f 428//428 429//429 982//982
f 965//965 966//966 979//979
f 429//429 979//979 982//982
f 270//270 430//430 651//651
f 270//270 968//968 969//969
f 430//430 970//970 702//702
f 969//969 968//968 986//986
f 970//970 986//986 272//272
f 702//702 970//970 972//972
f 972//972 272//272 973//973
f 971//971 972//972 706//706
f 706//706 973//973 13//13
f 906//906 568//568 907//907
f 907//907 974//974 111//111
f 975//975 2//2 994//994
f 976//976 994//994 988//988
f 317//317 975//975 976//976
f 974//974 988//988 977//977
f 974//974 977//977 111//111
f 978//978 111//111 980//980
f 981//981 979//979 966//966
f 980//980 111//111 989//989
f 981//981 989//989 271//271
f 979//979 981//981 983//983
f 982//982 983//983 728//728
f 983//983 271//271 984//984
f 728//728 984//984 968//968
f 271//271 989//989 985//985
f 985//985 989//989 273//273
f 984//984 271//271 431//431
f 968//968 984//984 986//986
f 986//986 431//431 272//272
f 432//432 273//273 987//987
f 272//272 432//432 973//973
f 973//973 987//987 13//13
f 988//988 994//994 274//274
f 977//977 988//988 990//990
f 111//111 977//977 989//989
f 989//989 990//990 273//273
f 433//433 274//274 991//991
f 273//273 433//433 987//987
f 987//987 991//991 13//13
f 593//593 992//992 993//993
f 2//2 593//593 994//994
f 994//994 993//993 274//274
f 434//434 995//995 996//996
f 274//274 434//434 991//991
f 991//991 996//996 13//13
f 592//592 611//611 995//995
f 995//995 611//611 435//435
f 992//992 592//592 995//995
f 995//995 435//435 996//996
f 611//611 609//609 997//997
f 611//611 997//997 435//435
f 435//435 997//997 996//996
f 996//996 998//998 13//13
f 13//13 998//998 1000//1000
f 1000//1000 998//998 1002//1002
f 998//998 1001//1001 1002//1002
f 1001//1001 609//609 1003//1003
f 1002//1002 1001//1001 1004//1004
f 1003//1003 609//609 275//275
f 774//774 1003//1003 275//275
# 2000 faces, 0 coords texture

# End of File
