# Supplementary material for: A Neural Controller Model Considering the Vestibulospinal Tract in Human Postural Control
Source: Front Comput Neurosci. 2022 Feb 25;16:785099. doi: 10.3389/fncom.2022.785099 (PMC8913724; doi:10.3389/fncom.2022.785099)
Supplement: Supplementary file 6 [file Data_Sheet_1.ZIP › SourceCode/src/bipedStance/ChildProcess.h]

#ifndef _JIANG_CHILD_PROCESS_
#define _JIANG_CHILD_PROCESS_

#include <iostream>
#include <string>
#include <vector>
#include <sstream>
#include <iomanip>
#include<stdio.h>
#include<stdlib.h>
#include <stdio.h>  
#include <OpenSim\OpenSim.h>

class jiang_childProcess
{
public:
	jiang_childProcess(int index, std::string memComm_prefix);

	void createProcess(std::string szPath, std::string cmdline);

	void getResult(std::vector<double> &res) const;

	
private:
	std::string num2str(double i);
	void split(const std::string& src, const std::string& delim, std::vector<double>& res);

	int _index;
	std::string _memComm_prefix;
	std::vector<double> _res;
};


#endif
