# Supplementary material for: A Neural Controller Model Considering the Vestibulospinal Tract in Human Postural Control
Source: Front Comput Neurosci. 2022 Feb 25;16:785099. doi: 10.3389/fncom.2022.785099 (PMC8913724; doi:10.3389/fncom.2022.785099)
Supplement: Supplementary file 6 [file Data_Sheet_1.ZIP › SourceCode/src/bipedStance/ChilldProcess.cpp]

#include "ChildProcess.h"

using namespace std;

jiang_childProcess::jiang_childProcess(int index, std::string memComm_prefix)
{
	_index = index;
	_memComm_prefix = memComm_prefix;
	_res.resize(0);
}

void jiang_childProcess::createProcess(string szPath, string cmdline)
{
	//communication
	char path[MAX_PATH];
	GetCurrentDirectory(MAX_PATH, path);
	string str_cd(path, strlen(path));
	replace(str_cd.begin(), str_cd.end(), '\\', '_');

	string memory_name = /*"Jiang_opt_270"*/str_cd + num2str(_index);
	HANDLE hFileMapping = CreateFileMapping(INVALID_HANDLE_VALUE, NULL, PAGE_READWRITE, 0, 256, memory_name.c_str());
	if (NULL == hFileMapping)
	{
		if (ERROR_ALREADY_EXISTS == GetLastError())
		{
			printf("Already exists!");
		}
		else
		{
			printf("Create Sheared Memory unsuccessfully!");
		}
	}

	//create child process
	STARTUPINFO si;              //Startup information
	PROCESS_INFORMATION pi;      //Process information


	memset(&si, 0, sizeof(STARTUPINFO));
	memset(&pi, 0, sizeof(PROCESS_INFORMATION));

	//si configuration
	si.cb = sizeof(STARTUPINFO);

	//Start the child process

	BOOL bRet = CreateProcess(
		szPath.c_str(),
		const_cast<char *>(cmdline.c_str()),
		NULL,
		NULL,
		false,
		//CREATE_NEW_CONSOLE,
		CREATE_NO_WINDOW,
		NULL,
		NULL,
		&si,
		&pi);

	if (bRet)
	{
		CloseHandle(pi.hThread);
	}
	else
	{
		cout << "Failed to create the " << _index << "th precess!" << " Error" << GetLastError() << endl;
		getchar();
	}

	WaitForSingleObject(pi.hProcess, INFINITE);

	//update function value
	char * pLocalMem = (char*)MapViewOfFile(hFileMapping, FILE_MAP_READ, 0, 0, 256);
	if (NULL == pLocalMem)
	{
		printf("Open share memory unsuccessfully!");
	}

		string result(pLocalMem);

		split(result, ",", _res);

	//cleanup
	//close process handle
	CloseHandle(pi.hProcess);
	UnmapViewOfFile(pLocalMem);
	pLocalMem = NULL;
	CloseHandle(hFileMapping);

	Sleep(100);
}

void jiang_childProcess::getResult(std::vector<double> &res) const
{
	if (!res.size())
	{
		string errorMessage = "size of result vector is 0";
		throw std::exception(errorMessage.c_str());
	}
	else if(_res.size()!=res.size())
	{
		string errorMessage = "size of result vector is wrong";
		throw std::exception(errorMessage.c_str());
	}
	else
	{
		res = _res;
	}
}

std::string jiang_childProcess::num2str(double i)
{
	std::stringstream ss;
	ss << i;
	return ss.str();
}

void jiang_childProcess::split(const string& src, const string& delim, vector<double>& res)
{
	string str = src;
	string::size_type start = 0, index;
	string substr;

	std::vector<string> dest;


	index = str.find_first_of(delim, start); 
	substr = str.substr(start, index - start);
	dest.push_back(substr);

	while (index != string::npos)
	{

		start = str.find_first_not_of(delim, index);   

		if (start == string::npos) return;

		index = str.find_first_of(delim, start);

		substr = str.substr(start, index - start);
		dest.push_back(substr);
	}

	res.resize(dest.size());

	if (dest.size() != res.size())
	{
		string errorMessage = "vector dest and res has different size";
		throw std::exception(errorMessage.c_str());
	}

	for (size_t i = 0; i < res.size(); i++)
		res[i] = stod(dest[i]);
}
