# Supplementary material for: A Neural Controller Model Considering the Vestibulospinal Tract in Human Postural Control
Source: Front Comput Neurosci. 2022 Feb 25;16:785099. doi: 10.3389/fncom.2022.785099 (PMC8913724; doi:10.3389/fncom.2022.785099)
Supplement: Supplementary file 6 [file Data_Sheet_1.ZIP › SourceCode/src/bipedStance/main.cpp]

#include <OpenSim/OpenSim.h>
#include <OpenSim/Common/IO.h>
#include <ctime>
#include <iomanip>
#include <iostream>

#include "../common/pd_gains.h"

#include<stdio.h>
#include<stdlib.h>
#include<pthread.h>

#include "UrCalculation.h"

#ifdef _MSC_VER
#pragma comment(lib, "pthreadVC2_x64")
#endif


pthread_mutex_t _locker;

// This allows us to use OpenSim functions, classes, etc., without having to
// prefix the names of those things with "OpenSim::".
using namespace OpenSim;

// This allows us to use SimTK functions, classes, etc., without having to
// prefix the names of those things with "SimTK::".
using namespace SimTK;

// This allows us to use standard functions, classes
using namespace std;

//define gains
pd_gains paras;
Vector gains_scale(paras.get_num_gains() - 2, 1.0);

std::string num2str(double i)
{
	std::stringstream ss;
	ss << i;
	return ss.str();
}

void split(const string& src, const string& delim, vector<double>& res)
{
	string str = src;
	string::size_type start = 0, index;
	string substr;

	std::vector<string> dest;
	

	index = str.find_first_of(delim, start);   
	substr = str.substr(start, index - start);
	dest.push_back(substr);

	while (index != string::npos)
	{
		
		start = str.find_first_not_of(delim, index);   

		if (start == string::npos) return;

		index = str.find_first_of(delim, start);

		substr = str.substr(start, index - start);
		dest.push_back(substr);
	}

	
	for (size_t i = 0;i < res.size();i++)
		res[i] = stod(dest[i]);
}

class OptimizationSystem : public OptimizerSystem {
public:

	/* Constructor class. Parameters passed are accessed in the objectiveFunc() class. */
	OptimizationSystem(int numParameters, double initialTime, double finalTime, double feedback_delay, double transmission_delay):
_numGains(numParameters), OptimizerSystem(numParameters), _initialTime(initialTime), _finalTime(finalTime), _feedback_delay(feedback_delay), _transmission_delay(transmission_delay)
	  {
		  ind=0;
		 
	  }

	int objectiveFunc(const Vector &newGains, bool new_coefficients, Real& f) const {

		try {
			
			pthread_mutex_lock(&_locker);
			
			int index = ind++;
			
			pthread_mutex_unlock(&_locker);

			Vector gains_to_give(newGains.size(), 1.0);
			Vector gains_to_multi(newGains.size(), 1.0);
			
			for (int i = 0; i < newGains.size(); i++) {
				gains_to_give[i] = newGains[i] * gains_scale[i];
			}

			//communication
			char path[MAX_PATH];
			GetCurrentDirectory(MAX_PATH, path);
			string str_cd(path, strlen(path));
			replace(str_cd.begin(), str_cd.end(), '\\', '_');

			string memory_name = /*"Jiang_opt_270"*/str_cd + num2str(index);
			HANDLE hFileMapping = CreateFileMapping(INVALID_HANDLE_VALUE, NULL, PAGE_READWRITE, 0, 256, memory_name.c_str());
			if (NULL == hFileMapping)
			{
				if (ERROR_ALREADY_EXISTS == GetLastError())
				{
					printf("Already exists!");
				}
				else
				{
					printf("Create Sheared Memory unsuccessfully!");
				}
			}

			//create child process
			STARTUPINFO si;            
			PROCESS_INFORMATION pi;    
			
			
			memset(&si, 0, sizeof(STARTUPINFO));
			memset(&pi, 0, sizeof(PROCESS_INFORMATION));

			//si configuration
			si.cb = sizeof(STARTUPINFO);

			//Start the child process
			string szPath = "stance_worker.exe";
			string cmdline = " " + num2str(index)+" "+num2str(_initialTime) + " " + num2str(_finalTime) + " " + num2str(_feedback_delay) + " " + num2str(_transmission_delay);

			for (int i = 0;i < newGains.size();i++)
				cmdline += " "+num2str(gains_to_give[i]);

			cmdline += " 0 0 0";//0 1 0 -> 0 0 0

			BOOL bRet = CreateProcess(
				szPath.c_str(),
				const_cast<char *>(cmdline.c_str()),
				NULL,
				NULL,
				false,
				//CREATE_NEW_CONSOLE,
				CREATE_NO_WINDOW,
				NULL,
				NULL,
				&si,
				&pi);

			if(bRet)
				CloseHandle(pi.hThread);
			else
			{
				cout << "Failed to create the " << index << "th precess!" << " Error" << GetLastError() << endl;
				getchar();
			}
			DWORD dwResult = WaitForSingleObject(pi.hProcess, 900000);
			if (dwResult==WAIT_TIMEOUT) {
				cout << "time out" << endl;
				TerminateProcess(pi.hProcess, 0);
			}
			else {

				//update function value
				pthread_mutex_lock(&_locker);

				char* pLocalMem = (char*)MapViewOfFile(hFileMapping, FILE_MAP_READ, 0, 0, 256);
				if (NULL == pLocalMem)
				{
					printf("Open share memory unsuccessfully!");
				}

				string result(pLocalMem);
				std::vector<double> res;
				res.resize(5);
				split(result, ",", res);

				//get simu. result
				double PI1 = res[0];
				double PI2 = res[1];
				double PI3 = res[2];
				double duration = res[3];
				f = res[4];


				//output result to tthe screen
				printf("index = %d; duration = %f; PI1 = %f; PI2 = %f; PI3 = %f; f = %f\n", index, duration, PI1, PI2, PI3, f);

				//output result to a file
				ofstream outfile("opt_result.txt", ios::app | ios::out);

				outfile << index << "\t";
				for (int i = 0; i < newGains.size(); i++)
					outfile << gains_to_give[i] << "\t";
				outfile << duration << "\t" << PI1 << "\t" << PI2 << "\t" << PI3 << "\t" << f << endl;

				outfile.close();

				pthread_mutex_unlock(&_locker);
				UnmapViewOfFile(pLocalMem);
				pLocalMem = NULL;
			}

			//cleanup
			//close process handle
			CloseHandle(pi.hProcess);
			
			CloseHandle(hFileMapping);

			Sleep(100);
		}
		catch (OpenSim::Exception ex)
		{
			std::cout << ex.getMessage() << std::endl;
			std::cin.get();
			return -1;

		}
		catch (SimTK::Exception::Base ex)
		{
			std::cout << ex.getMessage() << std::endl;
			std::cin.get();
			return -1;

		}
		catch (std::exception ex)
		{
			std::cout << ex.what() << std::endl;
			std::cin.get();
			return -1;

		}
		catch (...)
		{
			std::cout << "UNRECOGNIZED EXCEPTION" << std::endl;
			std::cin.get();
			return -1;

		}

		  return(0);

	  }	

private:

	int _numGains;
	double _initialTime;
	double _finalTime;
	double _feedback_delay;
	double _transmission_delay;
	

	
	mutable int ind;
};

void makeOutputDir()
{
	IO::makeDir("logs");
	IO::makeDir("error");
	IO::makeDir("results");
	IO::makeDir("results/Customed_task");
	IO::makeDir("results/UrCalculation");
	IO::makeDir("results/CMAES");
}

void do_opt()
{	   
		//Define the number of gains we need to adjust
		int numGains = paras.get_num_gains() - 2;
		cout << numGains << endl;

		cout << "Initialize the optimizer system" << endl;
		// Initialize the optimizer system we've defined.
		OptimizationSystem sys(numGains, 0, 5.0, 40, 40);// OptimizationSystem(numParameters, initialTime, finalTime, feedback_delay, transmission_delay)
		Real f = NaN;

		/* Define initial values and bounds for the controls to optimize */
		Vector gains(numGains,1.0);
		Vector lower_bounds(numGains, 0.0);
		Vector upper_bounds(numGains, 1.0);
		
		// get gains from .txt
		ifstream ifs_g("bipedstance_input.txt");
		string str_g;
		for (int i = 0; i<numGains; i++) {
			ifs_g >> str_g;
			gains_scale[i] = stod(str_g);
			upper_bounds[i] = 1.0 / gains_scale[i];
			cout << "gains[" << i << "] = " << gains_scale[i] << endl;
		}
		cout << "      !!!!!! press Enter key !!!!!!" << endl;
		getchar();

		sys.setParameterLimits(lower_bounds, upper_bounds);

		// Create an optimizer. Pass in our OptimizerSystem
		// and the name of the optimization algorithm.
		SimTK::Optimizer opt(sys, SimTK::CMAES);


		// Specify settings for the optimizer
		opt.setConvergenceTolerance(0.01);
		opt.setDiagnosticsLevel(3);
		opt.setMaxIterations(100000);

		opt.setAdvancedStrOption("parallel", "multithreading");
		opt.setAdvancedRealOption("stopFitness", 1.0e-3);
		int nthreads = ParallelExecutor::getNumProcessors();
		cout << "num of threads: " << nthreads << endl;
		opt.setAdvancedIntOption("nthreads", 30);
		//opt.setAdvancedIntOption("stopMaxFunEvals", 2);
		opt.setAdvancedIntOption("popsize", 30); 
		//opt.setAdvancedVectorOption("init_stepsize", initstepsize);
		opt.setAdvancedRealOption("init_stepsize", 0.5);

		//set seed 4985
		opt.setAdvancedIntOption("seed", 4985);
		opt.setAdvancedRealOption("maxTimeFractionForEigendecomposition", 1);
		cout << "a" << endl;
		// Optimize it!
		f = opt.optimize(gains);
		cout << "b" << endl;
		//output result
		cout << "\nbest f = " << f << endl;

}

void do_calc_ur(int argc, char ** argv)
{
	std::vector<double> startPoint;
	std::vector<double> finalPoint;
	double interval = 0.1;

	startPoint.push_back(atof(argv[1]));	
	startPoint.push_back(atof(argv[2]));	
	startPoint.push_back(atof(argv[3]));
	startPoint.push_back(atof(argv[4]));
	startPoint.push_back(atof(argv[5]));
	startPoint.push_back(atof(argv[6]));
	startPoint.push_back(atof(argv[7]));
	startPoint.push_back(atof(argv[8]));
	finalPoint.push_back(atof(argv[9]));	
	finalPoint.push_back(atof(argv[10]));
	finalPoint.push_back(atof(argv[11]));
	finalPoint.push_back(atof(argv[12]));
	finalPoint.push_back(atof(argv[13]));
	finalPoint.push_back(atof(argv[14]));
	finalPoint.push_back(atof(argv[15]));
	finalPoint.push_back(atof(argv[16]));
	interval = atof(argv[17]);

	pd_gains para;
	int size = para.get_num_gains() - 2;	
	cout << size << endl;
	std::vector<double> scale(size, 1.0);

	scale[0] = 0.663036;
	scale[1] = 0.181626;
	scale[2] = 0.0163221;
	scale[3] = 0.035684;
	scale[4] = 0.687389;
	scale[5] = 0.0153807;
	scale[6] = 0.447137;
	scale[7] = 0.02731;
	scale[8] = 0.414642;
	scale[9] = 0.0460241;
	scale[10] = 0.484645;
	scale[11] = 0.699134
	scale[12] = 0.089865;
	scale[13] = 0.13051;
	scale[14] = 0.246922;
	scale[15] = 0.322813;
	scale[16] = 0.181768;
	scale[17] = 0.0536268;
	scale[18] = 0.125274;
	scale[19] = 0.0039351;
	scale[20] = 0.99899;
	scale[21] = 0.140122;
	scale[22] = 0.316614;
	scale[23] = 0.0720047;
	scale[24] = 0.259455;
	scale[25] = 0.228115;
	scale[26] = 0.158154;
	scale[27] = 0.0271697;
	for (int i = 28; i < scale.size(); i++) {
		scale[i] = 0.01;
	}


	for (size_t i = 0; i <scale.size(); i++)
		cout << "scale vector: " << scale[i] << endl; cout << "--" << endl;

	UrCalc ur = UrCalc(startPoint, finalPoint, interval);
	ur.run(0.0, 5.0, 0.0, 0.0, scale);		// run(initialTime, finalTime, feedback_delay, transmission_delay, scale)
}

int main(int argc, char ** argv)
{
	cout << "argc = " << argc << endl;

	/*create directory*/
	makeOutputDir();

	/*parameter defination for ur calculation*/
	bool gainsOpt = false;
	bool urCalculation = false;

	pthread_mutex_init(&_locker, NULL);

	if (argc == 1)
		gainsOpt = true;	//no argument -> do_opt
	else
	{
		urCalculation = true;
	}


	if (gainsOpt)
	{
		ofstream outfile("opt_result.txt", ios::trunc);
		outfile.close();
		do_opt();
	}
	else if (urCalculation)
	{
		ofstream outfile("ur_result.txt", ios::trunc);
		outfile.close();
		do_calc_ur(argc, argv);
	}

	pthread_mutex_destroy(&_locker);

	cout<<"finished"<<endl;

	getchar();

}
