# Supplementary material for: A Neural Controller Model Considering the Vestibulospinal Tract in Human Postural Control
Source: Front Comput Neurosci. 2022 Feb 25;16:785099. doi: 10.3389/fncom.2022.785099 (PMC8913724; doi:10.3389/fncom.2022.785099)
Supplement: Supplementary file 6 [file Data_Sheet_1.ZIP › SourceCode/src/bipedStance/UrCalculation.cpp]

#include "UrCalculation.h"
#include "SimTKcommon.h"
#include "../common/pd_gains.h"
#include "ChildProcess.h"
#include <pthread.h>


#define ASSERT(cond) {SimTK_ASSERT_ALWAYS(cond, "Assertion failed");}

class test : public ParallelExecutor::Task {
public:
	test()
	{
		pthread_mutex_init(&_locker, NULL);
	}
	~test()
	{
		pthread_mutex_destroy(&_locker);
	}
	void execute(int index) override
	{
		pthread_mutex_lock(&_locker);
		cout << index << endl;
		pthread_mutex_unlock(&_locker);
	}
private:
	pthread_mutex_t _locker;
};

class CalcUrFunc : public ParallelExecutor::Task {		// p³
public:
	CalcUrFunc(double initialTime, 
		       double finalTime, 
		       double feedback_delay, 
		       double transmission_delay,
		       std::vector<std::vector<double>>& inputs,
		       std::vector<double>& scale) 
	{

		_initialTime = initialTime;
		_finalTime = finalTime;
		_feedback_delay = feedback_delay;
		_transmission_delay = transmission_delay;
		_inputs = inputs;
		_scale = scale;
		pthread_mutex_init(&_locker, NULL);
	}

	~CalcUrFunc()
	{
		pthread_mutex_destroy(&_locker);
	}

	void execute(int index) override{

		

		//¿ªÊ¼´´½¨×Ó½ø³Ì Start the child process
		string szPath = "stance_worker.exe";
		string cmdline = " " + num2str(index) + " " + num2str(_initialTime) + " " + num2str(_finalTime) + " " + num2str(_feedback_delay) + " " + num2str(_transmission_delay);

		pd_gains para;
		double Kp = _inputs[index][0];
		double Kd = _inputs[index][1];
		double Kacc_l = _inputs[index][2];
		double Kacc_a = _inputs[index][3];
		double Kvel_l = _inputs[index][4];
		double Kvel_a = _inputs[index][5];
		double Kpos = _inputs[index][6];
		double Kang = _inputs[index][7];
		std::vector<double> cmd_gain_inputs(_scale.size());

		for (size_t i = 0; i < cmd_gain_inputs.size(); i++)
		{
			if((i&1)==0)
				cmd_gain_inputs[i] = Kp * _scale[i];
			else
				cmd_gain_inputs[i] = Kd * _scale[i];

			if (i > 27 && i < 70)
				cmd_gain_inputs[i] = Kacc_l*_scale[i];
			else if (i >= 70 && i <= 111)
				cmd_gain_inputs[i] = Kacc_a*_scale[i];
			else if (i >= 112 && i <= 153)
				cmd_gain_inputs[i] = Kvel_l*_scale[i];
			else if (i >= 154 && i <= 195)
				cmd_gain_inputs[i] = Kvel_a*_scale[i];
			else if (i >= 196 && i <= 237)
				cmd_gain_inputs[i] = Kpos*_scale[i];
			else if (i >= 238 && i <= 279)
				cmd_gain_inputs[i] = Kang*_scale[i];

		}

		for (size_t i = 0; i <cmd_gain_inputs.size(); i++)
			cmdline += " " + num2str(cmd_gain_inputs[i]);

		cmdline += " 1 0 0";
		
		//cout << cmdline << endl; getchar();

		//create process
		jiang_childProcess child(index,"Jiang_ur");
		child.createProcess(szPath, cmdline);
		

		//update function value
		pthread_mutex_lock(&_locker);

		std::vector<double> res;
		res.resize(6);
		child.getResult(res);

		//get simu. result
		double PI1 = res[0];
		double PI2 = res[1];
		double PI3 = res[2];
		double duration = res[3];
		double f = res[4];
		double Ur = res[5];

		//output result to tthe screen
		printf("index = %d; duration = %f; PI1 = %f; PI2 = %f; PI3 = %f; f = %f; Ur =  %f\n", index, duration, PI1, PI2, PI3, f, Ur);

		//output result to a file
		ofstream outfile("ur_result.txt", ios::app | ios::out);

		outfile << index << "\t";
		for (size_t i = 0; i < _inputs[index].size(); i++)
			outfile << _inputs[index][i] << "\t";
		outfile << duration << "\t" << PI1 << "\t" << PI2 << "\t" << PI3 << "\t" << f << "\t" << Ur << endl;

		outfile.close();

		pthread_mutex_unlock(&_locker);

		Sleep(100);
	}

private:

	std::string num2str(double i)
	{
		std::stringstream ss;
		ss << i;
		return ss.str();
	}


	std::vector<std::vector<double>>_inputs;
	std::vector<double> _scale;
	pthread_mutex_t _locker;
	double _initialTime;
	double _finalTime;
	double _feedback_delay;
	double _transmission_delay;
};


UrCalc::UrCalc(std::vector<double>& startPoint, std::vector<double>& finalPoint, double interval)
{
	_startPoint.resize(8);//2
	_finalPoint.resize(8);//2
	_startPoint=startPoint;
	_finalPoint=finalPoint;
	_interval = interval;
}

void UrCalc::run(double initialTime, double finalTime, double feedback_delay, double transmission_delay, std::vector<double>& scale)
{
	double K[8],K_UpperBound[8];
	for (int i = 0; i < 8; i++) {
		K[i] = _startPoint[i];
		K_UpperBound[i] = _finalPoint[i];
	}
	int nthreads = ParallelExecutor::getNumProcessors();

	//calc inouts
	std::vector<std::vector<double>> inputs;
	int index = 0;
	while (K[0]<K_UpperBound[0] || abs(K[0] - K_UpperBound[0]) <= FLT_EPSILON)
	{
		while (K[1]<K_UpperBound[1] || abs(K[1] - K_UpperBound[1]) <= FLT_EPSILON)
		{
			while (K[2] < K_UpperBound[2] || abs(K[2] - K_UpperBound[2]) <= FLT_EPSILON) {
				while (K[3] < K_UpperBound[3] || abs(K[3] - K_UpperBound[3]) <= FLT_EPSILON) {
					while (K[4] < K_UpperBound[4] || abs(K[4] - K_UpperBound[4]) <= FLT_EPSILON) {
						while (K[5] < K_UpperBound[5] || abs(K[5] - K_UpperBound[5]) <= FLT_EPSILON) {
							while (K[6] < K_UpperBound[6] || abs(K[6] - K_UpperBound[6]) <= FLT_EPSILON) {
								while (K[7] < K_UpperBound[7] || abs(K[7] - K_UpperBound[7]) <= FLT_EPSILON) {
									inputs.resize(index + 1);
									inputs[index].resize(8);
									for (int i = 0; i < 8; i++) {
										inputs[index][i] = K[i];
									}
									index++;
									K[7] *= 10.0;
								
								}
								K[6] *= 10.0;
								K[7] = _startPoint[7];
							}
							K[5] *= 10.0;
							K[6] = _startPoint[6];
							K[7] = _startPoint[7];

						}
						K[4] *= 10.0;
						K[5] = _startPoint[5];
						K[6] = _startPoint[6];
						K[7] = _startPoint[7];
					}
					K[3] *= 10.0;
					K[4] = _startPoint[4];
					K[5] = _startPoint[5];
					K[6] = _startPoint[6];
					K[7] = _startPoint[7];
				}
				K[2] *= 10.0;
				K[3] = _startPoint[3];
				K[4] = _startPoint[4];
				K[5] = _startPoint[5];
				K[6] = _startPoint[6];
				K[7] = _startPoint[7];
			}
			K[1] += _interval;
			K[2] = _startPoint[2];
			K[3] = _startPoint[3];
			K[4] = _startPoint[4];
			K[5] = _startPoint[5];
			K[6] = _startPoint[6];
			K[7] = _startPoint[7];
		}
		K[0] += _interval;
		K[1] = _startPoint[1];
		K[2] = _startPoint[2];
		K[3] = _startPoint[3];
		K[4] = _startPoint[4];
		K[5] = _startPoint[5];
		K[6] = _startPoint[6];
		K[7] = _startPoint[7];
	}

	CalcUrFunc task = CalcUrFunc(initialTime, finalTime, feedback_delay, transmission_delay, inputs, scale);
	
	ParallelExecutor paraWorker = ParallelExecutor(18);
	paraWorker.execute(task, int(inputs.size()));
	
};


std::string UrCalc::num2str(double i)
	{
		std::stringstream ss;
		ss << i;
		return ss.str();
	}
