# Supplementary material for: A Neural Controller Model Considering the Vestibulospinal Tract in Human Postural Control
Source: Front Comput Neurosci. 2022 Feb 25;16:785099. doi: 10.3389/fncom.2022.785099 (PMC8913724; doi:10.3389/fncom.2022.785099)
Supplement: Supplementary file 6 [file Data_Sheet_1.ZIP › SourceCode/src/bipedStance/UrCalculation.h]

#ifndef _JIANG_UR_CALC_
#define _JIANG_UR_CALC_

#include <iostream>
#include <vector>
#include <string>
#include <sstream>
#include <iomanip>
#include "OpenSim\OpenSim.h"

using namespace OpenSim;
using namespace SimTK;
using namespace std;

class UrCalc
{
public:

	//constructor
	UrCalc(std::vector<double>& startPoint, std::vector<double>& finalPoint, double interval);

	//start calc
	void run(double initialTime, double finalTime, double feedback_delay, double transmission_delay, std::vector<double>& scale);
	
private:
	std::string num2str(double i);

	std::vector<double> _startPoint;
	std::vector<double> _finalPoint;
	double _interval;

};


#endif
