# Supplementary material for: A Neural Controller Model Considering the Vestibulospinal Tract in Human Postural Control
Source: Front Comput Neurosci. 2022 Feb 25;16:785099. doi: 10.3389/fncom.2022.785099 (PMC8913724; doi:10.3389/fncom.2022.785099)
Supplement: Supplementary file 6 [file Data_Sheet_1.ZIP › SourceCode/src/common/pd_gains.cpp]

#include "pd_gains.h"

pd_gains::pd_gains()
{
	_num = 282;
	construct_default_properties();
}


void pd_gains::construct_default_properties()
{
	_gains.resize(_num);
	std::vector<std::string> def_names;
	def_names.resize(_num);
	def_names[0]="pd_kp";def_names[1]="pd_kd";
	def_names[2]="pd_kp_back_ex";def_names[3]="pd_kd_back_ex";
	def_names[4] = "pd_kp_back_fl"; def_names[5] = "pd_kd_back_fl";
	def_names[6]="pd_kp_hip_ex";def_names[7]="pd_kd_hip_ex";
	def_names[8] = "pd_kp_hip_fl"; def_names[9] = "pd_kd_hip_fl";
	def_names[10] = "pd_kp_knee_ex"; def_names[11] = "pd_kd_knee_ex";
	def_names[12] = "pd_kp_knee_fl"; def_names[13] = "pd_kd_knee_fl";
	def_names[14]="pd_kp_ankle_ex";def_names[15]="pd_kd_ankle_ex";
	def_names[16]="pd_kp_ankle_fl";def_names[17]="pd_kd_ankle_fl";
	def_names[18] = "pd_kp_subtalar_ev"; def_names[19] = "pd_kd_subtalar_ev";
	def_names[20] = "pd_kp_subtalar_in"; def_names[21] = "pd_kd_subtalar_in";
	def_names[22]="pd_kp_bi";def_names[23]="pd_kd_bi";
	def_names[24] = "pd_kp_neck_ex"; def_names[25] = "pd_kd_neck_ex";
	def_names[26] = "pd_kp_neck_fl"; def_names[27] = "pd_kd_neck_fl";
	def_names[28] = "pd_kp_bi_neck"; def_names[29] = "pd_kd_bi_neck";
	def_names[30] = "pd_acc_lx_back_ex";
	def_names[31] = "pd_acc_lx_back_fl";
	def_names[32] = "pd_acc_lx_hip_ex";
	def_names[33] = "pd_acc_lx_hip_fl";
	def_names[34] = "pd_acc_lx_knee_ex";
	def_names[35] = "pd_acc_lx_knee_fl";
	def_names[36] = "pd_acc_lx_ankle_ex";
	def_names[37] = "pd_acc_lx_ankle_fl";
	def_names[38] = "pd_acc_lx_subtalar_ev";
	def_names[39] = "pd_acc_lx_subtalar_in";
	def_names[40] = "pd_acc_lx_bi";
	def_names[41] = "pd_acc_lx_neck_ex";
	def_names[42] = "pd_acc_lx_neck_fl";
	def_names[43] = "pd_acc_lx_bi_neck";
	def_names[44] = "pd_acc_ly_back_ex";
	def_names[45] = "pd_acc_ly_back_fl";
	def_names[46] = "pd_acc_ly_hip_ex";
	def_names[47] = "pd_acc_ly_hip_fl";
	def_names[48] = "pd_acc_ly_knee_ex";
	def_names[49] = "pd_acc_ly_knee_fl";
	def_names[50] = "pd_acc_ly_ankle_ex";
	def_names[51] = "pd_acc_ly_ankle_fl";
	def_names[52] = "pd_acc_ly_subtalar_ev";
	def_names[53] = "pd_acc_ly_subtalar_in";
	def_names[54] = "pd_acc_ly_bi";
	def_names[55] = "pd_acc_ly_neck_ex";
	def_names[56] = "pd_acc_ly_neck_fl";
	def_names[57] = "pd_acc_ly_bi_neck";
	def_names[58] = "pd_acc_lz_back_ex";
	def_names[59] = "pd_acc_lz_back_fl";
	def_names[60] = "pd_acc_lz_hip_ex";
	def_names[61] = "pd_acc_lz_hip_fl";
	def_names[62] = "pd_acc_lz_knee_ex";
	def_names[63] = "pd_acc_lz_knee_fl";
	def_names[64] = "pd_acc_lz_ankle_ex";
	def_names[65] = "pd_acc_lz_ankle_fl";
	def_names[66] = "pd_acc_lz_subtalar_ev";
	def_names[67] = "pd_acc_lz_subtalar_in";
	def_names[68] = "pd_acc_lz_bi";
	def_names[69] = "pd_acc_lz_neck_ex";
	def_names[70] = "pd_acc_lz_neck_fl";
	def_names[71] = "pd_acc_lz_bi_neck";
	def_names[72] = "pd_acc_ax_back_ex";
	def_names[73] = "pd_acc_ax_back_fl";
	def_names[74] = "pd_acc_ax_hip_ex";
	def_names[75] = "pd_acc_ax_hip_fl";
	def_names[76] = "pd_acc_ax_knee_ex";
	def_names[77] = "pd_acc_ax_knee_fl";
	def_names[78] = "pd_acc_ax_ankle_ex";
	def_names[79] = "pd_acc_ax_ankle_fl";
	def_names[80] = "pd_acc_ax_subtalar_ev";
	def_names[81] = "pd_acc_ax_subtalar_in";
	def_names[82] = "pd_acc_ax_bi";
	def_names[83] = "pd_acc_ax_neck_ex";
	def_names[84] = "pd_acc_ax_neck_fl";
	def_names[85] = "pd_acc_ax_bi_neck";
	def_names[86] = "pd_acc_ay_back_ex";
	def_names[87] = "pd_acc_ay_back_fl";
	def_names[88] = "pd_acc_ay_hip_ex";
	def_names[89] = "pd_acc_ay_hip_fl";
	def_names[90] = "pd_acc_ay_knee_ex";
	def_names[91] = "pd_acc_ay_knee_fl";
	def_names[92] = "pd_acc_ay_ankle_ex";
	def_names[93] = "pd_acc_ay_ankle_fl";
	def_names[94] = "pd_acc_ay_subtalar_ev";
	def_names[95] = "pd_acc_ay_subtalar_in";
	def_names[96] = "pd_acc_ay_bi";
	def_names[97] = "pd_acc_ay_neck_ex";
	def_names[98] = "pd_acc_ay_neck_fl";
	def_names[99] = "pd_acc_ay_bi_neck";
	def_names[100] = "pd_acc_az_back_ex";
	def_names[101] = "pd_acc_az_back_fl";
	def_names[102] = "pd_acc_az_hip_ex";
	def_names[103] = "pd_acc_az_hip_fl";
	def_names[104] = "pd_acc_az_knee_ex";
	def_names[105] = "pd_acc_az_knee_fl";
	def_names[106] = "pd_acc_az_ankle_ex";
	def_names[107] = "pd_acc_az_ankle_fl";
	def_names[108] = "pd_acc_az_subtalar_ev";
	def_names[109] = "pd_acc_az_subtalar_in";
	def_names[110] = "pd_acc_az_bi";
	def_names[111] = "pd_acc_az_neck_ex";
	def_names[112] = "pd_acc_az_neck_fl";
	def_names[113] = "pd_acc_az_bi_neck";
	int i = 114;
	def_names[i++] = "pd_vel_lx_back_ex";//linear veloicty
	def_names[i++] = "pd_vel_lx_back_fl";
	def_names[i++] = "pd_vel_lx_hip_ex";
	def_names[i++] = "pd_vel_lx_hip_fl";
	def_names[i++] = "pd_vel_lx_knee_ex";
	def_names[i++] = "pd_vel_lx_knee_fl";
	def_names[i++] = "pd_vel_lx_ankle_ex";
	def_names[i++] = "pd_vel_lx_ankle_fl";
	def_names[i++] = "pd_vel_lx_subtalar_ev";
	def_names[i++] = "pd_vel_lx_subtalar_in";
	def_names[i++] = "pd_vel_lx_bi";
	def_names[i++] = "pd_vel_lx_neck_ex";
	def_names[i++] = "pd_vel_lx_neck_fl";
	def_names[i++] = "pd_vel_lx_bi_neck";
	def_names[i++] = "pd_vel_ly_back_ex";
	def_names[i++] = "pd_vel_ly_back_fl";
	def_names[i++] = "pd_vel_ly_hip_ex";
	def_names[i++] = "pd_vel_ly_hip_fl";
	def_names[i++] = "pd_vel_ly_knee_ex";
	def_names[i++] = "pd_vel_ly_knee_fl";
	def_names[i++] = "pd_vel_ly_ankle_ex";
	def_names[i++] = "pd_vel_ly_ankle_fl";
	def_names[i++] = "pd_vel_ly_subtalar_ev";
	def_names[i++] = "pd_vel_ly_subtalar_in";
	def_names[i++] = "pd_vel_ly_bi";
	def_names[i++] = "pd_vel_ly_neck_ex";
	def_names[i++] = "pd_vel_ly_neck_fl";
	def_names[i++] = "pd_vel_ly_bi_neck";
	def_names[i++] = "pd_vel_lz_back_ex";
	def_names[i++] = "pd_vel_lz_back_fl";
	def_names[i++] = "pd_vel_lz_hip_ex";
	def_names[i++] = "pd_vel_lz_hip_fl";
	def_names[i++] = "pd_vel_lz_knee_ex";
	def_names[i++] = "pd_vel_lz_knee_fl";
	def_names[i++] = "pd_vel_lz_ankle_ex";
	def_names[i++] = "pd_vel_lz_ankle_fl";
	def_names[i++] = "pd_vel_lz_subtalar_ev";
	def_names[i++] = "pd_vel_lz_subtalar_in";
	def_names[i++] = "pd_vel_lz_bi";
	def_names[i++] = "pd_vel_lz_neck_ex";
	def_names[i++] = "pd_vel_lz_neck_fl";
	def_names[i++] = "pd_vel_lz_bi_neck";
	def_names[i++] = "pd_vel_ax_back_ex";//angular velocity
	def_names[i++] = "pd_vel_ax_back_fl";
	def_names[i++] = "pd_vel_ax_hip_ex";
	def_names[i++] = "pd_vel_ax_hip_fl";
	def_names[i++] = "pd_vel_ax_knee_ex";
	def_names[i++] = "pd_vel_ax_knee_fl";
	def_names[i++] = "pd_vel_ax_ankle_ex";
	def_names[i++] = "pd_vel_ax_ankle_fl";
	def_names[i++] = "pd_vel_ax_subtalar_ev";
	def_names[i++] = "pd_vel_ax_subtalar_in";
	def_names[i++] = "pd_vel_ax_bi";
	def_names[i++] = "pd_vel_ax_neck_ex";
	def_names[i++] = "pd_vel_ax_neck_fl";
	def_names[i++] = "pd_vel_ax_bi_neck";
	def_names[i++] = "pd_vel_ay_back_ex";
	def_names[i++] = "pd_vel_ay_back_fl";
	def_names[i++] = "pd_vel_ay_hip_ex";
	def_names[i++] = "pd_vel_ay_hip_fl";
	def_names[i++] = "pd_vel_ay_knee_ex";
	def_names[i++] = "pd_vel_ay_knee_fl";
	def_names[i++] = "pd_vel_ay_ankle_ex";
	def_names[i++] = "pd_vel_ay_ankle_fl";
	def_names[i++] = "pd_vel_ay_subtalar_ev";
	def_names[i++] = "pd_vel_ay_subtalar_in";
	def_names[i++] = "pd_vel_ay_bi";
	def_names[i++] = "pd_vel_ay_neck_ex";
	def_names[i++] = "pd_vel_ay_neck_fl";
	def_names[i++] = "pd_vel_ay_bi_neck";
	def_names[i++] = "pd_vel_az_back_ex";
	def_names[i++] = "pd_vel_az_back_fl";
	def_names[i++] = "pd_vel_az_hip_ex";
	def_names[i++] = "pd_vel_az_hip_fl";
	def_names[i++] = "pd_vel_az_knee_ex";
	def_names[i++] = "pd_vel_az_knee_fl";
	def_names[i++] = "pd_vel_az_ankle_ex";
	def_names[i++] = "pd_vel_az_ankle_fl";
	def_names[i++] = "pd_vel_az_subtalar_ev";
	def_names[i++] = "pd_vel_az_subtalar_in";
	def_names[i++] = "pd_vel_az_bi";
	def_names[i++] = "pd_vel_az_neck_ex";
	def_names[i++] = "pd_vel_az_neck_fl";
	def_names[i++] = "pd_vel_az_bi_neck";
	def_names[i++] = "pd_pos_x_back_ex";//postion
	def_names[i++] = "pd_pos_x_back_fl";
	def_names[i++] = "pd_pos_x_hip_ex";
	def_names[i++] = "pd_pos_x_hip_fl";
	def_names[i++] = "pd_pos_x_knee_ex";
	def_names[i++] = "pd_pos_x_knee_fl";
	def_names[i++] = "pd_pos_x_ankle_ex";
	def_names[i++] = "pd_pos_x_ankle_fl";
	def_names[i++] = "pd_pos_x_subtalar_ev";
	def_names[i++] = "pd_pos_x_subtalar_in";
	def_names[i++] = "pd_pos_x_bi";
	def_names[i++] = "pd_pos_x_neck_ex";
	def_names[i++] = "pd_pos_x_neck_fl";
	def_names[i++] = "pd_pos_x_bi_neck";
	def_names[i++] = "pd_pos_y_back_ex";
	def_names[i++] = "pd_pos_y_back_fl";
	def_names[i++] = "pd_pos_y_hip_ex";
	def_names[i++] = "pd_pos_y_hip_fl";
	def_names[i++] = "pd_pos_y_knee_ex";
	def_names[i++] = "pd_pos_y_knee_fl";
	def_names[i++] = "pd_pos_y_ankle_ex";
	def_names[i++] = "pd_pos_y_ankle_fl";
	def_names[i++] = "pd_pos_y_subtalar_ev";
	def_names[i++] = "pd_pos_y_subtalar_in";
	def_names[i++] = "pd_pos_y_bi";
	def_names[i++] = "pd_pos_y_neck_ex";
	def_names[i++] = "pd_pos_y_neck_fl";
	def_names[i++] = "pd_pos_y_bi_neck";
	def_names[i++] = "pd_pos_z_back_ex";
	def_names[i++] = "pd_pos_z_back_fl";
	def_names[i++] = "pd_pos_z_hip_ex";
	def_names[i++] = "pd_pos_z_hip_fl";
	def_names[i++] = "pd_pos_z_knee_ex";
	def_names[i++] = "pd_pos_z_knee_fl";
	def_names[i++] = "pd_pos_z_ankle_ex";
	def_names[i++] = "pd_pos_z_ankle_fl";
	def_names[i++] = "pd_pos_z_subtalar_ev";
	def_names[i++] = "pd_pos_z_subtalar_in";
	def_names[i++] = "pd_pos_z_bi";
	def_names[i++] = "pd_pos_z_neck_ex";
	def_names[i++] = "pd_pos_z_neck_fl";
	def_names[i++] = "pd_pos_z_bi_neck";
	def_names[i++] = "pd_ang_x_back_ex";//angle
	def_names[i++] = "pd_ang_x_back_fl";
	def_names[i++] = "pd_ang_x_hip_ex";
	def_names[i++] = "pd_ang_x_hip_fl";
	def_names[i++] = "pd_ang_x_knee_ex";
	def_names[i++] = "pd_ang_x_knee_fl";
	def_names[i++] = "pd_ang_x_ankle_ex";
	def_names[i++] = "pd_ang_x_ankle_fl";
	def_names[i++] = "pd_ang_x_subtalar_ev";
	def_names[i++] = "pd_ang_x_subtalar_in";
	def_names[i++] = "pd_ang_x_bi";
	def_names[i++] = "pd_ang_x_neck_ex";
	def_names[i++] = "pd_ang_x_neck_fl";
	def_names[i++] = "pd_ang_x_bi_neck";
	def_names[i++] = "pd_ang_y_back_ex";
	def_names[i++] = "pd_ang_y_back_fl";
	def_names[i++] = "pd_ang_y_hip_ex";
	def_names[i++] = "pd_ang_y_hip_fl";
	def_names[i++] = "pd_ang_y_knee_ex";
	def_names[i++] = "pd_ang_y_knee_fl";
	def_names[i++] = "pd_ang_y_ankle_ex";
	def_names[i++] = "pd_ang_y_ankle_fl";
	def_names[i++] = "pd_ang_y_subtalar_ev";
	def_names[i++] = "pd_ang_y_subtalar_in";
	def_names[i++] = "pd_ang_y_bi";
	def_names[i++] = "pd_ang_y_neck_ex";
	def_names[i++] = "pd_ang_y_neck_fl";
	def_names[i++] = "pd_ang_y_bi_neck";
	def_names[i++] = "pd_ang_z_back_ex";
	def_names[i++] = "pd_ang_z_back_fl";
	def_names[i++] = "pd_ang_z_hip_ex";
	def_names[i++] = "pd_ang_z_hip_fl";
	def_names[i++] = "pd_ang_z_knee_ex";
	def_names[i++] = "pd_ang_z_knee_fl";
	def_names[i++] = "pd_ang_z_ankle_ex";
	def_names[i++] = "pd_ang_z_ankle_fl";
	def_names[i++] = "pd_ang_z_subtalar_ev";
	def_names[i++] = "pd_ang_z_subtalar_in";
	def_names[i++] = "pd_ang_z_bi";
	def_names[i++] = "pd_ang_z_neck_ex";
	def_names[i++] = "pd_ang_z_neck_fl";
	def_names[i++] = "pd_ang_z_bi_neck";

	for(int i=0; i<_num; i++)
	{
		if( i % 2 != 0 )
			_gains[i].val=0.2;
		else
			_gains[i].val=0.4;

		_gains[i].name= def_names[i];
		_gains[i].index = i;
	}
}


void pd_gains::add_gain(gain newGain)
{
	_num++;
	_gains.resize(_num);
	_gains[_num-1]=newGain;
}

double pd_gains::get_gain_value(int index) const
{
	return _gains[index].val;
}

double pd_gains::get_gain_value(std::string name) const
{
	int index = get_gain_index(name);
	return get_gain_value(index);
}

void pd_gains::set_gain_value(int index, double val)
{
	_gains[index].val=val;
}

void pd_gains::set_gain_value(std::string name, double val)
{
	int index = get_gain_index(name);
	set_gain_value(index,val);
}

int pd_gains::get_gain_index(std::string name) const
{
	int index=-1;
	for(size_t i=0; i<_gains.size();i++)
	{
		if(_gains[i].name==name)
		{
			index = int(i);
			break;
		}
	}
	return index;
}

std::string pd_gains::get_gain_name(int index) const
{
	return _gains[index].name;
}

std::string pd_gains::get_gain_names(bool withTypeName) const
{
	std::string Col = "";
	for(size_t i=0; i<_gains.size();i++)
	{
		Col += _gains[i].name;
		if(withTypeName)
			Col += " double";
		if (i!=_gains.size()-1)
			Col += ",";
	}
	return Col;
}

void pd_gains::get_gain_names(std::vector<std::string> &names) const
{
	
	names.resize(_gains.size());
	for(size_t i=0; i<_gains.size();i++)
	{
		names[i]= _gains[i].name;
	}
	
}
