# Supplementary material for: A Neural Controller Model Considering the Vestibulospinal Tract in Human Postural Control
Source: Front Comput Neurosci. 2022 Feb 25;16:785099. doi: 10.3389/fncom.2022.785099 (PMC8913724; doi:10.3389/fncom.2022.785099)
Supplement: Supplementary file 6 [file Data_Sheet_1.ZIP › SourceCode/src/common/pd_gains.h]

#ifndef _PD_GAINS_H_
#define _PD_GAINS_H_ 
#include <stdio.h>  
#include <string.h>  
#include <iostream>
#include <sstream>
//#include <vld.h>
#include <fstream>
#include <vector>


struct gain
{
	double val;
	std::string name;
	int index;
};

class pd_gains
{
public:

	//default constructor
	pd_gains();
	
	void construct_default_properties();

	void add_gain(gain newGain);

	double get_gain_value(int index) const;

	double get_gain_value(std::string name) const;

	void set_gain_value(int index, double val);

	void set_gain_value(std::string name, double val);

	int get_gain_index(std::string name) const;

	std::string get_gain_name(int index) const;

	std::string get_gain_names(bool withTypeName) const;

	int get_num_gains()
	{
		return _num;
	}

	void get_gain_names(std::vector<std::string>& names) const;

private:
	std::vector<gain> _gains;
	int _num; //number of gains
};

#endif
