# Supplementary material for: A Neural Controller Model Considering the Vestibulospinal Tract in Human Postural Control
Source: Front Comput Neurosci. 2022 Feb 25;16:785099. doi: 10.3389/fncom.2022.785099 (PMC8913724; doi:10.3389/fncom.2022.785099)
Supplement: Supplementary file 6 [file Data_Sheet_1.ZIP › SourceCode/src/worker/CoPReporter.cpp]

/* -------------------------------------------------------------------------- *
*                   OpenSim:  CoPReporter.cpp                    *
* -------------------------------------------------------------------------- *
* The OpenSim API is a toolkit for musculoskeletal modeling and simulation.  *
* See http://opensim.stanford.edu and the NOTICE file for more information.  *
* OpenSim is developed at Stanford University and supported by the US        *
* National Institutes of Health (U54 GM072970, R24 HD065690) and by DARPA    *
* through the Warrior Web program.                                           *
*                                                                            *
* Copyright (c) 2005-2012 Stanford University and the Authors                *
* Author(s): Frank C. Anderson, Ajay Seth, Tim Dorn                          *
*                                                                            *
* Licensed under the Apache License, Version 2.0 (the "License"); you may    *
* not use this file except in compliance with the License. You may obtain a  *
* copy of the License at http://www.apache.org/licenses/LICENSE-2.0.         *
*                                                                            *
* Unless required by applicable law or agreed to in writing, software        *
* distributed under the License is distributed on an "AS IS" BASIS,          *
* WITHOUT WARRANTIES OR CONDITIONS OF ANY KIND, either express or implied.   *
* See the License for the specific language governing permissions and        *
* limitations under the License.                                             *
* -------------------------------------------------------------------------- */

//=============================================================================
// INCLUDES
//=============================================================================
#include <OpenSim/Simulation/Model/Model.h>
#include <OpenSim/Simulation/Model/BodySet.h>
#include <OpenSim/Simulation/Model/ForceSet.h>
#include <OpenSim/Simulation/Model/ElasticFoundationForce.h>
#include <OpenSim/Simulation/Model/HuntCrossleyForce.h>
#include "CoPReporter.h"

using namespace OpenSim;
using namespace std;


//=============================================================================
// CONSTRUCTOR(S) AND SETUP
//=============================================================================
//_____________________________________________________________________________
/**
* Default constructor
*/
CoPReporter::
CoPReporter(Model *aModel) :
	Analysis(aModel)
{
	setNull();
	constructProperties();
}


//_____________________________________________________________________________
/**
* SetNull()
*/
void CoPReporter::
setNull()
{

}


//_____________________________________________________________________________
/*
* Connect properties to local pointers.
*/
void CoPReporter::
constructProperties()
{
	//Array<string> defaultBodyNames;
	//defaultBodyNames.append("all");
	//constructProperty_body_names(defaultBodyNames);

	// Here are some examples of other constructing other scalar property types.
	// Uncomment them as you need them.
	// ------------------------------------------------------
	//constructProperty_string_property("defaultString");
	//constructProperty_int_property(10);
	//constructProperty_bool_property(true);
	//constructProperty_double_property(1.5);
}


//=============================================================================
// CONSTRUCTION METHODS
//=============================================================================
//_____________________________________________________________________________
/**
* Construct a description for the body kinematics files.
*/
void CoPReporter::
constructDescription()
{
	string descrip;

	descrip = "\nThis file contains CoP trajectory (of origin) and orientations.\n";
	descrip += "\nUnits are S.I. units (seconds, meters, Newtons, ...)";
	if (getInDegrees()) {
		descrip += "\nAngles are in degrees.";
	}
	else {
		descrip += "\nAngles are in radians.";
	}
	descrip += "\n\n";

	setDescription(descrip);
}

//_____________________________________________________________________________
/**
* Construct column labels for the output results.
*
* For analyses that run during a simulation, the first column is almost
* always time.  For the purpose of example, the code below adds labels
* appropriate for recording the translation and orientation of each
* body in the model.
*
* This method needs to be called as necessary to update the column labels.
*/
void CoPReporter::
constructColumnLabels()
{
	if (_model == NULL) return;

	Array<string> labels;
	labels.append("time");
	labels.append("cop-x");

	labels.append("cop-z");
	labels.append("cop-x-calcn-r");
	labels.append("com-x");
	labels.append("com-y");
	labels.append("com-z");
	labels.append("com-x-calcn-r");
	labels.append("com-x-vel");
	labels.append("com-y-vel");

	labels.append("s_torques");

	setColumnLabels(labels);
}

//_____________________________________________________________________________
/**
* Set up storage objects.
*
* In general, the storage objects in your analysis are used to record
* the results of your analysis and write them to file.  You will often
* have a number of storage objects, each for recording a different
* kind of result.
*/
void CoPReporter::
setupStorage()
{
	// Positions
	_storeCoP.reset(0);
	_storeCoP.setName("CoP");
	_storeCoP.setDescription(getDescription());
	_storeCoP.setColumnLabels(getColumnLabels());
}

SimTK::Vec3 OpenSim::CoPReporter::getCoMPosition(const SimTK::State & state) const
{
	SimTK::Vec3 com;

	SimTK::Real mass = 0;
	com.setToZero();

	int NumBodies = _model->getBodySet().getSize();


	SimTK::MobilizedBodyIndex plat_ind(_model->getBodySet().getIndex("platform"));

	for (SimTK::MobilizedBodyIndex b(2); b < NumBodies; ++b) {


		if (b == plat_ind)
		{
			continue;
		}

		const SimTK::MassProperties& MB_OB_B = _model->getMatterSubsystem().getMobilizedBody(b).getBodyMassProperties(state);
		const SimTK::Transform&      X_GB = _model->getMatterSubsystem().getMobilizedBody(b).getBodyTransform(state);
		const SimTK::Real            mb = MB_OB_B.getMass();
		const SimTK::Vec3            r_OG_CB = X_GB * MB_OB_B.getMassCenter();
		mass += mb;
		com += mb * r_OG_CB; // weighted by mass
	}

	if (mass != 0)
		com /= mass;

	return com;
}

SimTK::Vec3 OpenSim::CoPReporter::getCoMVelocity(const SimTK::State & state) const
{
	SimTK::Vec3 com_vel;

	SimTK::Real    mass = 0;
	com_vel.setToZero();

	int NumBodies = _model->getBodySet().getSize();

	SimTK::MobilizedBodyIndex plat_ind(_model->getBodySet().getIndex("platform"));

	for (SimTK::MobilizedBodyIndex b(2); b < NumBodies; ++b) {
		
		if (b == plat_ind)
		{
			continue;
		}


		const SimTK::MassProperties& MB_OB_B = _model->getMatterSubsystem().getMobilizedBody(b).getBodyMassProperties(state);
		const SimTK::Vec3 v_G_CB = _model->getMatterSubsystem().getMobilizedBody(b).findStationVelocityInGround(state, MB_OB_B.getMassCenter());
		const SimTK::Real mb = MB_OB_B.getMass();

		mass += mb;
		com_vel += mb * v_G_CB; // weighted by mass
								//cout << b << ": " << comb_ground[0] << endl; getchar();
	}


	if (mass != 0)
		com_vel /= mass;

	return com_vel;
}


//_____________________________________________________________________________
/**
* Set the model for which this analysis is to be run.
*
* Sometimes the model on which an analysis should be run is not available
* at the time an analysis is created.  Or, you might want to change the
* model.  This method is used to set the model on which the analysis is
* to be run.
*
* @param aModel Model pointer
*/
void CoPReporter::
setModel(Model& aModel)
{
	// SET THE MODEL IN THE BASE CLASS
	Super::setModel(aModel);

	// UPDATE VARIABLES IN THIS CLASS
	constructDescription();
	constructColumnLabels();
	setupStorage();

}


//=============================================================================
// ANALYSIS
//=============================================================================
//_____________________________________________________________________________
/**
* Compute and record the results.
*
* This method, for the purpose of example, records the position and
* orientation of each body in the model.  You will need to customize it
* to perform your analysis.
*
* @param aT Current time in the simulation.
* @param aX Current values of the controls.
* @param aY Current values of the states: includes generalized coords and speeds
*/
int CoPReporter::
record(const SimTK::State& s)
{
	if (s.getSystemStage() < SimTK::Stage::Dynamics)
		_model->getMultibodySystem().realize(s, SimTK::Stage::Dynamics);

	SimTK::Vector data(10);

	SimTK::Vec3 copInGround, copInFoot, comInGround, comInFoot;
	double s_torques;
	getCopAndCom(s, copInGround, copInFoot, comInGround, comInFoot, s_torques);

	// Data[0-1]: center of pressure ground frame
	data[0] = copInGround[0];
	data[1] = copInGround[2]; // cop-y isn't valid yet, just use x and z

							  // Data[2]: cop-x in calcn_r frame
	data[2] = copInFoot[0];

	// Data[3-5]: center of mass ground frame
	data[3] = comInGround[0];
	data[4] = comInGround[1];
	data[5] = comInGround[2];

	// Data[6]: com-x in calcn_r frame
	data[6] = comInFoot[0];

	//SimTK::Vec3 com_vel = _model->calcMassCenterVelocity(s);
	SimTK::Vec3 com_vel = getCoMVelocity(s);
	data[7] = com_vel[0];
	data[8] = com_vel[1];

	data[9] = s_torques;

	_storeCoP.append(s.getTime(), data);

	// VELOCITY 

	// ACCELERATIONS


	return(0);
}
//_____________________________________________________________________________
/**
* This method is called at the beginning of an analysis so that any
* necessary initializations may be performed.
*
* This method is meant to be called at the begining of an integration in
* Model::integBeginCallback() and has the same argument list.
*
* @param aStep Step number of the integration.
* @param aDT Size of the time step that will be attempted.
* @param aT Current time in the integration.
* @param aX Current control values.
* @param aY Current states.
* @param aYP Current pseudo states.
* @param aDYDT Current state derivatives.
*
* @return -1 on error, 0 otherwise.
*/
int CoPReporter::
begin(SimTK::State& s)
{
	if (!proceed()) return(0);

	// RESET STORAGE
	_storeCoP.reset(s.getTime());  //->reset(s.getTime());

								   // RECORD
	int status = 0;
	if (_storeCoP.getSize() <= 0) {
		status = record(s);
	}

	return(status);
}
//_____________________________________________________________________________
/**
* This method is called to perform the analysis.  It can be called during
* the execution of a forward integrations or after the integration by
* feeding it the necessary data.
*
* When called during an integration, this method is meant to be called in
* Model::integStepCallback(), which has the same argument list.
*
* @param aXPrev Controls at the beginining of the current time step.
* @param aYPrev States at the beginning of the current time step.
* @param aYPPrev Pseudo states at the beginning of the current time step.
* @param aStep Step number of the integration.
* @param aDT Size of the time step that was just taken.
* @param aT Current time in the integration.
* @param aX Current control values.
* @param aY Current states.
* @param aYP Current pseudo states.
* @param aDYDT Current state derivatives.
*
* @return -1 on error, 0 otherwise.
*/
int CoPReporter::
step(const SimTK::State& s, int stepNumber)
{
	if (!proceed(stepNumber)) return(0);

	record(s);

	return(0);
}
//_____________________________________________________________________________
/**
* This method is called at the end of an analysis so that any
* necessary finalizations may be performed.
*
* This method is meant to be called at the end of an integration in
* Model::integEndCallback() and has the same argument list.
*
* @param aStep Step number of the integration.
* @param aDT Size of the time step that was just completed.
* @param aT Current time in the integration.
* @param aX Current control values.
* @param aY Current states.
* @param aYP Current pseudo states.
* @param aDYDT Current state derivatives.
*
* @return -1 on error, 0 otherwise.
*/
int CoPReporter::
end(SimTK::State& s)
{
	if (!proceed()) return(0);

	record(s);

	return(0);
}


//=============================================================================
// IO
//=============================================================================
//_____________________________________________________________________________
/**
* Print results.
*
* The file names are constructed as
* aDir + "/" + aBaseName + "_" + ComponentName + aExtension
*
* @param aDir Directory in which the results reside.
* @param aBaseName Base file name.
* @param aDT Desired time interval between adjacent storage vectors.  Linear
* interpolation is used to print the data out at the desired interval.
* @param aExtension File extension.
*
* @return 0 on success, -1 on error.
*/
int CoPReporter::
printResults(const string &aBaseName, const string &aDir, double aDT,
	const string &aExtension)
{
	Storage::printResult(&_storeCoP, aBaseName + "_" + getName() + "_pos", aDir, aDT, aExtension);

	return(0);
}

Storage* CoPReporter::
getStorage()
{
	return _storeCoP.clone();
}

void CoPReporter::
getCopAndCom(const SimTK::State& s, SimTK::Vec3& copInGround, SimTK::Vec3& copInFoot, SimTK::Vec3& comInGround, SimTK::Vec3& comInFoot, double& s_torques) const
{
	// Get COP
	Array<double> rcf, lcf;
	if (_model->getForceSet().get("foot_floor_r").getClassName() == "ElasticFoundationForce") {
		const OpenSim::ElasticFoundationForce &rFoot = dynamic_cast<const OpenSim::ElasticFoundationForce &>(_model->getForceSet().get("foot_floor_r"));
		const OpenSim::ElasticFoundationForce &lFoot = dynamic_cast<const OpenSim::ElasticFoundationForce &>(_model->getForceSet().get("foot_floor_l"));
		rcf = rFoot.getRecordValues(s);
		lcf = lFoot.getRecordValues(s);
	}
	else {
		const OpenSim::ElasticFoundationForce &rFoot = dynamic_cast<const OpenSim::ElasticFoundationForce &>(_model->getForceSet().get("foot_floor_r"));
		const OpenSim::ElasticFoundationForce &lFoot = dynamic_cast<const OpenSim::ElasticFoundationForce &>(_model->getForceSet().get("foot_floor_l"));
		rcf = rFoot.getRecordValues(s);
		lcf = lFoot.getRecordValues(s);
		SimTK::Vector torques;
		_model->getMatterSubsystem().multiplyBySystemJacobianTranspose(s, _model->getMultibodySystem().getRigidBodyForces(s, SimTK::Stage::Dynamics), torques);
		double s_torques_tmp = 0;
		for (int i = 9; i < 24; i++) {
			s_torques_tmp = s_torques_tmp + torques[i] * torques[i];
		}
		s_torques = s_torques_tmp; 
	}

	double copx = rcf[5] / rcf[1];

	// copZ = -Mx/Fy
	double copzr = -rcf[3] / rcf[1], copzl = -lcf[3] / lcf[1];
	double copz = copzr + copzl;

	copInGround = SimTK::Vec3(copx, 0, copz);

	const OpenSim::Body& foot = _model->getBodySet().get("calcn_r");
	copInFoot = foot.findStationLocationInGround(s, copInGround);

	// Get COM
	comInGround = getCoMPosition(s);
	comInFoot = foot.findStationLocationInGround(s, comInGround);
}
