# Supplementary material for: A Neural Controller Model Considering the Vestibulospinal Tract in Human Postural Control
Source: Front Comput Neurosci. 2022 Feb 25;16:785099. doi: 10.3389/fncom.2022.785099 (PMC8913724; doi:10.3389/fncom.2022.785099)
Supplement: Supplementary file 6 [file Data_Sheet_1.ZIP › SourceCode/src/worker/CoPReporter.h]

#ifndef OPENSIM_COPREPORTER_H_
#define OPENSIM_COPREPORTER_H_
/* -------------------------------------------------------------------------- *
 *                    OpenSim:  AnalysisPlugin_Template.h                     *
 * -------------------------------------------------------------------------- *
 * The OpenSim API is a toolkit for musculoskeletal modeling and simulation.  *
 * See http://opensim.stanford.edu and the NOTICE file for more information.  *
 * OpenSim is developed at Stanford University and supported by the US        *
 * National Institutes of Health (U54 GM072970, R24 HD065690) and by DARPA    *
 * through the Warrior Web program.                                           *
 *                                                                            *
 * Copyright (c) 2005-2012 Stanford University and the Authors                *
 * Author(s): Frank C. Anderson, Ajay Seth, Tim Dorn                          *
 *                                                                            *
 * Licensed under the Apache License, Version 2.0 (the "License"); you may    *
 * not use this file except in compliance with the License. You may obtain a  *
 * copy of the License at http://www.apache.org/licenses/LICENSE-2.0.         *
 *                                                                            *
 * Unless required by applicable law or agreed to in writing, software        *
 * distributed under the License is distributed on an "AS IS" BASIS,          *
 * WITHOUT WARRANTIES OR CONDITIONS OF ANY KIND, either express or implied.   *
 * See the License for the specific language governing permissions and        *
 * limitations under the License.                                             *
 * -------------------------------------------------------------------------- */

//=============================================================================
// INCLUDES
//=============================================================================
// Headers define the various property types that OpenSim objects can read 
#include <OpenSim/Simulation/Model/Analysis.h>


//=============================================================================
//=============================================================================
/*
 * A class template for writing a custom Analysis 
 * Currenlty reports the position and orientation of bodies listed in its
 * properties.
 *
 * @author Frank C. Anderson, Ajay Seth, Tim Dorn
 * @version 3.0
 */
namespace OpenSim { 

class CoPReporter : public Analysis 
{
OpenSim_DECLARE_CONCRETE_OBJECT(CoPReporter, Analysis);
public:
//=======================================================================
// PROPERTIES
//=======================================================================
/** @name Property declarations
	These are the serializable properties associated with this class. **/
/**@{**/

    /** String list property containing the name of the body names*/
    //OpenSim_DECLARE_LIST_PROPERTY(body_names, std::string, 
    //"Names of the bodies on which to perform the analysis."
    //"The key word 'All' indicates that the analysis should be performed for all bodies.");

    // Here are some examples of other scalar property types.
    // Uncomment them as you need them.
    // ------------------------------------------------------
    //// My string property
    //OpenSim_DECLARE_PROPERTY(string_property, std::string, 
    //"My string property."); 

    //// My int property
    //OpenSim_DECLARE_PROPERTY(int_property, int, 
    //"My int property."); 

    //// My bool property
    //OpenSim_DECLARE_PROPERTY(bool_property, bool, 
    //"My bool property."); 

    //// My double property
    //OpenSim_DECLARE_PROPERTY(double_property, double, 
    //"My double property."); 

/**@}**/


//=======================================================================
// INTERNAL MEMBER VARIABLES
//=======================================================================

	// In addition to properties, add any additional member variables
	// you need for your analysis.  These variables are not read from
	// or written to file.  They are just variables you use to execute
	// your analysis.  For example, you will almost certainly need a
	// storage object for storing the results of your analysis.

	// Storage object for storing and writing out results.  In general,
	// each storage file that you create will contain only one kind of data.
	// Create a different storage object for each kind of data.  For example,
	// create a _storePos for positions, _storeVel for velocities,
	// _storeAcc for accelerations, etc. */

	/** Storage for recording body positions. */
	Storage _storeCoP;


//=============================================================================
// METHODS
//=============================================================================
private:
    /** Construct default values for internal member variables, */
	/** i.e., zero data and set pointers to Null */
	void setNull();

	/** Construct default values for properties */
	void constructProperties();

public:
    /** Default constructor */
	CoPReporter(Model *aModel);

	void getCopAndCom(const SimTK::State& s, SimTK::Vec3& copInGround, SimTK::Vec3& copInFoot, SimTK::Vec3& comInGround, SimTK::Vec3& comInFoot, double& s_torques) const;

    /** setModel */
	virtual void setModel(Model& aModel);

	//-------------------------------------------------------------------------
	// METHODS THAT MUST BE OVERRIDDEN
	//-------------------------------------------------------------------------
	virtual int
		begin(SimTK::State& s);
	virtual int
		step(const SimTK::State& s, int stepNumber);
	virtual int
		end(SimTK::State& s);

	Storage* getStorage();

	//-------------------------------------------------------------------------
	// IO
	//-------------------------------------------------------------------------
	virtual int
		printResults(const std::string &aBaseName,const std::string &aDir="",
		double aDT=-1.0,const std::string &aExtension=".sto");


protected:
	//========================== Internal Methods =============================
	int record(const SimTK::State& s);
	void constructDescription();
	void constructColumnLabels();
	void setupStorage();

	SimTK::Vec3 getCoMPosition(const SimTK::State & state) const;

	SimTK::Vec3 getCoMVelocity(const SimTK::State & state) const;

//=============================================================================
}; // END of class AnalysisPlugin_Template
}; //namespace
//=============================================================================
//=============================================================================

#endif // #ifndef OPENSIM_ANALYSIS_PLUGIN_TEMPLATE_H_
