# Supplementary material for: A Neural Controller Model Considering the Vestibulospinal Tract in Human Postural Control
Source: Front Comput Neurosci. 2022 Feb 25;16:785099. doi: 10.3389/fncom.2022.785099 (PMC8913724; doi:10.3389/fncom.2022.785099)
Supplement: Supplementary file 6 [file Data_Sheet_1.ZIP › SourceCode/src/worker/JointInfo.cpp]

/* -------------------------------------------------------------------------- *
 *                   OpenSim:  AnalysisPlugin_Template.cpp                    *
 * -------------------------------------------------------------------------- *
 * The OpenSim API is a toolkit for musculoskeletal modeling and simulation.  *
 * See http://opensim.stanford.edu and the NOTICE file for more information.  *
 * OpenSim is developed at Stanford University and supported by the US        *
 * National Institutes of Health (U54 GM072970, R24 HD065690) and by DARPA    *
 * through the Warrior Web program.                                           *
 *                                                                            *
 * Copyright (c) 2005-2012 Stanford University and the Authors                *
 * Author(s): Frank C. Anderson, Ajay Seth, Tim Dorn                          *
 *                                                                            *
 * Licensed under the Apache License, Version 2.0 (the "License"); you may    *
 * not use this file except in compliance with the License. You may obtain a  *
 * copy of the License at http://www.apache.org/licenses/LICENSE-2.0.         *
 *                                                                            *
 * Unless required by applicable law or agreed to in writing, software        *
 * distributed under the License is distributed on an "AS IS" BASIS,          *
 * WITHOUT WARRANTIES OR CONDITIONS OF ANY KIND, either express or implied.   *
 * See the License for the specific language governing permissions and        *
 * limitations under the License.                                             *
 * -------------------------------------------------------------------------- */

//=============================================================================
// INCLUDES
//=============================================================================
#include <OpenSim/Simulation/Model/Model.h>
#include <OpenSim/Simulation/Model/CoordinateSet.h>
#include "JointInfo.h"

using namespace OpenSim;
using namespace std;


//=============================================================================
// CONSTRUCTOR(S) AND SETUP
//=============================================================================
//_____________________________________________________________________________
/**
 * Default constructor
 */
JiangJointInfo::JiangJointInfo(Model *aModel) : Analysis(aModel)
{
    setNull();
    constructProperties();
}


//_____________________________________________________________________________
/**
 * SetNull()
 */
void JiangJointInfo::
setNull()
{
    _CoordIndices = NULL;
	_torques.setToZero(); 
}


//_____________________________________________________________________________
/*
 * Connect properties to local pointers.
 */
void JiangJointInfo::
constructProperties()
{
    Array<string> defaultCoordNames;
	defaultCoordNames.append("all");
    constructProperty_coord_names(defaultCoordNames);

    // Here are some examples of other constructing other scalar property types.
    // Uncomment them as you need them.
    // ------------------------------------------------------
    //constructProperty_string_property("defaultString");
    //constructProperty_int_property(10);
    //constructProperty_bool_property(true);
    //constructProperty_double_property(1.5);
}


//=============================================================================
// CONSTRUCTION METHODS
//=============================================================================
//_____________________________________________________________________________
/**
 * Construct a description for the body kinematics files.
 */
void JiangJointInfo::
constructDescription()
{
	string descrip;

	descrip = "\nThis file contains body positions (of origin) and orientations.\n";
	descrip += "\nUnits are S.I. units (seconds, meters, Newtons, ...)";
	if(getInDegrees()) {
		descrip += "\nAngles are in degrees.";
	} else {
		descrip += "\nAngles are in radians.";
	}
	descrip += "\n\n";

	setDescription(descrip);
}

//_____________________________________________________________________________
/**
 * Construct column labels for the output results.
 *
 * For analyses that run during a simulation, the first column is almost
 * always time.  For the purpose of example, the code below adds labels
 * appropriate for recording the translation and orientation of each
 * body in the model.
 *
 * This method needs to be called as necessary to update the column labels.
 */
void JiangJointInfo::
constructColumnLabels()
{
	if(_model==NULL) return;

	Array<string> labels;
	labels.append("time");

	const CoordinateSet& coordSet = _model->getCoordinateSet();

	if(get_coord_names(0) == "all"){
		_CoordIndices.setSize(coordSet.getSize());
		// Get indices of all the bodies.
		for(int j=0;j<coordSet.getSize();j++)
			_CoordIndices[j]=j;
	}
	else{
		_CoordIndices.setSize(getProperty_coord_names().size());
		// Get indices of just the bodies listed.
		for(int j=0;j<getProperty_coord_names().size();j++)
			_CoordIndices[j]=coordSet.getIndex(get_coord_names(j));
	}

	//Do the analysis on the coordinates that are in the indices list
	for(int i=0; i<_CoordIndices.getSize(); i++) {
		const Coordinate& coord = coordSet.get(_CoordIndices[i]);
		labels.append(coord.getName());
	}

	setColumnLabels(labels);
}

//_____________________________________________________________________________
/**
 * Set up storage objects.
 *
 * In general, the storage objects in your analysis are used to record
 * the results of your analysis and write them to file.  You will often
 * have a number of storage objects, each for recording a different
 * kind of result.
 */
void JiangJointInfo::
setupStorage()
{
	// Positions
	_storeJointTorque.reset(0);
	_storeJointTorque.setName("JointTorque");
	_storeJointTorque.setDescription(getDescription());
	_storeJointTorque.setColumnLabels(getColumnLabels());
}


//_____________________________________________________________________________
/**
 * Set the model for which this analysis is to be run.
 *
 * Sometimes the model on which an analysis should be run is not available
 * at the time an analysis is created.  Or, you might want to change the
 * model.  This method is used to set the model on which the analysis is
 * to be run.
 *
 * @param aModel Model pointer
 */
void JiangJointInfo::
setModel(Model& aModel)
{
	// SET THE MODEL IN THE BASE CLASS
	Super::setModel(aModel);

	// UPDATE VARIABLES IN THIS CLASS
	constructDescription();
	constructColumnLabels();
	setupStorage();

	//Setup size of work array to hold body positions
	int numCoord = _CoordIndices.getSize();
	_torques.resize(numCoord);
}


//=============================================================================
// ANALYSIS
//=============================================================================
//_____________________________________________________________________________
/**
 * Compute and record the results.
 *
 * This method, for the purpose of example, records the position and
 * orientation of each body in the model.  You will need to customize it
 * to perform your analysis.
 *
 * @param aT Current time in the simulation.
 * @param aX Current values of the controls.
 * @param aY Current values of the states: includes generalized coords and speeds
 */
int JiangJointInfo::
record(const SimTK::State& s)
{
	//joint torque
	_model->getMatterSubsystem().multiplyBySystemJacobianTranspose(s,
		_model->getMultibodySystem().getRigidBodyForces(s, SimTK::Stage::Dynamics), _torques);
	_torques += _model->getMultibodySystem().getMobilityForces(s, SimTK::Stage::Dynamics);
	
	_storeJointTorque.append(s.getTime(), _torques);

	// VELOCITY 

	// ACCELERATIONS


	return(0);
}
//_____________________________________________________________________________
/**
 * This method is called at the beginning of an analysis so that any
 * necessary initializations may be performed.
 *
 * This method is meant to be called at the begining of an integration in
 * Model::integBeginCallback() and has the same argument list.
 *
 * @param aStep Step number of the integration.
 * @param aDT Size of the time step that will be attempted.
 * @param aT Current time in the integration.
 * @param aX Current control values.
 * @param aY Current states.
 * @param aYP Current pseudo states.
 * @param aDYDT Current state derivatives.
 *
 * @return -1 on error, 0 otherwise.
 */
int JiangJointInfo::
begin(SimTK::State& s)
{
	if(!proceed()) return(0);

	// RESET STORAGE
	_storeJointTorque.reset(s.getTime());  //->reset(s.getTime());

	// RECORD
	int status = 0;
	if(_storeJointTorque.getSize()<=0) {
		status = record(s);
	}

	return(status);
}
//_____________________________________________________________________________
/**
 * This method is called to perform the analysis.  It can be called during
 * the execution of a forward integrations or after the integration by
 * feeding it the necessary data.
 *
 * When called during an integration, this method is meant to be called in
 * Model::integStepCallback(), which has the same argument list.
 *
 * @param aXPrev Controls at the beginining of the current time step.
 * @param aYPrev States at the beginning of the current time step.
 * @param aYPPrev Pseudo states at the beginning of the current time step.
 * @param aStep Step number of the integration.
 * @param aDT Size of the time step that was just taken.
 * @param aT Current time in the integration.
 * @param aX Current control values.
 * @param aY Current states.
 * @param aYP Current pseudo states.
 * @param aDYDT Current state derivatives.
 *
 * @return -1 on error, 0 otherwise.
 */
int JiangJointInfo::
step(const SimTK::State& s, int stepNumber)
{
	if(!proceed(stepNumber)) return(0);

	record(s);

	return(0);
}
//_____________________________________________________________________________
/**
 * This method is called at the end of an analysis so that any
 * necessary finalizations may be performed.
 *
 * This method is meant to be called at the end of an integration in
 * Model::integEndCallback() and has the same argument list.
 *
 * @param aStep Step number of the integration.
 * @param aDT Size of the time step that was just completed.
 * @param aT Current time in the integration.
 * @param aX Current control values.
 * @param aY Current states.
 * @param aYP Current pseudo states.
 * @param aDYDT Current state derivatives.
 *
 * @return -1 on error, 0 otherwise.
 */
int JiangJointInfo::
end(SimTK::State& s)
{
	if(!proceed()) return(0);

	record(s);

	return(0);
}


//=============================================================================
// IO
//=============================================================================
//_____________________________________________________________________________
/**
 * Print results.
 * 
 * The file names are constructed as
 * aDir + "/" + aBaseName + "_" + ComponentName + aExtension
 *
 * @param aDir Directory in which the results reside.
 * @param aBaseName Base file name.
 * @param aDT Desired time interval between adjacent storage vectors.  Linear
 * interpolation is used to print the data out at the desired interval.
 * @param aExtension File extension.
 *
 * @return 0 on success, -1 on error.
 */
int JiangJointInfo::
printResults(const string &aBaseName,const string &aDir,double aDT,
				 const string &aExtension)
{
	// POSITIONS
	//_storePos.scaleTime(_model->getTimeNormConstant());
	Storage::printResult(&_storeJointTorque,aBaseName+"_"+getName()+"_pos",aDir,aDT,aExtension);

	// VELOCITIES


	// ACCELERATIONS

	return(0);
}
