# Supplementary material for: A Neural Controller Model Considering the Vestibulospinal Tract in Human Postural Control
Source: Front Comput Neurosci. 2022 Feb 25;16:785099. doi: 10.3389/fncom.2022.785099 (PMC8913724; doi:10.3389/fncom.2022.785099)
Supplement: Supplementary file 6 [file Data_Sheet_1.ZIP › SourceCode/src/worker/stance_controller.cpp]

/********************************
Stance_Controller.cpp, including
1. Reticulospinal Tract Controller
2. PD controller for balance Control
3. feng1998StretchReflexController (Ref. from A.E. Clark2012 and postural feedback project @simtk.org)

Time Delay:
1. Feedback delay: 40ms
2. Transmission Delay for neural control: 40ms
3. Activation dynamcis: activation time constant= 20ms; deactivation
time constant = 40ms.
********************************/
#include "stance_controller.h"

// This allows us to use SimTK functions, classes, etc., without having to
// prefix the names of those things with "SimTK::".
using namespace SimTK;

// This allows us to use standard functions, classes
using namespace std;

#include <random>
normal_distribution<> norm_mt2(0.0, 1.0);


// Measure for the stretch reflex controller. Based on ProbeMeasure from OpenSim
template <class T>
class MuscleMeasure : public SimTK::Measure_<T> {
public:
	SimTK_MEASURE_HANDLE_PREAMBLE(MuscleMeasure, Measure_<T>);

	MuscleMeasure(Subsystem& sub, const OpenSim::Jiang2013StanceController& reflex, int index,
		OpenSim::Jiang2013StanceController::MeasureType type)
		:   SimTK::Measure_<T>(sub, new Implementation(reflex, index, type), AbstractMeasure::SetHandle())
	{ }


	SimTK_MEASURE_HANDLE_POSTSCRIPT(MuscleMeasure, Measure_<T>);
};

template <class T>
class MuscleMeasure<T>::Implementation : public SimTK::Measure_<T>::Implementation {
public:
	Implementation(const OpenSim::Jiang2013StanceController& reflex, int index, OpenSim::Jiang2013StanceController::MeasureType type)
		:   SimTK::Measure_<T>::Implementation(1), m_reflex(reflex), i(index), type(type) {}

	// Default copy constructor, destructor, copy assignment are fine.

	// Implementations of virtual methods.
	Implementation* cloneVirtual() const {return new Implementation(*this);}
	int getNumTimeDerivativesVirtual() const { return 0; }
	Stage getDependsOnStageVirtual(int order) const
	{ return Stage::Velocity; }

	void calcCachedValueVirtual(const State& s, int derivOrder, T& value) const
	{
		SimTK_ASSERT1_ALWAYS(derivOrder==0,
			"MuscleMeasure::Implementation::calcCachedValueVirtual():"
			" derivOrder %d seen but only 0 allowed.", derivOrder);

		value = m_reflex.computeMeasureInput(s, type, i);
	}

private:
	const OpenSim::Jiang2013StanceController& m_reflex;
	int i;
	OpenSim::Jiang2013StanceController::MeasureType type;
};

// This measure takes two source measures and returns either the larger or smaller one
template <class T>
class MaxMinMeasure : public Measure_<T> {
public:
	SimTK_MEASURE_HANDLE_PREAMBLE(MaxMinMeasure, Measure_<T>);

	MaxMinMeasure(Subsystem& sub, const Measure_<T>& first, const Measure_<T>& second, bool max)
		:   Measure_<T>(sub, new Implementation(first, second, max), 
		AbstractMeasure::SetHandle())
	{
		SimTK_ERRCHK_ALWAYS
			(this->getSubsystem().isSameSubsystem(first.getSubsystem())
			&& this->getSubsystem().isSameSubsystem(second.getSubsystem()),
			"MaxMinMeasure<T>::ctor()",
			"Arguments must be in the same Subsystem as this Measure.");
	}

	SimTK_MEASURE_HANDLE_POSTSCRIPT(MaxMinMeasure, Measure_<T>);
};

template <class T>
class MaxMinMeasure<T>::Implementation : public Measure_<T>::Implementation {
public:
	Implementation(const Measure_<T>& first,
		const Measure_<T>& second,
		bool max)
		: first(first), second(second), max(max) {}

	Implementation* cloneVirtual() const OVERRIDE_11
	{   return new Implementation(*this); }

	int getNumTimeDerivativesVirtual() const OVERRIDE_11 { return 0; }

	Stage getDependsOnStageVirtual(int order) const OVERRIDE_11 
	{ return Stage(std::max(first.getDependsOnStage(order),
	second.getDependsOnStage(order))); }

	void calcCachedValueVirtual(const State& s, int derivOrder, T& value) const
		OVERRIDE_11
	{
		double v1 = first.getValue(s, derivOrder);
		double v2 = second.getValue(s, derivOrder);

		if (max)
			value = std::max(v1, v2);
		else
			value = std::min(v1, v2);
	}
private:
	Measure_<T> first;
	Measure_<T> second;
	bool max;
};

namespace OpenSim
{


	Jiang2013StanceController::Jiang2013StanceController() : Controller()
	{
		constructProperties();
	}


	Jiang2013StanceController::Jiang2013StanceController(            
		Vector & U_rst,
		double static_gain,
		double dynamic_gain,
		double lambda_l,
		double lambda_v,
		SimTK::Vector &pd_gains_val,
		Real feedback_delay,
		Real transmission_delay,
		double startTime,
		double finalTime
		) : Controller()
	{

		Vec_Urst.resize(70);


		pd_gains_p.resize(70);
		pd_gains_d.resize(70);
		obj_length.resize(70);
		head_gains.resize(94);
		for (int i = 0; i < 94; i++) {
			head_gains[i].resize(20);
		}
		A_muscle.resize(94);

		muscles_back.resize(70);
		muscles_hip.resize(70);
		muscles_knee.resize(70);
		muscles_ankle.resize(70);

		leftMuscleNames.resize(70);
		rightMuscleNames.resize(70);


		for(int i=0; i<gains.get_num_gains();i++)
		{
			gains.set_gain_value(i,pd_gains_val[i]);
		}

		//cout<<"Construcr default properties!"<<endl;
		constructProperties();
		//set_U_rst(U_rst);
		Vec_Urst=U_rst;
		set_static_gain(static_gain);
		set_dynamic_gain(dynamic_gain);
		set_lambda_l(lambda_l);
		set_lambda_v(lambda_v);
		set_feedback_delay(feedback_delay);
		set_transmission_delay(transmission_delay);
		set_startTime(startTime);
		set_finalTime(finalTime);

	}

	void Jiang2013StanceController::setUrst(Vector & rst)
	{

		Vec_Urst = rst;
	}


	void Jiang2013StanceController::computeControls(const State& s, Vector& controls) const
	{

		// Reflex control
		double control = 0;


		int j=0;
		for(int i=0; i<getActuatorSet().getSize(); i++) {
			const Millard2012EquilibriumMuscle *musc = static_cast<const Millard2012EquilibriumMuscle*>(&getActuatorSet().get(i));

			control = muscleUrst[i].getValue(s) + muscleUpd[i].getValue(s) + muscleUves[i].getValue(s);
			if (s.getTime() == 0) control = muscleUrst[i].getValue(s);
			
			
			if(control>1.0) control=1.0;
			if(control<0.001) control=0.001;


			
			musc->addInControls(Vector(1,control),controls);

			const Millard2012EquilibriumMuscle *musc2 = dynamic_cast<const Millard2012EquilibriumMuscle*>(&actuators[ind]);
			musc2->addInControls(Vector(1,control),controls);
			}
			}*/


			Vector actControls(1, control);

			// Add controls to whatever controls are already in place.
			musc->addInControls(actControls, controls);

		}
	}


	double Jiang2013StanceController::computeMeasureInput(const State& s, int type, int index) const {
		if (type > MEASURETYPE_MAX) {
			stringstream errorMessage;
			errorMessage << getConcreteClassName() << ": Invalid type: " << index;
			throw OpenSim::Exception(errorMessage.str());
		}


		MeasureType measureType = (MeasureType)type;

		const Set<const Actuator>& actuators = getActuatorSet();
		const Muscle *m = static_cast<const Muscle *>(&actuators[index]);

		double calc_result = 0.0;

		mt19937 mt2(index + (s.getTime() + pd_gains_p[0]) * 10e9 + num4noise);
		double noise_rate_prop = c_noise4prop * norm_mt2(mt2);
		double noise_rate_vest = c_noise4vest * norm_mt2(mt2);

		

		if (measureType == MEASURETYPE_l0)
		{
			return obj_length[index];}
		else if(measureType == MEASURETYPE_l)
			return m->getLength(s);
		else if(measureType == MEASURETYPE_l_dot)
			return m->getLengtheningSpeed(s);
		else if (measureType == MEASURETYPE_URST)
			return Vec_Urst.get(index);
		else if (measureType == MEASURETYPE_UPD) {
			double l0 = musclel0[index].getValue(s);
			double l = musclel[index].getValue(s);
			double lr= musclelr[index].getValue(s) + (muscleL_var[index] * noise_rate_prop);
			double ldot = muscleldot[index].getValue(s) + (muscleV_var[index] * noise_rate_prop);
			double Vmax = m->getMaxContractionVelocity();
			double u;
			u=pd_gains_p[index]*lr/(l0)+pd_gains_d[index]*ldot/(Vmax*m->getOptimalFiberLength()); 
			return u;


		}
		else if (measureType == MEASURETYPE_HEAD_POSITION_X || measureType == MEASURETYPE_HEAD_POSITION_Y || measureType == MEASURETYPE_HEAD_POSITION_Z) {
			SimTK::Vec3 pos;
			getHeadPosition(s, pos);
			if (s.getTime() == 0) {
			for (int k = 0; k < 3; k++) {
				pos[k] = obj_pos[k];
			}
		}
			if (measureType == MEASURETYPE_HEAD_POSITION_X) {
				calc_result = pos[0] - obj_pos[0];
				return calc_result;
			}
			else if (measureType == MEASURETYPE_HEAD_POSITION_Y) {
				calc_result = pos[1] - obj_pos[1];
				if (calc_result > 0)
					calc_result = 0.0;
				return calc_result;
			}
			else {
				calc_result = pos[2] - obj_pos[2];
				return calc_result;
			}
		}
		else if (measureType == MEASURETYPE_HEAD_ANGLE_X || measureType == MEASURETYPE_HEAD_ANGLE_Y || measureType == MEASURETYPE_HEAD_ANGLE_Z) {
			double dang1 = 0.0, dang2 = 0.0, dang3 = 0.0;
			double* ang1 = &dang1, * ang2 = &dang2, * ang3 = &dang3;
			getHeadAngle(s, ang1, ang2, ang3);
			if (s.getTime() == 0) {
				objang[0] = *ang1;
				objang[1] = *ang2;
				objang[2] = *ang3;
			}
			
			if (measureType == MEASURETYPE_HEAD_ANGLE_X) {
				calc_result = *ang1-objang[0];
				return calc_result;
			}
			else if (measureType == MEASURETYPE_HEAD_ANGLE_Y) {
				calc_result = *ang2-objang[1];
				return calc_result;
			}
			else {
				calc_result = *ang3-objang[2];
				return calc_result;
			}
		}
		else if (measureType == MEASURETYPE_HEAD_LINEAR_VELOCITY_X || measureType == MEASURETYPE_HEAD_LINEAR_VELOCITY_Y || measureType == MEASURETYPE_HEAD_LINEAR_VELOCITY_Z) {
			SimTK::Vec3 vel_l;
			getHeadVelocity(s, vel_l);
			if (s.getTime() == 0)
				vel_l.setToZero();
			if (measureType == MEASURETYPE_HEAD_LINEAR_VELOCITY_X) {
				return vel_l[0];
			}
			else if (measureType == MEASURETYPE_HEAD_LINEAR_VELOCITY_Y) {
				if (vel_l[1] > 0)
					vel_l[1]=0.0;
				return vel_l[1];
			}
			else {
				return vel_l[2];
			}
		}
		else if (measureType == MEASURETYPE_HEAD_ANGULAR_VELOCITY_X || measureType == MEASURETYPE_HEAD_ANGULAR_VELOCITY_Y || measureType == MEASURETYPE_HEAD_ANGULAR_VELOCITY_Z) {
			SimTK::Vec3 vel_a;
			vel_a.setToZero();
			getHeadAngularVelocity(s, vel_a);
			if (s.getTime() == 0)
				vel_a.setToZero();
			if (measureType == MEASURETYPE_HEAD_ANGULAR_VELOCITY_X) {
				return vel_a[0];
			}
			else if (measureType == MEASURETYPE_HEAD_ANGULAR_VELOCITY_Y) {
				return vel_a[1];
			}
			else {
				return vel_a[2];
			}
		}
		else if (measureType == MEASURETYPE_HEAD_LINEAR_ACCELERATION_X || measureType == MEASURETYPE_HEAD_LINEAR_ACCELERATION_Y || measureType == MEASURETYPE_HEAD_LINEAR_ACCELERATION_Z) {
			SimTK::Vec3 acc_l;
			acc_l.setToZero();
			getHeadAcceleration(s, headposition, acc_l);
			if (s.getTime() == 0)
				acc_l.setToZero();
			if (measureType == MEASURETYPE_HEAD_LINEAR_ACCELERATION_X) {
				return acc_l[0];
			}
			else if (measureType == MEASURETYPE_HEAD_LINEAR_ACCELERATION_Y) {
				if (acc_l[1] > 0)
					acc_l[1] = 0.0;
				return acc_l[1];
			}
			else {
				return acc_l[2];
			}
		}
		else if (measureType == MEASURETYPE_HEAD_ANGULAR_ACCELERATION_X || measureType == MEASURETYPE_HEAD_ANGULAR_ACCELERATION_Y || measureType == MEASURETYPE_HEAD_ANGULAR_ACCELERATION_Z) {
			SimTK::Vec3 acc_a;
			acc_a.setToZero();
			getHeadAngularAcceleration(s, acc_a);
			if (s.getTime() == 0)
				acc_a.setToZero();
			if (measureType == MEASURETYPE_HEAD_ANGULAR_ACCELERATION_X) {
				return acc_a[0];
			}
			else if (measureType == MEASURETYPE_HEAD_ANGULAR_ACCELERATION_Y) {
				return acc_a[1];
			}
			else {
				return acc_a[2];
			}
		}
		else if (measureType == MEASURETYPE_UVES) {
			double acc_lx, acc_ly, acc_lz, acc_ax, acc_ay, acc_az;
			double vel_lx,vel_ly,vel_lz, vel_ax, vel_ay, vel_az;
			double pos_x, pos_y, pos_z, ang_x, ang_y, ang_z;
			acc_lx = Delayed_head_acc_lx[index].getValue(s) + (vest_var[0] * noise_rate_vest);
			acc_ly = Delayed_head_acc_ly[index].getValue(s) + (vest_var[1] * noise_rate_vest);
			acc_lz = Delayed_head_acc_lz[index].getValue(s) + (vest_var[2] * noise_rate_vest);
			acc_ax = Delayed_head_acc_ax[index].getValue(s) + (vest_var[3] * noise_rate_vest);
			acc_ay = Delayed_head_acc_ay[index].getValue(s) + (vest_var[4] * noise_rate_vest);
			acc_az = Delayed_head_acc_az[index].getValue(s) + (vest_var[5] * noise_rate_vest);
			vel_lx = Delayed_head_vel_lx[index].getValue(s) + (vest_var[6] * noise_rate_vest);
			vel_ly = Delayed_head_vel_ly[index].getValue(s) + (vest_var[7] * noise_rate_vest);
			vel_lz = Delayed_head_vel_lz[index].getValue(s) + (vest_var[8] * noise_rate_vest);
			vel_ax = Delayed_head_vel_ax[index].getValue(s) + (vest_var[9] * noise_rate_vest);
			vel_ay = Delayed_head_vel_ay[index].getValue(s) + (vest_var[10] * noise_rate_vest);
			vel_az = Delayed_head_vel_az[index].getValue(s) + (vest_var[11] * noise_rate_vest);
			pos_x = Delayed_head_pos_x[index].getValue(s) + (vest_var[12] * noise_rate_vest);
			pos_y = Delayed_head_pos_y[index].getValue(s) + (vest_var[13] * noise_rate_vest);
			pos_z = Delayed_head_pos_z[index].getValue(s) + (vest_var[14] * noise_rate_vest);
			ang_x = Delayed_head_ang_x[index].getValue(s) + (vest_var[15] * noise_rate_vest);
			ang_y = Delayed_head_ang_y[index].getValue(s) + (vest_var[16] * noise_rate_vest);
			ang_z = Delayed_head_ang_z[index].getValue(s) + (vest_var[17] * noise_rate_vest);
			double calc_ves_result = 0.0;

			calc_ves_result = head_gains[index][1] * fabs(acc_lx) +
				head_gains[index][2] * fabs(acc_ly) +
				head_gains[index][3] * fabs(acc_lz) +
				head_gains[index][4] * fabs(acc_ax) +
				head_gains[index][5] * fabs(acc_ay) +
				head_gains[index][6] * fabs(acc_az) +
				head_gains[index][7] * fabs(vel_lx) +
					head_gains[index][8] * fabs(vel_ly) +
					head_gains[index][9] * fabs(vel_lz) +
					head_gains[index][10] * fabs(vel_ax) +
					head_gains[index][11] * fabs(vel_ay) +
					head_gains[index][12] * fabs(vel_az) +
				head_gains[index][13] * fabs(pos_x) +
					head_gains[index][14] * fabs(pos_y) +
					head_gains[index][15] * fabs(pos_z) +
					head_gains[index][16] * fabs(ang_x) +
					head_gains[index][17] * fabs(ang_y) +
					head_gains[index][18] * fabs(ang_z);
			
			if (A_muscle[index] == 1) {

				calc_ves_result = -1.0 * calc_ves_result;

			}
			return calc_ves_result; 


		}

		cout<<"Error: measureType"<<endl;
		return 0.0;
	}

	void Jiang2013StanceController::getHeadPosition(const SimTK::State& s, SimTK::Vec3& out) const
	{
		out.setToZero();

		_model->getSimbodyEngine().transformPosition(s, _model->getBodySet().get("skull"), headposition, _model->getGround(), out);
	}

	void Jiang2013StanceController::getHeadAngle(const SimTK::State& s,double* out1, double* out2, double* out3) const {
		double dircos[3][3];
		_model->getSimbodyEngine().getDirectionCosines(s,_model->getBodySet().get("skull"),dircos);
		_model->getSimbodyEngine().convertDirectionCosinesToAngles(dircos, out1, out2, out3);
	}

	void Jiang2013StanceController::getHeadVelocity(const SimTK::State& s, SimTK::Vec3& out) const
	{
		out.setToZero();

		_model->getSimbodyEngine().getVelocity(s, _model->getBodySet().get("skull"), headposition, out);
	}

	void Jiang2013StanceController::getHeadAngularVelocity(const SimTK::State& s, SimTK::Vec3& out) const
	{
		_model->getSimbodyEngine().getAngularVelocity(s, _model->getBodySet().get("skull"), out);
	}

	void Jiang2013StanceController::getHeadAcceleration(const SimTK::State& s, const SimTK::Vec3& headposition, SimTK::Vec3& out) const {
		if (s.getSubsystemStage(_model->getMultibodySystem().getMatterSubsystem().getMySubsystemIndex()) < SimTK::Stage::Dynamics)
			_model->computeStateVariableDerivatives(s);
		out.setToZero();
		_model->getSimbodyEngine().getAcceleration(s, _model->getBodySet().get("skull"), headposition, out);
	}

	void Jiang2013StanceController::getHeadAngularAcceleration(const SimTK::State& s, SimTK::Vec3& out) const
	{
		if (s.getSubsystemStage(_model->getMultibodySystem().getMatterSubsystem().getMySubsystemIndex()) < SimTK::Stage::Dynamics)
			_model->computeStateVariableDerivatives(s);
		out.setToZero();
		_model->getSimbodyEngine().getAngularAcceleration(s, _model->getBodySet().get("skull"), out);
	}


	void Jiang2013StanceController::constructProperties()
	{
		Vec_Urst.setToZero();
		constructProperty_static_gain(0.0);
		constructProperty_dynamic_gain(0.0);
		constructProperty_lambda_l(1.0);
		constructProperty_lambda_v(1.0);
		constructProperty_feedback_delay(0.0);
		constructProperty_transmission_delay(0.0);
		constructProperty_startTime(0.0);
		constructProperty_finalTime(1.0);
	}

	void Jiang2013StanceController::setObjectiveLength(SimTK::Array_<double> objective_length)
	{

		obj_length = objective_length;
	}

	void Jiang2013StanceController::UpdMuscleGains(std::vector<Array<std::string> > &MuscleGroups, SimTK::Vector& pd_gains_val, int num, double coeff_noise, double coeff_noise2)
	{
		cout<<"start updating gains"<<endl;

		num4noise = num;
		c_noise4prop = coeff_noise;
		c_noise4vest = coeff_noise2;

		//set muscle variance 
		muscleL_var.resize(_model->getMuscles().getSize());
		ifstream ifs_ml("muscle_length_variance.txt");
		string str_ml;
		for (int i = 0; i < muscleL_var.size(); i++) {
			ifs_ml >> str_ml;
			muscleL_var[i] = stod(str_ml);
		}

		muscleV_var.resize(_model->getMuscles().getSize());
		ifstream ifs_mv("muscle_velocity_variance.txt");
		string str_mv;
		for (int i = 0; i < muscleV_var.size(); i++) {
			ifs_mv >> str_mv;
			muscleV_var[i] = stod(str_mv);
		}

		//set vestibular variance
		vest_var.resize(18);
		ifstream ifs_v("vest_variance.txt");
		string str_v;
		for (int i = 0; i < 18; i++) {
			ifs_v >> str_v;
			vest_var[i] = stod(str_v);
		}
		
		//check variance
		cout << "muscle length variance" << endl;
		for (int i=0; i < muscleL_var.size(); i++) {
			cout << muscleL_var[i] << endl;
		}
		cout << "muscle veclocity variance" << endl;
		for (int i = 0; i < muscleL_var.size(); i++) {
			cout << muscleV_var[i] << endl;
		}
		cout << "vestibular variance" << endl;
		for (int i=0; i < vest_var.size(); i++) {
			cout << vest_var[i] << endl;
		}
		cout << c_noise4prop << "," << c_noise4vest << endl;

		for(int i=0; i<gains.get_num_gains();i++)
		{
			gains.set_gain_value(i,pd_gains_val[i]);
		}

		A_muscle.resize(_model->getMuscles().getSize());

		Array<string> hip_ex=MuscleGroups[0];
		Array<string> ankle_ex=MuscleGroups[1];
		Array<string> knee_ex=MuscleGroups[2];
		Array<string> lumbar_ex=MuscleGroups[3];
		Array<string> hip_fl=MuscleGroups[4];
		Array<string> ankle_fl=MuscleGroups[5];
		Array<string> knee_fl=MuscleGroups[6];
		Array<string> lumbar_fl=MuscleGroups[7];
		Array<string> ankle_subtalar_ev = MuscleGroups[8];
		Array<string> ankle_subtalar_in = MuscleGroups[9];
		Array<string> bi_muscles=MuscleGroups[10];
		Array<string> neck_ex = MuscleGroups[11];
		Array<string> neck_fl = MuscleGroups[12];
		Array<string> bi_neck = MuscleGroups[13];
		Array<string> flexor = MuscleGroups[14];

		const OpenSim::Set<Muscle>& Muscles = _model->getMuscles();
		for(int i=0; i<Muscles.getSize();i++)
		{
			string name = Muscles[i].getName();

			size_t ind = name.find("_l",name.length()-2);
			if(ind!=-1)
				name.replace(ind+1,ind+1,"r");

			//extensor or flexor flag
			if(flexor.findIndex(name) !=-1)
				A_muscle[i] = 1;
			else A_muscle[i] = -1;


			if(hip_ex.findIndex(name)!=-1)
			{
					pd_gains_p[i] = gains.get_gain_value("pd_kp_hip_ex");
					pd_gains_d[i] = gains.get_gain_value("pd_kd_hip_ex");
					head_gains[i][1] = gains.get_gain_value("pd_acc_lx_hip_ex");
					head_gains[i][2] = gains.get_gain_value("pd_acc_ly_hip_ex");
					head_gains[i][3] = gains.get_gain_value("pd_acc_lz_hip_ex");
					head_gains[i][4] = gains.get_gain_value("pd_acc_ax_hip_ex");
					head_gains[i][5] = gains.get_gain_value("pd_acc_ay_hip_ex");
					head_gains[i][6] = gains.get_gain_value("pd_acc_az_hip_ex");
					head_gains[i][7] = gains.get_gain_value("pd_vel_lx_hip_ex");
					head_gains[i][8] = gains.get_gain_value("pd_vel_ly_hip_ex");
					head_gains[i][9] = gains.get_gain_value("pd_vel_lz_hip_ex");
					head_gains[i][10] = gains.get_gain_value("pd_vel_ax_hip_ex");
					head_gains[i][11] = gains.get_gain_value("pd_vel_ay_hip_ex");
					head_gains[i][12] = gains.get_gain_value("pd_vel_az_hip_ex");
					head_gains[i][13] = gains.get_gain_value("pd_pos_x_hip_ex");
					head_gains[i][14] = gains.get_gain_value("pd_pos_y_hip_ex");
					head_gains[i][15] = gains.get_gain_value("pd_pos_z_hip_ex");
					head_gains[i][16] = gains.get_gain_value("pd_ang_x_hip_ex");
					head_gains[i][17] = gains.get_gain_value("pd_ang_y_hip_ex");
					head_gains[i][18] = gains.get_gain_value("pd_ang_z_hip_ex");
			}

			if(knee_ex.findIndex(name)!=-1)
			{
				pd_gains_p[i]=gains.get_gain_value("pd_kp_knee_ex");
				pd_gains_d[i]=gains.get_gain_value("pd_kd_knee_ex");
				head_gains[i][1] = gains.get_gain_value("pd_acc_lx_knee_ex");
				head_gains[i][2] = gains.get_gain_value("pd_acc_ly_knee_ex");
				head_gains[i][3] = gains.get_gain_value("pd_acc_lz_knee_ex");
				head_gains[i][4] = gains.get_gain_value("pd_acc_ax_knee_ex");
				head_gains[i][5] = gains.get_gain_value("pd_acc_ay_knee_ex");
				head_gains[i][6] = gains.get_gain_value("pd_acc_az_knee_ex");
				head_gains[i][7] = gains.get_gain_value("pd_vel_lx_knee_ex");
				head_gains[i][8] = gains.get_gain_value("pd_vel_ly_knee_ex");
				head_gains[i][9] = gains.get_gain_value("pd_vel_lz_knee_ex");
				head_gains[i][10] = gains.get_gain_value("pd_vel_ax_knee_ex");
				head_gains[i][11] = gains.get_gain_value("pd_vel_ay_knee_ex");
				head_gains[i][12] = gains.get_gain_value("pd_vel_az_knee_ex");
				head_gains[i][13] = gains.get_gain_value("pd_pos_x_knee_ex");
				head_gains[i][14] = gains.get_gain_value("pd_pos_y_knee_ex");
				head_gains[i][15] = gains.get_gain_value("pd_pos_z_knee_ex");
				head_gains[i][16] = gains.get_gain_value("pd_ang_x_knee_ex");
				head_gains[i][17] = gains.get_gain_value("pd_ang_y_knee_ex");
				head_gains[i][18] = gains.get_gain_value("pd_ang_z_knee_ex");
			}

			if(ankle_ex.findIndex(name)!=-1)
			{
				pd_gains_p[i]=gains.get_gain_value("pd_kp_ankle_ex");
				pd_gains_d[i]=gains.get_gain_value("pd_kd_ankle_ex");
				head_gains[i][1] = gains.get_gain_value("pd_acc_lx_ankle_ex");
				head_gains[i][2] = gains.get_gain_value("pd_acc_ly_ankle_ex");
				head_gains[i][3] = gains.get_gain_value("pd_acc_lz_ankle_ex");
				head_gains[i][4] = gains.get_gain_value("pd_acc_ax_ankle_ex");
				head_gains[i][5] = gains.get_gain_value("pd_acc_ay_ankle_ex");
				head_gains[i][6] = gains.get_gain_value("pd_acc_az_ankle_ex");
				head_gains[i][7] = gains.get_gain_value("pd_vel_lx_ankle_ex");
				head_gains[i][8] = gains.get_gain_value("pd_vel_ly_ankle_ex");
				head_gains[i][9] = gains.get_gain_value("pd_vel_lz_ankle_ex");
				head_gains[i][10] = gains.get_gain_value("pd_vel_ax_ankle_ex");
				head_gains[i][11] = gains.get_gain_value("pd_vel_ay_ankle_ex");
				head_gains[i][12] = gains.get_gain_value("pd_vel_az_ankle_ex");
				head_gains[i][13] = gains.get_gain_value("pd_pos_x_ankle_ex");
				head_gains[i][14] = gains.get_gain_value("pd_pos_y_ankle_ex");
				head_gains[i][15] = gains.get_gain_value("pd_pos_z_ankle_ex");
				head_gains[i][16] = gains.get_gain_value("pd_ang_x_ankle_ex");
				head_gains[i][17] = gains.get_gain_value("pd_ang_y_ankle_ex");
				head_gains[i][18] = gains.get_gain_value("pd_ang_z_ankle_ex");
			}

			if(lumbar_ex.findIndex(name)!=-1)
			{
				pd_gains_p[i]=gains.get_gain_value("pd_kp_back_ex");
				pd_gains_d[i]=gains.get_gain_value("pd_kd_back_ex");
				head_gains[i][1] = gains.get_gain_value("pd_acc_lx_back_ex");
				head_gains[i][2] = gains.get_gain_value("pd_acc_ly_back_ex");
				head_gains[i][3] = gains.get_gain_value("pd_acc_lz_back_ex");
				head_gains[i][4] = gains.get_gain_value("pd_acc_ax_back_ex");
				head_gains[i][5] = gains.get_gain_value("pd_acc_ay_back_ex");
				head_gains[i][6] = gains.get_gain_value("pd_acc_az_back_ex");
				head_gains[i][7] = gains.get_gain_value("pd_vel_lx_back_ex");
				head_gains[i][8] = gains.get_gain_value("pd_vel_ly_back_ex");
				head_gains[i][9] = gains.get_gain_value("pd_vel_lz_back_ex");
				head_gains[i][10] = gains.get_gain_value("pd_vel_ax_back_ex");
				head_gains[i][11] = gains.get_gain_value("pd_vel_ay_back_ex");
				head_gains[i][12] = gains.get_gain_value("pd_vel_az_back_ex");
				head_gains[i][13] = gains.get_gain_value("pd_pos_x_back_ex");
				head_gains[i][14] = gains.get_gain_value("pd_pos_y_back_ex");
				head_gains[i][15] = gains.get_gain_value("pd_pos_z_back_ex");
				head_gains[i][16] = gains.get_gain_value("pd_ang_x_back_ex");
				head_gains[i][17] = gains.get_gain_value("pd_ang_y_back_ex");
				head_gains[i][18] = gains.get_gain_value("pd_ang_z_back_ex");
			}

			if(hip_fl.findIndex(name) != -1)
			{
				pd_gains_p[i]=gains.get_gain_value("pd_kp_hip_fl");
				pd_gains_d[i]=gains.get_gain_value("pd_kd_hip_fl");
				head_gains[i][1] = gains.get_gain_value("pd_acc_lx_hip_fl");
				head_gains[i][2] = gains.get_gain_value("pd_acc_ly_hip_fl");
				head_gains[i][3] = gains.get_gain_value("pd_acc_lz_hip_fl");
				head_gains[i][4] = gains.get_gain_value("pd_acc_ax_hip_fl");
				head_gains[i][5] = gains.get_gain_value("pd_acc_ay_hip_fl");
				head_gains[i][6] = gains.get_gain_value("pd_acc_az_hip_fl");
				head_gains[i][7] = gains.get_gain_value("pd_vel_lx_hip_fl");
				head_gains[i][8] = gains.get_gain_value("pd_vel_ly_hip_fl");
				head_gains[i][9] = gains.get_gain_value("pd_vel_lz_hip_fl");
				head_gains[i][10] = gains.get_gain_value("pd_vel_ax_hip_fl");
				head_gains[i][11] = gains.get_gain_value("pd_vel_ay_hip_fl");
				head_gains[i][12] = gains.get_gain_value("pd_vel_az_hip_fl");
				head_gains[i][13] = gains.get_gain_value("pd_pos_x_hip_fl");
				head_gains[i][14] = gains.get_gain_value("pd_pos_y_hip_fl");
				head_gains[i][15] = gains.get_gain_value("pd_pos_z_hip_fl");
				head_gains[i][16] = gains.get_gain_value("pd_ang_x_hip_fl");
				head_gains[i][17] = gains.get_gain_value("pd_ang_y_hip_fl");
				head_gains[i][18] = gains.get_gain_value("pd_ang_z_hip_fl");
			}

			if(knee_fl.findIndex(name)!=-1)
			{
				pd_gains_p[i]=gains.get_gain_value("pd_kp_knee_fl");
				pd_gains_d[i]=gains.get_gain_value("pd_kd_knee_fl");
				head_gains[i][1] = gains.get_gain_value("pd_acc_lx_knee_fl");
				head_gains[i][2] = gains.get_gain_value("pd_acc_ly_knee_fl");
				head_gains[i][3] = gains.get_gain_value("pd_acc_lz_knee_fl");
				head_gains[i][4] = gains.get_gain_value("pd_acc_ax_knee_fl");
				head_gains[i][5] = gains.get_gain_value("pd_acc_ay_knee_fl");
				head_gains[i][6] = gains.get_gain_value("pd_acc_az_knee_fl");
				head_gains[i][7] = gains.get_gain_value("pd_vel_lx_knee_fl");
				head_gains[i][8] = gains.get_gain_value("pd_vel_ly_knee_fl");
				head_gains[i][9] = gains.get_gain_value("pd_vel_lz_knee_fl");
				head_gains[i][10] = gains.get_gain_value("pd_vel_ax_knee_fl");
				head_gains[i][11] = gains.get_gain_value("pd_vel_ay_knee_fl");
				head_gains[i][12] = gains.get_gain_value("pd_vel_az_knee_fl");
				head_gains[i][13] = gains.get_gain_value("pd_pos_x_knee_fl");
				head_gains[i][14] = gains.get_gain_value("pd_pos_y_knee_fl");
				head_gains[i][15] = gains.get_gain_value("pd_pos_z_knee_fl");
				head_gains[i][16] = gains.get_gain_value("pd_ang_x_knee_fl");
				head_gains[i][17] = gains.get_gain_value("pd_ang_y_knee_fl");
				head_gains[i][18] = gains.get_gain_value("pd_ang_z_knee_fl");
			}

			if(ankle_fl.findIndex(name)!=-1)
			{
				pd_gains_p[i]=gains.get_gain_value("pd_kp_ankle_fl");
				pd_gains_d[i]=gains.get_gain_value("pd_kd_ankle_fl");
				head_gains[i][1] = gains.get_gain_value("pd_acc_ly_ankle_fl");
				head_gains[i][2] = gains.get_gain_value("pd_acc_ly_ankle_fl");
				head_gains[i][3] = gains.get_gain_value("pd_acc_lz_ankle_fl");
				head_gains[i][4] = gains.get_gain_value("pd_acc_ay_ankle_fl");
				head_gains[i][5] = gains.get_gain_value("pd_acc_ay_ankle_fl");
				head_gains[i][6] = gains.get_gain_value("pd_acc_az_ankle_fl");
				head_gains[i][7] = gains.get_gain_value("pd_vel_ly_ankle_fl");
				head_gains[i][8] = gains.get_gain_value("pd_vel_ly_ankle_fl");
				head_gains[i][9] = gains.get_gain_value("pd_vel_lz_ankle_fl");
				head_gains[i][10] = gains.get_gain_value("pd_vel_ay_ankle_fl");
				head_gains[i][11] = gains.get_gain_value("pd_vel_ay_ankle_fl");
				head_gains[i][12] = gains.get_gain_value("pd_vel_az_ankle_fl");
				head_gains[i][13] = gains.get_gain_value("pd_pos_x_ankle_fl");
				head_gains[i][14] = gains.get_gain_value("pd_pos_y_ankle_fl");
				head_gains[i][15] = gains.get_gain_value("pd_pos_z_ankle_fl");
				head_gains[i][16] = gains.get_gain_value("pd_ang_x_ankle_fl");
				head_gains[i][17] = gains.get_gain_value("pd_ang_y_ankle_fl");
				head_gains[i][18] = gains.get_gain_value("pd_ang_z_ankle_fl");
			}

			if(lumbar_fl.findIndex(name)!=-1)
			{
				pd_gains_p[i]=gains.get_gain_value("pd_kp_back_fl");
				pd_gains_d[i]=gains.get_gain_value("pd_kd_back_fl");
				head_gains[i][1] = gains.get_gain_value("pd_acc_lx_back_fl");
				head_gains[i][2] = gains.get_gain_value("pd_acc_ly_back_fl");
				head_gains[i][3] = gains.get_gain_value("pd_acc_lz_back_fl");
				head_gains[i][4] = gains.get_gain_value("pd_acc_ax_back_fl");
				head_gains[i][5] = gains.get_gain_value("pd_acc_ay_back_fl");
				head_gains[i][6] = gains.get_gain_value("pd_acc_az_back_fl");
				head_gains[i][7] = gains.get_gain_value("pd_vel_lx_back_fl");
				head_gains[i][8] = gains.get_gain_value("pd_vel_ly_back_fl");
				head_gains[i][9] = gains.get_gain_value("pd_vel_lz_back_fl");
				head_gains[i][10] = gains.get_gain_value("pd_vel_ax_back_fl");
				head_gains[i][11] = gains.get_gain_value("pd_vel_ay_back_fl");
				head_gains[i][12] = gains.get_gain_value("pd_vel_az_back_fl");
				head_gains[i][13] = gains.get_gain_value("pd_pos_x_back_fl");
				head_gains[i][14] = gains.get_gain_value("pd_pos_y_back_fl");
				head_gains[i][15] = gains.get_gain_value("pd_pos_z_back_fl");
				head_gains[i][16] = gains.get_gain_value("pd_ang_x_back_fl");
				head_gains[i][17] = gains.get_gain_value("pd_ang_y_back_fl");
				head_gains[i][18] = gains.get_gain_value("pd_ang_z_back_fl");
			}	

			

			if (neck_ex.findIndex(name) != -1)
			{
				pd_gains_p[i] = gains.get_gain_value("pd_kp_neck_ex");
				pd_gains_d[i] = gains.get_gain_value("pd_kd_neck_ex");
				head_gains[i][1] = gains.get_gain_value("pd_acc_lx_neck_ex");
				head_gains[i][2] = gains.get_gain_value("pd_acc_ly_neck_ex");
				head_gains[i][3] = gains.get_gain_value("pd_acc_lz_neck_ex");
				head_gains[i][4] = gains.get_gain_value("pd_acc_ax_neck_ex");
				head_gains[i][5] = gains.get_gain_value("pd_acc_ay_neck_ex");
				head_gains[i][6] = gains.get_gain_value("pd_acc_az_neck_ex");
				head_gains[i][7] = gains.get_gain_value("pd_vel_lx_neck_ex");
				head_gains[i][8] = gains.get_gain_value("pd_vel_ly_neck_ex");
				head_gains[i][9] = gains.get_gain_value("pd_vel_lz_neck_ex");
				head_gains[i][10] = gains.get_gain_value("pd_vel_ax_neck_ex");
				head_gains[i][11] = gains.get_gain_value("pd_vel_ay_neck_ex");
				head_gains[i][12] = gains.get_gain_value("pd_vel_az_neck_ex");
				head_gains[i][13] = gains.get_gain_value("pd_pos_x_neck_ex");
				head_gains[i][14] = gains.get_gain_value("pd_pos_y_neck_ex");
				head_gains[i][15] = gains.get_gain_value("pd_pos_z_neck_ex");
				head_gains[i][16] = gains.get_gain_value("pd_ang_x_neck_ex");
				head_gains[i][17] = gains.get_gain_value("pd_ang_y_neck_ex");
				head_gains[i][18] = gains.get_gain_value("pd_ang_z_neck_ex");
			}

			if (neck_fl.findIndex(name) != -1)
			{
				pd_gains_p[i] = gains.get_gain_value("pd_kp_neck_fl");
				pd_gains_d[i] = gains.get_gain_value("pd_kd_neck_fl");
				head_gains[i][1] = gains.get_gain_value("pd_acc_lx_neck_fl");
				head_gains[i][2] = gains.get_gain_value("pd_acc_ly_neck_fl");
				head_gains[i][3] = gains.get_gain_value("pd_acc_lz_neck_fl");
				head_gains[i][4] = gains.get_gain_value("pd_acc_ax_neck_fl");
				head_gains[i][5] = gains.get_gain_value("pd_acc_ay_neck_fl");
				head_gains[i][6] = gains.get_gain_value("pd_acc_az_neck_fl");
				head_gains[i][7] = gains.get_gain_value("pd_vel_lx_neck_fl");
				head_gains[i][8] = gains.get_gain_value("pd_vel_ly_neck_fl");
				head_gains[i][9] = gains.get_gain_value("pd_vel_lz_neck_fl");
				head_gains[i][10] = gains.get_gain_value("pd_vel_ax_neck_fl");
				head_gains[i][11] = gains.get_gain_value("pd_vel_ay_neck_fl");
				head_gains[i][12] = gains.get_gain_value("pd_vel_az_neck_fl");
				head_gains[i][13] = gains.get_gain_value("pd_pos_x_neck_fl");
				head_gains[i][14] = gains.get_gain_value("pd_pos_y_neck_fl");
				head_gains[i][15] = gains.get_gain_value("pd_pos_z_neck_fl");
				head_gains[i][16] = gains.get_gain_value("pd_ang_x_neck_fl");
				head_gains[i][17] = gains.get_gain_value("pd_ang_y_neck_fl");
				head_gains[i][18] = gains.get_gain_value("pd_ang_z_neck_fl");
			}

			if (bi_neck.findIndex(name) != -1)
			{
				pd_gains_p[i] = gains.get_gain_value("pd_kp_bi_neck");
				pd_gains_d[i] = gains.get_gain_value("pd_kd_bi_neck");
			}

			if (bi_muscles.findIndex(name) != -1)
			{
				pd_gains_p[i] = gains.get_gain_value("pd_kp_bi");
				pd_gains_d[i] = gains.get_gain_value("pd_kd_bi");
			}

			if (ankle_subtalar_ev.findIndex(name) != -1)
			{
				pd_gains_p[i] = gains.get_gain_value("pd_kp_subtalar_ev");
				pd_gains_d[i] = gains.get_gain_value("pd_kd_subtalar_ev");
			}

			if (ankle_subtalar_in.findIndex(name) != -1)
			{
				pd_gains_p[i] = gains.get_gain_value("pd_kp_subtalar_in");
				pd_gains_d[i] = gains.get_gain_value("pd_kd_subtalar_in");
			}

			
		}
				
		cout << "updgain end" << endl;
	}

	void Jiang2013StanceController::setDefaultMuscleGains()
	{

		Array<string> group;
		Array<string> back;
		Array<string> hip; 
		Array<string> knee;  
		Array<string> ankle; 
		Array<string> neck; 
		Array<string> bi_neck;

		Array<string> bi_mus_r;
		
		bi_mus_r.append("bifemlh_r");bi_mus_r.append("sar_r");bi_mus_r.append("tfl_r");bi_mus_r.append("grac_r");bi_mus_r.append("rect_fem_r");bi_mus_r.append("med_gas_r");bi_mus_r.append("lat_gas_r");
		
		Array<string> bi_mus_l;
		
		bi_mus_l.append("bifemlh_l");bi_mus_l.append("sar_l");bi_mus_l.append("tfl_l");bi_mus_l.append("grac_l");bi_mus_l.append("rect_fem_l");bi_mus_l.append("med_gas_l");bi_mus_l.append("lat_gas_l");


		
		

		_model->getForceSet().getGroupNames(group);
		for(int i=0; i<group.getSize();i++)
		{
			if(group[i].find("hip")!=-1)
				hip.append(group[i]);
			if(group[i].find("back")!=-1)
				back.append(group[i]);
			if(group[i].find("knee")!=-1)
				knee.append(group[i]);
			if(group[i].find("ankle")!=-1)
				ankle.append(group[i]);
			if (group[i].find("neck") != -1)
				neck.append(group[i]);
			if (group[i].find("bi_neck") != -1)
				neck.append(group[i]);
		}


		int back_num=0;
		int hip_num=0;
		int knee_num=0;
		int ankle_num=0;
		int neck_num = 0;
		int bi_neck_num = 0;

		const OpenSim::Set<Muscle>& Muscles = _model->getMuscles();
		pd_gains_p.resize(Muscles.getSize());
		pd_gains_d.resize(Muscles.getSize());
		muscles_back.resize(Muscles.getSize());
		muscles_hip.resize(Muscles.getSize());
		muscles_knee.resize(Muscles.getSize());
		muscles_ankle.resize(Muscles.getSize());
		muscles_neck.resize(Muscles.getSize());
		muscles_bi_neck.resize(Muscles.getSize());


		for(int i=0; i<Muscles.getSize();i++)
		{
			for(int j=0;j<knee.getSize();j++)
			{
				for(int k=0;k<_model->getForceSet().getGroup(knee[j])->getMembers().size();k++)
				{

					if(_model->getForceSet().getGroup(knee[j])->getMembers().get(k)->getName()==Muscles.get(i).getName())
					{
						pd_gains_p[i]=gains.get_gain_value("pd_kp");
						pd_gains_d[i]=gains.get_gain_value("pd_kd");
						muscles_knee[knee_num++]=Muscles.get(i).getName();
						break;
					}
				}
			}


			for(int j=0;j<ankle.getSize();j++)
			{
				for(int k=0;k<_model->getForceSet().getGroup(ankle[j])->getMembers().size();k++)
				{
					if(_model->getForceSet().getGroup(ankle[j])->getMembers().get(k)->getName()==Muscles.get(i).getName())
					{
						pd_gains_p[i]=gains.get_gain_value("pd_kp");
						pd_gains_d[i]=gains.get_gain_value("pd_kd");
						muscles_ankle[ankle_num++]=Muscles.get(i).getName();
						break;
					}
				}
			}

			for(int j=0;j<back.getSize();j++)
			{
				for(int k=0;k<_model->getForceSet().getGroup(back[j])->getMembers().size();k++)
				{
					if(_model->getForceSet().getGroup(back[j])->getMembers().get(k)->getName()==Muscles.get(i).getName())
					{
						pd_gains_p[i]=gains.get_gain_value("pd_kp");
						pd_gains_d[i]=gains.get_gain_value("pd_kd");
						muscles_back[back_num++]=Muscles.get(i).getName();
						break;
					}
				}

			}

			for(int j=0;j<hip.getSize();j++)
			{
				for(int k=0;k<_model->getForceSet().getGroup(hip[j])->getMembers().size();k++)
				{
					if(_model->getForceSet().getGroup(hip[j])->getMembers().get(k)->getName()==Muscles.get(i).getName())
					{
						pd_gains_p[i]=gains.get_gain_value("pd_kp");
						pd_gains_d[i]=gains.get_gain_value("pd_kd");
						muscles_hip[hip_num++]=Muscles.get(i).getName();
						break;
					}
				}
			}


			for(int j=0;j<bi_mus_r.getSize();j++)
			{
				if(Muscles.get(i).getName() == bi_mus_r[j] || Muscles.get(i).getName() == bi_mus_l[j])
				{
					pd_gains_p[i]=gains.get_gain_value("pd_kp");
					pd_gains_d[i]=gains.get_gain_value("pd_kd");
				}

			}

			for (int j = 0; j < neck.getSize(); j++)
			{
				for (int k = 0; k < _model->getForceSet().getGroup(neck[j])->getMembers().size(); k++)
				{
					if (_model->getForceSet().getGroup(neck[j])->getMembers().get(k)->getName() == Muscles.get(i).getName())
					{
						pd_gains_p[i] = gains.get_gain_value("pd_kp");
						pd_gains_d[i] = gains.get_gain_value("pd_kd");
						muscles_neck[neck_num++] = Muscles.get(i).getName();
						break;
					}
				}
			}

			for (int j = 0; j < bi_neck.getSize(); j++)
			{
				for (int k = 0; k < _model->getForceSet().getGroup(neck[j])->getMembers().size(); k++)
				{
					if (_model->getForceSet().getGroup(neck[j])->getMembers().get(k)->getName() == Muscles.get(i).getName())
					{
						pd_gains_p[i] = gains.get_gain_value("pd_kp");
						pd_gains_d[i] = gains.get_gain_value("pd_kd");
						muscles_bi_neck[bi_neck_num++] = Muscles.get(i).getName();
						break;
					}
				}
			}


		}
		muscles_back.resize(back_num);
		muscles_hip.resize(hip_num);
		muscles_ankle.resize(ankle_num);
		muscles_knee.resize(knee_num);
		muscles_neck.resize(neck_num);
		muscles_bi_neck.resize(bi_neck_num);
	}

	void Jiang2013StanceController::extendConnectToModel(Model& model)
	{
		Super::extendConnectToModel(model);
		


		// get the list of actuators assigned to the reflex controller
		Set<const Actuator>& actuators = updActuators();

		setNumControls(actuators.getSize());

		obj_length.resize(actuators.getSize());

		int cnt=0;

		while(cnt < actuators.getSize()){
			const Muscle *musc = static_cast<const Muscle*>(&actuators[cnt]);

			cnt++;
		}


		leftMuscleNames.resize(int(actuators.getSize()/2));
		rightMuscleNames.resize(int(actuators.getSize()/2));


		int j=0;
		for(int i=0;i<actuators.getSize();i++)
		{

			const Muscle *m = static_cast<const Muscle *>(&actuators[i]);
			size_t ind2 = m->getName().find("_r",m->getName().length() - 2);
			if (ind2!= string::npos)
			{

				string left_name2 = m->getName();
				rightMuscleNames[j]=left_name2;
				left_name2.replace(ind2 + 1, ind2 + 1, "l");
				leftMuscleNames[j]=left_name2;
				j++;
			}
		}
		leftMuscleNames.resize(j);
		rightMuscleNames.resize(j);

		setDefaultMuscleGains();

	}

	double  Jiang2013StanceController::getDelayedLength(const SimTK::State& s, int i) const
	{
		return musclel[i].getValue(s); //fiber length for test
	}

	double  Jiang2013StanceController::getDelayedU(const SimTK::State& s, int i) const
	{
		double l0 = musclel0[i].getValue(s);
		double l = musclel[i].getValue(s);
		double lr= musclelr[i].getValue(s);
		double ldot = muscleldot[i].getValue(s);
		const Set<const Actuator>& actuators = getActuatorSet();
		const Muscle *musc = static_cast<const Muscle*>(&actuators[i]);
		double Vmax = musc->getMaxContractionVelocity();

		double u;

		u=pd_gains_p[i]*lr/l0+pd_gains_d[i]*ldot/(Vmax*musc->getOptimalFiberLength());
		return u;
	}


	void Jiang2013StanceController::extendAddToSystem(MultibodySystem& system) const {
		Super::extendAddToSystem(system);


		const Set<const Actuator>& actuators = getActuatorSet();
		int nAct = actuators.getSize();
		headposition = _model->getMarkerSet().get("HeadCenter").get_location();
		Jiang2013StanceController* mutableThis = const_cast<Jiang2013StanceController *>(this);

		


		mutableThis->musclel0.resize(nAct);
		mutableThis->musclel.resize(nAct);
		mutableThis->musclelr.resize(nAct);
		mutableThis->muscleldot.resize(nAct);
		mutableThis->muscleUrst.resize(nAct);
		mutableThis->muscleUpd.resize(nAct);
		mutableThis->muscleUves.resize(nAct);
		mutableThis->head_pos_x.resize(nAct);
		mutableThis->head_pos_y.resize(nAct);
		mutableThis->head_pos_z.resize(nAct);
		mutableThis->Delayed_head_pos_x.resize(nAct);
		mutableThis->Delayed_head_pos_y.resize(nAct);
		mutableThis->Delayed_head_pos_z.resize(nAct);
		mutableThis->head_ang_x.resize(nAct);
		mutableThis->head_ang_y.resize(nAct);
		mutableThis->head_ang_z.resize(nAct);
		mutableThis->Delayed_head_ang_x.resize(nAct);
		mutableThis->Delayed_head_ang_y.resize(nAct);
		mutableThis->Delayed_head_ang_z.resize(nAct);

		mutableThis->head_vel_lx.resize(nAct);
		mutableThis->head_vel_ly.resize(nAct);
		mutableThis->head_vel_lz.resize(nAct);
		mutableThis->Delayed_head_vel_lx.resize(nAct);
		mutableThis->Delayed_head_vel_ly.resize(nAct);
		mutableThis->Delayed_head_vel_lz.resize(nAct);
		mutableThis->head_vel_ax.resize(nAct);
		mutableThis->head_vel_ay.resize(nAct);
		mutableThis->head_vel_az.resize(nAct);
		mutableThis->Delayed_head_vel_ax.resize(nAct);
		mutableThis->Delayed_head_vel_ay.resize(nAct);
		mutableThis->Delayed_head_vel_az.resize(nAct);

		mutableThis->head_acc_lx.resize(nAct);
		mutableThis->head_acc_ly.resize(nAct);
		mutableThis->head_acc_lz.resize(nAct);
		mutableThis->Delayed_head_acc_lx.resize(nAct);
		mutableThis->Delayed_head_acc_ly.resize(nAct);
		mutableThis->Delayed_head_acc_lz.resize(nAct);
		mutableThis->head_acc_ax.resize(nAct);
		mutableThis->head_acc_ay.resize(nAct);
		mutableThis->head_acc_az.resize(nAct);
		mutableThis->Delayed_head_acc_ax.resize(nAct);
		mutableThis->Delayed_head_acc_ay.resize(nAct);
		mutableThis->Delayed_head_acc_az.resize(nAct);


		for (int i = 0; i < nAct; i++) {

			
			const Muscle *m = dynamic_cast<const Muscle *>(&actuators[i]);

			mutableThis->musclel0[i] = MuscleMeasure<double>(system, *this, i, MEASURETYPE_l0);
			
			mutableThis->musclel[i] = MuscleMeasure<double>(system, *this, i, MEASURETYPE_l);

			mutableThis->muscleldot[i] = MuscleMeasure<double>(system, *this, i, MEASURETYPE_l_dot);

			mutableThis->muscleUrst[i]= MuscleMeasure<double>(system, *this, i, MEASURETYPE_URST);

			// lr = l - l0
			Measure lr_temp = Measure::Minus(system, mutableThis->musclel[i], mutableThis->musclel0[i]);
			mutableThis->musclelr[i] = lr_temp;

			//get head position
			mutableThis->head_pos_x[i] = MuscleMeasure<double>(system, *this, i, MEASURETYPE_HEAD_POSITION_X);
			mutableThis->head_pos_y[i] = MuscleMeasure<double>(system, *this, i, MEASURETYPE_HEAD_POSITION_Y);
			mutableThis->head_pos_z[i] = MuscleMeasure<double>(system, *this, i, MEASURETYPE_HEAD_POSITION_Z);
			//get head angle
			mutableThis->head_ang_x[i] = MuscleMeasure<double>(system, *this, i, MEASURETYPE_HEAD_ANGLE_X);
			mutableThis->head_ang_y[i] = MuscleMeasure<double>(system, *this, i, MEASURETYPE_HEAD_ANGLE_Y);
			mutableThis->head_ang_z[i] = MuscleMeasure<double>(system, *this, i, MEASURETYPE_HEAD_ANGLE_Z);
			//get head linear velocity
			mutableThis->head_vel_lx[i] = MuscleMeasure<double>(system, *this, i, MEASURETYPE_HEAD_LINEAR_VELOCITY_X);
			mutableThis->head_vel_ly[i] = MuscleMeasure<double>(system, *this, i, MEASURETYPE_HEAD_LINEAR_VELOCITY_Y);
			mutableThis->head_vel_lz[i] = MuscleMeasure<double>(system, *this, i, MEASURETYPE_HEAD_LINEAR_VELOCITY_Z);
			//get head angular velocity
			mutableThis->head_vel_ax[i] = MuscleMeasure<double>(system, *this, i, MEASURETYPE_HEAD_ANGULAR_VELOCITY_X);
			mutableThis->head_vel_ay[i] = MuscleMeasure<double>(system, *this, i, MEASURETYPE_HEAD_ANGULAR_VELOCITY_Y);
			mutableThis->head_vel_az[i] = MuscleMeasure<double>(system, *this, i, MEASURETYPE_HEAD_ANGULAR_VELOCITY_Z);
			//get head linear acceleration 
			mutableThis->head_acc_lx[i] = MuscleMeasure<double>(system, *this, i, MEASURETYPE_HEAD_LINEAR_ACCELERATION_X);
			mutableThis->head_acc_ly[i] = MuscleMeasure<double>(system, *this, i, MEASURETYPE_HEAD_LINEAR_ACCELERATION_Y);
			mutableThis->head_acc_lz[i] = MuscleMeasure<double>(system, *this, i, MEASURETYPE_HEAD_LINEAR_ACCELERATION_Z);
			//get head angular acceleration
			mutableThis->head_acc_ax[i] = MuscleMeasure<double>(system, *this, i, MEASURETYPE_HEAD_ANGULAR_ACCELERATION_X);
			mutableThis->head_acc_ay[i] = MuscleMeasure<double>(system, *this, i, MEASURETYPE_HEAD_ANGULAR_ACCELERATION_Y);
			mutableThis->head_acc_az[i] = MuscleMeasure<double>(system, *this, i, MEASURETYPE_HEAD_ANGULAR_ACCELERATION_Z);

			// Ul and Uv are delayed, Ul > 0, Uv > 0
			Measure upd = MaxMinMeasure<double>(system, MuscleMeasure<double>(system, *this, i, MEASURETYPE_UPD), Measure::Zero(system), true);
			Measure uves = MuscleMeasure<double>(system, *this, i, MEASURETYPE_UVES);

			if (SimTK::isNumericallyEqual(get_feedback_delay(), 0.0)) {
				// Here we just want the exact value from the source
				mutableThis->musclel[i] = mutableThis->musclel[i];
				mutableThis->muscleldot[i] = mutableThis->muscleldot[i];
				mutableThis->musclelr[i] = mutableThis->musclelr[i];
				mutableThis->Delayed_head_pos_x[i] = mutableThis->head_pos_x[i];
				mutableThis->Delayed_head_pos_y[i] = mutableThis->head_pos_y[i];
				mutableThis->Delayed_head_pos_z[i] = mutableThis->head_pos_z[i];

				mutableThis->Delayed_head_ang_x[i] = mutableThis->head_ang_x[i];
				mutableThis->Delayed_head_ang_y[i] = mutableThis->head_ang_y[i];
				mutableThis->Delayed_head_ang_z[i] = mutableThis->head_ang_z[i];

				mutableThis->Delayed_head_vel_lx[i] = mutableThis->head_vel_lx[i];
				mutableThis->Delayed_head_vel_ly[i] = mutableThis->head_vel_ly[i];
				mutableThis->Delayed_head_vel_lz[i] = mutableThis->head_vel_lz[i];

				mutableThis->Delayed_head_vel_ax[i] = mutableThis->head_vel_ax[i];
				mutableThis->Delayed_head_vel_ay[i] = mutableThis->head_vel_ay[i];
				mutableThis->Delayed_head_vel_az[i] = mutableThis->head_vel_az[i];

				mutableThis->Delayed_head_acc_lx[i] = mutableThis->head_acc_lx[i];
				mutableThis->Delayed_head_acc_ly[i] = mutableThis->head_acc_ly[i];
				mutableThis->Delayed_head_acc_lz[i] = mutableThis->head_acc_lz[i];

				mutableThis->Delayed_head_acc_ax[i] = mutableThis->head_acc_ax[i];
				mutableThis->Delayed_head_acc_ay[i] = mutableThis->head_acc_ay[i];
				mutableThis->Delayed_head_acc_az[i] = mutableThis->head_acc_az[i];
			}
			else {
				mutableThis->musclel[i] = Measure::Delay(system, mutableThis->musclel[i], get_feedback_delay());
				mutableThis->muscleldot[i] = Measure::Delay(system, mutableThis->muscleldot[i], get_feedback_delay());
				mutableThis->musclelr[i] = Measure::Delay(system,mutableThis->musclelr[i],get_feedback_delay());
				mutableThis->Delayed_head_pos_x[i] = Measure::Delay(system, mutableThis->head_pos_x[i], get_feedback_delay());
				mutableThis->Delayed_head_pos_y[i] = Measure::Delay(system, mutableThis->head_pos_y[i], get_feedback_delay());
				mutableThis->Delayed_head_pos_z[i] = Measure::Delay(system, mutableThis->head_pos_z[i], get_feedback_delay());

				mutableThis->Delayed_head_ang_x[i] = Measure::Delay(system, mutableThis->head_ang_x[i], get_feedback_delay());
				mutableThis->Delayed_head_ang_y[i] = Measure::Delay(system, mutableThis->head_ang_y[i], get_feedback_delay());
				mutableThis->Delayed_head_ang_z[i] = Measure::Delay(system, mutableThis->head_ang_z[i], get_feedback_delay());

				mutableThis->Delayed_head_vel_lx[i] = Measure::Delay(system, mutableThis->head_vel_lx[i], get_feedback_delay());
				mutableThis->Delayed_head_vel_ly[i] = Measure::Delay(system, mutableThis->head_vel_ly[i], get_feedback_delay());
				mutableThis->Delayed_head_vel_lz[i] = Measure::Delay(system, mutableThis->head_vel_lz[i], get_feedback_delay());

				mutableThis->Delayed_head_vel_ax[i] = Measure::Delay(system, mutableThis->head_vel_ax[i], get_feedback_delay());
				mutableThis->Delayed_head_vel_ay[i] = Measure::Delay(system, mutableThis->head_vel_ay[i], get_feedback_delay());
				mutableThis->Delayed_head_vel_az[i] = Measure::Delay(system, mutableThis->head_vel_az[i], get_feedback_delay());

				mutableThis->Delayed_head_acc_lx[i] = Measure::Delay(system, mutableThis->head_acc_lx[i], get_feedback_delay());
				mutableThis->Delayed_head_acc_ly[i] = Measure::Delay(system, mutableThis->head_acc_ly[i], get_feedback_delay());
				mutableThis->Delayed_head_acc_lz[i] = Measure::Delay(system, mutableThis->head_acc_lz[i], get_feedback_delay());

				mutableThis->Delayed_head_acc_ax[i] = Measure::Delay(system, mutableThis->head_acc_ax[i], get_feedback_delay());
				mutableThis->Delayed_head_acc_ay[i] = Measure::Delay(system, mutableThis->head_acc_ay[i], get_feedback_delay());
				mutableThis->Delayed_head_acc_az[i] = Measure::Delay(system, mutableThis->head_acc_az[i], get_feedback_delay());
			}


			if (SimTK::isNumericallyEqual(get_transmission_delay(), 0.0)) {
				// Here we just want the exact value from the source
				mutableThis->muscleUpd[i]= upd;
				mutableThis->muscleUves[i] = uves;
			}
			else {
				mutableThis->muscleUpd[i]= Measure::Delay(system, upd, get_transmission_delay());
				mutableThis->muscleUves[i] = Measure::Delay(system, uves, get_transmission_delay());
			}

		}
	}

	void Jiang2013StanceController::setObjectiveValues(SimTK::Vec3& objective_pos, SimTK::Array_<double>& objective_length)
	{
		obj_pos = objective_pos;
		obj_vel.setToZero();
		obj_acc_l.setToZero();
		obj_acc_a.setToZero();
		obj_length = objective_length;
	}

} // namespace OpenSim
