# Supplementary material for: A Neural Controller Model Considering the Vestibulospinal Tract in Human Postural Control
Source: Front Comput Neurosci. 2022 Feb 25;16:785099. doi: 10.3389/fncom.2022.785099 (PMC8913724; doi:10.3389/fncom.2022.785099)
Supplement: Supplementary file 6 [file Data_Sheet_1.ZIP › SourceCode/src/worker/stance_controller.h]

#ifndef _STANCE_CONTROLLER_H_
#define _STANCE_CONTROLLER_H_

#include <OpenSim/OpenSim.h>

#include "../common/pd_gains.h"


template <class T>
class MuscleParamHoldMeasure;

namespace OpenSim
{

class Jiang2013StanceController : public Controller {
	OpenSim_DECLARE_CONCRETE_OBJECT(Jiang2013StanceController, Controller);

public:

	// The type of data the MuscleMeasure should hold
	enum MeasureType {
		MEASURETYPE_l0,           //Initial actuator length
		MEASURETYPE_l,            //Current actuator length
		MEASURETYPE_l_dot,        //Current actuator speed
		MEASURETYPE_L,            //Current Length
		MEASURETYPE_LDOT,         //Current Contraction Velocity
		MEASURETYPE_URST,         //Output of RST
		MEASURETYPE_UPD,          //Output of PD
		MEASURETYPE_UL,           //Output of Reflex Controller
		MEASURETYPE_UV,

		MEASURETYPE_HEAD_POSITION_X,
		MEASURETYPE_HEAD_POSITION_Y,
		MEASURETYPE_HEAD_POSITION_Z,
		MEASURETYPE_HEAD_ANGLE_X,
		MEASURETYPE_HEAD_ANGLE_Y,
		MEASURETYPE_HEAD_ANGLE_Z,
		MEASURETYPE_HEAD_LINEAR_ACCELERATION_X,
		MEASURETYPE_HEAD_LINEAR_ACCELERATION_Y,
		MEASURETYPE_HEAD_LINEAR_ACCELERATION_Z,
		MEASURETYPE_HEAD_ANGULAR_ACCELERATION_X,
		MEASURETYPE_HEAD_ANGULAR_ACCELERATION_Y,
		MEASURETYPE_HEAD_ANGULAR_ACCELERATION_Z,
		MEASURETYPE_HEAD_LINEAR_VELOCITY_X,
		MEASURETYPE_HEAD_LINEAR_VELOCITY_Y,
		MEASURETYPE_HEAD_LINEAR_VELOCITY_Z,
		MEASURETYPE_HEAD_ANGULAR_VELOCITY_X,
		MEASURETYPE_HEAD_ANGULAR_VELOCITY_Y,
		MEASURETYPE_HEAD_ANGULAR_VELOCITY_Z,
		MEASURETYPE_UVES,

		MEASURETYPE_MAX = MEASURETYPE_UVES // Max enum index
	};
	//=============================================================================
	// PROPERTIES
	//=============================================================================
	/** @name Property declarations 
	These are the serializable properties associated with Stance Controller.*/
	/**@{**/  	
	/*OpenSim_DECLARE_PROPERTY(U_rst, SimTK::Vector, 
		"OutPut from reticulospinal tract");*/
	OpenSim_DECLARE_PROPERTY(static_gain, double, 
		"Factor by which the static component of the stretch reflex is scaled.");
	OpenSim_DECLARE_PROPERTY(dynamic_gain, double, 
		"Factor by which the dynamic component of the stretch reflex is scaled.");
	OpenSim_DECLARE_PROPERTY(lambda_l, double,
		"Static sensitivity of stretch reflex.");
	OpenSim_DECLARE_PROPERTY(lambda_v, double,
		"Dynamic sensitivity of stretch reflex.");
	OpenSim_DECLARE_PROPERTY(feedback_delay, SimTK::Real,
		"Time delay of sensory information.");
	OpenSim_DECLARE_PROPERTY(transmission_delay, SimTK::Real,
		"Time delay of neural controls transmission.");
	OpenSim_DECLARE_PROPERTY(startTime, double,
		"Time of simulation start.");
	OpenSim_DECLARE_PROPERTY(finalTime, double,
		"Time of simulation over.");

	//=============================================================================
	// METHODS
	//=============================================================================
	//--------------------------------------------------------------------------
	// CONSTRUCTION AND DESTRUCTION
	//--------------------------------------------------------------------------
	/** Default constructor. */
	 Jiang2013StanceController();

	// Uses default (compiler-generated) destructor, copy constructor and copy 
	// assignment operator.

	/** Convenience constructor 
	* @param gain		gain on the stretch response
	* @param delay		feedback delay in ms
	*/
	Jiang2013StanceController(      SimTK::Vector_<double> & U_rst,
	                                double static_gain,
	                                double dynamic_gain,
	                                double lambda_l,
	                                double lambda_v,
	                                SimTK::Vector &pd_gains_val,
					                SimTK::Real feedback_delay,
									SimTK::Real transmission_delay,
									double startTime,
									double finialTime);


	/** Compute the controls for actuators (muscles)
	*  This method defines the behavior of the ReflexController 
	*
	* @param s			system state 
	* @param controls	writable model controls
	*/
	void computeControls(const SimTK::State& s, SimTK::Vector& controls) const;

	double computeMeasureInput(const SimTK::State& s, int type, int index) const;

	void setUrst(SimTK::Vector& rst);

	void setObjectiveLength(SimTK::Array_<double> objective_length);

	//double restoreInitialMusLength(const SimTK::State& s,  int index) const;

	//»ñµÃÑÓ³ÙÐÅÏ¢ (debugÓÃ)
	double getDelayedLength(const SimTK::State& s,int i) const; //»ñµÃactuator³¤¶ÈÐÅÏ¢
	double getDelayedU(const SimTK::State& s,int i) const; //»ñµÃuÐÅÏ¢

	void Jiang2013StanceController::getHeadPosition(const SimTK::State& s, SimTK::Vec3& out) const;
	void Jiang2013StanceController::getHeadAngle(const SimTK::State& s,double* out1, double* out2, double* out3) const;
	void Jiang2013StanceController::getHeadVelocity(const SimTK::State& s, SimTK::Vec3& out) const;
	void Jiang2013StanceController::getHeadAngularVelocity(const SimTK::State& s, SimTK::Vec3& out) const;
	void Jiang2013StanceController::getHeadAcceleration(const SimTK::State& s, const SimTK::Vec3& headposition, SimTK::Vec3& out) const;
	void Jiang2013StanceController::getHeadAngularAcceleration(const SimTK::State& s, SimTK::Vec3& out) const;

	void UpdMuscleGains(std::vector<Array<std::string> > &MuscleGroups, SimTK::Vector& pd_gains_val, int num, double coeff_noise, double coeff_noise2);
	void UpdMuscleGains(SimTK::Vector& p, SimTK::Vector& d);

	void Jiang2013StanceController::setObjectiveValues(SimTK::Vec3& objective_pos, SimTK::Array_<double>& objective_length);

protected:
	// Connect properties to local pointers.  */
	void constructProperties();
	void setDefaultMuscleGains();

	// ModelComponent interface to connect this component to its model
	void extendConnectToModel(OpenSim::Model &model);

	void extendAddToSystem(SimTK::MultibodySystem& system) const OVERRIDE_11;

	

private:

	SimTK::Array_<SimTK::Measure> musclel0;      //Initial length (Objective Length)
	SimTK::Array_<SimTK::Measure> musclel;       //Current length of actuator
	SimTK::Array_<SimTK::Measure> muscleldot;    //Current spped of actuator
	SimTK::Array_<SimTK::Measure> musclelr;      //Difference between current length and objective length
	SimTK::Array_<SimTK::Measure> muscleL0;      //Natural length
	SimTK::Array_<SimTK::Measure> muscleL;       //Muslcle Fiber Length
	SimTK::Array_<SimTK::Measure> muscleLdot;    //Muscle Contraction Velocity
	SimTK::Array_<SimTK::Measure> muscleLr;      //Stretch Range
	SimTK::Array_<SimTK::Measure> muscleUl;      //Static U
	SimTK::Array_<SimTK::Measure> muscleUv;      //Dynamic U
	SimTK::Array_<SimTK::Measure> muscleUrst;    //RST U
	SimTK::Array_<SimTK::Measure> muscleUpd;     //pd U
	SimTK::Array_<SimTK::Measure> muscleUves;	 //U vestibular

	SimTK::Array_<SimTK::Measure> head_pos_x;           //position
	SimTK::Array_<SimTK::Measure> head_pos_y;           //position
	SimTK::Array_<SimTK::Measure> head_pos_z;           //position
	SimTK::Array_<SimTK::Measure> Delayed_head_pos_x;   //position x
	SimTK::Array_<SimTK::Measure> Delayed_head_pos_y;   //position y
	SimTK::Array_<SimTK::Measure> Delayed_head_pos_z;   //position y

	SimTK::Array_<SimTK::Measure> head_ang_x;           //angition
	SimTK::Array_<SimTK::Measure> head_ang_y;           //angition
	SimTK::Array_<SimTK::Measure> head_ang_z;           //angition
	SimTK::Array_<SimTK::Measure> Delayed_head_ang_x;   //angition x
	SimTK::Array_<SimTK::Measure> Delayed_head_ang_y;   //angition y
	SimTK::Array_<SimTK::Measure> Delayed_head_ang_z;   //angition y

	SimTK::Array_<SimTK::Measure> head_vel_lx;
	SimTK::Array_<SimTK::Measure> head_vel_ly;
	SimTK::Array_<SimTK::Measure> head_vel_lz;

	SimTK::Array_<SimTK::Measure> Delayed_head_vel_lx; //translational veleleration x
	SimTK::Array_<SimTK::Measure> Delayed_head_vel_ly; //translational veleleration y
	SimTK::Array_<SimTK::Measure> Delayed_head_vel_lz; //translational veleleration z

	SimTK::Array_<SimTK::Measure> head_vel_ax;
	SimTK::Array_<SimTK::Measure> head_vel_ay;
	SimTK::Array_<SimTK::Measure> head_vel_az;

	SimTK::Array_<SimTK::Measure> Delayed_head_vel_ax; //angular veleleration x
	SimTK::Array_<SimTK::Measure> Delayed_head_vel_ay; //angular veleleration y
	SimTK::Array_<SimTK::Measure> Delayed_head_vel_az; //angular veleleration z

	SimTK::Array_<SimTK::Measure> head_acc_lx;
	SimTK::Array_<SimTK::Measure> head_acc_ly;
	SimTK::Array_<SimTK::Measure> head_acc_lz;

	SimTK::Array_<SimTK::Measure> Delayed_head_acc_lx; //translational acceleration x
	SimTK::Array_<SimTK::Measure> Delayed_head_acc_ly; //translational acceleration y
	SimTK::Array_<SimTK::Measure> Delayed_head_acc_lz; //translational acceleration z

	SimTK::Array_<SimTK::Measure> head_acc_ax;
	SimTK::Array_<SimTK::Measure> head_acc_ay;
	SimTK::Array_<SimTK::Measure> head_acc_az;

	SimTK::Array_<SimTK::Measure> Delayed_head_acc_ax; //angular acceleration x
	SimTK::Array_<SimTK::Measure> Delayed_head_acc_ay; //angular acceleration y
	SimTK::Array_<SimTK::Measure> Delayed_head_acc_az; //angular acceleration z

	SimTK::Vector_<double> Vec_Urst;
	
	SimTK::Vec3 obj_pos;
	SimTK::Vec3 obj_vel;
	SimTK::Vec3 obj_acc_l;
	SimTK::Vec3 obj_acc_a;
	SimTK::Array_<double> pd_gains_p;
	SimTK::Array_<double> pd_gains_d;
	SimTK::Array_<double> obj_length;
    SimTK::Array_<std::string> muscles_back;
	SimTK::Array_<std::string> muscles_hip;
	SimTK::Array_<std::string> muscles_knee;
	SimTK::Array_<std::string> muscles_ankle;
	SimTK::Array_<std::string> leftMuscleNames;
	SimTK::Array_<std::string> rightMuscleNames;
	SimTK::Array_<std::string> muscles_neck;
	SimTK::Array_<std::string> muscles_bi_neck;

	pd_gains gains;
	std::vector<std::vector<double> > head_gains;

	std::vector<int> A_muscle;   //represent flexor muscles
	
	mutable SimTK::Vec3 headposition;//head position ([0,0,0] in most cases)
	mutable double objang[3];

	int num4noise;
	double c_noise4prop, c_noise4vest;
	std::vector<double> muscleL_var,muscleV_var,vest_var;
};

} // namespace OpenSim

#endif // _STANCE_CONTROLLER_H_
