# Supplementary material for: A Neural Controller Model Considering the Vestibulospinal Tract in Human Postural Control
Source: Front Comput Neurosci. 2022 Feb 25;16:785099. doi: 10.3389/fncom.2022.785099 (PMC8913724; doi:10.3389/fncom.2022.785099)
Supplement: Supplementary file 6 [file Data_Sheet_1.ZIP › SourceCode/src/worker/stance_handler.cpp]

/************************************

This class is to judge whether the 
simulator is standing.
1. Class Falling
    -CoM is in the basement
	-Height of CoM is bigger than threshold (Set
	by myself)

2. Dynamic Stability (See Ref. )
**************************************/

#include "stance_handler.h"

using namespace OpenSim;
// This allows us to use SimTK functions, classes, etc., without having to
// prefix the names of those things with "SimTK::".
using namespace SimTK;

// This allows us to use standard functions, classes
using namespace std;

namespace SimTK
{

	Falling::Falling(const OpenSim::Model &model, double min_height, bool isOnlyHeight) : TriggeredEventHandler(Stage::Dynamics),
		_model(model), _engine(_model.getSimbodyEngine()), _min_height(min_height), _isOnlyHeight(isOnlyHeight)
	{ 
		//getTriggerInfo().setTriggerOnRisingSignTransition(true);
	}

	Real Falling::getValue(const State &state) const {
		
	    double Fheel_r=0.0;
		double Ftoe_r=0.0;


		SimTK::Vec3 com = getCoM_height(state);

		// get marker location for BoS
		Vec3 mpos_tr = _model.getMarkerSet().get("toes_r_marker").getLocationInGround(state);
		Vec3 mpos_tl = _model.getMarkerSet().get("toes_l_marker").getLocationInGround(state);
		Vec3 mpos_tr_g, mpos_tl_g;
		_model.getSimbodyEngine().transformPosition(state, _model.getBodySet().get("toes_r"), mpos_tr, _model.getGround(), mpos_tr_g);
		_model.getSimbodyEngine().transformPosition(state, _model.getBodySet().get("toes_l"), mpos_tl, _model.getGround(), mpos_tl_g);

		Vec3 mpos_hr = _model.getMarkerSet().get("heel_r_marker").getLocationInGround(state);
		Vec3 mpos_hl = _model.getMarkerSet().get("heel_l_marker").getLocationInGround(state);
		Vec3 mpos_hr_g, mpos_hl_g;
		_model.getSimbodyEngine().transformPosition(state, _model.getBodySet().get("calcn_r"), mpos_hr, _model.getGround(), mpos_hr_g);
		_model.getSimbodyEngine().transformPosition(state, _model.getBodySet().get("calcn_l"), mpos_hl, _model.getGround(), mpos_hl_g);

		Vec3 mpos_s1 = _model.getMarkerSet().get("HD_1").getLocationInGround(state);
		Vec3 mpos_s2 = _model.getMarkerSet().get("HD_2").getLocationInGround(state);
		Vec3 mpos_s1_g, mpos_s2_g;
		_model.getSimbodyEngine().transformPosition(state, _model.getBodySet().get("skull"), mpos_s1, _model.getGround(), mpos_s1_g);
		_model.getSimbodyEngine().transformPosition(state, _model.getBodySet().get("skull"), mpos_s2, _model.getGround(), mpos_s2_g);
		

		double up = com[1] - _min_height;
		double ffbos = (mpos_tl_g[0] + mpos_tr_g[0]) / 2 - com[0];
		double bfbos = com[0] - (mpos_hl_g[0] + mpos_hr_g[0]) / 2;
		double skullbos = mpos_s2_g[1] - mpos_s1_g[1];
		return  std::min({ up, ffbos, bfbos, skullbos });
	}

	void Falling::handleEvent(State &state, Real accuracy,
		bool &shouldTerminate) const {
		state.setSystemTopologyStageVersion(6);
			shouldTerminate = true;
	}

	SimTK::Vec3 Falling::getCoM_height(const SimTK::State & state) const
	{
		SimTK::Vec3 com;

		SimTK::Real mass = 0;
		com.setToZero();

		int NumBodies = _model.getBodySet().getSize();


		SimTK::MobilizedBodyIndex plat_ind(_model.getBodySet().getIndex("platform"));
		for (SimTK::MobilizedBodyIndex b(2); b < NumBodies; ++b) {


			if (b == plat_ind)
			{
				continue;
			}

			const MassProperties& MB_OB_B = _model.getMatterSubsystem().getMobilizedBody(b).getBodyMassProperties(state);
			const Transform&      X_GB = _model.getMatterSubsystem().getMobilizedBody(b).getBodyTransform(state);
			const Real            mb = MB_OB_B.getMass();
			const Vec3            r_OG_CB = X_GB * MB_OB_B.getMassCenter();
			mass += mb;
			com += mb * r_OG_CB; // weighted by mass
		}

		if (mass != 0)
			com /= mass;

		return com;
	}


} //namespace
