# Supplementary material for: A Neural Controller Model Considering the Vestibulospinal Tract in Human Postural Control
Source: Front Comput Neurosci. 2022 Feb 25;16:785099. doi: 10.3389/fncom.2022.785099 (PMC8913724; doi:10.3389/fncom.2022.785099)
Supplement: Supplementary file 6 [file Data_Sheet_1.ZIP › SourceCode/src/worker/stance_handler.h]

#ifndef _STANCE_HANDLER_H_
#define _STANCE_HANDLER_H_

#include <OpenSim/OpenSim.h>

#include <iostream>
#include <cmath>

namespace SimTK
{

class Falling : public TriggeredEventHandler {
	
class Model;

public:
	Falling(const OpenSim::Model &model, double min_height, bool isOnlyHeight);

    /**
     * Get the value of the event trigger function for a State.
     */  
	Real getValue(const State &state) const;

	/*virtual void handleEvent(State &s, Real accuracy, const Vector& yWeights, const Vector& ooConstraintTols, 
		Stage &lowestModified, bool& shouldTerminate) const;*/


	/** This method is invoked to handle the event. It is given a State which 
    describes the system at the time when the event occurs, and it is permitted
    to modify any aspect of the state except the time. In doing so, it should 
    respect the specified accuracy requirements for the continuous variables 
    and constraints.
     
    @param state
        The state of the system when the event occurred. This method should
        modify \a state to reflect the changes caused by the event.
    @param accuracy          
        The accuracy to which this simulation is being computed. If your 
        handler performs any approximate operation it should do so consistent
        with the simulation accuracy.
    @param shouldTerminate   
        If the event handler sets this to true, it will cause the simulation to
        terminate immediately. This does not necessarily indicate an error
        condition.
    **/   
	virtual void handleEvent(State &state, Real accuracy,
		bool &shouldTerminate) const;

	SimTK::Vec3 getCoM_height(const SimTK::State &state) const;

private:
	const OpenSim::Model &_model;
	const OpenSim::SimbodyEngine &_engine;
	double _min_height;
	bool _isOnlyHeight;

};

} // namespace OpenSim

#endif // _STANCE_JUDGEMENT_H_
