# Supplementary material for: A Neural Controller Model Considering the Vestibulospinal Tract in Human Postural Control
Source: Front Comput Neurosci. 2022 Feb 25;16:785099. doi: 10.3389/fncom.2022.785099 (PMC8913724; doi:10.3389/fncom.2022.785099)
Supplement: Supplementary file 6 [file Data_Sheet_1.ZIP › SourceCode/src/worker/stance_ModelInit.cpp]

#include "stance_ModelInit.h"
#include "OpenSim/Simulation/SimbodyEngine/RollingOnSurfaceConstraint.h"

// This allows us to use OpenSim functions, classes, etc., without having to
// prefix the names of those things with "OpenSim::".
using namespace OpenSim;

// This allows us to use SimTK functions, classes, etc., without having to
// prefix the names of those things with "SimTK::".
using namespace SimTK;

// This allows us to use standard functions, classes
using namespace std;


ModelInit::ModelInit()
{
	construct_properties();
	//cout << "Model initialization object created!" << endl;

}

ModelInit::ModelInit(Array<bool>& flags,double startTime, double finalTime, double feedback_delay, double transmission_delay)
{
	construct_properties();
	_isAddSymmetricalConstraint=flags[0];
	_realistic_posture = flags[1];
	_hasUr=flags[2];
	_startTime=startTime;
	_finalTime=finalTime;
	_feedback_delay=feedback_delay;
	_transmission_delay=transmission_delay;

	//cout << "Model initialization object created!" << endl;
}

std::string ModelInit::num2str(double i) const
{
	stringstream ss;
	ss<<i;
	return ss.str();
}

void ModelInit::construct_properties()
{
	_act=1.0e-5;
    _initial_pos.setSize(0);
    _initial_actv.setSize(0);
	_isAddSymmetricalConstraint=true;
	_realistic_posture = false;
	_hasUr=false;
	_startTime=0;
	_finalTime=0.1;
	_feedback_delay=0;
	_transmission_delay=0;
	_numGains=0;
}

void ModelInit::initCoordinate(Model& osimModel) const
{
	const CoordinateSet &coord = osimModel.getCoordinateSet();
	int coord_size = coord.getSize();

	//set clamp to false
	for (int i = 0; i<coord_size;i++)
	{
		coord[i].setDefaultClamped(false);
		coord[i].set_is_free_to_satisfy_constraints(true);
	}


	//Check coordinate symetrical	
	int has_bug = 0;
	for (int i = 0;i<coord_size;i++)
	{
		size_t ind2 = coord[i].getName().find("_r", coord[i].getName().length() - 2);
		if (ind2 != string::npos)
		{
			string left_name2 = coord[i].getName();
			left_name2.replace(ind2 + 1, ind2 + 1, "l");
			int j = coord.getIndex(left_name2);

			if (coord[i].getDefaultValue() != coord[j].getDefaultValue())
			{
				has_bug++;
			}
		}
	}
}

void ModelInit::ReadUrAndPos(Model& osimModel,const std::string &filename)
{
	Storage initial(filename);
	Vector initial_temp(initial.getColumnLabels().getSize(),0.0);

	initial.getDataAtTime(0, initial.getColumnLabels().getSize(), initial_temp);
	for (int i = 0;i<osimModel.getCoordinateSet().getSize() + 1;i++)
	{
		_initial_pos.append(initial_temp[i]);
	}
	

	for (int i = 0;i<osimModel.getMuscles().getSize() + 1;i++)
	{
		_initial_actv.append(initial_temp[i + osimModel.getCoordinateSet().getSize()]);
	}
	
}

void ModelInit::setObjectivePosture(Model& osimModel)
{
	if (!_realistic_posture)
	{
		for (int i = 0; i < osimModel.getCoordinateSet().getSize(); i++) {
			if (osimModel.getCoordinateSet().get(i).getMotionType() != 2)
				osimModel.getCoordinateSet().get(i).setDefaultValue(SimTK::convertDegreesToRadians(_initial_pos[i]));
			else osimModel.getCoordinateSet().get(i).setDefaultValue(_initial_pos[i]);
		}
	}

	for (int i = 0;i<osimModel.getCoordinateSet().getSize();i++) {
		// Make sure to maintain left and right symmetry
		size_t ind = osimModel.getCoordinateSet().get(i).getName().find("_r", osimModel.getCoordinateSet().get(i).getName().length() - 2);
		if (ind != string::npos) {
			string left_name = osimModel.getCoordinateSet().get(i).getName();
			left_name.replace(ind + 1, ind + 1, "l");

			int j = osimModel.getCoordinateSet().getIndex(left_name);

			osimModel.getCoordinateSet().get(j).setDefaultValue(osimModel.getCoordinateSet().get(i).getDefaultValue());

		}
	}


}

void ModelInit::setUr(Model& osimModel, Vector &ur)
{
	for (int i = 0;i<osimModel.getMuscles().getSize();i++)
	{

		Millard2012EquilibriumMuscle * m = static_cast<Millard2012EquilibriumMuscle*>(&osimModel.getMuscles().get(i));
		m->setMinimumActivation(1.0e-5);
		m->setMinControl(1.0e-5);
		m->setActivationTimeConstant(0.02);
		m->setDefaultActivation(_initial_actv[i]);
	}


	for (int i = 0;i<osimModel.getMuscles().getSize();i++) {
		// Make sure to maintain left and right symmetry
		Millard2012EquilibriumMuscle * m = static_cast<Millard2012EquilibriumMuscle*>(&osimModel.getMuscles().get(i));
		size_t ind = osimModel.getMuscles().get(i).getName().find("_r", osimModel.getMuscles().get(i).getName().length() - 2);
		if (ind != string::npos) {
			string left_name = osimModel.getMuscles().get(i).getName();
			left_name.replace(ind + 1, ind + 1, "l");

			int j = osimModel.getMuscles().getIndex(left_name);


			Millard2012EquilibriumMuscle * n = static_cast<Millard2012EquilibriumMuscle*>(&osimModel.getMuscles().get(j));
			n->setDefaultActivation(m->getDefaultActivation());

		}

		ur.set(i, m->getDefaultActivation());
	}
}

void ModelInit::addStanceConstraint(OpenSim::Model& osimModel)
{
	LinearFunction* LF = new LinearFunction(1, 0);
	//add constraint to make left and right leg move symmetrically
	OpenSim::CoordinateCouplerConstraint* cons = new OpenSim::CoordinateCouplerConstraint();
	Array<string> name1;
	name1.append("knee_angle_r");
	Array<string> name2;
	name2.append("knee_angle_l");
	cons->setIndependentCoordinateNames(name1);
	cons->setDependentCoordinateName("knee_angle_l");
	cons->setFunction(LF);
	cons->set_isEnforced(true);
	osimModel.addConstraint(cons);

	OpenSim::CoordinateCouplerConstraint* cons1 = new OpenSim::CoordinateCouplerConstraint();
	name1.setSize(0);
	name1.append("ankle_angle_r");
	name2.setSize(0);
	name2.append("ankle_angle_l");
	cons1->setIndependentCoordinateNames(name1);
	cons1->setDependentCoordinateName("ankle_angle_l");
	cons1->setFunction(LF);
	cons1->set_isEnforced(true);
	osimModel.addConstraint(cons1);

	OpenSim::CoordinateCouplerConstraint* cons2 = new OpenSim::CoordinateCouplerConstraint();
	name1.setSize(0);
	name1.append("hip_flexion_r");
	name2.setSize(0);
	name2.append("hip_flexion_l");
	cons2->setIndependentCoordinateNames(name1);
	cons2->setDependentCoordinateName("hip_flexion_l");
	cons2->setFunction(LF);
	cons2->set_isEnforced(true);
	osimModel.addConstraint(cons2);

	OpenSim::CoordinateCouplerConstraint* cons3 = new OpenSim::CoordinateCouplerConstraint();
	name1.setSize(0);
	name1.append("hip_adduction_r");
	name2.setSize(0);
	name2.append("hip_adduction_l");
	cons3->setIndependentCoordinateNames(name1);
	cons3->setDependentCoordinateName("hip_adduction_l");
	cons3->setFunction(LF);
	cons3->set_isEnforced(true);
	osimModel.addConstraint(cons3);

	OpenSim::CoordinateCouplerConstraint* cons4 = new OpenSim::CoordinateCouplerConstraint();
	name1.setSize(0);
	name1.append("hip_rotation_r");
	name2.setSize(0);
	name2.append("hip_rotation_l");
	cons4->setIndependentCoordinateNames(name1);
	cons4->setDependentCoordinateName("hip_rotation_l");
	cons4->setFunction(LF);
	cons4->set_isEnforced(true);
	osimModel.addConstraint(cons4);

	delete LF;

}

int ModelInit::initilize(OpenSim::Model &osimModel, const std::string &filename)

{
	try{
	/************************************************************************
	Initialization
	*************************************************************************/
	
	//Coordinate init.
	initCoordinate(osimModel);
	
	//Default value of reflex control and PD controller
	//pd gains
	pd_gains gains;
	_numGains = gains.get_num_gains();

	//stretch reflex controller gains
	double lambda_L = 0.1;
	double lambda_V = 1.3;
	double lambda_G = 0.0;
	double maxContractionVel = 10.0;

	//Create ur
	Vector ur(osimModel.getMuscles().getSize(),1.0e-5);
	Vector inputs(12,1.0);
	inputs.resize(gains.get_num_gains());

	//get gain names
	std::vector<std::string> names;
	names.resize(0);
	gains.get_gain_names(names);

	for(int i=0; i<gains.get_num_gains(); i++)
	{
		inputs[int(i)]=gains.get_gain_value(names[i]);
	}

	//Add a controller
	Jiang2013StanceController *reflex=new Jiang2013StanceController(ur,lambda_G,lambda_G,lambda_L,lambda_V,inputs,0,0,_startTime,_finalTime);
	
	reflex->setActuators(osimModel.updActuators());
	
	reflex->setName("stance_controller");
	
	cout << "controller adding" << endl;

	osimModel.addController(reflex);
	
	cout << "controller added" << endl;

	if(_hasUr)
	{
		
		ReadUrAndPos(osimModel, filename);

		setObjectivePosture(osimModel);
		
		//Set ur value to default act. of each muscle
		setUr(osimModel, ur);

		//output some info
		cout<<_initial_pos<<endl;
		//cout<<ur<<endl;

		//set ur in controller
		reflex->setUrst(ur);

		//set delay time
		reflex->set_feedback_delay(_feedback_delay/1000.0);
		reflex->set_transmission_delay(_transmission_delay/1000.0);

	}
	else 
	{
		//set delay time
		reflex->set_feedback_delay(_feedback_delay/1000.0);
		reflex->set_transmission_delay(_transmission_delay/1000.0);

	}

	if (_isAddSymmetricalConstraint)
		addStanceConstraint(osimModel);

}
catch (OpenSim::Exception ex)
{
	std::cout << ex.getMessage() << std::endl;
	return -1;
}
catch (SimTK::Exception::Base ex)
{
	std::cout << ex.getMessage() << std::endl;
	return -1;
}
catch (std::exception ex)
{
	std::cout << ex.what() << std::endl;
	return -1;
}
catch (...)
{
	std::cout << "UNRECOGNIZED EXCEPTION" << std::endl;
	return -1;
}


// If this program executed up to this line, return 1 to
// indicate that the intended lines of code were executed.
return 1;
}
