# Supplementary material for: A Neural Controller Model Considering the Vestibulospinal Tract in Human Postural Control
Source: Front Comput Neurosci. 2022 Feb 25;16:785099. doi: 10.3389/fncom.2022.785099 (PMC8913724; doi:10.3389/fncom.2022.785099)
Supplement: Supplementary file 6 [file Data_Sheet_1.ZIP › SourceCode/src/worker/stance_ModelInit.h]

#ifndef _JIANG_MODEL_INIT_
#define _JIANG_MODEL_INIT_

#include <OpenSim/OpenSim.h>
#include <OpenSim/Common/IO.h>
#include "stance_controller.h"
#include <iostream>
#include "../common/pd_gains.h"

class ModelInit
{
public:

	ModelInit();

	ModelInit(OpenSim::Array<bool>& flags,double startTime, double finalTime, double feedback_delay, double transmission_delay);

	~ModelInit()
	{
		//std::cout << "model initialization obj. deleted!" << std::endl;
	}

	int initilize(OpenSim::Model &osimModel, const std::string &filename);

	int get_numGains() const
	{
		return _numGains;
	}


private:
	std::string num2str(double i) const;

	void initCoordinate(OpenSim::Model& osimModel) const;

	void ReadUrAndPos(OpenSim::Model& osimModel,const std::string &filename);

	void setObjectivePosture(OpenSim::Model& osimModel);

	void setUr(OpenSim::Model& osimModel, SimTK::Vector &ur);

	void construct_properties();

	void addStanceConstraint(OpenSim::Model& osimModel);

	int _numGains;

	//ur
	double _act;
	OpenSim::Array<double> _initial_pos;
	OpenSim::Array<double> _initial_actv;


	//Configuration of simulation
	bool _isAddSymmetricalConstraint;
	bool _realistic_posture;
	bool _hasUr;

	//Parameter definition
	double _startTime;
	double _finalTime;
	double _feedback_delay;
	double _transmission_delay;
};


#endif
