# Supplementary material for: A Neural Controller Model Considering the Vestibulospinal Tract in Human Postural Control
Source: Front Comput Neurosci. 2022 Feb 25;16:785099. doi: 10.3389/fncom.2022.785099 (PMC8913724; doi:10.3389/fncom.2022.785099)
Supplement: Supplementary file 6 [file Data_Sheet_1.ZIP › SourceCode/src/worker/stance_simu.cpp]

#include "stance_simu.h"
#include "CoPReporter.h"
#include "JointInfo.h"
#include "OpenSim/Simulation/SimbodyEngine/RollingOnSurfaceConstraint.h"

//Constructor
ForwardDynamicsSimulation::ForwardDynamicsSimulation(bool isAddDisturbance,bool isCalculateUr,bool isAnalysis, string OutputPath)
{
	initial_pos.setSize(0);
	initial_actv.setSize(0);
	_isAddDisturbance=isAddDisturbance;
	_isCalculateUr=isCalculateUr;
	_isAnalysis = isAnalysis;
	_OutputPath=OutputPath;
	_ur = 0.0;
}

string ForwardDynamicsSimulation::num2str(double i)
{
	stringstream ss;
	ss<<i;
	return ss.str();
}

void ForwardDynamicsSimulation::GetInitalPosture(Array<double> &pos) const
{
	pos = initial_pos;
}

void ForwardDynamicsSimulation::GetInitalActivation(Array<double> &act) const
{
	act = initial_actv;
}

bool ForwardDynamicsSimulation::SymmetricalCheck(const OpenSim::Model &osimModel, const SimTK::State& s) const
{
	//for debug
	const CoordinateSet &coords = osimModel.getCoordinateSet();

	int has_bug=0;
	for(int i=0;i<osimModel.getCoordinateSet().getSize();i++)
	{

		size_t ind2 = osimModel.getCoordinateSet().get(i).getName().find("_r",osimModel.getCoordinateSet().get(i).getName().length() - 2);
		if (ind2 != string::npos)
		{
			string left_name2 = osimModel.getCoordinateSet().get(i).getName();
			left_name2.replace(ind2 + 1, ind2 + 1, "l");
			int j=osimModel.getCoordinateSet().getIndex(left_name2);

			if(fabs(coords[i].getValue(s)-coords[j].getValue(s))>0.001)
			{
				has_bug++;
				cout<<"t= "<<s.getTime()<<"  "<<osimModel.getCoordinateSet().get(i).getName()<<": "<<coords[i].getValue(s)<<" vs "<<left_name2<<": "<<coords[j].getValue(s)<<" Difference = "<<coords[i].getValue(s)-coords[j].getValue(s)<<endl;
			}

			if(fabs(coords[i].getAccelerationValue(s)-coords[j].getAccelerationValue(s))>0.001)
			{
				has_bug++;
				cout<<"Acceleration diff. : t= "<<s.getTime()<<"  "<<osimModel.getCoordinateSet().get(i).getName()<<": "<<coords[i].getAccelerationValue(s)<<" vs "<<left_name2<<": "<<coords[j].getAccelerationValue(s)<<" Difference = "<<coords[i].getAccelerationValue(s)-coords[j].getAccelerationValue(s)<<endl;
			}

			if(fabs(coords[i].getSpeedValue(s)-coords[j].getSpeedValue(s))>0.001)
			{
				has_bug++;
				cout<<"Speed diff. : t= "<<s.getTime()<<"  "<<osimModel.getCoordinateSet().get(i).getName()<<": "<<coords[i].getSpeedValue(s)<<" vs "<<left_name2<<": "<<coords[j].getSpeedValue(s)<<" Difference = "<<coords[i].getSpeedValue(s)-coords[j].getSpeedValue(s)<<endl;
			}

		}

	}
	if(has_bug==0) 
	{
		return true;
	}
	else return false;

}

double ForwardDynamicsSimulation::pi_calculation(const Model& osimModel, Storage& sto) const
{
	Storage motion(sto);

	motion.resampleLinear(1.0e-3);

	double pi=0;
	for(int m=9;m<osimModel.getCoordinateSet().getSize();m++)
	{
		
		Array<double> collumn_data;

		motion.getDataColumn(osimModel.getCoordinateSet().get(m).getAbsolutePathString()+"/value",collumn_data); //get data of ith coordinate

		int flag=0;
		Array<double> peak;
		for(int k=collumn_data.getSize()-2; k>0; k--)
		{
			double k1=collumn_data[k+1]-collumn_data[k];
			double k2=collumn_data[k]-collumn_data[k-1];
			if (k1*k2<0.0)
			{
				peak.append(collumn_data[k]);
				flag++;
			}

			if (flag>1) break;
		}

		double avg=0.0;
		if(flag>0)
			avg=(peak[0]+peak[1])/2.0;
		else
		{
			avg=collumn_data[0]/2;
		}

		

		for(int n=2000; n<collumn_data.getSize();n++)
		{
			pi=pi+0.001*fabs(collumn_data[n]-avg);
		}

	}

	return pi;

}

double ForwardDynamicsSimulation::pi_calculation2(const Model& osimModel, Storage& sto, bool isAbsoluteInteg, double bos_center) const
{
	

	double sample_time = 1.0e-3;

	if (!isAbsoluteInteg) {
		double pi = 0;

		Storage* motion = sto.clone();

		motion->resampleLinear(sample_time);

		Storage * motion_resample;

		double t1 = motion->getFirstTime();
		double t2 = motion->getLastTime();

		motion_resample = motion->integrate(motion->getFirstTime(), motion->getLastTime());

		//Get ur and posture info.
		Vector posture_data(motion_resample->getColumnLabels().size() - 1);
		Vector posture_dataAt0(motion_resample->getColumnLabels().size() - 1);

		motion->getDataAtTime(motion->getFirstTime(), motion->getColumnLabels().size() - 1, posture_dataAt0); //20150608, change getData to getDataAtTime
		motion_resample->getDataAtTime(motion_resample->getLastTime(), motion_resample->getColumnLabels().size() - 1, posture_data);

		//integration of initial posture during t1 to t2
		posture_dataAt0 = posture_dataAt0* fabs(t2 - t1);

		for (int m = 0; m < osimModel.getCoordinateSet().getSize(); m++)
		{
			if (osimModel.getCoordinateSet().get(m).getName().find("platform", 0) != -1 ||
				osimModel.getCoordinateSet().get(m).getName().find("pelvis", 0) != -1)
				continue;
			else
			{
				pi += fabs(posture_data[m] - posture_dataAt0[m]);

			}
		}

		

		//clear
		delete motion;
		delete motion_resample;

		return pi / (t2 - t1);
	}
	else
	{
		double pi = 0;

		Storage* motion = sto.clone();

		motion->resampleLinear(sample_time);


		double t1 = motion->getFirstTime();
		double t2 = motion->getLastTime();


		const CoordinateSet& coordSet = osimModel.getCoordinateSet();
		int coordSize = coordSet.getSize();

		for (int m = 0; m <coordSize; m++)
		{
			string coordName = coordSet.get(m).getAbsolutePathString();

			if (coordName.find("platform", 0) != std::string::npos ||
				coordName.find("pelvis", 0) != std::string::npos)
				continue;
			else
			{
				coordName = coordName + "/value";
				Array<double> data;
				motion->getDataColumn(coordName, data);

				for (int n = 0; n < data.size(); n++)
				{
					pi += fabs(data[n] - data[0]);

				}

			}
		}


		//clear
		delete motion;


		return pi* sample_time / (t2 - t1);
	}
}

double ForwardDynamicsSimulation::pi_calculation3(const Model& osimModel, Storage& sto) const
{
	double t1 = 0.0; //first time
	double t2 = 0.0; //last time

	double pi_x = 0;
	double pi_y = 0;

	double sample_time = 1.0e-3;

	Storage* cop_resample = sto.clone();

	cop_resample->resampleLinear(sample_time);

	////// inipos //////
	double j_torques = 0;
	// get com-x and com-y info
	Array<double> st;
	cop_resample->getDataColumn("s_torques", st, t1);

	// integrate
	for (int i = 0; i < st.size(); i++) {
		j_torques = j_torques + st[i];
	}

	delete cop_resample;
	return j_torques;

}

std::vector<Analysis*> ForwardDynamicsSimulation::addAnalysisToModel(Model &osimModel, bool isAnalysis) const
{
	std::vector<Analysis*> ptrs;

	//create customized measurement
	OpenSim::ForceReporter* FR = new OpenSim::ForceReporter(&osimModel);
	OpenSim::Kinematics *KR = new OpenSim::Kinematics(&osimModel);
	KR->setName("JointKinematics");
	OpenSim::JointReaction *JR = new OpenSim::JointReaction(&osimModel);
	JR->setName("JointReaction");
	OpenSim::BodyKinematics *BR = new OpenSim::BodyKinematics(&osimModel);
	OpenSim::Actuation *AR = new OpenSim::Actuation(&osimModel);
	OpenSim::CoPReporter *CR = new OpenSim::CoPReporter(&osimModel);
	CR->setName("CoPpositon");
	OpenSim::JiangJointInfo *JI = new OpenSim::JiangJointInfo(&osimModel);
	JI->setName("jiangJointInfo");

	//CR is always added for pi3 calculation
	osimModel.addAnalysis(CR);

	if (isAnalysis) {
		osimModel.addAnalysis(FR);
		osimModel.addAnalysis(KR);
		osimModel.addAnalysis(JR);
		osimModel.addAnalysis(BR);
		osimModel.addAnalysis(AR);
		osimModel.addAnalysis(JI);
	}

	ptrs.push_back(CR);
	ptrs.push_back(FR);
	ptrs.push_back(KR);
	ptrs.push_back(JR);
	ptrs.push_back(BR);
	ptrs.push_back(AR);
	ptrs.push_back(JI);

	return ptrs;
}

void ForwardDynamicsSimulation::outputResults(const Model &osimModel, const State &s, const Manager& manager, bool isOutputUr, Vector &controls0) const
{
	//output results
	//print controls if necessary
	if(_isAnalysis) osimModel.printControlStorage(_OutputPath + osimModel.getName() + "_controls.sto");

	//print state if necessary
	Storage statesDegrees(manager.getStateStorage());
	if(_isAnalysis) statesDegrees.print(_OutputPath + osimModel.getName() + "_states.sto");

	//print mot. if necessary
	osimModel.getSimbodyEngine().convertRadiansToDegrees(statesDegrees);
	statesDegrees.setWriteSIMMHeader(true);
	if (_isAnalysis)
	{
		OpenSim::Storage* mot_sampled;
		OpenSim::Storage* mot_resampled;
		mot_sampled = statesDegrees.clone();
		mot_sampled->resampleLinear(1.0e-3);
		mot_sampled=mot_sampled->integrate(0.0, 0.1);
		mot_sampled->print(_OutputPath + osimModel.getName() + "integrated_states_degrees.mot");
		statesDegrees.print(_OutputPath + osimModel.getName() + "_states_degrees.mot");
		mot_resampled = statesDegrees.clone();
		mot_resampled->resampleLinear(1.0e-3);
		mot_resampled->print(_OutputPath + osimModel.getName() + "_resampled.mot");
		delete mot_sampled;
		delete mot_resampled;

	}

	//make analysis dir and print analysis if necessary
	IO::makeDir(_OutputPath + "analysis");

	/*
		FR->printResults("jiang", _OutputPath + "analysis");
		KR->printResults("jiang", _OutputPath + "analysis");
		JR->printResults("jiang", _OutputPath + "analysis");
		BR->printResults("jiang", _OutputPath + "analysis");
		AR->printResults("jiang", _OutputPath + "analysis");
		CR->printResults("jiang", _OutputPath + "analysis");
		JI->printResults("jiang", _OutputPath + "analysis");
		*/

	if (_isAnalysis) {
		for (int i = 0; i < osimModel.getAnalysisSet().getSize(); i++)
			osimModel.getAnalysisSet()[i].printResults("jiang", _OutputPath + "analysis");
	}
	

	//output ur if isurcalculation
	if (_isCalculateUr && isOutputUr) {
		IO::makeDir("InitialStates");
		//cout<<"flag =1; ���ur"<<endl;
		osimModel.updMultibodySystem().realize(s, SimTK::Stage::Position);

		statesDegrees.resampleLinear(1.0e-3);

		Storage* resample = statesDegrees.integrate(3.0,5.0);

		Vector data(resample->getColumnLabels().size() - 1);
		resample->getDataAtTime(manager.getStateStorage().getLastTime(), resample->getColumnLabels().size() - 1, data); delete resample;
		cout << "time: " << manager.getStateStorage().getLastTime() << endl;
		//cout << "data: " << data << endl;
		data = data / 2;
		cout << "data: " << data << endl;

		int coord_num = osimModel.getCoordinateSet().getSize();
		for (int i = 0; i<coord_num*2; i=i+2)
		{
			if (fabs(data[i])>1.0e-6)	
				initial_pos.append(data[i]);
			else initial_pos.append(0.0);

		}
		
		for (int j = 2 * coord_num; j < 2 * coord_num + 2 * osimModel.getMuscles().getSize(); j = j + 2)
		{
			if (fabs(data[j]) > 1.0e-6)
				initial_actv.append(data[j]);
			else initial_actv.append(0.0);
		}
		
		Storage initial_state;
		Array<string> state_names;
		Array<string> coordinates;
		Array<string> muscles;
		osimModel.getCoordinateSet().getNames(coordinates);
		osimModel.getMuscles().getNames(muscles);
		state_names.append("time");			
		state_names.append(coordinates);
		state_names.append(muscles);
		initial_state.setColumnLabels(state_names);
		
		Array<double> initial_value;
		
		initial_value.append(initial_pos);
		initial_value.append(initial_actv);
		initial_state.append(0, initial_value);
		
		double Ur = 0.0;
		for (int i = 0; i<initial_actv.size(); i++)
		{
			Ur = Ur + initial_actv[i] * initial_actv[i];
		}
		_ur = Ur;
		

		
		char urDir[512];
		sprintf(urDir, "/Ur=%.3f_Kp=%.4f_Kd=%.4f_Kaccl=%.4f_Kacca=%4f_Kvell=%4f_Kvela=%4f_Kpos=%4f_Kang=%4f/", Ur, controls0[2] / 100.0, controls0[3] / 100.0, controls0[50]*100.0,controls0[90]*100.0,controls0[130]*100.0,controls0[180]*100.0,controls0[220]*100.0,controls0[260]*100.0);
		string stateDir;
		stateDir = "InitialStates" + string(urDir);
		IO::makeDir(stateDir);
		stateDir += "initial_state.sto";
		initial_state.print(stateDir);
		
		
		////////////////// Output .mot during making initial_state.sto //////////////////
		
		Storage statesDegrees2(manager.getStateStorage());
		osimModel.getSimbodyEngine().convertRadiansToDegrees(statesDegrees2);
		statesDegrees2.setWriteSIMMHeader(true);
		statesDegrees2.print(_OutputPath + osimModel.getName() + "_states_degrees.mot");
		statesDegrees2.print("InitialStates" + string(urDir) + osimModel.getName() + "_states_degrees.mot");
		
		////////////////// Output .mot during making initial_state.sto //////////////////

		cout << coordinates << endl;
		//clear
		//delete resample;
	}
}

void ForwardDynamicsSimulation::updateController(Model &osimModel, const State &s, Vector &controls0, int num, double coeff_noise, double coeff_noise2) const
{
	//get the pointer to the controller
	Jiang2013StanceController *RC = static_cast<Jiang2013StanceController*>(&osimModel.getControllerSet()[0]);

	//cout << "�趨Ŀ��E��? << endl;
	SimTK::Array_<double> objective_length;
	objective_length.resize(osimModel.getMuscles().getSize());
	
	int local = 0;
	int same_count = 0;
	for (int i = 0; i<osimModel.getMuscles().getSize(); i++)
	{
		int c = 0;
		objective_length[i] = osimModel.getMuscles().get(i).getLength(s);
		local = 0;
		for (int j = i + 1; j<osimModel.getMuscles().getSize(); j++)
			if (osimModel.getMuscles().get(i).getLength(s) == osimModel.getMuscles().get(j).getLength(s))
			{
				local++;
				same_count++;
				c++;

			}
		
	}

	
	//Update objective length
	SimTK::Vec3 pos;
	pos.setToZero();
	RC->getHeadPosition(s, pos);
	RC->setObjectiveValues(pos, objective_length);
	
	//Update muscle group
	Array<string> hip_ex;
	Array<string> ankle_ex;
	Array<string> knee_ex;
	Array<string> lumbar_ex;
	Array<string> hip_fl;
	Array<string> ankle_fl;
	Array<string> knee_fl;
	Array<string> lumbar_fl;
	Array<string> subtalar_ev;
	Array<string> subtalar_in;
	Array<string> bi_muscles;
	Array<string> neck_ex;
	Array<string> neck_fl;
	Array<string> bi_neck;
	Array<string> flexor;
	Array<string> extensor;

	
	std::vector<Array<std::string> > MuscleGroups;
	hip_ex.setSize(0);
	ankle_ex.setSize(0);
	knee_ex.setSize(0);
	lumbar_ex.setSize(0);
	hip_fl.setSize(0);
	ankle_fl.setSize(0);
	knee_fl.setSize(0);
	lumbar_fl.setSize(0);
	subtalar_ev.setSize(0);
	subtalar_in.setSize(0);
	bi_muscles.setSize(0);
	neck_ex.setSize(0);
	neck_fl.setSize(0);
	bi_neck.setSize(0);
	flexor.setSize(0);
	MuscleGroups.resize(15);	//9->14->15

	for (int i = 0; i < osimModel.getMuscles().getSize(); i++)
	{
		int cnt = 0;
		Millard2012EquilibriumMuscle* m = static_cast<Millard2012EquilibriumMuscle*>(&osimModel.getMuscles().get(i));

		if (m->getName().find("_l", m->getName().length() - 2) != -1)
			continue;

		double ma_hip = m->computeMomentArm(s, osimModel.updCoordinateSet().get("hip_flexion_r"));
		double ma_knee = m->computeMomentArm(s, osimModel.updCoordinateSet().get("knee_angle_r"));
		double ma_ankle = m->computeMomentArm(s, osimModel.updCoordinateSet().get("ankle_angle_r"));
		double ma_lumbar = m->computeMomentArm(s, osimModel.updCoordinateSet().get("lumbar_extension"));
		double ma_subtalar = m->computeMomentArm(s, osimModel.updCoordinateSet().get("subtalar_angle_r"));
		double ma_neck = m->computeMomentArm(s, osimModel.updCoordinateSet().get("neck_extension"));
		double ma_neck2 = m->computeMomentArm(s, osimModel.updCoordinateSet().get("neck_extension_2"));


		cout << m->getName()
			<< "\tA)" << m->computeMomentArm(s, osimModel.updCoordinateSet().get("ankle_angle_r"))
			<< "\tS)" << m->computeMomentArm(s, osimModel.updCoordinateSet().get("subtalar_angle_r")) << endl;

		if (fabs(ma_hip) > 1.0e-6) { cnt++; }
		if (fabs(ma_knee) > 1.0e-6) { cnt++; }
		if (fabs(ma_ankle) > 1.0e-6) { cnt++; }
		if (fabs(ma_lumbar) > 1.0e-6) { cnt++; }
		if (fabs(ma_neck) > 1.0e-6) { cnt++; }
		if (fabs(ma_neck2) > 1.0e-6) { cnt++; }

		if (cnt > 1)
		{
			if (fabs(ma_neck) > 1.0e-6 || fabs(ma_neck2) > 1.0e-6) bi_neck.append(m->getName());
			else bi_muscles.append(m->getName());

			if ((fabs(ma_neck) > 1.0e-6 || fabs(ma_neck2) > 1.0e-6)) {
				if (fabs(ma_neck) > fabs(ma_neck2)) {
					if (ma_neck > 0) neck_ex.append(m->getName());
					else {
						neck_fl.append(m->getName());
						flexor.append(m->getName());
					}
				}
				else {
					if (ma_neck2 > 0) neck_ex.append(m->getName());
					else {
						neck_fl.append(m->getName());
						flexor.append(m->getName());
					}
				}
			}
			else if (fabs(ma_hip) > fabs(ma_knee) && fabs(ma_hip) > fabs(ma_ankle) && fabs(ma_hip) > fabs(ma_lumbar)) {
				if (ma_hip > 0) {
					hip_fl.append(m->getName());
					flexor.append(m->getName());
				}
				else hip_ex.append(m->getName());
			}
			else if (fabs(ma_knee) > fabs(ma_hip) && fabs(ma_knee) > fabs(ma_ankle) && fabs(ma_knee) > fabs(ma_lumbar)) {
				if (ma_knee > 0) knee_ex.append(m->getName());
				else {
					knee_fl.append(m->getName());
					flexor.append(m->getName());
				}
			}
			else if (fabs(ma_ankle) > fabs(ma_hip) && fabs(ma_ankle) > fabs(ma_knee) && fabs(ma_ankle) > fabs(ma_lumbar)) {
				if (ma_ankle > 0) {
					ankle_fl.append(m->getName());
					flexor.append(m->getName());
				}
				else ankle_ex.append(m->getName());
			}
			else if (fabs(ma_lumbar) > fabs(ma_hip) && fabs(ma_lumbar) > fabs(ma_knee) && fabs(ma_lumbar) > fabs(ma_ankle)) {
				if (ma_lumbar > 0) lumbar_ex.append(m->getName());
				else {
					lumbar_fl.append(m->getName());
					flexor.append(m->getName());
				}
			}

		}
		else
		{
			if (fabs(ma_hip) > 1.0e-6)
			{
				if (ma_hip > 0) {
					hip_fl.append(m->getName());
					flexor.append(m->getName());
				}
				else hip_ex.append(m->getName());
			}
			if (fabs(ma_knee) > 1.0e-6)
			{
				if (ma_knee > 0) knee_ex.append(m->getName());
				else {
					knee_fl.append(m->getName());
					flexor.append(m->getName());
				}
			}
			if (fabs(ma_ankle) > 1.0e-6)
			{
				if ((ma_ankle > 0) /*&& (abs(ma_ankle) > abs(ma_subtalar))*/) {
					ankle_fl.append(m->getName());
					flexor.append(m->getName());
				}
				else if ((ma_ankle <= 0) /*&& (abs(ma_ankle) > abs(ma_subtalar))*/) {
					ankle_ex.append(m->getName());
				}
				if (ma_subtalar > 0) {
					subtalar_in.append(m->getName());
				}
				else if(ma_subtalar<=0){
					subtalar_ev.append(m->getName());
				}
			}
			if (fabs(ma_lumbar) > 1.0e-6)
			{
				if (ma_lumbar > 0) lumbar_ex.append(m->getName());
				else {
					lumbar_fl.append(m->getName());
					flexor.append(m->getName());
				}
			}
			if (fabs(ma_neck) > 1.0e-6 || fabs(ma_neck2) > 1.0e-6)
			{
				if (ma_neck > 0 || ma_neck2 > 0) neck_ex.append(m->getName());
				else if (ma_neck < 0 || ma_neck2 < 0) {
					neck_fl.append(m->getName());
					flexor.append(m->getName());
				}
			}
		}
	}

	MuscleGroups[0].setSize(hip_ex.size());
	MuscleGroups[1].setSize(ankle_ex.size());
	MuscleGroups[2].setSize(knee_ex.size());
	MuscleGroups[3].setSize(lumbar_ex.size());
	MuscleGroups[4].setSize(hip_fl.size());
	MuscleGroups[5].setSize(ankle_fl.size());
	MuscleGroups[6].setSize(knee_fl.size());
	MuscleGroups[7].setSize(lumbar_fl.size());
	MuscleGroups[8].setSize(subtalar_ev.size());
	MuscleGroups[9].setSize(subtalar_in.size());
	MuscleGroups[10].setSize(bi_muscles.size());
	MuscleGroups[11].setSize(neck_ex.size());
	MuscleGroups[12].setSize(neck_fl.size());
	MuscleGroups[13].setSize(bi_neck.size());
	MuscleGroups[14].setSize(flexor.size());
	
	MuscleGroups[0] = hip_ex;
	MuscleGroups[1] = ankle_ex;
	MuscleGroups[2] = knee_ex;
	MuscleGroups[3] = lumbar_ex;
	MuscleGroups[4] = hip_fl;
	MuscleGroups[5] = ankle_fl;
	MuscleGroups[6] = knee_fl;
	MuscleGroups[7] = lumbar_fl;
	MuscleGroups[8] = subtalar_ev;
	MuscleGroups[9] = subtalar_in;
	MuscleGroups[10] = bi_muscles;
	MuscleGroups[11] = neck_ex;
	MuscleGroups[12] = neck_fl;
	MuscleGroups[13] = bi_neck;
	MuscleGroups[14] = flexor;
	
	
	cout<<"hip extensors: "<<hip_ex<<endl;
	cout<<"hip flexors: "<<hip_fl<<endl;
	cout<<"knee extensors: "<<knee_ex<<endl;
	cout<<"knee flexors: "<<knee_fl<<endl;
	cout<<"ankle extensors: "<<ankle_ex<<endl;
	cout<<"ankle flexors: "<<ankle_fl<<endl;
	cout << "sub evertors: " << subtalar_ev << endl;
	cout << "sub invertors: " << subtalar_in << endl;
	cout<<"lumbar extensors: "<<lumbar_ex<<endl;
	cout<<"lumbar flexors: "<<lumbar_fl<<endl;
	cout<<"biarticular muscles: "<<bi_muscles<<endl;
	cout << "neck extensors: " << neck_ex << endl;
	cout << "neck flexors: " << neck_fl << endl;
	cout << "biarticular neck" << bi_neck << endl;
	cout << "flexor muscles" << flexor << endl;


	//Update gains
	//cout<<"Input: "<<controls0<<endl;
	Vector modifiedcontrols(controls0.size(), 0.0);
	for (int i = 0; i<controls0.size(); i++)
		modifiedcontrols[i] = 100.0*controls0[i];
	RC->UpdMuscleGains(MuscleGroups, modifiedcontrols, num, coeff_noise, coeff_noise2);
	//-------------------------------muscle group updated 
}

void ForwardDynamicsSimulation::run(Model &osimModel, SimTK::Vector &controls0,double initialTime,double finalTime,double feedback_delay, double transmission_delay, double disturb, std::vector<double> &res, int num, double coeff_noise, double coeff_noise2) const
{       double duration = -Infinity;
        
try{
	
	//add analysis
	std::vector<Analysis*> ptrs = addAnalysisToModel(osimModel,_isAnalysis);
		
	//build system
	SimTK::State& s = osimModel.initSystem();
	
	
	//Move CoM X to X=0
	double COM_x = 0.0;
	double mass = 0.0;
	const OpenSim::BodySet &bodies = osimModel.getBodySet();
	int ground_ind = bodies.getIndex("ground");
	int plat_ind = bodies.getIndex("platform");
	for(int i=0; i< bodies.getSize();i++)
	{
		if(i!= ground_ind && i!= plat_ind)
		{
			mass += bodies[i].getMass();

			SimTK::Vec3 COM;
			COM.setToZero();
			COM = bodies[i].getPositionInGround(s);
			COM_x += COM[0] * bodies[i].getMass();
		}

	}
	COM_x = COM_x / mass;

	cout<< "new CoM is: "<<osimModel.calcMassCenterPosition(s)<<endl;
	for(int i=0;i<osimModel.getMuscles().getSize();i++)
	{
		Millard2012EquilibriumMuscle * m = static_cast<Millard2012EquilibriumMuscle*>(&osimModel.getMuscles().get(i));

		if(_isCalculateUr){
			m->setMinimumActivation(1.0e-5);
			m->setMinControl(1.0e-5);
			m->setActivationTimeConstant(0.02);
			m->setDeactivationTimeConstant(0.04);
			//m->setExcitation(s,1.0e-5);
			m->setDefaultActivation(1.0e-5);
		}
		else m->setExcitation(s,m->getDefaultActivation());
	}

	double bos_center = 0;

	//update controller
	updateController(osimModel, s,controls0, num, coeff_noise, coeff_noise2);
	
	//add handler
	Falling *falling = new Falling(osimModel, 0.7, _isCalculateUr);//0.9 -> 0.0
	osimModel.updMultibodySystem().addEventHandler(falling);

	cout<<"initialize state"<<endl;
	s = osimModel.initializeState();
	
	cout<<"equilibrate Muscles"<<endl;
	osimModel.equilibrateMuscles(s);
	
	cout << "create manager" << endl;
	Manager manager(osimModel);
	manager.setIntegratorAccuracy(1.0e-4);
	manager.setIntegratorMaximumStepSize(0.01);
	manager.setIntegratorMinimumStepSize(0.0001);

	// Integrate from initial time to final time 
	s.setTime(initialTime);

	manager.initialize(s);

	osimModel.getMultibodySystem().realize(s);

	//start to simulate
	cout << "start to simulate" << endl;
	manager.integrate(finalTime);

	// Return how long the model remained standing
	duration = manager.getState().getTime();
	cout << "\nStanding duration = " << duration << endl;


	//output res
	if (_isCalculateUr && finalTime == duration)
		outputResults(osimModel, s, manager, true, controls0);
	else
		outputResults(osimModel, s, manager, false, controls0);
	

	//calculate PI
	double PI1 = 100000;
	double PI2 = 100000;
	double PI3 = 100000;
	

	Storage statesDegrees=manager.getStateStorage();
	CoPReporter* CR = static_cast<CoPReporter*> (&osimModel.updAnalysisSet().get("CoPpositon"));
	Storage *com_vel = CR->getStorage();
	cout << "pi_calculation" << endl;
	if(duration == finalTime)
	{
		PI1=pi_calculation(osimModel,statesDegrees);
		PI2=pi_calculation2(osimModel, statesDegrees,true,bos_center);///1000.0;
		PI3 = pi_calculation3(osimModel, *com_vel);
	}
	else 
	{
		PI1 = 100000;
		PI2=pi_calculation2(osimModel, statesDegrees,true,bos_center);
		PI3 = pi_calculation3(osimModel, *com_vel);
	}

	//return the result
	res.resize(4);
	res[0] = duration;
	res[1] = PI1;
	res[2] = PI2; 
	res[3] = PI3;
	if (_isCalculateUr)
	{
		res.resize(5);
		res[4] = _ur;
	}
	
	for (int i = 0; i < res.size();i++)
	cout << res[i] << endl;

	//clear
	delete com_vel;
	
	for (int i = 0; i < ptrs.size(); i++)
		delete ptrs[i];

	return;
}

catch (OpenSim::Exception ex)
{
	std::cout << ex.getMessage() << std::endl;
	return;
	
}
catch (SimTK::Exception::Base ex)
{
	std::cout << ex.getMessage() << std::endl;
	return;
}
catch (std::exception ex)
{
	std::cout << ex.what() << std::endl;
	return;
}
catch (...)
{
	std::cout << "UNRECOGNIZED EXCEPTION" << std::endl;
	return;
}

}
