# Supplementary material for: A Neural Controller Model Considering the Vestibulospinal Tract in Human Postural Control
Source: Front Comput Neurosci. 2022 Feb 25;16:785099. doi: 10.3389/fncom.2022.785099 (PMC8913724; doi:10.3389/fncom.2022.785099)
Supplement: Supplementary file 6 [file Data_Sheet_1.ZIP › SourceCode/src/worker/stance_simu.h]

#ifndef _STANCE_SIMU_H_
#define _STANCE_SIMU_H_


#include "stance_controller.h"
//#include "stance_measurement.h"
#include "stance_handler.h"


#include <OpenSim/OpenSim.h>

#include <OpenSim/Common/IO.h>


//add SimTk lib linkage
#include <OpenSim/Common/SimmMacros.h>
//#include <SimTK\include\simbody\internal\Constraint.h>

using namespace OpenSim;
using namespace SimTK;
using namespace std;


class ForwardDynamicsSimulation {

public:

ForwardDynamicsSimulation(bool isAddDisturbance,bool isCalculateUr, bool isAnalysis, string OutputPath);


void run(OpenSim::Model &aModel, SimTK::Vector &controls0,double initialTime,double finalTime,double feedback_delay, double transmission_delay, double disturb, std::vector<double> &res, int num, double coeff_noise, double coeff_noise2) const;

void GetInitalPosture(Array<double>& pos) const;
void GetInitalActivation(Array<double>& act) const;

//void AddFootNoSlipConstraint(OpenSim::Model &osimModel, SimTK::State& s);

double pi_calculation(const Model& osimModel, Storage& sto) const;
double pi_calculation2(const Model& osimModel, Storage& sto, bool isAbsoluteInteg, double bos_center) const;
double pi_calculation3(const Model& osimModel, Storage& sto) const;

private:
std::string num2str(double i);
bool SymmetricalCheck(const OpenSim::Model &osimModel, const SimTK::State& s) const;
std::vector<Analysis*> addAnalysisToModel(Model &osimModel, bool isAnalysis) const;
void outputResults(const Model &osimModel, const State &s, const Manager& manager, bool isOutputUr, Vector &controls0) const;
void updateController(Model &osimModel, const State &s, Vector &controls0, int num, double coeff_noise, double coeff_noise2) const;


private:

mutable Array<double> initial_pos;
mutable Array<double> initial_actv;
bool _isAddDisturbance;
bool _isCalculateUr;
bool _isAnalysis;
string _OutputPath;
mutable double _ur;

};


#endif
