# Supplementary material for: A Neural Controller Model Considering the Vestibulospinal Tract in Human Postural Control
Source: Front Comput Neurosci. 2022 Feb 25;16:785099. doi: 10.3389/fncom.2022.785099 (PMC8913724; doi:10.3389/fncom.2022.785099)
Supplement: Supplementary file 6 [file Data_Sheet_1.ZIP › SourceCode/src/worker/stance_worker.cpp]

#include <OpenSim/OpenSim.h>
#include <OpenSim/Common/IO.h>
#include <ctime>
#include <iomanip>
#include <iostream>
#include "../common/pd_gains.h"
#include "stance_controller.h"
#include "stance_ModelInit.h"
#include "stance_simu.h"


#include<stdio.h>
#include<stdlib.h>
#include<chrono>


// This allows us to use OpenSim functions, classes, etc., without having to
// prefix the names of those things with "OpenSim::".
using namespace OpenSim;

// This allows us to use SimTK functions, classes, etc., without having to
// prefix the names of those things with "SimTK::".
using namespace SimTK;

// This allows us to use standard functions, classes
using namespace std;


std::string num2str(double i)
{
	std::stringstream ss;
	ss << i;
	return ss.str();
}


int main(int argc, char ** argv)
{
	try {
		int index = 0;
		double _initialTime = 0;
		double _finalTime = 0.005;
		double _feedback_delay = 1.0;//40.0;
		double _transmission_delay = 1.0; //40.0;
		double _coeff_noise = 0.0;
		double _coeff_noise2 = 0.0;
		Real f = Infinity;
		bool isCalculateUr = false;
		bool isAddDisturbance = false;
		bool isAnalysis = false;
		bool withNoise = true;

		pd_gains gains;
		Vector _newGains(gains.get_num_gains(), 0.1);
		_newGains[0] = 0.0; _newGains[1] = 0.0;
		int gain_size = _newGains.size();

		if (argc > 1)
		{
			cout << "argc = " << argc << "gain_size=" << gain_size << endl;
			index = atoi(argv[1]);
			_initialTime = atof(argv[2]);
			_finalTime = atof(argv[3]);
			_feedback_delay = atof(argv[4]);
			_transmission_delay = atof(argv[5]);

			for (int i = 2; i < gain_size; i++)
				_newGains[i] = atof(argv[i + 4]);
				
			if (atoi(argv[6 + gain_size - 2]))
				isCalculateUr = true;
			if (atoi(argv[7 + gain_size - 2]))
				isAddDisturbance = true;
			if (atoi(argv[8 + gain_size - 2]))
				isAnalysis = true;

		}
		
		
		ifstream ifs_v("noise_per.txt");
		string str_v;
		ifs_v >> str_v;
		_coeff_noise = stod(str_v);
		_coeff_noise = _coeff_noise / 100;
		ifs_v >> str_v;
		_coeff_noise2 = stod(str_v);
		_coeff_noise2 = _coeff_noise2 / 100;


		cout << "Worker started" << endl;
		cout << "feedback delay = " << _feedback_delay << " transmission_delay = " << _transmission_delay << endl;

		//for (int l = 0; l < 10; l++) {
			//Load the model
			Model osimModel("new_model_03.osim");
			printf("Model opened\n");


			//Initialize the model
			Array<bool> flags;
			flags.setSize(3);
			flags[0] = false;//symmetrical
			flags[1] = false;//realistic pos
			flags[2] = true;//has Ur
			if (isCalculateUr)
				flags[2] = false;//has Ur

			printf("Model initialization\n");

			ModelInit init(flags, _initialTime, _finalTime, _feedback_delay, _transmission_delay); //modified from ModelInit init(flags, 0.0, 5.0, 40.0, 40.0); to ModelInit init(flags, 0.0, 5.0, _feedback_delay, _transmission_delay);
			init.initilize(osimModel, "initial_state.sto");
			printf("Model initialization finished\n");

			//make dir.
			String outPath = "results/CMAES/opt_" + num2str(index)/* + "-" + num2str(l)*/;
			if (isCalculateUr)
				outPath = "results/UrCalculation/Kp=" + num2str(_newGains[2]) + "_Kd=" + num2str(_newGains[3]) + "_Kaccl=" + num2str(_newGains[50]) + "_Kacca =" + num2str(_newGains[90]) + "_Kvel =" + num2str(_newGains[130]) + "_Kvela =" + num2str(_newGains[180]) + "_Kpos =" + num2str(_newGains[220]) + "_Kang =" + num2str(_newGains[260]);
			if (argc > 1)
				IO::makeDir(outPath);
			else
			{
				IO::makeDir("results");
				outPath = "results/custom";
				IO::makeDir(outPath);
			}

			// input wo shutsuryoku shimasu
			String sss = outPath + "/input_gains.txt";
			ofstream outputfile(sss, ios::app);
			outputfile << index << " " << _newGains[2] << " " << _newGains[3] << " " << _newGains[4]
				<< " " << _newGains[5] << " " << _newGains[6] << " " << _newGains[7] << " " << _newGains[8] << " " << _newGains[9] << " " << _newGains[10]
				<< " " << _newGains[11] << " " << _newGains[12] << " " << _newGains[13] << " " << _newGains[14] << " " << _newGains[15] << " " << _newGains[16]
				<< " " << _newGains[17] << " " << _newGains[18] << " " << _newGains[19]
				<< " " << _newGains[20] << " " << _newGains[21] << " " << _newGains[22] << " " << _newGains[23]
				<< " " << _newGains[24] << " " << _newGains[25] << " " << _newGains[26] << " " << _newGains[27]
				<< " " << _newGains[28] << " " << _newGains[29];
			for (int i = 30; i < gain_size; i++) {
				outputfile << " " << _newGains[i];
			}
			outputfile << endl;
			outputfile.close();


			std::vector<double> res;
			res.resize(4);
			if (isCalculateUr)
				res.resize(5);
			//forward dynamics simulation
			ForwardDynamicsSimulation simu(isAddDisturbance, isCalculateUr, isAnalysis, outPath + "/");
			simu.run(osimModel, _newGains, _initialTime, _finalTime, _feedback_delay, _transmission_delay, 0.0, res, index/* * 5 + l*/, _coeff_noise, _coeff_noise2);

			//get simu. result
			double duration = res[0];
			double PI1 = res[1];
			double PI2 = res[2];
			double PI3 = res[3];
			double Ur = 0.0;
			if (isCalculateUr)
				Ur = res[4];

			//calculate f
			if (std::fabs(duration) < 1.0e-6) duration = 1.0e-6;
			double Jfail = (_finalTime - duration) / duration;
			double Jpos = PI2; //problem here should be duration -...
			if (Jpos * Jpos < 1.0e-6) Jpos = 0;
			double Jcom = PI3;
			if (Jcom * Jcom < 1.0e-6) Jcom = 0;

			//update f
			f = 500000 * Jfail + 50 * Jpos;


			if (argc > 1) {
				char path[MAX_PATH];
				GetCurrentDirectory(MAX_PATH, path);
				string str_cd(path, strlen(path));
				replace(str_cd.begin(), str_cd.end(), '\\', '_');

				string memory_name = str_cd + num2str(index);
				cout << "memory_name is" << memory_name << endl;

				HANDLE hFileMapping = OpenFileMapping(FILE_MAP_WRITE, false, memory_name.c_str());
				if (NULL == hFileMapping)
				{
					printf("Open share memory unsuccessfully!");
				}
				char* pLocalMem = (char*)MapViewOfFile(hFileMapping, FILE_MAP_WRITE, 0, 0, 256);
				if (NULL == pLocalMem) {
					printf("Get Share memory unsuccessfully!");
				}

				string result = num2str(PI1) + "," + num2str(PI2) + "," + num2str(PI3) + "," + num2str(duration) + "," + num2str(f);
				if (isCalculateUr)
					result = num2str(PI1) + "," + num2str(PI2) + "," + num2str(PI3) + "," + num2str(duration) + "," + num2str(f) + "," + num2str(Ur);

				if (pLocalMem != 0) {
					strcpy(pLocalMem, result.c_str());
					UnmapViewOfFile(pLocalMem);

					pLocalMem = NULL;
				}
			}
			cout << _newGains << endl;
			
		cout << "finished" << endl;
	}
	catch (OpenSim::Exception ex)
	{
		std::cout << ex.getMessage() << std::endl;
		return -1;
	}
	catch (SimTK::Exception::Base ex)
	{
		std::cout << ex.getMessage() << std::endl;
		return -1;
	}
	catch (std::exception ex)
	{
		std::cout << ex.what() << std::endl;
		return -1;
	}
	catch (...)
	{
		std::cout << "UNRECOGNIZED EXCEPTION" << std::endl;
		return -1;
	}
}
