# Supplementary material for: A Neural Controller Model Considering the Vestibulospinal Tract in Human Postural Control
Source: Front Comput Neurosci. 2022 Feb 25;16:785099. doi: 10.3389/fncom.2022.785099 (PMC8913724; doi:10.3389/fncom.2022.785099)
Supplement: Supplementary file 7 [file Data_Sheet_2.ZIP]

Archive with 28 entries (13 files):
- SelectedUff/VST-/
- SelectedUff/VST-/Ur=2.088_Kp=0.9983_Kd=0.2270/
- SelectedUff/VST-/Ur=2.088_Kp=0.9983_Kd=0.2270/initial_state.sto
- SelectedUff/VST-/Ur=2.564_Kp=1.0981_Kd=0.2497/
- SelectedUff/VST-/Ur=2.564_Kp=1.0981_Kd=0.2497/initial_state.sto
- SelectedUff/VST-/Ur=2.970_Kp=0.8985_Kd=0.3178/
- SelectedUff/VST-/Ur=2.970_Kp=0.8985_Kd=0.3178/initial_state.sto
- SelectedUff/VST-/Ur=3.558_Kp=0.6988_Kd=0.3405/
- SelectedUff/VST-/Ur=3.558_Kp=0.6988_Kd=0.3405/initial_state.sto
- SelectedUff/VST-/Ur=3.941_Kp=0.5990_Kd=0.3632/
- SelectedUff/VST-/Ur=3.941_Kp=0.5990_Kd=0.3632/initial_state.sto
- SelectedUff/VST-/Ur=4.513_Kp=1.1481_Kd=0.3405/
- SelectedUff/VST-/Ur=4.513_Kp=1.1481_Kd=0.3405/initial_state.sto
- SelectedUff/VST+/
- SelectedUff/VST+/Ur=1.495_Kp=0.9983_Kd=0.2270_Kaccl=0.1000_Kacca=0.010000_Kvell=1.000000_Kvela=1.000000_Kpos=0.100000_Kang=1.000000/
- SelectedUff/VST+/Ur=1.495_Kp=0.9983_Kd=0.2270_Kaccl=0.1000_Kacca=0.010000_Kvell=1.000000_Kvela=1.000000_Kpos=0.100000_Kang=1.000000/initial_state.sto
- SelectedUff/VST+/Ur=1.931_Kp=0.9983_Kd=0.2270_Kaccl=0.0100_Kacca=0.010000_Kvell=0.100000_Kvela=0.010000_Kpos=1.000000_Kang=0.010000/
- SelectedUff/VST+/Ur=1.931_Kp=0.9983_Kd=0.2270_Kaccl=0.0100_Kacca=0.010000_Kvell=0.100000_Kvela=0.010000_Kpos=1.000000_Kang=0.010000/initial_state.sto
- SelectedUff/VST+/Ur=2.476_Kp=0.9983_Kd=0.2270_Kaccl=0.0100_Kacca=0.010000_Kvell=1.000000_Kvela=0.010000_Kpos=0.100000_Kang=1.000000/
- SelectedUff/VST+/Ur=2.476_Kp=0.9983_Kd=0.2270_Kaccl=0.0100_Kacca=0.010000_Kvell=1.000000_Kvela=0.010000_Kpos=0.100000_Kang=1.000000/initial_state.sto
- SelectedUff/VST+/Ur=3.009_Kp=0.9983_Kd=0.2270_Kaccl=1.0000_Kacca=0.010000_Kvell=1.000000_Kvela=0.010000_Kpos=0.010000_Kang=0.010000/
- SelectedUff/VST+/Ur=3.009_Kp=0.9983_Kd=0.2270_Kaccl=1.0000_Kacca=0.010000_Kvell=1.000000_Kvela=0.010000_Kpos=0.010000_Kang=0.010000/initial_state.sto
- SelectedUff/VST+/Ur=3.550_Kp=0.9484_Kd=0.2951_Kaccl=0.0100_Kacca=0.010000_Kvell=0.010000_Kvela=0.100000_Kpos=1.000000_Kang=0.100000/
- SelectedUff/VST+/Ur=3.550_Kp=0.9484_Kd=0.2951_Kaccl=0.0100_Kacca=0.010000_Kvell=0.010000_Kvela=0.100000_Kpos=1.000000_Kang=0.100000/initial_state.sto
- SelectedUff/VST+/Ur=3.947_Kp=0.8985_Kd=0.3405_Kaccl=0.0100_Kacca=0.010000_Kvell=1.000000_Kvela=0.010000_Kpos=1.000000_Kang=0.010000/
- SelectedUff/VST+/Ur=3.947_Kp=0.8985_Kd=0.3405_Kaccl=0.0100_Kacca=0.010000_Kvell=1.000000_Kvela=0.010000_Kpos=1.000000_Kang=0.010000/initial_state.sto
- SelectedUff/VST+/Ur=4.451_Kp=0.9484_Kd=0.3632_Kaccl=0.0100_Kacca=0.010000_Kvell=1.000000_Kvela=0.010000_Kpos=0.010000_Kang=0.100000/
- SelectedUff/VST+/Ur=4.451_Kp=0.9484_Kd=0.3632_Kaccl=0.0100_Kacca=0.010000_Kvell=1.000000_Kvela=0.010000_Kpos=0.010000_Kang=0.100000/initial_state.sto
