# Supplementary material for: A Neural Controller Model Considering the Vestibulospinal Tract in Human Postural Control
Source: Front Comput Neurosci. 2022 Feb 25;16:785099. doi: 10.3389/fncom.2022.785099 (PMC8913724; doi:10.3389/fncom.2022.785099)
Supplement: Supplementary file 7 [file Data_Sheet_2.ZIP › SelectedUff/VST-/Ur=2.970_Kp=0.8985_Kd=0.3178/initial_state.sto]

UNKNOWN
version=1
nRows=1
nColumns=125
inDegrees=no
endheader
time	platform_rz	platform_tx	platform_tz	pelvis_tilt	pelvis_list	pelvis_rotation	pelvis_tx	pelvis_ty	pelvis_tz	hip_flexion_r	hip_adduction_r	hip_rotation_r	knee_angle_r	ankle_angle_r	subtalar_angle_r	hip_flexion_l	hip_adduction_l	hip_rotation_l	knee_angle_l	ankle_angle_l	subtalar_angle_l	lumbar_extension	lumbar_bending	lumbar_rotation	neck_extension	roll	yaw	neck_extension_2	roll_2	yaw_2	glut_med1_r	glut_med2_r	glut_med3_r	bifemlh_r	bifemsh_r	sar_r	add_mag2_r	tfl_r	pect_r	grac_r	glut_max1_r	glut_max2_r	glut_max3_r	iliacus_r	psoas_r	quad_fem_r	gem_r	peri_r	rect_fem_r	vas_int_r	med_gas_r	lat_gas_r	soleus_r	tib_post_r	flex_dig_r	flex_hal_r	tib_ant_r	per_brev_r	per_long_r	per_tert_r	ext_dig_r	ext_hal_r	glut_med1_l	glut_med2_l	glut_med3_l	bifemlh_l	bifemsh_l	sar_l	add_mag2_l	tfl_l	pect_l	grac_l	glut_max1_l	glut_max2_l	glut_max3_l	iliacus_l	psoas_l	quad_fem_l	gem_l	peri_l	rect_fem_l	vas_int_l	med_gas_l	lat_gas_l	soleus_l	tib_post_l	flex_dig_l	flex_hal_l	tib_ant_l	per_brev_l	per_long_l	per_tert_l	ext_dig_l	ext_hal_l	ercspn_r	ercspn_l	intobl_r	intobl_l	extobl_r	extobl_l	stern_mast_r	stern_mast_l	scalenus_med_r	scalenus_med_l	long_cap_sklc4_r	long_cap_sklc4_l	trap_cl_r	trap_cl_l	trap_acr_r	trap_acr_l	splen_cap_sklc6_r	splen_cap_sklc6_l	splen_cap_sklthx_r	splen_cap_sklthx_l	semi_cap_sklc5_r	semi_cap_sklc5_l	semi_cap_sklthx_r	semi_cap_sklthx_l	levator_scap_r	levator_scap_l	longissi_cap_sklc6_r	longissi_cap_sklc6_l	obl_cap_inf_r	obl_cap_inf_l
      0.00000000	      0.00000000	      0.00000000	      0.00000000	      2.86970169	     -0.02790105	     -0.13925995	      0.00422455	      0.93984065	     -0.00007551	     -5.43001163	     -0.09428596	     -2.88382180	      1.56539494	      2.24603695	      3.75435345	     -5.45520531	     -0.08153732	     -2.76013452	      1.56012632	      2.26773207	      3.51663981	    -11.03340899	     -0.00288528	      0.01061949	      0.02029230	     -0.01079053	      4.41200027	      1.41883962	      0.02369106	      0.00000000	      0.32757542	      0.03578472	      0.01056935	      0.13586910	      0.13289223	      0.00391973	      0.09453489	      0.05444409	      0.20449282	      0.04506557	      0.03677909	      0.05473793	      0.09016051	      0.25943133	      0.24551100	      0.09486880	      0.37560383	      0.17701288	      0.01769134	      0.03767317	      0.05007563	      0.05851673	      0.01819699	      0.22125967	      0.21534680	      0.13569539	      0.08979133	      0.50217861	      0.46904083	      0.35449460	      0.14881460	      0.06564568	      0.29987115	      0.04447393	      0.01211947	      0.13435073	      0.13313273	      0.00643366	      0.08680553	      0.05445747	      0.20283408	      0.04499032	      0.04386248	      0.06258647	      0.09469292	      0.25972572	      0.24667395	      0.05631969	      0.36019522	      0.16649600	      0.02186719	      0.03922984	      0.05084728	      0.06303328	      0.01672258	      0.19628078	      0.18998452	      0.11967976	      0.08461250	      0.45937997	      0.42720497	      0.29940765	      0.12786834	      0.06215319	      0.32313488	      0.32310810	      0.19630897	      0.19525174	      0.21965834	      0.21737190	      0.10143202	      0.09877017	      0.22767029	      0.22354653	      0.19479911	      0.19920288	      0.04658802	      0.04474958	      0.01931671	      0.01729053	      0.00195406	      0.00207592	      0.03011921	      0.02952754	      0.00864040	      0.00873523	      0.01626289	      0.01806635	      0.05658204	      0.05127996	      0.03005483	      0.02930401	      0.04820483	      0.05089337
