# Supplementary material for: A Neural Controller Model Considering the Vestibulospinal Tract in Human Postural Control
Source: Front Comput Neurosci. 2022 Feb 25;16:785099. doi: 10.3389/fncom.2022.785099 (PMC8913724; doi:10.3389/fncom.2022.785099)
Supplement: Supplementary file 8 [file Data_Sheet_3.zip]

Archive with 275 entries (130 files):
- SimulationResults/VST-/
- SimulationResults/VST-/2.088/
- SimulationResults/VST-/2.088/opt_0/
- SimulationResults/VST-/2.088/opt_0/jiang_CoPpositon_pos.sto
- SimulationResults/VST-/2.088/opt_1/
- SimulationResults/VST-/2.088/opt_1/jiang_CoPpositon_pos.sto
- SimulationResults/VST-/2.088/opt_2/
- SimulationResults/VST-/2.088/opt_2/jiang_CoPpositon_pos.sto
- SimulationResults/VST-/2.088/opt_3/
- SimulationResults/VST-/2.088/opt_3/jiang_CoPpositon_pos.sto
- SimulationResults/VST-/2.088/opt_4/
- SimulationResults/VST-/2.088/opt_4/jiang_CoPpositon_pos.sto
- SimulationResults/VST-/2.088/opt_5/
- SimulationResults/VST-/2.088/opt_5/jiang_CoPpositon_pos.sto
- SimulationResults/VST-/2.088/opt_6/
- SimulationResults/VST-/2.088/opt_6/jiang_CoPpositon_pos.sto
- SimulationResults/VST-/2.088/opt_7/
- SimulationResults/VST-/2.088/opt_7/jiang_CoPpositon_pos.sto
- SimulationResults/VST-/2.088/opt_8/
- SimulationResults/VST-/2.088/opt_8/jiang_CoPpositon_pos.sto
- SimulationResults/VST-/2.088/opt_9/
- SimulationResults/VST-/2.088/opt_9/jiang_CoPpositon_pos.sto
- SimulationResults/VST-/2.564/
- SimulationResults/VST-/2.564/opt_0/
- SimulationResults/VST-/2.564/opt_0/jiang_CoPpositon_pos.sto
- SimulationResults/VST-/2.564/opt_1/
- SimulationResults/VST-/2.564/opt_1/jiang_CoPpositon_pos.sto
- SimulationResults/VST-/2.564/opt_2/
- SimulationResults/VST-/2.564/opt_2/jiang_CoPpositon_pos.sto
- SimulationResults/VST-/2.564/opt_3/
- SimulationResults/VST-/2.564/opt_3/jiang_CoPpositon_pos.sto
- SimulationResults/VST-/2.564/opt_4/
- SimulationResults/VST-/2.564/opt_4/jiang_CoPpositon_pos.sto
- SimulationResults/VST-/2.564/opt_5/
- SimulationResults/VST-/2.564/opt_5/jiang_CoPpositon_pos.sto
- SimulationResults/VST-/2.564/opt_6/
- SimulationResults/VST-/2.564/opt_6/jiang_CoPpositon_pos.sto
- SimulationResults/VST-/2.564/opt_7/
- SimulationResults/VST-/2.564/opt_7/jiang_CoPpositon_pos.sto
- SimulationResults/VST-/2.564/opt_8/
- SimulationResults/VST-/2.564/opt_8/jiang_CoPpositon_pos.sto
- SimulationResults/VST-/2.564/opt_9/
- SimulationResults/VST-/2.564/opt_9/jiang_CoPpositon_pos.sto
- SimulationResults/VST-/2.970/
- SimulationResults/VST-/2.970/opt_0/
- SimulationResults/VST-/2.970/opt_0/jiang_CoPpositon_pos.sto
- SimulationResults/VST-/2.970/opt_1/
- SimulationResults/VST-/2.970/opt_1/jiang_CoPpositon_pos.sto
- SimulationResults/VST-/2.970/opt_2/
- SimulationResults/VST-/2.970/opt_2/jiang_CoPpositon_pos.sto
- SimulationResults/VST-/2.970/opt_3/
- SimulationResults/VST-/2.970/opt_3/jiang_CoPpositon_pos.sto
- SimulationResults/VST-/2.970/opt_4/
- SimulationResults/VST-/2.970/opt_4/jiang_CoPpositon_pos.sto
- SimulationResults/VST-/2.970/opt_5/
- SimulationResults/VST-/2.970/opt_5/jiang_CoPpositon_pos.sto
- SimulationResults/VST-/2.970/opt_6/
- SimulationResults/VST-/2.970/opt_6/jiang_CoPpositon_pos.sto
- SimulationResults/VST-/2.970/opt_7/
- SimulationResults/VST-/2.970/opt_7/jiang_CoPpositon_pos.sto
- SimulationResults/VST-/2.970/opt_8/
- SimulationResults/VST-/2.970/opt_8/jiang_CoPpositon_pos.sto
- SimulationResults/VST-/2.970/opt_9/
- SimulationResults/VST-/2.970/opt_9/jiang_CoPpositon_pos.sto
- SimulationResults/VST-/3.558/
- SimulationResults/VST-/3.558/opt_0/
- SimulationResults/VST-/3.558/opt_0/jiang_CoPpositon_pos.sto
- SimulationResults/VST-/3.558/opt_1/
- SimulationResults/VST-/3.558/opt_1/jiang_CoPpositon_pos.sto
- SimulationResults/VST-/3.558/opt_2/
- SimulationResults/VST-/3.558/opt_2/jiang_CoPpositon_pos.sto
- SimulationResults/VST-/3.558/opt_3/
- SimulationResults/VST-/3.558/opt_3/jiang_CoPpositon_pos.sto
- SimulationResults/VST-/3.558/opt_4/
- SimulationResults/VST-/3.558/opt_4/jiang_CoPpositon_pos.sto
- SimulationResults/VST-/3.558/opt_5/
- SimulationResults/VST-/3.558/opt_5/jiang_CoPpositon_pos.sto
- SimulationResults/VST-/3.558/opt_6/
- SimulationResults/VST-/3.558/opt_6/jiang_CoPpositon_pos.sto
- SimulationResults/VST-/3.558/opt_7/
- SimulationResults/VST-/3.558/opt_7/jiang_CoPpositon_pos.sto
- SimulationResults/VST-/3.558/opt_8/
- SimulationResults/VST-/3.558/opt_8/jiang_CoPpositon_pos.sto
- SimulationResults/VST-/3.558/opt_9/
- SimulationResults/VST-/3.558/opt_9/jiang_CoPpositon_pos.sto
- SimulationResults/VST-/3.941/
- SimulationResults/VST-/3.941/opt_0/
- SimulationResults/VST-/3.941/opt_0/jiang_CoPpositon_pos.sto
- SimulationResults/VST-/3.941/opt_1/
- SimulationResults/VST-/3.941/opt_1/jiang_CoPpositon_pos.sto
- SimulationResults/VST-/3.941/opt_2/
- SimulationResults/VST-/3.941/opt_2/jiang_CoPpositon_pos.sto
- SimulationResults/VST-/3.941/opt_3/
- SimulationResults/VST-/3.941/opt_3/jiang_CoPpositon_pos.sto
- SimulationResults/VST-/3.941/opt_4/
- SimulationResults/VST-/3.941/opt_4/jiang_CoPpositon_pos.sto
- SimulationResults/VST-/3.941/opt_5/
- SimulationResults/VST-/3.941/opt_5/jiang_CoPpositon_pos.sto
- SimulationResults/VST-/3.941/opt_6/
- SimulationResults/VST-/3.941/opt_6/jiang_CoPpositon_pos.sto
- SimulationResults/VST-/3.941/opt_7/
- SimulationResults/VST-/3.941/opt_7/jiang_CoPpositon_pos.sto
- SimulationResults/VST-/3.941/opt_8/
- SimulationResults/VST-/3.941/opt_8/jiang_CoPpositon_pos.sto
- SimulationResults/VST-/3.941/opt_9/
- SimulationResults/VST-/3.941/opt_9/jiang_CoPpositon_pos.sto
- SimulationResults/VST-/4.513/
- SimulationResults/VST-/4.513/opt_0/
- SimulationResults/VST-/4.513/opt_0/jiang_CoPpositon_pos.sto
- SimulationResults/VST-/4.513/opt_1/
- SimulationResults/VST-/4.513/opt_1/jiang_CoPpositon_pos.sto
- SimulationResults/VST-/4.513/opt_2/
- SimulationResults/VST-/4.513/opt_2/jiang_CoPpositon_pos.sto
- SimulationResults/VST-/4.513/opt_3/
- SimulationResults/VST-/4.513/opt_3/jiang_CoPpositon_pos.sto
- SimulationResults/VST-/4.513/opt_4/
- SimulationResults/VST-/4.513/opt_4/jiang_CoPpositon_pos.sto
- SimulationResults/VST-/4.513/opt_5/
- SimulationResults/VST-/4.513/opt_5/jiang_CoPpositon_pos.sto
- SimulationResults/VST-/4.513/opt_6/
- SimulationResults/VST-/4.513/opt_6/jiang_CoPpositon_pos.sto
- SimulationResults/VST-/4.513/opt_7/
- SimulationResults/VST-/4.513/opt_7/jiang_CoPpositon_pos.sto
- SimulationResults/VST-/4.513/opt_8/
- SimulationResults/VST-/4.513/opt_8/jiang_CoPpositon_pos.sto
- SimulationResults/VST-/4.513/opt_9/
- SimulationResults/VST-/4.513/opt_9/jiang_CoPpositon_pos.sto
- SimulationResults/VST+/
- SimulationResults/VST+/1.495/
- SimulationResults/VST+/1.495/opt_0/
- SimulationResults/VST+/1.495/opt_0/jiang_CoPpositon_pos.sto
- SimulationResults/VST+/1.495/opt_1/
- SimulationResults/VST+/1.495/opt_1/jiang_CoPpositon_pos.sto
- SimulationResults/VST+/1.495/opt_2/
- SimulationResults/VST+/1.495/opt_2/jiang_CoPpositon_pos.sto
- SimulationResults/VST+/1.495/opt_3/
- SimulationResults/VST+/1.495/opt_3/jiang_CoPpositon_pos.sto
- SimulationResults/VST+/1.495/opt_4/
- SimulationResults/VST+/1.495/opt_4/jiang_CoPpositon_pos.sto
- SimulationResults/VST+/1.495/opt_5/
- SimulationResults/VST+/1.495/opt_5/jiang_CoPpositon_pos.sto
- SimulationResults/VST+/1.495/opt_6/
- SimulationResults/VST+/1.495/opt_6/jiang_CoPpositon_pos.sto
- SimulationResults/VST+/1.495/opt_7/
- SimulationResults/VST+/1.495/opt_7/jiang_CoPpositon_pos7.sto
- SimulationResults/VST+/1.495/opt_8/
- SimulationResults/VST+/1.495/opt_8/jiang_CoPpositon_pos.sto
- SimulationResults/VST+/1.495/opt_9/
- SimulationResults/VST+/1.495/opt_9/jiang_CoPpositon_pos.sto
- SimulationResults/VST+/1.931/
- SimulationResults/VST+/1.931/opt_0/
- SimulationResults/VST+/1.931/opt_0/jiang_CoPpositon_pos.sto
- SimulationResults/VST+/1.931/opt_1/
- SimulationResults/VST+/1.931/opt_1/jiang_CoPpositon_pos.sto
- SimulationResults/VST+/1.931/opt_2/
- SimulationResults/VST+/1.931/opt_2/jiang_CoPpositon_pos.sto
- SimulationResults/VST+/1.931/opt_3/
- SimulationResults/VST+/1.931/opt_3/jiang_CoPpositon_pos.sto
- SimulationResults/VST+/1.931/opt_4/
- SimulationResults/VST+/1.931/opt_4/jiang_CoPpositon_pos.sto
- SimulationResults/VST+/1.931/opt_5/
- SimulationResults/VST+/1.931/opt_5/jiang_CoPpositon_pos.sto
- SimulationResults/VST+/1.931/opt_6/
- SimulationResults/VST+/1.931/opt_6/jiang_CoPpositon_pos.sto
- SimulationResults/VST+/1.931/opt_7/
- SimulationResults/VST+/1.931/opt_7/jiang_CoPpositon_pos.sto
- SimulationResults/VST+/1.931/opt_8/
- SimulationResults/VST+/1.931/opt_8/jiang_CoPpositon_pos.sto
- SimulationResults/VST+/1.931/opt_9/
- SimulationResults/VST+/1.931/opt_9/jiang_CoPpositon_pos.sto
- SimulationResults/VST+/2.476/
- SimulationResults/VST+/2.476/opt_0/
- SimulationResults/VST+/2.476/opt_0/jiang_CoPpositon_pos.sto
- SimulationResults/VST+/2.476/opt_1/
- SimulationResults/VST+/2.476/opt_1/jiang_CoPpositon_pos.sto
- SimulationResults/VST+/2.476/opt_2/
- SimulationResults/VST+/2.476/opt_2/jiang_CoPpositon_pos.sto
- SimulationResults/VST+/2.476/opt_3/
- SimulationResults/VST+/2.476/opt_3/jiang_CoPpositon_pos.sto
- SimulationResults/VST+/2.476/opt_4/
- SimulationResults/VST+/2.476/opt_4/jiang_CoPpositon_pos.sto
- SimulationResults/VST+/2.476/opt_5/
- SimulationResults/VST+/2.476/opt_5/jiang_CoPpositon_pos.sto
- SimulationResults/VST+/2.476/opt_6/
- SimulationResults/VST+/2.476/opt_6/jiang_CoPpositon_pos.sto
- SimulationResults/VST+/2.476/opt_7/
- SimulationResults/VST+/2.476/opt_7/jiang_CoPpositon_pos.sto
- SimulationResults/VST+/2.476/opt_8/
- SimulationResults/VST+/2.476/opt_8/jiang_CoPpositon_pos.sto
- SimulationResults/VST+/2.476/opt_9/
- SimulationResults/VST+/2.476/opt_9/jiang_CoPpositon_pos.sto
- SimulationResults/VST+/3.009/
- SimulationResults/VST+/3.009/opt_0/
- SimulationResults/VST+/3.009/opt_0/jiang_CoPpositon_pos.sto
- SimulationResults/VST+/3.009/opt_1/
- SimulationResults/VST+/3.009/opt_1/jiang_CoPpositon_pos.sto
- SimulationResults/VST+/3.009/opt_2/
- SimulationResults/VST+/3.009/opt_2/jiang_CoPpositon_pos.sto
- SimulationResults/VST+/3.009/opt_3/
- SimulationResults/VST+/3.009/opt_3/jiang_CoPpositon_pos.sto
- SimulationResults/VST+/3.009/opt_4/
- SimulationResults/VST+/3.009/opt_4/jiang_CoPpositon_pos.sto
- SimulationResults/VST+/3.009/opt_5/
- SimulationResults/VST+/3.009/opt_5/jiang_CoPpositon_pos.sto
- SimulationResults/VST+/3.009/opt_6/
- SimulationResults/VST+/3.009/opt_6/jiang_CoPpositon_pos.sto
- SimulationResults/VST+/3.009/opt_7/
- SimulationResults/VST+/3.009/opt_7/jiang_CoPpositon_pos.sto
- SimulationResults/VST+/3.009/opt_8/
- SimulationResults/VST+/3.009/opt_8/jiang_CoPpositon_pos.sto
- SimulationResults/VST+/3.009/opt_9/
- SimulationResults/VST+/3.009/opt_9/jiang_CoPpositon_pos.sto
- SimulationResults/VST+/3.550/
- SimulationResults/VST+/3.550/opt_0/
- SimulationResults/VST+/3.550/opt_0/jiang_CoPpositon_pos.sto
- SimulationResults/VST+/3.550/opt_1/
- SimulationResults/VST+/3.550/opt_1/jiang_CoPpositon_pos.sto
- SimulationResults/VST+/3.550/opt_2/
- SimulationResults/VST+/3.550/opt_2/jiang_CoPpositon_pos.sto
- SimulationResults/VST+/3.550/opt_3/
- SimulationResults/VST+/3.550/opt_3/jiang_CoPpositon_pos.sto
- SimulationResults/VST+/3.550/opt_4/
- SimulationResults/VST+/3.550/opt_4/jiang_CoPpositon_pos.sto
- SimulationResults/VST+/3.550/opt_5/
- SimulationResults/VST+/3.550/opt_5/jiang_CoPpositon_pos.sto
- SimulationResults/VST+/3.550/opt_6/
- SimulationResults/VST+/3.550/opt_6/jiang_CoPpositon_pos.sto
- SimulationResults/VST+/3.550/opt_7/
- SimulationResults/VST+/3.550/opt_7/jiang_CoPpositon_pos.sto
- SimulationResults/VST+/3.550/opt_8/
- SimulationResults/VST+/3.550/opt_8/jiang_CoPpositon_pos.sto
- SimulationResults/VST+/3.550/opt_9/
- SimulationResults/VST+/3.550/opt_9/jiang_CoPpositon_pos.sto
- SimulationResults/VST+/3.947/
- SimulationResults/VST+/3.947/opt_0/
- SimulationResults/VST+/3.947/opt_0/jiang_CoPpositon_pos.sto
- SimulationResults/VST+/3.947/opt_1/
- SimulationResults/VST+/3.947/opt_1/jiang_CoPpositon_pos.sto
- SimulationResults/VST+/3.947/opt_2/
- SimulationResults/VST+/3.947/opt_2/jiang_CoPpositon_pos.sto
- SimulationResults/VST+/3.947/opt_3/
- SimulationResults/VST+/3.947/opt_3/jiang_CoPpositon_pos.sto
- SimulationResults/VST+/3.947/opt_4/
- SimulationResults/VST+/3.947/opt_4/jiang_CoPpositon_pos.sto
- SimulationResults/VST+/3.947/opt_5/
- SimulationResults/VST+/3.947/opt_5/jiang_CoPpositon_pos.sto
- SimulationResults/VST+/3.947/opt_6/
- SimulationResults/VST+/3.947/opt_6/jiang_CoPpositon_pos.sto
- SimulationResults/VST+/3.947/opt_7/
- SimulationResults/VST+/3.947/opt_7/jiang_CoPpositon_pos.sto
- SimulationResults/VST+/3.947/opt_8/
- SimulationResults/VST+/3.947/opt_8/jiang_CoPpositon_pos.sto
- SimulationResults/VST+/3.947/opt_9/
- SimulationResults/VST+/3.947/opt_9/jiang_CoPpositon_pos.sto
- SimulationResults/VST+/4.451/
- SimulationResults/VST+/4.451/opt_0/
- SimulationResults/VST+/4.451/opt_0/jiang_CoPpositon_pos.sto
- SimulationResults/VST+/4.451/opt_1/
- SimulationResults/VST+/4.451/opt_1/jiang_CoPpositon_pos.sto
- SimulationResults/VST+/4.451/opt_2/
- SimulationResults/VST+/4.451/opt_2/jiang_CoPpositon_pos.sto
- SimulationResults/VST+/4.451/opt_3/
- SimulationResults/VST+/4.451/opt_3/jiang_CoPpositon_pos.sto
- SimulationResults/VST+/4.451/opt_4/
- SimulationResults/VST+/4.451/opt_4/jiang_CoPpositon_pos.sto
- SimulationResults/VST+/4.451/opt_5/
- SimulationResults/VST+/4.451/opt_5/jiang_CoPpositon_pos.sto
- SimulationResults/VST+/4.451/opt_6/
- SimulationResults/VST+/4.451/opt_6/jiang_CoPpositon_pos.sto
- SimulationResults/VST+/4.451/opt_7/
- SimulationResults/VST+/4.451/opt_7/jiang_CoPpositon_pos.sto
- SimulationResults/VST+/4.451/opt_8/
- SimulationResults/VST+/4.451/opt_8/jiang_CoPpositon_pos.sto
- SimulationResults/VST+/4.451/opt_9/
- SimulationResults/VST+/4.451/opt_9/jiang_CoPpositon_pos.sto
