# Supplementary material for: A Neural Controller Model Considering the Vestibulospinal Tract in Human Postural Control
Source: Front Comput Neurosci. 2022 Feb 25;16:785099. doi: 10.3389/fncom.2022.785099 (PMC8913724; doi:10.3389/fncom.2022.785099)
Supplement: Supplementary file 8 [file Data_Sheet_3.zip › SimulationResults/VST-/2.088/opt_0/jiang_CoPpositon_pos.sto]

CoP
version=1
nRows=3902
nColumns=11
inDegrees=no
This file contains CoP trajectory (of origin) and orientations.
Units are S.I. units (seconds, meters, Newtons, ...)
Angles are in degrees.
endheader
time	cop-x	cop-z
0.00045131	-0.06230897	-0.00056566
0.000998	-0.06161459	-0.000563
0.00166977	-0.06102537	-0.00056075
0.00254216	-0.06059978	-0.00055919
0.00377291	-0.06044065	-0.00055875
0.00576523	-0.06069476	-0.00056028
0.00714615	-0.06095082	-0.00056184
0.00852708	-0.06117071	-0.00056339
0.01028482	-0.06138379	-0.00056528
0.01164717	-0.06150186	-0.00056663
0.01300952	-0.06160102	-0.00056799
0.01465151	-0.06169554	-0.00056958
0.0162935	-0.0617837	-0.00057115
0.01757655	-0.06183709	-0.00057221
0.01885961	-0.06188703	-0.00057325
0.02060181	-0.06193902	-0.00057451
0.02215317	-0.06197362	-0.00057556
0.02370454	-0.0619893	-0.00057636
0.02525591	-0.06199878	-0.00057719
0.02658986	-0.06199103	-0.00057762
0.02792381	-0.06198144	-0.0005781
0.02955843	-0.0619581	-0.00057845
0.03119306	-0.06193383	-0.00057885
0.03250582	-0.0619053	-0.00057887
0.03381858	-0.06188012	-0.00057901
0.03548564	-0.06184338	-0.00057896
0.03715269	-0.0618124	-0.00057909
0.03839799	-0.06178334	-0.00057884
0.03964329	-0.06175992	-0.0005788
0.04140069	-0.06172535	-0.00057855
0.04297206	-0.06169975	-0.00057852
0.04454344	-0.06166774	-0.00057801
0.04580531	-0.06164973	-0.00057795
0.04706717	-0.06162688	-0.00057752
0.04875558	-0.06160078	-0.00057716
0.05044399	-0.06157036	-0.00057645
0.05168394	-0.06155466	-0.0005763
0.0529239	-0.06153377	-0.0005757
0.05467255	-0.06150678	-0.00057493
0.05623949	-0.06147798	-0.00057386
0.05780643	-0.0614557	-0.00057328
0.05906264	-0.06142959	-0.00057226
0.06031884	-0.06140795	-0.00057161
0.06200857	-0.06137321	-0.00057022
0.0636983	-0.06134273	-0.00056916
0.06493348	-0.0613137	-0.00056784
0.06616866	-0.06128982	-0.00056706
0.06792365	-0.061253	-0.00056594
0.06942404	-0.06122556	-0.00056547
0.07092443	-0.06119335	-0.00056467
0.07242481	-0.06116882	-0.00056452
0.0739252	-0.06113697	-0.00056352
0.07522503	-0.06111845	-0.00056339
0.07652487	-0.06109514	-0.00056268
0.07813659	-0.06107182	-0.00056214
0.0797483	-0.06104452	-0.00056089
0.08101411	-0.06103824	-0.00056052
0.08227992	-0.0610888	-0.00055995
0.08399363	-0.06135973	-0.0005604
0.08549756	-0.06179288	-0.00056128
0.08700149	-0.06236285	-0.00056336
0.08850542	-0.06298846	-0.00056522
0.09000935	-0.06363393	-0.00056786
0.09151328	-0.06425329	-0.0005697
0.09301721	-0.0648479	-0.00057192
0.09452114	-0.06539379	-0.00057344
0.09602508	-0.06590353	-0.00057505
0.09752901	-0.06635599	-0.00057596
0.09948763	-0.06687356	-0.000577
0.10103934	-0.0672277	-0.00057699
0.10259104	-0.06753704	-0.0005773
0.10414274	-0.06778085	-0.00057639
0.10606397	-0.06802541	-0.00057602
0.10769822	-0.06818858	-0.00057429
0.10933248	-0.06832284	-0.00057296
0.11096673	-0.06844331	-0.00057057
0.11260098	-0.06856437	-0.00056911
0.11423524	-0.06867265	-0.00056715
0.11586949	-0.06878524	-0.00056582
0.11750374	-0.06889738	-0.00056321
0.119138	-0.06902169	-0.00056161
0.12077225	-0.06913968	-0.00055971
0.1224065	-0.06926279	-0.00055889
0.12404076	-0.06938152	-0.00055715
0.12601019	-0.0695295	-0.00055578
0.12746098	-0.06962465	-0.00055386
0.12891178	-0.06972045	-0.00055305
0.13074099	-0.06982715	-0.0005515
0.13211464	-0.06989886	-0.00055123
0.13348828	-0.06996503	-0.00055049
0.13486193	-0.07002227	-0.00054958
0.13675144	-0.07008862	-0.0005482
0.13814398	-0.07012433	-0.00054697
0.13953653	-0.07015325	-0.00054622
0.14092907	-0.07017171	-0.00054539
0.14271256	-0.07018588	-0.00054462
0.14402985	-0.0701854	-0.00054318
0.14534714	-0.07018197	-0.00054242
0.14694741	-0.07016973	-0.00054183
0.14865585	-0.0701523	-0.00054144
0.14989344	-0.0701335	-0.00054098
0.15113103	-0.07011413	-0.00054074
0.1528262	-0.0700835	-0.00054029
0.15478447	-0.07004821	-0.00054012
0.1558056	-0.07002707	-0.00053985
0.15713417	-0.07000193	-0.00053975
0.15995438	-0.06995082	-0.00053949
0.16111593	-0.06993314	-0.0005396
0.16251858	-0.06991188	-0.00053951
0.16488503	-0.06988069	-0.00053963
0.16582476	-0.06986512	-0.00053946
0.16721622	-0.06983968	-0.00053939
0.17035429	-0.06971927	-0.00053927
0.17132568	-0.06960727	-0.00053868
0.17229707	-0.06944758	-0.00053809
0.17487745	-0.06871707	-0.00053183
0.17639959	-0.06810329	-0.00053004
0.17844983	-0.06711884	-0.00052529
0.17939634	-0.06662385	-0.00052373
0.18070777	-0.06590892	-0.00052017
0.18401929	-0.06405632	-0.00051258
0.184966	-0.06351436	-0.00050953
0.18631847	-0.06276015	-0.0005058
0.18893678	-0.0613569	-0.00049839
0.1899801	-0.06081109	-0.00049524
0.19130451	-0.06014727	-0.00049051
0.1936322	-0.05904801	-0.00048513
0.19475893	-0.05854403	-0.00048221
0.19611422	-0.05796097	-0.00047928
0.19799527	-0.05719673	-0.00047447
0.19908001	-0.05677248	-0.00047248
0.20016474	-0.05636502	-0.00046889
0.20202224	-0.05568647	-0.0004629
0.20341959	-0.05520782	-0.00045958
0.20481693	-0.05474763	-0.00045726
0.20621428	-0.0543103	-0.00045527
0.20745604	-0.05393125	-0.00045375
0.2086978	-0.05356481	-0.00045127
0.20993956	-0.05320948	-0.00044988
0.21146186	-0.05279378	-0.00044797
0.21268576	-0.05246608	-0.00044711
0.21390966	-0.05215069	-0.00044504
0.21513356	-0.05184195	-0.00044354
0.21667392	-0.05146842	-0.00044126
0.21786069	-0.05118789	-0.00044066
0.21904745	-0.05091871	-0.00043856
0.22047682	-0.05060272	-0.00043712
0.22175229	-0.0503298	-0.00043483
0.22302776	-0.05006086	-0.00043353
0.22430324	-0.0498011	-0.00043077
0.22557871	-0.04954563	-0.0004294
0.22685418	-0.0493	-0.00042626
0.22812965	-0.04905744	-0.00042432
0.22940513	-0.04882473	-0.00041979
0.23051796	-0.04862226	-0.00041802
0.23163079	-0.0484274	-0.00041526
0.23301612	-0.04819221	-0.00041335
0.23440145	-0.04796876	-0.00041032
0.23550203	-0.0477944	-0.00040945
0.23660261	-0.04762657	-0.00040762
0.23800971	-0.04741837	-0.00040645
0.23941682	-0.04722061	-0.00040432
0.24044319	-0.04707873	-0.00040436
0.24146957	-0.04694207	-0.00040305
0.24297319	-0.04674361	-0.00040131
0.24422433	-0.04658562	-0.00039994
0.24547548	-0.04643098	-0.00039963
0.24672662	-0.04628212	-0.00039795
0.24797776	-0.04613452	-0.00039794
0.24905586	-0.04601357	-0.00039635
0.25013395	-0.04589504	-0.00039597
0.25146559	-0.04575804	-0.00039477
0.25279723	-0.04563051	-0.00039487
0.25385087	-0.0455411	-0.00039362
0.25490452	-0.04545926	-0.00039351
0.25626835	-0.04537002	-0.00039261
0.25763219	-0.04529857	-0.00039299
0.25863029	-0.04526236	-0.00039179
0.25962838	-0.04523632	-0.00039163
0.2610738	-0.04522467	-0.00039106
0.26229783	-0.04523773	-0.00039142
0.26352186	-0.04527467	-0.00039089
0.26474589	-0.04533097	-0.00039142
0.26596992	-0.04540636	-0.00039003
0.26703611	-0.04548544	-0.00039119
0.26810229	-0.04557735	-0.00039129
0.26941545	-0.04570107	-0.000393
0.2707286	-0.04583605	-0.00039282
0.27181775	-0.04595392	-0.0003939
0.2729069	-0.04607913	-0.0003936
0.27422835	-0.04623635	-0.00039413
0.27554981	-0.04640166	-0.00039344
0.27662399	-0.04653906	-0.00039477
0.27769817	-0.04668124	-0.00039493
0.27905829	-0.04686504	-0.00039645
0.28041842	-0.04705459	-0.00039683
0.28148229	-0.04720347	-0.00039868
0.28254616	-0.0473557	-0.00039937
0.28394862	-0.04755778	-0.00040115
0.28535108	-0.04776353	-0.00040168
0.28639563	-0.04791595	-0.00040328
0.28744019	-0.04807042	-0.00040371
0.28890317	-0.04828628	-0.0004049
0.29017617	-0.04847514	-0.00040461
0.29144916	-0.04866315	-0.00040568
0.29272216	-0.04885419	-0.00040581
0.29399516	-0.04904336	-0.00040846
0.29509972	-0.04920881	-0.00040887
0.29620428	-0.04937185	-0.00041064
0.29758324	-0.04957501	-0.00041188
0.29896219	-0.04977505	-0.00041437
0.30009682	-0.04993983	-0.0004149
0.30123145	-0.05010186	-0.00041612
0.30262214	-0.05029955	-0.00041667
0.30401284	-0.05049347	-0.00041867
0.30512202	-0.05064835	-0.00041874
0.3062312	-0.05080172	-0.00042064
0.30767404	-0.05099912	-0.00042178
0.30911689	-0.05119217	-0.00042417
0.31020792	-0.0513377	-0.00042432
0.31129895	-0.05148032	-0.00042575
0.31280104	-0.05167515	-0.00042722
0.31430313	-0.05186556	-0.00043025
0.31536489	-0.05199961	-0.00043066
0.31642665	-0.05213068	-0.00043229
0.31801628	-0.05232413	-0.00043396
0.31935635	-0.05248296	-0.00043606
0.32069641	-0.05263955	-0.00043684
0.32203648	-0.0527909	-0.00043988
0.32323412	-0.05292368	-0.00044
0.32443177	-0.05305257	-0.00044152
0.32562941	-0.05317915	-0.000442
0.32719303	-0.0533384	-0.00044355
0.32842909	-0.05346097	-0.00044339
0.32966515	-0.05357845	-0.00044449
0.3309012	-0.05369285	-0.00044446
0.33243228	-0.05382864	-0.00044556
0.33365731	-0.05393477	-0.00044501
0.33488233	-0.05403687	-0.00044579
0.33610735	-0.05413702	-0.00044557
0.33769621	-0.05426339	-0.00044638
0.3389236	-0.05436144	-0.00044574
0.34015098	-0.0544588	-0.00044653
0.34137837	-0.05455671	-0.00044644
0.34300155	-0.05468326	-0.00044728
0.34422748	-0.05477654	-0.00044637
0.34545341	-0.05486517	-0.00044653
0.34693267	-0.05496658	-0.00044509
0.34841193	-0.05505791	-0.00044497
0.34952882	-0.05512231	-0.00044256
0.35064571	-0.05518093	-0.00044138
0.35225138	-0.05525784	-0.00043857
0.35364245	-0.05531695	-0.00043692
0.35503352	-0.05537124	-0.0004337
0.3564246	-0.05541928	-0.00043254
0.35763611	-0.05545829	-0.00042948
0.35884763	-0.05549345	-0.00042813
0.36030761	-0.05553264	-0.00042533
0.36176759	-0.0555671	-0.00042424
0.36297907	-0.05559389	-0.00042157
0.36419056	-0.0556177	-0.00042059
0.36567291	-0.05564475	-0.0004183
0.36715525	-0.05566834	-0.00041791
0.36833249	-0.05568623	-0.00041575
0.36950973	-0.05570204	-0.00041526
0.37104443	-0.05572091	-0.00041367
0.37257914	-0.05573684	-0.00041394
0.37371917	-0.05574815	-0.00041222
0.3748592	-0.05575796	-0.00041214
0.37646519	-0.05577061	-0.00041121
0.37784779	-0.05577973	-0.00041158
0.3792304	-0.05578823	-0.00041041
0.380613	-0.055795	-0.00041133
0.3819956	-0.05580173	-0.00040973
0.38319138	-0.05580623	-0.00041082
0.38438715	-0.05581073	-0.00041016
0.38587564	-0.05581534	-0.00041061
0.38736413	-0.05581921	-0.00040943
0.38856612	-0.05582142	-0.00041058
0.38976812	-0.05582377	-0.00041007
0.39127694	-0.05582603	-0.00041076
0.39278576	-0.05582832	-0.00040962
0.39394188	-0.05582917	-0.00041092
0.395098	-0.05582987	-0.00041054
0.39667525	-0.05582976	-0.00041105
0.3982525	-0.05582976	-0.00040971
0.39936101	-0.05582995	-0.00041089
0.40046951	-0.05582968	-0.00041087
0.40214426	-0.05583253	-0.0004121
0.40353872	-0.05583598	-0.00041184
0.40493317	-0.05584019	-0.00041291
0.40632763	-0.05584547	-0.00041179
0.40757437	-0.05585011	-0.00041302
0.40882111	-0.0558554	-0.0004123
0.41006785	-0.05586019	-0.00041294
0.411665	-0.05586608	-0.00041216
0.41293515	-0.05586983	-0.00041291
0.4142053	-0.0558718	-0.00041181
0.41547544	-0.05587107	-0.00041198
0.41705053	-0.0558667	-0.00041069
0.41829714	-0.05586088	-0.00041153
0.41954375	-0.05585356	-0.00041072
0.42079037	-0.05584443	-0.00041114
0.42243416	-0.05582923	-0.00041034
0.4236708	-0.0558153	-0.00041148
0.42490743	-0.05579954	-0.00041104
0.42640634	-0.05577817	-0.00041214
0.42774486	-0.05575668	-0.00041164
0.42908338	-0.05573058	-0.00041337
0.43042191	-0.05569972	-0.00041274
0.43176043	-0.05566637	-0.0004145
0.43309895	-0.05563312	-0.00041403
0.43443748	-0.05559981	-0.0004165
0.435776	-0.05556594	-0.00041645
0.43711452	-0.05553174	-0.0004196
0.43845304	-0.05549741	-0.0004197
0.43979157	-0.05546301	-0.00042315
0.44098874	-0.05543265	-0.00042344
0.44218591	-0.05540342	-0.00042593
0.44364053	-0.05536912	-0.00042763
0.44509514	-0.05533749	-0.0004316
0.44630724	-0.05531238	-0.00043274
0.44751934	-0.05528822	-0.00043586
0.44898261	-0.0552605	-0.00043792
0.45044587	-0.05523545	-0.00044202
0.45161166	-0.05521707	-0.00044278
0.45277746	-0.05519898	-0.00044526
0.45429846	-0.05517515	-0.00044694
0.45581946	-0.05515119	-0.00045045
0.45694635	-0.05513379	-0.00045055
0.45807324	-0.05511706	-0.00045244
0.45966563	-0.05509395	-0.00045384
0.46103155	-0.05507396	-0.00045615
0.46239747	-0.0550537	-0.00045647
0.4637634	-0.0550328	-0.00045901
0.46512932	-0.05501166	-0.00045849
0.46631368	-0.05499316	-0.00046077
0.46749804	-0.05497415	-0.00046098
0.46896378	-0.05494989	-0.00046264
0.47042951	-0.05492391	-0.00046222
0.47161614	-0.05490129	-0.00046404
0.47280277	-0.0548783	-0.00046393
0.47428922	-0.05485026	-0.00046533
0.47577566	-0.05482227	-0.00046457
0.47691477	-0.05480014	-0.00046619
0.47805388	-0.05477723	-0.00046571
0.47960778	-0.05474541	-0.00046598
0.48116168	-0.05471282	-0.00046388
0.48225243	-0.05468875	-0.00046465
0.48334318	-0.05466318	-0.00046353
0.48499424	-0.05462115	-0.00046278
0.48636556	-0.05458347	-0.00046086
0.48773687	-0.05454179	-0.00046063
0.48910818	-0.05449653	-0.0004577
0.49033609	-0.05445392	-0.00045736
0.49156399	-0.05441025	-0.00045477
0.49279189	-0.05436622	-0.00045354
0.49435215	-0.05431017	-0.00045066
0.49559561	-0.05426562	-0.0004502
0.49683906	-0.05422187	-0.00044777
0.49808252	-0.05417815	-0.00044659
0.49963306	-0.05412449	-0.00044351
0.50085227	-0.05408464	-0.00044293
0.50207147	-0.05404703	-0.00044053
0.50329068	-0.05401084	-0.00043932
0.50490987	-0.05396425	-0.0004361
0.50611747	-0.05393207	-0.00043546
0.50732508	-0.05390319	-0.00043327
0.50879835	-0.05387337	-0.0004324
0.51010973	-0.0538517	-0.00042985
0.51142111	-0.05383451	-0.00042937
0.5127325	-0.05382152	-0.00042638
0.51404388	-0.05381243	-0.00042579
0.51535526	-0.05380648	-0.00042264
0.51666664	-0.05380312	-0.00042216
0.51797802	-0.05380181	-0.00041893
0.51928941	-0.05380249	-0.00041858
0.52060079	-0.05380487	-0.00041524
0.52191217	-0.05380909	-0.00041503
0.52322355	-0.05381502	-0.00041163
0.52453494	-0.05382272	-0.0004116
0.52584632	-0.05383199	-0.00040821
0.5271577	-0.05384278	-0.00040846
0.52833692	-0.05385362	-0.00040569
0.52951614	-0.05386575	-0.00040504
0.53095055	-0.05388211	-0.0004028
0.53238496	-0.05390015	-0.00040228
0.53359281	-0.05391626	-0.00039932
0.53480066	-0.05393322	-0.00039829
0.53600852	-0.05395096	-0.00039614
0.5376443	-0.0539764	-0.00039474
0.53887042	-0.05399632	-0.00039211
0.54009653	-0.05401716	-0.00039129
0.54132265	-0.05403874	-0.00038939
0.54295337	-0.05406837	-0.00038836
0.54415993	-0.05409068	-0.0003858
0.54536649	-0.05411349	-0.00038495
0.54685591	-0.0541425	-0.00038244
0.54818213	-0.05416925	-0.00038199
0.54950835	-0.05419592	-0.00037953
0.55083457	-0.05422356	-0.00037991
0.55216079	-0.05425279	-0.00037834
0.55348702	-0.0542824	-0.0003792
0.55481324	-0.05431274	-0.00037694
0.55613946	-0.05434358	-0.00037799
0.55746568	-0.05437538	-0.00037579
0.5586584	-0.05440461	-0.00037676
0.55985112	-0.05443417	-0.00037569
0.56128938	-0.05447015	-0.00037599
0.56272763	-0.0545066	-0.00037448
0.56394529	-0.05453814	-0.00037549
0.56516295	-0.05457025	-0.00037462
0.56638062	-0.05460305	-0.000375
0.56801939	-0.05464834	-0.00037428
0.56925676	-0.05468352	-0.00037548
0.57049414	-0.05471954	-0.00037504
0.57173151	-0.05475653	-0.00037584
0.57336317	-0.05480678	-0.00037559
0.5745826	-0.05484541	-0.0003772
0.57580204	-0.05488482	-0.0003772
0.57729635	-0.05493441	-0.00037884
0.57863321	-0.05497977	-0.00037867
0.57997007	-0.05502623	-0.00038076
0.58130693	-0.05507337	-0.00038051
0.58264379	-0.05512135	-0.00038281
0.58398065	-0.05517013	-0.0003825
0.58531751	-0.05521962	-0.00038516
0.58665437	-0.05526931	-0.00038489
0.58799123	-0.05531887	-0.00038788
0.58932809	-0.05536811	-0.0003876
0.59066495	-0.05541712	-0.00039096
0.59185663	-0.05546035	-0.00039114
0.5930483	-0.05550292	-0.00039349
0.5945189	-0.05555393	-0.00039513
0.5959895	-0.0556027	-0.00039871
0.59721223	-0.05564122	-0.00039965
0.59843495	-0.05567769	-0.00040256
0.59990757	-0.05571875	-0.00040469
0.60138019	-0.05575679	-0.00040907
0.60256096	-0.05578502	-0.00041042
0.60374173	-0.05581107	-0.00041371
0.60526991	-0.0558414	-0.00041682
0.6067981	-0.05586788	-0.00042198
0.60794435	-0.05588518	-0.00042363
0.6090906	-0.05590028	-0.00042707
0.61068403	-0.05591741	-0.00043077
0.61227747	-0.05593021	-0.00043644
0.61336841	-0.05593646	-0.00043798
0.61445934	-0.05594068	-0.00044121
0.61616984	-0.05594311	-0.00044537
0.61756849	-0.05594144	-0.00044972
0.61896714	-0.05593656	-0.00045236
0.62036579	-0.05592832	-0.00045715
0.62159871	-0.05591835	-0.00045888
0.62283163	-0.05590622	-0.00046249
0.62406456	-0.05589184	-0.0004648
0.62569419	-0.05586966	-0.00046906
0.62694818	-0.05585017	-0.00047064
0.62820218	-0.05582868	-0.00047383
0.62945617	-0.05580505	-0.00047572
0.63106678	-0.05577171	-0.00047946
0.63229341	-0.05574422	-0.00048047
0.63352003	-0.05571505	-0.00048305
0.63500979	-0.05567726	-0.00048454
0.63634598	-0.05564158	-0.00048747
0.63768218	-0.05560377	-0.00048814
0.63901838	-0.05556195	-0.00049088
0.64035457	-0.05551488	-0.00049102
0.64169077	-0.05546131	-0.0004936
0.64302696	-0.05540031	-0.00049296
0.64436316	-0.0553333	-0.00049517
0.64555126	-0.05526995	-0.00049414
0.64673937	-0.05520421	-0.00049491
0.64818672	-0.05512005	-0.00049421
0.64963408	-0.05503161	-0.00049521
0.65082649	-0.0549556	-0.00049367
0.6520189	-0.05487581	-0.00049373
0.65347924	-0.05477338	-0.00049204
0.65493958	-0.05466744	-0.00049238
0.65607483	-0.05458297	-0.00049038
0.65721008	-0.05449625	-0.00049005
0.65873636	-0.05437533	-0.0004882
0.66026265	-0.05425311	-0.00048829
0.66134168	-0.05416629	-0.00048599
0.66242071	-0.0540791	-0.00048533
0.66404306	-0.05394676	-0.00048321
0.66538805	-0.05383671	-0.00048233
0.66673305	-0.05372732	-0.00047971
0.66807804	-0.05361731	-0.00047906
0.66942304	-0.05350706	-0.00047539
0.67055758	-0.05341489	-0.00047511
0.67169212	-0.05332263	-0.00047302
0.67315417	-0.05320298	-0.00047174
0.67461622	-0.05308367	-0.00046882
0.67574227	-0.0529906	-0.00046872
0.67686832	-0.05289548	-0.00046676
0.67836363	-0.05276683	-0.00046518
0.67985894	-0.05263678	-0.00046145
0.68092332	-0.0525441	-0.00046123
0.6819877	-0.05245132	-0.00045939
0.6835826	-0.05231186	-0.00045774
0.68491337	-0.05219681	-0.0004555
0.68624415	-0.05208121	-0.00045497
0.68757492	-0.05196529	-0.0004521
0.68876268	-0.05186159	-0.0004519
0.68995044	-0.05175712	-0.00044966
0.69113819	-0.0516519	-0.00044868
0.69265749	-0.05151725	-0.00044575
0.69385502	-0.05141105	-0.00044498
0.69505255	-0.05130573	-0.00044242
0.69625008	-0.0512011	-0.00044104
0.69776531	-0.05106967	-0.00043734
0.69893427	-0.05097013	-0.00043636
0.70010324	-0.05087214	-0.0004334
0.70151239	-0.05075574	-0.00043112
0.70292154	-0.05064192	-0.00042658
0.70398043	-0.050558	-0.00042574
0.70503931	-0.05047569	-0.00042309
0.70656526	-0.05036067	-0.00042035
0.70787217	-0.05026587	-0.00041694
0.70917908	-0.05017509	-0.0004154
0.710486	-0.05008834	-0.00041147
0.71164035	-0.05001428	-0.0004104
0.71279471	-0.04994157	-0.00040718
0.71394906	-0.04987034	-0.00040503
0.71548561	-0.04977767	-0.00040059
0.71665966	-0.04970891	-0.00039903
0.71783371	-0.04964284	-0.00039593
0.71900776	-0.04957981	-0.00039415
0.72052476	-0.04950171	-0.00039031
0.72167269	-0.04944555	-0.0003892
0.72282061	-0.04939168	-0.00038642
0.72422132	-0.04932991	-0.00038474
0.72547464	-0.04927877	-0.00038144
0.72672796	-0.04923306	-0.00038055
0.72798128	-0.0491931	-0.0003776
0.7292346	-0.04915951	-0.0003776
0.73048792	-0.04913183	-0.00037513
0.73174124	-0.04911038	-0.00037594
0.73299456	-0.04909467	-0.00037375
0.73424788	-0.04908465	-0.00037526
0.73536133	-0.04907932	-0.00037367
0.73647478	-0.04907769	-0.00037434
0.73784478	-0.04907945	-0.00037374
0.73921479	-0.04908548	-0.00037517
0.74035063	-0.04909276	-0.00037403
0.74148647	-0.04910285	-0.00037496
0.74286167	-0.0491175	-0.00037446
0.74423687	-0.04913562	-0.00037628
0.74533491	-0.04915145	-0.00037522
0.74643294	-0.04916961	-0.00037627
0.74785996	-0.04919533	-0.00037632
0.74928698	-0.0492245	-0.00037877
0.75035417	-0.04924701	-0.00037815
0.75142135	-0.04927158	-0.0003797
0.75291031	-0.04930722	-0.00038082
0.75439927	-0.04934598	-0.00038473
0.75541828	-0.04937236	-0.00038483
0.75643729	-0.04940075	-0.00038717
0.75803295	-0.0494464	-0.00039004
0.75933846	-0.04948593	-0.00039387
0.76064397	-0.04952527	-0.00039574
0.76194948	-0.04956756	-0.00040076
0.76310533	-0.04960389	-0.00040229
0.76426119	-0.04964288	-0.00040653
0.76541704	-0.0496815	-0.00040917
0.76692927	-0.04973465	-0.00041428
0.76810623	-0.04977516	-0.00041589
0.76928318	-0.04981837	-0.00041974
0.77046013	-0.04986102	-0.00042184
0.77195631	-0.04991822	-0.00042635
0.77311404	-0.04996141	-0.00042751
0.77427177	-0.05000739	-0.000431
0.7754295	-0.05005275	-0.000433
0.7769903	-0.05011702	-0.00043763
0.77814198	-0.0501631	-0.00043882
0.77929367	-0.05021214	-0.00044233
0.78070611	-0.05027113	-0.00044458
0.78196139	-0.05032676	-0.00044899
0.78321666	-0.05037986	-0.00045043
0.78447194	-0.05043681	-0.00045499
0.78572722	-0.0504908	-0.00045627
0.7869825	-0.05054892	-0.00046092
0.78823778	-0.05060373	-0.00046199
0.78949306	-0.05066312	-0.00046671
0.79074834	-0.0507188	-0.00046763
0.79200362	-0.05077918	-0.00047241
0.7932589	-0.05083533	-0.00047315
0.79451418	-0.05089621	-0.00047789
0.79576946	-0.05095284	-0.00047863
0.79702473	-0.05101439	-0.00048348
0.79828001	-0.05107147	-0.00048408
0.79953529	-0.05113356	-0.00048884
0.80079057	-0.05119111	-0.00048936
0.80204585	-0.05125356	-0.00049399
0.80330113	-0.05131149	-0.00049429
0.80455641	-0.05137413	-0.0004986
0.80581169	-0.05143254	-0.00049888
0.80706697	-0.05149551	-0.00050305
0.80832225	-0.05155432	-0.00050338
0.80957752	-0.05161716	-0.0005074
0.8108328	-0.05167613	-0.00050785
0.81208808	-0.05173847	-0.00051168
0.81334336	-0.05179683	-0.00051217
0.81459864	-0.0518579	-0.00051572
0.81585392	-0.05191537	-0.00051625
0.8171092	-0.05197506	-0.00051948
0.81836448	-0.05203137	-0.00051999
0.81961976	-0.05208918	-0.00052298
0.82087504	-0.05214386	-0.00052394
0.82213031	-0.05219957	-0.0005269
0.82338559	-0.05225223	-0.00052764
0.82464087	-0.0523055	-0.00052982
0.82589615	-0.05235678	-0.00053029
0.82715143	-0.05240867	-0.00053225
0.8286772	-0.05246894	-0.00053226
0.82979888	-0.05251457	-0.00053478
0.83092055	-0.05255786	-0.00053506
0.83241983	-0.052616	-0.0005369
0.83376232	-0.05266571	-0.00053655
0.83510481	-0.05271637	-0.00053903
0.83627663	-0.05275774	-0.00053807
0.83744845	-0.05279997	-0.00053947
0.83862028	-0.05284058	-0.0005394
0.84022448	-0.05289589	-0.00054073
0.84142744	-0.0529354	-0.00053973
0.84263041	-0.05297518	-0.00054066
0.84383337	-0.05301353	-0.00054013
0.8454059	-0.05306341	-0.00054098
0.84658659	-0.05309921	-0.00053955
0.84776727	-0.05313525	-0.00054
0.84921397	-0.05317785	-0.00053866
0.85051014	-0.05321615	-0.0005392
0.8518063	-0.05325298	-0.00053723
0.85310246	-0.05329007	-0.0005378
0.85439863	-0.05332541	-0.00053546
0.85569479	-0.05336092	-0.00053607
0.85699096	-0.05339484	-0.00053346
0.85828712	-0.0534292	-0.0005343
0.85958328	-0.05346207	-0.00053158
0.86073946	-0.0534917	-0.00053235
0.86189564	-0.05352036	-0.00053108
0.8633122	-0.05355483	-0.00053121
0.86472876	-0.0535875	-0.00052965
0.86591041	-0.0536139	-0.0005308
0.86709205	-0.05363838	-0.00053029
0.86851256	-0.05366714	-0.00053159
0.86993307	-0.05369384	-0.00053104
0.87107552	-0.05371404	-0.00053317
0.87221797	-0.05373251	-0.00053359
0.87369051	-0.05375444	-0.00053572
0.87516306	-0.05377374	-0.00053614
0.87627309	-0.05378671	-0.00053892
0.87738311	-0.05379776	-0.00054003
0.87891728	-0.05381029	-0.00054283
0.88045146	-0.05381948	-0.0005438
0.88151119	-0.05382428	-0.00054691
0.88257092	-0.05382741	-0.00054836
0.88421196	-0.05382933	-0.00055155
0.88556069	-0.05382817	-0.00055319
0.88690942	-0.0538248	-0.00055652
0.88825816	-0.05381912	-0.00055761
0.8894612	-0.05381245	-0.00056091
0.89066424	-0.05380394	-0.00056219
0.89186728	-0.05379396	-0.00056469
0.89341058	-0.053779	-0.00056642
0.89463296	-0.05376559	-0.00056941
0.89585534	-0.05375066	-0.0005706
0.89707772	-0.05373443	-0.00057301
0.8986067	-0.05371226	-0.0005744
0.89980757	-0.05369355	-0.00057715
0.90100845	-0.0536737	-0.00057811
0.90220933	-0.05365303	-0.00058012
0.90380177	-0.05362425	-0.00058133
0.90499276	-0.05360192	-0.00058381
0.90618375	-0.05357896	-0.00058461
0.9076334	-0.05355053	-0.00058702
0.90892489	-0.05352452	-0.00058743
0.91021638	-0.05349793	-0.00058988
0.91150787	-0.05347069	-0.00059013
0.91279937	-0.05344317	-0.00059266
0.91409086	-0.0534153	-0.00059283
0.91538235	-0.05338711	-0.00059547
0.91667384	-0.05335859	-0.00059539
0.91796533	-0.05332993	-0.00059779
0.91925683	-0.05330122	-0.00059708
0.92054832	-0.05327354	-0.0005992
0.92183981	-0.05324783	-0.0005981
0.9231313	-0.05322601	-0.00060047
0.92428551	-0.05321092	-0.00059998
0.92543972	-0.05320101	-0.00060179
0.92685537	-0.05319597	-0.00060305
0.92827102	-0.05319852	-0.00060652
0.9294554	-0.05320578	-0.00060766
0.93063979	-0.05321743	-0.00061091
0.93182418	-0.05323345	-0.00061339
0.93344574	-0.05326214	-0.00061849
0.93465492	-0.05328802	-0.00062092
0.9358641	-0.0533174	-0.00062502
0.93707329	-0.05335022	-0.000628
0.93868169	-0.05339976	-0.00063336
0.93987618	-0.05344061	-0.00063568
0.94107068	-0.05348452	-0.0006395
0.94253768	-0.05354221	-0.00064253
0.9438501	-0.05359665	-0.0006467
0.94516252	-0.05365338	-0.00064828
0.94647495	-0.05371276	-0.0006518
0.94778737	-0.05377425	-0.00065289
0.94909979	-0.05383885	-0.00065667
0.95041221	-0.05390573	-0.00065759
0.95172463	-0.05397416	-0.0006611
0.95303706	-0.05404339	-0.0006613
0.95434948	-0.05411325	-0.00066422
0.9556619	-0.05418343	-0.00066372
0.95697432	-0.05425373	-0.00066617
0.95828674	-0.05432287	-0.00066501
0.95959917	-0.05439045	-0.00066681
0.96091159	-0.05445653	-0.00066505
0.96222401	-0.05452069	-0.00066635
0.96353643	-0.05458218	-0.00066405
0.96484885	-0.0546407	-0.00066477
0.96616128	-0.05469591	-0.00066196
0.9674737	-0.05474682	-0.00066199
0.96878612	-0.05479256	-0.0006585
0.97009854	-0.05483411	-0.00065775
0.97141096	-0.05487146	-0.00065371
0.97272338	-0.05490506	-0.00065236
0.97403581	-0.05493529	-0.00064766
0.97534823	-0.05496289	-0.000646
0.97666065	-0.05498786	-0.00064179
0.97797307	-0.0550096	-0.00064038
0.97928549	-0.05502971	-0.00063654
0.98059792	-0.05504795	-0.00063529
0.98191034	-0.05506394	-0.00063147
0.98322276	-0.05507457	-0.00062935
0.98453518	-0.05508566	-0.00062519
0.9858476	-0.05509515	-0.00062333
0.98716003	-0.05510143	-0.00061923
0.98847245	-0.05510447	-0.00061715
0.98978487	-0.05510511	-0.00061303
0.99109729	-0.05510234	-0.00061077
0.99240971	-0.05509546	-0.00060635
0.99372214	-0.05508479	-0.00060369
0.99503456	-0.05507013	-0.00059904
0.99634698	-0.05505087	-0.00059584
0.9976594	-0.05502689	-0.00059063
0.99897182	-0.05499872	-0.00058679
1.00028425	-0.05496676	-0.0005812
1.00159667	-0.0549323	-0.00057713
1.00290909	-0.05489557	-0.00057164
1.00422151	-0.0548553	-0.00056777
1.00553393	-0.05480988	-0.00056263
1.00684636	-0.05475926	-0.00055907
1.00815878	-0.05470292	-0.0005545
1.0094712	-0.05464076	-0.00055143
1.01078362	-0.05457253	-0.00054757
1.01209604	-0.05449772	-0.00054542
1.01367105	-0.05439929	-0.00054122
1.01480776	-0.05432209	-0.00054042
1.01594447	-0.05423897	-0.00053781
1.01751633	-0.05411338	-0.00053515
1.01890218	-0.05399109	-0.00053085
1.02028803	-0.05385837	-0.00052883
1.02146592	-0.05373852	-0.00052458
1.02264381	-0.05361276	-0.00052238
1.02408943	-0.05344975	-0.00051803
1.02553505	-0.05327783	-0.0005157
1.02667394	-0.05313611	-0.0005114
1.02781282	-0.052989	-0.00050894
1.02930389	-0.0527884	-0.00050428
1.03079497	-0.05257928	-0.00050162
1.03186648	-0.05242409	-0.00049707
1.032938	-0.05226539	-0.00049428
1.03452228	-0.0520252	-0.00048916
1.035842	-0.05182107	-0.00048606
1.03716173	-0.05161366	-0.0004811
1.03848145	-0.0514043	-0.00047844
1.03980118	-0.05119357	-0.00047276
1.0409124	-0.05101531	-0.00047079
1.04202363	-0.05083651	-0.00046672
1.04345398	-0.05060711	-0.00046288
1.04488433	-0.05037895	-0.00045681
1.04597212	-0.05020669	-0.00045464
1.04705992	-0.0500362	-0.00045119
1.04852556	-0.04981397	-0.00044769
1.0499912	-0.04959887	-0.00044234
1.05102146	-0.04945264	-0.00044107
1.05205171	-0.04931031	-0.000438
1.05361047	-0.04910338	-0.00043432
1.05489937	-0.04894002	-0.00043038
1.05618826	-0.04878498	-0.00042861
1.05747716	-0.04863887	-0.00042486
1.05876605	-0.04850263	-0.0004246
1.05984689	-0.0483951	-0.0004216
1.06092772	-0.04829411	-0.00042078
1.06233463	-0.048172	-0.00041857
1.06374154	-0.04805979	-0.00041857
1.06481859	-0.0479797	-0.00041639
1.06589564	-0.04790548	-0.00041633
1.06733382	-0.04781529	-0.00041536
1.068772	-0.04773433	-0.0004167
1.06979449	-0.04768163	-0.00041513
1.07081699	-0.04763411	-0.00041553
1.07234941	-0.04757196	-0.00041532
1.07363125	-0.0475283	-0.00041668
1.07491309	-0.0474909	-0.00041637
1.07619492	-0.04746034	-0.00041884
1.07734226	-0.04743704	-0.0004185
1.0784896	-0.04741898	-0.0004206
1.07963694	-0.04740498	-0.00042135
1.08110318	-0.04739412	-0.00042421
1.08226869	-0.04738965	-0.00042464
1.08343421	-0.04739044	-0.00042732
1.08459973	-0.04739476	-0.00042856
1.08605351	-0.04740715	-0.00043218
1.08719887	-0.04742028	-0.00043293
1.08834423	-0.04743865	-0.00043596
1.08948959	-0.04745969	-0.00043762
1.09100389	-0.04749418	-0.00044194
1.09213969	-0.04752319	-0.00044305
1.09327549	-0.04755772	-0.00044628
1.09465569	-0.04760285	-0.00044808
1.0958859	-0.04764981	-0.00045199
1.0971161	-0.04769797	-0.00045289
1.0983463	-0.04775368	-0.00045683
1.09957651	-0.04780987	-0.00045746
1.10080671	-0.04787451	-0.00046146
1.10203691	-0.0479394	-0.00046197
1.10326712	-0.04801443	-0.00046628
1.10449732	-0.04808817	-0.00046654
1.10572753	-0.04817271	-0.00047087
1.10695773	-0.04825508	-0.00047086
1.10818793	-0.04834996	-0.00047568
1.10929261	-0.04843222	-0.00047609
1.11039728	-0.04852298	-0.00047927
1.1117355	-0.04863425	-0.00048165
1.11307373	-0.04875568	-0.0004865
1.11420427	-0.04885639	-0.0004874
1.11533482	-0.04896643	-0.00049072
1.11646536	-0.0490775	-0.0004927
1.11799282	-0.04923723	-0.00049707
1.11914809	-0.04935809	-0.00049849
1.12030336	-0.04948716	-0.00050195
1.12145864	-0.04961649	-0.00050407
1.12297577	-0.0497949	-0.00050851
1.12412236	-0.04992778	-0.00050996
1.12526895	-0.05006699	-0.00051333
1.12666037	-0.050233	-0.00051569
1.12805178	-0.05040615	-0.00052052
1.12910744	-0.05053062	-0.0005214
1.1301631	-0.05066004	-0.0005242
1.13166677	-0.05084093	-0.00052697
1.13298014	-0.05100155	-0.00053056
1.13429352	-0.05115606	-0.00053211
1.13560689	-0.05131672	-0.00053621
1.1367546	-0.05144909	-0.0005371
1.1379023	-0.05158622	-0.00053999
1.13928509	-0.05174591	-0.00054187
1.14066789	-0.05190949	-0.00054566
1.14183207	-0.05203954	-0.00054658
1.14299626	-0.05217361	-0.00054946
1.14439402	-0.05232802	-0.00055138
1.14579178	-0.05248552	-0.00055535
1.14693981	-0.05260606	-0.00055633
1.14808784	-0.05272973	-0.0005592
1.14952481	-0.05287701	-0.0005614
1.15096179	-0.05302574	-0.00056554
1.15209473	-0.05313329	-0.00056652
1.15322766	-0.05324317	-0.0005693
1.15471001	-0.05337863	-0.00057162
1.15619237	-0.05351466	-0.00057584
1.15729852	-0.05360716	-0.00057674
1.15840467	-0.05370364	-0.00057946
1.1599531	-0.05383457	-0.00058229
1.1612983	-0.05395228	-0.00058601
1.1626435	-0.05406677	-0.00058783
1.16398871	-0.05419142	-0.00059176
1.16533391	-0.05431035	-0.00059235
1.1664993	-0.05442345	-0.00059518
1.16766468	-0.05453212	-0.00059562
1.16912194	-0.05467413	-0.00059703
1.17057919	-0.05481309	-0.00059615
1.17177427	-0.05493493	-0.00059722
1.17296934	-0.05505189	-0.0005961
1.17443887	-0.05520002	-0.00059562
1.17590839	-0.05534094	-0.00059256
1.17708263	-0.05545966	-0.00059212
1.17825687	-0.05557212	-0.00058968
1.17977682	-0.05572082	-0.00058769
1.18129678	-0.05586347	-0.00058381
1.18245698	-0.05597917	-0.00058315
1.18361717	-0.05608862	-0.00058072
1.18519344	-0.05623937	-0.00057842
1.1867697	-0.05638295	-0.00057378
1.18790117	-0.05649046	-0.00057293
1.18903263	-0.05659261	-0.00057046
1.19069491	-0.05674404	-0.00056793
1.19210798	-0.0568669	-0.00056471
1.19352105	-0.05699262	-0.00056328
1.19493412	-0.05710879	-0.00055953
1.19634719	-0.05723148	-0.0005587
1.19755175	-0.05732528	-0.00055511
1.19875631	-0.05742275	-0.00055338
1.20030089	-0.05753931	-0.00054967
1.20184547	-0.05765651	-0.00054761
1.20307816	-0.05774078	-0.00054377
1.20431085	-0.05782889	-0.00054182
1.20587032	-0.05793264	-0.00053793
1.20742979	-0.05803774	-0.00053606
1.20862663	-0.05810777	-0.00053231
1.20982346	-0.05818067	-0.00053049
1.21145114	-0.05827115	-0.00052688
1.21307882	-0.05836078	-0.00052525
1.2142412	-0.05841409	-0.00052176
1.21540359	-0.0584708	-0.00052015
1.21711985	-0.05854775	-0.00051688
1.21857197	-0.05861204	-0.00051575
1.22002409	-0.0586684	-0.00051298
1.22147621	-0.05872862	-0.00051256
1.22277569	-0.05877162	-0.0005094
1.22407517	-0.05881815	-0.00050834
1.22537465	-0.05885771	-0.00050587
1.22705273	-0.05890606	-0.00050473
1.22838172	-0.05893682	-0.0005028
1.22971072	-0.05897151	-0.00050253
1.23103971	-0.05899894	-0.00050036
1.23269486	-0.0590331	-0.0004995
1.23400679	-0.05904932	-0.00049713
1.23531873	-0.05906728	-0.00049706
1.23663066	-0.05907806	-0.00049574
1.23834582	-0.05909009	-0.00049577
1.23965355	-0.05908693	-0.00049396
1.24096127	-0.05908281	-0.00049414
1.242269	-0.05906804	-0.00049289
1.24402267	-0.05903746	-0.00049224
1.24531389	-0.05899595	-0.00048929
1.2466051	-0.05894642	-0.00048738
1.24819494	-0.05885992	-0.0004829
1.24959325	-0.05877645	-0.00048159
1.25099156	-0.05866974	-0.00047711
1.25238987	-0.05855251	-0.00047452
1.25378817	-0.0584107	-0.00046866
1.25518648	-0.05825989	-0.00046567
1.25658479	-0.05808502	-0.0004596
1.25798309	-0.05790183	-0.0004571
1.2593814	-0.05769393	-0.00045077
1.26063281	-0.0575046	-0.00044891
1.26188422	-0.05729869	-0.00044429
1.26313563	-0.05708694	-0.0004412
1.26483511	-0.05678371	-0.00043534
1.26609203	-0.05655699	-0.00043345
1.26734895	-0.05632136	-0.00042936
1.26885967	-0.05603765	-0.00042695
1.27016861	-0.05578282	-0.00042246
1.27147754	-0.05552838	-0.00042092
1.27278648	-0.05526558	-0.00041673
1.27409541	-0.05500386	-0.00041532
1.27540435	-0.05473482	-0.00041107
1.27671329	-0.0544673	-0.00040932
1.27802222	-0.05419316	-0.00040483
1.27933116	-0.05392244	-0.00040327
1.2806401	-0.05364747	-0.0003983
1.28194903	-0.05337775	-0.00039657
1.28325797	-0.05310395	-0.00039087
1.28442845	-0.05286272	-0.0003898
1.28559892	-0.0526171	-0.00038609
1.2867694	-0.05237588	-0.00038441
1.28832853	-0.05205585	-0.00038031
1.28949918	-0.05181812	-0.00037935
1.29066984	-0.05157937	-0.00037608
1.2918405	-0.05134301	-0.0003744
1.29339399	-0.05103078	-0.00037038
1.29452062	-0.05080789	-0.00036955
1.29564724	-0.05058792	-0.00036694
1.29706982	-0.05031464	-0.00036525
1.2983078	-0.05007765	-0.00036153
1.29954578	-0.04984334	-0.00035985
1.30078375	-0.04960993	-0.00035548
1.30202173	-0.04938011	-0.00035416
1.30325971	-0.04915124	-0.00034951
1.30449769	-0.04892534	-0.00034836
1.30558346	-0.0487278	-0.00034393
1.30666922	-0.04853271	-0.00034107
1.30800722	-0.04829484	-0.00033567
1.30934521	-0.04806102	-0.0003323
1.31041426	-0.04787593	-0.00032718
1.3114833	-0.04769333	-0.00032409
1.31284632	-0.04746331	-0.00031875
1.31420935	-0.04723644	-0.0003156
1.3152132	-0.04707178	-0.000311
1.31621706	-0.04690787	-0.00030836
1.31766064	-0.04667409	-0.00030337
1.31888077	-0.04647758	-0.00030093
1.3201009	-0.04628563	-0.0002965
1.32132103	-0.04609767	-0.00029413
1.32254116	-0.04591311	-0.0002885
1.32358469	-0.04575908	-0.00028637
1.32462821	-0.04560896	-0.00028214
1.32594039	-0.04542728	-0.00027821
1.32725257	-0.0452544	-0.00027228
1.32828281	-0.04512595	-0.00027002
1.32931304	-0.04500462	-0.00026605
1.33065418	-0.04485816	-0.00026242
1.33199532	-0.04472535	-0.00025688
1.33297304	-0.04463761	-0.00025555
1.33395077	-0.04455697	-0.00025264
1.33537104	-0.04445151	-0.00024976
1.33657463	-0.04437203	-0.00024638
1.33777822	-0.0443011	-0.00024496
1.33898181	-0.04423813	-0.0002413
1.34018541	-0.04418309	-0.00024046
1.34120566	-0.04414238	-0.00023696
1.34222591	-0.04410756	-0.0002355
1.34353619	-0.04407096	-0.0002324
1.34484648	-0.04404369	-0.00023129
1.34586899	-0.04402881	-0.0002283
1.3468915	-0.04401947	-0.00022719
1.34822613	-0.04401498	-0.00022452
1.34956076	-0.04401947	-0.00022421
1.35053833	-0.04402895	-0.00022174
1.3515159	-0.04404338	-0.00022108
1.35292759	-0.04407273	-0.00021943
1.35413575	-0.04410561	-0.00021926
1.35534391	-0.0441454	-0.00021737
1.35655207	-0.04419201	-0.00021792
1.35763053	-0.04423923	-0.00021604
1.35870899	-0.04429134	-0.00021595
1.35978745	-0.04434903	-0.00021465
1.36119483	-0.04443219	-0.0002145
1.36230052	-0.04450339	-0.00021283
1.36340621	-0.04457943	-0.00021298
1.3645119	-0.04466017	-0.00021192
1.36589715	-0.04476762	-0.00021223
1.36698965	-0.04485712	-0.0002108
1.36808215	-0.04495068	-0.00021122
1.36917465	-0.04504819	-0.00021057
1.37061705	-0.04518262	-0.0002112
1.37171022	-0.04528859	-0.00021011
1.37280339	-0.04539826	-0.00021093
1.37411797	-0.04553463	-0.0002106
1.37543256	-0.04567535	-0.00021264
1.37643169	-0.04578503	-0.00021173
1.37743083	-0.04589684	-0.00021261
1.37885503	-0.04605967	-0.00021289
1.38009751	-0.04620498	-0.00021437
1.38133999	-0.04635321	-0.00021392
1.38258247	-0.04650406	-0.00021562
1.38366824	-0.04663877	-0.00021478
1.384754	-0.04677554	-0.00021604
1.38606106	-0.0469425	-0.0002162
1.38736811	-0.04711172	-0.0002183
1.38846855	-0.04725577	-0.00021799
1.38956898	-0.04740102	-0.00021961
1.39089077	-0.04757686	-0.00022013
1.39221255	-0.04775395	-0.00022268
1.39329958	-0.04790043	-0.0002227
1.39438661	-0.04804766	-0.00022509
1.39574244	-0.04823204	-0.00022668
1.39709827	-0.04841675	-0.00023007
1.39817943	-0.04856342	-0.00023003
1.39926059	-0.04871136	-0.00023222
1.40065347	-0.04890069	-0.0002337
1.40204635	-0.04908877	-0.00023718
1.40311038	-0.04923149	-0.00023774
1.4041744	-0.04937308	-0.00024005
1.40562145	-0.04956367	-0.00024217
1.40706849	-0.04975188	-0.00024638
1.4081087	-0.04988555	-0.00024737
1.40914891	-0.05001784	-0.00025026
1.41067139	-0.05020866	-0.00025398
1.41196871	-0.05036835	-0.00025875
1.41326604	-0.05052504	-0.00026226
1.41456336	-0.05067859	-0.00026857
1.41586068	-0.05082871	-0.00027247
1.41696187	-0.0509533	-0.00027892
1.41806305	-0.0510751	-0.00028384
1.41948576	-0.0512282	-0.00029197
1.42090848	-0.0513763	-0.00029897
1.4220354	-0.05149002	-0.00030701
1.42316232	-0.05160046	-0.00031365
1.42459941	-0.05173647	-0.00032389
1.4260365	-0.05186697	-0.00033268
1.42712892	-0.05196251	-0.00034191
1.42822134	-0.05205484	-0.00034966
1.42972473	-0.05217671	-0.00036174
1.43122811	-0.05229257	-0.00037227
1.43228672	-0.0523706	-0.0003821
1.43334533	-0.05244571	-0.00039039
1.43493646	-0.05255327	-0.00040397
1.43626925	-0.05263853	-0.00041444
1.43760204	-0.05271945	-0.00042669
1.43893483	-0.05279565	-0.00043675
1.44012674	-0.05285962	-0.00044805
1.44131866	-0.05291943	-0.00045734
1.44251057	-0.05297504	-0.00046778
1.44404583	-0.05304037	-0.00047964
1.4452631	-0.0530872	-0.00049053
1.44648037	-0.05312966	-0.00049955
1.44769764	-0.0531677	-0.0005097
1.44921192	-0.05320869	-0.00052057
1.45040981	-0.05323629	-0.00053072
1.4516077	-0.05325972	-0.00053902
1.45280559	-0.0532792	-0.00054835
1.4543825	-0.05329907	-0.00055914
1.45557243	-0.05330986	-0.00056883
1.45676235	-0.05331702	-0.00057677
1.45820116	-0.05332078	-0.00058775
1.45948821	-0.05331966	-0.00059575
1.46077526	-0.05331448	-0.00060572
1.46206232	-0.05330523	-0.00061339
1.46334937	-0.05329204	-0.0006232
1.46463642	-0.05327485	-0.00063049
1.46592347	-0.05325368	-0.00064018
1.46721052	-0.05322774	-0.00064741
1.46849757	-0.05319549	-0.00065754
1.46978463	-0.05315595	-0.00066478
1.47107168	-0.0531077	-0.00067482
1.47235873	-0.05304971	-0.00068122
1.47350038	-0.05298987	-0.00068942
1.47464203	-0.05292208	-0.00069534
1.47604827	-0.05282821	-0.00070355
1.47745451	-0.05272404	-0.00070946
1.47860014	-0.05263135	-0.00071599
1.47974577	-0.05253187	-0.00072038
1.48116446	-0.05240124	-0.00072693
1.48258315	-0.05226495	-0.00073133
1.48366811	-0.05215707	-0.00073688
1.48475307	-0.05204613	-0.00074056
1.48624139	-0.05188955	-0.00074658
1.48772971	-0.05172934	-0.00075054
1.48875407	-0.05161858	-0.00075566
1.48977844	-0.05150784	-0.00075921
1.49137322	-0.05133422	-0.00076557
1.49267222	-0.0511912	-0.00076947
1.49397123	-0.05104702	-0.00077473
1.49527024	-0.05090186	-0.00077758
1.49642865	-0.05077213	-0.00078233
1.49758706	-0.05064279	-0.00078512
1.49874548	-0.05051438	-0.0007893
1.50021432	-0.05035335	-0.00079316
1.50137857	-0.05022721	-0.00079781
1.50254283	-0.05010199	-0.00080064
1.50370709	-0.04997767	-0.00080504
1.50517189	-0.04982325	-0.00080851
1.50631126	-0.04970534	-0.00081256
1.50745063	-0.04958991	-0.0008146
1.50859	-0.0494765	-0.00081747
1.51011785	-0.04932655	-0.0008195
1.51124033	-0.04921744	-0.00082222
1.51236282	-0.04910895	-0.00082277
1.51374897	-0.04897557	-0.00082404
1.51497096	-0.04885922	-0.00082277
1.51619295	-0.04874467	-0.0008225
1.51741494	-0.04863371	-0.00081953
1.51863693	-0.04852578	-0.00081843
1.51985892	-0.04842074	-0.00081452
1.5210809	-0.0483186	-0.00081274
1.52230289	-0.04822026	-0.00080762
1.52352488	-0.0481261	-0.00080495
1.52474687	-0.04803609	-0.00079864
1.5258384	-0.04795874	-0.00079548
1.52692993	-0.04788428	-0.00079013
1.52825484	-0.0477974	-0.00078457
1.52957975	-0.04771478	-0.00077655
1.53068526	-0.04764959	-0.00077157
1.53179077	-0.04758835	-0.0007646
1.53312282	-0.04752068	-0.00075775
1.53445487	-0.04745916	-0.00074874
1.53552049	-0.04741402	-0.00074367
1.53658611	-0.04737216	-0.00073663
1.53796825	-0.04732222	-0.00072857
1.5393504	-0.04727782	-0.00071848
1.54038261	-0.04724821	-0.00071316
1.54141482	-0.04722196	-0.00070607
1.54285867	-0.04719048	-0.00069724
1.54430253	-0.04716696	-0.0006867
1.54528606	-0.04715554	-0.00068206
1.54626959	-0.04714739	-0.00067581
1.54782083	-0.04714005	-0.00066698
1.54908653	-0.04713809	-0.00065885
1.55035222	-0.04713999	-0.00065251
1.55161792	-0.04714585	-0.00064403
1.55273585	-0.04715428	-0.00063904
1.55385377	-0.04716558	-0.00063216
1.5549717	-0.04717971	-0.0006266
1.55644617	-0.04720278	-0.00061805
1.55758812	-0.04722416	-0.00061322
1.55873007	-0.04724859	-0.00060678
1.55987203	-0.04727599	-0.00060171
1.56132695	-0.04731519	-0.00059395
1.56245103	-0.04734865	-0.00058985
1.56357511	-0.04738484	-0.00058412
1.56492441	-0.04743189	-0.00057901
1.56627372	-0.04748283	-0.00057179
1.56730578	-0.04752438	-0.00056892
1.56833784	-0.04756799	-0.00056436
1.56979028	-0.04763284	-0.00055922
1.57105767	-0.04769259	-0.00055371
1.57232507	-0.047755	-0.00055021
1.57359247	-0.04781979	-0.00054439
1.57471366	-0.04787904	-0.00054187
1.57583486	-0.04794004	-0.00053749
1.57695606	-0.04800277	-0.00053442
1.57846812	-0.04809011	-0.00052918
1.57962326	-0.04815885	-0.00052696
1.5807784	-0.04822904	-0.00052311
1.58193353	-0.04830048	-0.0005204
1.58341325	-0.0483936	-0.00051553
1.58455091	-0.04846626	-0.00051365
1.58568858	-0.04853971	-0.00051011
1.58705925	-0.04862912	-0.00050752
1.58842993	-0.04871942	-0.00050277
1.58947722	-0.04878891	-0.00050176
1.59052451	-0.0488587	-0.00049903
1.59199992	-0.04895767	-0.00049647
1.59328876	-0.04904473	-0.0004932
1.5945776	-0.04913281	-0.00049211
1.59586644	-0.04922145	-0.00048871
1.59700433	-0.04930002	-0.00048825
1.59814222	-0.04937892	-0.00048593
1.5992801	-0.04945818	-0.00048492
1.60082647	-0.04956602	-0.00048243
1.60200129	-0.04964784	-0.00048229
1.60317611	-0.04972926	-0.00048053
1.60435094	-0.04981024	-0.00048009
1.60585962	-0.04991354	-0.00047819
1.60701723	-0.04999254	-0.00047863
1.60817484	-0.05007158	-0.00047766
1.60957121	-0.05016639	-0.00047822
1.61096757	-0.05026038	-0.00047668
1.61203251	-0.05033163	-0.00047816
1.61309744	-0.05040232	-0.00047794
1.61460124	-0.05050099	-0.00047889
1.61591302	-0.0505858	-0.00047866
1.61722479	-0.05066948	-0.00048044
1.61853657	-0.05075181	-0.00047988
1.61969273	-0.05082345	-0.000482
1.62084888	-0.05089407	-0.00048222
1.62200504	-0.05096371	-0.0004837
1.62358066	-0.05105648	-0.00048427
1.62477218	-0.05112546	-0.00048623
1.62596371	-0.05119336	-0.0004869
1.62715523	-0.05126004	-0.0004889
1.62869688	-0.05134434	-0.00049009
1.6298661	-0.05140684	-0.00049282
1.63103532	-0.05146802	-0.0004939
1.63245959	-0.05154099	-0.00049686
1.63388386	-0.05161187	-0.00049761
1.6349518	-0.05166381	-0.00050076
1.63601973	-0.05171448	-0.00050215
1.63756282	-0.05178582	-0.00050533
1.63889266	-0.05184566	-0.00050723
1.64022249	-0.05190394	-0.00051125
1.64155233	-0.05196042	-0.00051302
1.64271412	-0.0520085	-0.00051727
1.64387591	-0.05205527	-0.00051981
1.6450377	-0.05210081	-0.00052364
1.64664773	-0.05216183	-0.00052797
1.64784124	-0.05220555	-0.00053293
1.64903475	-0.05224788	-0.0005364
1.65022826	-0.05228902	-0.00054117
1.65180124	-0.05234142	-0.00054624
1.65296736	-0.05237888	-0.00055153
1.65413349	-0.05241503	-0.00055511
1.65557698	-0.05245753	-0.00056111
1.65686092	-0.05249395	-0.00056496
1.65814487	-0.05252895	-0.00057112
1.65942881	-0.05256246	-0.00057514
1.66071275	-0.05259471	-0.00058188
1.6619967	-0.05262564	-0.0005861
1.66328064	-0.05265528	-0.00059359
1.66456458	-0.05268339	-0.000598
1.66569196	-0.05270666	-0.00060494
1.66681934	-0.05272825	-0.00061013
1.66822907	-0.0527523	-0.00061817
1.6696388	-0.05277284	-0.00062465
1.67077985	-0.05278727	-0.00063226
1.6719209	-0.0528	-0.00063844
1.67334208	-0.0528133	-0.00064791
1.67476325	-0.0528234	-0.00065572
1.67585452	-0.05282951	-0.00066425
1.67694579	-0.05283456	-0.00067133
1.6784337	-0.05283998	-0.00068256
1.67992161	-0.05284298	-0.00069245
1.68096491	-0.05284205	-0.00070172
1.68200821	-0.05283802	-0.00070926
1.68358993	-0.05282755	-0.0007215
1.68490118	-0.05281614	-0.00073057
1.68621243	-0.05280372	-0.00074131
1.68752367	-0.0527903	-0.00074993
1.68870007	-0.05277669	-0.00075993
1.68987647	-0.05276169	-0.00076793
1.69105287	-0.05274562	-0.00077712
1.69253852	-0.05272363	-0.00078712
1.69372892	-0.05270425	-0.00079656
1.69491931	-0.05268363	-0.00080408
1.6961097	-0.05266194	-0.00081269
1.69758783	-0.05263364	-0.00082163
1.69875648	-0.05261018	-0.00083019
1.69992513	-0.05258569	-0.00083684
1.70109379	-0.05256033	-0.00084439
1.70263335	-0.05252566	-0.00085265
1.70379069	-0.0524988	-0.00086021
1.70494804	-0.05247128	-0.00086593
1.70635268	-0.05243701	-0.00087405
1.7076057	-0.05240577	-0.00087937
1.70885872	-0.0523739	-0.00088646
1.71011174	-0.05234155	-0.00089119
1.71136476	-0.05230904	-0.00089794
1.71261778	-0.05227631	-0.00090217
1.7138708	-0.05224338	-0.00090864
1.71512382	-0.05221007	-0.00091232
1.71637684	-0.05217644	-0.00091848
1.71762986	-0.05214275	-0.00092156
1.71888288	-0.05210916	-0.00092748
1.7201359	-0.0520757	-0.00092995
1.72125013	-0.05204601	-0.00093474
1.72236436	-0.0520163	-0.00093745
1.72373605	-0.05197967	-0.00094196
1.72510773	-0.0519431	-0.0009445
1.72623968	-0.05191298	-0.00094846
1.72737163	-0.05188289	-0.00095045
1.72875018	-0.05184637	-0.00095405
1.73012874	-0.05181065	-0.00095536
1.73121658	-0.05178419	-0.00095833
1.73230443	-0.05176015	-0.00095932
1.73374015	-0.05173339	-0.0009615
1.73517587	-0.05171484	-0.00096162
1.73623167	-0.05170665	-0.00096381
1.73728747	-0.05170265	-0.00096427
1.73878892	-0.05170493	-0.00096591
1.74007693	-0.05171401	-0.00096622
1.74136494	-0.05172825	-0.00096824
1.74265295	-0.05174773	-0.00096813
1.74394096	-0.05177326	-0.00097085
1.74507187	-0.05180077	-0.00097084
1.74620278	-0.05183262	-0.00097287
1.74758109	-0.05187666	-0.00097405
1.7489594	-0.05192598	-0.00097712
1.7501154	-0.05197092	-0.00097763
1.7512714	-0.05201892	-0.00097994
1.75265926	-0.0520809	-0.00098118
1.75404713	-0.05214801	-0.00098433
1.75518567	-0.05220678	-0.00098462
1.75632421	-0.05226813	-0.00098649
1.75775181	-0.05234826	-0.0009866
1.75917942	-0.05243158	-0.00098801
1.76030822	-0.05249962	-0.00098658
1.76143703	-0.05256817	-0.00098671
1.76290614	-0.05265891	-0.00098537
1.76437526	-0.0527516	-0.00098519
1.76548123	-0.05282203	-0.00098223
1.76658721	-0.05289299	-0.00098051
1.76811713	-0.05299171	-0.00097619
1.76964705	-0.05308965	-0.00097286
1.77071722	-0.05315658	-0.00096791
1.77178739	-0.05322205	-0.00096401
1.7734112	-0.05331732	-0.00095593
1.77476634	-0.05339248	-0.00094909
1.77612149	-0.05346333	-0.00093951
1.77747664	-0.05352997	-0.00093134
1.77868445	-0.05358602	-0.00092097
1.77989227	-0.05363956	-0.00091213
1.78110009	-0.05369114	-0.00090165
1.78267137	-0.05375587	-0.0008889
1.78390849	-0.05380474	-0.00087673
1.78514562	-0.05385209	-0.00086621
1.78638275	-0.05389739	-0.00085333
1.78792378	-0.05395296	-0.00083847
1.78915433	-0.05399578	-0.00082488
1.79038488	-0.05403716	-0.00081328
1.79161543	-0.05407588	-0.00080078
1.79319201	-0.05412378	-0.00078658
1.79441619	-0.05415878	-0.00077387
1.79564037	-0.05419204	-0.00076307
1.79686454	-0.05422141	-0.00075176
1.79848634	-0.05425994	-0.00073868
1.7997032	-0.05428681	-0.00072726
1.80092006	-0.05431176	-0.00071765
1.80239827	-0.05433907	-0.00070442
1.80372252	-0.05436104	-0.00069441
1.80504676	-0.05438019	-0.00068214
1.806371	-0.0543968	-0.00067226
1.80769525	-0.05441084	-0.00065993
1.80901949	-0.05442312	-0.00065032
1.81034374	-0.05443362	-0.0006381
1.81166798	-0.05444313	-0.00062894
1.81299223	-0.05445132	-0.00061704
1.81431647	-0.05445872	-0.00060845
1.81564072	-0.05446491	-0.00059697
1.81696496	-0.05447036	-0.00058907
1.8182892	-0.05447439	-0.00057816
1.81961345	-0.05447727	-0.00057099
1.82093769	-0.05447831	-0.00056067
1.82226194	-0.05447787	-0.00055436
1.82358618	-0.05447517	-0.00054529
1.82491043	-0.05446884	-0.00054096
1.82623467	-0.05445495	-0.00053403
1.82755892	-0.0544309	-0.00053171
1.82874612	-0.05439817	-0.00052693
1.82993333	-0.0543544	-0.00052455
1.83138508	-0.0542859	-0.00052037
1.83283683	-0.05420174	-0.00051852
1.8340288	-0.05412044	-0.00051486
1.83522078	-0.05402969	-0.00051333
1.83668021	-0.05390586	-0.00050999
1.83813964	-0.05376801	-0.00050874
1.83925587	-0.05365343	-0.00050517
1.8403721	-0.05353252	-0.00050349
1.84190672	-0.05335656	-0.00049991
1.84328202	-0.05318952	-0.00049804
1.84465732	-0.05301438	-0.00049352
1.84577889	-0.05286605	-0.00049237
1.84690046	-0.05271255	-0.00048912
1.84836127	-0.05250577	-0.00048505
1.84982208	-0.05229316	-0.00047781
1.85089156	-0.05213535	-0.00047479
1.85196103	-0.05197583	-0.00046993
1.85348996	-0.05174605	-0.00046418
1.85477579	-0.05155013	-0.00045868
1.85606161	-0.0513572	-0.00045543
1.85734744	-0.05116477	-0.00045021
1.85863326	-0.05097503	-0.00044785
1.85976349	-0.05081097	-0.00044323
1.86089372	-0.05065028	-0.00044082
1.86202395	-0.0504938	-0.00043758
1.86358825	-0.0502847	-0.00043497
1.86473626	-0.05013664	-0.00043184
1.86588426	-0.04999306	-0.00043064
1.86726835	-0.049826	-0.00042786
1.86848115	-0.04968508	-0.00042736
1.86969395	-0.04954963	-0.000425
1.87090675	-0.04941971	-0.00042495
1.87211955	-0.04929494	-0.00042324
1.87333235	-0.04917506	-0.00042355
1.87454515	-0.04906015	-0.00042224
1.87575795	-0.04895074	-0.00042297
1.87697075	-0.04884762	-0.00042234
1.87818355	-0.04875103	-0.00042374
1.87939635	-0.04866041	-0.00042359
1.88060915	-0.0485753	-0.00042524
1.88182195	-0.04849578	-0.00042525
1.88303475	-0.04842212	-0.00042715
1.88424755	-0.0483542	-0.00042693
1.88546035	-0.0482916	-0.00042848
1.88667315	-0.04823383	-0.00042805
1.88788595	-0.04818122	-0.00042957
1.88909875	-0.04813438	-0.00042908
1.89031155	-0.04809216	-0.00043102
1.89152435	-0.04805604	-0.00043098
1.89273715	-0.04802508	-0.0004334
1.89394995	-0.04799851	-0.00043347
1.89516275	-0.04797577	-0.00043614
1.89637555	-0.04795674	-0.00043617
1.89758835	-0.04794133	-0.00043911
1.89880115	-0.04792933	-0.00043907
1.90001395	-0.04792022	-0.00044186
1.90122675	-0.04791483	-0.00044142
1.90230269	-0.04791268	-0.00044416
1.90337863	-0.04791294	-0.00044528
1.90471067	-0.04791625	-0.0004481
1.90604272	-0.0479229	-0.00044924
1.90713609	-0.04793084	-0.00045233
1.90822946	-0.0479409	-0.00045362
1.90956858	-0.04795591	-0.0004566
1.9109077	-0.04797401	-0.00045754
1.91195791	-0.04799056	-0.00046051
1.91300812	-0.04800939	-0.00046171
1.91440402	-0.04803796	-0.00046443
1.91579992	-0.04807082	-0.00046521
1.9168143	-0.04809751	-0.00046795
1.91782868	-0.04812671	-0.00046898
1.91929632	-0.04817351	-0.0004714
1.9205448	-0.04821757	-0.00047228
1.92179327	-0.04826564	-0.00047488
1.92304174	-0.04831786	-0.00047533
1.92429021	-0.04837426	-0.00047871
1.92535988	-0.04842587	-0.00047911
1.92642955	-0.04848044	-0.00048154
1.92778368	-0.0485537	-0.00048363
1.92913782	-0.04863157	-0.00048788
1.93022182	-0.04869715	-0.00048958
1.93130581	-0.04876557	-0.00049343
1.93267709	-0.04885609	-0.00049765
1.93404836	-0.04895079	-0.00050457
1.9350986	-0.04902591	-0.00050823
1.93614884	-0.04910303	-0.00051406
1.93758164	-0.04921112	-0.00052168
1.93901445	-0.04932182	-0.00053194
1.9400338	-0.04940187	-0.00053752
1.94105315	-0.04948272	-0.00054507
1.94256704	-0.0496039	-0.00055593
1.94384361	-0.04970664	-0.00056659
1.94512019	-0.04980962	-0.00057592
1.94639676	-0.04991241	-0.00058767
1.94767334	-0.05001471	-0.00059676
1.94875337	-0.05010056	-0.00060714
1.9498334	-0.05018552	-0.0006157
1.95123225	-0.05029393	-0.00062788
1.9526311	-0.05040024	-0.00063818
1.95373109	-0.05048218	-0.00064812
1.95483108	-0.05056262	-0.00065615
1.95624653	-0.05066379	-0.00066721
1.95766198	-0.05076207	-0.00067566
1.95872735	-0.05083404	-0.00068362
1.95979272	-0.05090417	-0.00068939
1.96127706	-0.05099867	-0.00069768
1.9627614	-0.05108951	-0.0007035
1.9637991	-0.0511508	-0.00070951
1.9648368	-0.05121027	-0.00071385
1.9664091	-0.05129712	-0.00072143
1.96772851	-0.05136708	-0.0007271
1.96904793	-0.05143535	-0.00073491
1.97036734	-0.05150377	-0.00074128
1.97154759	-0.05156625	-0.00075002
1.97272783	-0.05163022	-0.00075756
1.97390808	-0.05169602	-0.00076699
1.97544839	-0.05178593	-0.00077899
1.97667272	-0.05186043	-0.00079078
1.97789705	-0.05193741	-0.00080135
1.97912138	-0.05201603	-0.00081354
1.9806276	-0.05211518	-0.00082734
1.98184901	-0.05219769	-0.00084042
1.98307043	-0.05228166	-0.00085174
1.98429184	-0.05236637	-0.00086406
1.9858496	-0.05247522	-0.00087785
1.98708244	-0.05256243	-0.00088997
1.98831527	-0.05265022	-0.00089981
1.98954811	-0.05273852	-0.00090971
1.99113392	-0.05285242	-0.00091994
1.99237019	-0.05294172	-0.00092889
1.99360646	-0.05303101	-0.00093543
1.99484272	-0.05311988	-0.00094243
1.99647513	-0.05323609	-0.00094927
1.99771939	-0.05332394	-0.00095553
1.99896365	-0.05341072	-0.00095953
2.00020792	-0.05349653	-0.00096419
2.0018745	-0.05360831	-0.0009683
2.00312167	-0.05369019	-0.00097268
2.00436885	-0.05376952	-0.00097491
2.00588212	-0.05386138	-0.00097937
2.00724309	-0.0539416	-0.0009815
2.00860407	-0.05402068	-0.00098602
2.00996504	-0.05409474	-0.00098711
2.01132602	-0.05416686	-0.00099082
2.01268699	-0.0542317	-0.00099075
2.01404797	-0.05429626	-0.00099277
2.01540894	-0.05435162	-0.00099033
2.01676992	-0.05440804	-0.00099228
2.01796796	-0.05444726	-0.00098987
2.019166	-0.05448718	-0.00099028
2.02063477	-0.05452523	-0.00098923
2.02210354	-0.05455858	-0.00098968
2.02328038	-0.05457003	-0.00098633
2.02445722	-0.05457788	-0.00098432
2.02595647	-0.05457046	-0.00097878
2.02745572	-0.05455264	-0.00097424
2.02857966	-0.05452179	-0.00096758
2.02970359	-0.05448758	-0.00096248
2.03127796	-0.05442404	-0.00095325
2.03285232	-0.05435442	-0.00094477
2.03391907	-0.05429571	-0.00093658
2.03498582	-0.05423658	-0.00093006
2.03667294	-0.05412966	-0.00091857
2.03803846	-0.05403832	-0.00091013
2.03940398	-0.05393394	-0.0009005
2.0407695	-0.05383261	-0.00089399
2.04197456	-0.05373289	-0.00088614
2.04317961	-0.05363493	-0.00088066
2.04438467	-0.05352903	-0.0008742
2.04595418	-0.05338958	-0.00086772
2.04716614	-0.05327345	-0.00086155
2.04837811	-0.05315962	-0.00085761
2.04959008	-0.05303939	-0.00085287
2.05115816	-0.05288434	-0.00084872
2.05233706	-0.05275865	-0.00084423
2.05351597	-0.05263502	-0.0008418
2.05496265	-0.05247654	-0.0008377
2.05624851	-0.05233808	-0.00083601
2.05753437	-0.05219008	-0.00083213
2.05882022	-0.05204457	-0.00083059
2.06010608	-0.05188753	-0.00082643
2.06139193	-0.05173469	-0.000826
2.06267779	-0.05156921	-0.00082201
2.06382203	-0.05142657	-0.00082138
2.06496628	-0.05127489	-0.00081873
2.06634719	-0.05109131	-0.00081746
2.0677281	-0.05089558	-0.00081372
2.06886045	-0.05073781	-0.00081273
2.0699928	-0.0505713	-0.00080978
2.07139329	-0.05036599	-0.00080767
2.07279378	-0.05015083	-0.00080343
2.07386325	-0.04999012	-0.00080267
2.07493272	-0.04982154	-0.00080004
2.07640272	-0.04959003	-0.00079728
2.07772032	-0.04937523	-0.00079303
2.07903791	-0.04916506	-0.00079155
2.08011996	-0.04898368	-0.00078746
2.08120201	-0.0488071	-0.0007855
2.08259965	-0.04857374	-0.00078222
2.08399728	-0.048345	-0.00078109
2.08503843	-0.04816821	-0.00077806
2.08607957	-0.0479965	-0.00077689
2.0875334	-0.0477547	-0.00077378
2.0888285	-0.04754472	-0.00077237
2.0901236	-0.0473305	-0.00076877
2.09117664	-0.04716489	-0.0007684
2.09222967	-0.04699521	-0.0007661
2.0936085	-0.0467789	-0.00076443
2.09498732	-0.04656106	-0.00076088
2.09599935	-0.04641062	-0.00076069
2.09701138	-0.04625771	-0.00075858
2.09845201	-0.04604567	-0.0007567
2.09972689	-0.04585949	-0.00075348
2.10100177	-0.04568415	-0.0007531
2.10202908	-0.04553976	-0.00075005
2.1030564	-0.04540481	-0.00074835
2.10441969	-0.04522915	-0.00074477
2.10578299	-0.0450673	-0.00074325
2.1067754	-0.04494924	-0.00073998
2.10776782	-0.04484172	-0.00073865
2.10919113	-0.04469553	-0.00073601
2.110396	-0.04458639	-0.00073525
2.11160087	-0.04448412	-0.00073308
2.11280574	-0.04439938	-0.00073341
2.11401061	-0.04431748	-0.00073105
2.11506035	-0.0442607	-0.00073154
2.1161101	-0.04420485	-0.00073001
2.1173945	-0.04414818	-0.00072945
2.1186789	-0.04409409	-0.00072669
2.11972504	-0.04406221	-0.00072681
2.12077118	-0.04403037	-0.00072515
2.12207753	-0.04400111	-0.00072437
2.12338387	-0.04397362	-0.00072172
2.12439166	-0.04396341	-0.00072175
2.12539945	-0.04395258	-0.00072046
2.12676117	-0.04394768	-0.00071963
2.12812289	-0.043945	-0.00071725
2.12908917	-0.04395376	-0.00071752
2.13005545	-0.04396181	-0.00071644
2.13149682	-0.04398272	-0.0007153
2.13269859	-0.04400335	-0.00071364
2.13390036	-0.04403347	-0.00071266
2.13510213	-0.04406361	-0.00071076
2.13618278	-0.04410059	-0.00070969
2.13726344	-0.04413735	-0.00070822
2.13834409	-0.04418085	-0.0007068
2.13968752	-0.04423765	-0.00070506
2.14076871	-0.04429024	-0.0007031
2.14184989	-0.04434314	-0.00070172
2.14293108	-0.04440157	-0.00069973
2.14428131	-0.04447783	-0.00069789
2.14534438	-0.0445431	-0.00069521
2.14640745	-0.04461	-0.00069354
2.14747052	-0.04468066	-0.00069092
2.14887769	-0.04477786	-0.00068832
2.14993765	-0.04485521	-0.00068489
2.15099762	-0.04493476	-0.00068266
2.15227939	-0.04503547	-0.00067802
2.15343053	-0.04512855	-0.00067478
2.15458167	-0.04522626	-0.00066957
2.1557328	-0.04532709	-0.00066633
2.15688394	-0.04543186	-0.00066093
2.15803508	-0.04553998	-0.00065797
2.15918622	-0.0456514	-0.00065297
2.16033736	-0.04576533	-0.00065034
2.16148849	-0.04588223	-0.00064536
2.16263963	-0.04600274	-0.00064289
2.16379077	-0.04612619	-0.00063824
2.16494191	-0.04625213	-0.00063562
2.16609304	-0.04638081	-0.00063075
2.16724418	-0.04651189	-0.00062748
2.16839532	-0.04664552	-0.00062246
2.16954646	-0.04678131	-0.00061895
2.17069759	-0.04691925	-0.00061392
2.17184873	-0.04705913	-0.00061011
2.17299987	-0.04720089	-0.00060475
2.17441365	-0.04737732	-0.00059958
2.17547303	-0.04751117	-0.00059389
2.17653241	-0.04764623	-0.00058989
2.17790409	-0.04782276	-0.00058356
2.17927577	-0.04800076	-0.00057938
2.18028028	-0.04813318	-0.00057445
2.1812848	-0.04826627	-0.00057139
2.18275361	-0.0484621	-0.00056622
2.1840164	-0.04863166	-0.0005633
2.1852792	-0.04880152	-0.00055876
2.18654199	-0.04897109	-0.00055617
2.18765749	-0.04912033	-0.00055121
2.188773	-0.04926849	-0.00054786
2.18988851	-0.04941519	-0.00054294
2.19140603	-0.04961362	-0.00053846
2.19256021	-0.04976291	-0.00053371
2.1937144	-0.0499106	-0.00053078
2.19486859	-0.05005652	-0.0005269
2.19636343	-0.05024285	-0.00052373
2.19751152	-0.0503838	-0.00052006
2.19865961	-0.05052288	-0.00051852
2.19980769	-0.05065998	-0.00051643
2.20135944	-0.05084208	-0.00051588
2.20251311	-0.05097477	-0.00051463
2.20366677	-0.05110502	-0.00051569
2.20506895	-0.05125964	-0.00051638
2.20632681	-0.05139453	-0.00051951
2.20758468	-0.05152529	-0.00052128
2.20884254	-0.05165178	-0.00052597
2.2101004	-0.05177383	-0.00052906
2.21135826	-0.05189131	-0.00053513
2.21261612	-0.05200383	-0.00053937
2.21387399	-0.05211108	-0.00054648
2.21513185	-0.05221269	-0.0005516
2.21638971	-0.05230871	-0.00055942
2.21764757	-0.05239907	-0.0005652
2.21890544	-0.05248388	-0.00057345
2.2201633	-0.05256302	-0.00057965
2.22142116	-0.05263646	-0.00058801
2.22267902	-0.05270393	-0.00059435
2.22393689	-0.05276551	-0.00060252
2.22519475	-0.0528214	-0.00060879
2.22645261	-0.05287194	-0.00061662
2.22771047	-0.05291714	-0.00062272
2.22896834	-0.05295722	-0.00063012
2.2302262	-0.05299239	-0.00063606
2.23148406	-0.05302281	-0.00064314
2.23274192	-0.05304859	-0.00064902
2.23427563	-0.05307407	-0.00065782
2.23540366	-0.05308856	-0.00066233
2.2365317	-0.05309949	-0.00066843
2.2380349	-0.05310869	-0.0006753
2.23938091	-0.05311184	-0.00068282
2.24072693	-0.05311037	-0.00068804
2.24190612	-0.05310561	-0.00069494
2.24308531	-0.0530978	-0.00069994
2.24426449	-0.0530871	-0.00070603
2.24586164	-0.05306785	-0.00071294
2.24706821	-0.05305009	-0.00071971
2.24827477	-0.05302962	-0.00072488
2.24948133	-0.05300648	-0.00073124
2.25105	-0.05297256	-0.00073816
2.25223092	-0.05294418	-0.00074497
2.25341185	-0.05291339	-0.00075007
2.25485673	-0.05287249	-0.00075781
2.25614874	-0.0528331	-0.00076314
2.25744076	-0.05279122	-0.00077095
2.25873277	-0.05274673	-0.00077699
2.26002479	-0.05269934	-0.00078607
2.2613168	-0.05264734	-0.00079299
2.26260882	-0.05258938	-0.00080308
2.26390083	-0.05252529	-0.00081017
2.26504177	-0.05246395	-0.00081936
2.2661827	-0.05239828	-0.00082676
2.26758961	-0.05231134	-0.00083747
2.26899653	-0.05221714	-0.00084643
2.27013988	-0.0521349	-0.00085567
2.27128323	-0.05204775	-0.00086292
2.27270376	-0.05193429	-0.00087328
2.2741243	-0.05181534	-0.0008817
2.27520834	-0.05172218	-0.00089052
2.27629238	-0.05162758	-0.00089768
2.27778406	-0.05149598	-0.00090893
2.27927575	-0.05136382	-0.0009187
2.28030483	-0.05127278	-0.00092806
2.2813339	-0.0511823	-0.00093665
2.28293418	-0.0510442	-0.00095126
2.28423531	-0.05093622	-0.00096245
2.28553643	-0.05083209	-0.00097546
2.28683756	-0.05073157	-0.00098649
2.28813869	-0.05063532	-0.0010005
2.28922711	-0.05055822	-0.00100947
2.29031554	-0.05048493	-0.0010203
2.29173454	-0.05039483	-0.00103299
2.29315354	-0.05030867	-0.00104694
2.29423053	-0.05024522	-0.00105473
2.29530752	-0.05018345	-0.00106365
2.29676413	-0.05010329	-0.00107359
2.29822075	-0.05002792	-0.00108451
2.29923369	-0.04997742	-0.00108892
2.30024662	-0.04992803	-0.00109439
2.30181346	-0.04985291	-0.00110065
2.30309834	-0.0497918	-0.0011052
2.30438322	-0.04973256	-0.00110738
2.30566811	-0.04967464	-0.00111105
2.30681429	-0.04962481	-0.00111121
2.30796047	-0.04957751	-0.00111301
2.30910665	-0.04953292	-0.00111316
2.31056892	-0.04948018	-0.00111436
2.31172764	-0.04944151	-0.00111331
2.31288635	-0.04940574	-0.00111377
2.31404507	-0.04937286	-0.00111267
2.3155006	-0.04933549	-0.00111295
2.31663403	-0.049309	-0.00111117
2.31776747	-0.04928603	-0.00111127
2.3189009	-0.04926582	-0.00110995
2.32043166	-0.04924287	-0.00110898
2.32155743	-0.04922915	-0.00110646
2.3226832	-0.04921823	-0.00110548
2.32406605	-0.04920872	-0.00110263
2.32529062	-0.04920376	-0.00110167
2.32651519	-0.04920188	-0.00109843
2.32773976	-0.04920315	-0.00109737
2.32896432	-0.04920744	-0.00109396
2.33018889	-0.04921454	-0.00109296
2.33141346	-0.0492243	-0.00108943
2.33263803	-0.04923668	-0.00108827
2.3338626	-0.04925156	-0.00108422
2.33508716	-0.04926883	-0.00108299
2.33631173	-0.04928831	-0.00107886
2.3375363	-0.04930999	-0.00107777
2.33876087	-0.04933379	-0.00107357
2.33998544	-0.04935964	-0.00107257
2.34121001	-0.04938759	-0.00106828
2.34243457	-0.04941773	-0.00106736
2.34365914	-0.0494499	-0.00106295
2.34488371	-0.04948404	-0.00106202
2.34610828	-0.04951998	-0.00105743
2.34733285	-0.04955761	-0.00105642
2.34843336	-0.04959303	-0.00105242
2.34953387	-0.0496303	-0.00105045
2.35088216	-0.04967845	-0.00104654
2.35223045	-0.04972932	-0.00104442
2.35336494	-0.04977418	-0.00104044
2.35449942	-0.04982106	-0.0010384
2.3556339	-0.04987002	-0.00103524
2.35716702	-0.04993929	-0.0010324
2.3583218	-0.04999358	-0.00102867
2.35947657	-0.05004965	-0.00102672
2.36063135	-0.05010745	-0.00102367
2.36215868	-0.05018652	-0.00102119
2.36329975	-0.05024743	-0.00101771
2.36444082	-0.05030969	-0.00101601
2.36583807	-0.05038775	-0.0010125
2.36709119	-0.05045937	-0.0010112
2.36834431	-0.0505323	-0.00100776
2.36959743	-0.05060642	-0.0010068
2.37085055	-0.05068156	-0.00100332
2.37210368	-0.0507575	-0.00100261
2.3733568	-0.0508337	-0.00099907
2.37460992	-0.05091026	-0.00099861
2.37586304	-0.05098684	-0.00099498
2.37711616	-0.0510632	-0.00099462
2.37836928	-0.05113914	-0.00099082
2.37962241	-0.05121445	-0.00099041
2.38087553	-0.0512889	-0.00098613
2.38212865	-0.05136266	-0.00098539
2.38338177	-0.05143585	-0.00098104
2.38463489	-0.05150886	-0.00098051
2.38588802	-0.05158126	-0.00097656
2.38714114	-0.05165298	-0.00097609
2.38839426	-0.05172391	-0.00097217
2.38964738	-0.05179406	-0.00097153
2.3909005	-0.05186338	-0.00096776
2.39215363	-0.05193196	-0.00096726
2.39340675	-0.05199984	-0.00096384
2.39465987	-0.05206702	-0.00096318
2.39591299	-0.05213344	-0.00095999
2.39716611	-0.05219904	-0.00095917
2.39841924	-0.05226375	-0.00095618
2.39967236	-0.05232766	-0.00095523
2.40092548	-0.05239079	-0.00095249
2.4021786	-0.05245324	-0.00095145
2.40343172	-0.05251498	-0.00094898
2.40468485	-0.05257591	-0.00094789
2.40593797	-0.05263601	-0.0009456
2.40748235	-0.05270893	-0.00094468
2.40861924	-0.05276161	-0.00094206
2.40975614	-0.05281358	-0.0009412
2.41125852	-0.05288109	-0.00093885
2.41260771	-0.05294063	-0.00093836
2.41395689	-0.05299892	-0.00093554
2.415151	-0.05304956	-0.00093552
2.41634511	-0.05309926	-0.00093325
2.41753923	-0.05314821	-0.00093216
2.41912454	-0.05321205	-0.00092932
2.42035162	-0.05326024	-0.00092843
2.4215787	-0.05330812	-0.00092576
2.42280578	-0.05335526	-0.00092437
2.42436193	-0.05341357	-0.00092105
2.42557217	-0.05345775	-0.00092023
2.42678241	-0.05350102	-0.00091764
2.42799265	-0.05354351	-0.00091618
2.42961651	-0.0535994	-0.00091288
2.43082453	-0.05364015	-0.00091213
2.43203256	-0.05368012	-0.00090971
2.43350398	-0.05372793	-0.00090831
2.43481874	-0.05376986	-0.00090531
2.4361335	-0.05381104	-0.00090456
2.43744826	-0.0538512	-0.00090157
2.43876301	-0.05389029	-0.00090102
2.44007777	-0.05392839	-0.00089805
2.44139253	-0.05396564	-0.00089769
2.44270729	-0.05400188	-0.00089496
2.44402205	-0.0540373	-0.00089536
2.44533681	-0.05407184	-0.00089297
2.44665157	-0.05410548	-0.00089343
2.44796633	-0.05413828	-0.00089103
2.44928109	-0.05417035	-0.00089159
2.45059585	-0.05420136	-0.00088923
2.45191061	-0.05423136	-0.00088983
2.45322537	-0.05425968	-0.00088737
2.45454013	-0.05428635	-0.00088779
2.45585489	-0.05431151	-0.00088521
2.45716965	-0.05433623	-0.00088561
2.4584844	-0.05436073	-0.00088314
2.45979916	-0.05438517	-0.00088363
2.46111392	-0.0544093	-0.00088129
2.46242868	-0.05443314	-0.00088183
2.46374344	-0.05445628	-0.00087966
2.4650582	-0.05447891	-0.00088029
2.46637296	-0.05450071	-0.00087841
2.46768772	-0.05452151	-0.00087924
2.46900248	-0.05454089	-0.00087767
2.47031724	-0.05455877	-0.00087868
2.471632	-0.05457465	-0.00087745
2.47294676	-0.0545888	-0.00087865
2.47426152	-0.054601	-0.00087777
2.47557628	-0.05461132	-0.00087915
2.47689104	-0.05461941	-0.00087856
2.47820579	-0.05462555	-0.0008801
2.47952055	-0.05462952	-0.00087982
2.48083531	-0.05463069	-0.00088167
2.48215007	-0.05463002	-0.00088184
2.48346483	-0.05462712	-0.00088383
2.48477959	-0.05462173	-0.00088418
2.48609435	-0.05461395	-0.00088616
2.48740911	-0.05460346	-0.00088649
2.48872387	-0.05459047	-0.00088832
2.49003863	-0.05457488	-0.00088859
2.49135339	-0.05455729	-0.0008903
2.49266815	-0.05453755	-0.00089053
2.49398291	-0.05451587	-0.0008921
2.49529767	-0.05449232	-0.00089225
2.49661243	-0.05446719	-0.00089368
2.49792718	-0.05444023	-0.00089368
2.49924194	-0.0544118	-0.00089498
2.5005567	-0.05438183	-0.00089493
2.50187146	-0.05435071	-0.0008962
2.50318622	-0.0543184	-0.00089614
2.50450098	-0.05428524	-0.00089743
2.50581574	-0.05425101	-0.0008974
2.5071305	-0.05421595	-0.00089878
2.50844526	-0.05417978	-0.00089882
2.50976002	-0.05414285	-0.00090037
2.51107478	-0.05410493	-0.00090058
2.51238954	-0.05406657	-0.00090249
2.5137043	-0.05402746	-0.000903
2.51501906	-0.05398777	-0.00090527
2.51633381	-0.05394698	-0.00090596
2.51764857	-0.05390554	-0.00090855
2.51896333	-0.05386333	-0.00090941
2.52027809	-0.05382172	-0.00091241
2.52159285	-0.05378215	-0.0009136
2.52290761	-0.05374761	-0.00091744
2.52422237	-0.05371894	-0.0009193
2.52553713	-0.05369692	-0.00092395
2.52685189	-0.05368096	-0.00092583
2.52816665	-0.05367145	-0.00093049
2.52948141	-0.05366721	-0.0009315
2.5306526	-0.05366819	-0.00093482
2.5318238	-0.05367265	-0.00093564
2.53325104	-0.05368303	-0.00093742
2.53467828	-0.05369767	-0.00093667
2.53586622	-0.05371327	-0.0009378
2.53705417	-0.05373091	-0.00093673
2.53849056	-0.05375583	-0.00093664
2.53992694	-0.0537849	-0.00093432
2.54107749	-0.05381172	-0.00093468
2.54222804	-0.05384137	-0.00093316
2.54371656	-0.05388267	-0.00093263
2.54520508	-0.0539289	-0.00093025
2.54632552	-0.05396544	-0.00093065
2.54744596	-0.05400259	-0.00092919
2.54899701	-0.05405528	-0.00092821
2.55054806	-0.05411026	-0.00092533
2.55162339	-0.05415021	-0.00092573
2.55269872	-0.05419094	-0.00092441
2.55435357	-0.05425516	-0.00092333
2.55572338	-0.05430985	-0.0009215
2.55709319	-0.05436576	-0.00092148
2.55846299	-0.05442282	-0.00091923
2.55967738	-0.05447416	-0.00091969
2.56089177	-0.05452459	-0.00091807
2.56210616	-0.05457288	-0.00091744
2.56370126	-0.05463142	-0.0009152
2.56494152	-0.05467269	-0.00091551
2.56618178	-0.05471022	-0.00091388
2.56742204	-0.05474396	-0.00091309
2.56899628	-0.05478035	-0.00091018
2.57021281	-0.05480349	-0.00090945
2.57142933	-0.05482259	-0.00090678
2.57289153	-0.05483986	-0.00090409
[truncated: 1,912 more rows]
