# Supplementary material for: A Neural Controller Model Considering the Vestibulospinal Tract in Human Postural Control
Source: Front Comput Neurosci. 2022 Feb 25;16:785099. doi: 10.3389/fncom.2022.785099 (PMC8913724; doi:10.3389/fncom.2022.785099)
Supplement: Supplementary file 8 [file Data_Sheet_3.zip › SimulationResults/VST-/2.088/opt_1/jiang_CoPpositon_pos.sto]

CoP
version=1
nRows=3904
nColumns=11
inDegrees=no

This file contains CoP trajectory (of origin) and orientations.

Units are S.I. units (seconds, meters, Newtons, ...)
Angles are in degrees.

endheader
time	cop-x	cop-z	cop-x-calcn-r	com-x	com-y	com-z	com-x-calcn-r	com-x-vel	com-y-vel	s_torques
      0.00045132	     -0.06230897	     -0.00056566	     -0.20408114	     -0.06063969	      0.88292437	     -0.00027995	     -0.21502011	     -0.00000000	      0.00000000	    140.52436061
      0.00099801	     -0.06161460	     -0.00056301	     -0.20338692	     -0.06063970	      0.88292438	     -0.00027994	     -0.21500291	     -0.00000000	      0.00000000	    133.37922940
      0.00166977	     -0.06102544	     -0.00056079	     -0.20279766	     -0.06063972	      0.88292442	     -0.00027991	     -0.21497168	     -0.00000000	      0.00000000	     98.23889829
      0.00254216	     -0.06060000	     -0.00055930	     -0.20237167	     -0.06063979	      0.88292452	     -0.00027986	     -0.21492393	     -0.00000000	      0.00000000	     72.88098908
      0.00377289	     -0.06044121	     -0.00055903	     -0.20221160	     -0.06064005	      0.88292476	     -0.00027976	     -0.21485776	      0.00000000	      0.00000000	     59.79542816
      0.00576488	     -0.06069602	     -0.00056086	     -0.20246404	     -0.06064088	      0.88292538	     -0.00027956	     -0.21477602	      0.00000000	      0.00000000	     43.66651967
      0.00714570	     -0.06095262	     -0.00056256	     -0.20271920	     -0.06064175	      0.88292588	     -0.00027939	     -0.21473929	      0.00000000	      0.00000000	     32.36694068
      0.00852652	     -0.06117306	     -0.00056415	     -0.20293850	     -0.06064282	      0.88292637	     -0.00027920	     -0.21471427	      0.00000000	      0.00000000	     22.58927734
      0.01028350	     -0.06138670	     -0.00056589	     -0.20315108	     -0.06064441	      0.88292688	     -0.00027895	     -0.21469281	      0.00000000	      0.00000000	     14.58711827
      0.01164584	     -0.06150523	     -0.00056701	     -0.20326908	     -0.06064578	      0.88292713	     -0.00027875	     -0.21468085	      0.00000000	      0.00000000	     10.59694621
      0.01300819	     -0.06160479	     -0.00056794	     -0.20336832	     -0.06064722	      0.88292721	     -0.00027853	     -0.21467135	      0.00000000	     -0.00000000	      8.46398397
      0.01464975	     -0.06169960	     -0.00056887	     -0.20346302	     -0.06064902	      0.88292705	     -0.00027826	     -0.21466249	      0.00000000	     -0.00000000	      7.83125339
      0.01629130	     -0.06178788	     -0.00056958	     -0.20355148	     -0.06065084	      0.88292659	     -0.00027798	     -0.21465622	      0.00000000	     -0.00000000	      7.94334795
      0.01757311	     -0.06184140	     -0.00057001	     -0.20360533	     -0.06065224	      0.88292601	     -0.00027775	     -0.21465323	      0.00000000	     -0.00000000	      9.72577004
      0.01885491	     -0.06189132	     -0.00057031	     -0.20365573	     -0.06065361	      0.88292524	     -0.00027751	     -0.21465181	      0.00000000	     -0.00000000	     11.17886761
      0.02059793	     -0.06194333	     -0.00057056	     -0.20370864	     -0.06065538	      0.88292390	     -0.00027718	     -0.21465230	      0.00000000	     -0.00000001	     14.23237663
      0.02214943	     -0.06197767	     -0.00057062	     -0.20374401	     -0.06065682	      0.88292244	     -0.00027687	     -0.21465476	      0.00000000	     -0.00000001	     16.41014796
      0.02370094	     -0.06199320	     -0.00057053	     -0.20376073	     -0.06065812	      0.88292076	     -0.00027655	     -0.21465878	      0.00000000	     -0.00000001	     19.71233557
      0.02525245	     -0.06200214	     -0.00057032	     -0.20377103	     -0.06065924	      0.88291888	     -0.00027622	     -0.21466393	      0.00000000	     -0.00000001	     21.11608242
      0.02658413	     -0.06199420	     -0.00057006	     -0.20376434	     -0.06066006	      0.88291714	     -0.00027592	     -0.21466905	      0.00000000	     -0.00000001	     23.65799309
      0.02791581	     -0.06198412	     -0.00056973	     -0.20375559	     -0.06066072	      0.88291531	     -0.00027562	     -0.21467453	      0.00000000	     -0.00000001	     24.68937032
      0.02955207	     -0.06196038	     -0.00056926	     -0.20373355	     -0.06066131	      0.88291295	     -0.00027524	     -0.21468155	      0.00000000	     -0.00000001	     26.40487094
      0.03118834	     -0.06193534	     -0.00056873	     -0.20371029	     -0.06066166	      0.88291053	     -0.00027485	     -0.21468857	      0.00000000	     -0.00000001	     26.65572287
      0.03249871	     -0.06190670	     -0.00056829	     -0.20368307	     -0.06066175	      0.88290858	     -0.00027453	     -0.21469406	      0.00000000	     -0.00000001	     27.68062384
      0.03380908	     -0.06188107	     -0.00056781	     -0.20365889	     -0.06066168	      0.88290662	     -0.00027421	     -0.21469925	      0.00000000	     -0.00000001	     27.62864501
      0.03547830	     -0.06184404	     -0.00056721	     -0.20362369	     -0.06066136	      0.88290417	     -0.00027378	     -0.21470534	      0.00000000	     -0.00000001	     27.86400410
      0.03714753	     -0.06181235	     -0.00056657	     -0.20359382	     -0.06066077	      0.88290178	     -0.00027335	     -0.21471063	      0.00000000	     -0.00000001	     27.11038828
      0.03838965	     -0.06178348	     -0.00056612	     -0.20356628	     -0.06066017	      0.88290007	     -0.00027302	     -0.21471403	      0.00000000	     -0.00000001	     27.15945666
      0.03963178	     -0.06175982	     -0.00056565	     -0.20354394	     -0.06065943	      0.88289843	     -0.00027269	     -0.21471685	      0.00000000	     -0.00000001	     26.57703262
      0.04139331	     -0.06172512	     -0.00056503	     -0.20351105	     -0.06065814	      0.88289623	     -0.00027221	     -0.21471986	      0.00000000	     -0.00000001	     25.90998834
      0.04289558	     -0.06169973	     -0.00056451	     -0.20348718	     -0.06065684	      0.88289449	     -0.00027179	     -0.21472142	      0.00000000	     -0.00000001	     24.93771930
      0.04439786	     -0.06167101	     -0.00056405	     -0.20345992	     -0.06065536	      0.88289289	     -0.00027137	     -0.21472207	      0.00000000	     -0.00000001	     24.32329835
      0.04590013	     -0.06164892	     -0.00056352	     -0.20343925	     -0.06065370	      0.88289143	     -0.00027094	     -0.21472173	      0.00000000	     -0.00000001	     23.21283505
      0.04740240	     -0.06162061	     -0.00056303	     -0.20341230	     -0.06065187	      0.88289012	     -0.00027050	     -0.21472049	      0.00000000	     -0.00000001	     22.66594364
      0.04871339	     -0.06160135	     -0.00056234	     -0.20339421	     -0.06065014	      0.88288910	     -0.00027012	     -0.21471858	      0.00000000	     -0.00000001	     21.66654642
      0.05002438	     -0.06157665	     -0.00056169	     -0.20337063	     -0.06064830	      0.88288820	     -0.00026973	     -0.21471596	      0.00000000	     -0.00000000	     21.08064066
      0.05162539	     -0.06155038	     -0.00056083	     -0.20334569	     -0.06064589	      0.88288724	     -0.00026925	     -0.21471178	      0.00000000	     -0.00000000	     20.11447625
      0.05322640	     -0.06151943	     -0.00055994	     -0.20331601	     -0.06064332	      0.88288645	     -0.00026876	     -0.21470667	      0.00000000	     -0.00000000	     19.60700462
      0.05453876	     -0.06149867	     -0.00055898	     -0.20329626	     -0.06064110	      0.88288591	     -0.00026836	     -0.21470178	      0.00000000	     -0.00000000	     18.76449909
      0.05585111	     -0.06147238	     -0.00055811	     -0.20327094	     -0.06063879	      0.88288548	     -0.00026796	     -0.21469634	      0.00000000	     -0.00000000	     18.37687370
      0.05747394	     -0.06144222	     -0.00055694	     -0.20324195	     -0.06063580	      0.88288507	     -0.00026745	     -0.21468885	      0.00000000	     -0.00000000	     17.63512936
      0.05909678	     -0.06140679	     -0.00055597	     -0.20320763	     -0.06063267	      0.88288480	     -0.00026694	     -0.21468066	      0.00000000	     -0.00000000	     17.43389474
      0.06036266	     -0.06138491	     -0.00055518	     -0.20318659	     -0.06063014	      0.88288467	     -0.00026653	     -0.21467379	      0.00000000	     -0.00000000	     16.75178343
      0.06162853	     -0.06135882	     -0.00055458	     -0.20316132	     -0.06062754	      0.88288461	     -0.00026613	     -0.21466662	      0.00000000	     -0.00000000	     16.53554684
      0.06331678	     -0.06132697	     -0.00055381	     -0.20313051	     -0.06062396	      0.88288462	     -0.00026558	     -0.21465662	      0.00000000	      0.00000000	     16.01223127
      0.06500503	     -0.06129043	     -0.00055320	     -0.20309497	     -0.06062025	      0.88288472	     -0.00026503	     -0.21464625	      0.00000000	      0.00000000	     15.99832466
      0.06622564	     -0.06126972	     -0.00055267	     -0.20307496	     -0.06061750	      0.88288484	     -0.00026463	     -0.21463850	      0.00000000	      0.00000000	     15.44866350
      0.06744624	     -0.06124506	     -0.00055231	     -0.20305098	     -0.06061469	      0.88288499	     -0.00026423	     -0.21463064	      0.00000000	      0.00000000	     15.33285334
      0.06922425	     -0.06121089	     -0.00055158	     -0.20301779	     -0.06061051	      0.88288526	     -0.00026364	     -0.21461895	      0.00000000	      0.00000000	     14.96907719
      0.07072932	     -0.06117793	     -0.00055073	     -0.20298562	     -0.06060687	      0.88288552	     -0.00026313	     -0.21460889	      0.00000000	      0.00000000	     14.94471136
      0.07223440	     -0.06114947	     -0.00054959	     -0.20295796	     -0.06060316	      0.88288580	     -0.00026262	     -0.21459865	      0.00000000	      0.00000000	     14.55901270
      0.07373948	     -0.06111738	     -0.00054867	     -0.20292664	     -0.06059937	      0.88288608	     -0.00026211	     -0.21458837	      0.00000000	      0.00000000	     14.67337532
      0.07524456	     -0.06109435	     -0.00054765	     -0.20290436	     -0.06059551	      0.88288636	     -0.00026160	     -0.21457806	      0.00000000	      0.00000000	     14.21853395
      0.07652725	     -0.06106959	     -0.00054707	     -0.20288022	     -0.06059216	      0.88288659	     -0.00026116	     -0.21456938	      0.00000000	      0.00000000	     14.37158196
      0.07780994	     -0.06105042	     -0.00054641	     -0.20286168	     -0.06058877	      0.88288680	     -0.00026071	     -0.21456075	      0.00000000	      0.00000000	     14.17568453
      0.07944266	     -0.06102445	     -0.00054585	     -0.20283647	     -0.06058437	      0.88288704	     -0.00026015	     -0.21454991	      0.00000000	      0.00000000	     14.19363213
      0.08107538	     -0.06101334	     -0.00054530	     -0.20282612	     -0.06057990	      0.88288724	     -0.00025958	     -0.21453930	      0.00000000	      0.00000000	     13.86830425
      0.08230482	     -0.06106697	     -0.00054546	     -0.20288027	     -0.06057648	      0.88288736	     -0.00025914	     -0.21453257	      0.00000000	      0.00000000	     13.62329890
      0.08353426	     -0.06124000	     -0.00054616	     -0.20305376	     -0.06057303	      0.88288743	     -0.00025871	     -0.21452970	      0.00000000	      0.00000000	     13.11709522
      0.08524911	     -0.06169391	     -0.00054832	     -0.20350823	     -0.06056813	      0.88288744	     -0.00025811	     -0.21453817	      0.00000000	     -0.00000000	     13.73526681
      0.08683690	     -0.06228136	     -0.00055103	     -0.20409624	     -0.06056353	      0.88288729	     -0.00025755	     -0.21456345	      0.00000000	     -0.00000000	     15.34812310
      0.08842469	     -0.06294080	     -0.00055428	     -0.20475635	     -0.06055882	      0.88288691	     -0.00025699	     -0.21460662	      0.00000000	     -0.00000000	     19.52604499
      0.09001248	     -0.06362256	     -0.00055743	     -0.20543897	     -0.06055398	      0.88288622	     -0.00025644	     -0.21466594	      0.00000000	     -0.00000000	     22.08018269
      0.09140433	     -0.06419771	     -0.00056030	     -0.20601501	     -0.06054962	      0.88288531	     -0.00025595	     -0.21472916	      0.00000000	     -0.00000001	     26.84309127
      0.09279619	     -0.06475053	     -0.00056288	     -0.20656887	     -0.06054511	      0.88288406	     -0.00025547	     -0.21480073	      0.00000000	     -0.00000001	     28.67718055
      0.09418804	     -0.06526379	     -0.00056545	     -0.20708328	     -0.06054044	      0.88288243	     -0.00025499	     -0.21487898	      0.00000000	     -0.00000001	     30.62650352
      0.09629699	     -0.06597535	     -0.00056866	     -0.20779680	     -0.06053302	      0.88287922	     -0.00025427	     -0.21500707	      0.00000000	     -0.00000001	     29.22374595
      0.09772078	     -0.06638926	     -0.00057063	     -0.20821214	     -0.06052776	      0.88287651	     -0.00025379	     -0.21509824	      0.00000000	     -0.00000001	     28.56054869
      0.09914456	     -0.06676690	     -0.00057207	     -0.20859130	     -0.06052229	      0.88287336	     -0.00025331	     -0.21519212	      0.00000000	     -0.00000002	     24.67621555
      0.10104715	     -0.06720712	     -0.00057354	     -0.20903363	     -0.06051463	      0.88286850	     -0.00025267	     -0.21532046	      0.00000000	     -0.00000002	     19.74680383
      0.10294974	     -0.06757760	     -0.00057455	     -0.20940635	     -0.06050655	      0.88286292	     -0.00025204	     -0.21544955	      0.00000000	     -0.00000002	     12.68497811
      0.10430323	     -0.06777495	     -0.00057455	     -0.20960536	     -0.06050054	      0.88285856	     -0.00025160	     -0.21554043	      0.00000000	     -0.00000002	     10.25257158
      0.10565673	     -0.06794678	     -0.00057500	     -0.20977887	     -0.06049432	      0.88285391	     -0.00025116	     -0.21562966	      0.00000000	     -0.00000002	      7.16338467
      0.10776536	     -0.06816231	     -0.00057520	     -0.20999709	     -0.06048418	      0.88284618	     -0.00025048	     -0.21576437	      0.00000000	     -0.00000003	      4.84536495
      0.10946303	     -0.06829797	     -0.00057515	     -0.21013493	     -0.06047562	      0.88283962	     -0.00024994	     -0.21586805	      0.00000000	     -0.00000003	      4.44335551
      0.11116070	     -0.06842378	     -0.00057532	     -0.21026293	     -0.06046671	      0.88283285	     -0.00024941	     -0.21596727	      0.00000000	     -0.00000003	      5.14336636
      0.11285837	     -0.06854903	     -0.00057558	     -0.21039038	     -0.06045745	      0.88282596	     -0.00024889	     -0.21606171	      0.00000000	     -0.00000003	      6.83451143
      0.11455603	     -0.06865992	     -0.00057593	     -0.21050347	     -0.06044784	      0.88281904	     -0.00024838	     -0.21615112	      0.00000000	     -0.00000003	      8.00640118
      0.11625370	     -0.06878134	     -0.00057626	     -0.21062710	     -0.06043788	      0.88281214	     -0.00024788	     -0.21623541	      0.00000000	     -0.00000003	      9.97857636
      0.11776558	     -0.06888565	     -0.00057633	     -0.21073337	     -0.06042871	      0.88280609	     -0.00024744	     -0.21630642	      0.00000000	     -0.00000003	     10.04007696
      0.11927745	     -0.06900163	     -0.00057658	     -0.21085134	     -0.06041926	      0.88280017	     -0.00024701	     -0.21637347	      0.00000000	     -0.00000003	     10.69884646
      0.12078933	     -0.06911340	     -0.00057700	     -0.21096509	     -0.06040952	      0.88279442	     -0.00024659	     -0.21643660	      0.00000000	     -0.00000003	     10.22204733
      0.12286851	     -0.06926913	     -0.00057766	     -0.21112357	     -0.06039567	      0.88278684	     -0.00024602	     -0.21651702	      0.00000000	     -0.00000002	      9.77131615
      0.12437733	     -0.06937873	     -0.00057799	     -0.21123517	     -0.06038527	      0.88278162	     -0.00024563	     -0.21657099	      0.00000000	     -0.00000002	      8.04883860
      0.12588615	     -0.06948897	     -0.00057837	     -0.21134743	     -0.06037459	      0.88277665	     -0.00024523	     -0.21662127	      0.00000000	     -0.00000002	      7.31479629
      0.12739497	     -0.06959278	     -0.00057881	     -0.21145328	     -0.06036361	      0.88277196	     -0.00024485	     -0.21666801	      0.00000000	     -0.00000002	      5.90756633
      0.12890379	     -0.06968975	     -0.00057922	     -0.21155228	     -0.06035233	      0.88276756	     -0.00024448	     -0.21671130	      0.00000000	     -0.00000002	      5.07167942
      0.13041261	     -0.06978035	     -0.00057959	     -0.21164494	     -0.06034076	      0.88276345	     -0.00024412	     -0.21675128	      0.00000000	     -0.00000002	      4.02851577
      0.13192143	     -0.06985765	     -0.00058011	     -0.21172430	     -0.06032889	      0.88275963	     -0.00024377	     -0.21678820	      0.00000000	     -0.00000002	      3.48160744
      0.13343025	     -0.06993040	     -0.00058060	     -0.21179911	     -0.06031671	      0.88275612	     -0.00024343	     -0.21682234	      0.00000000	     -0.00000002	      2.85301855
      0.13493907	     -0.06999155	     -0.00058095	     -0.21186234	     -0.06030423	      0.88275289	     -0.00024309	     -0.21685392	      0.00000000	     -0.00000001	      2.64711441
      0.13644789	     -0.07004495	     -0.00058141	     -0.21191782	     -0.06029144	      0.88274996	     -0.00024277	     -0.21688303	      0.00000000	     -0.00000001	      2.38490806
      0.13795670	     -0.07008490	     -0.00058165	     -0.21195984	     -0.06027834	      0.88274731	     -0.00024246	     -0.21690985	      0.00000000	     -0.00000001	      2.39242446
      0.13919415	     -0.07011242	     -0.00058211	     -0.21198907	     -0.06026737	      0.88274535	     -0.00024221	     -0.21693017	      0.00000000	     -0.00000001	      2.34201668
      0.14043159	     -0.07013090	     -0.00058233	     -0.21200926	     -0.06025620	      0.88274356	     -0.00024197	     -0.21694907	      0.00000000	     -0.00000001	      2.37624566
      0.14216219	     -0.07014715	     -0.00058278	     -0.21202790	     -0.06024022	      0.88274135	     -0.00024164	     -0.21697321	      0.00000000	     -0.00000001	      2.37787076
      0.14389150	     -0.07014906	     -0.00058278	     -0.21203220	     -0.06022385	      0.88273946	     -0.00024133	     -0.21699485	      0.00000000	     -0.00000001	      2.39075438
      0.14532265	     -0.07014601	     -0.00058339	     -0.21203111	     -0.06021000	      0.88273812	     -0.00024108	     -0.21701099	      0.00000000	     -0.00000001	      2.34910061
      0.14675380	     -0.07013426	     -0.00058367	     -0.21202131	     -0.06019587	      0.88273698	     -0.00024084	     -0.21702570	      0.00000000	     -0.00000000	      2.28113069
      0.14818495	     -0.07012064	     -0.00058426	     -0.21200964	     -0.06018147	      0.88273602	     -0.00024060	     -0.21703900	      0.00000000	     -0.00000000	      2.22352773
      0.14961610	     -0.07009962	     -0.00058450	     -0.21199056	     -0.06016680	      0.88273523	     -0.00024038	     -0.21705101	      0.00000000	     -0.00000000	      2.12793909
      0.15083917	     -0.07008171	     -0.00058501	     -0.21197431	     -0.06015404	      0.88273468	     -0.00024020	     -0.21706024	      0.00000000	     -0.00000000	      2.06484896
      0.15206224	     -0.07006017	     -0.00058524	     -0.21195442	     -0.06014108	      0.88273423	     -0.00024003	     -0.21706860	      0.00000000	     -0.00000000	      2.00779598
      0.15379683	     -0.07002908	     -0.00058578	     -0.21192566	     -0.06012236	      0.88273376	     -0.00023979	     -0.21707900	      0.00000000	     -0.00000000	      1.90901454
      0.15556302	     -0.06999484	     -0.00058627	     -0.21189379	     -0.06010289	      0.88273345	     -0.00023956	     -0.21708794	      0.00000000	     -0.00000000	      1.88599210
      0.15699025	     -0.06997018	     -0.00058699	     -0.21187103	     -0.06008686	      0.88273331	     -0.00023939	     -0.21709401	      0.00000000	     -0.00000000	      1.80374964
      0.15841748	     -0.06994344	     -0.00058737	     -0.21184618	     -0.06007056	      0.88273325	     -0.00023923	     -0.21709915	      0.00000000	     -0.00000000	      1.84660477
      0.15984471	     -0.06992102	     -0.00058810	     -0.21182566	     -0.06005399	      0.88273326	     -0.00023908	     -0.21710338	      0.00000000	      0.00000000	      1.78247972
      0.16127194	     -0.06989718	     -0.00058844	     -0.21180370	     -0.06003715	      0.88273332	     -0.00023893	     -0.21710680	      0.00000000	      0.00000000	      1.88930822
      0.16251700	     -0.06988026	     -0.00058904	     -0.21178842	     -0.06002224	      0.88273341	     -0.00023882	     -0.21710912	      0.00000000	      0.00000000	      1.81696293
      0.16376205	     -0.06986248	     -0.00058935	     -0.21177229	     -0.06000713	      0.88273352	     -0.00023871	     -0.21711088	      0.00000000	      0.00000000	      1.87342023
      0.16546535	     -0.06983889	     -0.00058994	     -0.21175096	     -0.05998613	      0.88273370	     -0.00023857	     -0.21711234	      0.00000000	      0.00000000	      1.88451197
      0.16719134	     -0.06980700	     -0.00059037	     -0.21172135	     -0.05996445	      0.88273388	     -0.00023844	     -0.21711256	      0.00000000	      0.00000000	      2.02670030
      0.16860369	     -0.06977174	     -0.00059098	     -0.21168797	     -0.05994642	      0.88273401	     -0.00023835	     -0.21711142	      0.00000000	      0.00000000	      2.00845204
      0.17001604	     -0.06970104	     -0.00059141	     -0.21161916	     -0.05992812	      0.88273413	     -0.00023826	     -0.21710844	      0.00000000	      0.00000000	      2.28716014
      0.17142839	     -0.06955740	     -0.00059210	     -0.21147743	     -0.05990956	      0.88273422	     -0.00023819	     -0.21710176	      0.00000000	      0.00000000	      2.51808685
      0.17284074	     -0.06929640	     -0.00059208	     -0.21121840	     -0.05989073	      0.88273430	     -0.00023812	     -0.21708839	      0.00000000	      0.00000000	      3.13140291
      0.17425308	     -0.06890513	     -0.00059238	     -0.21082908	     -0.05987164	      0.88273436	     -0.00023806	     -0.21706498	      0.00000000	      0.00000000	      3.54370729
      0.17566543	     -0.06838703	     -0.00059149	     -0.21031290	     -0.05985230	      0.88273443	     -0.00023801	     -0.21702912	      0.00000000	      0.00000000	      4.27772233
      0.17707778	     -0.06777000	     -0.00059042	     -0.20969769	     -0.05983273	      0.88273455	     -0.00023797	     -0.21697947	      0.00000000	      0.00000000	      4.60469673
      0.17849013	     -0.06707359	     -0.00058833	     -0.20900293	     -0.05981294	      0.88273475	     -0.00023793	     -0.21691594	      0.00000000	      0.00000000	      5.50142999
      0.17990248	     -0.06632897	     -0.00058654	     -0.20825977	     -0.05979297	      0.88273509	     -0.00023790	     -0.21683924	      0.00000000	      0.00000000	      5.86240209
      0.18131483	     -0.06554806	     -0.00058336	     -0.20748010	     -0.05977285	      0.88273561	     -0.00023788	     -0.21675084	      0.00000000	      0.00000000	      7.15429583
      0.18272718	     -0.06475735	     -0.00058029	     -0.20669040	     -0.05975262	      0.88273636	     -0.00023787	     -0.21665233	      0.00000000	      0.00000000	      7.59990184
      0.18413953	     -0.06395927	     -0.00057660	     -0.20589309	     -0.05973230	      0.88273738	     -0.00023786	     -0.21654539	      0.00000000	      0.00000001	      9.06042078
      0.18555188	     -0.06317109	     -0.00057351	     -0.20510546	     -0.05971193	      0.88273872	     -0.00023786	     -0.21643142	      0.00000000	      0.00000001	      9.42731133
      0.18696423	     -0.06239256	     -0.00056998	     -0.20432727	     -0.05969154	      0.88274041	     -0.00023787	     -0.21631191	      0.00000000	      0.00000001	     10.78206375
      0.18823487	     -0.06171296	     -0.00056747	     -0.20364782	     -0.05967320	      0.88274225	     -0.00023788	     -0.21620063	      0.00000000	      0.00000001	     10.84990978
      0.18950552	     -0.06105023	     -0.00056443	     -0.20298511	     -0.05965488	      0.88274441	     -0.00023789	     -0.21608674	     -0.00000000	      0.00000001	     11.47102543
      0.19116224	     -0.06022081	     -0.00056129	     -0.20215553	     -0.05963104	      0.88274772	     -0.00023792	     -0.21593544	     -0.00000000	      0.00000001	     11.89503808
      0.19276482	     -0.05945133	     -0.00055745	     -0.20138578	     -0.05960805	      0.88275146	     -0.00023796	     -0.21578743	     -0.00000000	      0.00000002	     12.55389737
      0.19415666	     -0.05882076	     -0.00055561	     -0.20075486	     -0.05958816	      0.88275513	     -0.00023799	     -0.21565839	     -0.00000000	      0.00000002	     12.85976946
      0.19554849	     -0.05821235	     -0.00055224	     -0.20014608	     -0.05956835	      0.88275919	     -0.00023803	     -0.21552961	     -0.00000000	      0.00000002	     13.62043956
      0.19694033	     -0.05763672	     -0.00055035	     -0.19957002	     -0.05954861	      0.88276362	     -0.00023808	     -0.21540151	     -0.00000000	      0.00000002	     14.51754420
      0.19833217	     -0.05708099	     -0.00054685	     -0.19901389	     -0.05952895	      0.88276840	     -0.00023813	     -0.21527456	     -0.00000000	      0.00000002	     15.77245105
      0.19972400	     -0.05655630	     -0.00054542	     -0.19848874	     -0.05950936	      0.88277350	     -0.00023818	     -0.21514898	     -0.00000000	      0.00000003	     17.41583122
      0.20111584	     -0.05603988	     -0.00054122	     -0.19797194	     -0.05948985	      0.88277890	     -0.00023824	     -0.21502508	     -0.00000000	      0.00000003	     19.30107212
      0.20250768	     -0.05555367	     -0.00054032	     -0.19748528	     -0.05947041	      0.88278458	     -0.00023831	     -0.21490317	     -0.00000000	      0.00000003	     21.43569124
      0.20373218	     -0.05513708	     -0.00053719	     -0.19706836	     -0.05945336	      0.88278977	     -0.00023837	     -0.21479786	     -0.00000000	      0.00000003	     23.43349645
      0.20495669	     -0.05474102	     -0.00053636	     -0.19667193	     -0.05943636	      0.88279512	     -0.00023843	     -0.21469430	     -0.00000000	      0.00000003	     25.53184351
      0.20618119	     -0.05435620	     -0.00053504	     -0.19628674	     -0.05941940	      0.88280062	     -0.00023850	     -0.21459249	     -0.00000000	      0.00000003	     27.64174336
      0.20784501	     -0.05385635	     -0.00053356	     -0.19578642	     -0.05939644	      0.88280827	     -0.00023859	     -0.21445674	     -0.00000000	      0.00000003	     30.33617262
      0.20906705	     -0.05349434	     -0.00053107	     -0.19542408	     -0.05937962	      0.88281399	     -0.00023867	     -0.21435893	     -0.00000000	      0.00000003	     32.24284714
      0.21028908	     -0.05315204	     -0.00053045	     -0.19508142	     -0.05936285	      0.88281977	     -0.00023874	     -0.21426268	     -0.00000000	      0.00000003	     33.86564129
      0.21177210	     -0.05274707	     -0.00052857	     -0.19467600	     -0.05934255	      0.88282684	     -0.00023884	     -0.21414804	     -0.00000000	      0.00000003	     35.70137166
      0.21305219	     -0.05241295	     -0.00052829	     -0.19434144	     -0.05932509	      0.88283296	     -0.00023893	     -0.21405092	     -0.00000000	      0.00000003	     36.93753204
      0.21433229	     -0.05208397	     -0.00052617	     -0.19401206	     -0.05930767	      0.88283907	     -0.00023902	     -0.21395556	     -0.00000000	      0.00000003	     38.13376035
      0.21561239	     -0.05177196	     -0.00052570	     -0.19369956	     -0.05929031	      0.88284514	     -0.00023911	     -0.21386185	     -0.00000000	      0.00000003	     39.02609789
      0.21689248	     -0.05146459	     -0.00052452	     -0.19339169	     -0.05927301	      0.88285116	     -0.00023921	     -0.21376980	     -0.00000000	      0.00000003	     39.89738581
      0.21817258	     -0.05117234	     -0.00052442	     -0.19309889	     -0.05925577	      0.88285710	     -0.00023931	     -0.21367928	     -0.00000000	      0.00000003	     40.49883170
      0.21945267	     -0.05088383	     -0.00052214	     -0.19280983	     -0.05923859	      0.88286293	     -0.00023941	     -0.21359027	     -0.00000000	      0.00000003	     41.11227617
      0.22073277	     -0.05060930	     -0.00052234	     -0.19253465	     -0.05922149	      0.88286865	     -0.00023951	     -0.21350267	     -0.00000000	      0.00000003	     41.50790898
      0.22201287	     -0.05033695	     -0.00052042	     -0.19226168	     -0.05920446	      0.88287422	     -0.00023962	     -0.21341650	     -0.00000000	      0.00000003	     41.94788344
      0.22329296	     -0.05007678	     -0.00052005	     -0.19200079	     -0.05918752	      0.88287965	     -0.00023973	     -0.21333169	     -0.00000000	      0.00000003	     42.21668766
      0.22457306	     -0.04981769	     -0.00051775	     -0.19174099	     -0.05917066	      0.88288490	     -0.00023984	     -0.21324827	     -0.00000000	      0.00000003	     42.56165219
      0.22585316	     -0.04957264	     -0.00051757	     -0.19149514	     -0.05915389	      0.88288997	     -0.00023996	     -0.21316617	     -0.00000000	      0.00000003	     42.75066459
      0.22713325	     -0.04932826	     -0.00051514	     -0.19124997	     -0.05913721	      0.88289484	     -0.00024008	     -0.21308547	     -0.00000000	      0.00000003	     43.05316876
      0.22841335	     -0.04909724	     -0.00051477	     -0.19101806	     -0.05912064	      0.88289951	     -0.00024020	     -0.21300613	     -0.00000000	      0.00000002	     43.19503285
      0.22969344	     -0.04886268	     -0.00051112	     -0.19078266	     -0.05910418	      0.88290396	     -0.00024032	     -0.21292823	     -0.00000000	      0.00000002	     43.47405668
      0.23083804	     -0.04866676	     -0.00051026	     -0.19058588	     -0.05908956	      0.88290775	     -0.00024044	     -0.21285978	     -0.00000000	      0.00000002	     43.56883776
      0.23198264	     -0.04846954	     -0.00050794	     -0.19038781	     -0.05907503	      0.88291136	     -0.00024055	     -0.21279257	     -0.00000000	      0.00000002	     43.78252184
      0.23312724	     -0.04828203	     -0.00050684	     -0.19019938	     -0.05906060	      0.88291478	     -0.00024067	     -0.21272659	     -0.00000000	      0.00000002	     43.96427549
      0.23468150	     -0.04803331	     -0.00050386	     -0.18994941	     -0.05904116	      0.88291912	     -0.00024083	     -0.21263898	     -0.00000000	      0.00000002	     44.33280665
      0.23583388	     -0.04785842	     -0.00050319	     -0.18977352	     -0.05902688	      0.88292211	     -0.00024096	     -0.21257540	     -0.00000000	      0.00000002	     44.53279643
      0.23698627	     -0.04768342	     -0.00050105	     -0.18959752	     -0.05901271	      0.88292491	     -0.00024109	     -0.21251300	     -0.00000000	      0.00000002	     44.84342115
      0.23837408	     -0.04748408	     -0.00049997	     -0.18939690	     -0.05899581	      0.88292802	     -0.00024124	     -0.21243936	     -0.00000000	      0.00000001	     45.14786920
      0.23958950	     -0.04731098	     -0.00049772	     -0.18922268	     -0.05898114	      0.88293052	     -0.00024138	     -0.21237625	     -0.00000000	      0.00000001	     45.54067855
      0.24080493	     -0.04714945	     -0.00049750	     -0.18905995	     -0.05896661	      0.88293281	     -0.00024153	     -0.21231439	     -0.00000000	      0.00000001	     45.82827010
      0.24202035	     -0.04698729	     -0.00049492	     -0.18889663	     -0.05895222	      0.88293490	     -0.00024167	     -0.21225383	     -0.00000000	      0.00000001	     46.27170285
      0.24323577	     -0.04683172	     -0.00049453	     -0.18873981	     -0.05893797	      0.88293678	     -0.00024182	     -0.21219450	     -0.00000000	      0.00000001	     46.55719651
      0.24445120	     -0.04667771	     -0.00049277	     -0.18858456	     -0.05892387	      0.88293848	     -0.00024198	     -0.21213652	     -0.00000000	      0.00000001	     46.99958724
      0.24566662	     -0.04653344	     -0.00049272	     -0.18843898	     -0.05890993	      0.88293998	     -0.00024213	     -0.21207982	     -0.00000000	      0.00000001	     47.34775009
      0.24688204	     -0.04638673	     -0.00049094	     -0.18829099	     -0.05889614	      0.88294131	     -0.00024229	     -0.21202436	     -0.00000000	      0.00000001	     47.86815694
      0.24809746	     -0.04624924	     -0.00049090	     -0.18815215	     -0.05888250	      0.88294246	     -0.00024245	     -0.21197004	     -0.00000000	      0.00000001	     48.24537656
      0.24931289	     -0.04610941	     -0.00048903	     -0.18801099	     -0.05886903	      0.88294345	     -0.00024262	     -0.21191684	     -0.00000000	      0.00000001	     48.80159027
      0.25052831	     -0.04598127	     -0.00048905	     -0.18788147	     -0.05885571	      0.88294429	     -0.00024279	     -0.21186469	     -0.00000000	      0.00000000	     49.15480646
      0.25174373	     -0.04585294	     -0.00048683	     -0.18775178	     -0.05884257	      0.88294498	     -0.00024296	     -0.21181368	     -0.00000000	      0.00000000	     49.69910998
      0.25295916	     -0.04574245	     -0.00048696	     -0.18763986	     -0.05882959	      0.88294553	     -0.00024313	     -0.21176382	     -0.00000000	      0.00000000	     49.96548020
      0.25404548	     -0.04564597	     -0.00048502	     -0.18754213	     -0.05881814	      0.88294592	     -0.00024329	     -0.21172041	     -0.00000000	      0.00000000	     50.40148293
      0.25513180	     -0.04556507	     -0.00048470	     -0.18745993	     -0.05880682	      0.88294620	     -0.00024345	     -0.21167812	     -0.00000000	      0.00000000	     50.63974791
      0.25621813	     -0.04549254	     -0.00048363	     -0.18738611	     -0.05879565	      0.88294640	     -0.00024361	     -0.21163711	     -0.00000000	      0.00000000	     50.94698183
      0.25771790	     -0.04541689	     -0.00048323	     -0.18730863	     -0.05878045	      0.88294653	     -0.00024384	     -0.21158279	     -0.00000000	      0.00000000	     51.18050349
      0.25882824	     -0.04537420	     -0.00048170	     -0.18726461	     -0.05876937	      0.88294652	     -0.00024401	     -0.21154450	     -0.00000000	     -0.00000000	     51.44256930
      0.25993859	     -0.04535094	     -0.00048155	     -0.18723998	     -0.05875844	      0.88294643	     -0.00024418	     -0.21150799	     -0.00000000	     -0.00000000	     51.46240969
      0.26104893	     -0.04534277	     -0.00048075	     -0.18723045	     -0.05874766	      0.88294626	     -0.00024436	     -0.21147347	     -0.00000000	     -0.00000000	     51.53950748
      0.26251550	     -0.04536369	     -0.00048084	     -0.18724955	     -0.05873365	      0.88294592	     -0.00024459	     -0.21143116	     -0.00000000	     -0.00000000	     51.39181140
      0.26360154	     -0.04539489	     -0.00047862	     -0.18727947	     -0.05872345	      0.88294557	     -0.00024477	     -0.21140241	     -0.00000000	     -0.00000000	     51.40688681
      0.26468757	     -0.04544708	     -0.00047675	     -0.18733037	     -0.05871338	      0.88294515	     -0.00024495	     -0.21137597	     -0.00000000	     -0.00000000	     51.14288492
      0.26603593	     -0.04552742	     -0.00047588	     -0.18740909	     -0.05870108	      0.88294452	     -0.00024517	     -0.21134650	     -0.00000000	     -0.00000000	     50.97437855
      0.26723707	     -0.04562213	     -0.00047661	     -0.18750234	     -0.05869030	      0.88294385	     -0.00024538	     -0.21132339	     -0.00000000	     -0.00000000	     50.52868816
      0.26843821	     -0.04572417	     -0.00047616	     -0.18760296	     -0.05867968	      0.88294309	     -0.00024558	     -0.21130320	     -0.00000000	     -0.00000000	     50.37712596
      0.26963935	     -0.04584169	     -0.00047622	     -0.18771909	     -0.05866923	      0.88294221	     -0.00024579	     -0.21128572	     -0.00000000	     -0.00000001	     49.85373012
      0.27084048	     -0.04596233	     -0.00047550	     -0.18783837	     -0.05865894	      0.88294123	     -0.00024600	     -0.21127081	     -0.00000000	     -0.00000001	     49.64447040
      0.27204162	     -0.04609752	     -0.00047626	     -0.18797219	     -0.05864881	      0.88294014	     -0.00024622	     -0.21125826	     -0.00000000	     -0.00000001	     48.98529613
      0.27324276	     -0.04623203	     -0.00047550	     -0.18810540	     -0.05863884	      0.88293894	     -0.00024643	     -0.21124792	     -0.00000000	     -0.00000001	     48.71964124
      0.27444390	     -0.04637969	     -0.00047603	     -0.18825176	     -0.05862902	      0.88293762	     -0.00024665	     -0.21123956	     -0.00000000	     -0.00000001	     47.97650544
      0.27564504	     -0.04652565	     -0.00047532	     -0.18839648	     -0.05861934	      0.88293619	     -0.00024687	     -0.21123307	     -0.00000000	     -0.00000001	     47.66353125
      0.27684617	     -0.04668378	     -0.00047607	     -0.18855334	     -0.05860982	      0.88293465	     -0.00024709	     -0.21122825	     -0.00000000	     -0.00000001	     46.85896306
      0.27804731	     -0.04683879	     -0.00047578	     -0.18870715	     -0.05860043	      0.88293299	     -0.00024731	     -0.21122502	     -0.00000000	     -0.00000001	     46.50956541
      0.27924845	     -0.04700506	     -0.00047687	     -0.18887220	     -0.05859119	      0.88293122	     -0.00024754	     -0.21122321	     -0.00000000	     -0.00000001	     45.67803271
      0.28044959	     -0.04716699	     -0.00047674	     -0.18903297	     -0.05858208	      0.88292933	     -0.00024776	     -0.21122276	     -0.00000000	     -0.00000001	     45.30910353
      0.28165073	     -0.04733894	     -0.00047780	     -0.18920375	     -0.05857311	      0.88292734	     -0.00024799	     -0.21122353	     -0.00000000	     -0.00000001	     44.48687308
      0.28285186	     -0.04750629	     -0.00047783	     -0.18937000	     -0.05856427	      0.88292525	     -0.00024822	     -0.21122548	     -0.00000000	     -0.00000001	     44.11234528
      0.28405300	     -0.04768211	     -0.00047882	     -0.18954470	     -0.05855556	      0.88292305	     -0.00024845	     -0.21122847	     -0.00000000	     -0.00000001	     43.32962544
      0.28525414	     -0.04785333	     -0.00047900	     -0.18971487	     -0.05854697	      0.88292076	     -0.00024868	     -0.21123248	     -0.00000000	     -0.00000001	     42.95849381
      0.28645528	     -0.04803129	     -0.00047992	     -0.18989177	     -0.05853851	      0.88291836	     -0.00024890	     -0.21123738	     -0.00000000	     -0.00000001	     42.23375054
      0.28765642	     -0.04820494	     -0.00047987	     -0.19006442	     -0.05853017	      0.88291588	     -0.00024913	     -0.21124314	     -0.00000000	     -0.00000001	     41.86898186
      0.28885755	     -0.04838286	     -0.00047963	     -0.19024137	     -0.05852194	      0.88291332	     -0.00024936	     -0.21124966	     -0.00000000	     -0.00000001	     41.21027106
      0.29005869	     -0.04855771	     -0.00047906	     -0.19041529	     -0.05851383	      0.88291067	     -0.00024959	     -0.21125693	     -0.00000000	     -0.00000002	     40.84181127
      0.29125983	     -0.04873634	     -0.00047887	     -0.19059301	     -0.05850582	      0.88290795	     -0.00024981	     -0.21126486	     -0.00000000	     -0.00000002	     40.24589584
      0.29246097	     -0.04891390	     -0.00047941	     -0.19076967	     -0.05849793	      0.88290516	     -0.00025004	     -0.21127341	     -0.00000000	     -0.00000002	     39.88714547
      0.29366211	     -0.04909351	     -0.00048018	     -0.19094840	     -0.05849013	      0.88290230	     -0.00025026	     -0.21128249	     -0.00000000	     -0.00000002	     39.35204444
      0.29514525	     -0.04931045	     -0.00048091	     -0.19116430	     -0.05848065	      0.88289869	     -0.00025053	     -0.21129437	     -0.00000000	     -0.00000002	     38.99258137
      0.29625223	     -0.04947548	     -0.00048168	     -0.19132857	     -0.05847367	      0.88289594	     -0.00025073	     -0.21130363	     -0.00000000	     -0.00000002	     38.40176221
      0.29735922	     -0.04963587	     -0.00048227	     -0.19148824	     -0.05846677	      0.88289316	     -0.00025093	     -0.21131321	     -0.00000000	     -0.00000002	     38.10305325
      0.29879354	     -0.04984477	     -0.00048313	     -0.19169622	     -0.05845794	      0.88288949	     -0.00025118	     -0.21132598	     -0.00000000	     -0.00000002	     37.50670433
      0.30022786	     -0.05004716	     -0.00048389	     -0.19189775	     -0.05844923	      0.88288578	     -0.00025143	     -0.21133912	     -0.00000000	     -0.00000002	     37.28259580
      0.30127065	     -0.05019789	     -0.00048446	     -0.19204786	     -0.05844298	      0.88288305	     -0.00025161	     -0.21134882	     -0.00000000	     -0.00000002	     36.68251843
      0.30231345	     -0.05034375	     -0.00048447	     -0.19219315	     -0.05843679	      0.88288031	     -0.00025178	     -0.21135866	     -0.00000000	     -0.00000002	     36.39670667
      0.30385793	     -0.05055938	     -0.00048455	     -0.19240796	     -0.05842772	      0.88287621	     -0.00025204	     -0.21137337	     -0.00000000	     -0.00000002	     35.81558409
      0.30517439	     -0.05074010	     -0.00048520	     -0.19258799	     -0.05842009	      0.88287270	     -0.00025224	     -0.21138602	     -0.00000000	     -0.00000002	     35.50943804
      0.30649084	     -0.05092216	     -0.00048593	     -0.19276941	     -0.05841255	      0.88286918	     -0.00025245	     -0.21139868	     -0.00000000	     -0.00000002	     34.91374341
      0.30780730	     -0.05109702	     -0.00048681	     -0.19294363	     -0.05840509	      0.88286566	     -0.00025264	     -0.21141133	     -0.00000000	     -0.00000002	     34.72503860
      0.30896550	     -0.05125349	     -0.00048696	     -0.19309959	     -0.05839859	      0.88286257	     -0.00025281	     -0.21142240	     -0.00000000	     -0.00000002	     34.13864085
      0.31012369	     -0.05140440	     -0.00048736	     -0.19325000	     -0.05839216	      0.88285948	     -0.00025297	     -0.21143341	     -0.00000000	     -0.00000002	     33.88945261
      0.31128188	     -0.05155552	     -0.00048765	     -0.19340064	     -0.05838577	      0.88285640	     -0.00025313	     -0.21144433	     -0.00000000	     -0.00000002	     33.45944021
      0.31286827	     -0.05175797	     -0.00048881	     -0.19360245	     -0.05837712	      0.88285220	     -0.00025334	     -0.21145913	     -0.00000000	     -0.00000002	     33.09529426
      0.31407338	     -0.05191192	     -0.00048938	     -0.19375594	     -0.05837061	      0.88284903	     -0.00025348	     -0.21147019	     -0.00000000	     -0.00000002	     32.56437364
      0.31527850	     -0.05206062	     -0.00049030	     -0.19390420	     -0.05836415	      0.88284589	     -0.00025363	     -0.21148111	     -0.00000000	     -0.00000002	     32.31827551
      0.31648362	     -0.05220908	     -0.00049091	     -0.19405224	     -0.05835775	      0.88284277	     -0.00025376	     -0.21149184	     -0.00000000	     -0.00000002	     31.87852784
      0.31801833	     -0.05239222	     -0.00049203	     -0.19423488	     -0.05834966	      0.88283885	     -0.00025392	     -0.21150522	     -0.00000000	     -0.00000002	     31.57451847
      0.31921021	     -0.05253442	     -0.00049234	     -0.19437672	     -0.05834343	      0.88283584	     -0.00025404	     -0.21151536	     -0.00000000	     -0.00000002	     31.05644338
      0.32040209	     -0.05267111	     -0.00049306	     -0.19451306	     -0.05833724	      0.88283286	     -0.00025415	     -0.21152527	     -0.00000000	     -0.00000002	     30.82675838
      0.32159397	     -0.05280648	     -0.00049320	     -0.19464812	     -0.05833109	      0.88282992	     -0.00025425	     -0.21153492	     -0.00000000	     -0.00000002	     30.42860618
      0.32319811	     -0.05298149	     -0.00049390	     -0.19482272	     -0.05832287	      0.88282602	     -0.00025438	     -0.21154752	     -0.00000000	     -0.00000002	     30.13994418
      0.32438646	     -0.05311055	     -0.00049372	     -0.19495151	     -0.05831683	      0.88282317	     -0.00025446	     -0.21155655	     -0.00000000	     -0.00000002	     29.63941859
      0.32557480	     -0.05323375	     -0.00049398	     -0.19507445	     -0.05831082	      0.88282037	     -0.00025454	     -0.21156533	     -0.00000000	     -0.00000002	     29.44102724
      0.32703694	     -0.05338273	     -0.00049358	     -0.19522315	     -0.05830346	      0.88281698	     -0.00025461	     -0.21157574	     -0.00000000	     -0.00000002	     28.95602944
      0.32834844	     -0.05350928	     -0.00049370	     -0.19534946	     -0.05829690	      0.88281400	     -0.00025467	     -0.21158472	     -0.00000000	     -0.00000002	     28.84015781
      0.32965995	     -0.05363455	     -0.00049280	     -0.19547453	     -0.05829037	      0.88281107	     -0.00025472	     -0.21159333	     -0.00000000	     -0.00000002	     28.32194942
      0.33097145	     -0.05375213	     -0.00049273	     -0.19559191	     -0.05828388	      0.88280820	     -0.00025476	     -0.21160160	     -0.00000000	     -0.00000001	     28.27837274
      0.33228296	     -0.05386913	     -0.00049149	     -0.19570876	     -0.05827741	      0.88280538	     -0.00025478	     -0.21160951	     -0.00000000	     -0.00000001	     27.72357811
      0.33359446	     -0.05397887	     -0.00049136	     -0.19581833	     -0.05827096	      0.88280261	     -0.00025480	     -0.21161713	     -0.00000000	     -0.00000001	     27.75274302
      0.33490597	     -0.05408924	     -0.00048989	     -0.19592857	     -0.05826455	      0.88279991	     -0.00025480	     -0.21162448	     -0.00000000	     -0.00000001	     27.15706323
      0.33621747	     -0.05419288	     -0.00048970	     -0.19603208	     -0.05825815	      0.88279726	     -0.00025479	     -0.21163163	     -0.00000000	     -0.00000001	     27.25417288
      0.33752898	     -0.05429883	     -0.00048804	     -0.19613793	     -0.05825178	      0.88279467	     -0.00025477	     -0.21163863	     -0.00000000	     -0.00000001	     26.61921940
      0.33884048	     -0.05440068	     -0.00048795	     -0.19623965	     -0.05824542	      0.88279213	     -0.00025474	     -0.21164561	     -0.00000000	     -0.00000001	     26.77173316
      0.34015199	     -0.05450673	     -0.00048633	     -0.19634564	     -0.05823908	      0.88278964	     -0.00025469	     -0.21165268	     -0.00000000	     -0.00000001	     26.10983383
      0.34146349	     -0.05460899	     -0.00048629	     -0.19644780	     -0.05823276	      0.88278722	     -0.00025463	     -0.21165996	     -0.00000000	     -0.00000001	     26.31165966
      0.34277500	     -0.05471409	     -0.00048441	     -0.19655287	     -0.05822645	      0.88278484	     -0.00025456	     -0.21166749	     -0.00000000	     -0.00000001	     25.63989715
      0.34408650	     -0.05481277	     -0.00048396	     -0.19665148	     -0.05822015	      0.88278251	     -0.00025447	     -0.21167533	     -0.00000000	     -0.00000001	     25.87857685
      0.34539801	     -0.05491134	     -0.00048157	     -0.19675006	     -0.05821387	      0.88278024	     -0.00025437	     -0.21168341	     -0.00000000	     -0.00000001	     25.22160578
      0.34670951	     -0.05500128	     -0.00048055	     -0.19683998	     -0.05820759	      0.88277801	     -0.00025426	     -0.21169171	     -0.00000000	     -0.00000001	     25.46103506
      0.34802102	     -0.05508769	     -0.00047748	     -0.19692645	     -0.05820132	      0.88277582	     -0.00025414	     -0.21170009	     -0.00000000	     -0.00000001	     24.83510114
      0.34933252	     -0.05516348	     -0.00047563	     -0.19700229	     -0.05819506	      0.88277368	     -0.00025400	     -0.21170846	     -0.00000000	     -0.00000001	     25.04380173
      0.35064403	     -0.05523490	     -0.00047183	     -0.19707381	     -0.05818880	      0.88277158	     -0.00025385	     -0.21171670	     -0.00000000	     -0.00000001	     24.45938479
      0.35195553	     -0.05529698	     -0.00046936	     -0.19713597	     -0.05818255	      0.88276952	     -0.00025368	     -0.21172475	     -0.00000000	     -0.00000001	     24.62142969
      0.35326704	     -0.05535552	     -0.00046525	     -0.19719465	     -0.05817629	      0.88276750	     -0.00025351	     -0.21173253	     -0.00000000	     -0.00000001	     24.09746664
      0.35457854	     -0.05540665	     -0.00046254	     -0.19724589	     -0.05817004	      0.88276552	     -0.00025331	     -0.21174005	     -0.00000000	     -0.00000001	     24.21193578
      0.35589005	     -0.05545474	     -0.00045847	     -0.19729414	     -0.05816379	      0.88276358	     -0.00025311	     -0.21174728	     -0.00000000	     -0.00000001	     23.75908315
      0.35720155	     -0.05549677	     -0.00045578	     -0.19733629	     -0.05815753	      0.88276168	     -0.00025290	     -0.21175424	     -0.00000000	     -0.00000001	     23.83832243
      0.35851306	     -0.05553665	     -0.00045197	     -0.19737633	     -0.05815128	      0.88275982	     -0.00025267	     -0.21176090	     -0.00000000	     -0.00000001	     23.46344717
      0.35982456	     -0.05557177	     -0.00044946	     -0.19741157	     -0.05814502	      0.88275800	     -0.00025243	     -0.21176731	     -0.00000000	     -0.00000001	     23.52169298
      0.36113607	     -0.05560513	     -0.00044599	     -0.19744509	     -0.05813876	      0.88275622	     -0.00025218	     -0.21177346	     -0.00000000	     -0.00000001	     23.21984428
      0.36244757	     -0.05563441	     -0.00044365	     -0.19747450	     -0.05813250	      0.88275449	     -0.00025192	     -0.21177936	     -0.00000000	     -0.00000001	     23.26452327
      0.36375908	     -0.05566201	     -0.00044050	     -0.19750226	     -0.05812623	      0.88275279	     -0.00025164	     -0.21178502	     -0.00000000	     -0.00000001	     23.03006566
      0.36507058	     -0.05568628	     -0.00043838	     -0.19752667	     -0.05811996	      0.88275113	     -0.00025136	     -0.21179045	     -0.00000000	     -0.00000001	     23.06735409
      0.36664687	     -0.05571371	     -0.00043470	     -0.19755430	     -0.05811241	      0.88274919	     -0.00025100	     -0.21179667	     -0.00000000	     -0.00000001	     22.77912634
      0.36783323	     -0.05573093	     -0.00043352	     -0.19757163	     -0.05810672	      0.88274777	     -0.00025073	     -0.21180115	     -0.00000000	     -0.00000001	     22.94432810
      0.36901959	     -0.05574762	     -0.00043116	     -0.19758847	     -0.05810103	      0.88274639	     -0.00025044	     -0.21180545	     -0.00000000	     -0.00000001	     22.79665573
      0.37056481	     -0.05576627	     -0.00042923	     -0.19760729	     -0.05809362	      0.88274463	     -0.00025005	     -0.21181081	     -0.00000000	     -0.00000001	     22.86077468
      0.37211003	     -0.05578405	     -0.00042585	     -0.19762528	     -0.05808619	      0.88274293	     -0.00024965	     -0.21181590	     -0.00000000	     -0.00000001	     22.57249308
      0.37321808	     -0.05579416	     -0.00042545	     -0.19763549	     -0.05808086	      0.88274174	     -0.00024936	     -0.21181941	     -0.00000000	     -0.00000001	     22.76959825
      0.37432613	     -0.05580433	     -0.00042375	     -0.19764580	     -0.05807552	      0.88274058	     -0.00024906	     -0.21182282	     -0.00000000	     -0.00000001	     22.68257382
      0.37599049	     -0.05581735	     -0.00042209	     -0.19765901	     -0.05806749	      0.88273889	     -0.00024859	     -0.21182775	     -0.00000000	     -0.00000001	     22.72096391
      0.37738923	     -0.05582718	     -0.00041989	     -0.19766903	     -0.05806073	      0.88273751	     -0.00024819	     -0.21183175	     -0.00000000	     -0.00000001	     22.57932322
      0.37878798	     -0.05583478	     -0.00041918	     -0.19767677	     -0.05805397	      0.88273618	     -0.00024778	     -0.21183563	     -0.00000000	     -0.00000001	     22.72252313
      0.38018672	     -0.05584218	     -0.00041655	     -0.19768437	     -0.05804719	      0.88273488	     -0.00024735	     -0.21183940	     -0.00000000	     -0.00000001	     22.49175605
      0.38141677	     -0.05584663	     -0.00041630	     -0.19768895	     -0.05804123	      0.88273378	     -0.00024697	     -0.21184266	     -0.00000000	     -0.00000001	     22.66058563
      0.38264682	     -0.05585123	     -0.00041442	     -0.19769371	     -0.05803525	      0.88273271	     -0.00024659	     -0.21184585	     -0.00000000	     -0.00000001	     22.52795586
      0.38387688	     -0.05585474	     -0.00041355	     -0.19769736	     -0.05802927	      0.88273167	     -0.00024619	     -0.21184901	     -0.00000000	     -0.00000001	     22.57417817
      0.38553458	     -0.05585919	     -0.00041131	     -0.19770204	     -0.05802120	      0.88273031	     -0.00024565	     -0.21185323	     -0.00000000	     -0.00000001	     22.44550751
      0.38679281	     -0.05586098	     -0.00041114	     -0.19770394	     -0.05801507	      0.88272931	     -0.00024523	     -0.21185644	     -0.00000000	     -0.00000001	     22.57472329
      0.38805105	     -0.05586349	     -0.00040957	     -0.19770662	     -0.05800893	      0.88272835	     -0.00024481	     -0.21185967	     -0.00000000	     -0.00000001	     22.45705658
      0.38930929	     -0.05586534	     -0.00040905	     -0.19770861	     -0.05800278	      0.88272741	     -0.00024438	     -0.21186295	     -0.00000000	     -0.00000000	     22.50988447
      0.39094003	     -0.05586787	     -0.00040714	     -0.19771135	     -0.05799480	      0.88272625	     -0.00024381	     -0.21186727	     -0.00000000	     -0.00000000	     22.38757037
      0.39217392	     -0.05586883	     -0.00040725	     -0.19771243	     -0.05798876	      0.88272540	     -0.00024337	     -0.21187061	     -0.00000000	     -0.00000000	     22.51858557
      0.39340781	     -0.05587000	     -0.00040588	     -0.19771376	     -0.05798271	      0.88272458	     -0.00024293	     -0.21187400	     -0.00000000	     -0.00000000	     22.42789205
      0.39491201	     -0.05587028	     -0.00040565	     -0.19771420	     -0.05797532	      0.88272362	     -0.00024239	     -0.21187820	     -0.00000000	     -0.00000000	     22.52746511
      0.39626141	     -0.05587012	     -0.00040394	     -0.19771422	     -0.05796869	      0.88272279	     -0.00024190	     -0.21188201	     -0.00000000	     -0.00000000	     22.40158497
      0.39761081	     -0.05586853	     -0.00040423	     -0.19771275	     -0.05796205	      0.88272200	     -0.00024141	     -0.21188586	     -0.00000000	     -0.00000000	     22.55067829
      0.39896021	     -0.05586602	     -0.00040253	     -0.19771042	     -0.05795541	      0.88272124	     -0.00024091	     -0.21188973	     -0.00000000	     -0.00000000	     22.41557889
      0.40030961	     -0.05586323	     -0.00040360	     -0.19770773	     -0.05794875	      0.88272052	     -0.00024041	     -0.21189370	     -0.00000000	     -0.00000000	     22.57563343
      0.40165901	     -0.05586250	     -0.00040234	     -0.19770717	     -0.05794210	      0.88271983	     -0.00023991	     -0.21189781	     -0.00000000	     -0.00000000	     22.42261452
      0.40300841	     -0.05586211	     -0.00040370	     -0.19770686	     -0.05793544	      0.88271918	     -0.00023940	     -0.21190210	     -0.00000000	     -0.00000000	     22.60913310
      0.40435781	     -0.05586322	     -0.00040177	     -0.19770816	     -0.05792877	      0.88271856	     -0.00023890	     -0.21190661	     -0.00000000	     -0.00000000	     22.43850902
      0.40570721	     -0.05586536	     -0.00040305	     -0.19771039	     -0.05792210	      0.88271798	     -0.00023840	     -0.21191137	     -0.00000000	     -0.00000000	     22.64603987
      0.40689896	     -0.05586949	     -0.00040152	     -0.19771468	     -0.05791620	      0.88271750	     -0.00023795	     -0.21191579	     -0.00000000	     -0.00000000	     22.49463126
      0.40809071	     -0.05587511	     -0.00040198	     -0.19772039	     -0.05791030	      0.88271704	     -0.00023751	     -0.21192045	     -0.00000000	     -0.00000000	     22.57024649
      0.40957351	     -0.05588328	     -0.00040123	     -0.19772872	     -0.05790296	      0.88271652	     -0.00023695	     -0.21192659	     -0.00000000	     -0.00000000	     22.52297637
      0.41105632	     -0.05589058	     -0.00040226	     -0.19773614	     -0.05789561	      0.88271603	     -0.00023641	     -0.21193305	     -0.00000000	     -0.00000000	     22.68105230
      0.41226801	     -0.05589610	     -0.00040059	     -0.19774182	     -0.05788960	      0.88271567	     -0.00023596	     -0.21193852	     -0.00000000	     -0.00000000	     22.55505107
      0.41347970	     -0.05589977	     -0.00040056	     -0.19774562	     -0.05788359	      0.88271533	     -0.00023552	     -0.21194410	     -0.00000000	     -0.00000000	     22.64371940
      0.41497192	     -0.05590128	     -0.00039907	     -0.19774732	     -0.05787618	      0.88271495	     -0.00023497	     -0.21195101	     -0.00000000	     -0.00000000	     22.62230171
      0.41646415	     -0.05589893	     -0.00039956	     -0.19774511	     -0.05786877	      0.88271462	     -0.00023444	     -0.21195784	     -0.00000000	     -0.00000000	     22.81193866
      0.41763253	     -0.05589512	     -0.00039774	     -0.19774148	     -0.05786296	      0.88271439	     -0.00023403	     -0.21196306	     -0.00000000	     -0.00000000	     22.72188331
      0.41880091	     -0.05588936	     -0.00039772	     -0.19773584	     -0.05785715	      0.88271419	     -0.00023362	     -0.21196814	     -0.00000000	     -0.00000000	     22.81029561
      0.42035300	     -0.05587932	     -0.00039659	     -0.19772601	     -0.05784943	      0.88271396	     -0.00023308	     -0.21197458	     -0.00000000	     -0.00000000	     22.82990963
      0.42190510	     -0.05586623	     -0.00039747	     -0.19771305	     -0.05784171	      0.88271378	     -0.00023256	     -0.21198065	     -0.00000000	     -0.00000000	     23.01977982
      0.42302985	     -0.05585502	     -0.00039589	     -0.19770200	     -0.05783611	      0.88271369	     -0.00023219	     -0.21198476	     -0.00000000	     -0.00000000	     22.96391982
      0.42415461	     -0.05584181	     -0.00039606	     -0.19768890	     -0.05783051	      0.88271362	     -0.00023183	     -0.21198859	     -0.00000000	     -0.00000000	     23.05286224
      0.42578866	     -0.05581980	     -0.00039554	     -0.19766707	     -0.05782237	      0.88271357	     -0.00023131	     -0.21199362	     -0.00000000	     -0.00000000	     23.13661301
      0.42717267	     -0.05579697	     -0.00039644	     -0.19764436	     -0.05781547	      0.88271358	     -0.00023088	     -0.21199729	     -0.00000000	      0.00000000	     23.29158181
      0.42855668	     -0.05576922	     -0.00039558	     -0.19761677	     -0.05780857	      0.88271364	     -0.00023047	     -0.21200030	     -0.00000000	      0.00000000	     23.36402160
      0.42994069	     -0.05573586	     -0.00039696	     -0.19758351	     -0.05780167	      0.88271374	     -0.00023007	     -0.21200255	     -0.00000000	      0.00000000	     23.54927818
      0.43132470	     -0.05569739	     -0.00039549	     -0.19754521	     -0.05779477	      0.88271390	     -0.00022969	     -0.21200392	     -0.00000000	      0.00000000	     23.63902893
      0.43249986	     -0.05566160	     -0.00039717	     -0.19750948	     -0.05778891	      0.88271407	     -0.00022937	     -0.21200436	     -0.00000000	      0.00000000	     23.78808862
      0.43367502	     -0.05562402	     -0.00039700	     -0.19747200	     -0.05778305	      0.88271429	     -0.00022906	     -0.21200414	     -0.00000000	      0.00000000	     23.88711478
      0.43517832	     -0.05557500	     -0.00039828	     -0.19742306	     -0.05777557	      0.88271462	     -0.00022869	     -0.21200291	     -0.00000000	      0.00000000	     24.04018496
      0.43668162	     -0.05552773	     -0.00039817	     -0.19737590	     -0.05776808	      0.88271503	     -0.00022833	     -0.21200073	     -0.00000000	      0.00000000	     24.17177264
      0.43785459	     -0.05549254	     -0.00040066	     -0.19734071	     -0.05776225	      0.88271539	     -0.00022807	     -0.21199848	     -0.00000000	      0.00000000	     24.28038967
      0.43902756	     -0.05545935	     -0.00040174	     -0.19730756	     -0.05775642	      0.88271580	     -0.00022781	     -0.21199580	     -0.00000000	      0.00000000	     24.38439167
      0.44055932	     -0.05541713	     -0.00040484	     -0.19726533	     -0.05774881	      0.88271640	     -0.00022750	     -0.21199175	     -0.00000000	      0.00000000	     24.53936540
      0.44209108	     -0.05537588	     -0.00040616	     -0.19722411	     -0.05774121	      0.88271708	     -0.00022720	     -0.21198709	     -0.00000000	      0.00000000	     24.68635675
      0.44320658	     -0.05534760	     -0.00040961	     -0.19719577	     -0.05773569	      0.88271762	     -0.00022700	     -0.21198337	     -0.00000000	      0.00000000	     24.74773582
      0.44432208	     -0.05532079	     -0.00041127	     -0.19716896	     -0.05773017	      0.88271820	     -0.00022681	     -0.21197939	     -0.00000000	      0.00000000	     24.82916607
      0.44594435	     -0.05528383	     -0.00041471	     -0.19713195	     -0.05772215	      0.88271912	     -0.00022655	     -0.21197321	     -0.00000000	      0.00000000	     24.94283003
      0.44732040	     -0.05525543	     -0.00041674	     -0.19710354	     -0.05771537	      0.88271996	     -0.00022635	     -0.21196761	     -0.00000000	      0.00000000	     25.03778279
      0.44869646	     -0.05522886	     -0.00042051	     -0.19707689	     -0.05770859	      0.88272085	     -0.00022617	     -0.21196174	     -0.00000000	      0.00000000	     25.11687436
      0.45007251	     -0.05520236	     -0.00042174	     -0.19705039	     -0.05770183	      0.88272180	     -0.00022600	     -0.21195558	     -0.00000000	      0.00000000	     25.21612441
      0.45144856	     -0.05517682	     -0.00042590	     -0.19702475	     -0.05769508	      0.88272279	     -0.00022585	     -0.21194912	     -0.00000000	      0.00000001	     25.28018383
      0.45261148	     -0.05515648	     -0.00042641	     -0.19700442	     -0.05768938	      0.88272367	     -0.00022574	     -0.21194343	     -0.00000000	      0.00000001	     25.32244451
      0.45377440	     -0.05513669	     -0.00042882	     -0.19698457	     -0.05768369	      0.88272458	     -0.00022564	     -0.21193756	     -0.00000000	      0.00000001	     25.36812808
      0.45527632	     -0.05511139	     -0.00043061	     -0.19695923	     -0.05767636	      0.88272580	     -0.00022552	     -0.21192968	     -0.00000000	      0.00000001	     25.44090327
      0.45677823	     -0.05508654	     -0.00043422	     -0.19693430	     -0.05766905	      0.88272707	     -0.00022543	     -0.21192148	     -0.00000000	      0.00000001	     25.51090336
      0.45794380	     -0.05506778	     -0.00043473	     -0.19691553	     -0.05766338	      0.88272808	     -0.00022537	     -0.21191488	     -0.00000000	      0.00000001	     25.54385919
      0.45910936	     -0.05504991	     -0.00043701	     -0.19689759	     -0.05765773	      0.88272912	     -0.00022532	     -0.21190811	     -0.00000000	      0.00000001	     25.57769353
      0.46063924	     -0.05502659	     -0.00043844	     -0.19687423	     -0.05765032	      0.88273051	     -0.00022528	     -0.21189896	     -0.00000000	      0.00000001	     25.62419602
      0.46216911	     -0.05500355	     -0.00044171	     -0.19685110	     -0.05764293	      0.88273194	     -0.00022525	     -0.21188950	     -0.00000000	      0.00000001	     25.68970150
      0.46327932	     -0.05498657	     -0.00044146	     -0.19683412	     -0.05763758	      0.88273299	     -0.00022524	     -0.21188244	     -0.00000000	      0.00000001	     25.69617858
      0.46438953	     -0.05496866	     -0.00044289	     -0.19681616	     -0.05763224	      0.88273406	     -0.00022525	     -0.21187521	     -0.00000000	      0.00000001	     25.73827798
      0.46601157	     -0.05494104	     -0.00044379	     -0.19678850	     -0.05762445	      0.88273564	     -0.00022527	     -0.21186427	     -0.00000000	      0.00000001	     25.79333116
      0.46738444	     -0.05491762	     -0.00044579	     -0.19676501	     -0.05761788	      0.88273700	     -0.00022531	     -0.21185466	     -0.00000000	      0.00000001	     25.85291438
      0.46875730	     -0.05489455	     -0.00044603	     -0.19674191	     -0.05761133	      0.88273836	     -0.00022536	     -0.21184476	     -0.00000000	      0.00000001	     25.88941823
      0.47013017	     -0.05487080	     -0.00044851	     -0.19671806	     -0.05760479	      0.88273974	     -0.00022543	     -0.21183458	     -0.00000000	      0.00000001	     25.96524582
      0.47150304	     -0.05484552	     -0.00044768	     -0.19669278	     -0.05759826	      0.88274113	     -0.00022552	     -0.21182409	     -0.00000000	      0.00000001	     26.00307228
      0.47266233	     -0.05482279	     -0.00044972	     -0.19666996	     -0.05759277	      0.88274231	     -0.00022560	     -0.21181496	     -0.00000000	      0.00000001	     26.06890849
      0.47382161	     -0.05479851	     -0.00044956	     -0.19664566	     -0.05758728	      0.88274349	     -0.00022570	     -0.21180557	     -0.00000000	      0.00000001	     26.11243359
      0.47532034	     -0.05476606	     -0.00045042	     -0.19661314	     -0.05758022	      0.88274502	     -0.00022584	     -0.21179300	     -0.00000000	      0.00000001	     26.19080394
      0.47681906	     -0.05473239	     -0.00044916	     -0.19657946	     -0.05757317	      0.88274656	     -0.00022600	     -0.21177997	     -0.00000000	      0.00000001	     26.25123607
      0.47798019	     -0.05470541	     -0.00045037	     -0.19655240	     -0.05756772	      0.88274775	     -0.00022614	     -0.21176956	     -0.00000000	      0.00000001	     26.32977101
      0.47914131	     -0.05467823	     -0.00044980	     -0.19652519	     -0.05756229	      0.88274894	     -0.00022628	     -0.21175888	     -0.00000000	      0.00000001	     26.38147962
      0.48066788	     -0.05464452	     -0.00045060	     -0.19649139	     -0.05755517	      0.88275051	     -0.00022649	     -0.21174448	     -0.00000000	      0.00000001	     26.47161288
      0.48219445	     -0.05461339	     -0.00044946	     -0.19646022	     -0.05754808	      0.88275207	     -0.00022672	     -0.21172980	     -0.00000000	      0.00000001	     26.52721814
      0.48329900	     -0.05459168	     -0.00045101	     -0.19643841	     -0.05754296	      0.88275320	     -0.00022690	     -0.21171905	     -0.00000000	      0.00000001	     26.59477255
      0.48440355	     -0.05456918	     -0.00045048	     -0.19641587	     -0.05753786	      0.88275433	     -0.00022709	     -0.21170817	     -0.00000000	      0.00000001	     26.64312054
      0.48602305	     -0.05453301	     -0.00045021	     -0.19637962	     -0.05753040	      0.88275597	     -0.00022739	     -0.21169193	     -0.00000000	      0.00000001	     26.75766112
      0.48739089	     -0.05449784	     -0.00044855	     -0.19634442	     -0.05752412	      0.88275736	     -0.00022766	     -0.21167784	     -0.00000000	      0.00000001	     26.84117881
      0.48875872	     -0.05445911	     -0.00044863	     -0.19630561	     -0.05751787	      0.88275874	     -0.00022794	     -0.21166332	     -0.00000000	      0.00000001	     26.97195800
      0.49012655	     -0.05441692	     -0.00044607	     -0.19626342	     -0.05751163	      0.88276012	     -0.00022824	     -0.21164833	     -0.00000000	      0.00000001	     27.04681937
      0.49149438	     -0.05437092	     -0.00044628	     -0.19621733	     -0.05750542	      0.88276149	     -0.00022856	     -0.21163280	     -0.00000000	      0.00000001	     27.21162655
      0.49264633	     -0.05432969	     -0.00044339	     -0.19617611	     -0.05750021	      0.88276263	     -0.00022884	     -0.21161929	     -0.00000000	      0.00000001	     27.25618994
      0.49379829	     -0.05428733	     -0.00044249	     -0.19613369	     -0.05749501	      0.88276378	     -0.00022913	     -0.21160538	     -0.00000000	      0.00000001	     27.36542308
      0.49529338	     -0.05423073	     -0.00043991	     -0.19607706	     -0.05748830	      0.88276526	     -0.00022953	     -0.21158676	     -0.00000000	      0.00000001	     27.47919459
      0.49678847	     -0.05417382	     -0.00043936	     -0.19602004	     -0.05748161	      0.88276674	     -0.00022995	     -0.21156755	     -0.00000000	      0.00000001	     27.65956531
      0.49793798	     -0.05413106	     -0.00043671	     -0.19597725	     -0.05747648	      0.88276787	     -0.00023028	     -0.21155245	     -0.00000000	      0.00000001	     27.70336225
      0.49908749	     -0.05408931	     -0.00043580	     -0.19593543	     -0.05747138	      0.88276900	     -0.00023063	     -0.21153711	     -0.00000000	      0.00000001	     27.80923722
      0.50061338	     -0.05403479	     -0.00043325	     -0.19588083	     -0.05746464	      0.88277050	     -0.00023111	     -0.21151645	     -0.00000000	      0.00000001	     27.92166806
      0.50213927	     -0.05398235	     -0.00043268	     -0.19582824	     -0.05745792	      0.88277200	     -0.00023161	     -0.21149550	     -0.00000001	      0.00000001	     28.10346556
      0.50322899	     -0.05394735	     -0.00042988	     -0.19579321	     -0.05745315	      0.88277307	     -0.00023198	     -0.21148043	     -0.00000001	      0.00000001	     28.11975322
      0.50431871	     -0.05391519	     -0.00042897	     -0.19576096	     -0.05744840	      0.88277413	     -0.00023237	     -0.21146533	     -0.00000001	      0.00000001	     28.20492537
      0.50594390	     -0.05387311	     -0.00042663	     -0.19571875	     -0.05744134	      0.88277572	     -0.00023296	     -0.21144289	     -0.00000001	      0.00000001	     28.28412210
      0.50730580	     -0.05384212	     -0.00042569	     -0.19568762	     -0.05743546	      0.88277704	     -0.00023347	     -0.21142425	     -0.00000001	      0.00000001	     28.39911609
      0.50866770	     -0.05381353	     -0.00042273	     -0.19565896	     -0.05742960	      0.88277836	     -0.00023400	     -0.21140578	     -0.00000001	      0.00000001	     28.43979974
      0.51002961	     -0.05378840	     -0.00042207	     -0.19563369	     -0.05742378	      0.88277966	     -0.00023456	     -0.21138748	     -0.00000001	      0.00000001	     28.57579424
      0.51125013	     -0.05377029	     -0.00041903	     -0.19561552	     -0.05741858	      0.88278082	     -0.00023506	     -0.21137129	     -0.00000001	      0.00000001	     28.55952122
      0.51247066	     -0.05375670	     -0.00041819	     -0.19560180	     -0.05741340	      0.88278197	     -0.00023559	     -0.21135535	     -0.00000001	      0.00000001	     28.64147111
      0.51369118	     -0.05374704	     -0.00041610	     -0.19559205	     -0.05740825	      0.88278310	     -0.00023613	     -0.21133971	     -0.00000001	      0.00000001	     28.65639258
      0.51524760	     -0.05373956	     -0.00041497	     -0.19558443	     -0.05740171	      0.88278452	     -0.00023683	     -0.21132023	     -0.00000001	      0.00000001	     28.75987581
      0.51649015	     -0.05373660	     -0.00041235	     -0.19558140	     -0.05739651	      0.88278562	     -0.00023742	     -0.21130505	     -0.00000001	      0.00000001	     28.73621578
      0.51773270	     -0.05373589	     -0.00041163	     -0.19558058	     -0.05739133	      0.88278670	     -0.00023801	     -0.21129019	     -0.00000001	      0.00000001	     28.81488628
      0.51897526	     -0.05373717	     -0.00040958	     -0.19558179	     -0.05738616	      0.88278775	     -0.00023863	     -0.21127561	     -0.00000001	      0.00000001	     28.81118400
      0.52051502	     -0.05374161	     -0.00040873	     -0.19558609	     -0.05737979	      0.88278901	     -0.00023940	     -0.21125792	     -0.00000001	      0.00000001	     28.90258991
      0.52173881	     -0.05374733	     -0.00040624	     -0.19559177	     -0.05737475	      0.88278997	     -0.00024004	     -0.21124415	     -0.00000001	      0.00000001	     28.84480232
      0.52296260	     -0.05375500	     -0.00040565	     -0.19559934	     -0.05736972	      0.88279089	     -0.00024069	     -0.21123062	     -0.00000001	      0.00000001	     28.89890030
      0.52418639	     -0.05376427	     -0.00040385	     -0.19560857	     -0.05736470	      0.88279177	     -0.00024135	     -0.21121733	     -0.00000001	      0.00000000	     28.87153394
      0.52578872	     -0.05377865	     -0.00040307	     -0.19562284	     -0.05735815	      0.88279286	     -0.00024224	     -0.21120027	     -0.00000001	      0.00000000	     28.93563341
      0.52700625	     -0.05379081	     -0.00040073	     -0.19563498	     -0.05735319	      0.88279364	     -0.00024293	     -0.21118753	     -0.00000001	      0.00000000	     28.85260919
      0.52822378	     -0.05380417	     -0.00040018	     -0.19564827	     -0.05734825	      0.88279437	     -0.00024363	     -0.21117499	     -0.00000001	      0.00000000	     28.89025350
      0.52968864	     -0.05382178	     -0.00039793	     -0.19566585	     -0.05734231	      0.88279518	     -0.00024450	     -0.21116013	     -0.00000001	      0.00000000	     28.82098167
      0.53100559	     -0.05383899	     -0.00039775	     -0.19568299	     -0.05733698	      0.88279585	     -0.00024529	     -0.21114698	     -0.00000001	      0.00000000	     28.88583044
      0.53232255	     -0.05385719	     -0.00039535	     -0.19570119	     -0.05733166	      0.88279646	     -0.00024610	     -0.21113403	     -0.00000001	      0.00000000	     28.78080578
      0.53363950	     -0.05387658	     -0.00039517	     -0.19572052	     -0.05732635	      0.88279700	     -0.00024692	     -0.21112126	     -0.00000001	      0.00000000	     28.84944479
      0.53495645	     -0.05389701	     -0.00039220	     -0.19574098	     -0.05732105	      0.88279748	     -0.00024776	     -0.21110866	     -0.00000001	      0.00000000	     28.72398629
      0.53627340	     -0.05391876	     -0.00039172	     -0.19576270	     -0.05731575	      0.88279790	     -0.00024861	     -0.21109625	     -0.00000001	      0.00000000	     28.79393607
      0.53759036	     -0.05394146	     -0.00038863	     -0.19578545	     -0.05731047	      0.88279825	     -0.00024947	     -0.21108401	     -0.00000001	      0.00000000	     28.65641667
      0.53890731	     -0.05396511	     -0.00038829	     -0.19580907	     -0.05730518	      0.88279854	     -0.00025034	     -0.21107195	     -0.00000001	      0.00000000	     28.74140844
      0.54022426	     -0.05398956	     -0.00038519	     -0.19583360	     -0.05729990	      0.88279876	     -0.00025123	     -0.21106005	     -0.00000001	      0.00000000	     28.59096581
      0.54154122	     -0.05401490	     -0.00038503	     -0.19585891	     -0.05729462	      0.88279891	     -0.00025213	     -0.21104830	     -0.00000001	      0.00000000	     28.68612270
      0.54285817	     -0.05404077	     -0.00038191	     -0.19588487	     -0.05728934	      0.88279900	     -0.00025304	     -0.21103671	     -0.00000001	      0.00000000	     28.52145840
      0.54417512	     -0.05406751	     -0.00038186	     -0.19591160	     -0.05728406	      0.88279903	     -0.00025396	     -0.21102525	     -0.00000001	     -0.00000000	     28.62622721
      0.54549207	     -0.05409479	     -0.00037861	     -0.19593899	     -0.05727878	      0.88279899	     -0.00025489	     -0.21101393	     -0.00000001	     -0.00000000	     28.44613667
      0.54680903	     -0.05412281	     -0.00037863	     -0.19596702	     -0.05727350	      0.88279888	     -0.00025583	     -0.21100274	     -0.00000001	     -0.00000000	     28.55969198
      0.54812598	     -0.05415151	     -0.00037542	     -0.19599583	     -0.05726821	      0.88279872	     -0.00025678	     -0.21099168	     -0.00000001	     -0.00000000	     28.36728654
      0.54944293	     -0.05417990	     -0.00037599	     -0.19602422	     -0.05726292	      0.88279849	     -0.00025774	     -0.21098074	     -0.00000001	     -0.00000000	     28.49284136
      0.55075988	     -0.05420999	     -0.00037351	     -0.19605443	     -0.05725762	      0.88279821	     -0.00025871	     -0.21096998	     -0.00000001	     -0.00000000	     28.27495969
      0.55207684	     -0.05424131	     -0.00037509	     -0.19608573	     -0.05725231	      0.88279787	     -0.00025968	     -0.21095941	     -0.00000001	     -0.00000000	     28.40076629
      0.55339379	     -0.05427316	     -0.00037305	     -0.19611769	     -0.05724699	      0.88279747	     -0.00026067	     -0.21094903	     -0.00000001	     -0.00000000	     28.17605762
      0.55471074	     -0.05430514	     -0.00037432	     -0.19614969	     -0.05724167	      0.88279701	     -0.00026166	     -0.21093880	     -0.00000001	     -0.00000000	     28.31181324
      0.55602770	     -0.05433755	     -0.00037190	     -0.19618223	     -0.05723633	      0.88279650	     -0.00026266	     -0.21092874	     -0.00000001	     -0.00000000	     28.07676626
      0.55734465	     -0.05437134	     -0.00037335	     -0.19621605	     -0.05723098	      0.88279594	     -0.00026366	     -0.21091885	     -0.00000001	     -0.00000000	     28.21372155
      0.55852896	     -0.05440235	     -0.00037168	     -0.19624718	     -0.05722615	      0.88279539	     -0.00026457	     -0.21091012	     -0.00000001	     -0.00000000	     28.01338212
      0.55971326	     -0.05443391	     -0.00037213	     -0.19627880	     -0.05722132	      0.88279480	     -0.00026548	     -0.21090151	     -0.00000001	     -0.00000000	     28.03460777
      0.56116308	     -0.05447300	     -0.00037124	     -0.19631802	     -0.05721538	      0.88279403	     -0.00026660	     -0.21089112	     -0.00000001	     -0.00000000	     27.90682750
      0.56261289	     -0.05451256	     -0.00037220	     -0.19635766	     -0.05720942	      0.88279320	     -0.00026772	     -0.21088087	     -0.00000001	     -0.00000000	     27.97431308
      0.56383072	     -0.05454608	     -0.00037085	     -0.19639132	     -0.05720439	      0.88279246	     -0.00026867	     -0.21087236	     -0.00000001	     -0.00000000	     27.77972049
      0.56504854	     -0.05458000	     -0.00037147	     -0.19642534	     -0.05719935	      0.88279168	     -0.00026962	     -0.21086392	     -0.00000001	     -0.00000000	     27.79485597
      0.56626637	     -0.05461433	     -0.00037098	     -0.19645979	     -0.05719429	      0.88279087	     -0.00027057	     -0.21085556	     -0.00000001	     -0.00000000	     27.68246832
      0.56791737	     -0.05466189	     -0.00037181	     -0.19650749	     -0.05718739	      0.88278972	     -0.00027186	     -0.21084432	     -0.00000001	     -0.00000000	     27.68411788
      0.56915408	     -0.05469825	     -0.00037091	     -0.19654402	     -0.05718221	      0.88278881	     -0.00027283	     -0.21083599	     -0.00000001	     -0.00000001	     27.49321844
      0.57039078	     -0.05473536	     -0.00037183	     -0.19658123	     -0.05717699	      0.88278787	     -0.00027380	     -0.21082773	     -0.00000001	     -0.00000001	     27.49565715
      0.57162749	     -0.05477319	     -0.00037170	     -0.19661921	     -0.05717176	      0.88278690	     -0.00027476	     -0.21081955	     -0.00000001	     -0.00000001	     27.36699524
      0.57327395	     -0.05482469	     -0.00037307	     -0.19667088	     -0.05716475	      0.88278556	     -0.00027604	     -0.21080878	     -0.00000001	     -0.00000001	     27.36547759
      0.57449232	     -0.05486356	     -0.00037245	     -0.19670992	     -0.05715953	      0.88278453	     -0.00027699	     -0.21080091	     -0.00000001	     -0.00000001	     27.15330672
      0.57571069	     -0.05490329	     -0.00037361	     -0.19674978	     -0.05715429	      0.88278347	     -0.00027793	     -0.21079312	     -0.00000001	     -0.00000001	     27.13948511
      0.57721371	     -0.05495361	     -0.00037363	     -0.19680031	     -0.05714779	      0.88278213	     -0.00027908	     -0.21078363	     -0.00000001	     -0.00000001	     26.94327791
      0.57855346	     -0.05499957	     -0.00037544	     -0.19684642	     -0.05714195	      0.88278090	     -0.00028010	     -0.21077529	     -0.00000001	     -0.00000001	     26.96946840
      0.57989320	     -0.05504639	     -0.00037509	     -0.19689345	     -0.05713608	      0.88277963	     -0.00028112	     -0.21076708	     -0.00000001	     -0.00000001	     26.72664117
      0.58123295	     -0.05509419	     -0.00037719	     -0.19694141	     -0.05713017	      0.88277833	     -0.00028212	     -0.21075900	     -0.00000001	     -0.00000001	     26.77158732
      0.58257269	     -0.05514264	     -0.00037681	     -0.19699009	     -0.05712422	      0.88277701	     -0.00028312	     -0.21075104	     -0.00000001	     -0.00000001	     26.50103822
      0.58391244	     -0.05519197	     -0.00037920	     -0.19703958	     -0.05711823	      0.88277565	     -0.00028410	     -0.21074320	     -0.00000001	     -0.00000001	     26.56358031
      0.58525218	     -0.05524190	     -0.00037877	     -0.19708977	     -0.05711220	      0.88277425	     -0.00028507	     -0.21073548	     -0.00000001	     -0.00000001	     26.26153020
      0.58659193	     -0.05529256	     -0.00038149	     -0.19714059	     -0.05710613	      0.88277283	     -0.00028603	     -0.21072787	     -0.00000001	     -0.00000001	     26.34686715
      0.58793167	     -0.05534355	     -0.00038106	     -0.19719185	     -0.05710001	      0.88277138	     -0.00028698	     -0.21072037	     -0.00000001	     -0.00000001	     26.01629703
      0.58927142	     -0.05539465	     -0.00038417	     -0.19724313	     -0.05709384	      0.88276989	     -0.00028791	     -0.21071297	     -0.00000001	     -0.00000001	     26.13102010
      0.59047176	     -0.05544000	     -0.00038409	     -0.19728872	     -0.05708828	      0.88276854	     -0.00028873	     -0.21070640	     -0.00000001	     -0.00000001	     25.83835113
      0.59167211	     -0.05548477	     -0.00038614	     -0.19733369	     -0.05708268	      0.88276716	     -0.00028954	     -0.21069987	     -0.00000001	     -0.00000001	     25.82638917
      0.59313619	     -0.05553807	     -0.00038727	     -0.19738728	     -0.05707579	      0.88276544	     -0.00029051	     -0.21069195	     -0.00000001	     -0.00000001	     25.61703443
      0.59460027	     -0.05558973	     -0.00039037	     -0.19743917	     -0.05706884	      0.88276369	     -0.00029146	     -0.21068403	     -0.00000001	     -0.00000001	     25.67434156
      0.59583056	     -0.05563146	     -0.00039090	     -0.19748117	     -0.05706295	      0.88276220	     -0.00029223	     -0.21067737	     -0.00000001	     -0.00000001	     25.39531481
      0.59706084	     -0.05567156	     -0.00039342	     -0.19752148	     -0.05705701	      0.88276068	     -0.00029300	     -0.21067069	     -0.00000001	     -0.00000001	     25.40728327
      0.59829113	     -0.05570982	     -0.00039489	     -0.19756000	     -0.05705103	      0.88275913	     -0.00029374	     -0.21066396	     -0.00000001	     -0.00000001	     25.25028383
      0.59996491	     -0.05575859	     -0.00039830	     -0.19760907	     -0.05704282	      0.88275700	     -0.00029473	     -0.21065475	     -0.00000001	     -0.00000001	     25.26724215
      0.60121529	     -0.05579208	     -0.00039927	     -0.19764285	     -0.05703663	      0.88275538	     -0.00029544	     -0.21064780	     -0.00000001	     -0.00000001	     25.00910756
      0.60246567	     -0.05582305	     -0.00040195	     -0.19767406	     -0.05703039	      0.88275374	     -0.00029614	     -0.21064078	     -0.00000001	     -0.00000001	     25.04586956
      0.60371605	     -0.05585141	     -0.00040354	     -0.19770269	     -0.05702410	      0.88275208	     -0.00029682	     -0.21063369	     -0.00000001	     -0.00000001	     24.89311904
      0.60538105	     -0.05588505	     -0.00040711	     -0.19773666	     -0.05701565	      0.88274985	     -0.00029769	     -0.21062414	     -0.00000001	     -0.00000001	     24.96464286
      0.60661047	     -0.05590674	     -0.00040809	     -0.19775864	     -0.05700935	      0.88274818	     -0.00029831	     -0.21061701	     -0.00000001	     -0.00000001	     24.69494867
      0.60783989	     -0.05592570	     -0.00041073	     -0.19777784	     -0.05700300	      0.88274650	     -0.00029892	     -0.21060981	     -0.00000001	     -0.00000001	     24.75140430
      0.60935932	     -0.05594522	     -0.00041245	     -0.19779771	     -0.05699508	      0.88274440	     -0.00029963	     -0.21060081	     -0.00000001	     -0.00000001	     24.53632758
      0.61070862	     -0.05595906	     -0.00041563	     -0.19781181	     -0.05698799	      0.88274253	     -0.00030024	     -0.21059274	     -0.00000001	     -0.00000001	     24.68828506
      0.61205791	     -0.05596979	     -0.00041669	     -0.19782287	     -0.05698084	      0.88274065	     -0.00030083	     -0.21058458	     -0.00000001	     -0.00000001	     24.40059567
      0.61340720	     -0.05597773	     -0.00042007	     -0.19783106	     -0.05697363	      0.88273876	     -0.00030139	     -0.21057637	     -0.00000001	     -0.00000001	     24.59426141
      0.61475650	     -0.05598246	     -0.00042098	     -0.19783612	     -0.05696636	      0.88273686	     -0.00030192	     -0.21056810	     -0.00000001	     -0.00000001	     24.27370931
      0.61610579	     -0.05598390	     -0.00042446	     -0.19783781	     -0.05695903	      0.88273496	     -0.00030243	     -0.21055976	     -0.00000001	     -0.00000001	     24.51543567
      0.61745508	     -0.05598186	     -0.00042502	     -0.19783611	     -0.05695165	      0.88273306	     -0.00030292	     -0.21055136	     -0.00000001	     -0.00000001	     24.15640925
      0.61880438	     -0.05597691	     -0.00042856	     -0.19783140	     -0.05694420	      0.88273116	     -0.00030338	     -0.21054289	     -0.00000001	     -0.00000001	     24.44871470
      0.62015367	     -0.05596909	     -0.00042879	     -0.19782391	     -0.05693670	      0.88272927	     -0.00030381	     -0.21053434	     -0.00000001	     -0.00000001	     24.04512733
      0.62135535	     -0.05595986	     -0.00043180	     -0.19781490	     -0.05692998	      0.88272759	     -0.00030417	     -0.21052668	     -0.00000001	     -0.00000001	     24.28057345
      0.62255702	     -0.05594839	     -0.00043278	     -0.19780371	     -0.05692320	      0.88272591	     -0.00030451	     -0.21051896	     -0.00000001	     -0.00000001	     24.10483145
      0.62402604	     -0.05593150	     -0.00043538	     -0.19778710	     -0.05691487	      0.88272387	     -0.00030490	     -0.21050945	     -0.00000001	     -0.00000001	     24.20307462
      0.62549506	     -0.05591158	     -0.00043608	     -0.19776752	     -0.05690646	      0.88272185	     -0.00030526	     -0.21049986	     -0.00000001	     -0.00000001	     23.93463189
      0.62671213	     -0.05589303	     -0.00043875	     -0.19774918	     -0.05689945	      0.88272019	     -0.00030553	     -0.21049185	     -0.00000001	     -0.00000001	     24.14567667
      0.62792921	     -0.05587258	     -0.00043951	     -0.19772899	     -0.05689240	      0.88271855	     -0.00030578	     -0.21048378	     -0.00000001	     -0.00000001	     23.99027652
      0.62940659	     -0.05584541	     -0.00044184	     -0.19770210	     -0.05688378	      0.88271657	     -0.00030605	     -0.21047391	     -0.00000001	     -0.00000001	     24.10914326
      0.63088396	     -0.05581567	     -0.00044203	     -0.19767269	     -0.05687510	      0.88271462	     -0.00030629	     -0.21046396	     -0.00000001	     -0.00000001	     23.84107259
      0.63205171	     -0.05579045	     -0.00044443	     -0.19764766	     -0.05686820	      0.88271309	     -0.00030645	     -0.21045604	     -0.00000001	     -0.00000001	     24.06331474
      0.63321947	     -0.05576347	     -0.00044495	     -0.19762092	     -0.05686126	      0.88271159	     -0.00030660	     -0.21044806	     -0.00000001	     -0.00000001	     23.95497836
      0.63475641	     -0.05572540	     -0.00044672	     -0.19758312	     -0.05685207	      0.88270964	     -0.00030676	     -0.21043747	     -0.00000001	     -0.00000001	     24.05822859
      0.63629335	     -0.05568458	     -0.00044650	     -0.19754264	     -0.05684282	      0.88270772	     -0.00030688	     -0.21042676	     -0.00000001	     -0.00000001	     23.82583868
      0.63741541	     -0.05565276	     -0.00044866	     -0.19751097	     -0.05683602	      0.88270635	     -0.00030695	     -0.21041887	     -0.00000001	     -0.00000001	     24.06258270
      0.63853748	     -0.05561802	     -0.00044897	     -0.19747645	     -0.05682920	      0.88270500	     -0.00030700	     -0.21041089	     -0.00000001	     -0.00000001	     24.00510979
      0.64015352	     -0.05556073	     -0.00045006	     -0.19741943	     -0.05681932	      0.88270310	     -0.00030704	     -0.21039913	     -0.00000001	     -0.00000001	     24.12906485
      0.64152412	     -0.05550545	     -0.00044947	     -0.19736444	     -0.05681089	      0.88270152	     -0.00030704	     -0.21038880	     -0.00000001	     -0.00000001	     24.03167252
      0.64289471	     -0.05544446	     -0.00045039	     -0.19730366	     -0.05680242	      0.88269998	     -0.00030701	     -0.21037807	     -0.00000001	     -0.00000001	     24.25228387
      0.64426531	     -0.05537705	     -0.00044879	     -0.19723654	     -0.05679391	      0.88269849	     -0.00030696	     -0.21036687	     -0.00000001	     -0.00000001	     24.09805288
      0.64563590	     -0.05530499	     -0.00044992	     -0.19716467	     -0.05678536	      0.88269703	     -0.00030688	     -0.21035518	     -0.00000001	     -0.00000001	     24.43159564
      0.64680845	     -0.05524038	     -0.00044812	     -0.19710029	     -0.05677802	      0.88269583	     -0.00030679	     -0.21034480	     -0.00000001	     -0.00000001	     24.24732466
      0.64798100	     -0.05517293	     -0.00044805	     -0.19703300	     -0.05677065	      0.88269466	     -0.00030668	     -0.21033410	     -0.00000001	     -0.00000001	     24.39704241
      0.64945892	     -0.05508400	     -0.00044648	     -0.19694431	     -0.05676134	      0.88269324	     -0.00030651	     -0.21032015	     -0.00000001	     -0.00000001	     24.37985785
      0.65093685	     -0.05499058	     -0.00044655	     -0.19685106	     -0.05675198	      0.88269189	     -0.00030631	     -0.21030571	     -0.00000001	     -0.00000001	     24.67486818
      0.65209968	     -0.05491390	     -0.00044438	     -0.19677456	     -0.05674460	      0.88269087	     -0.00030614	     -0.21029401	     -0.00000001	     -0.00000001	     24.54822940
      0.65326251	     -0.05483444	     -0.00044391	     -0.19669522	     -0.05673721	      0.88268990	     -0.00030594	     -0.21028202	     -0.00000001	     -0.00000001	     24.71704443
      0.65476987	     -0.05472763	     -0.00044174	     -0.19658859	     -0.05672760	      0.88268870	     -0.00030566	     -0.21026604	     -0.00000001	     -0.00000001	     24.73101805
      0.65627723	     -0.05461749	     -0.00044134	     -0.19647857	     -0.05671797	      0.88268759	     -0.00030534	     -0.21024960	     -0.00000001	     -0.00000000	     25.08551222
      0.65737614	     -0.05453491	     -0.00043859	     -0.19639612	     -0.05671094	      0.88268683	     -0.00030509	     -0.21023735	     -0.00000001	     -0.00000000	     24.95224400
      0.65847506	     -0.05445077	     -0.00043754	     -0.19631205	     -0.05670390	      0.88268611	     -0.00030482	     -0.21022489	     -0.00000001	     -0.00000000	     25.10981573
      0.66007316	     -0.05432770	     -0.00043531	     -0.19618908	     -0.05669365	      0.88268515	     -0.00030440	     -0.21020649	     -0.00000001	     -0.00000000	     25.19404839
      0.66142225	     -0.05422393	     -0.00043471	     -0.19608533	     -0.05668499	      0.88268442	     -0.00030402	     -0.21019078	     -0.00000001	     -0.00000000	     25.43728821
      0.66277133	     -0.05412003	     -0.00043234	     -0.19598149	     -0.05667634	      0.88268377	     -0.00030361	     -0.21017498	     -0.00000001	     -0.00000000	     25.41832266
      0.66412042	     -0.05401588	     -0.00043199	     -0.19587731	     -0.05666768	      0.88268319	     -0.00030317	     -0.21015916	     -0.00000001	     -0.00000000	     25.74536431
      0.66546951	     -0.05391180	     -0.00042865	     -0.19577328	     -0.05665903	      0.88268268	     -0.00030271	     -0.21014337	     -0.00000001	     -0.00000000	     25.62909040
      0.66660942	     -0.05382360	     -0.00042842	     -0.19568502	     -0.05665173	      0.88268232	     -0.00030230	     -0.21013008	     -0.00000001	     -0.00000000	     25.94349462
      0.66774934	     -0.05373476	     -0.00042607	     -0.19559618	     -0.05664443	      0.88268200	     -0.00030187	     -0.21011684	     -0.00000001	     -0.00000000	     25.96452948
      0.66921572	     -0.05361836	     -0.00042387	     -0.19547974	     -0.05663505	      0.88268168	     -0.00030129	     -0.21009989	     -0.00000001	     -0.00000000	     26.21371019
      0.67068211	     -0.05350116	     -0.00041965	     -0.19536254	     -0.05662570	      0.88268144	     -0.00030069	     -0.21008300	     -0.00000001	     -0.00000000	     26.16889801
      0.67181186	     -0.05341095	     -0.00041856	     -0.19527224	     -0.05661850	      0.88268132	     -0.00030020	     -0.21007007	     -0.00000001	     -0.00000000	     26.47976320
      0.67294161	     -0.05331992	     -0.00041571	     -0.19518117	     -0.05661132	      0.88268124	     -0.00029969	     -0.21005724	     -0.00000001	     -0.00000000	     26.51594297
      0.67444213	     -0.05319859	     -0.00041335	     -0.19505972	     -0.05660181	      0.88268122	     -0.00029900	     -0.21004032	     -0.00000001	      0.00000000	     26.77078208
      0.67594265	     -0.05307825	     -0.00040926	     -0.19493930	     -0.05659233	      0.88268128	     -0.00029827	     -0.21002360	     -0.00000001	      0.00000000	     26.69936724
      0.67700918	     -0.05299312	     -0.00040878	     -0.19485402	     -0.05658561	      0.88268137	     -0.00029773	     -0.21001188	     -0.00000001	      0.00000000	     27.01174561
      0.67807571	     -0.05290755	     -0.00040655	     -0.19476834	     -0.05657892	      0.88268150	     -0.00029718	     -0.21000029	     -0.00000001	      0.00000000	     27.05717420
      0.67967730	     -0.05277690	     -0.00040393	     -0.19463750	     -0.05656889	      0.88268177	     -0.00029633	     -0.20998310	     -0.00000001	      0.00000000	     27.28941529
      0.68101004	     -0.05266553	     -0.00040041	     -0.19452598	     -0.05656059	      0.88268206	     -0.00029560	     -0.20996892	     -0.00000001	      0.00000000	     27.31294354
      0.68234277	     -0.05255340	     -0.00039860	     -0.19441364	     -0.05655233	      0.88268241	     -0.00029484	     -0.20995481	     -0.00000001	      0.00000000	     27.60464982
      0.68367551	     -0.05244206	     -0.00039477	     -0.19430213	     -0.05654410	      0.88268281	     -0.00029406	     -0.20994081	     -0.00000001	      0.00000000	     27.55632537
      0.68487398	     -0.05234136	     -0.00039365	     -0.19420120	     -0.05653674	      0.88268322	     -0.00029335	     -0.20992831	     -0.00000001	      0.00000000	     27.85696084
      0.68607245	     -0.05223899	     -0.00039048	     -0.19409864	     -0.05652942	      0.88268367	     -0.00029261	     -0.20991587	     -0.00000001	      0.00000000	     27.88382174
      0.68727092	     -0.05213555	     -0.00038866	     -0.19399496	     -0.05652213	      0.88268416	     -0.00029186	     -0.20990343	     -0.00000001	      0.00000000	     28.10105634
      0.68877145	     -0.05200472	     -0.00038505	     -0.19386385	     -0.05651306	      0.88268483	     -0.00029090	     -0.20988783	     -0.00000001	      0.00000000	     28.21309310
      0.68997911	     -0.05189751	     -0.00038395	     -0.19375634	     -0.05650581	      0.88268541	     -0.00029011	     -0.20987521	     -0.00000001	      0.00000000	     28.50777665
      0.69118677	     -0.05178938	     -0.00038114	     -0.19364794	     -0.05649861	      0.88268604	     -0.00028931	     -0.20986250	     -0.00000001	      0.00000000	     28.61515971
      0.69239443	     -0.05168124	     -0.00037973	     -0.19353948	     -0.05649145	      0.88268670	     -0.00028849	     -0.20984968	     -0.00000001	      0.00000000	     28.85456319
      0.69389040	     -0.05154756	     -0.00037646	     -0.19340543	     -0.05648264	      0.88268757	     -0.00028745	     -0.20983367	     -0.00000001	      0.00000000	     29.03840606
      0.69507184	     -0.05144221	     -0.00037559	     -0.19329971	     -0.05647575	      0.88268831	     -0.00028661	     -0.20982093	     -0.00000001	      0.00000000	     29.31170815
      0.69625328	     -0.05133763	     -0.00037290	     -0.19319480	     -0.05646891	      0.88268908	     -0.00028577	     -0.20980811	     -0.00000001	      0.00000000	     29.46993567
      0.69743472	     -0.05123331	     -0.00037054	     -0.19309012	     -0.05646211	      0.88268990	     -0.00028491	     -0.20979522	     -0.00000001	      0.00000000	     29.69974337
      0.69899426	     -0.05109978	     -0.00036620	     -0.19295614	     -0.05645324	      0.88269103	     -0.00028375	     -0.20977821	     -0.00000001	      0.00000001	     29.94348086
      0.70015872	     -0.05100312	     -0.00036525	     -0.19285905	     -0.05644667	      0.88269192	     -0.00028287	     -0.20976556	     -0.00000001	      0.00000001	     30.19690402
      0.70132318	     -0.05090863	     -0.00036301	     -0.19276416	     -0.05644016	      0.88269285	     -0.00028199	     -0.20975299	     -0.00000001	      0.00000001	     30.39098817
      0.70274519	     -0.05079555	     -0.00036182	     -0.19265052	     -0.05643230	      0.88269404	     -0.00028089	     -0.20973774	     -0.00000001	      0.00000001	     30.68426539
      0.70400900	     -0.05069804	     -0.00035915	     -0.19255255	     -0.05642539	      0.88269515	     -0.00027990	     -0.20972431	     -0.00000001	      0.00000001	     30.89460344
      0.70527281	     -0.05060336	     -0.00035857	     -0.19245732	     -0.05641855	      0.88269630	     -0.00027890	     -0.20971100	     -0.00000001	      0.00000001	     31.14979924
      0.70653662	     -0.05051189	     -0.00035576	     -0.19236536	     -0.05641179	      0.88269750	     -0.00027789	     -0.20969785	     -0.00000001	      0.00000001	     31.35495226
      0.70780043	     -0.05042218	     -0.00035515	     -0.19227508	     -0.05640511	      0.88269875	     -0.00027687	     -0.20968487	     -0.00000001	      0.00000001	     31.60875719
      0.70906424	     -0.05033405	     -0.00035189	     -0.19218645	     -0.05639851	      0.88270004	     -0.00027583	     -0.20967203	     -0.00000001	      0.00000001	     31.81858089
      0.71032805	     -0.05024723	     -0.00035104	     -0.19209904	     -0.05639199	      0.88270138	     -0.00027479	     -0.20965932	     -0.00000001	      0.00000001	     32.06432465
      0.71159186	     -0.05016244	     -0.00034722	     -0.19201373	     -0.05638555	      0.88270276	     -0.00027374	     -0.20964672	     -0.00000001	      0.00000001	     32.26645121
      0.71285567	     -0.05007931	     -0.00034647	     -0.19192998	     -0.05637920	      0.88270418	     -0.00027269	     -0.20963423	     -0.00000001	      0.00000001	     32.51536200
      0.71399115	     -0.05000733	     -0.00034318	     -0.19185752	     -0.05637357	      0.88270550	     -0.00027174	     -0.20962313	     -0.00000001	      0.00000001	     32.67927309
      0.71512662	     -0.04993814	     -0.00034190	     -0.19178777	     -0.05636801	      0.88270685	     -0.00027078	     -0.20961217	     -0.00000001	      0.00000001	     32.86820883
      0.71626210	     -0.04987188	     -0.00033973	     -0.19172097	     -0.05636253	      0.88270824	     -0.00026982	     -0.20960137	     -0.00000001	      0.00000001	     33.04297749
      0.71784816	     -0.04978287	     -0.00033809	     -0.19163114	     -0.05635499	      0.88271022	     -0.00026847	     -0.20958658	     -0.00000001	      0.00000001	     33.31456873
      0.71901842	     -0.04972048	     -0.00033561	     -0.19156818	     -0.05634952	      0.88271173	     -0.00026747	     -0.20957591	     -0.00000001	      0.00000001	     33.48590136
      0.72018868	     -0.04966027	     -0.00033491	     -0.19150734	     -0.05634414	      0.88271326	     -0.00026647	     -0.20956544	     -0.00000001	      0.00000001	     33.68035453
      0.72135894	     -0.04960253	     -0.00033314	     -0.19144899	     -0.05633883	      0.88271483	     -0.00026547	     -0.20955518	     -0.00000001	      0.00000001	     33.85217978
      0.72289664	     -0.04953176	     -0.00033230	     -0.19137736	     -0.05633199	      0.88271693	     -0.00026415	     -0.20954205	     -0.00000001	      0.00000001	     34.08629188
      0.72403521	     -0.04948427	     -0.00033028	     -0.19132926	     -0.05632702	      0.88271852	     -0.00026318	     -0.20953262	     -0.00000001	      0.00000001	     34.22375310
      0.72517379	     -0.04944033	     -0.00033005	     -0.19128465	     -0.05632213	      0.88272013	     -0.00026221	     -0.20952350	     -0.00000001	      0.00000001	     34.38127011
      0.72658867	     -0.04939153	     -0.00032845	     -0.19123506	     -0.05631616	      0.88272217	     -0.00026100	     -0.20951260	     -0.00000001	      0.00000001	     34.55169552
      0.72784549	     -0.04935465	     -0.00032876	     -0.19119742	     -0.05631097	      0.88272400	     -0.00025994	     -0.20950339	     -0.00000001	      0.00000001	     34.69605826
      0.72910232	     -0.04932472	     -0.00032723	     -0.19116678	     -0.05630587	      0.88272586	     -0.00025887	     -0.20949469	     -0.00000001	      0.00000001	     34.80683829
      0.73035915	     -0.04930034	     -0.00032804	     -0.19114160	     -0.05630088	      0.88272774	     -0.00025782	     -0.20948656	     -0.00000001	      0.00000001	     34.93205586
      0.73161597	     -0.04928119	     -0.00032648	     -0.19112173	     -0.05629599	      0.88272963	     -0.00025677	     -0.20947901	     -0.00000001	      0.00000001	     35.03013270
      0.73287280	     -0.04926611	     -0.00032781	     -0.19110584	     -0.05629121	      0.88273154	     -0.00025573	     -0.20947202	     -0.00000001	      0.00000001	     35.15544032
      0.73412963	     -0.04925636	     -0.00032652	     -0.19109536	     -0.05628652	      0.88273346	     -0.00025470	     -0.20946557	     -0.00000001	      0.00000001	     35.23740786
      0.73538645	     -0.04925020	     -0.00032847	     -0.19108837	     -0.05628193	      0.88273538	     -0.00025368	     -0.20945967	     -0.00000001	      0.00000001	     35.34712681
      0.73649474	     -0.04924869	     -0.00032759	     -0.19108622	     -0.05627797	      0.88273708	     -0.00025279	     -0.20945490	     -0.00000001	      0.00000001	     35.39047600
      0.73760303	     -0.04924957	     -0.00032869	     -0.19108639	     -0.05627409	      0.88273878	     -0.00025190	     -0.20945053	     -0.00000001	      0.00000001	     35.46557460
      0.73898250	     -0.04925466	     -0.00032901	     -0.19109064	     -0.05626937	      0.88274090	     -0.00025082	     -0.20944563	     -0.00000001	      0.00000001	     35.54221573
      0.74036197	     -0.04926289	     -0.00033110	     -0.19109797	     -0.05626478	      0.88274301	     -0.00024975	     -0.20944130	     -0.00000001	      0.00000001	     35.64015155
      0.74149262	     -0.04927280	     -0.00033091	     -0.19110721	     -0.05626110	      0.88274473	     -0.00024888	     -0.20943814	     -0.00000001	      0.00000001	     35.66631585
      0.74262328	     -0.04928438	     -0.00033240	     -0.19111807	     -0.05625750	      0.88274644	     -0.00024802	     -0.20943533	     -0.00000001	      0.00000001	     35.72083233
      0.74400926	     -0.04930193	     -0.00033299	     -0.19113479	     -0.05625319	      0.88274852	     -0.00024699	     -0.20943233	     -0.00000001	      0.00000001	     35.76616205
      0.74539524	     -0.04932159	     -0.00033542	     -0.19115356	     -0.05624901	      0.88275058	     -0.00024598	     -0.20942981	     -0.00000001	      0.00000001	     35.85334840
      0.74648575	     -0.04933983	     -0.00033537	     -0.19117116	     -0.05624580	      0.88275218	     -0.00024520	     -0.20942813	     -0.00000001	      0.00000001	     35.85360506
      0.74757626	     -0.04935879	     -0.00033690	     -0.19118945	     -0.05624267	      0.88275377	     -0.00024443	     -0.20942672	     -0.00000001	      0.00000001	     35.89937422
      0.74901887	     -0.04938643	     -0.00033793	     -0.19121624	     -0.05623863	      0.88275584	     -0.00024343	     -0.20942523	     -0.00000001	      0.00000001	     35.93513093
      0.75046149	     -0.04941560	     -0.00034064	     -0.19124451	     -0.05623472	      0.88275788	     -0.00024245	     -0.20942414	     -0.00000001	      0.00000001	     36.02564226
      0.75151852	     -0.04943967	     -0.00034086	     -0.19126798	     -0.05623193	      0.88275935	     -0.00024176	     -0.20942358	     -0.00000001	      0.00000001	     36.00496361
      0.75257555	     -0.04946392	     -0.00034261	     -0.19129160	     -0.05622921	      0.88276080	     -0.00024107	     -0.20942323	     -0.00000001	      0.00000001	     36.04775054
      0.75408832	     -0.04950090	     -0.00034459	     -0.19132769	     -0.05622543	      0.88276284	     -0.00024012	     -0.20942304	     -0.00000001	      0.00000001	     36.08010340
      0.75538054	     -0.04953329	     -0.00034745	     -0.19135929	     -0.05622231	      0.88276455	     -0.00023932	     -0.20942315	     -0.00000001	      0.00000001	     36.14115653
      0.75667277	     -0.04956830	     -0.00034920	     -0.19139356	     -0.05621928	      0.88276622	     -0.00023855	     -0.20942351	     -0.00000001	      0.00000001	     36.13759585
      0.75796499	     -0.04960307	     -0.00035273	     -0.19142754	     -0.05621635	      0.88276786	     -0.00023781	     -0.20942409	     -0.00000001	      0.00000001	     36.20429677
      0.75925721	     -0.04964121	     -0.00035451	     -0.19146495	     -0.05621351	      0.88276947	     -0.00023708	     -0.20942489	     -0.00000001	      0.00000001	     36.17765862
      0.76036902	     -0.04967262	     -0.00035816	     -0.19149568	     -0.05621114	      0.88277082	     -0.00023648	     -0.20942573	     -0.00000001	      0.00000001	     36.23601767
      0.76148083	     -0.04970626	     -0.00036060	     -0.19152868	     -0.05620884	      0.88277216	     -0.00023589	     -0.20942671	     -0.00000001	      0.00000001	     36.22301957
      0.76287582	     -0.04974802	     -0.00036459	     -0.19156961	     -0.05620605	      0.88277379	     -0.00023518	     -0.20942811	     -0.00000001	      0.00000001	     36.25892592
      0.76427082	     -0.04979249	     -0.00036762	     -0.19161329	     -0.05620337	      0.88277539	     -0.00023450	     -0.20942967	     -0.00000001	      0.00000001	     36.22776258
      0.76538710	     -0.04982655	     -0.00037143	     -0.19164668	     -0.05620130	      0.88277665	     -0.00023397	     -0.20943105	     -0.00000001	      0.00000001	     36.27290873
      0.76650339	     -0.04986315	     -0.00037424	     -0.19168265	     -0.05619929	      0.88277789	     -0.00023347	     -0.20943251	     -0.00000001	      0.00000001	     36.24378756
      0.76791931	     -0.04990908	     -0.00037843	     -0.19172778	     -0.05619685	      0.88277943	     -0.00023285	     -0.20943451	     -0.00000001	      0.00000001	     36.26309232
      0.76933524	     -0.04995861	     -0.00038151	     -0.19177654	     -0.05619451	      0.88278093	     -0.00023227	     -0.20943664	     -0.00000001	      0.00000001	     36.19549287
      0.77040756	     -0.04999421	     -0.00038491	     -0.19181153	     -0.05619280	      0.88278206	     -0.00023185	     -0.20943836	     -0.00000001	      0.00000001	     36.22470575
      0.77147988	     -0.05003303	     -0.00038755	     -0.19184977	     -0.05619116	      0.88278317	     -0.00023145	     -0.20944015	     -0.00000001	      0.00000001	     36.18251751
      0.77296321	     -0.05008633	     -0.00039159	     -0.19190227	     -0.05618899	      0.88278468	     -0.00023092	     -0.20944276	     -0.00000001	      0.00000001	     36.18040448
      0.77444654	     -0.05014356	     -0.00039481	     -0.19195874	     -0.05618692	      0.88278616	     -0.00023043	     -0.20944550	     -0.00000001	      0.00000001	     36.09265037
      0.77547566	     -0.05018075	     -0.00039792	     -0.19199537	     -0.05618556	      0.88278717	     -0.00023012	     -0.20944749	     -0.00000001	      0.00000001	     36.12237111
      0.77650478	     -0.05022090	     -0.00040034	     -0.19203499	     -0.05618424	      0.88278818	     -0.00022981	     -0.20944954	     -0.00000001	      0.00000001	     36.07541025
      0.77808472	     -0.05028232	     -0.00040431	     -0.19209562	     -0.05618233	      0.88278969	     -0.00022939	     -0.20945279	     -0.00000001	      0.00000001	     36.05654844
      0.77939103	     -0.05033578	     -0.00040724	     -0.19214843	     -0.05618084	      0.88279093	     -0.00022906	     -0.20945558	     -0.00000001	      0.00000001	     35.97645207
      0.78069734	     -0.05038737	     -0.00041063	     -0.19219937	     -0.05617942	      0.88279215	     -0.00022877	     -0.20945846	     -0.00000001	      0.00000001	     36.00280837
      0.78200365	     -0.05044334	     -0.00041338	     -0.19225473	     -0.05617809	      0.88279336	     -0.00022850	     -0.20946139	     -0.00000001	      0.00000001	     35.88210862
      0.78316979	     -0.05049008	     -0.00041645	     -0.19230091	     -0.05617697	      0.88279442	     -0.00022829	     -0.20946408	     -0.00000001	      0.00000001	     35.92238742
      0.78433593	     -0.05054057	     -0.00041901	     -0.19235086	     -0.05617591	      0.88279547	     -0.00022810	     -0.20946681	     -0.00000001	      0.00000001	     35.82775115
      0.78550208	     -0.05058941	     -0.00042183	     -0.19239917	     -0.05617491	      0.88279650	     -0.00022794	     -0.20946957	     -0.00000001	      0.00000001	     35.82324524
      0.78700354	     -0.05065552	     -0.00042515	     -0.19246461	     -0.05617371	      0.88279782	     -0.00022776	     -0.20947318	     -0.00000001	      0.00000001	     35.71759401
      0.78819378	     -0.05070563	     -0.00042810	     -0.19251420	     -0.05617282	      0.88279884	     -0.00022764	     -0.20947608	     -0.00000001	      0.00000001	     35.75098216
      0.78938402	     -0.05075936	     -0.00043069	     -0.19256742	     -0.05617200	      0.88279985	     -0.00022755	     -0.20947899	     -0.00000001	      0.00000001	     35.64680784
      0.79057425	     -0.05081130	     -0.00043347	     -0.19261886	     -0.05617123	      0.88280085	     -0.00022749	     -0.20948193	     -0.00000001	      0.00000001	     35.64303027
      0.79205840	     -0.05087941	     -0.00043664	     -0.19268636	     -0.05617036	      0.88280206	     -0.00022744	     -0.20948560	     -0.00000001	      0.00000001	     35.52014225
      0.79323281	     -0.05093043	     -0.00043938	     -0.19273692	     -0.05616973	      0.88280301	     -0.00022743	     -0.20948853	     -0.00000001	      0.00000001	     35.55927144
      0.79440721	     -0.05098488	     -0.00044181	     -0.19279091	     -0.05616915	      0.88280394	     -0.00022744	     -0.20949144	     -0.00000001	      0.00000001	     35.45033277
      0.79558161	     -0.05103773	     -0.00044451	     -0.19284331	     -0.05616862	      0.88280484	     -0.00022748	     -0.20949436	     -0.00000001	      0.00000001	     35.43962820
      0.79712623	     -0.05111048	     -0.00044784	     -0.19291548	     -0.05616800	      0.88280601	     -0.00022756	     -0.20949816	     -0.00000001	      0.00000001	     35.30576950
      0.79829682	     -0.05116296	     -0.00045055	     -0.19296754	     -0.05616759	      0.88280687	     -0.00022765	     -0.20950104	     -0.00000001	      0.00000000	     35.34448456
      0.79946740	     -0.05121891	     -0.00045303	     -0.19302308	     -0.05616722	      0.88280771	     -0.00022776	     -0.20950389	     -0.00000001	      0.00000000	     35.23176479
      0.80087737	     -0.05128373	     -0.00045617	     -0.19308741	     -0.05616685	      0.88280868	     -0.00022793	     -0.20950732	     -0.00000001	      0.00000000	     35.24658601
      0.80214574	     -0.05134540	     -0.00045858	     -0.19314868	     -0.05616656	      0.88280953	     -0.00022811	     -0.20951036	     -0.00000001	      0.00000000	     35.09062732
      0.80341412	     -0.05140324	     -0.00046115	     -0.19320612	     -0.05616632	      0.88281036	     -0.00022831	     -0.20951339	     -0.00000001	      0.00000000	     35.14228470
      0.80468249	     -0.05146530	     -0.00046333	     -0.19326780	     -0.05616614	      0.88281114	     -0.00022855	     -0.20951636	     -0.00000001	      0.00000000	     34.97268195
      0.80595086	     -0.05152301	     -0.00046577	     -0.19332514	     -0.05616599	      0.88281190	     -0.00022880	     -0.20951930	     -0.00000001	      0.00000000	     35.03845907
      0.80721923	     -0.05158512	     -0.00046780	     -0.19338691	     -0.05616590	      0.88281262	     -0.00022909	     -0.20952217	     -0.00000001	      0.00000000	     34.85739623
      0.80848760	     -0.05164250	     -0.00047014	     -0.19344394	     -0.05616584	      0.88281331	     -0.00022940	     -0.20952499	     -0.00000001	      0.00000000	     34.93648081
      0.80975597	     -0.05170436	     -0.00047204	     -0.19350548	     -0.05616583	      0.88281395	     -0.00022974	     -0.20952773	     -0.00000001	      0.00000000	     34.74510609
      0.81102435	     -0.05176124	     -0.00047433	     -0.19356205	     -0.05616586	      0.88281456	     -0.00023010	     -0.20953041	     -0.00000001	      0.00000000	     34.83420537
      0.81229272	     -0.05182241	     -0.00047608	     -0.19362294	     -0.05616593	      0.88281513	     -0.00023049	     -0.20953299	     -0.00000001	      0.00000000	     34.63485828
      0.81356109	     -0.05187820	     -0.00047828	     -0.19367844	     -0.05616603	      0.88281566	     -0.00023090	     -0.20953550	     -0.00000001	      0.00000000	     34.73516848
      0.81482946	     -0.05193798	     -0.00047989	     -0.19373796	     -0.05616616	      0.88281614	     -0.00023134	     -0.20953787	     -0.00000001	      0.00000000	     34.53332157
      0.81609783	     -0.05199227	     -0.00048199	     -0.19379199	     -0.05616633	      0.88281657	     -0.00023180	     -0.20954015	     -0.00000001	      0.00000000	     34.63939183
      0.81736620	     -0.05205066	     -0.00048340	     -0.19385017	     -0.05616653	      0.88281697	     -0.00023229	     -0.20954227	     -0.00000001	      0.00000000	     34.43070291
      0.81863458	     -0.05210391	     -0.00048544	     -0.19390318	     -0.05616676	      0.88281731	     -0.00023280	     -0.20954428	     -0.00000001	      0.00000000	     34.53924197
      0.81990295	     -0.05216092	     -0.00048716	     -0.19395999	     -0.05616702	      0.88281760	     -0.00023333	     -0.20954615	     -0.00000001	      0.00000000	     34.33191080
      0.82117132	     -0.05221284	     -0.00048950	     -0.19401169	     -0.05616730	      0.88281785	     -0.00023389	     -0.20954789	     -0.00000001	      0.00000000	     34.43989560
      0.82243969	     -0.05226823	     -0.00049099	     -0.19406689	     -0.05616761	      0.88281805	     -0.00023446	     -0.20954947	     -0.00000001	      0.00000000	     34.23557168
      0.82370806	     -0.05231865	     -0.00049319	     -0.19411712	     -0.05616794	      0.88281820	     -0.00023506	     -0.20955093	     -0.00000001	      0.00000000	     34.34448242
      0.82497643	     -0.05237149	     -0.00049417	     -0.19416982	     -0.05616829	      0.88281829	     -0.00023568	     -0.20955221	     -0.00000001	      0.00000000	     34.14733722
      0.82624481	     -0.05241989	     -0.00049574	     -0.19421808	     -0.05616866	      0.88281834	     -0.00023632	     -0.20955336	     -0.00000001	      0.00000000	     34.24885238
      0.82751318	     -0.05247118	     -0.00049636	     -0.19426927	     -0.05616906	      0.88281833	     -0.00023699	     -0.20955436	     -0.00000001	     -0.00000000	     34.05561346
      0.82878155	     -0.05251837	     -0.00049783	     -0.19431633	     -0.05616946	      0.88281827	     -0.00023767	     -0.20955523	     -0.00000001	     -0.00000000	     34.15414968
      0.83004992	     -0.05256790	     -0.00049832	     -0.19436577	     -0.05616989	      0.88281816	     -0.00023837	     -0.20955594	     -0.00000001	     -0.00000000	     33.96911991
      0.83131829	     -0.05261371	     -0.00049967	     -0.19441148	     -0.05617033	      0.88281800	     -0.00023908	     -0.20955651	     -0.00000001	     -0.00000000	     34.05614798
      0.83258666	     -0.05266154	     -0.00049998	     -0.19445926	     -0.05617078	      0.88281778	     -0.00023982	     -0.20955692	     -0.00000001	     -0.00000000	     33.87613773
      0.83385504	     -0.05270614	     -0.00050119	     -0.19450378	     -0.05617124	      0.88281751	     -0.00024057	     -0.20955719	     -0.00000001	     -0.00000000	     33.95254210
      0.83512341	     -0.05275226	     -0.00050137	     -0.19454987	     -0.05617171	      0.88281719	     -0.00024134	     -0.20955729	     -0.00000001	     -0.00000000	     33.78203085
      0.83639178	     -0.05279543	     -0.00050243	     -0.19459299	     -0.05617220	      0.88281682	     -0.00024213	     -0.20955725	     -0.00000001	     -0.00000000	     33.84643808
      0.83766015	     -0.05283982	     -0.00050244	     -0.19463737	     -0.05617269	      0.88281640	     -0.00024293	     -0.20955704	     -0.00000001	     -0.00000000	     33.68394087
      0.83892852	     -0.05288161	     -0.00050331	     -0.19467913	     -0.05617319	      0.88281593	     -0.00024375	     -0.20955668	     -0.00000001	     -0.00000000	     33.73833177
      0.84019689	     -0.05292431	     -0.00050316	     -0.19472185	     -0.05617369	      0.88281540	     -0.00024458	     -0.20955615	     -0.00000001	     -0.00000000	     33.58693546
      0.84146527	     -0.05296479	     -0.00050386	     -0.19476232	     -0.05617420	      0.88281483	     -0.00024542	     -0.20955546	     -0.00000001	     -0.00000000	     33.63123802
      0.84273364	     -0.05300587	     -0.00050356	     -0.19480343	     -0.05617471	      0.88281420	     -0.00024628	     -0.20955461	     -0.00000001	     -0.00000000	     33.48988726
      0.84400201	     -0.05304510	     -0.00050407	     -0.19484268	     -0.05617522	      0.88281353	     -0.00024714	     -0.20955361	     -0.00000001	     -0.00000000	     33.52139387
      0.84527038	     -0.05308473	     -0.00050360	     -0.19488237	     -0.05617573	      0.88281281	     -0.00024802	     -0.20955244	     -0.00000001	     -0.00000000	     33.38684796
      0.84653875	     -0.05312271	     -0.00050386	     -0.19492039	     -0.05617624	      0.88281204	     -0.00024891	     -0.20955111	     -0.00000001	     -0.00000000	     33.40568929
      0.84780712	     -0.05316099	     -0.00050321	     -0.19495874	     -0.05617675	      0.88281122	     -0.00024981	     -0.20954962	     -0.00000001	     -0.00000000	     33.27806674
      0.84934763	     -0.05320560	     -0.00050361	     -0.19500342	     -0.05617737	      0.88281016	     -0.00025092	     -0.20954761	     -0.00000001	     -0.00000000	     33.35905563
      0.85047044	     -0.05323899	     -0.00050224	     -0.19503692	     -0.05617781	      0.88280935	     -0.00025174	     -0.20954600	     -0.00000001	     -0.00000001	     33.14597543
      0.85159325	     -0.05327088	     -0.00050204	     -0.19506889	     -0.05617825	      0.88280850	     -0.00025256	     -0.20954428	     -0.00000001	     -0.00000001	     33.15102754
      0.85311413	     -0.05331377	     -0.00050074	     -0.19511193	     -0.05617884	      0.88280729	     -0.00025368	     -0.20954176	     -0.00000001	     -0.00000001	     33.01479498
      0.85447088	     -0.05335025	     -0.00050062	     -0.19514851	     -0.05617936	      0.88280616	     -0.00025469	     -0.20953932	     -0.00000001	     -0.00000001	     33.07843870
      0.85582762	     -0.05338720	     -0.00049857	     -0.19518564	     -0.05617987	      0.88280498	     -0.00025571	     -0.20953670	     -0.00000001	     -0.00000001	     32.84616238
      0.85699928	     -0.05341757	     -0.00049877	     -0.19521610	     -0.05618029	      0.88280392	     -0.00025660	     -0.20953430	     -0.00000001	     -0.00000001	     32.94134053
      0.85817094	     -0.05344853	     -0.00049739	     -0.19524721	     -0.05618071	      0.88280282	     -0.00025748	     -0.20953177	     -0.00000001	     -0.00000001	     32.79737997
      0.85958555	     -0.05348475	     -0.00049701	     -0.19528358	     -0.05618120	      0.88280144	     -0.00025856	     -0.20952856	     -0.00000001	     -0.00000001	     32.82110229
      0.86100016	     -0.05352108	     -0.00049504	     -0.19532012	     -0.05618168	      0.88280002	     -0.00025965	     -0.20952519	     -0.00000001	     -0.00000001	     32.60461362
      0.86216322	     -0.05354966	     -0.00049544	     -0.19534882	     -0.05618205	      0.88279881	     -0.00026054	     -0.20952229	     -0.00000001	     -0.00000001	     32.70097486
      0.86332628	     -0.05357826	     -0.00049432	     -0.19537758	     -0.05618242	      0.88279756	     -0.00026144	     -0.20951929	     -0.00000001	     -0.00000001	     32.56493072
      0.86476933	     -0.05361220	     -0.00049431	     -0.19541168	     -0.05618285	      0.88279596	     -0.00026256	     -0.20951541	     -0.00000001	     -0.00000001	     32.59188954
      0.86621237	     -0.05364527	     -0.00049272	     -0.19544498	     -0.05618326	      0.88279432	     -0.00026368	     -0.20951136	     -0.00000001	     -0.00000001	     32.35939437
      0.86734258	     -0.05366945	     -0.00049366	     -0.19546927	     -0.05618356	      0.88279299	     -0.00026457	     -0.20950806	     -0.00000001	     -0.00000001	     32.47842607
      0.86847278	     -0.05369291	     -0.00049314	     -0.19549290	     -0.05618385	      0.88279163	     -0.00026545	     -0.20950465	     -0.00000001	     -0.00000001	     32.35478301
      0.86996951	     -0.05372173	     -0.00049393	     -0.19552189	     -0.05618421	      0.88278979	     -0.00026662	     -0.20949998	     -0.00000001	     -0.00000001	     32.37947454
      0.87146624	     -0.05374906	     -0.00049322	     -0.19554945	     -0.05618454	      0.88278789	     -0.00026780	     -0.20949518	     -0.00000001	     -0.00000001	     32.11996713
      0.87255791	     -0.05376692	     -0.00049494	     -0.19556741	     -0.05618476	      0.88278648	     -0.00026866	     -0.20949158	     -0.00000001	     -0.00000001	     32.27420033
      0.87364958	     -0.05378375	     -0.00049518	     -0.19558438	     -0.05618496	      0.88278503	     -0.00026952	     -0.20948790	     -0.00000001	     -0.00000001	     32.16623684
      0.87522297	     -0.05380547	     -0.00049666	     -0.19560627	     -0.05618523	      0.88278291	     -0.00027076	     -0.20948247	     -0.00000001	     -0.00000001	     32.18930243
      0.87656317	     -0.05382203	     -0.00049700	     -0.19562302	     -0.05618543	      0.88278105	     -0.00027182	     -0.20947774	     -0.00000001	     -0.00000001	     32.00657533
      0.87790338	     -0.05383632	     -0.00049916	     -0.19563743	     -0.05618560	      0.88277916	     -0.00027288	     -0.20947292	     -0.00000001	     -0.00000001	     32.14923786
      0.87924359	     -0.05384858	     -0.00049930	     -0.19564989	     -0.05618575	      0.88277723	     -0.00027394	     -0.20946803	     -0.00000001	     -0.00000001	     31.87331475
      0.88058380	     -0.05385788	     -0.00050224	     -0.19565929	     -0.05618587	      0.88277527	     -0.00027499	     -0.20946307	     -0.00000001	     -0.00000001	     32.15794918
      0.88172864	     -0.05386404	     -0.00050222	     -0.19566562	     -0.05618595	      0.88277357	     -0.00027590	     -0.20945879	     -0.00000001	     -0.00000001	     31.85645834
      0.88287347	     -0.05386827	     -0.00050409	     -0.19566995	     -0.05618601	      0.88277184	     -0.00027680	     -0.20945446	     -0.00000001	     -0.00000001	     31.94421741
      0.88432703	     -0.05387120	     -0.00050524	     -0.19567307	     -0.05618606	      0.88276961	     -0.00027794	     -0.20944892	     -0.00000001	     -0.00000001	     31.79349997
      0.88578058	     -0.05387129	     -0.00050818	     -0.19567327	     -0.05618608	      0.88276734	     -0.00027907	     -0.20944333	     -0.00000001	     -0.00000001	     32.02035426
      0.88693007	     -0.05386982	     -0.00050849	     -0.19567195	     -0.05618607	      0.88276552	     -0.00027997	     -0.20943890	     -0.00000001	     -0.00000001	     31.73110359
      0.88807956	     -0.05386672	     -0.00051051	     -0.19566895	     -0.05618604	      0.88276368	     -0.00028086	     -0.20943446	     -0.00000001	     -0.00000001	     31.81781478
      0.88955614	     -0.05386050	     -0.00051184	     -0.19566290	     -0.05618597	      0.88276129	     -0.00028201	     -0.20942877	     -0.00000001	     -0.00000001	     31.66131855
      0.89103271	     -0.05385163	     -0.00051506	     -0.19565413	     -0.05618587	      0.88275886	     -0.00028314	     -0.20942309	     -0.00000001	     -0.00000001	     31.93458773
      0.89213318	     -0.05384352	     -0.00051523	     -0.19564616	     -0.05618577	      0.88275704	     -0.00028399	     -0.20941887	     -0.00000001	     -0.00000001	     31.62620383
      0.89323364	     -0.05383421	     -0.00051708	     -0.19563693	     -0.05618566	      0.88275519	     -0.00028482	     -0.20941468	     -0.00000001	     -0.00000001	     31.69485845
      0.89478679	     -0.05381927	     -0.00051864	     -0.19562214	     -0.05618546	      0.88275256	     -0.00028600	     -0.20940881	     -0.00000001	     -0.00000001	     31.57217082
      0.89612306	     -0.05380462	     -0.00052108	     -0.19560758	     -0.05618526	      0.88275028	     -0.00028700	     -0.20940382	     -0.00000001	     -0.00000001	     31.71759488
      0.89745934	     -0.05378843	     -0.00052175	     -0.19559153	     -0.05618504	      0.88274797	     -0.00028799	     -0.20939889	     -0.00000001	     -0.00000001	     31.49254649
      0.89879561	     -0.05377060	     -0.00052455	     -0.19557375	     -0.05618478	      0.88274564	     -0.00028898	     -0.20939403	     -0.00000001	     -0.00000001	     31.74089703
      0.90013189	     -0.05375145	     -0.00052453	     -0.19555476	     -0.05618451	      0.88274330	     -0.00028995	     -0.20938924	     -0.00000001	     -0.00000001	     31.40343574
      0.90127913	     -0.05373392	     -0.00052707	     -0.19553726	     -0.05618425	      0.88274127	     -0.00029079	     -0.20938519	     -0.00000001	     -0.00000001	     31.64793092
      0.90242637	     -0.05371552	     -0.00052773	     -0.19551896	     -0.05618397	      0.88273923	     -0.00029161	     -0.20938121	     -0.00000001	     -0.00000001	     31.51461516
      0.90387115	     -0.05369133	     -0.00052984	     -0.19549485	     -0.05618359	      0.88273664	     -0.00029263	     -0.20937629	     -0.00000001	     -0.00000001	     31.62560941
      0.90531593	     -0.05366627	     -0.00053016	     -0.19546991	     -0.05618318	      0.88273403	     -0.00029365	     -0.20937150	     -0.00000001	     -0.00000001	     31.38849043
      0.90646500	     -0.05364560	     -0.00053248	     -0.19544926	     -0.05618283	      0.88273195	     -0.00029444	     -0.20936779	     -0.00000001	     -0.00000001	     31.61383175
      0.90761407	     -0.05362425	     -0.00053304	     -0.19542799	     -0.05618246	      0.88272986	     -0.00029523	     -0.20936417	     -0.00000001	     -0.00000001	     31.50254985
      0.90908266	     -0.05359631	     -0.00053502	     -0.19540010	     -0.05618197	      0.88272717	     -0.00029622	     -0.20935969	     -0.00000001	     -0.00000001	     31.62665120
      0.91055126	     -0.05356790	     -0.00053509	     -0.19537180	     -0.05618145	      0.88272446	     -0.00029720	     -0.20935540	     -0.00000001	     -0.00000001	     31.38739422
      0.91165057	     -0.05354630	     -0.00053736	     -0.19535020	     -0.05618104	      0.88272243	     -0.00029792	     -0.20935231	     -0.00000001	     -0.00000001	     31.62383308
      0.91274988	     -0.05352435	     -0.00053791	     -0.19532829	     -0.05618061	      0.88272039	     -0.00029863	     -0.20934935	     -0.00000001	     -0.00000001	     31.54789037
      0.91429420	     -0.05349288	     -0.00053966	     -0.19529686	     -0.05617999	      0.88271751	     -0.00029961	     -0.20934538	     -0.00000001	     -0.00000001	     31.65061029
      0.91583852	     -0.05346050	     -0.00053944	     -0.19526457	     -0.05617933	      0.88271462	     -0.00030057	     -0.20934166	     -0.00000001	     -0.00000001	     31.42053159
      0.91688560	     -0.05343818	     -0.00054149	     -0.19524223	     -0.05617887	      0.88271266	     -0.00030121	     -0.20933928	     -0.00000001	     -0.00000001	     31.65697286
      0.91793267	     -0.05341580	     -0.00054176	     -0.19521989	     -0.05617840	      0.88271069	     -0.00030185	     -0.20933702	     -0.00000001	     -0.00000001	     31.59819339
      0.91959314	     -0.05338108	     -0.00054282	     -0.19518520	     -0.05617762	      0.88270755	     -0.00030283	     -0.20933372	     -0.00000001	     -0.00000001	     31.65670840
      0.92094321	     -0.05335446	     -0.00054254	     -0.19515862	     -0.05617696	      0.88270499	     -0.00030361	     -0.20933134	     -0.00000001	     -0.00000001	     31.50858123
      0.92229328	     -0.05333095	     -0.00054373	     -0.19513511	     -0.05617628	      0.88270243	     -0.00030437	     -0.20932933	     -0.00000001	     -0.00000001	     31.65461830
      0.92364335	     -0.05331261	     -0.00054282	     -0.19511681	     -0.05617559	      0.88269986	     -0.00030511	     -0.20932779	     -0.00000001	     -0.00000001	     31.36367362
      0.92483298	     -0.05330240	     -0.00054465	     -0.19510655	     -0.05617496	      0.88269759	     -0.00030576	     -0.20932696	     -0.00000001	     -0.00000001	     31.54964829
      0.92602262	     -0.05329820	     -0.00054491	     -0.19510234	     -0.05617431	      0.88269531	     -0.00030639	     -0.20932677	     -0.00000001	     -0.00000001	     31.35131021
      0.92721225	     -0.05329945	     -0.00054660	     -0.19510354	     -0.05617366	      0.88269302	     -0.00030700	     -0.20932731	     -0.00000001	     -0.00000001	     31.38700188
      0.92879017	     -0.05330891	     -0.00054785	     -0.19511295	     -0.05617276	      0.88268997	     -0.00030780	     -0.20932928	     -0.00000001	     -0.00000001	     31.15028203
      0.93000724	     -0.05332087	     -0.00055052	     -0.19512481	     -0.05617205	      0.88268761	     -0.00030839	     -0.20933183	     -0.00000001	     -0.00000001	     31.29217366
      0.93122430	     -0.05333739	     -0.00055169	     -0.19514128	     -0.05617132	      0.88268523	     -0.00030897	     -0.20933530	     -0.00000001	     -0.00000001	     31.05573633
      0.93244137	     -0.05335863	     -0.00055421	     -0.19516243	     -0.05617058	      0.88268284	     -0.00030953	     -0.20933974	     -0.00000001	     -0.00000001	     31.06690824
      0.93399956	     -0.05339250	     -0.00055617	     -0.19519623	     -0.05616961	      0.88267975	     -0.00031023	     -0.20934689	     -0.00000001	     -0.00000001	     30.74300428
      0.93520067	     -0.05342301	     -0.00055949	     -0.19522662	     -0.05616883	      0.88267734	     -0.00031075	     -0.20935355	     -0.00000001	     -0.00000001	     30.85820174
      0.93640178	     -0.05345712	     -0.00056122	     -0.19526067	     -0.05616804	      0.88267492	     -0.00031126	     -0.20936122	     -0.00000001	     -0.00000001	     30.57777874
      0.93760290	     -0.05349480	     -0.00056406	     -0.19529827	     -0.05616723	      0.88267247	     -0.00031174	     -0.20936990	     -0.00000001	     -0.00000001	     30.52581817
      0.93922670	     -0.05355069	     -0.00056656	     -0.19535409	     -0.05616611	      0.88266913	     -0.00031237	     -0.20938324	     -0.00000001	     -0.00000001	     30.13864648
      0.94042590	     -0.05359540	     -0.00056993	     -0.19539870	     -0.05616525	      0.88266663	     -0.00031281	     -0.20939426	     -0.00000001	     -0.00000001	     30.19052078
      0.94162510	     -0.05364237	     -0.00057155	     -0.19544564	     -0.05616438	      0.88266410	     -0.00031324	     -0.20940624	     -0.00000001	     -0.00000001	     29.86639590
      0.94309344	     -0.05370300	     -0.00057487	     -0.19550621	     -0.05616327	      0.88266097	     -0.00031374	     -0.20942220	     -0.00000001	     -0.00000001	     29.79234811
      0.94440411	     -0.05376014	     -0.00057604	     -0.19556335	     -0.05616226	      0.88265814	     -0.00031416	     -0.20943761	     -0.00000001	     -0.00000001	     29.34322442
      0.94571479	     -0.05382014	     -0.00057921	     -0.19562331	     -0.05616122	      0.88265528	     -0.00031455	     -0.20945409	     -0.00000001	     -0.00000001	     29.34491652
      0.94702547	     -0.05388125	     -0.00058009	     -0.19568445	     -0.05616014	      0.88265239	     -0.00031492	     -0.20947163	     -0.00000001	     -0.00000002	     28.87155962
      0.94833614	     -0.05394591	     -0.00058326	     -0.19574908	     -0.05615904	      0.88264946	     -0.00031527	     -0.20949024	     -0.00000001	     -0.00000002	     28.86721217
      0.94964682	     -0.05401325	     -0.00058386	     -0.19581649	     -0.05615790	      0.88264651	     -0.00031560	     -0.20950989	     -0.00000001	     -0.00000002	     28.38308818
      0.95095749	     -0.05408241	     -0.00058676	     -0.19588565	     -0.05615673	      0.88264352	     -0.00031590	     -0.20953053	     -0.00000001	     -0.00000002	     28.38525089
      0.95226817	     -0.05415260	     -0.00058683	     -0.19595594	     -0.05615552	      0.88264051	     -0.00031618	     -0.20955209	     -0.00000001	     -0.00000002	     27.91504294
      0.95357885	     -0.05422313	     -0.00058938	     -0.19602651	     -0.05615427	      0.88263747	     -0.00031643	     -0.20957448	     -0.00000001	     -0.00000002	     27.92335361
      0.95488952	     -0.05429350	     -0.00058903	     -0.19609702	     -0.05615299	      0.88263442	     -0.00031666	     -0.20959760	     -0.00000001	     -0.00000002	     27.48296556
      0.95620020	     -0.05436294	     -0.00059109	     -0.19616655	     -0.05615166	      0.88263134	     -0.00031686	     -0.20962134	     -0.00000001	     -0.00000002	     27.48025957
      0.95751088	     -0.05443139	     -0.00059014	     -0.19623519	     -0.05615030	      0.88262825	     -0.00031704	     -0.20964560	     -0.00000001	     -0.00000002	     27.07667496
      0.95882155	     -0.05449945	     -0.00059179	     -0.19630338	     -0.05614889	      0.88262514	     -0.00031719	     -0.20967030	     -0.00000001	     -0.00000002	     27.06576887
      0.96013223	     -0.05456645	     -0.00059055	     -0.19637061	     -0.05614744	      0.88262203	     -0.00031732	     -0.20969535	     -0.00000001	     -0.00000002	     26.71233911
      0.96144291	     -0.05463197	     -0.00059181	     -0.19643629	     -0.05614594	      0.88261892	     -0.00031742	     -0.20972066	     -0.00000001	     -0.00000002	     26.69299748
      0.96275358	     -0.05469599	     -0.00059032	     -0.19650058	     -0.05614439	      0.88261581	     -0.00031749	     -0.20974615	     -0.00000001	     -0.00000002	     26.39737822
      0.96406426	     -0.05475751	     -0.00059122	     -0.19656229	     -0.05614280	      0.88261270	     -0.00031754	     -0.20977171	     -0.00000001	     -0.00000002	     26.37166028
      0.96537493	     -0.05481627	     -0.00058943	     -0.19662135	     -0.05614116	      0.88260962	     -0.00031756	     -0.20979723	     -0.00000001	     -0.00000002	     26.13859099
      0.96668561	     -0.05487206	     -0.00058993	     -0.19667737	     -0.05613946	      0.88260655	     -0.00031756	     -0.20982261	     -0.00000001	     -0.00000002	     26.11316762
      0.96799629	     -0.05492420	     -0.00058790	     -0.19672984	     -0.05613772	      0.88260351	     -0.00031753	     -0.20984775	     -0.00000001	     -0.00000002	     25.94574919
      0.96930696	     -0.05497152	     -0.00058785	     -0.19677744	     -0.05613592	      0.88260051	     -0.00031747	     -0.20987252	     -0.00000001	     -0.00000002	     25.92620370
      0.97061764	     -0.05501326	     -0.00058522	     -0.19681955	     -0.05613407	      0.88259755	     -0.00031739	     -0.20989678	     -0.00000001	     -0.00000002	     25.81215543
      0.97192832	     -0.05504998	     -0.00058428	     -0.19685658	     -0.05613217	      0.88259463	     -0.00031728	     -0.20992040	     -0.00000001	     -0.00000002	     25.78367374
      0.97323899	     -0.05508243	     -0.00058101	     -0.19688944	     -0.05613021	      0.88259177	     -0.00031715	     -0.20994329	     -0.00000001	     -0.00000001	     25.69629202
      0.97454967	     -0.05511163	     -0.00057929	     -0.19691899	     -0.05612820	      0.88258898	     -0.00031699	     -0.20996542	     -0.00000001	     -0.00000001	     25.65872309
      0.97586034	     -0.05513743	     -0.00057547	     -0.19694522	     -0.05612613	      0.88258626	     -0.00031681	     -0.20998676	     -0.00000001	     -0.00000001	     25.58269127
      0.97717102	     -0.05516079	     -0.00057380	     -0.19696893	     -0.05612401	      0.88258361	     -0.00031660	     -0.21000732	     -0.00000001	     -0.00000001	     25.53185607
      0.97848170	     -0.05518251	     -0.00057092	     -0.19699106	     -0.05612183	      0.88258105	     -0.00031637	     -0.21002713	     -0.00000001	     -0.00000001	     25.46778600
      0.97979237	     -0.05520235	     -0.00056960	     -0.19701124	     -0.05611960	      0.88257858	     -0.00031611	     -0.21004618	     -0.00000001	     -0.00000001	     25.41907511
      0.98110305	     -0.05521846	     -0.00056707	     -0.19702774	     -0.05611732	      0.88257621	     -0.00031583	     -0.21006446	     -0.00000001	     -0.00000001	     25.36805170
      0.98241373	     -0.05523176	     -0.00056612	     -0.19704138	     -0.05611497	      0.88257393	     -0.00031553	     -0.21008202	     -0.00000001	     -0.00000001	     25.31780921
      0.98372440	     -0.05524499	     -0.00056327	     -0.19705501	     -0.05611258	      0.88257177	     -0.00031521	     -0.21009894	     -0.00000001	     -0.00000001	     25.26334897
      0.98503508	     -0.05525627	     -0.00056138	     -0.19706665	     -0.05611013	      0.88256972	     -0.00031486	     -0.21011520	     -0.00000001	     -0.00000001	     25.20496990
      0.98634576	     -0.05526425	     -0.00055813	     -0.19707505	     -0.05610762	      0.88256778	     -0.00031449	     -0.21013074	     -0.00000001	     -0.00000001	     25.16403678
      0.98765643	     -0.05526928	     -0.00055602	     -0.19708045	     -0.05610506	      0.88256596	     -0.00031409	     -0.21014549	     -0.00000001	     -0.00000001	     25.13064942
      0.98925011	     -0.05527157	     -0.00055160	     -0.19708327	     -0.05610187	      0.88256392	     -0.00031359	     -0.21016230	     -0.00000001	     -0.00000001	     25.10142670
      0.99040217	     -0.05527027	     -0.00055044	     -0.19708227	     -0.05609951	      0.88256256	     -0.00031320	     -0.21017366	     -0.00000001	     -0.00000001	     25.07458125
      0.99155424	     -0.05526428	     -0.00054727	     -0.19707666	     -0.05609711	      0.88256129	     -0.00031280	     -0.21018428	     -0.00000001	     -0.00000001	     25.06233243
      0.99313123	     -0.05524773	     -0.00054357	     -0.19706060	     -0.05609376	      0.88255973	     -0.00031222	     -0.21019749	     -0.00000001	     -0.00000001	     25.06057169
      0.99453328	     -0.05522771	     -0.00053859	     -0.19704107	     -0.05609072	      0.88255849	     -0.00031168	     -0.21020784	     -0.00000001	     -0.00000001	     25.05331616
      0.99593532	     -0.05520426	     -0.00053605	     -0.19701803	     -0.05608761	      0.88255741	     -0.00031112	     -0.21021692	     -0.00000001	     -0.00000000	     25.05574448
      0.99713460	     -0.05518169	     -0.00053124	     -0.19699588	     -0.05608490	      0.88255660	     -0.00031062	     -0.21022368	     -0.00000001	     -0.00000000	     25.04597256
      0.99833389	     -0.05515659	     -0.00052832	     -0.19697115	     -0.05608215	      0.88255591	     -0.00031010	     -0.21022955	     -0.00000001	     -0.00000000	     25.04945601
      0.99980002	     -0.05512148	     -0.00052294	     -0.19693653	     -0.05607872	      0.88255521	     -0.00030945	     -0.21023549	     -0.00000001	     -0.00000000	     25.07235991
      1.00126615	     -0.05508158	     -0.00051924	     -0.19689706	     -0.05607523	      0.88255467	     -0.00030877	     -0.21024004	     -0.00000001	     -0.00000000	     25.09915449
      1.00245189	     -0.05504634	     -0.00051373	     -0.19686224	     -0.05607237	      0.88255436	     -0.00030820	     -0.21024271	     -0.00000001	     -0.00000000	     25.12375170
      1.00363764	     -0.05500895	     -0.00051024	     -0.19682519	     -0.05606946	      0.88255416	     -0.00030762	     -0.21024448	     -0.00000001	     -0.00000000	     25.15576652
      1.00513689	     -0.05495771	     -0.00050465	     -0.19677442	     -0.05606572	      0.88255405	     -0.00030687	     -0.21024546	     -0.00000001	     -0.00000000	     25.23552085
      1.00663614	     -0.05490117	     -0.00050156	     -0.19671827	     -0.05606192	      0.88255411	     -0.00030609	     -0.21024500	     -0.00000001	      0.00000000	     25.32801509
      1.00777929	     -0.05485429	     -0.00049715	     -0.19667173	     -0.05605898	      0.88255426	     -0.00030548	     -0.21024365	     -0.00000001	      0.00000000	     25.42057597
      1.00892244	     -0.05480337	     -0.00049481	     -0.19662109	     -0.05605601	      0.88255452	     -0.00030485	     -0.21024142	     -0.00000001	      0.00000000	     25.51284393
      1.01048754	     -0.05472530	     -0.00049045	     -0.19654342	     -0.05605189	      0.88255502	     -0.00030398	     -0.21023686	     -0.00000000	      0.00000000	     25.67923235
      1.01205264	     -0.05463485	     -0.00048803	     -0.19645330	     -0.05604770	      0.88255569	     -0.00030309	     -0.21023038	     -0.00000000	      0.00000000	     25.86940209
      1.01313940	     -0.05456409	     -0.00048372	     -0.19638284	     -0.05604476	      0.88255626	     -0.00030245	     -0.21022465	     -0.00000000	      0.00000000	     26.01552174
      1.01422616	     -0.05448704	     -0.00048110	     -0.19630604	     -0.05604178	      0.88255692	     -0.00030180	     -0.21021785	     -0.00000000	      0.00000000	     26.16585221
      1.01589735	     -0.05435624	     -0.00047606	     -0.19617562	     -0.05603717	      0.88255809	     -0.00030079	     -0.21020521	     -0.00000000	      0.00000001	     26.44742482
      1.01726832	     -0.05423739	     -0.00047293	     -0.19605704	     -0.05603334	      0.88255921	     -0.00029995	     -0.21019281	     -0.00000000	      0.00000001	     26.69133528
      1.01863929	     -0.05410795	     -0.00046789	     -0.19592791	     -0.05602947	      0.88256045	     -0.00029909	     -0.21017851	     -0.00000000	      0.00000001	     26.98236932
      1.02001026	     -0.05396894	     -0.00046509	     -0.19578912	     -0.05602557	      0.88256184	     -0.00029821	     -0.21016228	     -0.00000000	      0.00000001	     27.26875525
      1.02123526	     -0.05383764	     -0.00046023	     -0.19565807	     -0.05602206	      0.88256320	     -0.00029742	     -0.21014616	     -0.00000000	      0.00000001	     27.56102888
      1.02246027	     -0.05369964	     -0.00045771	     -0.19552023	     -0.05601853	      0.88256466	     -0.00029662	     -0.21012854	     -0.00000000	      0.00000001	     27.86696358
      1.02368528	     -0.05355481	     -0.00045388	     -0.19537558	     -0.05601498	      0.88256624	     -0.00029580	     -0.21010943	     -0.00000000	      0.00000001	     28.20297815
      1.02522944	     -0.05336431	     -0.00045081	     -0.19518521	     -0.05601049	      0.88256839	     -0.00029477	     -0.21008328	     -0.00000000	      0.00000001	     28.64526765
      1.02645521	     -0.05320765	     -0.00044676	     -0.19502869	     -0.05600691	      0.88257023	     -0.00029393	     -0.21006095	     -0.00000000	      0.00000001	     29.01479913
      1.02768097	     -0.05304666	     -0.00044476	     -0.19486775	     -0.05600332	      0.88257218	     -0.00029309	     -0.21003729	     -0.00000000	      0.00000001	     29.40154136
      1.02890674	     -0.05288128	     -0.00044161	     -0.19470243	     -0.05599973	      0.88257424	     -0.00029224	     -0.21001237	     -0.00000000	      0.00000001	     29.81305305
      1.03045201	     -0.05266594	     -0.00043942	     -0.19448707	     -0.05599519	      0.88257701	     -0.00029116	     -0.20997920	     -0.00000000	      0.00000001	     30.37786816
      1.03164215	     -0.05249450	     -0.00043577	     -0.19431567	     -0.05599170	      0.88257926	     -0.00029032	     -0.20995235	     -0.00000000	      0.00000001	     30.80737162
      1.03283230	     -0.05231850	     -0.00043378	     -0.19413962	     -0.05598821	      0.88258162	     -0.00028948	     -0.20992438	     -0.00000000	      0.00000001	     31.26778356
      1.03426886	     -0.05210028	     -0.00042973	     -0.19392137	     -0.05598400	      0.88258462	     -0.00028845	     -0.20988914	     -0.00000000	      0.00000001	     31.84051045
      1.03555148	     -0.05190123	     -0.00042805	     -0.19372219	     -0.05598026	      0.88258742	     -0.00028752	     -0.20985637	     -0.00000000	      0.00000002	     32.38449134
      1.03683410	     -0.05169918	     -0.00042413	     -0.19352006	     -0.05597654	      0.88259035	     -0.00028659	     -0.20982242	     -0.00000000	      0.00000002	     32.90787820
      1.03811672	     -0.05149491	     -0.00042254	     -0.19331561	     -0.05597283	      0.88259339	     -0.00028566	     -0.20978739	     -0.00000000	      0.00000002	     33.47190543
      1.03939934	     -0.05129002	     -0.00041841	     -0.19311059	     -0.05596915	      0.88259656	     -0.00028471	     -0.20975135	     -0.00000000	      0.00000002	     33.99588530
      1.04068196	     -0.05108548	     -0.00041710	     -0.19290580	     -0.05596549	      0.88259983	     -0.00028377	     -0.20971445	     -0.00000000	      0.00000002	     34.57388742
      1.04196459	     -0.05088085	     -0.00041276	     -0.19270098	     -0.05596187	      0.88260322	     -0.00028282	     -0.20967678	     -0.00000000	      0.00000002	     35.10773882
      1.04324721	     -0.05067663	     -0.00041183	     -0.19249644	     -0.05595828	      0.88260672	     -0.00028187	     -0.20963842	     -0.00000000	      0.00000002	     35.71074147
      1.04436553	     -0.05049901	     -0.00040788	     -0.19231861	     -0.05595517	      0.88260985	     -0.00028104	     -0.20960447	     -0.00000000	      0.00000002	     36.15729662
      1.04548386	     -0.05032228	     -0.00040582	     -0.19214160	     -0.05595210	      0.88261306	     -0.00028020	     -0.20957012	     -0.00000000	      0.00000002	     36.65772795
      1.04688404	     -0.05010254	     -0.00040145	     -0.19192154	     -0.05594831	      0.88261718	     -0.00027915	     -0.20952661	     -0.00000000	      0.00000002	     37.25374335
      1.04828422	     -0.04988405	     -0.00039910	     -0.19170262	     -0.05594456	      0.88262140	     -0.00027810	     -0.20948269	     -0.00000000	      0.00000002	     37.89263878
      1.04939374	     -0.04971651	     -0.00039517	     -0.19153478	     -0.05594164	      0.88262481	     -0.00027727	     -0.20944778	     -0.00000000	      0.00000002	     38.28396553
      1.05050326	     -0.04955254	     -0.00039343	     -0.19137043	     -0.05593876	      0.88262828	     -0.00027643	     -0.20941288	     -0.00000000	      0.00000002	     38.74822586
      1.05192608	     -0.04934954	     -0.00038984	     -0.19116695	     -0.05593513	      0.88263280	     -0.00027536	     -0.20936832	     -0.00000000	      0.00000002	     39.29176915
      1.05334890	     -0.04915543	     -0.00038842	     -0.19097226	     -0.05593157	      0.88263740	     -0.00027429	     -0.20932408	     -0.00000000	      0.00000002	     39.91326166
      1.05439564	     -0.04901762	     -0.00038478	     -0.19083409	     -0.05592899	      0.88264082	     -0.00027350	     -0.20929182	     -0.00000000	      0.00000002	     40.23724076
      1.05544238	     -0.04888515	     -0.00038311	     -0.19070119	     -0.05592647	      0.88264427	     -0.00027271	     -0.20925985	     -0.00000000	      0.00000002	     40.63243972
      1.05694915	     -0.04870442	     -0.00037985	     -0.19051982	     -0.05592290	      0.88264927	     -0.00027158	     -0.20921448	     -0.00000000	      0.00000002	     41.13571090
      1.05822918	     -0.04856065	     -0.00037863	     -0.19037546	     -0.05591995	      0.88265354	     -0.00027061	     -0.20917666	     -0.00000000	      0.00000002	     41.59342101
      1.05950921	     -0.04842552	     -0.00037592	     -0.19023976	     -0.05591707	      0.88265782	     -0.00026965	     -0.20913961	     -0.00000000	      0.00000002	     41.95419342
      1.06078924	     -0.04829959	     -0.00037610	     -0.19011315	     -0.05591425	      0.88266210	     -0.00026869	     -0.20910341	     -0.00000000	      0.00000002	     42.40535931
      1.06206927	     -0.04818282	     -0.00037354	     -0.18999578	     -0.05591151	      0.88266637	     -0.00026773	     -0.20906814	     -0.00000000	      0.00000002	     42.67508353
      1.06315904	     -0.04809082	     -0.00037444	     -0.18990316	     -0.05590924	      0.88266999	     -0.00026692	     -0.20903891	     -0.00000000	      0.00000002	     43.00850924
      1.06424881	     -0.04800396	     -0.00037325	     -0.18981574	     -0.05590702	      0.88267359	     -0.00026611	     -0.20901042	     -0.00000000	      0.00000002	     43.23377545
      1.06563646	     -0.04790096	     -0.00037322	     -0.18971197	     -0.05590427	      0.88267812	     -0.00026508	     -0.20897524	     -0.00000000	      0.00000002	     43.58218518
      1.06702410	     -0.04780724	     -0.00037140	     -0.18961754	     -0.05590161	      0.88268260	     -0.00026405	     -0.20894128	     -0.00000000	      0.00000002	     43.79638475
      1.06811166	     -0.04774161	     -0.00037264	     -0.18955125	     -0.05589958	      0.88268605	     -0.00026325	     -0.20891558	     -0.00000000	      0.00000002	     44.05922897
      1.06919922	     -0.04768202	     -0.00037220	     -0.18949105	     -0.05589762	      0.88268946	     -0.00026246	     -0.20889070	     -0.00000000	      0.00000002	     44.21026931
      1.07061413	     -0.04761365	     -0.00037330	     -0.18942183	     -0.05589514	      0.88269380	     -0.00026143	     -0.20885962	     -0.00000000	      0.00000002	     44.47869073
      1.07202904	     -0.04755398	     -0.00037249	     -0.18936138	     -0.05589276	      0.88269804	     -0.00026041	     -0.20883000	     -0.00000000	      0.00000002	     44.61531056
      1.07306753	     -0.04751611	     -0.00037469	     -0.18932284	     -0.05589107	      0.88270107	     -0.00025966	     -0.20880919	     -0.00000000	      0.00000002	     44.83179904
      1.07410603	     -0.04748206	     -0.00037508	     -0.18928817	     -0.05588944	      0.88270403	     -0.00025892	     -0.20878915	     -0.00000000	      0.00000002	     44.94020892
      1.07560035	     -0.04744048	     -0.00037704	     -0.18924567	     -0.05588718	      0.88270816	     -0.00025787	     -0.20876166	     -0.00000000	      0.00000002	     45.15837909
      1.07687418	     -0.04741097	     -0.00037758	     -0.18921540	     -0.05588534	      0.88271156	     -0.00025698	     -0.20873945	     -0.00000000	      0.00000002	     45.25547170
      1.07814801	     -0.04738784	     -0.00038036	     -0.18919145	     -0.05588357	      0.88271484	     -0.00025609	     -0.20871834	     -0.00000000	      0.00000002	     45.46656845
      1.07942185	     -0.04736934	     -0.00038063	     -0.18917222	     -0.05588188	      0.88271799	     -0.00025522	     -0.20869833	     -0.00000000	      0.00000002	     45.51280354
      1.08069568	     -0.04735750	     -0.00038446	     -0.18915953	     -0.05588027	      0.88272100	     -0.00025436	     -0.20867938	     -0.00000000	      0.00000002	     45.75670868
      1.08178087	     -0.04735030	     -0.00038458	     -0.18915170	     -0.05587896	      0.88272347	     -0.00025363	     -0.20866408	     -0.00000000	      0.00000002	     45.75204962
      1.08286607	     -0.04734797	     -0.00038711	     -0.18914868	     -0.05587770	      0.88272583	     -0.00025291	     -0.20864954	     -0.00000000	      0.00000001	     45.88588399
      1.08424958	     -0.04734977	     -0.00038886	     -0.18914965	     -0.05587618	      0.88272870	     -0.00025200	     -0.20863209	     -0.00000000	      0.00000001	     45.96665107
      1.08563308	     -0.04735889	     -0.00039301	     -0.18915786	     -0.05587475	      0.88273141	     -0.00025111	     -0.20861586	     -0.00000000	      0.00000001	     46.17004933
      1.08672128	     -0.04736876	     -0.00039365	     -0.18916711	     -0.05587369	      0.88273342	     -0.00025042	     -0.20860394	     -0.00000000	      0.00000001	     46.16221689
      1.08780947	     -0.04738360	     -0.00039658	     -0.18918125	     -0.05587268	      0.88273533	     -0.00024973	     -0.20859275	     -0.00000000	      0.00000001	     46.27317774
      1.08921609	     -0.04740698	     -0.00039875	     -0.18920381	     -0.05587146	      0.88273765	     -0.00024887	     -0.20857937	     -0.00000000	      0.00000001	     46.33363563
      1.09062272	     -0.04743822	     -0.00040358	     -0.18923414	     -0.05587033	      0.88273979	     -0.00024801	     -0.20856720	     -0.00000000	      0.00000001	     46.51753587
      1.09166174	     -0.04746198	     -0.00040422	     -0.18925733	     -0.05586956	      0.88274127	     -0.00024739	     -0.20855898	     -0.00000000	      0.00000001	     46.48733056
      1.09270076	     -0.04749106	     -0.00040728	     -0.18928577	     -0.05586883	      0.88274266	     -0.00024679	     -0.20855142	     -0.00000000	      0.00000001	     46.55923098
      1.09418397	     -0.04753697	     -0.00041027	     -0.18933082	     -0.05586787	      0.88274450	     -0.00024593	     -0.20854176	     -0.00000000	      0.00000001	     46.61001530
      1.09545225	     -0.04758282	     -0.00041439	     -0.18937590	     -0.05586713	      0.88274592	     -0.00024522	     -0.20853454	     -0.00000000	      0.00000001	     46.69979564
      1.09672054	     -0.04763068	     -0.00041590	     -0.18942308	     -0.05586646	      0.88274722	     -0.00024452	     -0.20852828	     -0.00000000	      0.00000001	     46.71038694
      1.09798882	     -0.04768673	     -0.00042061	     -0.18947836	     -0.05586585	      0.88274839	     -0.00024384	     -0.20852293	     -0.00000000	      0.00000001	     46.79331861
      1.09925710	     -0.04774289	     -0.00042121	     -0.18953390	     -0.05586532	      0.88274945	     -0.00024318	     -0.20851852	     -0.00000000	      0.00000001	     46.77765956
      1.10033941	     -0.04779951	     -0.00042560	     -0.18958987	     -0.05586491	      0.88275026	     -0.00024262	     -0.20851547	     -0.00000000	      0.00000000	     46.80605204
      1.10142171	     -0.04785641	     -0.00042714	     -0.18964622	     -0.05586456	      0.88275098	     -0.00024208	     -0.20851309	     -0.00000000	      0.00000000	     46.79619083
      1.10279549	     -0.04793666	     -0.00043095	     -0.18972574	     -0.05586417	      0.88275179	     -0.00024141	     -0.20851103	     -0.00000000	      0.00000000	     46.78670736
      1.10416927	     -0.04802030	     -0.00043262	     -0.18980872	     -0.05586386	      0.88275247	     -0.00024076	     -0.20851005	     -0.00000000	      0.00000000	     46.77013004
      1.10525597	     -0.04809532	     -0.00043708	     -0.18988314	     -0.05586366	      0.88275292	     -0.00024026	     -0.20851002	     -0.00000000	      0.00000000	     46.72169282
      1.10634268	     -0.04817013	     -0.00043904	     -0.18995744	     -0.05586350	      0.88275329	     -0.00023978	     -0.20851065	     -0.00000000	      0.00000000	     46.68337416
      1.10773694	     -0.04827460	     -0.00044318	     -0.19006122	     -0.05586336	      0.88275367	     -0.00023918	     -0.20851242	     -0.00000000	      0.00000000	     46.59723256
      1.10913121	     -0.04838108	     -0.00044494	     -0.19016712	     -0.05586329	      0.88275393	     -0.00023860	     -0.20851527	     -0.00000000	      0.00000000	     46.56124131
      1.11017431	     -0.04847045	     -0.00044945	     -0.19025595	     -0.05586328	      0.88275406	     -0.00023819	     -0.20851808	     -0.00000000	      0.00000000	     46.41558828
      1.11121741	     -0.04855872	     -0.00045173	     -0.19034378	     -0.05586330	      0.88275412	     -0.00023779	     -0.20852149	     -0.00000000	      0.00000000	     46.33949081
      1.11268214	     -0.04869056	     -0.00045682	     -0.19047497	     -0.05586339	      0.88275411	     -0.00023725	     -0.20852725	     -0.00000000	     -0.00000000	     46.16462729
      1.11414688	     -0.04882346	     -0.00045930	     -0.19060732	     -0.05586353	      0.88275398	     -0.00023673	     -0.20853414	     -0.00000000	     -0.00000000	     46.08788620
      1.11514919	     -0.04892401	     -0.00046399	     -0.19070742	     -0.05586367	      0.88275383	     -0.00023640	     -0.20853945	     -0.00000000	     -0.00000000	     45.85031615
      1.11615149	     -0.04902238	     -0.00046599	     -0.19080544	     -0.05586383	      0.88275363	     -0.00023608	     -0.20854530	     -0.00000000	     -0.00000000	     45.72466901
      1.11771531	     -0.04918482	     -0.00047026	     -0.19096732	     -0.05586413	      0.88275322	     -0.00023560	     -0.20855543	     -0.00000000	     -0.00000000	     45.44147306
      1.11900846	     -0.04932175	     -0.00047255	     -0.19110386	     -0.05586441	      0.88275279	     -0.00023524	     -0.20856476	     -0.00000000	     -0.00000000	     45.27030986
      1.12030160	     -0.04946797	     -0.00047685	     -0.19124964	     -0.05586473	      0.88275227	     -0.00023489	     -0.20857490	     -0.00000000	     -0.00000000	     44.94070318
      1.12159474	     -0.04961226	     -0.00047837	     -0.19139362	     -0.05586508	      0.88275168	     -0.00023457	     -0.20858588	     -0.00000000	     -0.00000000	     44.80125572
      1.12272829	     -0.04974866	     -0.00048251	     -0.19152968	     -0.05586541	      0.88275110	     -0.00023431	     -0.20859612	     -0.00000000	     -0.00000000	     44.43625263
      1.12386183	     -0.04988192	     -0.00048435	     -0.19166268	     -0.05586576	      0.88275046	     -0.00023406	     -0.20860696	     -0.00000000	     -0.00000000	     44.25346733
      1.12499538	     -0.05001987	     -0.00048744	     -0.19180037	     -0.05586613	      0.88274975	     -0.00023384	     -0.20861831	     -0.00000000	     -0.00000000	     43.95974977
      1.12654594	     -0.05020655	     -0.00049015	     -0.19198677	     -0.05586665	      0.88274869	     -0.00023356	     -0.20863462	     -0.00000000	     -0.00000000	     43.68752230
      1.12772142	     -0.05035306	     -0.00049391	     -0.19213304	     -0.05586706	      0.88274781	     -0.00023337	     -0.20864747	     -0.00000000	     -0.00000001	     43.30616340
      1.12889689	     -0.05049490	     -0.00049573	     -0.19227473	     -0.05586748	      0.88274687	     -0.00023321	     -0.20866071	     -0.00000000	     -0.00000001	     43.09843423
      1.13007237	     -0.05063999	     -0.00049883	     -0.19241964	     -0.05586791	      0.88274587	     -0.00023306	     -0.20867424	     -0.00000000	     -0.00000001	     42.75727695
      1.13158309	     -0.05082180	     -0.00050115	     -0.19260132	     -0.05586846	      0.88274449	     -0.00023290	     -0.20869203	     -0.00000000	     -0.00000001	     42.48027286
      1.13274706	     -0.05096623	     -0.00050476	     -0.19274561	     -0.05586889	      0.88274335	     -0.00023280	     -0.20870593	     -0.00000000	     -0.00000001	     42.06059799
      1.13391103	     -0.05110519	     -0.00050649	     -0.19288453	     -0.05586932	      0.88274216	     -0.00023273	     -0.20872001	     -0.00000000	     -0.00000001	     41.83429055
      1.13530876	     -0.05127562	     -0.00051020	     -0.19305486	     -0.05586982	      0.88274065	     -0.00023266	     -0.20873705	     -0.00000000	     -0.00000001	     41.38623511
      1.13670648	     -0.05143852	     -0.00051150	     -0.19321779	     -0.05587032	      0.88273906	     -0.00023263	     -0.20875423	     -0.00000000	     -0.00000001	     41.20593281
      1.13778729	     -0.05157075	     -0.00051509	     -0.19334997	     -0.05587070	      0.88273777	     -0.00023262	     -0.20876753	     -0.00000000	     -0.00000001	     40.74844757
      1.13886810	     -0.05169705	     -0.00051677	     -0.19347631	     -0.05587107	      0.88273644	     -0.00023263	     -0.20878087	     -0.00000000	     -0.00000001	     40.51555650
      1.14036577	     -0.05187389	     -0.00052022	     -0.19365317	     -0.05587156	      0.88273452	     -0.00023268	     -0.20879934	     -0.00000000	     -0.00000001	     40.06127677
      1.14168798	     -0.05202487	     -0.00052196	     -0.19380425	     -0.05587197	      0.88273276	     -0.00023275	     -0.20881564	     -0.00000000	     -0.00000001	     39.81370161
      1.14301020	     -0.05217952	     -0.00052558	     -0.19395896	     -0.05587236	      0.88273093	     -0.00023285	     -0.20883185	     -0.00000000	     -0.00000001	     39.33324764
      1.14433241	     -0.05232492	     -0.00052661	     -0.19410453	     -0.05587272	      0.88272905	     -0.00023298	     -0.20884799	     -0.00000000	     -0.00000001	     39.17361385
      1.14550506	     -0.05245901	     -0.00053000	     -0.19423871	     -0.05587302	      0.88272733	     -0.00023312	     -0.20886218	     -0.00000000	     -0.00000001	     38.70037735
      1.14667770	     -0.05258519	     -0.00053129	     -0.19436506	     -0.05587330	      0.88272557	     -0.00023327	     -0.20887628	     -0.00000000	     -0.00000001	     38.50019891
      1.14785035	     -0.05271239	     -0.00053368	     -0.19449242	     -0.05587355	      0.88272376	     -0.00023345	     -0.20889022	     -0.00000000	     -0.00000001	     38.14763355
      1.14943653	     -0.05287659	     -0.00053545	     -0.19465691	     -0.05587384	      0.88272126	     -0.00023373	     -0.20890884	     -0.00000000	     -0.00000001	     37.87637567
      1.15065193	     -0.05300361	     -0.00053830	     -0.19478411	     -0.05587403	      0.88271930	     -0.00023397	     -0.20892288	     -0.00000000	     -0.00000001	     37.43268852
      1.15186734	     -0.05312244	     -0.00053931	     -0.19490321	     -0.05587418	      0.88271731	     -0.00023424	     -0.20893673	     -0.00000000	     -0.00000001	     37.26394890
      1.15308274	     -0.05324156	     -0.00054146	     -0.19502257	     -0.05587430	      0.88271528	     -0.00023453	     -0.20895036	     -0.00000000	     -0.00000001	     36.90587069
      1.15462581	     -0.05338351	     -0.00054255	     -0.19516491	     -0.05587439	      0.88271266	     -0.00023492	     -0.20896734	     -0.00000000	     -0.00000001	     36.72587822
      1.15582629	     -0.05349539	     -0.00054508	     -0.19527704	     -0.05587442	      0.88271059	     -0.00023526	     -0.20898028	     -0.00000000	     -0.00000001	     36.27583238
      1.15702677	     -0.05359936	     -0.00054581	     -0.19538134	     -0.05587441	      0.88270849	     -0.00023562	     -0.20899303	     -0.00000000	     -0.00000001	     36.14737029
      1.15822725	     -0.05370480	     -0.00054766	     -0.19548709	     -0.05587436	      0.88270637	     -0.00023600	     -0.20900558	     -0.00000000	     -0.00000001	     35.81350307
      1.15983928	     -0.05384195	     -0.00054890	     -0.19562470	     -0.05587423	      0.88270350	     -0.00023655	     -0.20902228	     -0.00000000	     -0.00000001	     35.64444103
      1.16104199	     -0.05395028	     -0.00055162	     -0.19573333	     -0.05587408	      0.88270133	     -0.00023698	     -0.20903471	     -0.00000000	     -0.00000001	     35.16925916
      1.16224469	     -0.05405550	     -0.00055269	     -0.19583892	     -0.05587388	      0.88269915	     -0.00023744	     -0.20904730	     -0.00000000	     -0.00000001	     35.05055954
      1.16370521	     -0.05419045	     -0.00055536	     -0.19597427	     -0.05587358	      0.88269648	     -0.00023802	     -0.20906288	     -0.00000000	     -0.00000001	     34.56808945
      1.16501604	     -0.05430918	     -0.00055570	     -0.19609344	     -0.05587325	      0.88269406	     -0.00023857	     -0.20907733	     -0.00000000	     -0.00000001	     34.54232886
      1.16632687	     -0.05443628	     -0.00055762	     -0.19622094	     -0.05587286	      0.88269163	     -0.00023914	     -0.20909226	     -0.00000000	     -0.00000001	     33.98500766
      1.16763770	     -0.05455893	     -0.00055664	     -0.19634411	     -0.05587241	      0.88268918	     -0.00023974	     -0.20910784	     -0.00000000	     -0.00000001	     34.00237775
      1.16894853	     -0.05469073	     -0.00055734	     -0.19647637	     -0.05587190	      0.88268672	     -0.00024036	     -0.20912405	     -0.00000000	     -0.00000001	     33.40153965
      1.17025936	     -0.05481719	     -0.00055503	     -0.19660342	     -0.05587133	      0.88268424	     -0.00024101	     -0.20914104	     -0.00000000	     -0.00000001	     33.46061905
      1.17157019	     -0.05495241	     -0.00055456	     -0.19673918	     -0.05587070	      0.88268174	     -0.00024167	     -0.20915876	     -0.00000000	     -0.00000001	     32.83300570
      1.17288101	     -0.05508072	     -0.00055107	     -0.19686815	     -0.05586999	      0.88267921	     -0.00024236	     -0.20917729	     -0.00000000	     -0.00000001	     32.90338185
      1.17419184	     -0.05521598	     -0.00054947	     -0.19700402	     -0.05586922	      0.88267666	     -0.00024307	     -0.20919656	     -0.00000000	     -0.00000001	     32.26624032
      1.17550267	     -0.05534351	     -0.00054519	     -0.19713228	     -0.05586837	      0.88267408	     -0.00024381	     -0.20921658	     -0.00000000	     -0.00000001	     32.31458853
      1.17681350	     -0.05547627	     -0.00054276	     -0.19726572	     -0.05586745	      0.88267147	     -0.00024456	     -0.20923726	     -0.00000000	     -0.00000001	     31.68049477
      1.17812433	     -0.05560122	     -0.00053792	     -0.19739144	     -0.05586645	      0.88266883	     -0.00024534	     -0.20925860	     -0.00000000	     -0.00000001	     31.66390105
      1.17943516	     -0.05573095	     -0.00053482	     -0.19752191	     -0.05586537	      0.88266615	     -0.00024614	     -0.20928053	     -0.00000000	     -0.00000001	     31.03614571
      1.18074599	     -0.05585484	     -0.00052974	     -0.19764662	     -0.05586421	      0.88266342	     -0.00024696	     -0.20930308	     -0.00000000	     -0.00000001	     30.93638271
      1.18205681	     -0.05598335	     -0.00052624	     -0.19777592	     -0.05586297	      0.88266065	     -0.00024781	     -0.20932619	     -0.00000000	     -0.00000001	     30.34374480
      1.18336764	     -0.05610699	     -0.00052126	     -0.19790041	     -0.05586164	      0.88265784	     -0.00024868	     -0.20934987	     -0.00000000	     -0.00000001	     30.17876410
      1.18467847	     -0.05623430	     -0.00051777	     -0.19802854	     -0.05586022	      0.88265498	     -0.00024957	     -0.20937408	     -0.00000000	     -0.00000002	     29.63981190
      1.18598930	     -0.05635582	     -0.00051329	     -0.19815093	     -0.05585870	      0.88265206	     -0.00025048	     -0.20939880	     -0.00000000	     -0.00000002	     29.42566933
      1.18760654	     -0.05650780	     -0.00050985	     -0.19830394	     -0.05585670	      0.88264840	     -0.00025164	     -0.20942988	     -0.00000000	     -0.00000002	     28.71428882
      1.18881068	     -0.05661390	     -0.00050518	     -0.19841089	     -0.05585512	      0.88264562	     -0.00025252	     -0.20945346	     -0.00000000	     -0.00000002	     28.66841195
      1.19001482	     -0.05672345	     -0.00050207	     -0.19852127	     -0.05585345	      0.88264279	     -0.00025342	     -0.20947730	     -0.00000000	     -0.00000002	     28.20100506
      1.19158083	     -0.05685980	     -0.00049668	     -0.19865875	     -0.05585116	      0.88263904	     -0.00025462	     -0.20950868	     -0.00000000	     -0.00000002	     27.93695722
      1.19314684	     -0.05699989	     -0.00049342	     -0.19879992	     -0.05584871	      0.88263521	     -0.00025586	     -0.20954035	     -0.00000000	     -0.00000002	     27.22124834
      1.19428108	     -0.05709222	     -0.00048870	     -0.19889313	     -0.05584684	      0.88263240	     -0.00025677	     -0.20956346	     -0.00000000	     -0.00000002	     27.24404884
      1.19541532	     -0.05718860	     -0.00048588	     -0.19899034	     -0.05584489	      0.88262954	     -0.00025770	     -0.20958663	     -0.00000000	     -0.00000002	     26.90038302
      1.19710006	     -0.05732528	     -0.00048081	     -0.19912831	     -0.05584185	      0.88262522	     -0.00025911	     -0.20962116	     -0.00000000	     -0.00000002	     26.62217997
      1.19853634	     -0.05744140	     -0.00047771	     -0.19924550	     -0.05583910	      0.88262147	     -0.00026033	     -0.20965057	     -0.00000000	     -0.00000002	     26.18509823
      1.19997263	     -0.05754846	     -0.00047287	     -0.19935371	     -0.05583621	      0.88261767	     -0.00026159	     -0.20967992	     -0.00000000	     -0.00000002	     26.11233343
      1.20140891	     -0.05765953	     -0.00047061	     -0.19946588	     -0.05583318	      0.88261381	     -0.00026287	     -0.20970906	     -0.00000000	     -0.00000002	     25.59658590
      1.20266179	     -0.05774536	     -0.00046612	     -0.19955276	     -0.05583042	      0.88261040	     -0.00026400	     -0.20973433	     -0.00000000	     -0.00000002	     25.60582282
      1.20391467	     -0.05783434	     -0.00046369	     -0.19964272	     -0.05582755	      0.88260695	     -0.00026515	     -0.20975935	     -0.00000000	     -0.00000002	     25.28043081
      1.20542062	     -0.05793321	     -0.00045937	     -0.19974285	     -0.05582394	      0.88260277	     -0.00026656	     -0.20978912	     -0.00000000	     -0.00000002	     25.17000968
      1.20692657	     -0.05803431	     -0.00045710	     -0.19984516	     -0.05582017	      0.88259854	     -0.00026799	     -0.20981846	     -0.00000000	     -0.00000002	     24.76356693
      1.20819091	     -0.05810940	     -0.00045288	     -0.19992134	     -0.05581688	      0.88259497	     -0.00026921	     -0.20984282	     -0.00000000	     -0.00000002	     24.77871153
      1.20945525	     -0.05818796	     -0.00045056	     -0.20000095	     -0.05581346	      0.88259137	     -0.00027045	     -0.20986684	     -0.00000000	     -0.00000002	     24.49934518
      1.21098004	     -0.05827431	     -0.00044614	     -0.20008863	     -0.05580918	      0.88258701	     -0.00027197	     -0.20989541	     -0.00000000	     -0.00000002	     24.42574784
      1.21250483	     -0.05836225	     -0.00044381	     -0.20017785	     -0.05580471	      0.88258263	     -0.00027350	     -0.20992346	     -0.00000000	     -0.00000002	     24.06877213
      1.21374618	     -0.05842321	     -0.00043958	     -0.20023993	     -0.05580095	      0.88257905	     -0.00027477	     -0.20994593	     -0.00000000	     -0.00000002	     24.12402816
      1.21498753	     -0.05848739	     -0.00043730	     -0.20030519	     -0.05579706	      0.88257547	     -0.00027604	     -0.20996801	     -0.00000000	     -0.00000002	     23.90495723
      1.21655687	     -0.05855953	     -0.00043303	     -0.20037873	     -0.05579197	      0.88257095	     -0.00027768	     -0.20999541	     -0.00000000	     -0.00000002	     23.84639844
      1.21812620	     -0.05863289	     -0.00043098	     -0.20045345	     -0.05578668	      0.88256643	     -0.00027933	     -0.21002222	     -0.00000000	     -0.00000002	     23.51039468
      1.21934335	     -0.05867977	     -0.00042698	     -0.20050147	     -0.05578245	      0.88256294	     -0.00028063	     -0.21004267	     -0.00000000	     -0.00000002	     23.58565005
      1.22056050	     -0.05872971	     -0.00042483	     -0.20055248	     -0.05577809	      0.88255946	     -0.00028194	     -0.21006276	     -0.00000000	     -0.00000002	     23.40682817
      1.22218501	     -0.05878831	     -0.00042061	     -0.20061257	     -0.05577209	      0.88255484	     -0.00028370	     -0.21008905	     -0.00000000	     -0.00000002	     23.37007480
      1.22380953	     -0.05884764	     -0.00041814	     -0.20067336	     -0.05576587	      0.88255027	     -0.00028548	     -0.21011466	     -0.00000000	     -0.00000002	     23.06205660
      1.22498758	     -0.05887974	     -0.00041361	     -0.20070659	     -0.05576123	      0.88254697	     -0.00028677	     -0.21013284	     -0.00000000	     -0.00000002	     23.17549977
      1.22616563	     -0.05891237	     -0.00041152	     -0.20074030	     -0.05575647	      0.88254371	     -0.00028808	     -0.21015065	     -0.00000000	     -0.00000002	     23.03941636
      1.22786256	     -0.05895672	     -0.00040831	     -0.20078619	     -0.05574941	      0.88253906	     -0.00028998	     -0.21017590	     -0.00000000	     -0.00000002	     22.98893143
      1.22934090	     -0.05899723	     -0.00040699	     -0.20082802	     -0.05574306	      0.88253507	     -0.00029164	     -0.21019757	     -0.00000000	     -0.00000002	     22.80358183
      1.23081925	     -0.05902809	     -0.00040369	     -0.20086026	     -0.05573653	      0.88253114	     -0.00029331	     -0.21021895	     -0.00000000	     -0.00000002	     22.92060772
      1.23229759	     -0.05906324	     -0.00040303	     -0.20089671	     -0.05572982	      0.88252726	     -0.00029500	     -0.21023987	     -0.00000000	     -0.00000002	     22.65201694
      1.23353909	     -0.05908030	     -0.00039936	     -0.20091497	     -0.05572404	      0.88252406	     -0.00029642	     -0.21025712	     -0.00000000	     -0.00000002	     22.82154445
      1.23478058	     -0.05910012	     -0.00039786	     -0.20093593	     -0.05571813	      0.88252091	     -0.00029784	     -0.21027392	     -0.00000000	     -0.00000002	     22.70991450
      1.23636727	     -0.05911679	     -0.00039458	     -0.20095410	     -0.05571038	      0.88251695	     -0.00029967	     -0.21029476	     -0.00000000	     -0.00000002	     22.78377702
      1.23795395	     -0.05913350	     -0.00039368	     -0.20097225	     -0.05570242	      0.88251309	     -0.00030150	     -0.21031473	     -0.00000000	     -0.00000002	     22.62040009
      1.23919448	     -0.05913497	     -0.00039076	     -0.20097491	     -0.05569605	      0.88251013	     -0.00030294	     -0.21032974	     -0.00000000	     -0.00000002	     22.78258598
      1.24043501	     -0.05913724	     -0.00038993	     -0.20097832	     -0.05568955	      0.88250724	     -0.00030438	     -0.21034408	     -0.00000000	     -0.00000002	     22.73532173
      1.24205619	     -0.05912424	     -0.00038741	     -0.20096685	     -0.05568085	      0.88250355	     -0.00030627	     -0.21036169	     -0.00000000	     -0.00000002	     22.87300136
      1.24367737	     -0.05910452	     -0.00038715	     -0.20094859	     -0.05567193	      0.88249997	     -0.00030817	     -0.21037764	     -0.00000000	     -0.00000001	     22.82315014
      1.24486461	     -0.05907393	     -0.00038414	     -0.20091917	     -0.05566526	      0.88249743	     -0.00030955	     -0.21038819	     -0.00000000	     -0.00000001	     23.00509601
      1.24605184	     -0.05903743	     -0.00038241	     -0.20088379	     -0.05565847	      0.88249496	     -0.00031094	     -0.21039761	     -0.00000000	     -0.00000001	     23.04261771
      1.24776410	     -0.05896271	     -0.00037762	     -0.20081077	     -0.05564847	      0.88249152	     -0.00031295	     -0.21040908	     -0.00000000	     -0.00000001	     23.20310597
      1.24920716	     -0.05888508	     -0.00037413	     -0.20073453	     -0.05563986	      0.88248874	     -0.00031464	     -0.21041650	     -0.00000000	     -0.00000001	     23.30603387
      1.25065022	     -0.05878246	     -0.00036825	     -0.20063337	     -0.05563107	      0.88248608	     -0.00031634	     -0.21042155	     -0.00000000	     -0.00000001	     23.56197646
      1.25209327	     -0.05866756	     -0.00036512	     -0.20051984	     -0.05562213	      0.88248355	     -0.00031803	     -0.21042384	     -0.00000000	     -0.00000001	     23.74529244
      1.25353633	     -0.05852529	     -0.00035843	     -0.20037902	     -0.05561302	      0.88248115	     -0.00031972	     -0.21042322	     -0.00000000	     -0.00000001	     24.04535969
      1.25479876	     -0.05839542	     -0.00035589	     -0.20025029	     -0.05560491	      0.88247918	     -0.00032120	     -0.21042008	     -0.00000000	     -0.00000001	     24.25609279
      1.25606119	     -0.05824648	     -0.00035111	     -0.20010254	     -0.05559670	      0.88247732	     -0.00032268	     -0.21041455	     -0.00000000	     -0.00000001	     24.53221725
      1.25758527	     -0.05805402	     -0.00034736	     -0.19991142	     -0.05558662	      0.88247525	     -0.00032447	     -0.21040449	     -0.00000000	     -0.00000001	     24.89252632
      1.25910935	     -0.05783673	     -0.00034127	     -0.19969550	     -0.05557638	      0.88247336	     -0.00032625	     -0.21039070	     -0.00000000	     -0.00000001	     25.28252090
      1.26033158	     -0.05765691	     -0.00033944	     -0.19951665	     -0.05556806	      0.88247200	     -0.00032768	     -0.21037683	     -0.00000000	     -0.00000001	     25.63154484
      1.26155382	     -0.05746114	     -0.00033542	     -0.19932189	     -0.05555964	      0.88247078	     -0.00032911	     -0.21036051	     -0.00000000	     -0.00000001	     25.97304905
      1.26311636	     -0.05720384	     -0.00033261	     -0.19906574	     -0.05554874	      0.88246944	     -0.00033093	     -0.21033608	     -0.00000000	     -0.00000001	     26.46136426
      1.26467891	     -0.05693022	     -0.00032763	     -0.19879329	     -0.05553771	      0.88246834	     -0.00033275	     -0.21030789	     -0.00000000	     -0.00000000	     26.91185175
      1.26580887	     -0.05673406	     -0.00032768	     -0.19859783	     -0.05552964	      0.88246772	     -0.00033406	     -0.21028521	     -0.00000000	     -0.00000000	     27.31020506
      1.26693883	     -0.05652818	     -0.00032559	     -0.19839267	     -0.05552151	      0.88246723	     -0.00033536	     -0.21026074	     -0.00000000	     -0.00000000	     27.67031735
      1.26860790	     -0.05621860	     -0.00032412	     -0.19808405	     -0.05550939	      0.88246678	     -0.00033729	     -0.21022135	     -0.00000000	     -0.00000000	     28.25550506
      1.26998523	     -0.05595386	     -0.00032149	     -0.19782009	     -0.05549929	      0.88246666	     -0.00033887	     -0.21018607	     -0.00000000	     -0.00000000	     28.70519260
      1.27136257	     -0.05569011	     -0.00032138	     -0.19755697	     -0.05548912	      0.88246677	     -0.00034044	     -0.21014840	     -0.00000000	      0.00000000	     29.20432861
      1.27273991	     -0.05541819	     -0.00031809	     -0.19728575	     -0.05547887	      0.88246710	     -0.00034200	     -0.21010853	     -0.00000000	      0.00000000	     29.63405882
      1.27411724	     -0.05515112	     -0.00031893	     -0.19701919	     -0.05546857	      0.88246768	     -0.00034356	     -0.21006659	     -0.00000000	      0.00000000	     30.15550426
      1.27528936	     -0.05491497	     -0.00031585	     -0.19678355	     -0.05545975	      0.88246835	     -0.00034487	     -0.21002941	     -0.00000000	      0.00000000	     30.53275474
      1.27646147	     -0.05468267	     -0.00031579	     -0.19655164	     -0.05545089	      0.88246919	     -0.00034618	     -0.20999089	     -0.00000000	      0.00000001	     30.95567781
      1.27793005	     -0.05438741	     -0.00031406	     -0.19625685	     -0.05543975	      0.88247048	     -0.00034780	     -0.20994093	     -0.00000000	      0.00000001	     31.47994299
      1.27939863	     -0.05409329	     -0.00031507	     -0.19596307	     -0.05542857	      0.88247204	     -0.00034942	     -0.20988919	     -0.00000000	      0.00000001	     32.02356146
      1.28052078	     -0.05386235	     -0.00031206	     -0.19573246	     -0.05541999	      0.88247340	     -0.00035063	     -0.20984859	     -0.00000000	      0.00000001	     32.41953138
      1.28164293	     -0.05363455	     -0.00031162	     -0.19550488	     -0.05541140	      0.88247492	     -0.00035185	     -0.20980710	     -0.00000000	      0.00000001	     32.82395710
      1.28316003	     -0.05332309	     -0.00030909	     -0.19519372	     -0.05539977	      0.88247720	     -0.00035347	     -0.20974971	     -0.00000000	      0.00000001	     33.39123444
      1.28451198	     -0.05304739	     -0.00030859	     -0.19491819	     -0.05538938	      0.88247945	     -0.00035489	     -0.20969736	     -0.00000000	      0.00000001	     33.88447854
      1.28586392	     -0.05276765	     -0.00030443	     -0.19463867	     -0.05537899	      0.88248190	     -0.00035631	     -0.20964400	     -0.00000000	      0.00000001	     34.41248424
      1.28700382	     -0.05253642	     -0.00030450	     -0.19440749	     -0.05537022	      0.88248412	     -0.00035748	     -0.20959826	     -0.00000000	      0.00000001	     34.80383272
      1.28814371	     -0.05230173	     -0.00030228	     -0.19417288	     -0.05536146	      0.88248648	     -0.00035865	     -0.20955195	     -0.00000000	      0.00000001	     35.22914510
      1.28955641	     -0.05201528	     -0.00030166	     -0.19388641	     -0.05535061	      0.88248958	     -0.00036008	     -0.20949389	     -0.00000000	      0.00000002	     35.72955588
      1.29096912	     -0.05172825	     -0.00029817	     -0.19359941	     -0.05533978	      0.88249286	     -0.00036148	     -0.20943521	     -0.00000000	      0.00000002	     36.27581726
      1.29204738	     -0.05151370	     -0.00029873	     -0.19338474	     -0.05533152	      0.88249549	     -0.00036255	     -0.20939006	     -0.00000000	      0.00000002	     36.63804209
      1.29312564	     -0.05129907	     -0.00029683	     -0.19317004	     -0.05532328	      0.88249822	     -0.00036360	     -0.20934466	     -0.00000000	      0.00000002	     37.02713447
      1.29460031	     -0.05100991	     -0.00029566	     -0.19288068	     -0.05531205	      0.88250210	     -0.00036501	     -0.20928225	     -0.00000000	      0.00000002	     37.54721663
      1.29592157	     -0.05075348	     -0.00029310	     -0.19262408	     -0.05530201	      0.88250572	     -0.00036626	     -0.20922610	     -0.00000000	      0.00000002	     38.02981491
      1.29724283	     -0.05050139	     -0.00029355	     -0.19237168	     -0.05529202	      0.88250945	     -0.00036749	     -0.20916975	     -0.00000000	      0.00000002	     38.50588509
      1.29833051	     -0.05029400	     -0.00029058	     -0.19216411	     -0.05528383	      0.88251262	     -0.00036849	     -0.20912323	     -0.00000000	      0.00000002	     38.88904185
      1.29941819	     -0.05008984	     -0.00029000	     -0.19195966	     -0.05527567	      0.88251585	     -0.00036947	     -0.20907663	     -0.00000000	      0.00000002	     39.27287733
      1.30081629	     -0.04982920	     -0.00028732	     -0.19169868	     -0.05526523	      0.88252010	     -0.00037072	     -0.20901665	     -0.00000000	      0.00000002	     39.77494543
      1.30221438	     -0.04957291	     -0.00028706	     -0.19144192	     -0.05525485	      0.88252444	     -0.00037194	     -0.20895664	     -0.00000000	      0.00000002	     40.28431273
      1.30325282	     -0.04938365	     -0.00028409	     -0.19125236	     -0.05524719	      0.88252772	     -0.00037283	     -0.20891208	     -0.00000000	      0.00000002	     40.63323556
      1.30429126	     -0.04919664	     -0.00028284	     -0.19106498	     -0.05523957	      0.88253105	     -0.00037372	     -0.20886755	     -0.00000000	      0.00000002	     40.99476823
      1.30575086	     -0.04893582	     -0.00027884	     -0.19080368	     -0.05522893	      0.88253579	     -0.00037493	     -0.20880504	     -0.00000000	      0.00000002	     41.49632222
      1.30705416	     -0.04870581	     -0.00027661	     -0.19057314	     -0.05521950	      0.88254007	     -0.00037600	     -0.20874932	     -0.00000000	      0.00000002	     41.95636375
      1.30835746	     -0.04847742	     -0.00027134	     -0.19034430	     -0.05521015	      0.88254440	     -0.00037704	     -0.20869373	     -0.00000000	      0.00000002	     42.42406184
      1.30939952	     -0.04829737	     -0.00027004	     -0.19016377	     -0.05520273	      0.88254789	     -0.00037787	     -0.20864939	     -0.00000000	      0.00000002	     42.78429605
      1.31044157	     -0.04811839	     -0.00026667	     -0.18998434	     -0.05519537	      0.88255139	     -0.00037867	     -0.20860516	     -0.00000000	      0.00000002	     43.15230963
      1.31184077	     -0.04788025	     -0.00026337	     -0.18974554	     -0.05518556	      0.88255613	     -0.00037974	     -0.20854595	     -0.00000000	      0.00000002	     43.65927258
      1.31323997	     -0.04764330	     -0.00025765	     -0.18950795	     -0.05517587	      0.88256088	     -0.00038078	     -0.20848695	     -0.00000000	      0.00000002	     44.16690886
      1.31424060	     -0.04747530	     -0.00025588	     -0.18933940	     -0.05516900	      0.88256428	     -0.00038151	     -0.20844489	     -0.00000000	      0.00000002	     44.51602039
      1.31524122	     -0.04730835	     -0.00025222	     -0.18917195	     -0.05516218	      0.88256769	     -0.00038222	     -0.20840293	     -0.00000000	      0.00000002	     44.87047698
      1.31670926	     -0.04706675	     -0.00024822	     -0.18892952	     -0.05515230	      0.88257270	     -0.00038325	     -0.20834159	     -0.00000000	      0.00000002	     45.40788442
      1.31793379	     -0.04686631	     -0.00024365	     -0.18872840	     -0.05514415	      0.88257687	     -0.00038409	     -0.20829063	     -0.00000000	      0.00000002	     45.84225771
      1.31915833	     -0.04666930	     -0.00024103	     -0.18853061	     -0.05513610	      0.88258103	     -0.00038491	     -0.20823993	     -0.00000000	      0.00000002	     46.28392244
      1.32038286	     -0.04647363	     -0.00023685	     -0.18833418	     -0.05512815	      0.88258518	     -0.00038571	     -0.20818957	     -0.00000000	      0.00000002	     46.69874762
      1.32160739	     -0.04628471	     -0.00023597	     -0.18814438	     -0.05512030	      0.88258932	     -0.00038649	     -0.20813968	     -0.00000000	      0.00000002	     47.11725803
      1.32265952	     -0.04612632	     -0.00023236	     -0.18798529	     -0.05511364	      0.88259286	     -0.00038714	     -0.20809727	     -0.00000000	      0.00000002	     47.43323309
      1.32371164	     -0.04597175	     -0.00023067	     -0.18782995	     -0.05510706	      0.88259638	     -0.00038778	     -0.20805530	     -0.00000000	      0.00000002	     47.77838530
      1.32502168	     -0.04578427	     -0.00022680	     -0.18764151	     -0.05509897	      0.88260075	     -0.00038856	     -0.20800370	     -0.00000000	      0.00000002	     48.18334335
      1.32633171	     -0.04560267	     -0.00022456	     -0.18745889	     -0.05509102	      0.88260509	     -0.00038932	     -0.20795286	     -0.00000000	      0.00000002	     48.61275112
      1.32736683	     -0.04546399	     -0.00022022	     -0.18731945	     -0.05508483	      0.88260850	     -0.00038990	     -0.20791326	     -0.00000000	      0.00000002	     48.87619269
      1.32840194	     -0.04533100	     -0.00021768	     -0.18718564	     -0.05507872	      0.88261188	     -0.00039046	     -0.20787421	     -0.00000000	      0.00000002	     49.16726951
      1.32974244	     -0.04516814	     -0.00021320	     -0.18702171	     -0.05507094	      0.88261623	     -0.00039117	     -0.20782458	     -0.00000000	      0.00000002	     49.51111713
      1.33108295	     -0.04501711	     -0.00021105	     -0.18686952	     -0.05506330	      0.88262053	     -0.00039186	     -0.20777613	     -0.00000000	      0.00000002	     49.89036312
      1.33206560	     -0.04491485	     -0.00020724	     -0.18676645	     -0.05505779	      0.88262366	     -0.00039235	     -0.20774146	     -0.00000000	      0.00000002	     50.05946505
      1.33304825	     -0.04482075	     -0.00020545	     -0.18667148	     -0.05505237	      0.88262676	     -0.00039282	     -0.20770760	     -0.00000000	      0.00000002	     50.27047752
      1.33446570	     -0.04469901	     -0.00020211	     -0.18654847	     -0.05504469	      0.88263117	     -0.00039348	     -0.20766031	     -0.00000000	      0.00000002	     50.53233129
      1.33566848	     -0.04460766	     -0.00020077	     -0.18645599	     -0.05503830	      0.88263486	     -0.00039403	     -0.20762173	     -0.00000000	      0.00000002	     50.77967263
      1.33687127	     -0.04452595	     -0.00019784	     -0.18637318	     -0.05503204	      0.88263850	     -0.00039455	     -0.20758461	     -0.00000000	      0.00000002	     50.96226117
      1.33807405	     -0.04445315	     -0.00019738	     -0.18629919	     -0.05502591	      0.88264209	     -0.00039505	     -0.20754896	     -0.00000000	      0.00000002	     51.21397151
      1.33927684	     -0.04438856	     -0.00019386	     -0.18623351	     -0.05501989	      0.88264561	     -0.00039553	     -0.20751478	     -0.00000000	      0.00000002	     51.35118907
      1.34030825	     -0.04433975	     -0.00019358	     -0.18618367	     -0.05501484	      0.88264858	     -0.00039592	     -0.20748663	     -0.00000000	      0.00000002	     51.53393187
      1.34133967	     -0.04429684	     -0.00019141	     -0.18613979	     -0.05500988	      0.88265150	     -0.00039631	     -0.20745953	     -0.00000000	      0.00000002	     51.64293558
      1.34263790	     -0.04425131	     -0.00019024	     -0.18609299	     -0.05500376	      0.88265510	     -0.00039677	     -0.20742692	     -0.00000000	      0.00000002	     51.82999453
      1.34393614	     -0.04421499	     -0.00018736	     -0.18605544	     -0.05499780	      0.88265862	     -0.00039720	     -0.20739597	     -0.00000000	      0.00000002	     51.92322927
      1.34496888	     -0.04419296	     -0.00018741	     -0.18603237	     -0.05499316	      0.88266135	     -0.00039753	     -0.20737252	     -0.00000000	      0.00000002	     52.06775500
      1.34600163	     -0.04417652	     -0.00018564	     -0.18601494	     -0.05498861	      0.88266402	     -0.00039785	     -0.20735011	     -0.00000000	      0.00000002	     52.12244275
      1.34732107	     -0.04416365	     -0.00018478	     -0.18600077	     -0.05498293	      0.88266735	     -0.00039824	     -0.20732298	     -0.00000000	      0.00000002	     52.25010614
      1.34864052	     -0.04415964	     -0.00018197	     -0.18599551	     -0.05497740	      0.88267057	     -0.00039860	     -0.20729751	     -0.00000000	      0.00000002	     52.26614478
      1.34963298	     -0.04416249	     -0.00018228	     -0.18599736	     -0.05497334	      0.88267292	     -0.00039885	     -0.20727946	     -0.00000000	      0.00000002	     52.37145825
      1.35062544	     -0.04416975	     -0.00018111	     -0.18600366	     -0.05496936	      0.88267522	     -0.00039910	     -0.20726234	     -0.00000000	      0.00000002	     52.38437473
      1.35200910	     -0.04418854	     -0.00018098	     -0.18602108	     -0.05496396	      0.88267831	     -0.00039941	     -0.20724005	     -0.00000000	      0.00000001	     52.45215684
      1.35339276	     -0.04421727	     -0.00017898	     -0.18604851	     -0.05495872	      0.88268127	     -0.00039970	     -0.20721961	     -0.00000000	      0.00000001	     52.40318491
      1.35434523	     -0.04424249	     -0.00018002	     -0.18607277	     -0.05495520	      0.88268324	     -0.00039989	     -0.20720660	     -0.00000000	      0.00000001	     52.47596231
      1.35529770	     -0.04427200	     -0.00017938	     -0.18610137	     -0.05495176	      0.88268514	     -0.00040006	     -0.20719445	     -0.00000000	      0.00000001	     52.44804348
      1.35677517	     -0.04432606	     -0.00017935	     -0.18615402	     -0.05494656	      0.88268797	     -0.00040031	     -0.20717727	     -0.00000000	      0.00000001	     52.44614989
      1.35799256	     -0.04437802	     -0.00017835	     -0.18620485	     -0.05494241	      0.88269019	     -0.00040049	     -0.20716462	     -0.00000000	      0.00000001	     52.34953172
      1.35920995	     -0.04443659	     -0.00017909	     -0.18626226	     -0.05493838	      0.88269231	     -0.00040065	     -0.20715331	     -0.00000000	      0.00000001	     52.35133728
      1.36042734	     -0.04450117	     -0.00017722	     -0.18632577	     -0.05493447	      0.88269432	     -0.00040079	     -0.20714331	     -0.00000000	      0.00000001	     52.16449279
      1.36150866	     -0.04456425	     -0.00017807	     -0.18638784	     -0.05493109	      0.88269601	     -0.00040090	     -0.20713553	     -0.00000000	      0.00000001	     52.14286800
      1.36258998	     -0.04463219	     -0.00017697	     -0.18645483	     -0.05492780	      0.88269763	     -0.00040100	     -0.20712878	     -0.00000000	      0.00000001	     51.96020376
      1.36367130	     -0.04470476	     -0.00017715	     -0.18652643	     -0.05492459	      0.88269916	     -0.00040108	     -0.20712302	     -0.00000000	      0.00000001	     51.85820974
      1.36508542	     -0.04480627	     -0.00017604	     -0.18662674	     -0.05492053	      0.88270103	     -0.00040116	     -0.20711696	     -0.00000000	      0.00000001	     51.60230892
      1.36619403	     -0.04489091	     -0.00017686	     -0.18671040	     -0.05491744	      0.88270241	     -0.00040121	     -0.20711334	     -0.00000000	      0.00000001	     51.50640518
      1.36730264	     -0.04497978	     -0.00017595	     -0.18679835	     -0.05491444	      0.88270369	     -0.00040124	     -0.20711069	     -0.00000000	      0.00000001	     51.25763081
      1.36841126	     -0.04507278	     -0.00017636	     -0.18689042	     -0.05491153	      0.88270489	     -0.00040125	     -0.20710897	     -0.00000000	      0.00000001	     51.10003119
      1.36980460	     -0.04519529	     -0.00017543	     -0.18701181	     -0.05490799	      0.88270628	     -0.00040125	     -0.20710811	     -0.00000000	      0.00000001	     50.76762296
      1.37090105	     -0.04529594	     -0.00017652	     -0.18711156	     -0.05490529	      0.88270729	     -0.00040123	     -0.20710842	     -0.00000000	      0.00000001	     50.63116570
      1.37199749	     -0.04540015	     -0.00017591	     -0.18721492	     -0.05490267	      0.88270821	     -0.00040120	     -0.20710957	     -0.00000000	      0.00000001	     50.33883687
      1.37309393	     -0.04550818	     -0.00017672	     -0.18732208	     -0.05490013	      0.88270905	     -0.00040115	     -0.20711154	     -0.00000000	      0.00000001	     50.13640046
      1.37454424	     -0.04565625	     -0.00017657	     -0.18746907	     -0.05489687	      0.88271005	     -0.00040106	     -0.20711535	     -0.00000000	      0.00000000	     49.74279403
      1.37564214	     -0.04577213	     -0.00017819	     -0.18758409	     -0.05489450	      0.88271072	     -0.00040098	     -0.20711913	     -0.00000000	      0.00000000	     49.57253201
      1.37674003	     -0.04589093	     -0.00017821	     -0.18770211	     -0.05489219	      0.88271132	     -0.00040089	     -0.20712366	     -0.00000000	      0.00000000	     49.24852806
      1.37806104	     -0.04603740	     -0.00017986	     -0.18784760	     -0.05488950	      0.88271194	     -0.00040075	     -0.20713005	     -0.00000000	      0.00000000	     48.99871554
      1.37938205	     -0.04618736	     -0.00017932	     -0.18799669	     -0.05488691	      0.88271246	     -0.00040060	     -0.20713743	     -0.00000000	      0.00000000	     48.53861569
      1.38038650	     -0.04630358	     -0.00018146	     -0.18811218	     -0.05488500	      0.88271279	     -0.00040047	     -0.20714366	     -0.00000000	      0.00000000	     48.38965427
      1.38139096	     -0.04642148	     -0.00018185	     -0.18822942	     -0.05488314	      0.88271307	     -0.00040032	     -0.20715042	     -0.00000000	      0.00000000	     48.08338168
      1.38282184	     -0.04659275	     -0.00018305	     -0.18839977	     -0.05488058	      0.88271337	     -0.00040010	     -0.20716089	     -0.00000000	      0.00000000	     47.74235106
      1.38407519	     -0.04674616	     -0.00018302	     -0.18855243	     -0.05487841	      0.88271355	     -0.00039988	     -0.20717085	      0.00000000	      0.00000000	     47.32758815
      1.38532854	     -0.04690173	     -0.00018490	     -0.18870722	     -0.05487631	      0.88271365	     -0.00039965	     -0.20718150	      0.00000000	      0.00000000	     47.09190499
      1.38658189	     -0.04705940	     -0.00018433	     -0.18886421	     -0.05487428	      0.88271368	     -0.00039940	     -0.20719280	      0.00000000	     -0.00000000	     46.59372385
      1.38766030	     -0.04719661	     -0.00018643	     -0.18900078	     -0.05487259	      0.88271365	     -0.00039917	     -0.20720301	      0.00000000	     -0.00000000	     46.40885193
      1.38873871	     -0.04733511	     -0.00018671	     -0.18913871	     -0.05487094	      0.88271357	     -0.00039893	     -0.20721366	      0.00000000	     -0.00000000	     46.02817175
      1.39007026	     -0.04750789	     -0.00018857	     -0.18931078	     -0.05486896	      0.88271340	     -0.00039861	     -0.20722738	      0.00000000	     -0.00000000	     45.70673119
      1.39140181	     -0.04768244	     -0.00018873	     -0.18948469	     -0.05486705	      0.88271317	     -0.00039827	     -0.20724170	      0.00000000	     -0.00000000	     45.19106668
      1.39249645	     -0.04782713	     -0.00019109	     -0.18962882	     -0.05486552	      0.88271293	     -0.00039798	     -0.20725388	      0.00000000	     -0.00000000	     44.98303290
      1.39359108	     -0.04797290	     -0.00019228	     -0.18977407	     -0.05486402	      0.88271265	     -0.00039768	     -0.20726643	      0.00000000	     -0.00000000	     44.57651118
      1.39494242	     -0.04815427	     -0.00019522	     -0.18995479	     -0.05486222	      0.88271225	     -0.00039729	     -0.20728237	      0.00000000	     -0.00000000	     44.23012362
      1.39629377	     -0.04833663	     -0.00019626	     -0.19013661	     -0.05486047	      0.88271178	     -0.00039688	     -0.20729879	      0.00000000	     -0.00000000	     43.67552716
      1.39736552	     -0.04848153	     -0.00019936	     -0.19028102	     -0.05485912	      0.88271138	     -0.00039654	     -0.20731212	      0.00000000	     -0.00000000	     43.47051351
      1.39843728	     -0.04862689	     -0.00020083	     -0.19042596	     -0.05485778	      0.88271094	     -0.00039618	     -0.20732567	      0.00000000	     -0.00000000	     43.07364559
      1.39983835	     -0.04881650	     -0.00020360	     -0.19061503	     -0.05485608	      0.88271032	     -0.00039571	     -0.20734369	      0.00000000	     -0.00000000	     42.70361373
      1.40123943	     -0.04900560	     -0.00020455	     -0.19080368	     -0.05485441	      0.88270965	     -0.00039521	     -0.20736200	      0.00000000	     -0.00000000	     42.12725204
      1.40229563	     -0.04914761	     -0.00020766	     -0.19094530	     -0.05485317	      0.88270911	     -0.00039482	     -0.20737594	      0.00000000	     -0.00000000	     41.93342682
      1.40335182	     -0.04928884	     -0.00020912	     -0.19108621	     -0.05485195	      0.88270855	     -0.00039442	     -0.20738997	      0.00000000	     -0.00000000	     41.55191890
      1.40480876	     -0.04948181	     -0.00021220	     -0.19127875	     -0.05485029	      0.88270773	     -0.00039385	     -0.20740941	      0.00000000	     -0.00000000	     41.16351263
      1.40626570	     -0.04967252	     -0.00021347	     -0.19146912	     -0.05484864	      0.88270687	     -0.00039326	     -0.20742888	      0.00000000	     -0.00000000	     40.57400446
      1.40729383	     -0.04980558	     -0.00021669	     -0.19160188	     -0.05484749	      0.88270624	     -0.00039283	     -0.20744260	      0.00000000	     -0.00000000	     40.40371125
      1.40832195	     -0.04993734	     -0.00021836	     -0.19173341	     -0.05484635	      0.88270559	     -0.00039239	     -0.20745628	      0.00000000	     -0.00000000	     40.05069562
      1.40986444	     -0.05013232	     -0.00022207	     -0.19192804	     -0.05484464	      0.88270458	     -0.00039172	     -0.20747668	      0.00000000	     -0.00000000	     39.64704511
      1.41116610	     -0.05029411	     -0.00022447	     -0.19208959	     -0.05484320	      0.88270370	     -0.00039113	     -0.20749373	      0.00000000	     -0.00000000	     39.17801450
      1.41246776	     -0.05045305	     -0.00022890	     -0.19224826	     -0.05484176	      0.88270279	     -0.00039053	     -0.20751060	      0.00000000	     -0.00000000	     38.94653023
      1.41376942	     -0.05060896	     -0.00023140	     -0.19240398	     -0.05484032	      0.88270186	     -0.00038991	     -0.20752726	      0.00000000	     -0.00000000	     38.40255828
      1.41492422	     -0.05074454	     -0.00023631	     -0.19253933	     -0.05483903	      0.88270102	     -0.00038935	     -0.20754184	      0.00000000	     -0.00000001	     38.26173483
      1.41607903	     -0.05087741	     -0.00023960	     -0.19267203	     -0.05483774	      0.88270016	     -0.00038879	     -0.20755620	      0.00000000	     -0.00000001	     37.84212255
      1.41723383	     -0.05100738	     -0.00024437	     -0.19280182	     -0.05483643	      0.88269929	     -0.00038821	     -0.20757034	      0.00000000	     -0.00000001	     37.61380604
      1.41877294	     -0.05117595	     -0.00024990	     -0.19297019	     -0.05483468	      0.88269810	     -0.00038742	     -0.20758882	      0.00000000	     -0.00000001	     37.10834443
      1.41996694	     -0.05130288	     -0.00025612	     -0.19309693	     -0.05483330	      0.88269717	     -0.00038680	     -0.20760285	      0.00000000	     -0.00000001	     36.99369818
      1.42116095	     -0.05142633	     -0.00026094	     -0.19322025	     -0.05483190	      0.88269622	     -0.00038617	     -0.20761660	      0.00000000	     -0.00000001	     36.58152177
      1.42235496	     -0.05154617	     -0.00026730	     -0.19333994	     -0.05483049	      0.88269526	     -0.00038552	     -0.20763007	      0.00000000	     -0.00000001	     36.40860323
      1.42385869	     -0.05169188	     -0.00027423	     -0.19348551	     -0.05482867	      0.88269403	     -0.00038470	     -0.20764663	      0.00000000	     -0.00000001	     35.91889886
      1.42503980	     -0.05180212	     -0.00028168	     -0.19359560	     -0.05482722	      0.88269305	     -0.00038405	     -0.20765932	      0.00000000	     -0.00000001	     35.88106568
      1.42622090	     -0.05190861	     -0.00028765	     -0.19370200	     -0.05482575	      0.88269207	     -0.00038339	     -0.20767173	      0.00000000	     -0.00000001	     35.49711810
      1.42740201	     -0.05201132	     -0.00029491	     -0.19380459	     -0.05482425	      0.88269108	     -0.00038272	     -0.20768386	      0.00000000	     -0.00000001	     35.35436286
      1.42896932	     -0.05214186	     -0.00030351	     -0.19393502	     -0.05482222	      0.88268975	     -0.00038182	     -0.20769952	      0.00000000	     -0.00000001	     34.88490624
      1.43015224	     -0.05223608	     -0.00031180	     -0.19402912	     -0.05482066	      0.88268874	     -0.00038113	     -0.20771103	      0.00000000	     -0.00000001	     34.88479571
      1.43133516	     -0.05232669	     -0.00031863	     -0.19411967	     -0.05481906	      0.88268772	     -0.00038043	     -0.20772227	      0.00000000	     -0.00000001	     34.52149019
      1.43276030	     -0.05243106	     -0.00032857	     -0.19422393	     -0.05481710	      0.88268648	     -0.00037958	     -0.20773547	      0.00000000	     -0.00000001	     34.44223299
      1.43404269	     -0.05252057	     -0.00033600	     -0.19431341	     -0.05481530	      0.88268536	     -0.00037881	     -0.20774703	      0.00000000	     -0.00000001	     33.98349166
      1.43532509	     -0.05260599	     -0.00034567	     -0.19439873	     -0.05481346	      0.88268424	     -0.00037803	     -0.20775830	      0.00000000	     -0.00000001	     34.01633489
      1.43660748	     -0.05268745	     -0.00035332	     -0.19448017	     -0.05481158	      0.88268311	     -0.00037724	     -0.20776928	      0.00000000	     -0.00000001	     33.54869358
      1.43788987	     -0.05276491	     -0.00036333	     -0.19455755	     -0.05480966	      0.88268198	     -0.00037645	     -0.20777999	      0.00000000	     -0.00000001	     33.61265970
      1.43917226	     -0.05283825	     -0.00037107	     -0.19463088	     -0.05480769	      0.88268084	     -0.00037565	     -0.20779042	      0.00000000	     -0.00000001	     33.14572986
      1.44045465	     -0.05290708	     -0.00038122	     -0.19469964	     -0.05480569	      0.88267970	     -0.00037484	     -0.20780056	      0.00000000	     -0.00000001	     33.23985253
      1.44173704	     -0.05297111	     -0.00038887	     -0.19476369	     -0.05480365	      0.88267856	     -0.00037402	     -0.20781039	      0.00000000	     -0.00000001	     32.78659344
      1.44301943	     -0.05303022	     -0.00039898	     -0.19482276	     -0.05480157	      0.88267742	     -0.00037320	     -0.20781989	      0.00000000	     -0.00000001	     32.90658639
      1.44430182	     -0.05308441	     -0.00040642	     -0.19487699	     -0.05479944	      0.88267628	     -0.00037238	     -0.20782903	      0.00000000	     -0.00000001	     32.47224202
      1.44558421	     -0.05313370	     -0.00041636	     -0.19492625	     -0.05479727	      0.88267514	     -0.00037154	     -0.20783778	      0.00000000	     -0.00000001	     32.61308803
      1.44686660	     -0.05317814	     -0.00042357	     -0.19497075	     -0.05479506	      0.88267400	     -0.00037071	     -0.20784613	      0.00000000	     -0.00000001	     32.20450118
      1.44814899	     -0.05321777	     -0.00043331	     -0.19501037	     -0.05479280	      0.88267286	     -0.00036986	     -0.20785406	      0.00000000	     -0.00000001	     32.36498936
      1.44943138	     -0.05325261	     -0.00044029	     -0.19504529	     -0.05479050	      0.88267172	     -0.00036901	     -0.20786156	      0.00000000	     -0.00000001	     31.98721156
      1.45071378	     -0.05328269	     -0.00044981	     -0.19507538	     -0.05478816	      0.88267058	     -0.00036816	     -0.20786861	      0.00000000	     -0.00000001	     32.16563225
      1.45199617	     -0.05330803	     -0.00045652	     -0.19510082	     -0.05478578	      0.88266945	     -0.00036731	     -0.20787521	      0.00000000	     -0.00000001	     31.81901522
      1.45327856	     -0.05332873	     -0.00046578	     -0.19512154	     -0.05478335	      0.88266833	     -0.00036645	     -0.20788133	      0.00000000	     -0.00000001	     32.01300355
      1.45456095	     -0.05334484	     -0.00047222	     -0.19513776	     -0.05478088	      0.88266720	     -0.00036558	     -0.20788698	      0.00000000	     -0.00000001	     31.69899845
      1.45584334	     -0.05335651	     -0.00048125	     -0.19514946	     -0.05477837	      0.88266609	     -0.00036472	     -0.20789215	      0.00000000	     -0.00000001	     31.91093613
      1.45712573	     -0.05336394	     -0.00048747	     -0.19515700	     -0.05477582	      0.88266498	     -0.00036385	     -0.20789684	      0.00000000	     -0.00000001	     31.62727571
      1.45840812	     -0.05336731	     -0.00049627	     -0.19516041	     -0.05477323	      0.88266388	     -0.00036298	     -0.20790105	      0.00000000	     -0.00000001	     31.85462191
      1.45969051	     -0.05336660	     -0.00050224	     -0.19515982	     -0.05477060	      0.88266279	     -0.00036210	     -0.20790478	      0.00000000	     -0.00000001	     31.60028430
      1.46097290	     -0.05336183	     -0.00051081	     -0.19515509	     -0.05476793	      0.88266170	     -0.00036123	     -0.20790805	      0.00000000	     -0.00000001	     31.84710884
      1.46225529	     -0.05335300	     -0.00051654	     -0.19514638	     -0.05476522	      0.88266063	     -0.00036035	     -0.20791085	      0.00000000	     -0.00000001	     31.61931366
      1.46353768	     -0.05334027	     -0.00052490	     -0.19513369	     -0.05476247	      0.88265956	     -0.00035948	     -0.20791319	      0.00000000	     -0.00000001	     31.88432638
      1.46482007	     -0.05332366	     -0.00053039	     -0.19511721	     -0.05475969	      0.88265851	     -0.00035860	     -0.20791507	      0.00000000	     -0.00000001	     31.67721095
      1.46610247	     -0.05330335	     -0.00053856	     -0.19509694	     -0.05475687	      0.88265746	     -0.00035772	     -0.20791650	      0.00000000	     -0.00000001	     31.96087903
      1.46738486	     -0.05327938	     -0.00054399	     -0.19507309	     -0.05475402	      0.88265643	     -0.00035685	     -0.20791748	      0.00000000	     -0.00000001	     31.78363588
      1.46866725	     -0.05324972	     -0.00055229	     -0.19504346	     -0.05475113	      0.88265540	     -0.00035597	     -0.20791801	      0.00000000	     -0.00000001	     32.12103928
      1.46994964	     -0.05321267	     -0.00055765	     -0.19500652	     -0.05474821	      0.88265439	     -0.00035510	     -0.20791799	      0.00000000	     -0.00000001	     31.98834979
      1.47123203	     -0.05316843	     -0.00056591	     -0.19496231	     -0.05474526	      0.88265340	     -0.00035422	     -0.20791736	      0.00000000	     -0.00000001	     32.36389174
      1.47251442	     -0.05311587	     -0.00057091	     -0.19490987	     -0.05474228	      0.88265241	     -0.00035335	     -0.20791605	      0.00000000	     -0.00000001	     32.25706392
      1.47379681	     -0.05305423	     -0.00057877	     -0.19484825	     -0.05473927	      0.88265144	     -0.00035248	     -0.20791395	      0.00000000	     -0.00000001	     32.68326074
      1.47507920	     -0.05298262	     -0.00058307	     -0.19477676	     -0.05473624	      0.88265049	     -0.00035161	     -0.20791097	      0.00000000	     -0.00000001	     32.60848183
      1.47636159	     -0.05290090	     -0.00059045	     -0.19469506	     -0.05473318	      0.88264956	     -0.00035075	     -0.20790701	      0.00000000	     -0.00000000	     33.09588349
      1.47749908	     -0.05282031	     -0.00059379	     -0.19461457	     -0.05473045	      0.88264876	     -0.00034998	     -0.20790263	      0.00000000	     -0.00000000	     33.06949582
      1.47863656	     -0.05273314	     -0.00059881	     -0.19452745	     -0.05472770	      0.88264797	     -0.00034922	     -0.20789740	      0.00000000	     -0.00000000	     33.36490393
      1.48004472	     -0.05261796	     -0.00060349	     -0.19441235	     -0.05472428	      0.88264703	     -0.00034829	     -0.20788976	      0.00000000	     -0.00000000	     33.53973801
      1.48145288	     -0.05249674	     -0.00060994	     -0.19429113	     -0.05472085	      0.88264613	     -0.00034735	     -0.20788092	      0.00000000	     -0.00000000	     34.00140866
      1.48259400	     -0.05239432	     -0.00061278	     -0.19418877	     -0.05471805	      0.88264542	     -0.00034660	     -0.20787295	      0.00000000	     -0.00000000	     34.04536016
      1.48373511	     -0.05228752	     -0.00061700	     -0.19408196	     -0.05471525	      0.88264475	     -0.00034585	     -0.20786429	      0.00000000	     -0.00000000	     34.37138161
      1.48515610	     -0.05214817	     -0.00062033	     -0.19394265	     -0.05471176	      0.88264396	     -0.00034493	     -0.20785254	      0.00000000	     -0.00000000	     34.60181345
      1.48657710	     -0.05200378	     -0.00062535	     -0.19379822	     -0.05470827	      0.88264322	     -0.00034401	     -0.20783978	     -0.00000000	     -0.00000000	     35.14479036
      1.48765392	     -0.05189208	     -0.00062667	     -0.19368654	     -0.05470562	      0.88264269	     -0.00034332	     -0.20782949	     -0.00000000	     -0.00000000	     35.20396474
      1.48873074	     -0.05177898	     -0.00062962	     -0.19357340	     -0.05470298	      0.88264220	     -0.00034263	     -0.20781872	     -0.00000000	     -0.00000000	     35.52649169
      1.49022813	     -0.05161963	     -0.00063258	     -0.19341399	     -0.05469931	      0.88264157	     -0.00034169	     -0.20780304	     -0.00000000	     -0.00000000	     35.84051936
      1.49172552	     -0.05145733	     -0.00063752	     -0.19325156	     -0.05469566	      0.88264100	     -0.00034075	     -0.20778663	     -0.00000000	     -0.00000000	     36.46794671
      1.49274200	     -0.05134530	     -0.00063851	     -0.19313949	     -0.05469319	      0.88264065	     -0.00034012	     -0.20777510	     -0.00000000	     -0.00000000	     36.53405073
      1.49375848	     -0.05123236	     -0.00064113	     -0.19302645	     -0.05469073	      0.88264034	     -0.00033950	     -0.20776327	     -0.00000000	     -0.00000000	     36.84941886
      1.49536971	     -0.05105353	     -0.00064443	     -0.19284744	     -0.05468686	      0.88263989	     -0.00033852	     -0.20774401	     -0.00000000	     -0.00000000	     37.22086175
      1.49667049	     -0.05091002	     -0.00064823	     -0.19270374	     -0.05468376	      0.88263959	     -0.00033775	     -0.20772811	     -0.00000000	     -0.00000000	     37.66910623
      1.49797128	     -0.05076675	     -0.00065049	     -0.19256029	     -0.05468069	      0.88263932	     -0.00033698	     -0.20771199	     -0.00000000	     -0.00000000	     37.90032293
      1.49927207	     -0.05062392	     -0.00065500	     -0.19241720	     -0.05467764	      0.88263911	     -0.00033622	     -0.20769568	     -0.00000000	     -0.00000000	     38.43272635
      1.50042877	     -0.05049826	     -0.00065668	     -0.19229137	     -0.05467496	      0.88263895	     -0.00033556	     -0.20768107	     -0.00000000	     -0.00000000	     38.57122173
      1.50158546	     -0.05037429	     -0.00066029	     -0.19216714	     -0.05467231	      0.88263882	     -0.00033490	     -0.20766642	     -0.00000000	     -0.00000000	     38.97296652
      1.50274216	     -0.05025158	     -0.00066261	     -0.19204419	     -0.05466969	      0.88263872	     -0.00033425	     -0.20765177	     -0.00000000	     -0.00000000	     39.21659175
      1.50421688	     -0.05009733	     -0.00066695	     -0.19188959	     -0.05466638	      0.88263863	     -0.00033344	     -0.20763314	     -0.00000000	     -0.00000000	     39.70892297
      1.50538101	     -0.04997691	     -0.00066853	     -0.19176892	     -0.05466382	      0.88263858	     -0.00033280	     -0.20761851	     -0.00000000	     -0.00000000	     39.89251951
      1.50654513	     -0.04985784	     -0.00067182	     -0.19164954	     -0.05466128	      0.88263856	     -0.00033218	     -0.20760396	     -0.00000000	     -0.00000000	     40.27685555
      1.50770926	     -0.04974110	     -0.00067418	     -0.19153250	     -0.05465879	      0.88263855	     -0.00033156	     -0.20758952	     -0.00000000	      0.00000000	     40.51512016
      1.50918481	     -0.04959774	     -0.00067843	     -0.19138871	     -0.05465568	      0.88263856	     -0.00033080	     -0.20757146	     -0.00000000	      0.00000000	     40.96569726
      1.51032077	     -0.04948981	     -0.00067964	     -0.19128049	     -0.05465333	      0.88263858	     -0.00033021	     -0.20755778	     -0.00000000	      0.00000000	     41.14205317
      1.51145673	     -0.04938377	     -0.00068206	     -0.19117410	     -0.05465103	      0.88263861	     -0.00032964	     -0.20754431	     -0.00000000	      0.00000000	     41.46348303
      1.51282715	     -0.04925788	     -0.00068289	     -0.19104786	     -0.05464830	      0.88263866	     -0.00032896	     -0.20752834	     -0.00000000	      0.00000000	     41.73812820
      1.51405910	     -0.04914494	     -0.00068435	     -0.19093456	     -0.05464590	      0.88263870	     -0.00032836	     -0.20751423	     -0.00000000	      0.00000000	     42.12038197
      1.51529104	     -0.04903423	     -0.00068313	     -0.19082356	     -0.05464356	      0.88263874	     -0.00032777	     -0.20750035	     -0.00000000	      0.00000000	     42.33101433
      1.51652299	     -0.04892614	     -0.00068380	     -0.19071510	     -0.05464127	      0.88263877	     -0.00032718	     -0.20748672	     -0.00000000	      0.00000000	     42.69031031
      1.51775493	     -0.04882031	     -0.00068157	     -0.19060899	     -0.05463904	      0.88263880	     -0.00032661	     -0.20747336	     -0.00000000	      0.00000000	     42.89540101
      1.51898688	     -0.04871620	     -0.00068149	     -0.19050452	     -0.05463686	      0.88263882	     -0.00032605	     -0.20746026	     -0.00000000	      0.00000000	     43.24565166
      1.52021882	     -0.04861553	     -0.00067820	     -0.19040356	     -0.05463475	      0.88263882	     -0.00032550	     -0.20744743	     -0.00000000	     -0.00000000	     43.42744844
      1.52145077	     -0.04851803	     -0.00067756	     -0.19030569	     -0.05463269	      0.88263880	     -0.00032496	     -0.20743491	     -0.00000000	     -0.00000000	     43.75147513
      1.52254950	     -0.04843336	     -0.00067366	     -0.19022077	     -0.05463091	      0.88263878	     -0.00032448	     -0.20742402	     -0.00000000	     -0.00000000	     43.88884165
      1.52364823	     -0.04835096	     -0.00067126	     -0.19013806	     -0.05462918	      0.88263873	     -0.00032402	     -0.20741339	     -0.00000000	     -0.00000000	     44.11503139
      1.52498059	     -0.04825396	     -0.00066615	     -0.19004075	     -0.05462716	      0.88263865	     -0.00032347	     -0.20740085	     -0.00000000	     -0.00000000	     44.33348603
      1.52631294	     -0.04816116	     -0.00066238	     -0.18994758	     -0.05462521	      0.88263854	     -0.00032293	     -0.20738871	     -0.00000000	     -0.00000000	     44.60854893
      1.52742042	     -0.04808781	     -0.00065699	     -0.18987398	     -0.05462364	      0.88263842	     -0.00032250	     -0.20737895	     -0.00000000	     -0.00000000	     44.74857462
      1.52852791	     -0.04801770	     -0.00065329	     -0.18980357	     -0.05462214	      0.88263828	     -0.00032207	     -0.20736950	     -0.00000000	     -0.00000000	     44.94377215
      1.52987145	     -0.04793706	     -0.00064700	     -0.18972260	     -0.05462038	      0.88263807	     -0.00032157	     -0.20735850	     -0.00000000	     -0.00000000	     45.12461428
      1.53121499	     -0.04786182	     -0.00064248	     -0.18964695	     -0.05461871	      0.88263782	     -0.00032108	     -0.20734802	     -0.00000000	     -0.00000000	     45.34987091
      1.53228023	     -0.04780663	     -0.00063650	     -0.18959151	     -0.05461745	      0.88263760	     -0.00032070	     -0.20734012	     -0.00000000	     -0.00000000	     45.43624352
      1.53334547	     -0.04775560	     -0.00063197	     -0.18954018	     -0.05461624	      0.88263734	     -0.00032034	     -0.20733261	     -0.00000000	     -0.00000000	     45.55699252
      1.53474367	     -0.04769547	     -0.00062489	     -0.18947967	     -0.05461473	      0.88263697	     -0.00031987	     -0.20732337	     -0.00000000	     -0.00000000	     45.68003400
      1.53614187	     -0.04764081	     -0.00061937	     -0.18942458	     -0.05461331	      0.88263654	     -0.00031943	     -0.20731485	     -0.00000000	     -0.00000000	     45.83511807
      1.53716786	     -0.04760395	     -0.00061284	     -0.18938748	     -0.05461233	      0.88263620	     -0.00031911	     -0.20730905	     -0.00000000	     -0.00000000	     45.87363222
      1.53819384	     -0.04756987	     -0.00060794	     -0.18935309	     -0.05461140	      0.88263583	     -0.00031881	     -0.20730362	     -0.00000000	     -0.00000000	     45.94701452
      1.53966299	     -0.04752575	     -0.00059976	     -0.18930857	     -0.05461016	      0.88263526	     -0.00031839	     -0.20729648	     -0.00000000	     -0.00000000	     46.02478839
      1.54091682	     -0.04749328	     -0.00059388	     -0.18927571	     -0.05460918	      0.88263473	     -0.00031805	     -0.20729098	     -0.00000000	     -0.00000000	     46.07998837
      1.54217065	     -0.04746573	     -0.00058622	     -0.18924782	     -0.05460828	      0.88263416	     -0.00031772	     -0.20728603	     -0.00000000	     -0.00000000	     46.09975684
      1.54342448	     -0.04744364	     -0.00058090	     -0.18922531	     -0.05460746	      0.88263355	     -0.00031741	     -0.20728166	     -0.00000000	     -0.00000000	     46.12817791
      1.54467831	     -0.04742731	     -0.00057290	     -0.18920865	     -0.05460671	      0.88263290	     -0.00031712	     -0.20727789	     -0.00000000	     -0.00000000	     46.11034585
      1.54575629	     -0.04741771	     -0.00056884	     -0.18919867	     -0.05460613	      0.88263231	     -0.00031688	     -0.20727514	     -0.00000000	     -0.00000000	     46.09940806
      1.54683426	     -0.04741172	     -0.00056298	     -0.18919235	     -0.05460561	      0.88263170	     -0.00031666	     -0.20727286	     -0.00000000	     -0.00000000	     46.06955152
      1.54818831	     -0.04740910	     -0.00055715	     -0.18918927	     -0.05460504	      0.88263090	     -0.00031639	     -0.20727063	     -0.00000000	     -0.00000000	     46.04357250
      1.54954235	     -0.04741169	     -0.00054973	     -0.18919145	     -0.05460455	      0.88263005	     -0.00031615	     -0.20726911	     -0.00000000	     -0.00000000	     45.98587934
      1.55062599	     -0.04741708	     -0.00054607	     -0.18919644	     -0.05460423	      0.88262935	     -0.00031597	     -0.20726838	     -0.00000000	     -0.00000000	     45.94587559
      1.55170962	     -0.04742526	     -0.00054071	     -0.18920427	     -0.05460396	      0.88262863	     -0.00031581	     -0.20726807	     -0.00000000	     -0.00000000	     45.87636062
      1.55308378	     -0.04743927	     -0.00053534	     -0.18921780	     -0.05460370	      0.88262769	     -0.00031562	     -0.20726824	     -0.00000000	     -0.00000000	     45.80674084
      1.55445793	     -0.04745728	     -0.00052812	     -0.18923538	     -0.05460354	      0.88262671	     -0.00031545	     -0.20726901	     -0.00000000	     -0.00000000	     45.69689671
      1.55550053	     -0.04747355	     -0.00052507	     -0.18925127	     -0.05460347	      0.88262595	     -0.00031534	     -0.20726997	     -0.00000000	     -0.00000001	     45.62963404
      1.55654313	     -0.04749223	     -0.00052037	     -0.18926960	     -0.05460346	      0.88262518	     -0.00031524	     -0.20727126	     -0.00000000	     -0.00000001	     45.52890192
      1.55798255	     -0.04752174	     -0.00051518	     -0.18929860	     -0.05460353	      0.88262409	     -0.00031512	     -0.20727354	     -0.00000000	     -0.00000001	     45.41182865
      1.55942197	     -0.04755555	     -0.00050827	     -0.18933195	     -0.05460370	      0.88262298	     -0.00031504	     -0.20727640	     -0.00000000	     -0.00000001	     45.24414682
      1.56042370	     -0.04758151	     -0.00050587	     -0.18935753	     -0.05460387	      0.88262220	     -0.00031499	     -0.20727872	     -0.00000000	     -0.00000001	     45.15466193
      1.56142542	     -0.04760972	     -0.00050188	     -0.18938541	     -0.05460409	      0.88262141	     -0.00031496	     -0.20728130	     -0.00000000	     -0.00000001	     45.02534084
      1.56295766	     -0.04765714	     -0.00049686	     -0.18943229	     -0.05460451	      0.88262019	     -0.00031493	     -0.20728578	     -0.00000000	     -0.00000001	     44.85102796
      1.56422753	     -0.04770028	     -0.00049182	     -0.18947502	     -0.05460495	      0.88261917	     -0.00031493	     -0.20728998	     -0.00000000	     -0.00000001	     44.65855290
      1.56549740	     -0.04774632	     -0.00048859	     -0.18952060	     -0.05460545	      0.88261815	     -0.00031495	     -0.20729459	     -0.00000000	     -0.00000001	     44.52888672
      1.56676727	     -0.04779539	     -0.00048325	     -0.18956927	     -0.05460603	      0.88261713	     -0.00031499	     -0.20729962	     -0.00000000	     -0.00000001	     44.30280126
      1.56790245	     -0.04784175	     -0.00048096	     -0.18961521	     -0.05460661	      0.88261621	     -0.00031504	     -0.20730445	     -0.00000000	     -0.00000001	     44.18457068
      1.56903763	     -0.04789072	     -0.00047683	     -0.18966382	     -0.05460724	      0.88261530	     -0.00031511	     -0.20730960	     -0.00000000	     -0.00000001	     43.97600925
      1.57017280	     -0.04794196	     -0.00047408	     -0.18971467	     -0.05460793	      0.88261439	     -0.00031519	     -0.20731506	     -0.00000000	     -0.00000001	     43.82260610
      1.57163157	     -0.04801112	     -0.00046927	     -0.18978336	     -0.05460889	      0.88261322	     -0.00031533	     -0.20732253	     -0.00000000	     -0.00000001	     43.55718224
      1.57279160	     -0.04806850	     -0.00046723	     -0.18984034	     -0.05460972	      0.88261231	     -0.00031545	     -0.20732881	     -0.00000000	     -0.00000001	     43.41698692
      1.57395164	     -0.04812796	     -0.00046352	     -0.18989944	     -0.05461060	      0.88261139	     -0.00031559	     -0.20733540	     -0.00000000	     -0.00000001	     43.18423339
      1.57511167	     -0.04818910	     -0.00046119	     -0.18996019	     -0.05461154	      0.88261049	     -0.00031575	     -0.20734227	     -0.00000000	     -0.00000001	     43.01767715
      1.57655244	     -0.04826749	     -0.00045689	     -0.19003815	     -0.05461278	      0.88260939	     -0.00031597	     -0.20735116	     -0.00000000	     -0.00000001	     42.72922116
      1.57769853	     -0.04833162	     -0.00045533	     -0.19010190	     -0.05461381	      0.88260852	     -0.00031616	     -0.20735851	     -0.00000000	     -0.00000001	     42.58359134
      1.57884463	     -0.04839754	     -0.00045214	     -0.19016750	     -0.05461490	      0.88260767	     -0.00031637	     -0.20736610	     -0.00000000	     -0.00000001	     42.33755423
      1.57999072	     -0.04846513	     -0.00045013	     -0.19023473	     -0.05461604	      0.88260683	     -0.00031660	     -0.20737391	     -0.00000000	     -0.00000000	     42.15822087
      1.58148839	     -0.04855587	     -0.00044618	     -0.19032507	     -0.05461759	      0.88260575	     -0.00031691	     -0.20738444	     -0.00000000	     -0.00000000	     41.84568602
      1.58263271	     -0.04862652	     -0.00044492	     -0.19039536	     -0.05461883	      0.88260494	     -0.00031717	     -0.20739271	     -0.00000000	     -0.00000000	     41.69862163
      1.58377704	     -0.04869838	     -0.00044208	     -0.19046693	     -0.05462011	      0.88260415	     -0.00031745	     -0.20740118	     -0.00000000	     -0.00000000	     41.44642814
      1.58492137	     -0.04877115	     -0.00044038	     -0.19053938	     -0.05462143	      0.88260338	     -0.00031774	     -0.20740981	     -0.00000000	     -0.00000000	     41.26305071
      1.58645679	     -0.04887025	     -0.00043690	     -0.19063810	     -0.05462327	      0.88260237	     -0.00031816	     -0.20742162	     -0.00000000	     -0.00000000	     40.93673577
      1.58759537	     -0.04894452	     -0.00043603	     -0.19071205	     -0.05462468	      0.88260164	     -0.00031849	     -0.20743054	     -0.00000000	     -0.00000000	     40.79358408
      1.58873396	     -0.04901957	     -0.00043364	     -0.19078684	     -0.05462612	      0.88260092	     -0.00031883	     -0.20743956	     -0.00000000	     -0.00000000	     40.54304313
      1.59012755	     -0.04911211	     -0.00043230	     -0.19087903	     -0.05462794	      0.88260008	     -0.00031927	     -0.20745074	     -0.00000000	     -0.00000000	     40.34453889
      1.59137261	     -0.04919588	     -0.00042969	     -0.19096254	     -0.05462961	      0.88259934	     -0.00031968	     -0.20746084	     -0.00000000	     -0.00000000	     40.04626682
      1.59261767	     -0.04928016	     -0.00042942	     -0.19104651	     -0.05463132	      0.88259863	     -0.00032011	     -0.20747100	     -0.00000000	     -0.00000000	     39.90417955
      1.59386273	     -0.04936483	     -0.00042706	     -0.19113094	     -0.05463306	      0.88259794	     -0.00032056	     -0.20748122	     -0.00000000	     -0.00000000	     39.59867277
      1.59510778	     -0.04944953	     -0.00042703	     -0.19121535	     -0.05463485	      0.88259728	     -0.00032102	     -0.20749146	     -0.00000000	     -0.00000000	     39.46910061
      1.59635284	     -0.04953458	     -0.00042461	     -0.19130019	     -0.05463666	      0.88259663	     -0.00032151	     -0.20750173	     -0.00000000	     -0.00000000	     39.15463013
      1.59759790	     -0.04961953	     -0.00042484	     -0.19138486	     -0.05463851	      0.88259601	     -0.00032201	     -0.20751199	     -0.00000000	     -0.00000000	     39.03858997
      1.59884295	     -0.04970471	     -0.00042258	     -0.19146985	     -0.05464039	      0.88259542	     -0.00032253	     -0.20752224	     -0.00000000	     -0.00000000	     38.71783419
      1.60008801	     -0.04978947	     -0.00042307	     -0.19155436	     -0.05464230	      0.88259485	     -0.00032306	     -0.20753246	     -0.00000000	     -0.00000000	     38.61289274
      1.60133307	     -0.04987425	     -0.00042096	     -0.19163898	     -0.05464423	      0.88259430	     -0.00032361	     -0.20754264	     -0.00000000	     -0.00000000	     38.28875551
      1.60257812	     -0.04995861	     -0.00042170	     -0.19172311	     -0.05464619	      0.88259377	     -0.00032418	     -0.20755276	     -0.00000000	     -0.00000000	     38.19234135
      1.60382318	     -0.05004316	     -0.00041983	     -0.19180752	     -0.05464817	      0.88259327	     -0.00032477	     -0.20756281	     -0.00000000	     -0.00000000	     37.86656196
      1.60506824	     -0.05012732	     -0.00042086	     -0.19189145	     -0.05465018	      0.88259279	     -0.00032537	     -0.20757280	     -0.00000000	     -0.00000000	     37.77609849
      1.60631330	     -0.05021175	     -0.00041945	     -0.19197576	     -0.05465220	      0.88259234	     -0.00032599	     -0.20758270	     -0.00000000	     -0.00000000	     37.45414429
      1.60755835	     -0.05029555	     -0.00042087	     -0.19205936	     -0.05465425	      0.88259190	     -0.00032663	     -0.20759252	     -0.00000000	     -0.00000000	     37.36788255
      1.60880341	     -0.05037921	     -0.00041978	     -0.19214290	     -0.05465631	      0.88259149	     -0.00032728	     -0.20760224	     -0.00000000	     -0.00000000	     37.05212813
      1.61004847	     -0.05046199	     -0.00042140	     -0.19222551	     -0.05465839	      0.88259111	     -0.00032795	     -0.20761185	     -0.00000000	     -0.00000000	     36.96842099
      1.61129352	     -0.05054430	     -0.00042063	     -0.19230772	     -0.05466048	      0.88259074	     -0.00032863	     -0.20762134	     -0.00000000	     -0.00000000	     36.66470626
      1.61253858	     -0.05062546	     -0.00042238	     -0.19238872	     -0.05466258	      0.88259040	     -0.00032933	     -0.20763070	     -0.00000000	     -0.00000000	     36.58482162
      1.61378364	     -0.05070587	     -0.00042192	     -0.19246906	     -0.05466469	      0.88259008	     -0.00033004	     -0.20763991	     -0.00000000	     -0.00000000	     36.29803759
      1.61502869	     -0.05078516	     -0.00042378	     -0.19254821	     -0.05466681	      0.88258978	     -0.00033077	     -0.20764896	     -0.00000000	     -0.00000000	     36.21941801
      1.61627375	     -0.05086387	     -0.00042367	     -0.19262685	     -0.05466894	      0.88258950	     -0.00033151	     -0.20765784	     -0.00000000	     -0.00000000	     35.94849971
      1.61751881	     -0.05094140	     -0.00042565	     -0.19270428	     -0.05467107	      0.88258925	     -0.00033227	     -0.20766656	     -0.00000000	     -0.00000000	     35.87005098
      1.61876387	     -0.05101795	     -0.00042587	     -0.19278078	     -0.05467321	      0.88258902	     -0.00033304	     -0.20767508	     -0.00000000	     -0.00000000	     35.62058489
      1.62000892	     -0.05109314	     -0.00042795	     -0.19285588	     -0.05467534	      0.88258880	     -0.00033383	     -0.20768342	     -0.00000000	     -0.00000000	     35.54451891
      1.62125398	     -0.05116739	     -0.00042855	     -0.19293009	     -0.05467748	      0.88258861	     -0.00033463	     -0.20769155	     -0.00000000	     -0.00000000	     35.31673305
      1.62249904	     -0.05124042	     -0.00043093	     -0.19300305	     -0.05467962	      0.88258844	     -0.00033544	     -0.20769948	     -0.00000000	     -0.00000000	     35.23912179
      1.62374409	     -0.05131256	     -0.00043230	     -0.19307515	     -0.05468176	      0.88258829	     -0.00033627	     -0.20770721	     -0.00000000	     -0.00000000	     35.02784429
      1.62498915	     -0.05138305	     -0.00043482	     -0.19314559	     -0.05468390	      0.88258816	     -0.00033711	     -0.20771472	     -0.00000000	     -0.00000000	     34.94716299
      1.62623421	     -0.05145206	     -0.00043595	     -0.19321460	     -0.05468603	      0.88258805	     -0.00033796	     -0.20772201	     -0.00000000	     -0.00000000	     34.75685044
      1.62774152	     -0.05153391	     -0.00043914	     -0.19329640	     -0.05468860	      0.88258795	     -0.00033901	     -0.20773056	     -0.00000000	     -0.00000000	     34.71580081
      1.62886519	     -0.05159370	     -0.00043969	     -0.19335622	     -0.05469050	      0.88258789	     -0.00033981	     -0.20773673	     -0.00000000	     -0.00000000	     34.48303807
      1.62998886	     -0.05165213	     -0.00044191	     -0.19341465	     -0.05469241	      0.88258785	     -0.00034061	     -0.20774270	     -0.00000000	     -0.00000000	     34.42675059
      1.63146567	     -0.05172722	     -0.00044367	     -0.19348977	     -0.05469489	      0.88258781	     -0.00034168	     -0.20775024	     -0.00000000	     -0.00000000	     34.23591298
      1.63294249	     -0.05179997	     -0.00044752	     -0.19356251	     -0.05469736	      0.88258781	     -0.00034277	     -0.20775743	     -0.00000000	      0.00000000	     34.27503417
      1.63399253	     -0.05185055	     -0.00044794	     -0.19361317	     -0.05469911	      0.88258782	     -0.00034355	     -0.20776232	     -0.00000000	      0.00000000	     34.02880899
      1.63504257	     -0.05189995	     -0.00045009	     -0.19366259	     -0.05470085	      0.88258785	     -0.00034434	     -0.20776701	     -0.00000000	      0.00000000	     33.97783646
      1.63663774	     -0.05197300	     -0.00045256	     -0.19373571	     -0.05470347	      0.88258791	     -0.00034555	     -0.20777378	     -0.00000000	      0.00000000	     33.81594314
      1.63797291	     -0.05203222	     -0.00045576	     -0.19379498	     -0.05470564	      0.88258799	     -0.00034657	     -0.20777910	     -0.00000000	      0.00000000	     33.79209304
      1.63930808	     -0.05208989	     -0.00045737	     -0.19385275	     -0.05470779	      0.88258809	     -0.00034761	     -0.20778411	     -0.00000000	      0.00000000	     33.59580460
      1.64064324	     -0.05214570	     -0.00046134	     -0.19390859	     -0.05470992	      0.88258821	     -0.00034866	     -0.20778880	     -0.00000000	      0.00000000	     33.65210747
      1.64181249	     -0.05219325	     -0.00046258	     -0.19395625	     -0.05471177	      0.88258833	     -0.00034959	     -0.20779264	     -0.00000000	      0.00000000	     33.44371534
      1.64298174	     -0.05223934	     -0.00046598	     -0.19400238	     -0.05471361	      0.88258847	     -0.00035052	     -0.20779624	     -0.00000000	      0.00000000	     33.45620716
      1.64415099	     -0.05228419	     -0.00046853	     -0.19404731	     -0.05471542	      0.88258862	     -0.00035146	     -0.20779960	     -0.00000000	      0.00000000	     33.35630446
      1.64574614	     -0.05234342	     -0.00047378	     -0.19410661	     -0.05471787	      0.88258885	     -0.00035276	     -0.20780378	     -0.00000000	      0.00000000	     33.37750396
      1.64694440	     -0.05238656	     -0.00047645	     -0.19414985	     -0.05471968	      0.88258905	     -0.00035374	     -0.20780663	     -0.00000000	      0.00000000	     33.21677431
      1.64814265	     -0.05242826	     -0.00048087	     -0.19419160	     -0.05472147	      0.88258925	     -0.00035472	     -0.20780924	     -0.00000000	      0.00000000	     33.24002647
      1.64934090	     -0.05246854	     -0.00048429	     -0.19423197	     -0.05472324	      0.88258948	     -0.00035572	     -0.20781159	     -0.00000000	      0.00000000	     33.14936073
      1.65090576	     -0.05251898	     -0.00049032	     -0.19428249	     -0.05472552	      0.88258980	     -0.00035702	     -0.20781427	     -0.00000000	      0.00000000	     33.20011261
      1.65207822	     -0.05255538	     -0.00049300	     -0.19431901	     -0.05472721	      0.88259005	     -0.00035800	     -0.20781600	     -0.00000000	      0.00000000	     33.04100026
      1.65325068	     -0.05259056	     -0.00049721	     -0.19435426	     -0.05472887	      0.88259032	     -0.00035899	     -0.20781749	     -0.00000000	      0.00000000	     33.06616034
      1.65469104	     -0.05263223	     -0.00050096	     -0.19439607	     -0.05473089	      0.88259068	     -0.00036021	     -0.20781901	     -0.00000000	      0.00000000	     32.96006259
      1.65597732	     -0.05266770	     -0.00050610	     -0.19443163	     -0.05473266	      0.88259102	     -0.00036131	     -0.20782006	     -0.00000000	      0.00000000	     33.05757262
      1.65726360	     -0.05270162	     -0.00050932	     -0.19446569	     -0.05473440	      0.88259137	     -0.00036240	     -0.20782082	     -0.00000000	      0.00000000	     32.93121374
      1.65854988	     -0.05273395	     -0.00051494	     -0.19449810	     -0.05473612	      0.88259175	     -0.00036351	     -0.20782130	     -0.00000000	      0.00000000	     33.05840213
      1.65983617	     -0.05276460	     -0.00051818	     -0.19452890	     -0.05473781	      0.88259214	     -0.00036462	     -0.20782150	     -0.00000000	      0.00000000	     32.90713867
      1.66112245	     -0.05279399	     -0.00052421	     -0.19455837	     -0.05473947	      0.88259256	     -0.00036573	     -0.20782143	     -0.00000000	      0.00000000	     33.05762009
      1.66240873	     -0.05282230	     -0.00052741	     -0.19458684	     -0.05474110	      0.88259299	     -0.00036684	     -0.20782112	     -0.00000000	      0.00000000	     32.87873409
      1.66369501	     -0.05284901	     -0.00053394	     -0.19461362	     -0.05474271	      0.88259344	     -0.00036796	     -0.20782056	     -0.00000000	      0.00000000	     33.08444160
      1.66483608	     -0.05287135	     -0.00053717	     -0.19463610	     -0.05474411	      0.88259385	     -0.00036895	     -0.20781986	     -0.00000000	      0.00000000	     32.92761105
      1.66597716	     -0.05289245	     -0.00054256	     -0.19465728	     -0.05474549	      0.88259428	     -0.00036995	     -0.20781895	     -0.00000000	      0.00000000	     33.01722078
      1.66737821	     -0.05291595	     -0.00054799	     -0.19468091	     -0.05474716	      0.88259482	     -0.00037118	     -0.20781755	     -0.00000000	      0.00000000	     32.96388234
      1.66877925	     -0.05293599	     -0.00055537	     -0.19470103	     -0.05474879	      0.88259538	     -0.00037241	     -0.20781580	     -0.00000000	      0.00000000	     33.15909881
      1.66993447	     -0.05294984	     -0.00055955	     -0.19471502	     -0.05475011	      0.88259585	     -0.00037342	     -0.20781408	     -0.00000000	      0.00000000	     33.02294345
      1.67108968	     -0.05296109	     -0.00056566	     -0.19472634	     -0.05475141	      0.88259633	     -0.00037444	     -0.20781209	     -0.00000000	      0.00000000	     33.14823796
      1.67249975	     -0.05297147	     -0.00057192	     -0.19473684	     -0.05475297	      0.88259694	     -0.00037569	     -0.20780927	     -0.00000000	      0.00000000	     33.09997291
      1.67390982	     -0.05297897	     -0.00058049	     -0.19474440	     -0.05475449	      0.88259756	     -0.00037694	     -0.20780605	     -0.00000000	      0.00000000	     33.37153097
      1.67501808	     -0.05298278	     -0.00058515	     -0.19474831	     -0.05475567	      0.88259806	     -0.00037792	     -0.20780325	     -0.00000000	      0.00000000	     33.20430421
      1.67612635	     -0.05298446	     -0.00059156	     -0.19475005	     -0.05475682	      0.88259857	     -0.00037891	     -0.20780022	     -0.00000000	      0.00000000	     33.33100359
      1.67759478	     -0.05298251	     -0.00059874	     -0.19474821	     -0.05475832	      0.88259925	     -0.00038021	     -0.20779587	     -0.00000000	      0.00000000	     33.30961420
      1.67906321	     -0.05297686	     -0.00060779	     -0.19474261	     -0.05475979	      0.88259994	     -0.00038152	     -0.20779112	     -0.00000000	      0.00000000	     33.63761883
      1.68012971	     -0.05297164	     -0.00061230	     -0.19473750	     -0.05476084	      0.88260045	     -0.00038247	     -0.20778746	     -0.00000000	      0.00000000	     33.44219469
      1.68119621	     -0.05296539	     -0.00061861	     -0.19473130	     -0.05476187	      0.88260097	     -0.00038342	     -0.20778366	     -0.00000000	      0.00000000	     33.57398888
      1.68274137	     -0.05295268	     -0.00062676	     -0.19471867	     -0.05476333	      0.88260172	     -0.00038480	     -0.20777795	     -0.00000000	      0.00000000	     33.58792251
      1.68405036	     -0.05293897	     -0.00063479	     -0.19470500	     -0.05476454	      0.88260236	     -0.00038597	     -0.20777290	     -0.00000000	      0.00000000	     33.81873952
      1.68535934	     -0.05292248	     -0.00064112	     -0.19468860	     -0.05476572	      0.88260300	     -0.00038713	     -0.20776770	     -0.00000000	      0.00000000	     33.71900407
      1.68666833	     -0.05290341	     -0.00064964	     -0.19466955	     -0.05476689	      0.88260365	     -0.00038829	     -0.20776235	     -0.00000000	      0.00000000	     34.06030986
      1.68797732	     -0.05288331	     -0.00065549	     -0.19464954	     -0.05476803	      0.88260429	     -0.00038945	     -0.20775688	     -0.00000000	      0.00000000	     33.83089090
      1.68909607	     -0.05286582	     -0.00066318	     -0.19463206	     -0.05476899	      0.88260484	     -0.00039044	     -0.20775218	     -0.00000000	      0.00000000	     34.15167924
      1.69021483	     -0.05284792	     -0.00066905	     -0.19461420	     -0.05476993	      0.88260539	     -0.00039143	     -0.20774749	     -0.00000000	      0.00000000	     34.10349926
      1.69163018	     -0.05282430	     -0.00067770	     -0.19459060	     -0.05477110	      0.88260608	     -0.00039267	     -0.20774161	     -0.00000000	      0.00000000	     34.31500961
      1.69304553	     -0.05279929	     -0.00068438	     -0.19456566	     -0.05477225	      0.88260677	     -0.00039390	     -0.20773582	     -0.00000000	      0.00000000	     34.17407830
      1.69416263	     -0.05277845	     -0.00069154	     -0.19454481	     -0.05477314	      0.88260731	     -0.00039488	     -0.20773133	     -0.00000000	      0.00000000	     34.47805657
      1.69527972	     -0.05275655	     -0.00069679	     -0.19452296	     -0.05477402	      0.88260784	     -0.00039584	     -0.20772691	     -0.00000000	      0.00000000	     34.44295750
      1.69672031	     -0.05272681	     -0.00070453	     -0.19449326	     -0.05477513	      0.88260851	     -0.00039708	     -0.20772132	     -0.00000000	      0.00000000	     34.66124572
      1.69816091	     -0.05269539	     -0.00071004	     -0.19446192	     -0.05477622	      0.88260918	     -0.00039832	     -0.20771586	     -0.00000000	      0.00000000	     34.51257429
      1.69922630	     -0.05267105	     -0.00071616	     -0.19443758	     -0.05477702	      0.88260967	     -0.00039922	     -0.20771190	     -0.00000000	      0.00000000	     34.82628329
      1.70029170	     -0.05264583	     -0.00072045	     -0.19441243	     -0.05477780	      0.88261014	     -0.00040012	     -0.20770801	     -0.00000000	      0.00000000	     34.82585789
      1.70181093	     -0.05260863	     -0.00072731	     -0.19437527	     -0.05477890	      0.88261081	     -0.00040140	     -0.20770260	     -0.00000000	      0.00000000	     35.03055139
      1.70311032	     -0.05257562	     -0.00073178	     -0.19434234	     -0.05477983	      0.88261136	     -0.00040248	     -0.20769810	     -0.00000000	      0.00000000	     34.99161167
      1.70440972	     -0.05254170	     -0.00073770	     -0.19430845	     -0.05478075	      0.88261190	     -0.00040355	     -0.20769373	     -0.00000000	      0.00000000	     35.28194986
      1.70570911	     -0.05250720	     -0.00074121	     -0.19427404	     -0.05478165	      0.88261243	     -0.00040462	     -0.20768948	     -0.00000000	      0.00000000	     35.16342021
      1.70700850	     -0.05247241	     -0.00074730	     -0.19423926	     -0.05478254	      0.88261294	     -0.00040567	     -0.20768538	     -0.00000000	      0.00000000	     35.56602964
      1.70811742	     -0.05244251	     -0.00074972	     -0.19420945	     -0.05478329	      0.88261336	     -0.00040657	     -0.20768201	     -0.00000000	      0.00000000	     35.41445435
      1.70922633	     -0.05241230	     -0.00075381	     -0.19417927	     -0.05478404	      0.88261377	     -0.00040745	     -0.20767877	     -0.00000000	      0.00000000	     35.61102182
      1.71063481	     -0.05237329	     -0.00075748	     -0.19414034	     -0.05478497	      0.88261427	     -0.00040857	     -0.20767483	     -0.00000000	      0.00000000	     35.63887325
      1.71204329	     -0.05233371	     -0.00076262	     -0.19410080	     -0.05478590	      0.88261475	     -0.00040967	     -0.20767109	     -0.00000000	      0.00000000	     35.98250963
      1.71315195	     -0.05230233	     -0.00076441	     -0.19406950	     -0.05478662	      0.88261511	     -0.00041054	     -0.20766829	     -0.00000000	      0.00000000	     35.86866822
      1.71426061	     -0.05227096	     -0.00076780	     -0.19403816	     -0.05478734	      0.88261546	     -0.00041139	     -0.20766561	     -0.00000000	      0.00000000	     36.05849125
      1.71569405	     -0.05223065	     -0.00077076	     -0.19399794	     -0.05478826	      0.88261589	     -0.00041248	     -0.20766237	     -0.00000000	      0.00000000	     36.09353064
      1.71712748	     -0.05219067	     -0.00077546	     -0.19395798	     -0.05478917	      0.88261629	     -0.00041356	     -0.20765938	     -0.00000000	      0.00000000	     36.46503417
      1.71818429	     -0.05216129	     -0.00077656	     -0.19392867	     -0.05478984	      0.88261657	     -0.00041435	     -0.20765734	     -0.00000000	      0.00000000	     36.33324438
      1.71924109	     -0.05213185	     -0.00077920	     -0.19389927	     -0.05479051	      0.88261684	     -0.00041513	     -0.20765544	     -0.00000000	      0.00000000	     36.49528976
      1.72075459	     -0.05208962	     -0.00078178	     -0.19385711	     -0.05479146	      0.88261719	     -0.00041624	     -0.20765297	     -0.00000000	      0.00000000	     36.56304105
      1.72204716	     -0.05205382	     -0.00078498	     -0.19382134	     -0.05479227	      0.88261747	     -0.00041717	     -0.20765109	     -0.00000000	      0.00000000	     36.80323207
      1.72333973	     -0.05201840	     -0.00078637	     -0.19378600	     -0.05479307	      0.88261773	     -0.00041809	     -0.20764944	     -0.00000000	      0.00000000	     36.76199691
      1.72463229	     -0.05198342	     -0.00078985	     -0.19375102	     -0.05479388	      0.88261796	     -0.00041901	     -0.20764802	     -0.00000000	      0.00000000	     37.07727201
      1.72592486	     -0.05194886	     -0.00079044	     -0.19371655	     -0.05479468	      0.88261817	     -0.00041991	     -0.20764684	     -0.00000000	      0.00000000	     36.93835396
      1.72702556	     -0.05191967	     -0.00079343	     -0.19368735	     -0.05479536	      0.88261833	     -0.00042067	     -0.20764602	     -0.00000000	      0.00000000	     37.22202648
      1.72812626	     -0.05189083	     -0.00079444	     -0.19365856	     -0.05479605	      0.88261847	     -0.00042142	     -0.20764539	     -0.00000000	      0.00000000	     37.21585580
      1.72953009	     -0.05185587	     -0.00079688	     -0.19362362	     -0.05479692	      0.88261863	     -0.00042237	     -0.20764487	     -0.00000000	      0.00000000	     37.40714626
      1.73093393	     -0.05182522	     -0.00079748	     -0.19359303	     -0.05479779	      0.88261876	     -0.00042330	     -0.20764476	     -0.00000000	      0.00000000	     37.30916768
      1.73203688	     -0.05180469	     -0.00079986	     -0.19357250	     -0.05479848	      0.88261885	     -0.00042403	     -0.20764504	     -0.00000000	      0.00000000	     37.53112129
      1.73313983	     -0.05178828	     -0.00080031	     -0.19355613	     -0.05479917	      0.88261891	     -0.00042474	     -0.20764572	     -0.00000000	      0.00000000	     37.47377132
      1.73456766	     -0.05177386	     -0.00080177	     -0.19354174	     -0.05480007	      0.88261897	     -0.00042566	     -0.20764732	     -0.00000000	      0.00000000	     37.58633608
      1.73599549	     -0.05176697	     -0.00080088	     -0.19353493	     -0.05480097	      0.88261899	     -0.00042656	     -0.20764987	     -0.00000000	      0.00000000	     37.37893021
      1.73705248	     -0.05176628	     -0.00080217	     -0.19353425	     -0.05480164	      0.88261898	     -0.00042722	     -0.20765244	     -0.00000000	     -0.00000000	     37.57437961
      1.73810947	     -0.05176925	     -0.00080161	     -0.19353728	     -0.05480231	      0.88261895	     -0.00042787	     -0.20765562	     -0.00000000	     -0.00000000	     37.48966664
      1.73961468	     -0.05178069	     -0.00080168	     -0.19354878	     -0.05480327	      0.88261886	     -0.00042879	     -0.20766129	     -0.00000000	     -0.00000000	     37.54434654
      1.74091178	     -0.05179816	     -0.00080056	     -0.19356634	     -0.05480410	      0.88261874	     -0.00042956	     -0.20766733	     -0.00000000	     -0.00000000	     37.34977441
      1.74220888	     -0.05182203	     -0.00080106	     -0.19359025	     -0.05480493	      0.88261858	     -0.00043033	     -0.20767452	     -0.00000000	     -0.00000000	     37.48776749
      1.74350598	     -0.05185087	     -0.00079916	     -0.19361921	     -0.05480576	      0.88261836	     -0.00043109	     -0.20768290	     -0.00000000	     -0.00000000	     37.14955474
      1.74480308	     -0.05188436	     -0.00080008	     -0.19365274	     -0.05480659	      0.88261809	     -0.00043183	     -0.20769245	     -0.00000000	     -0.00000000	     37.41391698
      1.74590865	     -0.05191715	     -0.00079824	     -0.19368564	     -0.05480730	      0.88261781	     -0.00043246	     -0.20770154	     -0.00000000	     -0.00000000	     37.01752153
      1.74701421	     -0.05195355	     -0.00079834	     -0.19372212	     -0.05480800	      0.88261748	     -0.00043308	     -0.20771150	     -0.00000000	     -0.00000000	     37.03079982
      1.74843304	     -0.05200551	     -0.00079726	     -0.19377420	     -0.05480889	      0.88261699	     -0.00043387	     -0.20772558	     -0.00000000	     -0.00000000	     36.74059940
      1.74985187	     -0.05206257	     -0.00079796	     -0.19383135	     -0.05480978	      0.88261641	     -0.00043464	     -0.20774112	     -0.00000000	     -0.00000000	     36.82497719
      1.75098259	     -0.05211049	     -0.00079640	     -0.19387942	     -0.05481048	      0.88261588	     -0.00043525	     -0.20775450	     -0.00000000	     -0.00000000	     36.38462637
      1.75211332	     -0.05216057	     -0.00079660	     -0.19392959	     -0.05481117	      0.88261529	     -0.00043585	     -0.20776875	     -0.00000000	     -0.00000000	     36.33273296
      1.75354717	     -0.05222804	     -0.00079560	     -0.19399724	     -0.05481204	      0.88261444	     -0.00043660	     -0.20778800	     -0.00000000	     -0.00000000	     35.95077822
      1.75498102	     -0.05230079	     -0.00079667	     -0.19407012	     -0.05481288	      0.88261348	     -0.00043734	     -0.20780858	     -0.00000000	     -0.00000000	     35.97401957
      1.75608292	     -0.05236033	     -0.00079532	     -0.19412983	     -0.05481352	      0.88261267	     -0.00043790	     -0.20782531	     -0.00000000	     -0.00000001	     35.48111472
      1.75718483	     -0.05242285	     -0.00079570	     -0.19419249	     -0.05481414	      0.88261179	     -0.00043845	     -0.20784281	     -0.00000000	     -0.00000001	     35.35228497
      1.75868014	     -0.05250987	     -0.00079487	     -0.19427974	     -0.05481496	      0.88261048	     -0.00043918	     -0.20786777	     -0.00000000	     -0.00000001	     34.95574373
      1.76017545	     -0.05260038	     -0.00079566	     -0.19437045	     -0.05481574	      0.88260905	     -0.00043990	     -0.20789410	     -0.00000000	     -0.00000001	     34.89239958
      1.76125371	     -0.05266875	     -0.00079387	     -0.19443906	     -0.05481629	      0.88260794	     -0.00044041	     -0.20791391	     -0.00000000	     -0.00000001	     34.43946119
      1.76233197	     -0.05273887	     -0.00079363	     -0.19450936	     -0.05481682	      0.88260676	     -0.00044091	     -0.20793438	     -0.00000000	     -0.00000001	     34.29183525
      1.76390087	     -0.05284154	     -0.00079179	     -0.19461239	     -0.05481755	      0.88260492	     -0.00044163	     -0.20796522	     -0.00000000	     -0.00000001	     33.96124098
      1.76523825	     -0.05292873	     -0.00079075	     -0.19469988	     -0.05481813	      0.88260325	     -0.00044222	     -0.20799235	     -0.00000000	     -0.00000001	     33.83585460
      1.76657564	     -0.05301548	     -0.00078735	     -0.19478701	     -0.05481868	      0.88260148	     -0.00044279	     -0.20802009	     -0.00000000	     -0.00000001	     33.53558937
      1.76791303	     -0.05310151	     -0.00078559	     -0.19487340	     -0.05481919	      0.88259963	     -0.00044335	     -0.20804831	     -0.00000000	     -0.00000001	     33.46759594
      1.76925041	     -0.05318690	     -0.00078026	     -0.19495927	     -0.05481966	      0.88259768	     -0.00044389	     -0.20807691	     -0.00000000	     -0.00000001	     33.19101214
      1.77038950	     -0.05325858	     -0.00077790	     -0.19503130	     -0.05482003	      0.88259596	     -0.00044434	     -0.20810147	     -0.00000000	     -0.00000001	     33.13546915
      1.77152859	     -0.05332875	     -0.00077307	     -0.19510191	     -0.05482036	      0.88259419	     -0.00044478	     -0.20812614	     -0.00000000	     -0.00000001	     32.99263992
      1.77298874	     -0.05341644	     -0.00076745	     -0.19519017	     -0.05482074	      0.88259184	     -0.00044532	     -0.20815780	     -0.00000000	     -0.00000001	     32.88840201
      1.77444889	     -0.05350030	     -0.00075990	     -0.19527466	     -0.05482106	      0.88258942	     -0.00044584	     -0.20818934	     -0.00000000	     -0.00000001	     32.77148535
      1.77561027	     -0.05356384	     -0.00075531	     -0.19533868	     -0.05482127	      0.88258744	     -0.00044624	     -0.20821421	     -0.00000000	     -0.00000001	     32.69808469
      1.77677165	     -0.05362442	     -0.00074836	     -0.19539981	     -0.05482145	      0.88258544	     -0.00044663	     -0.20823882	     -0.00000000	     -0.00000001	     32.62423278
      1.77824456	     -0.05369701	     -0.00074013	     -0.19547310	     -0.05482161	      0.88258285	     -0.00044711	     -0.20826950	     -0.00000000	     -0.00000001	     32.54091257
      1.77971747	     -0.05376541	     -0.00072920	     -0.19554229	     -0.05482171	      0.88258022	     -0.00044756	     -0.20829948	     -0.00000000	     -0.00000001	     32.48918848
      1.78083690	     -0.05381531	     -0.00072290	     -0.19559274	     -0.05482174	      0.88257821	     -0.00044789	     -0.20832175	     -0.00000000	     -0.00000001	     32.39405968
      1.78195634	     -0.05386347	     -0.00071455	     -0.19564151	     -0.05482173	      0.88257619	     -0.00044822	     -0.20834355	     -0.00000000	     -0.00000001	     32.33552148
      1.78349990	     -0.05392695	     -0.00070327	     -0.19570583	     -0.05482165	      0.88257340	     -0.00044864	     -0.20837281	     -0.00000000	     -0.00000001	     32.23696520
      1.78504346	     -0.05398924	     -0.00069012	     -0.19576903	     -0.05482149	      0.88257061	     -0.00044905	     -0.20840116	     -0.00000000	     -0.00000001	     32.17793969
      1.78612503	     -0.05403158	     -0.00068302	     -0.19581194	     -0.05482133	      0.88256866	     -0.00044933	     -0.20842048	     -0.00000000	     -0.00000001	     32.06756763
      1.78720660	     -0.05407235	     -0.00067437	     -0.19585334	     -0.05482114	      0.88256673	     -0.00044960	     -0.20843934	     -0.00000000	     -0.00000001	     32.00081345
      1.78884262	     -0.05413229	     -0.00066253	     -0.19591419	     -0.05482076	      0.88256384	     -0.00044999	     -0.20846698	     -0.00000000	     -0.00000001	     31.88470508
      1.79020633	     -0.05418038	     -0.00065144	     -0.19596308	     -0.05482038	      0.88256147	     -0.00045030	     -0.20848921	     -0.00000000	     -0.00000001	     31.80438337
      1.79157004	     -0.05422543	     -0.00064179	     -0.19600890	     -0.05481993	      0.88255913	     -0.00045061	     -0.20851065	     -0.00000000	     -0.00000001	     31.69735804
      1.79293375	     -0.05426789	     -0.00063064	     -0.19605217	     -0.05481941	      0.88255685	     -0.00045090	     -0.20853133	     -0.00000000	     -0.00000001	     31.60590720
      1.79429746	     -0.05430992	     -0.00062276	     -0.19609492	     -0.05481882	      0.88255461	     -0.00045118	     -0.20855130	     -0.00000000	     -0.00000001	     31.50863151
      1.79544549	     -0.05434385	     -0.00061344	     -0.19612954	     -0.05481827	      0.88255278	     -0.00045141	     -0.20856753	     -0.00000000	     -0.00000001	     31.42704343
      1.79659352	     -0.05437615	     -0.00060611	     -0.19616248	     -0.05481768	      0.88255098	     -0.00045163	     -0.20858321	     -0.00000000	     -0.00000001	     31.35381155
      1.79808692	     -0.05441562	     -0.00059537	     -0.19620281	     -0.05481683	      0.88254872	     -0.00045191	     -0.20860273	     -0.00000000	     -0.00000001	     31.26493902
      1.79958031	     -0.05445200	     -0.00058651	     -0.19624000	     -0.05481589	      0.88254654	     -0.00045218	     -0.20862121	     -0.00000000	     -0.00000001	     31.19133607
      1.80074012	     -0.05447823	     -0.00057750	     -0.19626694	     -0.05481511	      0.88254490	     -0.00045238	     -0.20863481	     -0.00000000	     -0.00000001	     31.10840830
      1.80189994	     -0.05450269	     -0.00057037	     -0.19629204	     -0.05481427	      0.88254332	     -0.00045258	     -0.20864775	     -0.00000000	     -0.00000001	     31.04088639
      1.80341774	     -0.05453223	     -0.00055986	     -0.19632247	     -0.05481309	      0.88254133	     -0.00045282	     -0.20866364	     -0.00000000	     -0.00000001	     30.94736888
      1.80493555	     -0.05455852	     -0.00055145	     -0.19634958	     -0.05481182	      0.88253944	     -0.00045305	     -0.20867834	     -0.00000000	     -0.00000001	     30.87923337
      1.80604705	     -0.05457552	     -0.00054292	     -0.19636725	     -0.05481083	      0.88253811	     -0.00045322	     -0.20868834	     -0.00000000	     -0.00000001	     30.78621991
      1.80715854	     -0.05459069	     -0.00053617	     -0.19638305	     -0.05480979	      0.88253684	     -0.00045338	     -0.20869766	     -0.00000000	     -0.00000001	     30.71774416
      1.80876252	     -0.05461002	     -0.00052549	     -0.19640332	     -0.05480820	      0.88253509	     -0.00045360	     -0.20870993	     -0.00000000	     -0.00000001	     30.61070125
      1.81013292	     -0.05462460	     -0.00051770	     -0.19641865	     -0.05480676	      0.88253369	     -0.00045378	     -0.20871932	     -0.00000000	     -0.00000001	     30.52557733
      1.81150333	     -0.05463757	     -0.00050823	     -0.19643242	     -0.05480524	      0.88253236	     -0.00045395	     -0.20872772	     -0.00000000	     -0.00000001	     30.42395679
      1.81287374	     -0.05464912	     -0.00050134	     -0.19644471	     -0.05480365	      0.88253111	     -0.00045412	     -0.20873515	     -0.00000000	     -0.00000001	     30.34549745
      1.81424414	     -0.05465951	     -0.00049157	     -0.19645591	     -0.05480198	      0.88252993	     -0.00045427	     -0.20874164	     -0.00000000	     -0.00000001	     30.23459117
      1.81540500	     -0.05466754	     -0.00048637	     -0.19646453	     -0.05480050	      0.88252899	     -0.00045440	     -0.20874643	     -0.00000000	     -0.00000001	     30.15691226
      1.81656586	     -0.05467472	     -0.00047937	     -0.19647237	     -0.05479897	      0.88252811	     -0.00045452	     -0.20875058	     -0.00000000	     -0.00000001	     30.06653158
      1.81806445	     -0.05468245	     -0.00047194	     -0.19648089	     -0.05479690	      0.88252704	     -0.00045468	     -0.20875501	     -0.00000000	     -0.00000000	     29.98034384
      1.81956304	     -0.05468786	     -0.00046295	     -0.19648713	     -0.05479475	      0.88252605	     -0.00045482	     -0.20875841	     -0.00000000	     -0.00000000	     29.87843823
      1.82073469	     -0.05469021	     -0.00045837	     -0.19649007	     -0.05479299	      0.88252533	     -0.00045492	     -0.20876035	     -0.00000000	     -0.00000000	     29.82480994
      1.82190634	     -0.05469088	     -0.00045215	     -0.19649137	     -0.05479118	      0.88252465	     -0.00045503	     -0.20876165	     -0.00000000	     -0.00000000	     29.74682133
      1.82342843	     -0.05468784	     -0.00044573	     -0.19648909	     -0.05478875	      0.88252384	     -0.00045515	     -0.20876236	     -0.00000000	     -0.00000000	     29.70422010
      1.82495052	     -0.05467579	     -0.00043782	     -0.19647786	     -0.05478621	      0.88252309	     -0.00045526	     -0.20876186	     -0.00000000	     -0.00000000	     29.68940597
      1.82607099	     -0.05465817	     -0.00043499	     -0.19646075	     -0.05478428	      0.88252259	     -0.00045534	     -0.20876057	     -0.00000000	     -0.00000000	     29.76314516
      1.82719146	     -0.05463168	     -0.00043089	     -0.19643481	     -0.05478230	      0.88252212	     -0.00045542	     -0.20875834	     -0.00000000	     -0.00000000	     29.83476697
      1.82879674	     -0.05457775	     -0.00042697	     -0.19638161	     -0.05477937	      0.88252151	     -0.00045552	     -0.20875328	     -0.00000000	     -0.00000000	     29.99642919
      1.83016427	     -0.05451797	     -0.00042315	     -0.19632246	     -0.05477678	      0.88252106	     -0.00045560	     -0.20874704	     -0.00000000	     -0.00000000	     30.11878493
      1.83153181	     -0.05444553	     -0.00042173	     -0.19625058	     -0.05477413	      0.88252066	     -0.00045567	     -0.20873893	     -0.00000000	     -0.00000000	     30.31472464
      1.83289935	     -0.05435914	     -0.00041829	     -0.19616478	     -0.05477139	      0.88252033	     -0.00045573	     -0.20872883	     -0.00000000	     -0.00000000	     30.48457399
      1.83426688	     -0.05425834	     -0.00041822	     -0.19606446	     -0.05476859	      0.88252006	     -0.00045579	     -0.20871665	     -0.00000000	     -0.00000000	     30.77211170
      1.83541327	     -0.05416270	     -0.00041537	     -0.19596930	     -0.05476619	      0.88251990	     -0.00045583	     -0.20870475	     -0.00000000	     -0.00000000	     30.93752392
      1.83655967	     -0.05405799	     -0.00041456	     -0.19586498	     -0.05476375	      0.88251979	     -0.00045587	     -0.20869129	     -0.00000000	     -0.00000000	     31.17881197
      1.83805030	     -0.05391051	     -0.00041243	     -0.19571802	     -0.05476051	      0.88251975	     -0.00045591	     -0.20867147	     -0.00000000	      0.00000000	     31.48850139
      1.83954094	     -0.05375139	     -0.00041242	     -0.19555933	     -0.05475720	      0.88251981	     -0.00045594	     -0.20864911	     -0.00000000	      0.00000000	     31.88671650
      1.84065671	     -0.05362434	     -0.00041007	     -0.19543264	     -0.05475469	      0.88251994	     -0.00045596	     -0.20863075	     -0.00000000	      0.00000000	     32.13002682
      1.84177248	     -0.05349086	     -0.00040944	     -0.19529946	     -0.05475214	      0.88252015	     -0.00045597	     -0.20861102	     -0.00000000	      0.00000000	     32.44498827
      1.84330857	     -0.05329761	     -0.00040724	     -0.19510662	     -0.05474859	      0.88252055	     -0.00045598	     -0.20858168	     -0.00000000	      0.00000000	     32.87687542
      1.84467185	     -0.05311762	     -0.00040639	     -0.19492692	     -0.05474540	      0.88252104	     -0.00045598	     -0.20855359	     -0.00000000	      0.00000000	     33.31446102
      1.84603514	     -0.05293002	     -0.00040261	     -0.19473965	     -0.05474218	      0.88252166	     -0.00045597	     -0.20852364	     -0.00000000	      0.00000000	     33.70894000
      1.84717281	     -0.05276822	     -0.00040089	     -0.19457807	     -0.05473948	      0.88252228	     -0.00045596	     -0.20849727	     -0.00000000	      0.00000000	     34.11139806
      1.84831048	     -0.05260246	     -0.00039669	     -0.19441258	     -0.05473676	      0.88252299	     -0.00045595	     -0.20846969	     -0.00000000	      0.00000000	     34.45734783
      1.84973847	     -0.05239089	     -0.00039262	     -0.19420126	     -0.05473333	      0.88252403	     -0.00045592	     -0.20843347	     -0.00000000	      0.00000001	     34.96119798
      1.85116646	     -0.05217724	     -0.00038652	     -0.19398789	     -0.05472989	      0.88252522	     -0.00045588	     -0.20839564	     -0.00000000	      0.00000001	     35.42020366
      1.85225562	     -0.05201324	     -0.00038422	     -0.19382400	     -0.05472726	      0.88252624	     -0.00045585	     -0.20836582	     -0.00000000	      0.00000001	     35.84042700
      1.85334479	     -0.05184835	     -0.00037990	     -0.19365927	     -0.05472463	      0.88252734	     -0.00045581	     -0.20833522	     -0.00000000	      0.00000001	     36.21030064
      1.85482523	     -0.05162377	     -0.00037508	     -0.19343482	     -0.05472105	      0.88252900	     -0.00045575	     -0.20829250	     -0.00000000	      0.00000001	     36.75836641
      1.85630566	     -0.05139637	     -0.00036894	     -0.19320754	     -0.05471749	      0.88253082	     -0.00045569	     -0.20824865	     -0.00000000	      0.00000001	     37.24112928
      1.85732669	     -0.05124290	     -0.00036756	     -0.19305406	     -0.05471504	      0.88253217	     -0.00045564	     -0.20821790	     -0.00000000	      0.00000001	     37.60468249
      1.85834772	     -0.05109140	     -0.00036458	     -0.19290256	     -0.05471260	      0.88253359	     -0.00045558	     -0.20818685	     -0.00000000	      0.00000001	     37.92107328
      1.85993603	     -0.05086036	     -0.00036133	     -0.19267144	     -0.05470882	      0.88253596	     -0.00045549	     -0.20813814	     -0.00000000	      0.00000001	     38.46297395
      1.86122691	     -0.05067803	     -0.00035805	     -0.19248903	     -0.05470577	      0.88253800	     -0.00045540	     -0.20809833	     -0.00000000	      0.00000001	     38.84724947
      1.86251779	     -0.05050053	     -0.00035679	     -0.19231137	     -0.05470274	      0.88254015	     -0.00045531	     -0.20805843	     -0.00000000	      0.00000001	     39.31846980
      1.86380867	     -0.05032857	     -0.00035369	     -0.19213928	     -0.05469975	      0.88254240	     -0.00045521	     -0.20801854	     -0.00000000	      0.00000001	     39.65030003
      1.86496614	     -0.05017958	     -0.00035355	     -0.19199006	     -0.05469708	      0.88254448	     -0.00045512	     -0.20798287	     -0.00000000	      0.00000001	     40.06097394
      1.86612361	     -0.05003587	     -0.00035156	     -0.19184617	     -0.05469444	      0.88254664	     -0.00045502	     -0.20794736	     -0.00000000	      0.00000001	     40.33041693
      1.86728107	     -0.04989741	     -0.00035115	     -0.19170746	     -0.05469183	      0.88254884	     -0.00045492	     -0.20791210	     -0.00000000	      0.00000001	     40.67705766
      1.86872297	     -0.04973186	     -0.00034938	     -0.19154161	     -0.05468861	      0.88255167	     -0.00045478	     -0.20786858	     -0.00000000	      0.00000001	     41.00075306
      1.86988369	     -0.04960380	     -0.00034988	     -0.19141324	     -0.05468606	      0.88255398	     -0.00045467	     -0.20783394	     -0.00000000	      0.00000001	     41.36079090
      1.87104442	     -0.04948016	     -0.00034871	     -0.19128931	     -0.05468353	      0.88255634	     -0.00045454	     -0.20779968	     -0.00000000	      0.00000001	     41.58905735
      1.87220515	     -0.04936115	     -0.00034908	     -0.19116997	     -0.05468104	      0.88255871	     -0.00045442	     -0.20776583	     -0.00000000	      0.00000001	     41.89837284
      1.87365168	     -0.04921962	     -0.00034822	     -0.19102802	     -0.05467799	      0.88256170	     -0.00045425	     -0.20772428	     -0.00000000	      0.00000001	     42.15763888
      1.87478800	     -0.04911389	     -0.00034953	     -0.19092191	     -0.05467562	      0.88256406	     -0.00045411	     -0.20769217	     -0.00000000	      0.00000001	     42.46734987
      1.87592432	     -0.04901323	     -0.00034921	     -0.19082090	     -0.05467330	      0.88256642	     -0.00045397	     -0.20766057	     -0.00000000	      0.00000001	     42.63192850
      1.87706065	     -0.04891714	     -0.00035008	     -0.19072441	     -0.05467101	      0.88256878	     -0.00045383	     -0.20762951	     -0.00000000	      0.00000001	     42.87305707
      1.87856842	     -0.04879544	     -0.00034985	     -0.19060221	     -0.05466802	      0.88257188	     -0.00045362	     -0.20758916	     -0.00000000	      0.00000001	     43.08414096
      1.87969001	     -0.04870904	     -0.00035132	     -0.19051539	     -0.05466585	      0.88257416	     -0.00045346	     -0.20755977	     -0.00000000	      0.00000001	     43.34887557
      1.88081161	     -0.04862640	     -0.00035111	     -0.19043236	     -0.05466371	      0.88257642	     -0.00045330	     -0.20753093	     -0.00000000	      0.00000001	     43.47172549
      1.88218444	     -0.04853199	     -0.00035249	     -0.19033741	     -0.05466114	      0.88257914	     -0.00045310	     -0.20749641	     -0.00000000	      0.00000001	     43.72737664
      1.88340174	     -0.04845530	     -0.00035193	     -0.19026029	     -0.05465892	      0.88258150	     -0.00045291	     -0.20746659	     -0.00000000	      0.00000001	     43.79556070
      1.88461904	     -0.04838458	     -0.00035359	     -0.19018906	     -0.05465674	      0.88258381	     -0.00045271	     -0.20743756	     -0.00000000	      0.00000001	     44.02922569
      1.88583634	     -0.04831952	     -0.00035322	     -0.19012355	     -0.05465461	      0.88258606	     -0.00045251	     -0.20740937	     -0.00000000	      0.00000001	     44.07251532
      1.88705364	     -0.04826004	     -0.00035529	     -0.19006353	     -0.05465253	      0.88258824	     -0.00045230	     -0.20738203	     -0.00000000	      0.00000001	     44.30321676
      1.88827093	     -0.04820563	     -0.00035493	     -0.19000866	     -0.05465050	      0.88259035	     -0.00045209	     -0.20735555	     -0.00000000	      0.00000001	     44.31160191
      1.88948823	     -0.04815663	     -0.00035710	     -0.18995912	     -0.05464852	      0.88259239	     -0.00045187	     -0.20732996	     -0.00000000	      0.00000001	     44.52908556
      1.89070553	     -0.04811348	     -0.00035666	     -0.18991549	     -0.05464659	      0.88259435	     -0.00045164	     -0.20730527	     -0.00000000	      0.00000001	     44.49829672
      1.89192283	     -0.04807484	     -0.00035949	     -0.18987629	     -0.05464471	      0.88259623	     -0.00045141	     -0.20728151	     -0.00000000	      0.00000001	     44.71863413
      1.89314013	     -0.04804245	     -0.00035943	     -0.18984341	     -0.05464288	      0.88259801	     -0.00045117	     -0.20725874	     -0.00000000	      0.00000001	     44.65289796
      1.89435743	     -0.04801504	     -0.00036269	     -0.18981540	     -0.05464110	      0.88259971	     -0.00045093	     -0.20723695	     -0.00000000	      0.00000001	     44.89203801
      1.89544790	     -0.04799411	     -0.00036284	     -0.18979403	     -0.05463956	      0.88260115	     -0.00045070	     -0.20721825	     -0.00000000	      0.00000001	     44.82907301
      1.89653836	     -0.04797621	     -0.00036499	     -0.18977562	     -0.05463805	      0.88260252	     -0.00045047	     -0.20720030	     -0.00000000	      0.00000001	     44.96225906
      1.89785983	     -0.04795816	     -0.00036615	     -0.18975701	     -0.05463628	      0.88260407	     -0.00045019	     -0.20717950	     -0.00000000	      0.00000001	     44.98557557
      1.89918129	     -0.04794397	     -0.00036914	     -0.18974219	     -0.05463456	      0.88260551	     -0.00044990	     -0.20715972	     -0.00000000	      0.00000001	     45.18737847
      1.90028768	     -0.04793509	     -0.00036982	     -0.18973285	     -0.05463318	      0.88260663	     -0.00044965	     -0.20714391	     -0.00000000	      0.00000001	     45.12634244
      1.90139407	     -0.04792896	     -0.00037254	     -0.18972620	     -0.05463183	      0.88260767	     -0.00044940	     -0.20712877	     -0.00000000	      0.00000001	     45.24644597
      1.90250046	     -0.04792497	     -0.00037385	     -0.18972172	     -0.05463053	      0.88260863	     -0.00044914	     -0.20711427	     -0.00000000	      0.00000001	     45.26028593
      1.90402240	     -0.04792454	     -0.00037717	     -0.18972059	     -0.05462881	      0.88260982	     -0.00044878	     -0.20709540	     -0.00000000	      0.00000001	     45.40792240
      1.90514392	     -0.04792715	     -0.00037811	     -0.18972273	     -0.05462759	      0.88261061	     -0.00044851	     -0.20708226	     -0.00000000	      0.00000000	     45.35114607
      1.90626544	     -0.04793224	     -0.00038072	     -0.18972731	     -0.05462641	      0.88261132	     -0.00044823	     -0.20706975	     -0.00000000	      0.00000000	     45.45862099
      1.90762035	     -0.04794140	     -0.00038234	     -0.18973589	     -0.05462505	      0.88261208	     -0.00044789	     -0.20705545	     -0.00000000	      0.00000000	     45.43208506
      1.90881785	     -0.04795230	     -0.00038547	     -0.18974623	     -0.05462390	      0.88261266	     -0.00044758	     -0.20704353	     -0.00000000	      0.00000000	     45.57627994
      1.91001536	     -0.04796582	     -0.00038650	     -0.18975927	     -0.05462279	      0.88261317	     -0.00044727	     -0.20703226	     -0.00000000	      0.00000000	     45.49800901
      1.91121287	     -0.04798220	     -0.00038951	     -0.18977509	     -0.05462173	      0.88261360	     -0.00044696	     -0.20702164	     -0.00000000	      0.00000000	     45.62260512
      1.91241038	     -0.04800153	     -0.00039047	     -0.18979394	     -0.05462072	      0.88261396	     -0.00044664	     -0.20701166	     -0.00000000	      0.00000000	     45.52439224
      1.91360789	     -0.04802412	     -0.00039335	     -0.18981600	     -0.05461976	      0.88261425	     -0.00044631	     -0.20700231	     -0.00000000	      0.00000000	     45.62626014
      1.91480540	     -0.04804993	     -0.00039424	     -0.18984133	     -0.05461885	      0.88261448	     -0.00044598	     -0.20699360	     -0.00000000	      0.00000000	     45.50590263
      1.91600291	     -0.04807913	     -0.00039695	     -0.18987002	     -0.05461798	      0.88261464	     -0.00044565	     -0.20698554	     -0.00000000	      0.00000000	     45.58218955
      1.91720042	     -0.04811182	     -0.00039771	     -0.18990225	     -0.05461716	      0.88261475	     -0.00044531	     -0.20697811	     -0.00000000	      0.00000000	     45.43739595
      1.91839793	     -0.04814818	     -0.00040026	     -0.18993810	     -0.05461638	      0.88261481	     -0.00044496	     -0.20697134	     -0.00000000	      0.00000000	     45.48738107
      1.91959543	     -0.04818830	     -0.00040095	     -0.18997778	     -0.05461565	      0.88261482	     -0.00044462	     -0.20696522	     -0.00000000	     -0.00000000	     45.31687757
      1.92079294	     -0.04823231	     -0.00040339	     -0.19002130	     -0.05461497	      0.88261477	     -0.00044426	     -0.20695976	     -0.00000000	     -0.00000000	     45.33774854
      1.92199045	     -0.04828003	     -0.00040405	     -0.19006859	     -0.05461432	      0.88261469	     -0.00044391	     -0.20695498	     -0.00000000	     -0.00000000	     45.14122418
      1.92318796	     -0.04833134	     -0.00040639	     -0.19011942	     -0.05461372	      0.88261457	     -0.00044355	     -0.20695086	     -0.00000000	     -0.00000000	     45.13281300
      1.92438547	     -0.04838630	     -0.00040706	     -0.19017396	     -0.05461316	      0.88261440	     -0.00044318	     -0.20694740	     -0.00000000	     -0.00000000	     44.90820288
      1.92558298	     -0.04844510	     -0.00040943	     -0.19023230	     -0.05461265	      0.88261420	     -0.00044281	     -0.20694461	     -0.00000000	     -0.00000000	     44.86602935
      1.92678049	     -0.04850788	     -0.00041038	     -0.19029468	     -0.05461217	      0.88261397	     -0.00044244	     -0.20694249	     -0.00000000	     -0.00000000	     44.61217088
      1.92797800	     -0.04857467	     -0.00041307	     -0.19036102	     -0.05461173	      0.88261371	     -0.00044207	     -0.20694104	     -0.00000000	     -0.00000000	     44.53882721
      1.92917551	     -0.04864536	     -0.00041460	     -0.19043130	     -0.05461133	      0.88261341	     -0.00044169	     -0.20694026	     -0.00000000	     -0.00000000	     44.26144059
      1.93037301	     -0.04871982	     -0.00041787	     -0.19050531	     -0.05461096	      0.88261309	     -0.00044131	     -0.20694016	     -0.00000000	     -0.00000000	     44.16218825
      1.93157052	     -0.04879769	     -0.00042023	     -0.19058278	     -0.05461063	      0.88261274	     -0.00044093	     -0.20694073	     -0.00000000	     -0.00000000	     43.86919272
      1.93276803	     -0.04887879	     -0.00042427	     -0.19066343	     -0.05461033	      0.88261237	     -0.00044055	     -0.20694196	     -0.00000000	     -0.00000000	     43.74855153
      1.93396554	     -0.04896294	     -0.00042765	     -0.19074717	     -0.05461006	      0.88261197	     -0.00044017	     -0.20694383	     -0.00000000	     -0.00000000	     43.44427341
      1.93540641	     -0.04906793	     -0.00043410	     -0.19085161	     -0.05460978	      0.88261146	     -0.00043970	     -0.20694691	     -0.00000000	     -0.00000000	     43.35819329
      1.93648273	     -0.04914858	     -0.00043747	     -0.19093191	     -0.05460959	      0.88261105	     -0.00043936	     -0.20694979	     -0.00000000	     -0.00000000	     42.95082108
      1.93755905	     -0.04923092	     -0.00044284	     -0.19101385	     -0.05460943	      0.88261063	     -0.00043901	     -0.20695316	     -0.00000000	     -0.00000000	     42.82446246
      1.93897766	     -0.04934163	     -0.00044925	     -0.19112406	     -0.05460924	      0.88261005	     -0.00043855	     -0.20695831	     -0.00000000	     -0.00000000	     42.43811970
      1.94039628	     -0.04945433	     -0.00045819	     -0.19123621	     -0.05460909	      0.88260944	     -0.00043810	     -0.20696425	     -0.00000000	     -0.00000000	     42.44119236
      1.94141056	     -0.04953580	     -0.00046259	     -0.19131736	     -0.05460900	      0.88260898	     -0.00043777	     -0.20696895	     -0.00000000	     -0.00000000	     41.95509942
      1.94242483	     -0.04961784	     -0.00046889	     -0.19139904	     -0.05460893	      0.88260851	     -0.00043744	     -0.20697403	     -0.00000000	     -0.00000000	     41.81532901
      1.94395122	     -0.04974174	     -0.00047784	     -0.19152242	     -0.05460884	      0.88260777	     -0.00043695	     -0.20698236	     -0.00000000	     -0.00000000	     41.41966524
      1.94523812	     -0.04984614	     -0.00048667	     -0.19162638	     -0.05460878	      0.88260713	     -0.00043653	     -0.20698997	     -0.00000000	     -0.00000000	     41.30540751
      1.94652502	     -0.04995012	     -0.00049399	     -0.19172997	     -0.05460874	      0.88260646	     -0.00043612	     -0.20699811	     -0.00000000	     -0.00000000	     40.82224122
      1.94781191	     -0.05005341	     -0.00050365	     -0.19183281	     -0.05460872	      0.88260577	     -0.00043570	     -0.20700673	     -0.00000000	     -0.00000000	     40.84885122
      1.94894423	     -0.05014342	     -0.00050981	     -0.19192253	     -0.05460871	      0.88260515	     -0.00043534	     -0.20701471	     -0.00000000	     -0.00000000	     40.32762239
      1.95007655	     -0.05023249	     -0.00051779	     -0.19201125	     -0.05460871	      0.88260451	     -0.00043497	     -0.20702304	     -0.00000000	     -0.00000000	     40.24238341
      1.95120887	     -0.05032041	     -0.00052459	     -0.19209887	     -0.05460872	      0.88260385	     -0.00043460	     -0.20703169	     -0.00000000	     -0.00000000	     39.90554584
      1.95274708	     -0.05043757	     -0.00053481	     -0.19221562	     -0.05460873	      0.88260293	     -0.00043410	     -0.20704395	     -0.00000000	     -0.00000000	     39.74794847
      1.95391723	     -0.05052463	     -0.00054082	     -0.19230243	     -0.05460875	      0.88260222	     -0.00043371	     -0.20705362	     -0.00000000	     -0.00000000	     39.26674308
      1.95508738	     -0.05060977	     -0.00054821	     -0.19238730	     -0.05460878	      0.88260149	     -0.00043332	     -0.20706358	     -0.00000000	     -0.00000000	     39.17402822
      1.95625752	     -0.05069296	     -0.00055418	     -0.19247027	     -0.05460880	      0.88260075	     -0.00043293	     -0.20707381	     -0.00000000	     -0.00000000	     38.81162840
      1.95775745	     -0.05079668	     -0.00056271	     -0.19257368	     -0.05460884	      0.88259977	     -0.00043242	     -0.20708726	     -0.00000000	     -0.00000000	     38.68552564
      1.95891255	     -0.05087421	     -0.00056706	     -0.19265107	     -0.05460886	      0.88259901	     -0.00043203	     -0.20709788	     -0.00000000	     -0.00000000	     38.17870947
      1.96006765	     -0.05094970	     -0.00057251	     -0.19272639	     -0.05460889	      0.88259824	     -0.00043163	     -0.20710870	     -0.00000000	     -0.00000000	     38.06381388
      1.96145698	     -0.05103791	     -0.00057690	     -0.19281446	     -0.05460891	      0.88259729	     -0.00043115	     -0.20712196	     -0.00000000	     -0.00000000	     37.57064035
      1.96284632	     -0.05112338	     -0.00058275	     -0.19289978	     -0.05460893	      0.88259633	     -0.00043066	     -0.20713548	     -0.00000000	     -0.00000000	     37.61555154
      1.96391568	     -0.05118727	     -0.00058456	     -0.19296363	     -0.05460894	      0.88259558	     -0.00043029	     -0.20714605	     -0.00000000	     -0.00000000	     37.03772538
      1.96498504	     -0.05124960	     -0.00058793	     -0.19302588	     -0.05460894	      0.88259482	     -0.00042991	     -0.20715674	     -0.00000000	     -0.00000000	     36.90744749
      1.96647803	     -0.05133464	     -0.00059159	     -0.19311086	     -0.05460893	      0.88259375	     -0.00042938	     -0.20717189	     -0.00000000	     -0.00000000	     36.46030827
      1.96779303	     -0.05141000	     -0.00059630	     -0.19318613	     -0.05460891	      0.88259279	     -0.00042891	     -0.20718547	     -0.00000000	     -0.00000001	     36.36824084
      1.96910804	     -0.05148738	     -0.00059976	     -0.19326346	     -0.05460887	      0.88259181	     -0.00042844	     -0.20719937	     -0.00000000	     -0.00000001	     35.78374091
      1.97042305	     -0.05156777	     -0.00060628	     -0.19334372	     -0.05460882	      0.88259081	     -0.00042797	     -0.20721370	     -0.00000000	     -0.00000001	     35.85598390
      1.97158947	     -0.05164179	     -0.00061037	     -0.19341769	     -0.05460875	      0.88258991	     -0.00042755	     -0.20722686	     -0.00000000	     -0.00000001	     35.23489187
      1.97275589	     -0.05171819	     -0.00061692	     -0.19349397	     -0.05460867	      0.88258899	     -0.00042714	     -0.20724049	     -0.00000000	     -0.00000001	     35.15635730
      1.97392232	     -0.05179718	     -0.00062294	     -0.19357285	     -0.05460857	      0.88258806	     -0.00042672	     -0.20725465	     -0.00000000	     -0.00000001	     34.75689145
      1.97550612	     -0.05190913	     -0.00063320	     -0.19368463	     -0.05460840	      0.88258675	     -0.00042616	     -0.20727482	     -0.00000000	     -0.00000001	     34.57299646
      1.97672381	     -0.05199802	     -0.00064017	     -0.19377343	     -0.05460824	      0.88258573	     -0.00042573	     -0.20729113	     -0.00000000	     -0.00000001	     33.98908096
      1.97794151	     -0.05208813	     -0.00064913	     -0.19386339	     -0.05460805	      0.88258467	     -0.00042530	     -0.20730814	     -0.00000000	     -0.00000001	     33.88802332
      1.97915921	     -0.05217846	     -0.00065706	     -0.19395363	     -0.05460783	      0.88258359	     -0.00042486	     -0.20732583	     -0.00000000	     -0.00000001	     33.43692546
      1.98069283	     -0.05229277	     -0.00066852	     -0.19406780	     -0.05460751	      0.88258218	     -0.00042432	     -0.20734903	     -0.00000000	     -0.00000001	     33.27709880
      1.98190244	     -0.05238434	     -0.00067587	     -0.19415932	     -0.05460722	      0.88258103	     -0.00042389	     -0.20736806	     -0.00000000	     -0.00000001	     32.66730527
      1.98311206	     -0.05247683	     -0.00068477	     -0.19425173	     -0.05460689	      0.88257985	     -0.00042345	     -0.20738772	     -0.00000000	     -0.00000001	     32.52408587
      1.98432167	     -0.05256978	     -0.00069232	     -0.19434466	     -0.05460652	      0.88257864	     -0.00042302	     -0.20740802	     -0.00000000	     -0.00000001	     32.08552803
      1.98591986	     -0.05269385	     -0.00070316	     -0.19446870	     -0.05460598	      0.88257699	     -0.00042244	     -0.20743580	     -0.00000000	     -0.00000001	     31.85399911
      1.98714074	     -0.05278927	     -0.00070937	     -0.19456417	     -0.05460551	      0.88257569	     -0.00042200	     -0.20745776	     -0.00000000	     -0.00000001	     31.27580636
      1.98836162	     -0.05288401	     -0.00071668	     -0.19465895	     -0.05460499	      0.88257434	     -0.00042155	     -0.20748031	     -0.00000000	     -0.00000001	     31.10829021
      1.98958250	     -0.05297908	     -0.00072253	     -0.19475412	     -0.05460443	      0.88257297	     -0.00042110	     -0.20750343	     -0.00000000	     -0.00000001	     30.69271474
      1.99120964	     -0.05310680	     -0.00073084	     -0.19488198	     -0.05460360	      0.88257107	     -0.00042049	     -0.20753511	     -0.00000000	     -0.00000001	     30.44771637
      1.99243442	     -0.05320325	     -0.00073459	     -0.19497862	     -0.05460291	      0.88256960	     -0.00042003	     -0.20755961	     -0.00000000	     -0.00000001	     29.91654118
      1.99365920	     -0.05329907	     -0.00073938	     -0.19507462	     -0.05460217	      0.88256810	     -0.00041956	     -0.20758463	     -0.00000000	     -0.00000001	     29.74033312
      1.99514031	     -0.05341388	     -0.00074306	     -0.19518973	     -0.05460119	      0.88256623	     -0.00041900	     -0.20761551	     -0.00000000	     -0.00000001	     29.24468961
      1.99662141	     -0.05352781	     -0.00074837	     -0.19530394	     -0.05460013	      0.88256431	     -0.00041842	     -0.20764701	     -0.00000000	     -0.00000001	     29.20263555
      1.99774771	     -0.05361396	     -0.00074967	     -0.19539040	     -0.05459926	      0.88256281	     -0.00041799	     -0.20767136	     -0.00000000	     -0.00000001	     28.68913351
      1.99887400	     -0.05369910	     -0.00075239	     -0.19547580	     -0.05459833	      0.88256129	     -0.00041754	     -0.20769600	     -0.00000000	     -0.00000001	     28.52277812
      2.00047748	     -0.05381823	     -0.00075477	     -0.19559540	     -0.05459692	      0.88255908	     -0.00041691	     -0.20773153	     -0.00000000	     -0.00000001	     28.11741612
      2.00188252	     -0.05391813	     -0.00075793	     -0.19569569	     -0.05459558	      0.88255710	     -0.00041635	     -0.20776302	     -0.00000000	     -0.00000001	     27.98135878
      2.00328755	     -0.05401681	     -0.00075939	     -0.19579483	     -0.05459415	      0.88255509	     -0.00041579	     -0.20779481	     -0.00000000	     -0.00000001	     27.52886232
      2.00469259	     -0.05411275	     -0.00076300	     -0.19589118	     -0.05459263	      0.88255305	     -0.00041523	     -0.20782686	     -0.00000000	     -0.00000001	     27.51288658
      2.00591177	     -0.05419339	     -0.00076348	     -0.19597228	     -0.05459122	      0.88255126	     -0.00041474	     -0.20785479	     -0.00000000	     -0.00000001	     27.09317022
      2.00713094	     -0.05427057	     -0.00076558	     -0.19604988	     -0.05458974	      0.88254944	     -0.00041425	     -0.20788275	     -0.00000000	     -0.00000001	     26.99810905
      2.00861704	     -0.05436104	     -0.00076663	     -0.19614092	     -0.05458784	      0.88254722	     -0.00041365	     -0.20791679	     -0.00000000	     -0.00000001	     26.67432149
      2.01010313	     -0.05444614	     -0.00076928	     -0.19622657	     -0.05458581	      0.88254497	     -0.00041305	     -0.20795066	     -0.00000000	     -0.00000001	     26.65830835
      2.01133837	     -0.05451406	     -0.00076955	     -0.19629501	     -0.05458404	      0.88254310	     -0.00041256	     -0.20797862	     -0.00000000	     -0.00000001	     26.31426137
      2.01257361	     -0.05457821	     -0.00077124	     -0.19635964	     -0.05458218	      0.88254122	     -0.00041206	     -0.20800636	     -0.00000000	     -0.00000001	     26.26568020
      2.01408073	     -0.05465329	     -0.00077177	     -0.19643538	     -0.05457980	      0.88253893	     -0.00041146	     -0.20803984	     -0.00000000	     -0.00000001	     25.98455544
      2.01558786	     -0.05472206	     -0.00077381	     -0.19650478	     -0.05457728	      0.88253665	     -0.00041087	     -0.20807288	     -0.00000000	     -0.00000001	     26.03451072
      2.01678498	     -0.05477359	     -0.00077228	     -0.19655691	     -0.05457520	      0.88253485	     -0.00041040	     -0.20809873	     -0.00000000	     -0.00000001	     25.73538642
      2.01798209	     -0.05482023	     -0.00077158	     -0.19660414	     -0.05457303	      0.88253306	     -0.00040993	     -0.20812419	     -0.00000000	     -0.00000001	     25.69479515
      2.01955026	     -0.05487594	     -0.00076953	     -0.19666066	     -0.05457005	      0.88253074	     -0.00040932	     -0.20815685	     -0.00000000	     -0.00000001	     25.51624720
      2.02111843	     -0.05492044	     -0.00076819	     -0.19670596	     -0.05456694	      0.88252846	     -0.00040872	     -0.20818864	     -0.00000000	     -0.00000001	     25.64722955
      2.02226599	     -0.05494759	     -0.00076548	     -0.19673376	     -0.05456457	      0.88252682	     -0.00040828	     -0.20821120	     -0.00000000	     -0.00000001	     25.43803456
      2.02341354	     -0.05496415	     -0.00076357	     -0.19675095	     -0.05456212	      0.88252521	     -0.00040785	     -0.20823304	     -0.00000000	     -0.00000001	     25.47966347
      2.02505237	     -0.05497452	     -0.00075929	     -0.19676227	     -0.05455848	      0.88252297	     -0.00040724	     -0.20826275	     -0.00000000	     -0.00000001	     25.42538441
      2.02644343	     -0.05496503	     -0.00075451	     -0.19675363	     -0.05455527	      0.88252113	     -0.00040672	     -0.20828636	     -0.00000000	     -0.00000001	     25.55778697
      2.02783448	     -0.05494326	     -0.00074919	     -0.19673273	     -0.05455195	      0.88251935	     -0.00040621	     -0.20830827	     -0.00000000	     -0.00000001	     25.53013109
      2.02922553	     -0.05490156	     -0.00074179	     -0.19669195	     -0.05454851	      0.88251764	     -0.00040571	     -0.20832838	     -0.00000000	     -0.00000001	     25.74105537
      2.03047279	     -0.05486070	     -0.00073545	     -0.19665190	     -0.05454533	      0.88251618	     -0.00040526	     -0.20834478	     -0.00000000	     -0.00000001	     25.72515146
      2.03172005	     -0.05480692	     -0.00072846	     -0.19659894	     -0.05454205	      0.88251478	     -0.00040482	     -0.20835968	     -0.00000000	     -0.00000001	     25.89762224
      2.03296731	     -0.05474747	     -0.00072277	     -0.19654026	     -0.05453870	      0.88251346	     -0.00040439	     -0.20837306	     -0.00000000	     -0.00000001	     25.99797279
      2.03451814	     -0.05466188	     -0.00071534	     -0.19645563	     -0.05453440	      0.88251193	     -0.00040386	     -0.20838774	     -0.00000000	     -0.00000001	     26.20559113
      2.03576795	     -0.05459147	     -0.00071059	     -0.19638593	     -0.05453084	      0.88251079	     -0.00040345	     -0.20839799	     -0.00000000	     -0.00000001	     26.31822962
      2.03701775	     -0.05451030	     -0.00070393	     -0.19630551	     -0.05452720	      0.88250975	     -0.00040304	     -0.20840689	     -0.00000000	     -0.00000001	     26.52587767
      2.03826756	     -0.05442824	     -0.00069800	     -0.19622417	     -0.05452347	      0.88250880	     -0.00040263	     -0.20841440	     -0.00000000	     -0.00000000	     26.68317136
      2.03980890	     -0.05431417	     -0.00068909	     -0.19611102	     -0.05451877	      0.88250777	     -0.00040215	     -0.20842180	     -0.00000000	     -0.00000000	     26.97832355
      2.04102553	     -0.05422266	     -0.00068370	     -0.19602017	     -0.05451497	      0.88250707	     -0.00040178	     -0.20842609	     -0.00000000	     -0.00000000	     27.19349264
      2.04224217	     -0.05412055	     -0.00067681	     -0.19591875	     -0.05451111	      0.88250647	     -0.00040141	     -0.20842904	     -0.00000000	     -0.00000000	     27.45888202
      2.04345880	     -0.05401664	     -0.00067120	     -0.19581547	     -0.05450717	      0.88250598	     -0.00040106	     -0.20843061	     -0.00000000	     -0.00000000	     27.73085744
      2.04507143	     -0.05386832	     -0.00066286	     -0.19566800	     -0.05450185	      0.88250550	     -0.00040061	     -0.20843061	     -0.00000000	     -0.00000000	     28.12263983
      2.04626814	     -0.05376000	     -0.00065907	     -0.19556021	     -0.05449784	      0.88250527	     -0.00040028	     -0.20842909	     -0.00000000	     -0.00000000	     28.43064073
      2.04746486	     -0.05364433	     -0.00065411	     -0.19544509	     -0.05449376	      0.88250515	     -0.00039997	     -0.20842638	     -0.00000000	     -0.00000000	     28.74908893
      2.04893285	     -0.05350345	     -0.00065006	     -0.19530481	     -0.05448868	      0.88250515	     -0.00039959	     -0.20842142	     -0.00000000	      0.00000000	     29.18377151
      2.05022657	     -0.05337118	     -0.00064534	     -0.19517308	     -0.05448414	      0.88250529	     -0.00039928	     -0.20841564	     -0.00000000	      0.00000000	     29.55194879
      2.05152028	     -0.05324196	     -0.00064310	     -0.19504431	     -0.05447954	      0.88250557	     -0.00039898	     -0.20840852	     -0.00000000	      0.00000000	     29.97641604
      2.05281400	     -0.05310329	     -0.00063906	     -0.19490611	     -0.05447488	      0.88250598	     -0.00039868	     -0.20840011	     -0.00000000	      0.00000000	     30.36106763
      2.05410771	     -0.05296728	     -0.00063747	     -0.19477049	     -0.05447017	      0.88250652	     -0.00039841	     -0.20839034	     -0.00000000	      0.00000000	     30.82989978
      2.05540143	     -0.05281969	     -0.00063351	     -0.19462333	     -0.05446542	      0.88250720	     -0.00039814	     -0.20837925	     -0.00000000	      0.00000000	     31.23521675
      2.05669514	     -0.05267394	     -0.00063281	     -0.19447791	     -0.05446062	      0.88250802	     -0.00039789	     -0.20836673	     -0.00000000	      0.00000000	     31.76147995
      2.05798886	     -0.05251426	     -0.00062910	     -0.19431860	     -0.05445578	      0.88250897	     -0.00039766	     -0.20835282	     -0.00000000	      0.00000001	     32.18366255
      2.05928257	     -0.05235621	     -0.00062777	     -0.19416085	     -0.05445091	      0.88251005	     -0.00039743	     -0.20833739	     -0.00000000	      0.00000001	     32.76547809
      2.06057629	     -0.05218354	     -0.00062300	     -0.19398854	     -0.05444601	      0.88251127	     -0.00039723	     -0.20832051	     -0.00000000	      0.00000001	     33.18763400
      2.06170996	     -0.05203678	     -0.00062182	     -0.19384200	     -0.05444169	      0.88251245	     -0.00039706	     -0.20830446	     -0.00000000	      0.00000001	     33.70597853
      2.06284363	     -0.05188033	     -0.00061859	     -0.19368580	     -0.05443736	      0.88251373	     -0.00039690	     -0.20828730	     -0.00000000	      0.00000001	     34.13652643
      2.06425581	     -0.05168444	     -0.00061600	     -0.19349015	     -0.05443194	      0.88251546	     -0.00039672	     -0.20826431	     -0.00000000	      0.00000001	     34.76757642
      2.06566799	     -0.05147718	     -0.00061139	     -0.19328316	     -0.05442650	      0.88251734	     -0.00039657	     -0.20823958	     -0.00000000	      0.00000001	     35.30572080
      2.06679100	     -0.05131424	     -0.00061038	     -0.19312033	     -0.05442217	      0.88251895	     -0.00039646	     -0.20821864	     -0.00000000	      0.00000001	     35.85817834
      2.06791401	     -0.05114286	     -0.00060761	     -0.19294908	     -0.05441784	      0.88252064	     -0.00039636	     -0.20819661	     -0.00000000	      0.00000001	     36.30732700
      2.06934918	     -0.05092447	     -0.00060583	     -0.19273079	     -0.05441231	      0.88252295	     -0.00039625	     -0.20816687	     -0.00000000	      0.00000001	     36.99635500
      2.07078435	     -0.05069469	     -0.00060172	     -0.19250112	     -0.05440679	      0.88252539	     -0.00039617	     -0.20813541	     -0.00000000	      0.00000001	     37.58447310
      2.07183069	     -0.05053137	     -0.00060119	     -0.19233779	     -0.05440277	      0.88252726	     -0.00039612	     -0.20811137	     -0.00000000	      0.00000001	     38.13890323
      2.07287703	     -0.05036023	     -0.00059780	     -0.19216669	     -0.05439876	      0.88252920	     -0.00039609	     -0.20808648	     -0.00000000	      0.00000001	     38.60138982
      2.07440262	     -0.05011179	     -0.00059397	     -0.19191825	     -0.05439294	      0.88253216	     -0.00039607	     -0.20804873	     -0.00000000	      0.00000001	     39.32157594
      2.07568753	     -0.04989695	     -0.00058998	     -0.19170339	     -0.05438806	      0.88253477	     -0.00039606	     -0.20801568	     -0.00000000	      0.00000001	     39.88391130
      2.07697243	     -0.04968543	     -0.00058801	     -0.19149175	     -0.05438322	      0.88253747	     -0.00039608	     -0.20798152	     -0.00000000	      0.00000001	     40.56052535
      2.07825734	     -0.04946633	     -0.00058410	     -0.19127255	     -0.05437841	      0.88254028	     -0.00039612	     -0.20794636	     -0.00000000	      0.00000002	     41.12979711
      2.07940909	     -0.04927536	     -0.00058344	     -0.19108140	     -0.05437414	      0.88254286	     -0.00039617	     -0.20791400	     -0.00000000	      0.00000002	     41.76779758
      2.08056085	     -0.04907714	     -0.00058087	     -0.19088300	     -0.05436990	      0.88254552	     -0.00039624	     -0.20788093	     -0.00000000	      0.00000002	     42.30746736
      2.08171260	     -0.04888177	     -0.00057983	     -0.19068738	     -0.05436570	      0.88254824	     -0.00039633	     -0.20784714	     -0.00000000	      0.00000002	     42.91788018
      2.08315680	     -0.04863078	     -0.00057678	     -0.19043610	     -0.05436050	      0.88255175	     -0.00039645	     -0.20780386	     -0.00000000	      0.00000002	     43.62619289
      2.08430278	     -0.04843610	     -0.00057629	     -0.19024110	     -0.05435642	      0.88255460	     -0.00039657	     -0.20776879	     -0.00000000	      0.00000002	     44.25594469
      2.08544875	     -0.04823658	     -0.00057406	     -0.19004128	     -0.05435240	      0.88255750	     -0.00039671	     -0.20773319	     -0.00000000	      0.00000002	     44.80783799
      2.08659473	     -0.04804119	     -0.00057322	     -0.18984553	     -0.05434843	      0.88256045	     -0.00039686	     -0.20769708	     -0.00000000	      0.00000002	     45.41204822
      2.08805186	     -0.04778953	     -0.00057065	     -0.18959340	     -0.05434347	      0.88256428	     -0.00039708	     -0.20765054	     -0.00000000	      0.00000002	     46.12770158
      2.08916486	     -0.04760324	     -0.00057012	     -0.18940668	     -0.05433975	      0.88256725	     -0.00039726	     -0.20761454	     -0.00000000	      0.00000002	     46.72850547
      2.09027786	     -0.04741496	     -0.00056818	     -0.18921798	     -0.05433609	      0.88257025	     -0.00039746	     -0.20757827	     -0.00000000	      0.00000002	     47.26016002
      2.09163015	     -0.04719419	     -0.00056781	     -0.18899661	     -0.05433173	      0.88257395	     -0.00039771	     -0.20753388	     -0.00000000	      0.00000002	     47.96073162
      2.09283066	     -0.04699625	     -0.00056594	     -0.18879816	     -0.05432795	      0.88257726	     -0.00039796	     -0.20749430	     -0.00000000	      0.00000002	     48.52492443
      2.09403117	     -0.04680673	     -0.00056629	     -0.18860804	     -0.05432425	      0.88258061	     -0.00039823	     -0.20745458	     -0.00000000	      0.00000002	     49.14857752
      2.09523168	     -0.04661332	     -0.00056398	     -0.18841406	     -0.05432063	      0.88258398	     -0.00039851	     -0.20741482	     -0.00000000	      0.00000002	     49.70316619
      2.09643219	     -0.04642869	     -0.00056396	     -0.18822877	     -0.05431711	      0.88258737	     -0.00039880	     -0.20737499	     -0.00000000	      0.00000002	     50.31188471
      2.09763270	     -0.04623974	     -0.00056122	     -0.18803922	     -0.05431369	      0.88259077	     -0.00039911	     -0.20733520	     -0.00000000	      0.00000002	     50.85305091
      2.09883321	     -0.04606288	     -0.00056111	     -0.18786166	     -0.05431036	      0.88259418	     -0.00039944	     -0.20729543	     -0.00000000	      0.00000002	     51.43014398
      2.10003372	     -0.04588240	     -0.00055770	     -0.18768054	     -0.05430713	      0.88259759	     -0.00039979	     -0.20725586	     -0.00000000	      0.00000002	     51.93410228
      2.10110492	     -0.04573220	     -0.00055652	     -0.18752970	     -0.05430434	      0.88260064	     -0.00040011	     -0.20722072	     -0.00000000	      0.00000002	     52.40480191
      2.10217612	     -0.04558124	     -0.00055325	     -0.18737813	     -0.05430163	      0.88260368	     -0.00040044	     -0.20718587	     -0.00000000	      0.00000002	     52.82553817
      2.10346318	     -0.04541062	     -0.00055101	     -0.18720670	     -0.05429849	      0.88260732	     -0.00040086	     -0.20714441	     -0.00000000	      0.00000002	     53.35201081
      2.10475024	     -0.04523978	     -0.00054794	     -0.18703506	     -0.05429549	      0.88261095	     -0.00040129	     -0.20710356	     -0.00000000	      0.00000002	     53.86432244
      2.10581353	     -0.04511243	     -0.00054827	     -0.18690694	     -0.05429310	      0.88261392	     -0.00040166	     -0.20707035	     -0.00000000	      0.00000002	     54.26279430
      2.10687682	     -0.04498576	     -0.00054685	     -0.18677954	     -0.05429081	      0.88261687	     -0.00040204	     -0.20703772	     -0.00000000	      0.00000002	     54.64935619
      2.10818004	     -0.04484264	     -0.00054672	     -0.18663546	     -0.05428814	      0.88262046	     -0.00040252	     -0.20699854	     -0.00000000	      0.00000002	     55.10591600
      2.10948326	     -0.04470458	     -0.00054479	     -0.18649645	     -0.05428560	      0.88262400	     -0.00040302	     -0.20696039	     -0.00000000	      0.00000002	     55.54634697
      2.11049715	     -0.04461185	     -0.00054594	     -0.18640291	     -0.05428373	      0.88262672	     -0.00040343	     -0.20693148	     -0.00000000	      0.00000002	     55.82496527
      2.11151105	     -0.04452220	     -0.00054574	     -0.18631246	     -0.05428195	      0.88262940	     -0.00040384	     -0.20690334	     -0.00000000	      0.00000002	     56.10595717
      2.11287169	     -0.04441766	     -0.00054657	     -0.18620682	     -0.05427971	      0.88263294	     -0.00040441	     -0.20686689	     -0.00000000	      0.00000002	     56.42924143
      2.11423232	     -0.04432181	     -0.00054551	     -0.18610989	     -0.05427763	      0.88263640	     -0.00040499	     -0.20683212	     -0.00000000	      0.00000002	     56.77015568
      2.11520418	     -0.04426707	     -0.00054707	     -0.18605432	     -0.05427625	      0.88263882	     -0.00040542	     -0.20680831	     -0.00000000	      0.00000002	     56.92339063
      2.11617605	     -0.04421320	     -0.00054686	     -0.18599965	     -0.05427496	      0.88264118	     -0.00040586	     -0.20678540	     -0.00000000	      0.00000002	     57.11724862
      2.11761208	     -0.04414550	     -0.00054764	     -0.18593075	     -0.05427321	      0.88264459	     -0.00040653	     -0.20675314	     -0.00000000	      0.00000002	     57.36538298
      2.11881696	     -0.04409355	     -0.00054708	     -0.18587782	     -0.05427189	      0.88264735	     -0.00040710	     -0.20672754	     -0.00000000	      0.00000002	     57.58435768
      2.12002184	     -0.04405300	     -0.00054826	     -0.18583624	     -0.05427070	      0.88265001	     -0.00040769	     -0.20670321	     -0.00000000	      0.00000001	     57.73819990
      2.12122672	     -0.04401300	     -0.00054715	     -0.18579527	     -0.05426965	      0.88265258	     -0.00040829	     -0.20668016	     -0.00000000	      0.00000001	     57.94637402
      2.12243159	     -0.04398724	     -0.00054915	     -0.18576845	     -0.05426874	      0.88265504	     -0.00040891	     -0.20665831	     -0.00000000	      0.00000001	     58.04118125
      2.12345582	     -0.04396278	     -0.00054857	     -0.18574315	     -0.05426807	      0.88265704	     -0.00040945	     -0.20664073	     -0.00000000	      0.00000001	     58.18427068
      2.12448005	     -0.04394746	     -0.00054937	     -0.18572697	     -0.05426750	      0.88265897	     -0.00041000	     -0.20662398	     -0.00000000	      0.00000001	     58.25217870
      2.12579094	     -0.04393142	     -0.00054899	     -0.18570985	     -0.05426691	      0.88266130	     -0.00041071	     -0.20660382	     -0.00000000	      0.00000001	     58.37601925
      2.12710182	     -0.04392783	     -0.00055024	     -0.18570513	     -0.05426649	      0.88266350	     -0.00041144	     -0.20658506	     -0.00000000	      0.00000001	     58.41653612
      2.12812376	     -0.04392415	     -0.00054881	     -0.18570066	     -0.05426627	      0.88266511	     -0.00041202	     -0.20657143	     -0.00000000	      0.00000001	     58.50578947
      2.12914570	     -0.04392946	     -0.00054908	     -0.18570512	     -0.05426615	      0.88266663	     -0.00041262	     -0.20655863	     -0.00000000	      0.00000001	     58.51805382
      2.13048411	     -0.04393915	     -0.00054810	     -0.18571374	     -0.05426614	      0.88266848	     -0.00041341	     -0.20654312	     -0.00000000	      0.00000001	     58.59092542
      2.13182252	     -0.04396109	     -0.00054894	     -0.18573456	     -0.05426630	      0.88267017	     -0.00041421	     -0.20652899	     -0.00000000	      0.00000001	     58.55641857
      2.13280052	     -0.04397512	     -0.00054721	     -0.18574784	     -0.05426652	      0.88267130	     -0.00041482	     -0.20651956	     -0.00000000	      0.00000001	     58.61880398
      2.13377852	     -0.04399748	     -0.00054711	     -0.18576943	     -0.05426683	      0.88267235	     -0.00041543	     -0.20651084	     -0.00000000	      0.00000001	     58.59211613
      2.13519278	     -0.04403346	     -0.00054587	     -0.18580430	     -0.05426743	      0.88267372	     -0.00041632	     -0.20649951	     -0.00000000	      0.00000001	     58.60441496
      2.13639788	     -0.04407291	     -0.00054578	     -0.18584280	     -0.05426810	      0.88267474	     -0.00041711	     -0.20649101	     -0.00000000	      0.00000001	     58.52766125
      2.13760299	     -0.04411285	     -0.00054395	     -0.18588184	     -0.05426889	      0.88267563	     -0.00041790	     -0.20648359	     -0.00000000	      0.00000000	     58.55454299
      2.13880810	     -0.04416450	     -0.00054429	     -0.18593254	     -0.05426981	      0.88267639	     -0.00041871	     -0.20647720	     -0.00000000	      0.00000000	     58.41146163
      2.14001320	     -0.04421337	     -0.00054196	     -0.18598055	     -0.05427087	      0.88267703	     -0.00041954	     -0.20647187	     -0.00000000	      0.00000000	     58.47094585
      2.14103647	     -0.04426613	     -0.00054239	     -0.18603251	     -0.05427187	      0.88267747	     -0.00042025	     -0.20646811	     -0.00000000	      0.00000000	     58.28603637
      2.14205974	     -0.04431714	     -0.00054105	     -0.18608279	     -0.05427296	      0.88267782	     -0.00042097	     -0.20646510	     -0.00000000	      0.00000000	     58.25156532
      2.14337413	     -0.04439102	     -0.00054030	     -0.18615571	     -0.05427450	      0.88267814	     -0.00042191	     -0.20646226	     -0.00000000	      0.00000000	     58.09221948
      2.14468853	     -0.04446500	     -0.00053811	     -0.18622878	     -0.05427618	      0.88267831	     -0.00042286	     -0.20646060	     -0.00000000	      0.00000000	     58.08306499
      2.14572079	     -0.04453306	     -0.00053814	     -0.18629610	     -0.05427761	      0.88267835	     -0.00042363	     -0.20646010	     -0.00000000	     -0.00000000	     57.83692082
      2.14675305	     -0.04459999	     -0.00053674	     -0.18636233	     -0.05427913	      0.88267831	     -0.00042440	     -0.20646034	     -0.00000000	     -0.00000000	     57.75784406
      2.14808764	     -0.04469485	     -0.00053574	     -0.18645628	     -0.05428123	      0.88267813	     -0.00042541	     -0.20646170	     -0.00000000	     -0.00000000	     57.51732269
      2.14942223	     -0.04478997	     -0.00053288	     -0.18655056	     -0.05428347	      0.88267781	     -0.00042645	     -0.20646426	     -0.00000000	     -0.00000000	     57.48171007
      2.15041318	     -0.04486995	     -0.00053195	     -0.18662989	     -0.05428523	      0.88267749	     -0.00042722	     -0.20646687	     -0.00000000	     -0.00000000	     57.16216609
      2.15140413	     -0.04494835	     -0.00052990	     -0.18670769	     -0.05428706	      0.88267711	     -0.00042801	     -0.20647013	     -0.00000000	     -0.00000000	     57.04098152
      2.15280913	     -0.04506685	     -0.00052744	     -0.18682534	     -0.05428980	      0.88267644	     -0.00042914	     -0.20647577	     -0.00000000	     -0.00000000	     56.72951625
      2.15401813	     -0.04517008	     -0.00052466	     -0.18692788	     -0.05429227	      0.88267576	     -0.00043012	     -0.20648160	     -0.00000000	     -0.00000000	     56.59324611
      2.15522713	     -0.04528137	     -0.00052248	     -0.18703848	     -0.05429486	      0.88267499	     -0.00043112	     -0.20648827	     -0.00000000	     -0.00000000	     56.21165669
      2.15643613	     -0.04539070	     -0.00051950	     -0.18714716	     -0.05429755	      0.88267412	     -0.00043214	     -0.20649581	     -0.00000000	     -0.00000001	     56.12152085
      2.15764513	     -0.04551101	     -0.00051726	     -0.18726681	     -0.05430034	      0.88267317	     -0.00043316	     -0.20650418	     -0.00000000	     -0.00000001	     55.60843609
      2.15868070	     -0.04561139	     -0.00051486	     -0.18736666	     -0.05430282	      0.88267229	     -0.00043405	     -0.20651203	     -0.00000000	     -0.00000001	     55.52129793
      2.15971627	     -0.04571874	     -0.00051289	     -0.18747348	     -0.05430537	      0.88267135	     -0.00043495	     -0.20652046	     -0.00000000	     -0.00000001	     55.16779814
      2.16102900	     -0.04585575	     -0.00051024	     -0.18760984	     -0.05430871	      0.88267008	     -0.00043610	     -0.20653200	     -0.00000000	     -0.00000001	     54.89893277
      2.16234174	     -0.04600032	     -0.00050760	     -0.18775379	     -0.05431216	      0.88266871	     -0.00043727	     -0.20654444	     -0.00000000	     -0.00000001	     54.36594525
      2.16339139	     -0.04611537	     -0.00050585	     -0.18786835	     -0.05431499	      0.88266757	     -0.00043822	     -0.20655502	     -0.00000000	     -0.00000001	     54.22031001
      2.16444105	     -0.04623575	     -0.00050362	     -0.18798827	     -0.05431790	      0.88266637	     -0.00043917	     -0.20656614	     -0.00000000	     -0.00000001	     53.81225445
      2.16577052	     -0.04638907	     -0.00050074	     -0.18814102	     -0.05432167	      0.88266478	     -0.00044039	     -0.20658097	     -0.00000000	     -0.00000001	     53.48463346
      2.16710000	     -0.04654863	     -0.00049723	     -0.18830006	     -0.05432555	      0.88266312	     -0.00044163	     -0.20659660	     -0.00000000	     -0.00000001	     52.87169337
      2.16811885	     -0.04666982	     -0.00049519	     -0.18842086	     -0.05432858	      0.88266180	     -0.00044259	     -0.20660911	     -0.00000000	     -0.00000001	     52.69438116
      2.16913771	     -0.04679529	     -0.00049249	     -0.18854596	     -0.05433167	      0.88266044	     -0.00044356	     -0.20662206	     -0.00000000	     -0.00000001	     52.27033383
      2.17052596	     -0.04696749	     -0.00048920	     -0.18871769	     -0.05433597	      0.88265853	     -0.00044489	     -0.20664039	     -0.00000000	     -0.00000001	     51.85249604
      2.17191421	     -0.04714478	     -0.00048472	     -0.18889456	     -0.05434037	      0.88265655	     -0.00044623	     -0.20665946	     -0.00000000	     -0.00000001	     51.17103605
      2.17291007	     -0.04727116	     -0.00048230	     -0.18902064	     -0.05434357	      0.88265509	     -0.00044721	     -0.20667360	     -0.00000000	     -0.00000001	     50.96926192
      2.17390592	     -0.04740070	     -0.00047897	     -0.18914992	     -0.05434683	      0.88265361	     -0.00044819	     -0.20668809	     -0.00000000	     -0.00000001	     50.53789944
      2.17536594	     -0.04759177	     -0.00047466	     -0.18934063	     -0.05435167	      0.88265138	     -0.00044965	     -0.20670994	     -0.00000000	     -0.00000001	     50.04274281
      2.17661044	     -0.04775756	     -0.00047035	     -0.18950614	     -0.05435587	      0.88264943	     -0.00045090	     -0.20672910	     -0.00000000	     -0.00000001	     49.46171748
      2.17785494	     -0.04792370	     -0.00046730	     -0.18967200	     -0.05436013	      0.88264745	     -0.00045216	     -0.20674874	     -0.00000000	     -0.00000001	     49.12039232
      2.17909945	     -0.04809327	     -0.00046287	     -0.18984135	     -0.05436445	      0.88264543	     -0.00045344	     -0.20676881	     -0.00000000	     -0.00000001	     48.45810571
      2.18021916	     -0.04824577	     -0.00046084	     -0.18999363	     -0.05436837	      0.88264358	     -0.00045460	     -0.20678724	     -0.00000000	     -0.00000001	     48.18018485
      2.18133887	     -0.04840127	     -0.00045786	     -0.19014895	     -0.05437234	      0.88264171	     -0.00045577	     -0.20680598	     -0.00000000	     -0.00000001	     47.63223800
      2.18245859	     -0.04855611	     -0.00045585	     -0.19030359	     -0.05437634	      0.88263981	     -0.00045694	     -0.20682499	     -0.00000000	     -0.00000001	     47.26096895
      2.18390139	     -0.04875695	     -0.00045261	     -0.19050425	     -0.05438155	      0.88263733	     -0.00045847	     -0.20684982	     -0.00000000	     -0.00000001	     46.59806170
      2.18505894	     -0.04891674	     -0.00045141	     -0.19066387	     -0.05438577	      0.88263532	     -0.00045971	     -0.20686999	     -0.00000000	     -0.00000001	     46.28588030
      2.18621648	     -0.04907678	     -0.00044822	     -0.19082382	     -0.05439002	      0.88263329	     -0.00046096	     -0.20689031	     -0.00000000	     -0.00000001	     45.73365402
      2.18737402	     -0.04923501	     -0.00044584	     -0.19098196	     -0.05439429	      0.88263124	     -0.00046222	     -0.20691076	     -0.00000000	     -0.00000001	     45.36996517
      2.18878880	     -0.04942751	     -0.00044210	     -0.19117440	     -0.05439955	      0.88262872	     -0.00046376	     -0.20693584	     -0.00000000	     -0.00000001	     44.72200026
      2.18994178	     -0.04958193	     -0.00044075	     -0.19132875	     -0.05440386	      0.88262664	     -0.00046504	     -0.20695632	     -0.00000000	     -0.00000001	     44.42279945
      2.19109477	     -0.04973528	     -0.00043768	     -0.19148210	     -0.05440819	      0.88262456	     -0.00046632	     -0.20697678	     -0.00000000	     -0.00000001	     43.88833332
      2.19224775	     -0.04988638	     -0.00043527	     -0.19163321	     -0.05441253	      0.88262247	     -0.00046760	     -0.20699722	     -0.00000000	     -0.00000001	     43.52515459
      2.19371025	     -0.05007684	     -0.00043115	     -0.19182372	     -0.05441806	      0.88261981	     -0.00046925	     -0.20702308	     -0.00000000	     -0.00000001	     42.88237974
      2.19487085	     -0.05022525	     -0.00042944	     -0.19197216	     -0.05442246	      0.88261770	     -0.00047057	     -0.20704351	     -0.00000000	     -0.00000001	     42.60279407
      2.19603144	     -0.05037243	     -0.00042644	     -0.19211942	     -0.05442686	      0.88261559	     -0.00047189	     -0.20706383	     -0.00000000	     -0.00000001	     42.09287918
      2.19719204	     -0.05051713	     -0.00042471	     -0.19226419	     -0.05443128	      0.88261347	     -0.00047322	     -0.20708401	     -0.00000000	     -0.00000001	     41.75444488
      2.19868311	     -0.05070052	     -0.00042171	     -0.19244771	     -0.05443695	      0.88261076	     -0.00047495	     -0.20710967	     -0.00000000	     -0.00000001	     41.13439251
      2.19984677	     -0.05084061	     -0.00042128	     -0.19258787	     -0.05444138	      0.88260865	     -0.00047630	     -0.20712947	     -0.00000000	     -0.00000001	     40.89145769
      2.20101043	     -0.05097893	     -0.00041981	     -0.19272631	     -0.05444580	      0.88260654	     -0.00047767	     -0.20714903	     -0.00000000	     -0.00000001	     40.40650475
      2.20217409	     -0.05111435	     -0.00041983	     -0.19286183	     -0.05445022	      0.88260445	     -0.00047904	     -0.20716835	     -0.00000000	     -0.00000001	     40.10242255
      2.20370263	     -0.05128844	     -0.00041940	     -0.19303608	     -0.05445602	      0.88260171	     -0.00048086	     -0.20719332	     -0.00000000	     -0.00000001	     39.50178101
      2.20486744	     -0.05141724	     -0.00042115	     -0.19316497	     -0.05446042	      0.88259963	     -0.00048225	     -0.20721200	     -0.00000000	     -0.00000001	     39.31931468
      2.20603225	     -0.05154334	     -0.00042193	     -0.19329120	     -0.05446482	      0.88259757	     -0.00048365	     -0.20723036	     -0.00000000	     -0.00000001	     38.86284528
      2.20719706	     -0.05166594	     -0.00042422	     -0.19341391	     -0.05446920	      0.88259553	     -0.00048506	     -0.20724840	     -0.00000000	     -0.00000001	     38.60575333
      2.20876801	     -0.05182617	     -0.00042692	     -0.19357431	     -0.05447508	      0.88259279	     -0.00048698	     -0.20727220	     -0.00000000	     -0.00000001	     38.03122933
      2.20993256	     -0.05194038	     -0.00043096	     -0.19368860	     -0.05447942	      0.88259078	     -0.00048841	     -0.20728943	     -0.00000000	     -0.00000001	     37.92254256
      2.21109712	     -0.05205121	     -0.00043397	     -0.19379956	     -0.05448373	      0.88258879	     -0.00048985	     -0.20730630	     -0.00000000	     -0.00000001	     37.49915801
      2.21251959	     -0.05218109	     -0.00043959	     -0.19392957	     -0.05448898	      0.88258639	     -0.00049162	     -0.20732643	     -0.00000000	     -0.00000001	     37.31107133
      2.21379411	     -0.05229258	     -0.00044355	     -0.19404122	     -0.05449365	      0.88258426	     -0.00049322	     -0.20734400	     -0.00000000	     -0.00000001	     36.78975443
      2.21506862	     -0.05239876	     -0.00044987	     -0.19414749	     -0.05449829	      0.88258216	     -0.00049482	     -0.20736114	     -0.00000000	     -0.00000001	     36.75116990
      2.21634313	     -0.05250010	     -0.00045441	     -0.19424900	     -0.05450290	      0.88258009	     -0.00049643	     -0.20737785	     -0.00000000	     -0.00000001	     36.21034495
      2.21761764	     -0.05259583	     -0.00046143	     -0.19434484	     -0.05450747	      0.88257804	     -0.00049805	     -0.20739412	     -0.00000000	     -0.00000001	     36.23146187
      2.21889216	     -0.05268631	     -0.00046631	     -0.19443550	     -0.05451201	      0.88257603	     -0.00049968	     -0.20740996	     -0.00000000	     -0.00000001	     35.67704272
      2.22016667	     -0.05277070	     -0.00047369	     -0.19452001	     -0.05451651	      0.88257404	     -0.00050131	     -0.20742535	     -0.00000000	     -0.00000001	     35.74782299
      2.22144118	     -0.05284955	     -0.00047862	     -0.19459906	     -0.05452098	      0.88257208	     -0.00050294	     -0.20744028	     -0.00000000	     -0.00000001	     35.18552591
      2.22271569	     -0.05292242	     -0.00048612	     -0.19467206	     -0.05452540	      0.88257016	     -0.00050459	     -0.20745477	     -0.00000000	     -0.00000001	     35.28947312
      2.22399020	     -0.05298975	     -0.00049096	     -0.19473961	     -0.05452979	      0.88256826	     -0.00050623	     -0.20746880	     -0.00000000	     -0.00000001	     34.72778253
      2.22526472	     -0.05305105	     -0.00049833	     -0.19480106	     -0.05453413	      0.88256640	     -0.00050788	     -0.20748237	     -0.00000000	     -0.00000001	     34.85200828
      2.22653923	     -0.05310688	     -0.00050291	     -0.19485712	     -0.05453843	      0.88256458	     -0.00050953	     -0.20749550	     -0.00000000	     -0.00000001	     34.30269991
      2.22781374	     -0.05315708	     -0.00050999	     -0.19490748	     -0.05454269	      0.88256279	     -0.00051119	     -0.20750817	     -0.00000000	     -0.00000001	     34.43465268
      2.22908825	     -0.05320217	     -0.00051429	     -0.19495282	     -0.05454690	      0.88256103	     -0.00051284	     -0.20752040	     -0.00000000	     -0.00000001	     33.91037577
      2.23036277	     -0.05324188	     -0.00052105	     -0.19499271	     -0.05455107	      0.88255931	     -0.00051449	     -0.20753220	     -0.00000000	     -0.00000001	     34.04670987
      2.23163728	     -0.05327656	     -0.00052512	     -0.19502764	     -0.05455519	      0.88255762	     -0.00051615	     -0.20754356	     -0.00000000	     -0.00000001	     33.56342825
      2.23291179	     -0.05330631	     -0.00053161	     -0.19505758	     -0.05455927	      0.88255597	     -0.00051780	     -0.20755451	     -0.00000000	     -0.00000001	     33.69836110
      2.23418630	     -0.05333135	     -0.00053555	     -0.19508289	     -0.05456330	      0.88255436	     -0.00051945	     -0.20756504	     -0.00000000	     -0.00000001	     33.25986652
      2.23546082	     -0.05335161	     -0.00054179	     -0.19510334	     -0.05456728	      0.88255278	     -0.00052110	     -0.20757516	     -0.00000000	     -0.00000001	     33.39193621
      2.23673533	     -0.05336746	     -0.00054566	     -0.19511945	     -0.05457122	      0.88255124	     -0.00052274	     -0.20758488	     -0.00000000	     -0.00000001	     33.00392141
      2.23800984	     -0.05337889	     -0.00055170	     -0.19513108	     -0.05457511	      0.88254974	     -0.00052439	     -0.20759420	     -0.00000000	     -0.00000001	     33.13069084
      2.23928435	     -0.05338611	     -0.00055551	     -0.19513855	     -0.05457896	      0.88254828	     -0.00052602	     -0.20760314	     -0.00000000	     -0.00000001	     32.79261754
      2.24055886	     -0.05338918	     -0.00056132	     -0.19514182	     -0.05458275	      0.88254685	     -0.00052766	     -0.20761169	     -0.00000000	     -0.00000001	     32.91569165
      2.24183338	     -0.05338841	     -0.00056512	     -0.19514130	     -0.05458650	      0.88254547	     -0.00052928	     -0.20761986	     -0.00000000	     -0.00000001	     32.62992479
      2.24310789	     -0.05338386	     -0.00057078	     -0.19513693	     -0.05459021	      0.88254412	     -0.00053090	     -0.20762766	     -0.00000000	     -0.00000001	     32.75229419
      2.24438240	     -0.05337558	     -0.00057457	     -0.19512889	     -0.05459386	      0.88254282	     -0.00053252	     -0.20763510	     -0.00000000	     -0.00000001	     32.51633068
      2.24565691	     -0.05336363	     -0.00058008	     -0.19511712	     -0.05459747	      0.88254156	     -0.00053413	     -0.20764218	     -0.00000000	     -0.00000001	     32.64001211
      2.24693143	     -0.05334826	     -0.00058388	     -0.19510198	     -0.05460104	      0.88254033	     -0.00053573	     -0.20764890	     -0.00000000	     -0.00000001	     32.44824145
      2.24820594	     -0.05332961	     -0.00058925	     -0.19508351	     -0.05460456	      0.88253916	     -0.00053732	     -0.20765527	     -0.00000000	     -0.00000001	     32.57527109
      2.24948045	     -0.05330782	     -0.00059306	     -0.19506192	     -0.05460803	      0.88253802	     -0.00053891	     -0.20766130	     -0.00000000	     -0.00000001	     32.42559286
      2.25075496	     -0.05328291	     -0.00059835	     -0.19503718	     -0.05461146	      0.88253692	     -0.00054049	     -0.20766700	     -0.00000000	     -0.00000001	     32.56161224
      2.25202947	     -0.05325489	     -0.00060222	     -0.19500935	     -0.05461485	      0.88253587	     -0.00054206	     -0.20767237	     -0.00000000	     -0.00000001	     32.45150362
      2.25330399	     -0.05322377	     -0.00060745	     -0.19497838	     -0.05461819	      0.88253486	     -0.00054362	     -0.20767742	     -0.00000000	     -0.00000001	     32.59629679
      2.25457850	     -0.05318961	     -0.00061133	     -0.19494441	     -0.05462150	      0.88253390	     -0.00054517	     -0.20768213	     -0.00000000	     -0.00000001	     32.51729708
      2.25585301	     -0.05315248	     -0.00061640	     -0.19490741	     -0.05462476	      0.88253298	     -0.00054671	     -0.20768653	     -0.00000000	     -0.00000000	     32.66801198
      2.25712752	     -0.05311224	     -0.00062014	     -0.19486734	     -0.05462797	      0.88253210	     -0.00054824	     -0.20769061	     -0.00000000	     -0.00000000	     32.61622951
      2.25840204	     -0.05306964	     -0.00062537	     -0.19482486	     -0.05463115	      0.88253127	     -0.00054976	     -0.20769438	     -0.00000000	     -0.00000000	     32.79034146
      2.25967655	     -0.05302464	     -0.00063003	     -0.19477998	     -0.05463429	      0.88253048	     -0.00055127	     -0.20769787	     -0.00000000	     -0.00000000	     32.79641395
      2.26095106	     -0.05297690	     -0.00063651	     -0.19473230	     -0.05463740	      0.88252974	     -0.00055277	     -0.20770108	     -0.00000000	     -0.00000000	     33.01617653
      2.26248222	     -0.05291390	     -0.00064322	     -0.19466941	     -0.05464107	      0.88252890	     -0.00055455	     -0.20770452	     -0.00000000	     -0.00000000	     33.01949632
      2.26359057	     -0.05286190	     -0.00065029	     -0.19461741	     -0.05464370	      0.88252834	     -0.00055583	     -0.20770665	     -0.00000000	     -0.00000000	     33.35544771
      2.26469892	     -0.05280351	     -0.00065579	     -0.19455906	     -0.05464631	      0.88252781	     -0.00055711	     -0.20770839	     -0.00000000	     -0.00000000	     33.44529140
      2.26622478	     -0.05271421	     -0.00066456	     -0.19446977	     -0.05464985	      0.88252714	     -0.00055885	     -0.20771000	     -0.00000000	     -0.00000000	     33.75864334
      2.26757048	     -0.05262776	     -0.00067091	     -0.19438335	     -0.05465294	      0.88252661	     -0.00056036	     -0.20771061	     -0.00000000	     -0.00000000	     33.82340905
      2.26891618	     -0.05253455	     -0.00067952	     -0.19429011	     -0.05465599	      0.88252614	     -0.00056187	     -0.20771043	     -0.00000000	     -0.00000000	     34.26892773
      2.27006992	     -0.05245001	     -0.00068445	     -0.19420558	     -0.05465859	      0.88252578	     -0.00056315	     -0.20770964	     -0.00000000	     -0.00000000	     34.25949821
      2.27122366	     -0.05236139	     -0.00069114	     -0.19411692	     -0.05466116	      0.88252547	     -0.00056442	     -0.20770827	     -0.00000000	     -0.00000000	     34.56586753
      2.27262349	     -0.05224970	     -0.00069769	     -0.19400520	     -0.05466426	      0.88252515	     -0.00056594	     -0.20770587	     -0.00000000	     -0.00000000	     34.71162482
      2.27402331	     -0.05213563	     -0.00070634	     -0.19389102	     -0.05466734	      0.88252491	     -0.00056745	     -0.20770273	     -0.00000000	     -0.00000000	     35.18077478
      2.27514560	     -0.05204264	     -0.00071121	     -0.19379798	     -0.05466979	      0.88252477	     -0.00056865	     -0.20769976	     -0.00000000	     -0.00000000	     35.19387253
      2.27626788	     -0.05194777	     -0.00071800	     -0.19370300	     -0.05467222	      0.88252467	     -0.00056984	     -0.20769642	     -0.00000000	     -0.00000000	     35.51135686
      2.27770802	     -0.05182503	     -0.00072564	     -0.19358011	     -0.05467533	      0.88252461	     -0.00057135	     -0.20769166	     -0.00000000	     -0.00000000	     35.70799473
      2.27914816	     -0.05170511	     -0.00073553	     -0.19345997	     -0.05467843	      0.88252464	     -0.00057284	     -0.20768651	     -0.00000000	      0.00000000	     36.20183606
      2.28022032	     -0.05161927	     -0.00074094	     -0.19337400	     -0.05468073	      0.88252471	     -0.00057393	     -0.20768257	     -0.00000000	      0.00000000	     36.18552408
      2.28129248	     -0.05153687	     -0.00074839	     -0.19329140	     -0.05468302	      0.88252482	     -0.00057502	     -0.20767866	     -0.00000000	      0.00000000	     36.44762107
      2.28280343	     -0.05142687	     -0.00075823	     -0.19318111	     -0.05468624	      0.88252505	     -0.00057653	     -0.20767337	     -0.00000000	      0.00000000	     36.64997150
      2.28415465	     -0.05133288	     -0.00076852	     -0.19308681	     -0.05468912	      0.88252532	     -0.00057786	     -0.20766899	     -0.00000000	      0.00000000	     37.04749318
      2.28550586	     -0.05124295	     -0.00077712	     -0.19299660	     -0.05469199	      0.88252564	     -0.00057917	     -0.20766503	     -0.00000000	      0.00000000	     37.06739053
      2.28659284	     -0.05117312	     -0.00078637	     -0.19292646	     -0.05469431	      0.88252595	     -0.00058021	     -0.20766220	     -0.00000000	      0.00000000	     37.42954236
      2.28767981	     -0.05110541	     -0.00079359	     -0.19285850	     -0.05469662	      0.88252629	     -0.00058124	     -0.20765969	     -0.00000000	      0.00000000	     37.53659324
      2.28912970	     -0.05101908	     -0.00080437	     -0.19277180	     -0.05469971	      0.88252679	     -0.00058259	     -0.20765690	     -0.00000000	      0.00000000	     37.86588741
      2.29057960	     -0.05093763	     -0.00081328	     -0.19269000	     -0.05470280	      0.88252735	     -0.00058391	     -0.20765481	     -0.00000000	      0.00000000	     37.95467515
      2.29163785	     -0.05088037	     -0.00082190	     -0.19263243	     -0.05470506	      0.88252778	     -0.00058486	     -0.20765375	     -0.00000000	      0.00000000	     38.29523312
      2.29269611	     -0.05082400	     -0.00082848	     -0.19257580	     -0.05470732	      0.88252823	     -0.00058579	     -0.20765306	     -0.00000000	      0.00000000	     38.42577124
      2.29420629	     -0.05074513	     -0.00083809	     -0.19249655	     -0.05471056	      0.88252891	     -0.00058709	     -0.20765269	     -0.00000000	      0.00000000	     38.72236753
      2.29548908	     -0.05067923	     -0.00084413	     -0.19243037	     -0.05471332	      0.88252952	     -0.00058816	     -0.20765291	     -0.00000000	      0.00000000	     38.84446937
      2.29677188	     -0.05061457	     -0.00085104	     -0.19236541	     -0.05471609	      0.88253015	     -0.00058921	     -0.20765357	     -0.00000000	      0.00000000	     39.12680246
      2.29805467	     -0.05055125	     -0.00085484	     -0.19230186	     -0.05471886	      0.88253079	     -0.00059024	     -0.20765466	     -0.00000000	      0.00000000	     39.21674622
      2.29933746	     -0.05048882	     -0.00085988	     -0.19223915	     -0.05472165	      0.88253145	     -0.00059124	     -0.20765615	     -0.00000000	      0.00000000	     39.51455713
      2.30045199	     -0.05043659	     -0.00086109	     -0.19218677	     -0.05472408	      0.88253203	     -0.00059208	     -0.20765779	     -0.00000000	      0.00000000	     39.57131920
      2.30156653	     -0.05038565	     -0.00086374	     -0.19213563	     -0.05472653	      0.88253261	     -0.00059290	     -0.20765974	     -0.00000000	      0.00000000	     39.76336872
      2.30293615	     -0.05032417	     -0.00086484	     -0.19207396	     -0.05472954	      0.88253334	     -0.00059389	     -0.20766251	     -0.00000000	      0.00000000	     39.92901042
      2.30430577	     -0.05026346	     -0.00086706	     -0.19201302	     -0.05473258	      0.88253408	     -0.00059484	     -0.20766563	     -0.00000000	      0.00000000	     40.18098913
      2.30541256	     -0.05021581	     -0.00086621	     -0.19196523	     -0.05473505	      0.88253467	     -0.00059558	     -0.20766836	     -0.00000000	      0.00000000	     40.28116332
      2.30651936	     -0.05017042	     -0.00086701	     -0.19191967	     -0.05473753	      0.88253527	     -0.00059630	     -0.20767127	     -0.00000000	      0.00000000	     40.43681871
      2.30791335	     -0.05011600	     -0.00086629	     -0.19186506	     -0.05474067	      0.88253602	     -0.00059719	     -0.20767520	     -0.00000000	      0.00000000	     40.60362775
      2.30930734	     -0.05006351	     -0.00086699	     -0.19181233	     -0.05474384	      0.88253677	     -0.00059803	     -0.20767938	     -0.00000000	      0.00000000	     40.81161964
      2.31036527	     -0.05002574	     -0.00086475	     -0.19177446	     -0.05474626	      0.88253734	     -0.00059866	     -0.20768271	     -0.00000000	      0.00000000	     40.90899505
      2.31142320	     -0.04998991	     -0.00086413	     -0.19173846	     -0.05474870	      0.88253790	     -0.00059926	     -0.20768616	     -0.00000000	      0.00000000	     41.03054151
      2.31288498	     -0.04994337	     -0.00086180	     -0.19169174	     -0.05475209	      0.88253867	     -0.00060006	     -0.20769113	     -0.00000000	      0.00000000	     41.18466942
      2.31434676	     -0.04990082	     -0.00086124	     -0.19164893	     -0.05475551	      0.88253944	     -0.00060083	     -0.20769633	     -0.00000000	      0.00000000	     41.34591020
      2.31535343	     -0.04987409	     -0.00085850	     -0.19162209	     -0.05475789	      0.88253997	     -0.00060134	     -0.20770005	     -0.00000000	      0.00000000	     41.42617044
      2.31636011	     -0.04984951	     -0.00085751	     -0.19159734	     -0.05476028	      0.88254049	     -0.00060183	     -0.20770389	     -0.00000000	      0.00000000	     41.51511941
      2.31792593	     -0.04981634	     -0.00085530	     -0.19156392	     -0.05476403	      0.88254129	     -0.00060256	     -0.20771011	     -0.00000000	      0.00000000	     41.64322393
      2.31920771	     -0.04979378	     -0.00085472	     -0.19154112	     -0.05476712	      0.88254194	     -0.00060313	     -0.20771544	     -0.00000000	      0.00000000	     41.73088677
      2.32048950	     -0.04977481	     -0.00085240	     -0.19152195	     -0.05477025	      0.88254258	     -0.00060367	     -0.20772098	     -0.00000000	      0.00000000	     41.81939623
      2.32177128	     -0.04975939	     -0.00085246	     -0.19150625	     -0.05477340	      0.88254321	     -0.00060418	     -0.20772674	     -0.00000000	      0.00000000	     41.86769818
      2.32291463	     -0.04974850	     -0.00085005	     -0.19149518	     -0.05477624	      0.88254377	     -0.00060462	     -0.20773207	     -0.00000000	      0.00000000	     41.91511999
      2.32405798	     -0.04974027	     -0.00084934	     -0.19148672	     -0.05477910	      0.88254432	     -0.00060504	     -0.20773759	     -0.00000000	      0.00000000	     41.93515014
      2.32520133	     -0.04973455	     -0.00084723	     -0.19148081	     -0.05478198	      0.88254487	     -0.00060543	     -0.20774329	     -0.00000000	      0.00000000	     41.97121806
      2.32666830	     -0.04973082	     -0.00084591	     -0.19147679	     -0.05478570	      0.88254556	     -0.00060591	     -0.20775085	     -0.00000000	      0.00000000	     41.99293136
      2.32782945	     -0.04973076	     -0.00084315	     -0.19147655	     -0.05478868	      0.88254610	     -0.00060627	     -0.20775704	     -0.00000000	      0.00000000	     42.01597482
      2.32899060	     -0.04973318	     -0.00084217	     -0.19147874	     -0.05479168	      0.88254663	     -0.00060660	     -0.20776341	     -0.00000000	      0.00000000	     42.00719247
      2.33015176	     -0.04973795	     -0.00083988	     -0.19148331	     -0.05479470	      0.88254715	     -0.00060691	     -0.20776995	     -0.00000000	      0.00000000	     42.00905746
      2.33160820	     -0.04974723	     -0.00083855	     -0.19149231	     -0.05479852	      0.88254779	     -0.00060727	     -0.20777839	     -0.00000000	      0.00000000	     41.98993491
      2.33275126	     -0.04975694	     -0.00083563	     -0.19150184	     -0.05480155	      0.88254829	     -0.00060753	     -0.20778520	     -0.00000000	      0.00000000	     41.97628862
      2.33389432	     -0.04976871	     -0.00083448	     -0.19151340	     -0.05480459	      0.88254878	     -0.00060777	     -0.20779216	     -0.00000000	      0.00000000	     41.94036767
      2.33503738	     -0.04978242	     -0.00083216	     -0.19152691	     -0.05480766	      0.88254926	     -0.00060799	     -0.20779927	     -0.00000000	      0.00000000	     41.91134838
      2.33655433	     -0.04980349	     -0.00083047	     -0.19154770	     -0.05481177	      0.88254989	     -0.00060825	     -0.20780893	     -0.00000000	      0.00000000	     41.86377937
      2.33769084	     -0.04982138	     -0.00082751	     -0.19156542	     -0.05481487	      0.88255035	     -0.00060842	     -0.20781632	     -0.00000000	      0.00000000	     41.82335731
      2.33882735	     -0.04984112	     -0.00082626	     -0.19158496	     -0.05481799	      0.88255080	     -0.00060858	     -0.20782385	     -0.00000000	      0.00000000	     41.77307328
      2.34020790	     -0.04986757	     -0.00082305	     -0.19161120	     -0.05482180	      0.88255134	     -0.00060874	     -0.20783316	     -0.00000000	      0.00000000	     41.71589794
      2.34144221	     -0.04989273	     -0.00082206	     -0.19163613	     -0.05482524	      0.88255182	     -0.00060886	     -0.20784167	     -0.00000000	      0.00000000	     41.64536542
      2.34267651	     -0.04992058	     -0.00081890	     -0.19166381	     -0.05482870	      0.88255228	     -0.00060895	     -0.20785036	     -0.00000000	      0.00000000	     41.56958704
      2.34391081	     -0.04995031	     -0.00081798	     -0.19169332	     -0.05483218	      0.88255274	     -0.00060903	     -0.20785922	     -0.00000000	      0.00000000	     41.49963306
      2.34514511	     -0.04998175	     -0.00081460	     -0.19172461	     -0.05483569	      0.88255319	     -0.00060908	     -0.20786824	     -0.00000000	      0.00000000	     41.41476326
      2.34637942	     -0.05001520	     -0.00081365	     -0.19175784	     -0.05483921	      0.88255364	     -0.00060911	     -0.20787742	     -0.00000000	      0.00000000	     41.33854353
      2.34761372	     -0.05005078	     -0.00081008	     -0.19179328	     -0.05484276	      0.88255408	     -0.00060911	     -0.20788674	     -0.00000000	      0.00000000	     41.23408341
      2.34884802	     -0.05008846	     -0.00080911	     -0.19183076	     -0.05484633	      0.88255450	     -0.00060910	     -0.20789621	     -0.00000000	      0.00000000	     41.14904008
      2.35008232	     -0.05012793	     -0.00080539	     -0.19187010	     -0.05484991	      0.88255493	     -0.00060906	     -0.20790583	     -0.00000000	      0.00000000	     41.02868621
      2.35131663	     -0.05016968	     -0.00080450	     -0.19191166	     -0.05485352	      0.88255534	     -0.00060900	     -0.20791560	     -0.00000000	      0.00000000	     40.93781661
      2.35255093	     -0.05021376	     -0.00080073	     -0.19195563	     -0.05485714	      0.88255575	     -0.00060892	     -0.20792552	     -0.00000000	      0.00000000	     40.80073610
      2.35378523	     -0.05026029	     -0.00079992	     -0.19200198	     -0.05486078	      0.88255616	     -0.00060882	     -0.20793561	     -0.00000000	      0.00000000	     40.70517377
      2.35501953	     -0.05030927	     -0.00079619	     -0.19205086	     -0.05486443	      0.88255655	     -0.00060869	     -0.20794587	     -0.00000000	      0.00000000	     40.55386062
      2.35625384	     -0.05036056	     -0.00079555	     -0.19210198	     -0.05486811	      0.88255694	     -0.00060855	     -0.20795630	     -0.00000000	      0.00000000	     40.45833650
      2.35748814	     -0.05041406	     -0.00079195	     -0.19215539	     -0.05487179	      0.88255732	     -0.00060838	     -0.20796690	     -0.00000000	      0.00000000	     40.29550072
      2.35872244	     -0.05046976	     -0.00079143	     -0.19221093	     -0.05487549	      0.88255769	     -0.00060819	     -0.20797768	     -0.00000000	      0.00000000	     40.19518656
      2.35995674	     -0.05052757	     -0.00078797	     -0.19226867	     -0.05487920	      0.88255806	     -0.00060798	     -0.20798862	     -0.00000000	      0.00000000	     40.01932735
      2.36119105	     -0.05058742	     -0.00078756	     -0.19232838	     -0.05488292	      0.88255842	     -0.00060775	     -0.20799972	     -0.00000000	      0.00000000	     39.91643062
      2.36242535	     -0.05064913	     -0.00078431	     -0.19239003	     -0.05488666	      0.88255876	     -0.00060750	     -0.20801098	     -0.00000000	      0.00000000	     39.73429347
      2.36365965	     -0.05071247	     -0.00078400	     -0.19245324	     -0.05489040	      0.88255910	     -0.00060723	     -0.20802239	     -0.00000000	      0.00000000	     39.63143929
      2.36489395	     -0.05077714	     -0.00078096	     -0.19251787	     -0.05489414	      0.88255943	     -0.00060694	     -0.20803393	     -0.00000000	      0.00000000	     39.44524188
      2.36612826	     -0.05084284	     -0.00078063	     -0.19258347	     -0.05489790	      0.88255975	     -0.00060664	     -0.20804558	     -0.00000000	      0.00000000	     39.34228494
      2.36736256	     -0.05090922	     -0.00077774	     -0.19264982	     -0.05490166	      0.88256006	     -0.00060631	     -0.20805731	     -0.00000000	      0.00000000	     39.15522551
      2.36859686	     -0.05097608	     -0.00077732	     -0.19271661	     -0.05490542	      0.88256036	     -0.00060596	     -0.20806909	     -0.00000000	      0.00000000	     39.05213818
      2.36983116	     -0.05104325	     -0.00077458	     -0.19278378	     -0.05490918	      0.88256065	     -0.00060559	     -0.20808090	     -0.00000000	      0.00000000	     38.86807479
      2.37106547	     -0.05111067	     -0.00077408	     -0.19285114	     -0.05491295	      0.88256093	     -0.00060521	     -0.20809272	     -0.00000000	      0.00000000	     38.76384925
      2.37229977	     -0.05117814	     -0.00077150	     -0.19291863	     -0.05491671	      0.88256119	     -0.00060480	     -0.20810451	     -0.00000000	      0.00000000	     38.58072629
      2.37353407	     -0.05124551	     -0.00077084	     -0.19298597	     -0.05492048	      0.88256145	     -0.00060438	     -0.20811625	     -0.00000000	      0.00000000	     38.47455368
      2.37476837	     -0.05131260	     -0.00076818	     -0.19305311	     -0.05492424	      0.88256169	     -0.00060394	     -0.20812791	     -0.00000000	      0.00000000	     38.29781449
      2.37600268	     -0.05137937	     -0.00076715	     -0.19311989	     -0.05492799	      0.88256193	     -0.00060348	     -0.20813948	     -0.00000000	      0.00000000	     38.19116574
      2.37723698	     -0.05144579	     -0.00076455	     -0.19318638	     -0.05493174	      0.88256215	     -0.00060301	     -0.20815094	     -0.00000000	      0.00000000	     38.01828774
      2.37847128	     -0.05151190	     -0.00076331	     -0.19325253	     -0.05493548	      0.88256236	     -0.00060252	     -0.20816226	     -0.00000000	      0.00000000	     37.90758591
      2.37970558	     -0.05157780	     -0.00076081	     -0.19331851	     -0.05493922	      0.88256257	     -0.00060201	     -0.20817344	     -0.00000000	      0.00000000	     37.74005595
      2.38119637	     -0.05165702	     -0.00075962	     -0.19339780	     -0.05494371	      0.88256280	     -0.00060138	     -0.20818673	     -0.00000000	      0.00000000	     37.63684356
      2.38232069	     -0.05171631	     -0.00075670	     -0.19345721	     -0.05494709	      0.88256297	     -0.00060088	     -0.20819660	     -0.00000000	      0.00000000	     37.44433479
      2.38344501	     -0.05177513	     -0.00075573	     -0.19351610	     -0.05495046	      0.88256313	     -0.00060038	     -0.20820633	     -0.00000000	      0.00000000	     37.34776259
      2.38490030	     -0.05185088	     -0.00075327	     -0.19359200	     -0.05495480	      0.88256332	     -0.00059971	     -0.20821868	     -0.00000000	      0.00000000	     37.15502978
      2.38635559	     -0.05192602	     -0.00075308	     -0.19366724	     -0.05495912	      0.88256350	     -0.00059901	     -0.20823073	     -0.00000000	      0.00000000	     37.09672408
      2.38741585	     -0.05198018	     -0.00075047	     -0.19372154	     -0.05496225	      0.88256363	     -0.00059850	     -0.20823933	     -0.00000000	      0.00000000	     36.88524908
      2.38847610	     -0.05203398	     -0.00074965	     -0.19377545	     -0.05496537	      0.88256375	     -0.00059797	     -0.20824775	     -0.00000000	      0.00000000	     36.79090464
      2.39003412	     -0.05211234	     -0.00074740	     -0.19385401	     -0.05496993	      0.88256392	     -0.00059718	     -0.20825984	     -0.00000000	      0.00000000	     36.59732743
      2.39136259	     -0.05217849	     -0.00074664	     -0.19392031	     -0.05497379	      0.88256406	     -0.00059649	     -0.20826985	     -0.00000000	      0.00000000	     36.50471488
      2.39269107	     -0.05224422	     -0.00074408	     -0.19398626	     -0.05497762	      0.88256418	     -0.00059578	     -0.20827960	     -0.00000000	      0.00000000	     36.30168530
      2.39401954	     -0.05230959	     -0.00074402	     -0.19405179	     -0.05498143	      0.88256430	     -0.00059506	     -0.20828909	     -0.00000000	      0.00000000	     36.25745152
      2.39519437	     -0.05236685	     -0.00074144	     -0.19410927	     -0.05498476	      0.88256440	     -0.00059442	     -0.20829726	     -0.00000000	      0.00000000	     36.04661330
      2.39636920	     -0.05242348	     -0.00074086	     -0.19416608	     -0.05498808	      0.88256450	     -0.00059376	     -0.20830523	     -0.00000000	      0.00000000	     35.97549991
      2.39754402	     -0.05247941	     -0.00073906	     -0.19422223	     -0.05499137	      0.88256459	     -0.00059310	     -0.20831299	     -0.00000000	      0.00000000	     35.82837056
      2.39912097	     -0.05255363	     -0.00073803	     -0.19429672	     -0.05499574	      0.88256470	     -0.00059219	     -0.20832305	     -0.00000000	      0.00000000	     35.73357352
      2.40033180	     -0.05260996	     -0.00073563	     -0.19435332	     -0.05499906	      0.88256478	     -0.00059148	     -0.20833050	     -0.00000000	      0.00000000	     35.54273506
      2.40154264	     -0.05266574	     -0.00073501	     -0.19440933	     -0.05500235	      0.88256486	     -0.00059076	     -0.20833772	     -0.00000000	      0.00000000	     35.48034724
      2.40275348	     -0.05272091	     -0.00073297	     -0.19446477	     -0.05500561	      0.88256493	     -0.00059004	     -0.20834470	     -0.00000000	      0.00000000	     35.32993416
      2.40429560	     -0.05279025	     -0.00073194	     -0.19453443	     -0.05500971	      0.88256501	     -0.00058910	     -0.20835325	     -0.00000000	      0.00000000	     35.26559843
      2.40549062	     -0.05284324	     -0.00072939	     -0.19458774	     -0.05501285	      0.88256507	     -0.00058837	     -0.20835961	     -0.00000000	      0.00000000	     35.07291786
      2.40668565	     -0.05289477	     -0.00072883	     -0.19463953	     -0.05501595	      0.88256512	     -0.00058763	     -0.20836574	     -0.00000000	      0.00000000	     35.02448080
      2.40788067	     -0.05294621	     -0.00072728	     -0.19469127	     -0.05501902	      0.88256516	     -0.00058689	     -0.20837165	     -0.00000000	      0.00000000	     34.88476244
      2.40948720	     -0.05301500	     -0.00072668	     -0.19476044	     -0.05502308	      0.88256522	     -0.00058588	     -0.20837930	     -0.00000000	      0.00000000	     34.81670359
      2.41068588	     -0.05306519	     -0.00072457	     -0.19481097	     -0.05502606	      0.88256525	     -0.00058512	     -0.20838476	     -0.00000000	      0.00000000	     34.63120464
      2.41188455	     -0.05311462	     -0.00072425	     -0.19486070	     -0.05502900	      0.88256528	     -0.00058435	     -0.20839001	     -0.00000000	      0.00000000	     34.59121146
      2.41333565	     -0.05317347	     -0.00072231	     -0.19491997	     -0.05503251	      0.88256530	     -0.00058342	     -0.20839608	     -0.00000000	      0.00000000	     34.41976283
      2.41463426	     -0.05322523	     -0.00072240	     -0.19497207	     -0.05503559	      0.88256532	     -0.00058258	     -0.20840125	      0.00000000	      0.00000000	     34.41890211
      2.41593288	     -0.05327604	     -0.00072032	     -0.19502328	     -0.05503862	      0.88256533	     -0.00058174	     -0.20840614	      0.00000000	      0.00000000	     34.22961773
      2.41723149	     -0.05332608	     -0.00072056	     -0.19507368	     -0.05504159	      0.88256533	     -0.00058089	     -0.20841078	      0.00000000	     -0.00000000	     34.24334552
      2.41853011	     -0.05337540	     -0.00071853	     -0.19512342	     -0.05504451	      0.88256532	     -0.00058004	     -0.20841514	      0.00000000	     -0.00000000	     34.04807229
      2.41982872	     -0.05342406	     -0.00071892	     -0.19517245	     -0.05504738	      0.88256531	     -0.00057919	     -0.20841925	      0.00000000	     -0.00000000	     34.07168171
      2.42112734	     -0.05347174	     -0.00071689	     -0.19522058	     -0.05505018	      0.88256529	     -0.00057833	     -0.20842310	      0.00000000	     -0.00000000	     33.87362557
      2.42242595	     -0.05351856	     -0.00071732	     -0.19526779	     -0.05505293	      0.88256526	     -0.00057748	     -0.20842668	      0.00000000	     -0.00000000	     33.90705406
      2.42372457	     -0.05356453	     -0.00071530	     -0.19531422	     -0.05505562	      0.88256522	     -0.00057662	     -0.20843001	      0.00000000	     -0.00000000	     33.70638738
      2.42502318	     -0.05360974	     -0.00071573	     -0.19535984	     -0.05505824	      0.88256517	     -0.00057576	     -0.20843306	      0.00000000	     -0.00000000	     33.74475032
      2.42632180	     -0.05365362	     -0.00071341	     -0.19540420	     -0.05506081	      0.88256511	     -0.00057491	     -0.20843586	      0.00000000	     -0.00000000	     33.54639240
      2.42762041	     -0.05369690	     -0.00071329	     -0.19544792	     -0.05506330	      0.88256504	     -0.00057405	     -0.20843842	      0.00000000	     -0.00000000	     33.58557977
      2.42891902	     -0.05373969	     -0.00071090	     -0.19549122	     -0.05506574	      0.88256496	     -0.00057319	     -0.20844074	      0.00000000	     -0.00000000	     33.39010201
      2.43021764	     -0.05378188	     -0.00071091	     -0.19553386	     -0.05506811	      0.88256487	     -0.00057234	     -0.20844284	      0.00000000	     -0.00000000	     33.43480758
      2.43151625	     -0.05382330	     -0.00070873	     -0.19557581	     -0.05507041	      0.88256477	     -0.00057149	     -0.20844471	      0.00000000	     -0.00000000	     33.24829840
      2.43281487	     -0.05386399	     -0.00070884	     -0.19561696	     -0.05507264	      0.88256466	     -0.00057064	     -0.20844635	      0.00000000	     -0.00000000	     33.29274462
      2.43411348	     -0.05390370	     -0.00070686	     -0.19565720	     -0.05507481	      0.88256454	     -0.00056979	     -0.20844776	      0.00000000	     -0.00000000	     33.11179901
      2.43541210	     -0.05394251	     -0.00070695	     -0.19569650	     -0.05507690	      0.88256441	     -0.00056895	     -0.20844892	      0.00000000	     -0.00000000	     33.14845289
      2.43671071	     -0.05398043	     -0.00070509	     -0.19573496	     -0.05507892	      0.88256426	     -0.00056811	     -0.20844983	      0.00000000	     -0.00000000	     32.97220541
      2.43800933	     -0.05401752	     -0.00070532	     -0.19577254	     -0.05508087	      0.88256410	     -0.00056728	     -0.20845050	      0.00000000	     -0.00000000	     33.00096106
      2.43930794	     -0.05405362	     -0.00070415	     -0.19580917	     -0.05508275	      0.88256393	     -0.00056645	     -0.20845093	      0.00000000	     -0.00000000	     32.83477508
      2.44060656	     -0.05408880	     -0.00070466	     -0.19584486	     -0.05508456	      0.88256374	     -0.00056562	     -0.20845110	      0.00000000	     -0.00000000	     32.85505587
      2.44190517	     -0.05412312	     -0.00070359	     -0.19587973	     -0.05508629	      0.88256354	     -0.00056480	     -0.20845104	      0.00000000	     -0.00000000	     32.70026708
      2.44320379	     -0.05415670	     -0.00070403	     -0.19591381	     -0.05508795	      0.88256333	     -0.00056399	     -0.20845073	      0.00000000	     -0.00000000	     32.71240738
      2.44450240	     -0.05418927	     -0.00070304	     -0.19594695	     -0.05508953	      0.88256311	     -0.00056318	     -0.20845018	      0.00000000	     -0.00000000	     32.56796580
      2.44580101	     -0.05422088	     -0.00070332	     -0.19597908	     -0.05509103	      0.88256287	     -0.00056238	     -0.20844938	      0.00000000	     -0.00000000	     32.57140369
      2.44709963	     -0.05425163	     -0.00070237	     -0.19601041	     -0.05509246	      0.88256262	     -0.00056159	     -0.20844835	      0.00000000	     -0.00000000	     32.43554268
      2.44866356	     -0.05428768	     -0.00070304	     -0.19604710	     -0.05509407	      0.88256231	     -0.00056064	     -0.20844680	      0.00000000	     -0.00000000	     32.49284897
      2.44982730	     -0.05431344	     -0.00070152	     -0.19607340	     -0.05509520	      0.88256206	     -0.00055994	     -0.20844542	      0.00000000	     -0.00000000	     32.28838516
      2.45099104	     -0.05433868	     -0.00070170	     -0.19609913	     -0.05509627	      0.88256180	     -0.00055924	     -0.20844385	      0.00000000	     -0.00000000	     32.28694987
      2.45253049	     -0.05437135	     -0.00070070	     -0.19613250	     -0.05509758	      0.88256144	     -0.00055833	     -0.20844150	      0.00000000	     -0.00000000	     32.14120518
      2.45391525	     -0.05440006	     -0.00070134	     -0.19616179	     -0.05509866	      0.88256111	     -0.00055752	     -0.20843913	      0.00000000	     -0.00000000	     32.19021857
      2.45530001	     -0.05442811	     -0.00069962	     -0.19619049	     -0.05509966	      0.88256076	     -0.00055672	     -0.20843653	      0.00000000	     -0.00000000	     31.95889992
      2.45651397	     -0.05445243	     -0.00070058	     -0.19621532	     -0.05510045	      0.88256044	     -0.00055603	     -0.20843406	      0.00000000	     -0.00000000	     32.03626288
      2.45772793	     -0.05447638	     -0.00069957	     -0.19623984	     -0.05510118	      0.88256011	     -0.00055534	     -0.20843143	      0.00000000	     -0.00000000	     31.88130992
      2.45894189	     -0.05449999	     -0.00069974	     -0.19626398	     -0.05510183	      0.88255978	     -0.00055466	     -0.20842864	      0.00000000	     -0.00000000	     31.86744789
      2.46058796	     -0.05453151	     -0.00069867	     -0.19629628	     -0.05510260	      0.88255930	     -0.00055375	     -0.20842462	      0.00000000	     -0.00000000	     31.69251189
      2.46183301	     -0.05455503	     -0.00069951	     -0.19632034	     -0.05510310	      0.88255893	     -0.00055308	     -0.20842140	      0.00000000	     -0.00000000	     31.74968863
      2.46307807	     -0.05457799	     -0.00069866	     -0.19634388	     -0.05510352	      0.88255855	     -0.00055240	     -0.20841803	      0.00000000	     -0.00000000	     31.59720222
      2.46432312	     -0.05460063	     -0.00069903	     -0.19636708	     -0.05510386	      0.88255816	     -0.00055174	     -0.20841452	      0.00000000	     -0.00000000	     31.59139790
      2.46593914	     -0.05462892	     -0.00069812	     -0.19639613	     -0.05510419	      0.88255764	     -0.00055090	     -0.20840974	      0.00000000	     -0.00000000	     31.40936915
      2.46716173	     -0.05464938	     -0.00069920	     -0.19641713	     -0.05510435	      0.88255723	     -0.00055027	     -0.20840596	      0.00000000	     -0.00000000	     31.48299001
      2.46838432	     -0.05466872	     -0.00069858	     -0.19643705	     -0.05510444	      0.88255682	     -0.00054965	     -0.20840203	      0.00000000	     -0.00000000	     31.33976523
      2.46987426	     -0.05469105	     -0.00069941	     -0.19646005	     -0.05510445	      0.88255630	     -0.00054891	     -0.20839706	      0.00000000	     -0.00000000	     31.37681182
      2.47121323	     -0.05470944	     -0.00069849	     -0.19647909	     -0.05510437	      0.88255582	     -0.00054825	     -0.20839241	      0.00000000	     -0.00000000	     31.17729587
      2.47255221	     -0.05472628	     -0.00069983	     -0.19649651	     -0.05510419	      0.88255533	     -0.00054761	     -0.20838760	      0.00000000	     -0.00000000	     31.29485854
      2.47389118	     -0.05474105	     -0.00069888	     -0.19651193	     -0.05510392	      0.88255484	     -0.00054698	     -0.20838263	      0.00000000	     -0.00000000	     31.06945378
      2.47523016	     -0.05475389	     -0.00070051	     -0.19652535	     -0.05510357	      0.88255433	     -0.00054637	     -0.20837750	      0.00000000	     -0.00000000	     31.23990853
      2.47656913	     -0.05476451	     -0.00069940	     -0.19653662	     -0.05510312	      0.88255381	     -0.00054577	     -0.20837221	      0.00000000	     -0.00000000	     30.97874795
      2.47790811	     -0.05477311	     -0.00070132	     -0.19654580	     -0.05510259	      0.88255329	     -0.00054518	     -0.20836679	      0.00000000	     -0.00000000	     31.21737604
      2.47924708	     -0.05477907	     -0.00070003	     -0.19655242	     -0.05510197	      0.88255276	     -0.00054461	     -0.20836123	      0.00000000	     -0.00000000	     30.91259459
      2.48044747	     -0.05478258	     -0.00070172	     -0.19655644	     -0.05510133	      0.88255227	     -0.00054411	     -0.20835615	      0.00000000	     -0.00000000	     31.12839645
      2.48164785	     -0.05478403	     -0.00070139	     -0.19655845	     -0.05510063	      0.88255179	     -0.00054362	     -0.20835098	      0.00000000	     -0.00000000	     30.99163975
      2.48309728	     -0.05478322	     -0.00070251	     -0.19655829	     -0.05509968	      0.88255119	     -0.00054305	     -0.20834464	      0.00000000	     -0.00000000	     31.11614756
      2.48454672	     -0.05477941	     -0.00070181	     -0.19655517	     -0.05509863	      0.88255059	     -0.00054250	     -0.20833821	      0.00000000	     -0.00000000	     30.89290179
      2.48576493	     -0.05477411	     -0.00070342	     -0.19655038	     -0.05509767	      0.88255008	     -0.00054206	     -0.20833273	      0.00000000	     -0.00000000	     31.12717926
      2.48698315	     -0.05476649	     -0.00070315	     -0.19654332	     -0.05509664	      0.88254957	     -0.00054163	     -0.20832721	      0.00000000	     -0.00000000	     30.98940937
      2.48820137	     -0.05475633	     -0.00070404	     -0.19653369	     -0.05509553	      0.88254905	     -0.00054121	     -0.20832165	      0.00000000	     -0.00000000	     31.07792916
      2.48986589	     -0.05473951	     -0.00070403	     -0.19651762	     -0.05509391	      0.88254834	     -0.00054067	     -0.20831402	      0.00000000	     -0.00000000	     30.92654576
      2.49109949	     -0.05472502	     -0.00070561	     -0.19650364	     -0.05509262	      0.88254782	     -0.00054029	     -0.20830835	      0.00000000	     -0.00000000	     31.14410172
      2.49233308	     -0.05470843	     -0.00070551	     -0.19648760	     -0.05509127	      0.88254729	     -0.00053992	     -0.20830269	      0.00000000	     -0.00000000	     31.01431877
      2.49381870	     -0.05468609	     -0.00070696	     -0.19646587	     -0.05508954	      0.88254666	     -0.00053951	     -0.20829586	      0.00000000	     -0.00000000	     31.19900291
      2.49513404	     -0.05466387	     -0.00070646	     -0.19644424	     -0.05508793	      0.88254610	     -0.00053916	     -0.20828980	      0.00000000	     -0.00000000	     30.98874533
      2.49644938	     -0.05464004	     -0.00070806	     -0.19642093	     -0.05508624	      0.88254554	     -0.00053884	     -0.20828374	      0.00000000	     -0.00000000	     31.22197793
      2.49776472	     -0.05461438	     -0.00070758	     -0.19639585	     -0.05508447	      0.88254499	     -0.00053853	     -0.20827769	      0.00000000	     -0.00000000	     31.02206775
      2.49908006	     -0.05458750	     -0.00070915	     -0.19636949	     -0.05508263	      0.88254444	     -0.00053825	     -0.20827164	      0.00000000	     -0.00000000	     31.25000757
      2.50039540	     -0.05455912	     -0.00070868	     -0.19634167	     -0.05508071	      0.88254389	     -0.00053799	     -0.20826562	      0.00000000	     -0.00000000	     31.05978292
      2.50171073	     -0.05452970	     -0.00071020	     -0.19631275	     -0.05507872	      0.88254335	     -0.00053776	     -0.20825962	      0.00000000	     -0.00000000	     31.28516507
      2.50302607	     -0.05449873	     -0.00070964	     -0.19628234	     -0.05507665	      0.88254281	     -0.00053754	     -0.20825366	      0.00000000	     -0.00000000	     31.10480800
      2.50434141	     -0.05446681	     -0.00071107	     -0.19625091	     -0.05507452	      0.88254228	     -0.00053735	     -0.20824773	      0.00000000	     -0.00000000	     31.33146981
      2.50565675	     -0.05443348	     -0.00071044	     -0.19621812	     -0.05507231	      0.88254176	     -0.00053718	     -0.20824183	      0.00000000	     -0.00000000	     31.16104690
      2.50697209	     -0.05439963	     -0.00071190	     -0.19618476	     -0.05507003	      0.88254124	     -0.00053704	     -0.20823597	      0.00000000	     -0.00000000	     31.39224748
      2.50828743	     -0.05436508	     -0.00071132	     -0.19615074	     -0.05506769	      0.88254072	     -0.00053692	     -0.20823016	      0.00000000	     -0.00000000	     31.22681468
      2.50960277	     -0.05433037	     -0.00071291	     -0.19611649	     -0.05506527	      0.88254022	     -0.00053682	     -0.20822443	      0.00000000	     -0.00000000	     31.46420294
      2.51091811	     -0.05429458	     -0.00071231	     -0.19608121	     -0.05506279	      0.88253972	     -0.00053675	     -0.20821876	      0.00000000	     -0.00000000	     31.30323001
      2.51223345	     -0.05425832	     -0.00071393	     -0.19604541	     -0.05506025	      0.88253923	     -0.00053670	     -0.20821317	      0.00000000	     -0.00000000	     31.55294010
      2.51354879	     -0.05422106	     -0.00071326	     -0.19600865	     -0.05505764	      0.88253875	     -0.00053668	     -0.20820764	      0.00000000	     -0.00000000	     31.39349073
      2.51486413	     -0.05418350	     -0.00071494	     -0.19597153	     -0.05505497	      0.88253827	     -0.00053668	     -0.20820218	      0.00000000	     -0.00000000	     31.65804841
      2.51617947	     -0.05414497	     -0.00071417	     -0.19593349	     -0.05505223	      0.88253780	     -0.00053671	     -0.20819678	      0.00000000	     -0.00000000	     31.49512239
      2.51749481	     -0.05410647	     -0.00071597	     -0.19589541	     -0.05504944	      0.88253734	     -0.00053676	     -0.20819147	      0.00000000	     -0.00000000	     31.77523642
      2.51881015	     -0.05406737	     -0.00071514	     -0.19585679	     -0.05504658	      0.88253689	     -0.00053684	     -0.20818623	      0.00000000	     -0.00000000	     31.60048953
      2.52012549	     -0.05402990	     -0.00071724	     -0.19581971	     -0.05504367	      0.88253645	     -0.00053695	     -0.20818111	      0.00000000	     -0.00000000	     31.89452675
      2.52144083	     -0.05399526	     -0.00071663	     -0.19578553	     -0.05504069	      0.88253601	     -0.00053708	     -0.20817619	      0.00000000	     -0.00000000	     31.68641319
      2.52275616	     -0.05396600	     -0.00071942	     -0.19575663	     -0.05503767	      0.88253558	     -0.00053723	     -0.20817159	      0.00000000	     -0.00000000	     31.99011491
      2.52407150	     -0.05394190	     -0.00071915	     -0.19573296	     -0.05503458	      0.88253516	     -0.00053741	     -0.20816745	      0.00000000	     -0.00000000	     31.74758316
      2.52525332	     -0.05392615	     -0.00072193	     -0.19571751	     -0.05503177	      0.88253478	     -0.00053760	     -0.20816425	      0.00000000	     -0.00000000	     31.98181808
      2.52643514	     -0.05391525	     -0.00072262	     -0.19570697	     -0.05502891	      0.88253441	     -0.00053780	     -0.20816163	      0.00000000	     -0.00000000	     31.88380189
      2.52785906	     -0.05390881	     -0.00072473	     -0.19570091	     -0.05502540	      0.88253397	     -0.00053807	     -0.20815935	      0.00000000	     -0.00000000	     32.01390083
      2.52928299	     -0.05390831	     -0.00072452	     -0.19570086	     -0.05502184	      0.88253353	     -0.00053837	     -0.20815813	      0.00000000	     -0.00000000	     31.83576232
      2.53047936	     -0.05391285	     -0.00072622	     -0.19570572	     -0.05501880	      0.88253316	     -0.00053864	     -0.20815796	      0.00000000	     -0.00000000	     32.03762181
      2.53167574	     -0.05392125	     -0.00072563	     -0.19571451	     -0.05501572	      0.88253279	     -0.00053893	     -0.20815860	      0.00000000	     -0.00000000	     31.91660805
      2.53287211	     -0.05393430	     -0.00072571	     -0.19572794	     -0.05501260	      0.88253241	     -0.00053923	     -0.20816011	      0.00000000	     -0.00000000	     31.96929399
      2.53451022	     -0.05395907	     -0.00072370	     -0.19575327	     -0.05500825	      0.88253189	     -0.00053969	     -0.20816362	      0.00000000	     -0.00000000	     31.79609197
      2.53572549	     -0.05398249	     -0.00072336	     -0.19577709	     -0.05500498	      0.88253148	     -0.00054004	     -0.20816734	      0.00000000	     -0.00000000	     31.94464168
      2.53694077	     -0.05400815	     -0.00072090	     -0.19580320	     -0.05500166	      0.88253107	     -0.00054042	     -0.20817201	      0.00000000	     -0.00000000	     31.77668059
      2.53840080	     -0.05404112	     -0.00071922	     -0.19583669	     -0.05499762	      0.88253054	     -0.00054090	     -0.20817883	      0.00000000	     -0.00000000	     31.86961876
      2.53969810	     -0.05407324	     -0.00071576	     -0.19586933	     -0.05499397	      0.88253005	     -0.00054134	     -0.20818600	      0.00000000	     -0.00000000	     31.57105649
      2.54099540	     -0.05410805	     -0.00071431	     -0.19590461	     -0.05499027	      0.88252953	     -0.00054181	     -0.20819419	      0.00000000	     -0.00000000	     31.69088211
      2.54229270	     -0.05414457	     -0.00071067	     -0.19594167	     -0.05498653	      0.88252898	     -0.00054230	     -0.20820337	      0.00000000	     -0.00000000	     31.36968504
      2.54359000	     -0.05418336	     -0.00070909	     -0.19598094	     -0.05498273	      0.88252840	     -0.00054281	     -0.20821350	      0.00000000	     -0.00000000	     31.45577800
      2.54488730	     -0.05422401	     -0.00070546	     -0.19602214	     -0.05497888	      0.88252779	     -0.00054335	     -0.20822454	      0.00000000	     -0.00000000	     31.10593559
      2.54618460	     -0.05426748	     -0.00070386	     -0.19606611	     -0.05497498	      0.88252713	     -0.00054390	     -0.20823648	      0.00000000	     -0.00000000	     31.14902385
      2.54748190	     -0.05431351	     -0.00070035	     -0.19611270	     -0.05497102	      0.88252644	     -0.00054448	     -0.20824931	      0.00000000	     -0.00000000	     30.77754493
      2.54877920	     -0.05436260	     -0.00069886	     -0.19616229	     -0.05496701	      0.88252570	     -0.00054509	     -0.20826303	      0.00000000	     -0.00000000	     30.78687665
      2.55007650	     -0.05441380	     -0.00069564	     -0.19621405	     -0.05496295	      0.88252492	     -0.00054571	     -0.20827760	      0.00000000	     -0.00000000	     30.41786738
      2.55137380	     -0.05446707	     -0.00069430	     -0.19626785	     -0.05495883	      0.88252410	     -0.00054636	     -0.20829301	      0.00000000	     -0.00000000	     30.40128249
      2.55267110	     -0.05452180	     -0.00069137	     -0.19632315	     -0.05495466	      0.88252324	     -0.00054703	     -0.20830920	      0.00000000	     -0.00000000	     30.04402665
      2.55396840	     -0.05457852	     -0.00069033	     -0.19638039	     -0.05495043	      0.88252233	     -0.00054772	     -0.20832614	      0.00000000	     -0.00000000	     30.00693512
      2.55526570	     -0.05463525	     -0.00068791	     -0.19643770	     -0.05494614	      0.88252137	     -0.00054843	     -0.20834377	      0.00000000	     -0.00000001	     29.67932154
      2.55656300	     -0.05469118	     -0.00068712	     -0.19649417	     -0.05494180	      0.88252038	     -0.00054917	     -0.20836199	      0.00000000	     -0.00000001	     29.63366587
      2.55786030	     -0.05474586	     -0.00068498	     -0.19654944	     -0.05493739	      0.88251934	     -0.00054993	     -0.20838068	      0.00000000	     -0.00000001	     29.33151725
      2.55915760	     -0.05480033	     -0.00068425	     -0.19660447	     -0.05493293	      0.88251826	     -0.00055071	     -0.20839977	      0.00000000	     -0.00000001	     29.25846677
      2.56045490	     -0.05485397	     -0.00068232	     -0.19665872	     -0.05492841	      0.88251714	     -0.00055152	     -0.20841919	      0.00000000	     -0.00000001	     28.98583974
      2.56175220	     -0.05490629	     -0.00068167	     -0.19671161	     -0.05492383	      0.88251599	     -0.00055234	     -0.20843885	      0.00000000	     -0.00000001	     28.91420908
      2.56331327	     -0.05496676	     -0.00067931	     -0.19677282	     -0.05491823	      0.88251457	     -0.00055337	     -0.20846271	      0.00000000	     -0.00000001	     28.60127124
      2.56446965	     -0.05500944	     -0.00067970	     -0.19681601	     -0.05491403	      0.88251348	     -0.00055414	     -0.20848043	      0.00000000	     -0.00000001	     28.63579851
      2.56562602	     -0.05504942	     -0.00067843	     -0.19685655	     -0.05490978	      0.88251238	     -0.00055494	     -0.20849811	      0.00000000	     -0.00000001	     28.47253492
      2.56716645	     -0.05509765	     -0.00067799	     -0.19690549	     -0.05490404	      0.88251089	     -0.00055602	     -0.20852143	      0.00000000	     -0.00000001	     28.42647860
      2.56854816	     -0.05513468	     -0.00067614	     -0.19694321	     -0.05489882	      0.88250954	     -0.00055701	     -0.20854196	      0.00000000	     -0.00000001	     28.27232796
      2.56992986	     -0.05516369	     -0.00067774	     -0.19697283	     -0.05489352	      0.88250818	     -0.00055803	     -0.20856194	      0.00000000	     -0.00000001	     28.35211261
      2.57113022	     -0.05518435	     -0.00067689	     -0.19699408	     -0.05488886	      0.88250700	     -0.00055893	     -0.20857875	      0.00000000	     -0.00000001	     28.22582675
      2.57233057	     -0.05520138	     -0.00067783	     -0.19701165	     -0.05488414	      0.88250583	     -0.00055984	     -0.20859498	      0.00000000	     -0.00000001	     28.25117687
      2.57353093	     -0.05521356	     -0.00067733	     -0.19702441	     -0.05487937	      0.88250467	     -0.00056077	     -0.20861059	      0.00000000	     -0.00000001	     28.22406341
      2.57519234	     -0.05522561	     -0.00067882	     -0.19703720	     -0.05487268	      0.88250309	     -0.00056209	     -0.20863125	      0.00000000	     -0.00000001	     28.24141342
      2.57642080	     -0.05523414	     -0.00067833	     -0.19704631	     -0.05486767	      0.88250196	     -0.00056307	     -0.20864590	      0.00000000	     -0.00000001	     28.19764252
      2.57764926	     -0.05524042	     -0.00067866	     -0.19705316	     -0.05486261	      0.88250086	     -0.00056407	     -0.20865998	      0.00000000	     -0.00000001	     28.21338436
      2.57887773	     -0.05524353	     -0.00067749	     -0.19705687	     -0.05485749	      0.88249981	     -0.00056509	     -0.20867343	      0.00000000	     -0.00000001	     28.22091695
      2.58050245	     -0.05524189	     -0.00067703	     -0.19705599	     -0.05485064	      0.88249849	     -0.00056645	     -0.20869012	      0.00000000	     -0.00000001	     28.26978853
      2.58169996	     -0.05523562	     -0.00067458	     -0.19705033	     -0.05484553	      0.88249757	     -0.00056747	     -0.20870151	      0.00000000	     -0.00000001	     28.30018698
      2.58289747	     -0.05522530	     -0.00067343	     -0.19704058	     -0.05484037	      0.88249672	     -0.00056850	     -0.20871207	      0.00000000	     -0.00000000	     28.32611399
      2.58438741	     -0.05520723	     -0.00067006	     -0.19702327	     -0.05483388	      0.88249574	     -0.00056980	     -0.20872396	      0.00000000	     -0.00000000	     28.37172717
      2.58570644	     -0.05518565	     -0.00066851	     -0.19700232	     -0.05482807	      0.88249497	     -0.00057097	     -0.20873328	      0.00000000	     -0.00000000	     28.40937359
      2.58702546	     -0.05515912	     -0.00066472	     -0.19697647	     -0.05482221	      0.88249428	     -0.00057214	     -0.20874141	      0.00000000	     -0.00000000	     28.47407766
      2.58834449	     -0.05512843	     -0.00066327	     -0.19694639	     -0.05481629	      0.88249369	     -0.00057333	     -0.20874832	      0.00000000	     -0.00000000	     28.50653544
      2.58966352	     -0.05509323	     -0.00065909	     -0.19691185	     -0.05481032	      0.88249319	     -0.00057453	     -0.20875402	      0.00000000	     -0.00000000	     28.57346627
      2.59098255	     -0.05505382	     -0.00065759	     -0.19687304	     -0.05480429	      0.88249279	     -0.00057575	     -0.20875848	      0.00000000	     -0.00000000	     28.60152015
      2.59230158	     -0.05500987	     -0.00065283	     -0.19682975	     -0.05479821	      0.88249250	     -0.00057697	     -0.20876170	      0.00000000	     -0.00000000	     28.67900690
      2.59362061	     -0.05496224	     -0.00065139	     -0.19678269	     -0.05479208	      0.88249232	     -0.00057821	     -0.20876367	      0.00000000	     -0.00000000	     28.70564778
      2.59477968	     -0.05491794	     -0.00064715	     -0.19673895	     -0.05478665	      0.88249225	     -0.00057930	     -0.20876439	      0.00000000	     -0.00000000	     28.75772897
      2.59593876	     -0.05487202	     -0.00064499	     -0.19669353	     -0.05478118	      0.88249227	     -0.00058040	     -0.20876419	      0.00000000	      0.00000000	     28.78933288
      2.59738404	     -0.05481283	     -0.00064081	     -0.19663498	     -0.05477431	      0.88249241	     -0.00058178	     -0.20876271	      0.00000000	      0.00000000	     28.85816458
      2.59882932	     -0.05475033	     -0.00063826	     -0.19657307	     -0.05476739	      0.88249270	     -0.00058317	     -0.20875988	      0.00000000	      0.00000000	     28.90902676
      2.59999934	     -0.05469689	     -0.00063383	     -0.19652015	     -0.05476175	      0.88249303	     -0.00058431	     -0.20875661	      0.00000000	      0.00000000	     28.96973251
      2.60116936	     -0.05464129	     -0.00063119	     -0.19646502	     -0.05475607	      0.88249345	     -0.00058545	     -0.20875246	      0.00000000	      0.00000000	     29.01066776
      2.60262764	     -0.05456952	     -0.00062648	     -0.19639386	     -0.05474895	      0.88249410	     -0.00058688	     -0.20874607	      0.00000000	      0.00000000	     29.09147671
      2.60408591	     -0.05449481	     -0.00062392	     -0.19631968	     -0.05474178	      0.88249488	     -0.00058832	     -0.20873837	      0.00000000	      0.00000000	     29.15970913
      2.60520281	     -0.05443448	     -0.00061957	     -0.19625980	     -0.05473625	      0.88249558	     -0.00058943	     -0.20873157	      0.00000000	      0.00000000	     29.23078199
      2.60631970	     -0.05437078	     -0.00061692	     -0.19619650	     -0.05473070	      0.88249635	     -0.00059054	     -0.20872398	      0.00000000	      0.00000000	     29.29415300
      2.60784836	     -0.05427756	     -0.00061184	     -0.19610385	     -0.05472306	      0.88249753	     -0.00059207	     -0.20871223	      0.00000000	      0.00000001	     29.40709889
      2.60937702	     -0.05417522	     -0.00060816	     -0.19600203	     -0.05471537	      0.88249886	     -0.00059361	     -0.20869882	      0.00000000	      0.00000001	     29.52328855
      2.61044348	     -0.05409729	     -0.00060275	     -0.19592453	     -0.05470998	      0.88249986	     -0.00059469	     -0.20868841	      0.00000000	      0.00000001	     29.61096290
      2.61150993	     -0.05401372	     -0.00059880	     -0.19584133	     -0.05470457	      0.88250092	     -0.00059577	     -0.20867707	      0.00000000	      0.00000001	     29.70576149
      2.61313817	     -0.05387573	     -0.00059135	     -0.19570393	     -0.05469628	      0.88250267	     -0.00059743	     -0.20865788	      0.00000000	      0.00000001	     29.87511023
      2.61448146	     -0.05375245	     -0.00058602	     -0.19558108	     -0.05468940	      0.88250422	     -0.00059880	     -0.20864028	      0.00000000	      0.00000001	     30.02380213
      2.61582475	     -0.05361985	     -0.00057879	     -0.19544895	     -0.05468250	      0.88250587	     -0.00060017	     -0.20862103	      0.00000000	      0.00000001	     30.21354477
      2.61716804	     -0.05347749	     -0.00057383	     -0.19530697	     -0.05467557	      0.88250760	     -0.00060155	     -0.20860007	      0.00000000	      0.00000001	     30.40922023
      2.61837311	     -0.05334212	     -0.00056708	     -0.19517198	     -0.05466934	      0.88250924	     -0.00060279	     -0.20857980	      0.00000000	      0.00000001	     30.61473525
      2.61957817	     -0.05319903	     -0.00056259	     -0.19502919	     -0.05466309	      0.88251094	     -0.00060403	     -0.20855811	      0.00000000	      0.00000001	     30.82402503
      2.62078324	     -0.05304807	     -0.00055671	     -0.19487854	     -0.05465683	      0.88251272	     -0.00060527	     -0.20853499	      0.00000000	      0.00000001	     31.06102125
      2.62229472	     -0.05284896	     -0.00055097	     -0.19467975	     -0.05464895	      0.88251505	     -0.00060683	     -0.20850396	      0.00000000	      0.00000001	     31.37225084
      2.62350594	     -0.05268137	     -0.00054455	     -0.19451243	     -0.05464264	      0.88251700	     -0.00060808	     -0.20847747	      0.00000000	      0.00000001	     31.65008206
      2.62471715	     -0.05250751	     -0.00054001	     -0.19433875	     -0.05463632	      0.88251901	     -0.00060933	     -0.20844957	      0.00000000	      0.00000001	     31.92943965
      2.62592836	     -0.05232721	     -0.00053392	     -0.19415866	     -0.05462999	      0.88252111	     -0.00061057	     -0.20842027	      0.00000000	      0.00000001	     32.24136084
      2.62743491	     -0.05209542	     -0.00052806	     -0.19392703	     -0.05462213	      0.88252381	     -0.00061213	     -0.20838194	      0.00000000	      0.00000001	     32.64175651
      2.62861327	     -0.05190840	     -0.00052163	     -0.19374015	     -0.05461598	      0.88252601	     -0.00061334	     -0.20835055	      0.00000000	      0.00000001	     32.97967666
      2.62979163	     -0.05171648	     -0.00051695	     -0.19354830	     -0.05460984	      0.88252828	     -0.00061455	     -0.20831796	      0.00000000	      0.00000001	     33.32076775
      2.63096998	     -0.05151944	     -0.00051113	     -0.19335133	     -0.05460371	      0.88253062	     -0.00061576	     -0.20828420	      0.00000000	      0.00000001	     33.69780227
      2.63254404	     -0.05124868	     -0.00050482	     -0.19308057	     -0.05459555	      0.88253386	     -0.00061737	     -0.20823730	      0.00000000	      0.00000001	     34.22433985
      2.63369755	     -0.05104545	     -0.00049848	     -0.19287735	     -0.05458958	      0.88253632	     -0.00061855	     -0.20820167	      0.00000000	      0.00000001	     34.62821867
      2.63485106	     -0.05083927	     -0.00049387	     -0.19267110	     -0.05458364	      0.88253885	     -0.00061972	     -0.20816501	      0.00000000	      0.00000002	     35.03046855
      2.63628041	     -0.05058064	     -0.00048689	     -0.19241238	     -0.05457630	      0.88254208	     -0.00062117	     -0.20811826	      0.00000000	      0.00000002	     35.56617028
      2.63752992	     -0.05035177	     -0.00048253	     -0.19218334	     -0.05456992	      0.88254500	     -0.00062244	     -0.20807624	      0.00000000	      0.00000002	     36.03638316
      2.63877943	     -0.05012033	     -0.00047591	     -0.19195177	     -0.05456358	      0.88254801	     -0.00062369	     -0.20803323	      0.00000000	      0.00000002	     36.53231419
      2.64002894	     -0.04988743	     -0.00047157	     -0.19171863	     -0.05455727	      0.88255110	     -0.00062495	     -0.20798928	      0.00000000	      0.00000002	     37.02767248
      2.64127845	     -0.04965276	     -0.00046490	     -0.19148374	     -0.05455101	      0.88255428	     -0.00062620	     -0.20794447	      0.00000000	      0.00000002	     37.55077341
      2.64252796	     -0.04941717	     -0.00046087	     -0.19124784	     -0.05454480	      0.88255754	     -0.00062744	     -0.20789887	      0.00000000	      0.00000002	     38.07885256
      2.64377747	     -0.04918198	     -0.00045423	     -0.19101235	     -0.05453863	      0.88256088	     -0.00062867	     -0.20785257	      0.00000000	      0.00000002	     38.60812672
      2.64502698	     -0.04894814	     -0.00045082	     -0.19077811	     -0.05453252	      0.88256431	     -0.00062990	     -0.20780567	      0.00000000	      0.00000002	     39.14866757
      2.64614789	     -0.04873935	     -0.00044508	     -0.19056900	     -0.05452709	      0.88256745	     -0.00063100	     -0.20776316	      0.00000000	      0.00000002	     39.61818112
      2.64726880	     -0.04853194	     -0.00044143	     -0.19036117	     -0.05452171	      0.88257065	     -0.00063209	     -0.20772032	      0.00000000	      0.00000002	     40.10073273
      2.64838971	     -0.04832592	     -0.00043653	     -0.19015475	     -0.05451638	      0.88257392	     -0.00063317	     -0.20767719	      0.00000000	      0.00000002	     40.57573409
      2.64991457	     -0.04804507	     -0.00043127	     -0.18987327	     -0.05450921	      0.88257845	     -0.00063464	     -0.20761819	      0.00000000	      0.00000002	     41.26331059
      2.65105282	     -0.04784051	     -0.00042593	     -0.18966824	     -0.05450394	      0.88258190	     -0.00063572	     -0.20757407	      0.00000000	      0.00000002	     41.65647582
      2.65219107	     -0.04764008	     -0.00042209	     -0.18946729	     -0.05449872	      0.88258540	     -0.00063680	     -0.20753003	      0.00000000	      0.00000002	     42.11186726
      2.65332931	     -0.04744316	     -0.00041688	     -0.18926984	     -0.05449358	      0.88258896	     -0.00063787	     -0.20748613	      0.00000000	      0.00000002	     42.55256523
      2.65482086	     -0.04719129	     -0.00041143	     -0.18901721	     -0.05448693	      0.88259368	     -0.00063926	     -0.20742888	      0.00000000	      0.00000002	     43.15229348
      2.65592013	     -0.04700934	     -0.00040540	     -0.18883472	     -0.05448211	      0.88259720	     -0.00064027	     -0.20738693	      0.00000000	      0.00000002	     43.54587849
      2.65701940	     -0.04683140	     -0.00040100	     -0.18865620	     -0.05447736	      0.88260076	     -0.00064128	     -0.20734522	      0.00000000	      0.00000002	     43.96648365
      2.65839301	     -0.04661553	     -0.00039398	     -0.18843959	     -0.05447152	      0.88260524	     -0.00064252	     -0.20729351	      0.00000000	      0.00000002	     44.44380925
      2.65960385	     -0.04643161	     -0.00038947	     -0.18825495	     -0.05446647	      0.88260922	     -0.00064361	     -0.20724838	      0.00000000	      0.00000002	     44.88797084
      2.66081469	     -0.04625309	     -0.00038261	     -0.18807576	     -0.05446150	      0.88261321	     -0.00064469	     -0.20720375	      0.00000000	      0.00000002	     45.25544084
      2.66202553	     -0.04608055	     -0.00037811	     -0.18790245	     -0.05445663	      0.88261722	     -0.00064575	     -0.20715965	      0.00000000	      0.00000002	     45.67690534
      2.66323637	     -0.04591424	     -0.00037097	     -0.18773543	     -0.05445185	      0.88262122	     -0.00064681	     -0.20711615	      0.00000000	      0.00000002	     45.99703683
      2.66444721	     -0.04575648	     -0.00036714	     -0.18757685	     -0.05444716	      0.88262522	     -0.00064785	     -0.20707332	      0.00000000	      0.00000002	     46.38982145
      2.66565805	     -0.04560714	     -0.00036039	     -0.18742674	     -0.05444257	      0.88262921	     -0.00064888	     -0.20703126	      0.00000000	      0.00000002	     46.64525440
      2.66673490	     -0.04548167	     -0.00035746	     -0.18730051	     -0.05443856	      0.88263273	     -0.00064979	     -0.20699456	      0.00000000	      0.00000002	     46.94809391
      2.66781175	     -0.04536288	     -0.00035261	     -0.18718098	     -0.05443463	      0.88263623	     -0.00065069	     -0.20695859	      0.00000000	      0.00000002	     47.16321232
      2.66911820	     -0.04522915	     -0.00034864	     -0.18704629	     -0.05442998	      0.88264044	     -0.00065177	     -0.20691602	      0.00000000	      0.00000002	     47.46519880
      2.67042464	     -0.04510602	     -0.00034304	     -0.18692223	     -0.05442543	      0.88264459	     -0.00065284	     -0.20687471	      0.00000000	      0.00000002	     47.67174540
      2.67150820	     -0.04501236	     -0.00034098	     -0.18682772	     -0.05442175	      0.88264799	     -0.00065371	     -0.20684147	      0.00000000	      0.00000002	     47.90825759
      2.67259176	     -0.04492550	     -0.00033708	     -0.18674005	     -0.05441816	      0.88265133	     -0.00065458	     -0.20680919	      0.00000000	      0.00000002	     48.04821262
      2.67390987	     -0.04482947	     -0.00033417	     -0.18664298	     -0.05441389	      0.88265532	     -0.00065561	     -0.20677126	      0.00000000	      0.00000002	     48.27809711
      2.67522798	     -0.04474253	     -0.00032922	     -0.18655505	     -0.05440974	      0.88265921	     -0.00065664	     -0.20673481	      0.00000000	      0.00000002	     48.39495958
      2.67627052	     -0.04468049	     -0.00032792	     -0.18649214	     -0.05440655	      0.88266222	     -0.00065744	     -0.20670704	      0.00000000	      0.00000002	     48.57344407
      2.67731306	     -0.04462313	     -0.00032474	     -0.18643397	     -0.05440343	      0.88266516	     -0.00065823	     -0.20668021	      0.00000000	      0.00000002	     48.66094503
      2.67868359	     -0.04455527	     -0.00032207	     -0.18636500	     -0.05439945	      0.88266891	     -0.00065926	     -0.20664631	      0.00000000	      0.00000002	     48.83655611
      2.68005412	     -0.04449473	     -0.00031767	     -0.18630339	     -0.05439559	      0.88267252	     -0.00066027	     -0.20661397	      0.00000000	      0.00000002	     48.90499197
      2.68106075	     -0.04445514	     -0.00031730	     -0.18626294	     -0.05439285	      0.88267508	     -0.00066100	     -0.20659119	      0.00000000	      0.00000002	     49.04475055
      2.68206739	     -0.04441969	     -0.00031522	     -0.18622667	     -0.05439017	      0.88267756	     -0.00066173	     -0.20656923	      0.00000000	      0.00000002	     49.09131577
      2.68350440	     -0.04437660	     -0.00031365	     -0.18618237	     -0.05438647	      0.88268095	     -0.00066275	     -0.20653931	      0.00000000	      0.00000002	     49.21946193
      2.68473159	     -0.04434525	     -0.00031102	     -0.18615004	     -0.05438343	      0.88268371	     -0.00066361	     -0.20651507	      0.00000000	      0.00000001	     49.25464676
      2.68595878	     -0.04431975	     -0.00031034	     -0.18612350	     -0.05438049	      0.88268634	     -0.00066445	     -0.20649199	      0.00000000	      0.00000001	     49.38942713
      2.68718597	     -0.04429847	     -0.00030720	     -0.18610124	     -0.05437766	      0.88268884	     -0.00066529	     -0.20647007	      0.00000000	      0.00000001	     49.38402847
      2.68841316	     -0.04428347	     -0.00030738	     -0.18608518	     -0.05437493	      0.88269119	     -0.00066611	     -0.20644928	      0.00000000	      0.00000001	     49.54862234
      2.68947119	     -0.04427317	     -0.00030434	     -0.18607405	     -0.05437266	      0.88269312	     -0.00066681	     -0.20643224	      0.00000000	      0.00000001	     49.50154543
      2.69052921	     -0.04426754	     -0.00030364	     -0.18606752	     -0.05437046	      0.88269494	     -0.00066751	     -0.20641600	      0.00000000	      0.00000001	     49.57861930
      2.69185106	     -0.04426497	     -0.00030129	     -0.18606389	     -0.05436783	      0.88269707	     -0.00066836	     -0.20639683	      0.00000000	      0.00000001	     49.59247382
      2.69317291	     -0.04426940	     -0.00030135	     -0.18606719	     -0.05436531	      0.88269904	     -0.00066920	     -0.20637888	      0.00000000	      0.00000001	     49.72071781
      2.69423369	     -0.04427587	     -0.00029892	     -0.18607282	     -0.05436338	      0.88270051	     -0.00066986	     -0.20636536	      0.00000000	      0.00000001	     49.66711328
      2.69529447	     -0.04428750	     -0.00029884	     -0.18608356	     -0.05436152	      0.88270188	     -0.00067052	     -0.20635263	      0.00000000	      0.00000001	     49.72387131
      2.69663635	     -0.04430684	     -0.00029726	     -0.18610182	     -0.05435928	      0.88270347	     -0.00067134	     -0.20633764	      0.00000000	      0.00000001	     49.71245813
      2.69797822	     -0.04433379	     -0.00029838	     -0.18612762	     -0.05435716	      0.88270491	     -0.00067214	     -0.20632390	      0.00000000	      0.00000001	     49.82134438
      2.69899651	     -0.04435620	     -0.00029645	     -0.18614924	     -0.05435563	      0.88270590	     -0.00067274	     -0.20631430	      0.00000000	      0.00000001	     49.73886582
      2.70001481	     -0.04438350	     -0.00029684	     -0.18617569	     -0.05435416	      0.88270680	     -0.00067334	     -0.20630540	      0.00000000	      0.00000001	     49.76363886
      2.70142045	     -0.04442603	     -0.00029636	     -0.18621709	     -0.05435225	      0.88270791	     -0.00067414	     -0.20629426	      0.00000000	      0.00000000	     49.73084425
      2.70282609	     -0.04447701	     -0.00029862	     -0.18626688	     -0.05435047	      0.88270886	     -0.00067494	     -0.20628442	      0.00000000	      0.00000000	     49.80520806
      2.70380170	     -0.04451378	     -0.00029728	     -0.18630290	     -0.05434931	      0.88270943	     -0.00067548	     -0.20627838	      0.00000000	      0.00000000	     49.69203067
      2.70477732	     -0.04455557	     -0.00029828	     -0.18634389	     -0.05434821	      0.88270994	     -0.00067601	     -0.20627295	      0.00000000	      0.00000000	     49.67833751
      2.70627455	     -0.04462488	     -0.00029885	     -0.18641201	     -0.05434663	      0.88271058	     -0.00067682	     -0.20626583	      0.00000000	      0.00000000	     49.60389747
      2.70751131	     -0.04468913	     -0.00030093	     -0.18647525	     -0.05434543	      0.88271100	     -0.00067748	     -0.20626106	      0.00000000	      0.00000000	     49.57628713
      2.70874806	     -0.04475615	     -0.00030091	     -0.18654133	     -0.05434433	      0.88271132	     -0.00067813	     -0.20625728	      0.00000000	      0.00000000	     49.46547854
      2.70998482	     -0.04483124	     -0.00030411	     -0.18661540	     -0.05434332	      0.88271155	     -0.00067876	     -0.20625448	      0.00000000	      0.00000000	     49.43273347
      2.71109056	     -0.04489914	     -0.00030388	     -0.18668249	     -0.05434249	      0.88271167	     -0.00067932	     -0.20625281	      0.00000000	      0.00000000	     49.29229715
      2.71219631	     -0.04497385	     -0.00030650	     -0.18675632	     -0.05434173	      0.88271172	     -0.00067987	     -0.20625190	      0.00000000	      0.00000000	     49.21467349
      2.71330205	     -0.04505035	     -0.00030748	     -0.18683200	     -0.05434105	      0.88271171	     -0.00068042	     -0.20625176	      0.00000000	     -0.00000000	     49.08522708
      2.71471803	     -0.04515612	     -0.00031090	     -0.18693668	     -0.05434027	      0.88271159	     -0.00068110	     -0.20625267	      0.00000000	     -0.00000000	     48.95106393
      2.71584566	     -0.04524234	     -0.00031142	     -0.18702211	     -0.05433973	      0.88271143	     -0.00068163	     -0.20625426	      0.00000000	     -0.00000000	     48.77998735
      2.71697328	     -0.04533555	     -0.00031450	     -0.18711447	     -0.05433926	      0.88271121	     -0.00068216	     -0.20625660	      0.00000000	     -0.00000000	     48.64371735
      2.71810091	     -0.04543012	     -0.00031576	     -0.18720826	     -0.05433885	      0.88271093	     -0.00068268	     -0.20625969	      0.00000000	     -0.00000000	     48.46887779
      2.71950338	     -0.04555559	     -0.00031951	     -0.18733271	     -0.05433844	      0.88271050	     -0.00068331	     -0.20626452	      0.00000000	     -0.00000000	     48.26825800
      2.72061785	     -0.04565597	     -0.00032016	     -0.18743237	     -0.05433819	      0.88271010	     -0.00068380	     -0.20626916	      0.00000000	     -0.00000000	     48.05989852
      2.72173232	     -0.04576314	     -0.00032340	     -0.18753876	     -0.05433799	      0.88270965	     -0.00068429	     -0.20627448	      0.00000000	     -0.00000000	     47.86380588
      2.72284679	     -0.04587161	     -0.00032515	     -0.18764651	     -0.05433786	      0.88270915	     -0.00068476	     -0.20628048	      0.00000000	     -0.00000000	     47.64518957
      2.72430484	     -0.04602153	     -0.00032959	     -0.18779545	     -0.05433777	      0.88270843	     -0.00068538	     -0.20628932	      0.00000000	     -0.00000000	     47.35702799
      2.72541952	     -0.04613674	     -0.00033081	     -0.18790999	     -0.05433777	      0.88270782	     -0.00068583	     -0.20629685	      0.00000000	     -0.00000000	     47.10687098
      2.72653419	     -0.04625861	     -0.00033451	     -0.18803114	     -0.05433782	      0.88270718	     -0.00068628	     -0.20630502	      0.00000000	     -0.00000000	     46.85292552
      2.72764887	     -0.04638127	     -0.00033680	     -0.18815314	     -0.05433793	      0.88270649	     -0.00068673	     -0.20631382	      0.00000000	     -0.00000000	     46.59038689
      2.72914366	     -0.04655290	     -0.00034234	     -0.18832385	     -0.05433815	      0.88270550	     -0.00068731	     -0.20632658	      0.00000000	     -0.00000000	     46.22940896
      2.73025450	     -0.04667945	     -0.00034412	     -0.18844979	     -0.05433837	      0.88270472	     -0.00068773	     -0.20633675	      0.00000000	     -0.00000000	     45.93751049
      2.73136534	     -0.04681211	     -0.00034796	     -0.18858182	     -0.05433864	      0.88270390	     -0.00068814	     -0.20634749	      0.00000000	     -0.00000001	     45.63278109
      2.73272544	     -0.04697510	     -0.00035077	     -0.18874410	     -0.05433903	      0.88270285	     -0.00068864	     -0.20636141	      0.00000000	     -0.00000001	     45.26819933
      2.73394467	     -0.04712766	     -0.00035574	     -0.18889599	     -0.05433943	      0.88270185	     -0.00068908	     -0.20637457	      0.00000000	     -0.00000001	     44.92137101
      2.73516389	     -0.04727957	     -0.00035843	     -0.18904731	     -0.05433988	      0.88270081	     -0.00068950	     -0.20638837	      0.00000000	     -0.00000001	     44.58537921
      2.73638311	     -0.04743880	     -0.00036469	     -0.18920588	     -0.05434037	      0.88269973	     -0.00068992	     -0.20640273	      0.00000000	     -0.00000001	     44.22859115
      2.73760233	     -0.04759457	     -0.00036785	     -0.18936110	     -0.05434091	      0.88269860	     -0.00069033	     -0.20641763	      0.00000000	     -0.00000001	     43.88825025
      2.73882155	     -0.04775730	     -0.00037471	     -0.18952321	     -0.05434149	      0.88269743	     -0.00069073	     -0.20643302	      0.00000000	     -0.00000001	     43.52201513
      2.74004077	     -0.04791584	     -0.00037835	     -0.18968123	     -0.05434210	      0.88269621	     -0.00069113	     -0.20644889	      0.00000000	     -0.00000001	     43.17404731
      2.74126000	     -0.04808121	     -0.00038596	     -0.18984600	     -0.05434275	      0.88269495	     -0.00069151	     -0.20646518	      0.00000000	     -0.00000001	     42.80550440
      2.74247922	     -0.04824149	     -0.00039034	     -0.19000579	     -0.05434344	      0.88269365	     -0.00069189	     -0.20648188	      0.00000000	     -0.00000001	     42.45415580
      2.74369844	     -0.04840766	     -0.00039874	     -0.19017140	     -0.05434415	      0.88269230	     -0.00069226	     -0.20649893	      0.00000000	     -0.00000001	     42.09175833
      2.74491766	     -0.04856778	     -0.00040400	     -0.19033106	     -0.05434489	      0.88269091	     -0.00069263	     -0.20651631	      0.00000000	     -0.00000001	     41.74041438
      2.74613688	     -0.04873242	     -0.00041313	     -0.19049517	     -0.05434565	      0.88268948	     -0.00069299	     -0.20653395	      0.00000000	     -0.00000001	     41.39195343
      2.74735610	     -0.04889042	     -0.00041935	     -0.19065273	     -0.05434644	      0.88268801	     -0.00069334	     -0.20655183	      0.00000000	     -0.00000001	     41.04429802
      2.74857533	     -0.04905171	     -0.00042912	     -0.19081351	     -0.05434724	      0.88268650	     -0.00069368	     -0.20656987	      0.00000000	     -0.00000001	     40.71216053
      2.74979455	     -0.04920635	     -0.00043630	     -0.19096774	     -0.05434806	      0.88268496	     -0.00069403	     -0.20658806	      0.00000000	     -0.00000001	     40.37090956
      2.75101377	     -0.04936281	     -0.00044663	     -0.19112372	     -0.05434890	      0.88268337	     -0.00069436	     -0.20660633	      0.00000000	     -0.00000001	     40.05696956
      2.75223299	     -0.04951269	     -0.00045478	     -0.19127321	     -0.05434975	      0.88268175	     -0.00069470	     -0.20662467	      0.00000000	     -0.00000001	     39.72538177
      2.75345221	     -0.04966320	     -0.00046560	     -0.19142327	     -0.05435060	      0.88268009	     -0.00069502	     -0.20664304	      0.00000000	     -0.00000001	     39.42812103
[truncated: 330,430 more chars]
