# Supplementary material for: A Neural Controller Model Considering the Vestibulospinal Tract in Human Postural Control
Source: Front Comput Neurosci. 2022 Feb 25;16:785099. doi: 10.3389/fncom.2022.785099 (PMC8913724; doi:10.3389/fncom.2022.785099)
Supplement: Supplementary file 8 [file Data_Sheet_3.zip › SimulationResults/VST-/2.088/opt_2/jiang_CoPpositon_pos.sto]

CoP
version=1
nRows=3866
nColumns=11
inDegrees=no

This file contains CoP trajectory (of origin) and orientations.

Units are S.I. units (seconds, meters, Newtons, ...)
Angles are in degrees.

endheader
time	cop-x	cop-z	cop-x-calcn-r	com-x	com-y	com-z	com-x-calcn-r	com-x-vel	com-y-vel	s_torques
      0.00045132	     -0.06230896	     -0.00056566	     -0.20408113	     -0.06063969	      0.88292437	     -0.00027995	     -0.21502011	     -0.00000000	      0.00000000	    140.52461397
      0.00099801	     -0.06161452	     -0.00056299	     -0.20338684	     -0.06063970	      0.88292438	     -0.00027994	     -0.21500291	     -0.00000000	      0.00000000	    133.38033848
      0.00166977	     -0.06102514	     -0.00056072	     -0.20279736	     -0.06063972	      0.88292442	     -0.00027991	     -0.21497167	     -0.00000000	      0.00000000	     98.24093928
      0.00254216	     -0.06059906	     -0.00055907	     -0.20237073	     -0.06063979	      0.88292452	     -0.00027986	     -0.21492392	     -0.00000000	      0.00000000	     72.87804016
      0.00377288	     -0.06043873	     -0.00055841	     -0.20220913	     -0.06064005	      0.88292476	     -0.00027976	     -0.21485771	      0.00000000	      0.00000000	     59.77718580
      0.00576481	     -0.06068976	     -0.00055922	     -0.20245781	     -0.06064088	      0.88292538	     -0.00027956	     -0.21477581	      0.00000000	      0.00000000	     43.62891219
      0.00714541	     -0.06094319	     -0.00056001	     -0.20270982	     -0.06064175	      0.88292588	     -0.00027939	     -0.21473892	      0.00000000	      0.00000000	     32.33023977
      0.00852600	     -0.06116030	     -0.00056058	     -0.20292579	     -0.06064282	      0.88292637	     -0.00027920	     -0.21471369	      0.00000000	      0.00000000	     22.55552105
      0.01028285	     -0.06136975	     -0.00056096	     -0.20313422	     -0.06064441	      0.88292688	     -0.00027895	     -0.21469192	      0.00000000	      0.00000000	     14.56000680
      0.01164514	     -0.06148516	     -0.00056097	     -0.20324911	     -0.06064578	      0.88292714	     -0.00027875	     -0.21467971	      0.00000000	      0.00000000	     10.57232189
      0.01300744	     -0.06158172	     -0.00056086	     -0.20334536	     -0.06064722	      0.88292722	     -0.00027854	     -0.21466995	      0.00000000	     -0.00000000	      8.44420098
      0.01464883	     -0.06167351	     -0.00056071	     -0.20343706	     -0.06064902	      0.88292707	     -0.00027827	     -0.21466080	      0.00000000	     -0.00000000	      7.81433014
      0.01629021	     -0.06175903	     -0.00056044	     -0.20352278	     -0.06065084	      0.88292661	     -0.00027799	     -0.21465426	      0.00000000	     -0.00000000	      7.93101958
      0.01757297	     -0.06181049	     -0.00056010	     -0.20357458	     -0.06065224	      0.88292604	     -0.00027777	     -0.21465108	      0.00000000	     -0.00000000	      9.71240145
      0.01885573	     -0.06185872	     -0.00055993	     -0.20362330	     -0.06065361	      0.88292528	     -0.00027754	     -0.21464947	      0.00000000	     -0.00000000	     11.16474623
      0.02059631	     -0.06190844	     -0.00055943	     -0.20367394	     -0.06065538	      0.88292396	     -0.00027721	     -0.21464976	      0.00000000	     -0.00000001	     14.21307043
      0.02214628	     -0.06194115	     -0.00055900	     -0.20370769	     -0.06065683	      0.88292252	     -0.00027691	     -0.21465207	      0.00000000	     -0.00000001	     16.38176516
      0.02369625	     -0.06195514	     -0.00055849	     -0.20372288	     -0.06065813	      0.88292085	     -0.00027660	     -0.21465598	      0.00000000	     -0.00000001	     19.67676108
      0.02524622	     -0.06196279	     -0.00055807	     -0.20373190	     -0.06065926	      0.88291900	     -0.00027628	     -0.21466103	      0.00000000	     -0.00000001	     21.07762752
      0.02657980	     -0.06195362	     -0.00055760	     -0.20372399	     -0.06066008	      0.88291727	     -0.00027600	     -0.21466610	      0.00000000	     -0.00000001	     23.61916707
      0.02791338	     -0.06194248	     -0.00055723	     -0.20371419	     -0.06066075	      0.88291545	     -0.00027571	     -0.21467154	      0.00000000	     -0.00000001	     24.64540762
      0.02954574	     -0.06191732	     -0.00055671	     -0.20369075	     -0.06066135	      0.88291313	     -0.00027534	     -0.21467851	      0.00000000	     -0.00000001	     26.36129299
      0.03117811	     -0.06189115	     -0.00055634	     -0.20366635	     -0.06066170	      0.88291074	     -0.00027497	     -0.21468547	      0.00000000	     -0.00000001	     26.60920587
      0.03249021	     -0.06186122	     -0.00055590	     -0.20363786	     -0.06066181	      0.88290881	     -0.00027467	     -0.21469095	      0.00000000	     -0.00000001	     27.63813198
      0.03380231	     -0.06183457	     -0.00055561	     -0.20361266	     -0.06066175	      0.88290687	     -0.00027435	     -0.21469613	      0.00000000	     -0.00000001	     27.58471091
      0.03546690	     -0.06179614	     -0.00055514	     -0.20357606	     -0.06066144	      0.88290445	     -0.00027395	     -0.21470218	      0.00000000	     -0.00000001	     27.82777180
      0.03713150	     -0.06176345	     -0.00055489	     -0.20354519	     -0.06066087	      0.88290210	     -0.00027354	     -0.21470743	      0.00000000	     -0.00000001	     27.08036947
      0.03837621	     -0.06173328	     -0.00055448	     -0.20351636	     -0.06066028	      0.88290041	     -0.00027323	     -0.21471083	      0.00000000	     -0.00000001	     27.13514327
      0.03962093	     -0.06170873	     -0.00055425	     -0.20349313	     -0.06065955	      0.88289878	     -0.00027291	     -0.21471364	      0.00000000	     -0.00000001	     26.55476263
      0.04137521	     -0.06167255	     -0.00055379	     -0.20345876	     -0.06065829	      0.88289662	     -0.00027245	     -0.21471662	      0.00000000	     -0.00000001	     25.90902244
      0.04294634	     -0.06164460	     -0.00055345	     -0.20343240	     -0.06065694	      0.88289483	     -0.00027204	     -0.21471820	      0.00000000	     -0.00000001	     24.89156337
      0.04451747	     -0.06161059	     -0.00055268	     -0.20339992	     -0.06065540	      0.88289319	     -0.00027161	     -0.21471877	      0.00000000	     -0.00000001	     24.37582275
      0.04577388	     -0.06158979	     -0.00055216	     -0.20338031	     -0.06065403	      0.88289199	     -0.00027127	     -0.21471839	      0.00000000	     -0.00000001	     23.36880686
      0.04703029	     -0.06156429	     -0.00055130	     -0.20335598	     -0.06065253	      0.88289089	     -0.00027092	     -0.21471732	      0.00000000	     -0.00000001	     22.74116742
      0.04872352	     -0.06153514	     -0.00055052	     -0.20332834	     -0.06065035	      0.88288958	     -0.00027045	     -0.21471480	      0.00000000	     -0.00000000	     21.67933352
      0.05041674	     -0.06150261	     -0.00054983	     -0.20329725	     -0.06064797	      0.88288845	     -0.00026997	     -0.21471120	      0.00000000	     -0.00000000	     21.03831863
      0.05165209	     -0.06148571	     -0.00054988	     -0.20328136	     -0.06064611	      0.88288775	     -0.00026961	     -0.21470787	      0.00000000	     -0.00000000	     20.13387220
      0.05288743	     -0.06146403	     -0.00054976	     -0.20326065	     -0.06064416	      0.88288714	     -0.00026925	     -0.21470405	      0.00000000	     -0.00000000	     19.64221881
      0.05464134	     -0.06143608	     -0.00054986	     -0.20323404	     -0.06064124	      0.88288644	     -0.00026874	     -0.21469776	      0.00000000	     -0.00000000	     18.78190502
      0.05613649	     -0.06140828	     -0.00054971	     -0.20320733	     -0.06063861	      0.88288597	     -0.00026829	     -0.21469168	      0.00000000	     -0.00000000	     18.37101096
      0.05763163	     -0.06138588	     -0.00054992	     -0.20318597	     -0.06063586	      0.88288563	     -0.00026784	     -0.21468497	      0.00000000	     -0.00000000	     17.61621184
      0.05912678	     -0.06135669	     -0.00054969	     -0.20315780	     -0.06063300	      0.88288539	     -0.00026739	     -0.21467776	      0.00000000	     -0.00000000	     17.43485330
      0.06062193	     -0.06133480	     -0.00055001	     -0.20313688	     -0.06063003	      0.88288526	     -0.00026693	     -0.21467002	      0.00000000	     -0.00000000	     16.65885412
      0.06194156	     -0.06130714	     -0.00054972	     -0.20311005	     -0.06062732	      0.88288521	     -0.00026653	     -0.21466287	      0.00000000	     -0.00000000	     16.61693261
      0.06326118	     -0.06128449	     -0.00054981	     -0.20308820	     -0.06062454	      0.88288522	     -0.00026612	     -0.21465536	      0.00000000	      0.00000000	     16.13866398
      0.06484523	     -0.06125292	     -0.00054965	     -0.20305758	     -0.06062110	      0.88288530	     -0.00026562	     -0.21464600	      0.00000000	      0.00000000	     15.96418036
      0.06642927	     -0.06122770	     -0.00055000	     -0.20303325	     -0.06061756	      0.88288544	     -0.00026512	     -0.21463630	      0.00000000	      0.00000000	     15.38636328
      0.06775059	     -0.06120077	     -0.00054975	     -0.20300706	     -0.06061453	      0.88288560	     -0.00026469	     -0.21462807	      0.00000000	      0.00000000	     15.42441789
      0.06907191	     -0.06117958	     -0.00054993	     -0.20298658	     -0.06061143	      0.88288579	     -0.00026427	     -0.21461968	      0.00000000	      0.00000000	     15.06855441
      0.07067732	     -0.06114972	     -0.00054973	     -0.20295756	     -0.06060759	      0.88288604	     -0.00026375	     -0.21460941	      0.00000000	      0.00000000	     14.99694620
      0.07228272	     -0.06112646	     -0.00055001	     -0.20293512	     -0.06060366	      0.88288630	     -0.00026322	     -0.21459900	      0.00000000	      0.00000000	     14.53882077
      0.07356301	     -0.06110169	     -0.00054955	     -0.20291099	     -0.06060046	      0.88288651	     -0.00026280	     -0.21459072	      0.00000000	      0.00000000	     14.64760306
      0.07484329	     -0.06108330	     -0.00054967	     -0.20289323	     -0.06059721	      0.88288672	     -0.00026237	     -0.21458240	      0.00000000	      0.00000000	     14.42247531
      0.07650617	     -0.06105820	     -0.00054956	     -0.20286893	     -0.06059291	      0.88288698	     -0.00026181	     -0.21457169	      0.00000000	      0.00000000	     14.39817503
      0.07816906	     -0.06104162	     -0.00054998	     -0.20285313	     -0.06058853	      0.88288721	     -0.00026125	     -0.21456112	      0.00000000	      0.00000000	     14.05985367
      0.07940676	     -0.06102341	     -0.00054947	     -0.20283550	     -0.06058521	      0.88288736	     -0.00026083	     -0.21455344	      0.00000000	      0.00000000	     14.20232135
      0.08064445	     -0.06101326	     -0.00054934	     -0.20282592	     -0.06058185	      0.88288748	     -0.00026041	     -0.21454586	      0.00000000	      0.00000000	     14.04852666
      0.08232133	     -0.06107453	     -0.00054888	     -0.20288793	     -0.06057722	      0.88288759	     -0.00025983	     -0.21453705	      0.00000000	      0.00000000	     13.62689228
      0.08399821	     -0.06135353	     -0.00054939	     -0.20316757	     -0.06057252	      0.88288764	     -0.00025925	     -0.21453558	      0.00000000	     -0.00000000	     12.79597261
      0.08526056	     -0.06171076	     -0.00054982	     -0.20352523	     -0.06056894	      0.88288760	     -0.00025881	     -0.21454416	      0.00000000	     -0.00000000	     13.73974731
      0.08652291	     -0.06217161	     -0.00055107	     -0.20398654	     -0.06056530	      0.88288746	     -0.00025836	     -0.21456346	      0.00000000	     -0.00000000	     14.98958174
      0.08822522	     -0.06287443	     -0.00055285	     -0.20469011	     -0.06056030	      0.88288705	     -0.00025777	     -0.21460744	      0.00000000	     -0.00000000	     18.65781271
      0.08989003	     -0.06358992	     -0.00055499	     -0.20540650	     -0.06055527	      0.88288633	     -0.00025719	     -0.21466878	      0.00000000	     -0.00000000	     22.24610919
      0.09155483	     -0.06427900	     -0.00055651	     -0.20609670	     -0.06055008	      0.88288519	     -0.00025662	     -0.21474518	      0.00000000	     -0.00000001	     27.51704105
      0.09300070	     -0.06485180	     -0.00055850	     -0.20667063	     -0.06054540	      0.88288381	     -0.00025613	     -0.21482107	      0.00000000	     -0.00000001	     28.87153592
      0.09444657	     -0.06537706	     -0.00055998	     -0.20719713	     -0.06054054	      0.88288203	     -0.00025564	     -0.21490393	      0.00000000	     -0.00000001	     31.17155836
      0.09619813	     -0.06596748	     -0.00056222	     -0.20778920	     -0.06053440	      0.88287929	     -0.00025505	     -0.21501130	      0.00000000	     -0.00000001	     29.83241893
      0.09794969	     -0.06647467	     -0.00056387	     -0.20829818	     -0.06052795	      0.88287590	     -0.00025447	     -0.21512429	      0.00000000	     -0.00000001	     29.16578108
      0.09935145	     -0.06684720	     -0.00056627	     -0.20867220	     -0.06052255	      0.88287271	     -0.00025402	     -0.21521756	      0.00000000	     -0.00000002	     24.17296130
      0.10075321	     -0.06717468	     -0.00056817	     -0.20900124	     -0.06051693	      0.88286912	     -0.00025356	     -0.21531267	      0.00000000	     -0.00000002	     20.62573271
      0.10262963	     -0.06755150	     -0.00057119	     -0.20938022	     -0.06050906	      0.88286369	     -0.00025297	     -0.21544077	      0.00000000	     -0.00000002	     14.41745219
      0.10436890	     -0.06781373	     -0.00057244	     -0.20964456	     -0.06050139	      0.88285810	     -0.00025243	     -0.21555822	      0.00000000	     -0.00000002	     10.38129840
      0.10610818	     -0.06803283	     -0.00057577	     -0.20986579	     -0.06049336	      0.88285203	     -0.00025190	     -0.21567280	      0.00000000	     -0.00000002	      6.17816439
      0.10764098	     -0.06818257	     -0.00057735	     -0.21001746	     -0.06048598	      0.88284635	     -0.00025144	     -0.21577076	      0.00000000	     -0.00000003	      4.98469765
      0.10917378	     -0.06830910	     -0.00057974	     -0.21014592	     -0.06047831	      0.88284043	     -0.00025099	     -0.21586511	      0.00000000	     -0.00000003	      4.38163957
      0.11070658	     -0.06842528	     -0.00058179	     -0.21026405	     -0.06047036	      0.88283433	     -0.00025055	     -0.21595584	      0.00000000	     -0.00000003	      4.89058347
      0.11271452	     -0.06857499	     -0.00058533	     -0.21041630	     -0.06045950	      0.88282617	     -0.00024999	     -0.21606878	      0.00000000	     -0.00000003	      6.67338370
      0.11425688	     -0.06867617	     -0.00058706	     -0.21051946	     -0.06045083	      0.88281985	     -0.00024957	     -0.21615075	      0.00000000	     -0.00000003	      7.89459085
      0.11579924	     -0.06878419	     -0.00058956	     -0.21062945	     -0.06044186	      0.88281356	     -0.00024915	     -0.21622843	      0.00000000	     -0.00000003	      9.39613141
      0.11734160	     -0.06889210	     -0.00059090	     -0.21073936	     -0.06043261	      0.88280733	     -0.00024875	     -0.21630204	      0.00000000	     -0.00000003	     10.11673456
      0.11934850	     -0.06904634	     -0.00059359	     -0.21089619	     -0.06042012	      0.88279943	     -0.00024824	     -0.21639162	      0.00000000	     -0.00000003	     10.87641001
      0.12084927	     -0.06915252	     -0.00059458	     -0.21100434	     -0.06041046	      0.88279371	     -0.00024786	     -0.21645408	      0.00000000	     -0.00000003	     10.24993382
      0.12235004	     -0.06926603	     -0.00059634	     -0.21111981	     -0.06040052	      0.88278819	     -0.00024750	     -0.21651259	      0.00000000	     -0.00000002	      9.76283083
      0.12418421	     -0.06939898	     -0.00059748	     -0.21125519	     -0.06038798	      0.88278176	     -0.00024707	     -0.21657908	      0.00000000	     -0.00000002	      8.43439658
      0.12578567	     -0.06951815	     -0.00059900	     -0.21137651	     -0.06037668	      0.88277645	     -0.00024670	     -0.21663262	      0.00000000	     -0.00000002	      7.30306555
      0.12738714	     -0.06962528	     -0.00059988	     -0.21148579	     -0.06036504	      0.88277146	     -0.00024634	     -0.21668215	      0.00000000	     -0.00000002	      6.15149881
      0.12878031	     -0.06971629	     -0.00060092	     -0.21157869	     -0.06035465	      0.88276737	     -0.00024604	     -0.21672200	      0.00000000	     -0.00000002	      5.02882765
      0.13017348	     -0.06980006	     -0.00060166	     -0.21166435	     -0.06034401	      0.88276354	     -0.00024574	     -0.21675904	      0.00000000	     -0.00000002	      4.31248189
      0.13156665	     -0.06987342	     -0.00060233	     -0.21173963	     -0.06033310	      0.88275996	     -0.00024546	     -0.21679344	      0.00000000	     -0.00000002	      3.53627020
      0.13295982	     -0.06994181	     -0.00060312	     -0.21180992	     -0.06032194	      0.88275663	     -0.00024518	     -0.21682541	      0.00000000	     -0.00000002	      3.06995948
      0.13487268	     -0.07002252	     -0.00060396	     -0.21189328	     -0.06030620	      0.88275248	     -0.00024481	     -0.21686568	      0.00000000	     -0.00000001	      2.54778498
      0.13613162	     -0.07006606	     -0.00060457	     -0.21193854	     -0.06029556	      0.88275000	     -0.00024457	     -0.21688998	      0.00000000	     -0.00000001	      2.46670590
      0.13739056	     -0.07010151	     -0.00060501	     -0.21197574	     -0.06028471	      0.88274772	     -0.00024434	     -0.21691261	      0.00000000	     -0.00000001	      2.36692348
      0.13915559	     -0.07013884	     -0.00060565	     -0.21201551	     -0.06026915	      0.88274485	     -0.00024403	     -0.21694161	      0.00000000	     -0.00000001	      2.36037849
      0.14101302	     -0.07016237	     -0.00060603	     -0.21204164	     -0.06025231	      0.88274222	     -0.00024372	     -0.21696892	      0.00000000	     -0.00000001	      2.32781854
      0.14209098	     -0.07016911	     -0.00060640	     -0.21204986	     -0.06024232	      0.88274088	     -0.00024355	     -0.21698332	      0.00000000	     -0.00000001	      2.36098952
      0.14341142	     -0.07017081	     -0.00060674	     -0.21205338	     -0.06022987	      0.88273940	     -0.00024334	     -0.21699961	      0.00000000	     -0.00000001	      2.35974252
      0.14561828	     -0.07016073	     -0.00060704	     -0.21204635	     -0.06020854	      0.88273732	     -0.00024302	     -0.21702377	      0.00000000	     -0.00000001	      2.32877841
      0.14712383	     -0.07014649	     -0.00060702	     -0.21203419	     -0.06019361	      0.88273617	     -0.00024281	     -0.21703825	      0.00000000	     -0.00000000	      2.23283202
      0.14862937	     -0.07012802	     -0.00060728	     -0.21201777	     -0.06017837	      0.88273522	     -0.00024261	     -0.21705118	      0.00000000	     -0.00000000	      2.14798440
      0.14982028	     -0.07010750	     -0.00060715	     -0.21199889	     -0.06016611	      0.88273459	     -0.00024246	     -0.21706038	      0.00000000	     -0.00000000	      2.09308145
      0.15101118	     -0.07008834	     -0.00060727	     -0.21198134	     -0.06015365	      0.88273408	     -0.00024231	     -0.21706868	      0.00000000	     -0.00000000	      2.03424320
      0.15281010	     -0.07005590	     -0.00060724	     -0.21195135	     -0.06013448	      0.88273348	     -0.00024211	     -0.21707971	      0.00000000	     -0.00000000	      1.92926490
      0.15462951	     -0.07002112	     -0.00060726	     -0.21191903	     -0.06011465	      0.88273307	     -0.00024191	     -0.21708906	      0.00000000	     -0.00000000	      1.88731795
      0.15609821	     -0.06999159	     -0.00060694	     -0.21189149	     -0.06009833	      0.88273287	     -0.00024177	     -0.21709537	      0.00000000	     -0.00000000	      1.80389658
      0.15756691	     -0.06996421	     -0.00060694	     -0.21186607	     -0.06008171	      0.88273277	     -0.00024163	     -0.21710060	      0.00000000	     -0.00000000	      1.84182405
      0.15881559	     -0.06993880	     -0.00060660	     -0.21184235	     -0.06006737	      0.88273275	     -0.00024153	     -0.21710426	      0.00000000	      0.00000000	      1.78045872
      0.16006427	     -0.06991763	     -0.00060655	     -0.21182285	     -0.06005281	      0.88273278	     -0.00024143	     -0.21710722	      0.00000000	      0.00000000	      1.81248035
      0.16175962	     -0.06989001	     -0.00060626	     -0.21179750	     -0.06003272	      0.88273288	     -0.00024130	     -0.21711028	      0.00000000	      0.00000000	      1.80403917
      0.16347661	     -0.06986471	     -0.00060607	     -0.21177448	     -0.06001199	      0.88273303	     -0.00024119	     -0.21711228	      0.00000000	      0.00000000	      1.89406120
      0.16488280	     -0.06984260	     -0.00060558	     -0.21175426	     -0.05999472	      0.88273318	     -0.00024111	     -0.21711312	      0.00000000	      0.00000000	      1.84037655
      0.16628898	     -0.06982004	     -0.00060540	     -0.21173357	     -0.05997719	      0.88273333	     -0.00024104	     -0.21711315	      0.00000000	      0.00000000	      1.95546172
      0.16769516	     -0.06978852	     -0.00060489	     -0.21170394	     -0.05995939	      0.88273348	     -0.00024098	     -0.21711224	      0.00000000	      0.00000000	      1.93948861
      0.16910135	     -0.06974282	     -0.00060447	     -0.21166013	     -0.05994134	      0.88273362	     -0.00024093	     -0.21710995	      0.00000000	      0.00000000	      2.11539469
      0.17050753	     -0.06964614	     -0.00060311	     -0.21156540	     -0.05992302	      0.88273374	     -0.00024089	     -0.21710528	      0.00000000	      0.00000000	      2.26572618
      0.17191372	     -0.06945588	     -0.00060131	     -0.21137712	     -0.05990443	      0.88273384	     -0.00024086	     -0.21709578	      0.00000000	      0.00000000	      2.73191191
      0.17331990	     -0.06913586	     -0.00059928	     -0.21105911	     -0.05988559	      0.88273391	     -0.00024083	     -0.21707812	      0.00000000	      0.00000000	      3.20502525
      0.17503656	     -0.06856312	     -0.00059649	     -0.21048880	     -0.05986223	      0.88273400	     -0.00024082	     -0.21704088	      0.00000000	      0.00000000	      4.00328754
      0.17649009	     -0.06794811	     -0.00059286	     -0.20987577	     -0.05984217	      0.88273410	     -0.00024082	     -0.21699363	      0.00000000	      0.00000000	      4.36320721
      0.17794361	     -0.06724723	     -0.00058960	     -0.20917668	     -0.05982187	      0.88273428	     -0.00024082	     -0.21693143	      0.00000000	      0.00000000	      5.24147536
      0.17923562	     -0.06657088	     -0.00058643	     -0.20850176	     -0.05980366	      0.88273454	     -0.00024084	     -0.21686415	      0.00000000	      0.00000000	      5.53345340
      0.18052762	     -0.06586623	     -0.00058402	     -0.20779831	     -0.05978531	      0.88273494	     -0.00024086	     -0.21678660	      0.00000000	      0.00000000	      6.37946125
      0.18215924	     -0.06495103	     -0.00058044	     -0.20688437	     -0.05976198	      0.88273569	     -0.00024090	     -0.21667600	      0.00000000	      0.00000000	      7.29821962
      0.18379086	     -0.06402862	     -0.00057730	     -0.20596288	     -0.05973852	      0.88273678	     -0.00024095	     -0.21655354	      0.00000000	      0.00000001	      8.76148370
      0.18513530	     -0.06326957	     -0.00057402	     -0.20520439	     -0.05971913	      0.88273799	     -0.00024100	     -0.21644536	      0.00000000	      0.00000001	      9.24549266
      0.18647975	     -0.06252340	     -0.00057119	     -0.20445856	     -0.05969971	      0.88273951	     -0.00024106	     -0.21633184	      0.00000000	      0.00000001	     10.27667640
      0.18782419	     -0.06179216	     -0.00056790	     -0.20372753	     -0.05968029	      0.88274137	     -0.00024112	     -0.21621413	      0.00000000	      0.00000001	     10.79273705
      0.18952191	     -0.06090061	     -0.00056406	     -0.20283599	     -0.05965580	      0.88274421	     -0.00024121	     -0.21606101	     -0.00000000	      0.00000001	     11.58967075
      0.19121963	     -0.06004663	     -0.00055981	     -0.20198185	     -0.05963136	      0.88274765	     -0.00024131	     -0.21590460	     -0.00000000	      0.00000001	     11.86873912
      0.19228235	     -0.05953282	     -0.00055816	     -0.20146784	     -0.05961611	      0.88275010	     -0.00024138	     -0.21580572	     -0.00000000	      0.00000002	     12.33843577
      0.19334506	     -0.05903648	     -0.00055592	     -0.20097126	     -0.05960090	      0.88275279	     -0.00024146	     -0.21570653	     -0.00000000	      0.00000002	     12.62247643
      0.19550651	     -0.05808184	     -0.00055243	     -0.20001600	     -0.05957009	      0.88275895	     -0.00024162	     -0.21550499	     -0.00000000	      0.00000002	     13.51591200
      0.19708499	     -0.05742414	     -0.00054939	     -0.19935781	     -0.05954770	      0.88276401	     -0.00024175	     -0.21535894	     -0.00000000	      0.00000002	     14.70649982
      0.19866346	     -0.05680379	     -0.00054835	     -0.19873691	     -0.05952542	      0.88276953	     -0.00024189	     -0.21521447	     -0.00000000	      0.00000002	     16.06431141
      0.19986935	     -0.05634713	     -0.00054565	     -0.19827989	     -0.05950847	      0.88277402	     -0.00024200	     -0.21510545	     -0.00000000	      0.00000003	     17.62953182
      0.20107523	     -0.05590253	     -0.00054592	     -0.19783486	     -0.05949157	      0.88277874	     -0.00024212	     -0.21499784	     -0.00000000	      0.00000003	     19.27619125
      0.20263890	     -0.05535597	     -0.00054332	     -0.19728782	     -0.05946973	      0.88278516	     -0.00024227	     -0.21486081	     -0.00000000	      0.00000003	     21.67659390
      0.20399736	     -0.05490257	     -0.00054252	     -0.19683398	     -0.05945083	      0.88279097	     -0.00024242	     -0.21474421	     -0.00000000	      0.00000003	     23.94808654
      0.20535583	     -0.05446643	     -0.00053968	     -0.19639747	     -0.05943199	      0.88279699	     -0.00024257	     -0.21462983	     -0.00000000	      0.00000003	     26.29103637
      0.20671429	     -0.05404820	     -0.00053950	     -0.19597881	     -0.05941320	      0.88280316	     -0.00024272	     -0.21451756	     -0.00000000	      0.00000003	     28.66548487
      0.20807276	     -0.05364089	     -0.00053602	     -0.19557116	     -0.05939447	      0.88280947	     -0.00024288	     -0.21440730	     -0.00000000	      0.00000003	     30.83112172
      0.20923634	     -0.05330449	     -0.00053647	     -0.19523438	     -0.05937847	      0.88281495	     -0.00024302	     -0.21431446	     -0.00000000	      0.00000003	     32.62083981
      0.21039992	     -0.05298014	     -0.00053461	     -0.19490971	     -0.05936251	      0.88282049	     -0.00024317	     -0.21422311	     -0.00000000	      0.00000003	     34.15831026
      0.21186639	     -0.05258337	     -0.00053407	     -0.19451246	     -0.05934245	      0.88282751	     -0.00024336	     -0.21411005	     -0.00000000	      0.00000003	     35.95744029
      0.21333286	     -0.05219982	     -0.00053094	     -0.19412847	     -0.05932246	      0.88283455	     -0.00024355	     -0.21399926	     -0.00000000	      0.00000003	     37.34720369
      0.21445182	     -0.05191720	     -0.00053097	     -0.19384543	     -0.05930725	      0.88283991	     -0.00024371	     -0.21391621	     -0.00000000	      0.00000003	     38.37965071
      0.21557078	     -0.05164206	     -0.00052888	     -0.19356990	     -0.05929208	      0.88284523	     -0.00024387	     -0.21383442	     -0.00000000	      0.00000003	     39.17907978
      0.21709003	     -0.05128150	     -0.00052898	     -0.19320870	     -0.05927156	      0.88285240	     -0.00024409	     -0.21372531	     -0.00000000	      0.00000003	     40.17512130
      0.21843854	     -0.05097260	     -0.00052652	     -0.19289926	     -0.05925341	      0.88285865	     -0.00024429	     -0.21363025	     -0.00000000	      0.00000003	     40.79917997
      0.21978705	     -0.05067288	     -0.00052700	     -0.19259887	     -0.05923534	      0.88286479	     -0.00024450	     -0.21353676	     -0.00000000	      0.00000003	     41.44942240
      0.22094340	     -0.05042256	     -0.00052520	     -0.19234801	     -0.05921991	      0.88286995	     -0.00024468	     -0.21345783	     -0.00000000	      0.00000003	     41.76192061
      0.22209975	     -0.05017904	     -0.00052534	     -0.19210385	     -0.05920455	      0.88287499	     -0.00024487	     -0.21338002	     -0.00000000	      0.00000003	     42.13966131
      0.22350019	     -0.04989150	     -0.00052357	     -0.19181554	     -0.05918602	      0.88288093	     -0.00024510	     -0.21328726	     -0.00000000	      0.00000003	     42.45084880
      0.22490063	     -0.04961338	     -0.00052410	     -0.19153655	     -0.05916761	      0.88288666	     -0.00024534	     -0.21319612	     -0.00000000	      0.00000003	     42.83440094
      0.22600664	     -0.04939950	     -0.00052193	     -0.19132201	     -0.05915314	      0.88289102	     -0.00024553	     -0.21312530	     -0.00000000	      0.00000003	     42.97224254
      0.22711264	     -0.04919109	     -0.00052208	     -0.19111285	     -0.05913875	      0.88289524	     -0.00024573	     -0.21305550	     -0.00000000	      0.00000003	     43.20234508
      0.22856053	     -0.04892553	     -0.00052128	     -0.19084628	     -0.05912002	      0.88290053	     -0.00024600	     -0.21296575	     -0.00000000	      0.00000002	     43.40962719
      0.23000842	     -0.04867050	     -0.00052264	     -0.19059013	     -0.05910143	      0.88290555	     -0.00024627	     -0.21287796	     -0.00000000	      0.00000002	     43.71417533
      0.23104933	     -0.04849249	     -0.00052069	     -0.19041135	     -0.05908816	      0.88290897	     -0.00024647	     -0.21281612	     -0.00000000	      0.00000002	     43.77679349
      0.23209024	     -0.04832041	     -0.00052067	     -0.19023843	     -0.05907497	      0.88291225	     -0.00024667	     -0.21275538	     -0.00000000	      0.00000002	     43.95725115
      0.23362145	     -0.04807579	     -0.00051934	     -0.18999255	     -0.05905571	      0.88291678	     -0.00024698	     -0.21266795	     -0.00000000	      0.00000002	     44.23789061
      0.23490046	     -0.04787855	     -0.00051945	     -0.18979419	     -0.05903977	      0.88292031	     -0.00024725	     -0.21259662	     -0.00000000	      0.00000002	     44.55131826
      0.23617946	     -0.04768711	     -0.00051782	     -0.18960165	     -0.05902397	      0.88292360	     -0.00024751	     -0.21252678	     -0.00000000	      0.00000002	     44.79224041
      0.23745847	     -0.04750269	     -0.00051881	     -0.18941601	     -0.05900830	      0.88292665	     -0.00024779	     -0.21245842	     -0.00000000	      0.00000002	     45.17026986
      0.23873747	     -0.04732293	     -0.00051637	     -0.18923509	     -0.05899278	      0.88292946	     -0.00024807	     -0.21239152	     -0.00000000	      0.00000001	     45.41589467
      0.23980719	     -0.04717792	     -0.00051742	     -0.18908901	     -0.05897991	      0.88293163	     -0.00024831	     -0.21233666	     -0.00000000	      0.00000001	     45.75717761
      0.24087691	     -0.04703631	     -0.00051629	     -0.18894636	     -0.05896715	      0.88293364	     -0.00024855	     -0.21228278	     -0.00000000	      0.00000001	     46.02550711
      0.24226855	     -0.04685442	     -0.00051673	     -0.18876304	     -0.05895072	      0.88293602	     -0.00024888	     -0.21221418	     -0.00000000	      0.00000001	     46.49230603
      0.24366019	     -0.04668078	     -0.00051467	     -0.18858800	     -0.05893447	      0.88293814	     -0.00024921	     -0.21214734	     -0.00000000	      0.00000001	     46.79704611
      0.24470480	     -0.04655473	     -0.00051566	     -0.18846081	     -0.05892241	      0.88293956	     -0.00024946	     -0.21209830	     -0.00000000	      0.00000001	     47.20289293
      0.24574941	     -0.04643074	     -0.00051462	     -0.18833572	     -0.05891046	      0.88294084	     -0.00024972	     -0.21205019	     -0.00000000	      0.00000001	     47.53609425
      0.24718041	     -0.04626540	     -0.00051447	     -0.18816881	     -0.05889427	      0.88294239	     -0.00025007	     -0.21198572	     -0.00000000	      0.00000001	     48.08876051
      0.24845533	     -0.04612172	     -0.00051265	     -0.18802375	     -0.05888004	      0.88294357	     -0.00025040	     -0.21192960	     -0.00000000	      0.00000001	     48.50846020
      0.24973025	     -0.04598282	     -0.00051354	     -0.18788338	     -0.05886598	      0.88294456	     -0.00025073	     -0.21187466	     -0.00000000	      0.00000000	     49.10096672
      0.25079580	     -0.04587055	     -0.00051148	     -0.18776994	     -0.05885437	      0.88294527	     -0.00025101	     -0.21182963	     -0.00000000	      0.00000000	     49.40119349
      0.25186136	     -0.04576501	     -0.00051158	     -0.18766315	     -0.05884289	      0.88294586	     -0.00025129	     -0.21178546	     -0.00000000	      0.00000000	     49.81359491
      0.25320100	     -0.04564325	     -0.00051023	     -0.18753984	     -0.05882865	      0.88294646	     -0.00025165	     -0.21173124	     -0.00000000	      0.00000000	     50.20821225
      0.25454063	     -0.04553647	     -0.00051120	     -0.18743144	     -0.05881461	      0.88294690	     -0.00025202	     -0.21167867	     -0.00000000	      0.00000000	     50.71702787
      0.25556965	     -0.04546508	     -0.00050946	     -0.18735885	     -0.05880397	      0.88294714	     -0.00025231	     -0.21163953	     -0.00000000	      0.00000000	     50.88186675
      0.25659867	     -0.04540512	     -0.00050978	     -0.18729762	     -0.05879346	      0.88294730	     -0.00025260	     -0.21160159	     -0.00000000	      0.00000000	     51.15573358
      0.25798635	     -0.04534290	     -0.00050902	     -0.18723372	     -0.05877948	      0.88294739	     -0.00025300	     -0.21155251	     -0.00000000	      0.00000000	     51.36991880
      0.25937402	     -0.04530447	     -0.00051065	     -0.18719352	     -0.05876574	      0.88294735	     -0.00025340	     -0.21150612	     -0.00000000	     -0.00000000	     51.68267757
      0.26034856	     -0.04529334	     -0.00050918	     -0.18718123	     -0.05875623	      0.88294724	     -0.00025369	     -0.21147533	     -0.00000000	     -0.00000000	     51.59373284
      0.26132311	     -0.04529637	     -0.00050969	     -0.18718303	     -0.05874684	      0.88294707	     -0.00025398	     -0.21144614	     -0.00000000	     -0.00000000	     51.63517420
      0.26280508	     -0.04532733	     -0.00050914	     -0.18721217	     -0.05873277	      0.88294670	     -0.00025443	     -0.21140502	     -0.00000000	     -0.00000000	     51.52318604
      0.26404083	     -0.04537614	     -0.00050842	     -0.18725948	     -0.05872125	      0.88294627	     -0.00025482	     -0.21137395	     -0.00000000	     -0.00000000	     51.44539860
      0.26527659	     -0.04544714	     -0.00050753	     -0.18732899	     -0.05870990	      0.88294575	     -0.00025520	     -0.21134604	     -0.00000000	     -0.00000000	     51.10287996
      0.26651234	     -0.04553755	     -0.00050955	     -0.18741785	     -0.05869874	      0.88294512	     -0.00025560	     -0.21132135	     -0.00000000	     -0.00000000	     50.97158167
      0.26760678	     -0.04562940	     -0.00050873	     -0.18750841	     -0.05868901	      0.88294448	     -0.00025595	     -0.21130209	     -0.00000000	     -0.00000000	     50.56797241
      0.26870122	     -0.04573011	     -0.00050935	     -0.18760782	     -0.05867941	      0.88294375	     -0.00025630	     -0.21128515	     -0.00000000	     -0.00000000	     50.36208862
      0.26979566	     -0.04583929	     -0.00050840	     -0.18771576	     -0.05866995	      0.88294294	     -0.00025666	     -0.21127041	     -0.00000000	     -0.00000001	     49.97600854
      0.27124789	     -0.04599530	     -0.00051002	     -0.18787008	     -0.05865760	      0.88294171	     -0.00025715	     -0.21125403	     -0.00000000	     -0.00000001	     49.58346286
      0.27236720	     -0.04612246	     -0.00050929	     -0.18799603	     -0.05864824	      0.88294066	     -0.00025753	     -0.21124369	     -0.00000000	     -0.00000001	     49.02752936
      0.27348652	     -0.04625520	     -0.00051033	     -0.18812753	     -0.05863902	      0.88293951	     -0.00025791	     -0.21123517	     -0.00000000	     -0.00000001	     48.65247770
      0.27460583	     -0.04639345	     -0.00051042	     -0.18826458	     -0.05862993	      0.88293826	     -0.00025830	     -0.21122833	     -0.00000000	     -0.00000001	     48.11298968
      0.27606319	     -0.04657990	     -0.00051180	     -0.18844948	     -0.05861828	      0.88293648	     -0.00025881	     -0.21122175	     -0.00000000	     -0.00000001	     47.55114525
      0.27718110	     -0.04672770	     -0.00051144	     -0.18859615	     -0.05860950	      0.88293500	     -0.00025920	     -0.21121833	     -0.00000000	     -0.00000001	     46.89265539
      0.27829901	     -0.04687892	     -0.00051290	     -0.18874622	     -0.05860083	      0.88293342	     -0.00025960	     -0.21121622	     -0.00000000	     -0.00000001	     46.42368182
      0.27941692	     -0.04703300	     -0.00051323	     -0.18889921	     -0.05859229	      0.88293174	     -0.00026000	     -0.21121533	     -0.00000000	     -0.00000001	     45.81861826
      0.28091750	     -0.04724402	     -0.00051514	     -0.18910874	     -0.05858101	      0.88292934	     -0.00026055	     -0.21121590	     -0.00000000	     -0.00000001	     45.16858030
      0.28203892	     -0.04740418	     -0.00051488	     -0.18926787	     -0.05857272	      0.88292744	     -0.00026096	     -0.21121755	     -0.00000000	     -0.00000001	     44.48567451
      0.28316035	     -0.04756637	     -0.00051640	     -0.18942900	     -0.05856454	      0.88292544	     -0.00026137	     -0.21122017	     -0.00000000	     -0.00000001	     44.00574153
      0.28452082	     -0.04776503	     -0.00051668	     -0.18962646	     -0.05855477	      0.88292290	     -0.00026188	     -0.21122455	     -0.00000000	     -0.00000001	     43.26127663
      0.28574517	     -0.04794545	     -0.00051876	     -0.18980577	     -0.05854611	      0.88292051	     -0.00026234	     -0.21122954	     -0.00000000	     -0.00000001	     42.80846266
      0.28696952	     -0.04812675	     -0.00051862	     -0.18998605	     -0.05853758	      0.88291802	     -0.00026280	     -0.21123544	     -0.00000000	     -0.00000001	     42.11658727
      0.28819387	     -0.04830814	     -0.00052001	     -0.19016641	     -0.05852918	      0.88291543	     -0.00026327	     -0.21124217	     -0.00000000	     -0.00000001	     41.71324656
      0.28941822	     -0.04849058	     -0.00051911	     -0.19034790	     -0.05852089	      0.88291276	     -0.00026373	     -0.21124970	     -0.00000000	     -0.00000002	     41.04067942
      0.29064257	     -0.04867429	     -0.00052086	     -0.19053063	     -0.05851272	      0.88291001	     -0.00026420	     -0.21125796	     -0.00000000	     -0.00000002	     40.68027261
      0.29186692	     -0.04885920	     -0.00052077	     -0.19071464	     -0.05850466	      0.88290719	     -0.00026467	     -0.21126688	     -0.00000000	     -0.00000002	     40.04386887
      0.29309127	     -0.04904363	     -0.00052319	     -0.19089812	     -0.05849671	      0.88290429	     -0.00026514	     -0.21127639	     -0.00000000	     -0.00000002	     39.72578167
      0.29431562	     -0.04922707	     -0.00052312	     -0.19108072	     -0.05848887	      0.88290133	     -0.00026562	     -0.21128640	     -0.00000000	     -0.00000002	     39.12113421
      0.29553997	     -0.04940958	     -0.00052546	     -0.19126235	     -0.05848113	      0.88289831	     -0.00026609	     -0.21129687	     -0.00000000	     -0.00000002	     38.82045617
      0.29676432	     -0.04959078	     -0.00052547	     -0.19144276	     -0.05847349	      0.88289524	     -0.00026656	     -0.21130772	     -0.00000000	     -0.00000002	     38.24379604
      0.29798867	     -0.04977072	     -0.00052768	     -0.19162188	     -0.05846595	      0.88289212	     -0.00026704	     -0.21131890	     -0.00000000	     -0.00000002	     37.94501970
      0.29921302	     -0.04994906	     -0.00052779	     -0.19179948	     -0.05845851	      0.88288896	     -0.00026751	     -0.21133035	     -0.00000000	     -0.00000002	     37.39605527
      0.30043737	     -0.05012583	     -0.00052983	     -0.19197549	     -0.05845115	      0.88288577	     -0.00026798	     -0.21134204	     -0.00000000	     -0.00000002	     37.08898240
      0.30166172	     -0.05030078	     -0.00053007	     -0.19214976	     -0.05844388	      0.88288255	     -0.00026846	     -0.21135391	     -0.00000000	     -0.00000002	     36.56790125
      0.30288607	     -0.05047396	     -0.00053135	     -0.19232226	     -0.05843669	      0.88287930	     -0.00026893	     -0.21136591	     -0.00000000	     -0.00000002	     36.24726681
      0.30411043	     -0.05064665	     -0.00053162	     -0.19249432	     -0.05842958	      0.88287604	     -0.00026940	     -0.21137801	     -0.00000000	     -0.00000002	     35.75759835
      0.30533478	     -0.05081739	     -0.00053327	     -0.19266441	     -0.05842255	      0.88287276	     -0.00026986	     -0.21139015	     -0.00000000	     -0.00000002	     35.43020911
      0.30681466	     -0.05102073	     -0.00053347	     -0.19286706	     -0.05841415	      0.88286880	     -0.00027043	     -0.21140482	     -0.00000000	     -0.00000002	     34.82749522
      0.30794902	     -0.05117446	     -0.00053554	     -0.19302023	     -0.05840779	      0.88286575	     -0.00027085	     -0.21141604	     -0.00000000	     -0.00000002	     34.59627646
      0.30908338	     -0.05132632	     -0.00053567	     -0.19317160	     -0.05840148	      0.88286271	     -0.00027128	     -0.21142720	     -0.00000000	     -0.00000002	     34.15784183
      0.31052223	     -0.05151671	     -0.00053720	     -0.19336136	     -0.05839356	      0.88285887	     -0.00027182	     -0.21144126	     -0.00000000	     -0.00000002	     33.78232816
      0.31196107	     -0.05170440	     -0.00053688	     -0.19354851	     -0.05838572	      0.88285504	     -0.00027235	     -0.21145517	     -0.00000000	     -0.00000002	     33.16946112
      0.31303817	     -0.05184281	     -0.00053902	     -0.19368647	     -0.05837991	      0.88285219	     -0.00027275	     -0.21146546	     -0.00000000	     -0.00000002	     32.98462717
      0.31411526	     -0.05197936	     -0.00053939	     -0.19382263	     -0.05837415	      0.88284936	     -0.00027314	     -0.21147563	     -0.00000000	     -0.00000002	     32.60055282
      0.31564612	     -0.05217021	     -0.00054093	     -0.19401293	     -0.05836603	      0.88284537	     -0.00027369	     -0.21148984	     -0.00000000	     -0.00000002	     32.19473270
      0.31697760	     -0.05233298	     -0.00054102	     -0.19417529	     -0.05835903	      0.88284193	     -0.00027417	     -0.21150195	     -0.00000000	     -0.00000002	     31.70577985
      0.31830909	     -0.05249257	     -0.00054285	     -0.19433444	     -0.05835209	      0.88283853	     -0.00027464	     -0.21151379	     -0.00000000	     -0.00000002	     31.44748691
      0.31964057	     -0.05264869	     -0.00054209	     -0.19449021	     -0.05834520	      0.88283518	     -0.00027511	     -0.21152534	     -0.00000000	     -0.00000002	     30.90442650
      0.32082557	     -0.05278405	     -0.00054344	     -0.19462523	     -0.05833912	      0.88283222	     -0.00027552	     -0.21153535	     -0.00000000	     -0.00000002	     30.71608552
      0.32201057	     -0.05291641	     -0.00054247	     -0.19475732	     -0.05833308	      0.88282931	     -0.00027592	     -0.21154511	     -0.00000000	     -0.00000002	     30.29278736
      0.32319557	     -0.05304604	     -0.00054304	     -0.19488667	     -0.05832707	      0.88282644	     -0.00027632	     -0.21155461	     -0.00000000	     -0.00000002	     30.02280239
      0.32477371	     -0.05321360	     -0.00054210	     -0.19505392	     -0.05831912	      0.88282267	     -0.00027684	     -0.21156686	     -0.00000000	     -0.00000002	     29.51594642
      0.32600297	     -0.05333989	     -0.00054276	     -0.19517995	     -0.05831297	      0.88281979	     -0.00027724	     -0.21157606	     -0.00000000	     -0.00000002	     29.33484632
      0.32723224	     -0.05346234	     -0.00054146	     -0.19530222	     -0.05830686	      0.88281695	     -0.00027763	     -0.21158494	     -0.00000000	     -0.00000002	     28.93370429
      0.32846150	     -0.05358093	     -0.00054128	     -0.19542060	     -0.05830077	      0.88281416	     -0.00027802	     -0.21159350	     -0.00000000	     -0.00000002	     28.71658380
      0.32999697	     -0.05372357	     -0.00053926	     -0.19556307	     -0.05829321	      0.88281075	     -0.00027849	     -0.21160375	     -0.00000000	     -0.00000001	     28.24391038
      0.33121317	     -0.05383251	     -0.00053927	     -0.19567183	     -0.05828725	      0.88280809	     -0.00027886	     -0.21161152	     -0.00000000	     -0.00000001	     28.13361645
      0.33242936	     -0.05393832	     -0.00053739	     -0.19577753	     -0.05828132	      0.88280549	     -0.00027922	     -0.21161901	     -0.00000000	     -0.00000001	     27.75980361
      0.33364556	     -0.05404137	     -0.00053656	     -0.19588045	     -0.05827541	      0.88280294	     -0.00027957	     -0.21162626	     -0.00000000	     -0.00000001	     27.57794094
      0.33524656	     -0.05417312	     -0.00053388	     -0.19601210	     -0.05826766	      0.88279965	     -0.00028002	     -0.21163549	     -0.00000000	     -0.00000001	     27.11859658
      0.33646642	     -0.05427208	     -0.00053344	     -0.19611095	     -0.05826178	      0.88279720	     -0.00028035	     -0.21164237	     -0.00000000	     -0.00000001	     27.05565161
      0.33768627	     -0.05437122	     -0.00053134	     -0.19621003	     -0.05825591	      0.88279480	     -0.00028068	     -0.21164921	     -0.00000000	     -0.00000001	     26.69061886
      0.33890613	     -0.05447107	     -0.00053035	     -0.19630981	     -0.05825007	      0.88279245	     -0.00028099	     -0.21165613	     -0.00000000	     -0.00000001	     26.53493439
      0.34054292	     -0.05460564	     -0.00052752	     -0.19644433	     -0.05824224	      0.88278937	     -0.00028140	     -0.21166571	     -0.00000000	     -0.00000001	     26.07406805
      0.34175456	     -0.05470563	     -0.00052689	     -0.19654426	     -0.05823647	      0.88278714	     -0.00028170	     -0.21167310	     -0.00000000	     -0.00000001	     26.06234471
      0.34296619	     -0.05480455	     -0.00052440	     -0.19664319	     -0.05823071	      0.88278496	     -0.00028198	     -0.21168080	     -0.00000000	     -0.00000001	     25.72279562
      0.34445740	     -0.05492201	     -0.00052236	     -0.19676064	     -0.05822363	      0.88278233	     -0.00028232	     -0.21169069	     -0.00000000	     -0.00000001	     25.64279484
      0.34579225	     -0.05502100	     -0.00051845	     -0.19685971	     -0.05821731	      0.88278002	     -0.00028261	     -0.21169983	     -0.00000000	     -0.00000001	     25.20637586
      0.34712709	     -0.05511296	     -0.00051631	     -0.19695171	     -0.05821099	      0.88277776	     -0.00028289	     -0.21170911	     -0.00000000	     -0.00000001	     25.25662580
      0.34846193	     -0.05519667	     -0.00051144	     -0.19703556	     -0.05820469	      0.88277555	     -0.00028316	     -0.21171839	     -0.00000000	     -0.00000001	     24.77901827
      0.34979678	     -0.05527222	     -0.00050873	     -0.19711119	     -0.05819838	      0.88277337	     -0.00028342	     -0.21172755	     -0.00000000	     -0.00000001	     24.86594478
      0.35113162	     -0.05534050	     -0.00050317	     -0.19717966	     -0.05819208	      0.88277124	     -0.00028367	     -0.21173649	     -0.00000000	     -0.00000001	     24.34904849
      0.35246646	     -0.05540252	     -0.00050032	     -0.19724180	     -0.05818579	      0.88276914	     -0.00028390	     -0.21174516	     -0.00000000	     -0.00000001	     24.46150523
      0.35380131	     -0.05545893	     -0.00049453	     -0.19729841	     -0.05817949	      0.88276709	     -0.00028412	     -0.21175354	     -0.00000000	     -0.00000001	     23.92942074
      0.35513615	     -0.05550994	     -0.00049182	     -0.19734955	     -0.05817319	      0.88276507	     -0.00028434	     -0.21176160	     -0.00000000	     -0.00000001	     24.07406952
      0.35647099	     -0.05555629	     -0.00048602	     -0.19739613	     -0.05816690	      0.88276309	     -0.00028454	     -0.21176936	     -0.00000000	     -0.00000001	     23.55006233
      0.35780584	     -0.05559847	     -0.00048364	     -0.19743844	     -0.05816060	      0.88276115	     -0.00028473	     -0.21177680	     -0.00000000	     -0.00000001	     23.72522352
      0.35914068	     -0.05563677	     -0.00047802	     -0.19747697	     -0.05815429	      0.88275925	     -0.00028492	     -0.21178394	     -0.00000000	     -0.00000001	     23.22963975
      0.36047552	     -0.05567162	     -0.00047605	     -0.19751196	     -0.05814799	      0.88275739	     -0.00028509	     -0.21179078	     -0.00000000	     -0.00000001	     23.43353108
      0.36167321	     -0.05570024	     -0.00047150	     -0.19754078	     -0.05814233	      0.88275576	     -0.00028524	     -0.21179666	     -0.00000000	     -0.00000001	     23.06245354
      0.36287091	     -0.05572671	     -0.00046911	     -0.19756740	     -0.05813666	      0.88275416	     -0.00028538	     -0.21180231	     -0.00000000	     -0.00000001	     23.08516996
      0.36433763	     -0.05575638	     -0.00046495	     -0.19759729	     -0.05812972	      0.88275224	     -0.00028554	     -0.21180894	     -0.00000000	     -0.00000001	     22.87659190
      0.36580435	     -0.05578328	     -0.00046277	     -0.19762436	     -0.05812277	      0.88275038	     -0.00028570	     -0.21181527	     -0.00000000	     -0.00000001	     22.99238029
      0.36703434	     -0.05580366	     -0.00045894	     -0.19764495	     -0.05811693	      0.88274885	     -0.00028582	     -0.21182035	     -0.00000000	     -0.00000001	     22.73199534
      0.36826433	     -0.05582219	     -0.00045710	     -0.19766363	     -0.05811109	      0.88274736	     -0.00028593	     -0.21182523	     -0.00000000	     -0.00000001	     22.79266323
      0.36949432	     -0.05583889	     -0.00045423	     -0.19768051	     -0.05810525	      0.88274590	     -0.00028603	     -0.21182992	     -0.00000000	     -0.00000001	     22.68419203
      0.37116816	     -0.05585912	     -0.00045176	     -0.19770096	     -0.05809728	      0.88274397	     -0.00028617	     -0.21183601	     -0.00000000	     -0.00000001	     22.75797683
      0.37241640	     -0.05587238	     -0.00044838	     -0.19771443	     -0.05809133	      0.88274258	     -0.00028626	     -0.21184036	     -0.00000000	     -0.00000001	     22.57163296
      0.37366464	     -0.05588426	     -0.00044672	     -0.19772647	     -0.05808537	      0.88274122	     -0.00028634	     -0.21184455	     -0.00000000	     -0.00000001	     22.64122176
      0.37491288	     -0.05589465	     -0.00044400	     -0.19773706	     -0.05807941	      0.88273989	     -0.00028641	     -0.21184859	     -0.00000000	     -0.00000001	     22.55614393
      0.37658171	     -0.05590638	     -0.00044182	     -0.19774902	     -0.05807142	      0.88273818	     -0.00028650	     -0.21185379	     -0.00000000	     -0.00000001	     22.65392777
      0.37781040	     -0.05591345	     -0.00043857	     -0.19775630	     -0.05806554	      0.88273695	     -0.00028656	     -0.21185747	     -0.00000000	     -0.00000001	     22.48403641
      0.37903910	     -0.05591947	     -0.00043699	     -0.19776250	     -0.05805964	      0.88273576	     -0.00028661	     -0.21186105	     -0.00000000	     -0.00000001	     22.54913588
      0.38055953	     -0.05592573	     -0.00043357	     -0.19776901	     -0.05805233	      0.88273433	     -0.00028667	     -0.21186536	     -0.00000000	     -0.00000001	     22.43273224
      0.38190900	     -0.05593043	     -0.00043224	     -0.19777389	     -0.05804584	      0.88273310	     -0.00028671	     -0.21186909	     -0.00000000	     -0.00000001	     22.55471578
      0.38325847	     -0.05593408	     -0.00042876	     -0.19777778	     -0.05803933	      0.88273191	     -0.00028674	     -0.21187277	     -0.00000000	     -0.00000001	     22.39182016
      0.38460795	     -0.05593705	     -0.00042763	     -0.19778093	     -0.05803282	      0.88273076	     -0.00028677	     -0.21187641	     -0.00000000	     -0.00000001	     22.53311092
      0.38595742	     -0.05593863	     -0.00042413	     -0.19778275	     -0.05802629	      0.88272965	     -0.00028679	     -0.21188002	     -0.00000000	     -0.00000001	     22.35604364
      0.38730689	     -0.05593991	     -0.00042337	     -0.19778420	     -0.05801976	      0.88272857	     -0.00028680	     -0.21188364	     -0.00000000	     -0.00000001	     22.51465687
      0.38865637	     -0.05594053	     -0.00041974	     -0.19778507	     -0.05801322	      0.88272753	     -0.00028681	     -0.21188727	     -0.00000000	     -0.00000001	     22.31962527
      0.39000584	     -0.05594095	     -0.00041919	     -0.19778565	     -0.05800667	      0.88272653	     -0.00028681	     -0.21189094	     -0.00000000	     -0.00000000	     22.50112564
      0.39135531	     -0.05594088	     -0.00041544	     -0.19778584	     -0.05800011	      0.88272556	     -0.00028681	     -0.21189464	     -0.00000000	     -0.00000000	     22.29281338
      0.39270479	     -0.05594049	     -0.00041525	     -0.19778560	     -0.05799354	      0.88272463	     -0.00028680	     -0.21189838	     -0.00000000	     -0.00000000	     22.50248619
      0.39390185	     -0.05593950	     -0.00041218	     -0.19778482	     -0.05798770	      0.88272383	     -0.00028679	     -0.21190173	     -0.00000000	     -0.00000000	     22.33078269
      0.39509891	     -0.05593806	     -0.00041118	     -0.19778354	     -0.05798186	      0.88272306	     -0.00028678	     -0.21190510	     -0.00000000	     -0.00000000	     22.40652856
      0.39657985	     -0.05593560	     -0.00040852	     -0.19778132	     -0.05797463	      0.88272215	     -0.00028676	     -0.21190930	     -0.00000000	     -0.00000000	     22.34495521
      0.39806080	     -0.05593368	     -0.00040789	     -0.19777958	     -0.05796738	      0.88272128	     -0.00028674	     -0.21191354	     -0.00000000	     -0.00000000	     22.48452454
      0.39928069	     -0.05593252	     -0.00040582	     -0.19777860	     -0.05796141	      0.88272060	     -0.00028672	     -0.21191716	     -0.00000000	     -0.00000000	     22.34492475
      0.40050058	     -0.05593307	     -0.00040581	     -0.19777929	     -0.05795543	      0.88271994	     -0.00028670	     -0.21192096	     -0.00000000	     -0.00000000	     22.41636331
      0.40198757	     -0.05593426	     -0.00040431	     -0.19778068	     -0.05794813	      0.88271918	     -0.00028667	     -0.21192585	     -0.00000000	     -0.00000000	     22.35536472
      0.40347457	     -0.05593577	     -0.00040432	     -0.19778234	     -0.05794083	      0.88271846	     -0.00028663	     -0.21193101	     -0.00000000	     -0.00000000	     22.51539423
      0.40464690	     -0.05593793	     -0.00040200	     -0.19778469	     -0.05793507	      0.88271793	     -0.00028661	     -0.21193529	     -0.00000000	     -0.00000000	     22.37805077
      0.40581923	     -0.05594076	     -0.00040151	     -0.19778765	     -0.05792930	      0.88271742	     -0.00028658	     -0.21193975	     -0.00000000	     -0.00000000	     22.43985167
      0.40736932	     -0.05594501	     -0.00039953	     -0.19779212	     -0.05792166	      0.88271679	     -0.00028655	     -0.21194592	     -0.00000000	     -0.00000000	     22.39902444
      0.40891941	     -0.05594976	     -0.00039921	     -0.19779705	     -0.05791402	      0.88271621	     -0.00028652	     -0.21195237	     -0.00000000	     -0.00000000	     22.56383888
      0.41005430	     -0.05595258	     -0.00039653	     -0.19780006	     -0.05790842	      0.88271581	     -0.00028650	     -0.21195723	     -0.00000000	     -0.00000000	     22.42515528
      0.41118919	     -0.05595496	     -0.00039543	     -0.19780260	     -0.05790282	      0.88271544	     -0.00028647	     -0.21196219	     -0.00000000	     -0.00000000	     22.47445763
      0.41281299	     -0.05595667	     -0.00039271	     -0.19780456	     -0.05789480	      0.88271496	     -0.00028645	     -0.21196937	     -0.00000000	     -0.00000000	     22.45999566
      0.41419857	     -0.05595535	     -0.00039158	     -0.19780343	     -0.05788795	      0.88271458	     -0.00028643	     -0.21197549	     -0.00000000	     -0.00000000	     22.57353873
      0.41558416	     -0.05595141	     -0.00038875	     -0.19779972	     -0.05788110	      0.88271424	     -0.00028641	     -0.21198152	     -0.00000000	     -0.00000000	     22.52425965
      0.41696975	     -0.05594486	     -0.00038842	     -0.19779334	     -0.05787424	      0.88271394	     -0.00028641	     -0.21198737	     -0.00000000	     -0.00000000	     22.69154846
      0.41835534	     -0.05593588	     -0.00038544	     -0.19778459	     -0.05786737	      0.88271368	     -0.00028640	     -0.21199298	     -0.00000000	     -0.00000000	     22.61194372
      0.41954917	     -0.05592634	     -0.00038581	     -0.19777518	     -0.05786145	      0.88271349	     -0.00028641	     -0.21199759	     -0.00000000	     -0.00000000	     22.76061336
      0.42074300	     -0.05591495	     -0.00038437	     -0.19776396	     -0.05785553	      0.88271332	     -0.00028642	     -0.21200195	     -0.00000000	     -0.00000000	     22.76307307
      0.42223609	     -0.05589795	     -0.00038419	     -0.19774713	     -0.05784812	      0.88271316	     -0.00028644	     -0.21200701	     -0.00000000	     -0.00000000	     22.88426525
      0.42372918	     -0.05587785	     -0.00038229	     -0.19772725	     -0.05784070	      0.88271305	     -0.00028648	     -0.21201155	     -0.00000000	     -0.00000000	     22.89770847
      0.42492509	     -0.05585981	     -0.00038314	     -0.19770931	     -0.05783476	      0.88271299	     -0.00028651	     -0.21201477	     -0.00000000	     -0.00000000	     23.03963397
      0.42612100	     -0.05583901	     -0.00038219	     -0.19768867	     -0.05782881	      0.88271297	     -0.00028655	     -0.21201759	     -0.00000000	     -0.00000000	     23.08832180
      0.42763716	     -0.05580690	     -0.00038231	     -0.19765671	     -0.05782127	      0.88271299	     -0.00028662	     -0.21202046	     -0.00000000	      0.00000000	     23.24572018
      0.42915331	     -0.05576692	     -0.00038031	     -0.19761695	     -0.05781372	      0.88271307	     -0.00028670	     -0.21202237	     -0.00000000	      0.00000000	     23.34638831
      0.43029840	     -0.05573226	     -0.00038134	     -0.19758237	     -0.05780802	      0.88271317	     -0.00028677	     -0.21202310	     -0.00000000	      0.00000000	     23.50067773
      0.43144348	     -0.05569481	     -0.00038082	     -0.19754504	     -0.05780232	      0.88271330	     -0.00028685	     -0.21202315	     -0.00000000	      0.00000000	     23.60350428
      0.43303348	     -0.05564023	     -0.00038187	     -0.19749058	     -0.05779440	      0.88271355	     -0.00028697	     -0.21202215	     -0.00000000	      0.00000000	     23.78613958
      0.43462347	     -0.05558493	     -0.00038153	     -0.19743541	     -0.05778648	      0.88271387	     -0.00028711	     -0.21201996	     -0.00000000	      0.00000000	     23.93326831
      0.43571246	     -0.05554845	     -0.00038417	     -0.19739893	     -0.05778106	      0.88271414	     -0.00028722	     -0.21201786	     -0.00000000	      0.00000000	     24.03894748
      0.43680146	     -0.05551285	     -0.00038530	     -0.19736337	     -0.05777564	      0.88271444	     -0.00028734	     -0.21201533	     -0.00000000	      0.00000000	     24.13783824
      0.43850489	     -0.05545897	     -0.00038827	     -0.19730951	     -0.05776717	      0.88271500	     -0.00028754	     -0.21201061	     -0.00000000	      0.00000000	     24.29914745
      0.43989664	     -0.05541617	     -0.00039000	     -0.19726673	     -0.05776026	      0.88271552	     -0.00028771	     -0.21200614	     -0.00000000	      0.00000000	     24.43262421
      0.44128839	     -0.05537472	     -0.00039373	     -0.19722524	     -0.05775335	      0.88271610	     -0.00028791	     -0.21200117	     -0.00000000	      0.00000000	     24.55814987
      0.44268013	     -0.05533394	     -0.00039494	     -0.19718448	     -0.05774645	      0.88271675	     -0.00028811	     -0.21199574	     -0.00000000	      0.00000000	     24.68910392
      0.44391164	     -0.05529950	     -0.00039843	     -0.19714998	     -0.05774035	      0.88271738	     -0.00028831	     -0.21199057	     -0.00000000	      0.00000000	     24.77339529
      0.44514315	     -0.05526693	     -0.00039983	     -0.19711741	     -0.05773426	      0.88271806	     -0.00028851	     -0.21198508	     -0.00000000	      0.00000000	     24.86433014
      0.44637466	     -0.05523618	     -0.00040252	     -0.19708661	     -0.05772818	      0.88271879	     -0.00028873	     -0.21197932	     -0.00000000	      0.00000000	     24.94511703
      0.44798351	     -0.05519790	     -0.00040448	     -0.19704832	     -0.05772024	      0.88271981	     -0.00028903	     -0.21197140	     -0.00000000	      0.00000000	     25.06409424
      0.44923498	     -0.05517011	     -0.00040759	     -0.19702046	     -0.05771408	      0.88272065	     -0.00028927	     -0.21196496	     -0.00000000	      0.00000000	     25.12540488
      0.45048645	     -0.05514376	     -0.00040884	     -0.19699409	     -0.05770793	      0.88272154	     -0.00028953	     -0.21195831	     -0.00000000	      0.00000000	     25.19742674
      0.45173791	     -0.05511901	     -0.00041131	     -0.19696928	     -0.05770178	      0.88272247	     -0.00028980	     -0.21195145	     -0.00000000	      0.00000001	     25.25244768
      0.45333193	     -0.05508855	     -0.00041266	     -0.19693880	     -0.05769397	      0.88272372	     -0.00029016	     -0.21194246	     -0.00000000	      0.00000001	     25.33657181
      0.45456025	     -0.05506563	     -0.00041540	     -0.19691580	     -0.05768796	      0.88272471	     -0.00029045	     -0.21193531	     -0.00000000	      0.00000001	     25.38113247
      0.45578857	     -0.05504292	     -0.00041620	     -0.19689307	     -0.05768196	      0.88272574	     -0.00029075	     -0.21192797	     -0.00000000	      0.00000001	     25.43037991
      0.45726667	     -0.05501642	     -0.00041877	     -0.19686650	     -0.05767476	      0.88272702	     -0.00029112	     -0.21191887	     -0.00000000	      0.00000001	     25.49059816
      0.45874476	     -0.05499057	     -0.00041891	     -0.19684064	     -0.05766757	      0.88272834	     -0.00029151	     -0.21190950	     -0.00000000	      0.00000001	     25.55492506
      0.45986450	     -0.05497204	     -0.00042172	     -0.19682202	     -0.05766213	      0.88272937	     -0.00029181	     -0.21190223	     -0.00000000	      0.00000001	     25.57563511
      0.46098423	     -0.05495371	     -0.00042260	     -0.19680365	     -0.05765670	      0.88273041	     -0.00029213	     -0.21189482	     -0.00000000	      0.00000001	     25.60655042
      0.46258081	     -0.05492798	     -0.00042502	     -0.19677783	     -0.05764898	      0.88273192	     -0.00029259	     -0.21188400	     -0.00000000	      0.00000001	     25.66302005
      0.46396036	     -0.05490637	     -0.00042598	     -0.19675617	     -0.05764232	      0.88273325	     -0.00029300	     -0.21187444	     -0.00000000	      0.00000001	     25.70015582
      0.46533992	     -0.05488355	     -0.00042882	     -0.19673324	     -0.05763568	      0.88273460	     -0.00029343	     -0.21186465	     -0.00000000	      0.00000001	     25.77059170
      0.46671948	     -0.05485828	     -0.00042885	     -0.19670794	     -0.05762905	      0.88273597	     -0.00029386	     -0.21185457	     -0.00000000	      0.00000001	     25.81374294
      0.46793563	     -0.05483444	     -0.00043127	     -0.19668400	     -0.05762322	      0.88273719	     -0.00029426	     -0.21184539	     -0.00000000	      0.00000001	     25.87238601
      0.46915179	     -0.05480973	     -0.00043141	     -0.19665925	     -0.05761740	      0.88273841	     -0.00029467	     -0.21183593	     -0.00000000	      0.00000001	     25.90260336
      0.47036795	     -0.05478453	     -0.00043259	     -0.19663398	     -0.05761160	      0.88273964	     -0.00029508	     -0.21182618	     -0.00000000	      0.00000001	     25.95195166
      0.47200612	     -0.05475031	     -0.00043261	     -0.19659970	     -0.05760379	      0.88274131	     -0.00029566	     -0.21181261	     -0.00000000	      0.00000001	     26.00574395
      0.47324804	     -0.05472517	     -0.00043449	     -0.19657447	     -0.05759790	      0.88274259	     -0.00029611	     -0.21180204	     -0.00000000	      0.00000001	     26.07679105
      0.47448995	     -0.05469974	     -0.00043466	     -0.19654897	     -0.05759201	      0.88274386	     -0.00029656	     -0.21179124	     -0.00000000	      0.00000001	     26.12653476
      0.47573187	     -0.05467427	     -0.00043608	     -0.19652340	     -0.05758614	      0.88274515	     -0.00029703	     -0.21178021	     -0.00000000	      0.00000001	     26.19728329
      0.47734364	     -0.05464082	     -0.00043628	     -0.19648987	     -0.05757855	      0.88274681	     -0.00029765	     -0.21176558	     -0.00000000	      0.00000001	     26.27167263
      0.47855823	     -0.05461531	     -0.00043817	     -0.19646424	     -0.05757284	      0.88274807	     -0.00029813	     -0.21175430	     -0.00000000	      0.00000001	     26.35616944
      0.47977282	     -0.05458876	     -0.00043799	     -0.19643763	     -0.05756715	      0.88274932	     -0.00029862	     -0.21174281	     -0.00000000	      0.00000001	     26.40530481
      0.48125912	     -0.05455524	     -0.00043909	     -0.19640399	     -0.05756021	      0.88275086	     -0.00029923	     -0.21172841	     -0.00000000	      0.00000001	     26.51140485
      0.48258736	     -0.05452460	     -0.00043820	     -0.19637330	     -0.05755402	      0.88275223	     -0.00029979	     -0.21171524	     -0.00000000	      0.00000001	     26.56870687
      0.48391559	     -0.05449230	     -0.00043931	     -0.19634089	     -0.05754785	      0.88275360	     -0.00030036	     -0.21170176	     -0.00000000	      0.00000001	     26.68134549
      0.48524383	     -0.05445722	     -0.00043759	     -0.19630577	     -0.05754170	      0.88275496	     -0.00030093	     -0.21168792	     -0.00000000	      0.00000001	     26.74567845
      0.48657206	     -0.05441943	     -0.00043827	     -0.19626788	     -0.05753558	      0.88275632	     -0.00030152	     -0.21167367	     -0.00000000	      0.00000001	     26.87600670
      0.48790030	     -0.05437813	     -0.00043596	     -0.19622655	     -0.05752947	      0.88275768	     -0.00030212	     -0.21165899	     -0.00000000	      0.00000001	     26.94179132
      0.48922853	     -0.05433457	     -0.00043635	     -0.19618287	     -0.05752338	      0.88275904	     -0.00030274	     -0.21164386	     -0.00000000	      0.00000001	     27.07852951
      0.49055677	     -0.05428808	     -0.00043308	     -0.19613637	     -0.05751731	      0.88276039	     -0.00030336	     -0.21162825	     -0.00000000	      0.00000001	     27.14526852
      0.49174821	     -0.05424440	     -0.00043295	     -0.19609261	     -0.05751189	      0.88276160	     -0.00030393	     -0.21161383	     -0.00000000	      0.00000001	     27.27300280
      0.49293965	     -0.05419974	     -0.00043071	     -0.19604791	     -0.05750648	      0.88276280	     -0.00030450	     -0.21159901	     -0.00000000	      0.00000001	     27.35238086
      0.49437265	     -0.05414583	     -0.00042977	     -0.19599389	     -0.05750001	      0.88276425	     -0.00030521	     -0.21158071	     -0.00000000	      0.00000001	     27.49910369
      0.49580566	     -0.05409255	     -0.00042701	     -0.19594055	     -0.05749356	      0.88276569	     -0.00030593	     -0.21156197	     -0.00000000	      0.00000001	     27.59407814
      0.49700895	     -0.05404840	     -0.00042715	     -0.19589627	     -0.05748816	      0.88276690	     -0.00030655	     -0.21154593	     -0.00000000	      0.00000001	     27.73410731
      0.49821224	     -0.05400509	     -0.00042550	     -0.19585288	     -0.05748279	      0.88276811	     -0.00030717	     -0.21152966	     -0.00000000	      0.00000001	     27.81864935
      0.49941553	     -0.05396339	     -0.00042515	     -0.19581105	     -0.05747743	      0.88276932	     -0.00030781	     -0.21151321	     -0.00000000	      0.00000001	     27.93358232
      0.50106678	     -0.05390817	     -0.00042323	     -0.19575569	     -0.05747012	      0.88277097	     -0.00030869	     -0.21149043	     -0.00000000	      0.00000001	     28.04905147
      0.50228376	     -0.05387010	     -0.00042343	     -0.19571746	     -0.05746475	      0.88277219	     -0.00030936	     -0.21147353	     -0.00000000	      0.00000001	     28.16964342
      0.50350074	     -0.05383588	     -0.00042193	     -0.19568314	     -0.05745941	      0.88277340	     -0.00031003	     -0.21145662	     -0.00000000	      0.00000001	     28.21913258
      0.50497229	     -0.05380033	     -0.00042179	     -0.19564740	     -0.05745298	      0.88277486	     -0.00031086	     -0.21143630	     -0.00000000	      0.00000001	     28.34034717
      0.50627229	     -0.05377263	     -0.00041990	     -0.19561958	     -0.05744732	      0.88277615	     -0.00031161	     -0.21141853	     -0.00000001	      0.00000001	     28.38512098
      0.50757229	     -0.05374779	     -0.00042026	     -0.19559455	     -0.05744170	      0.88277743	     -0.00031237	     -0.21140096	     -0.00000001	      0.00000001	     28.51923035
      0.50887230	     -0.05372667	     -0.00041851	     -0.19557331	     -0.05743609	      0.88277870	     -0.00031314	     -0.21138360	     -0.00000001	      0.00000001	     28.54737853
      0.51017230	     -0.05371032	     -0.00041896	     -0.19555677	     -0.05743052	      0.88277996	     -0.00031392	     -0.21136652	     -0.00000001	      0.00000001	     28.65660724
      0.51147231	     -0.05369838	     -0.00041727	     -0.19554470	     -0.05742496	      0.88278121	     -0.00031471	     -0.21134975	     -0.00000001	      0.00000001	     28.65887896
      0.51277231	     -0.05369031	     -0.00041748	     -0.19553645	     -0.05741944	      0.88278244	     -0.00031552	     -0.21133334	     -0.00000001	      0.00000001	     28.75739517
      0.51407231	     -0.05368543	     -0.00041550	     -0.19553146	     -0.05741393	      0.88278365	     -0.00031633	     -0.21131729	     -0.00000001	      0.00000001	     28.74782170
      0.51537232	     -0.05368350	     -0.00041553	     -0.19552937	     -0.05740845	      0.88278483	     -0.00031716	     -0.21130158	     -0.00000001	      0.00000001	     28.84246591
      0.51667232	     -0.05368407	     -0.00041352	     -0.19552984	     -0.05740299	      0.88278599	     -0.00031801	     -0.21128622	     -0.00000001	      0.00000001	     28.82208327
      0.51797233	     -0.05368703	     -0.00041353	     -0.19553265	     -0.05739755	      0.88278711	     -0.00031886	     -0.21127117	     -0.00000001	      0.00000001	     28.91073398
      0.51927233	     -0.05369198	     -0.00041156	     -0.19553751	     -0.05739213	      0.88278821	     -0.00031973	     -0.21125643	     -0.00000001	      0.00000001	     28.87727344
      0.52057234	     -0.05369887	     -0.00041153	     -0.19554426	     -0.05738673	      0.88278926	     -0.00032061	     -0.21124196	     -0.00000001	      0.00000001	     28.95634590
      0.52187234	     -0.05370759	     -0.00040961	     -0.19555290	     -0.05738135	      0.88279027	     -0.00032150	     -0.21122776	     -0.00000001	      0.00000001	     28.90934637
      0.52317234	     -0.05371824	     -0.00040964	     -0.19556342	     -0.05737599	      0.88279124	     -0.00032240	     -0.21121381	     -0.00000001	      0.00000000	     28.97842414
      0.52447235	     -0.05373062	     -0.00040782	     -0.19557574	     -0.05737064	      0.88279216	     -0.00032331	     -0.21120011	     -0.00000001	      0.00000000	     28.91853592
      0.52577235	     -0.05374459	     -0.00040786	     -0.19558960	     -0.05736531	      0.88279303	     -0.00032424	     -0.21118664	     -0.00000001	      0.00000000	     28.97889959
      0.52707236	     -0.05375985	     -0.00040611	     -0.19560479	     -0.05735999	      0.88279385	     -0.00032518	     -0.21117340	     -0.00000001	      0.00000000	     28.91218391
      0.52837236	     -0.05377656	     -0.00040622	     -0.19562141	     -0.05735468	      0.88279461	     -0.00032613	     -0.21116036	     -0.00000001	      0.00000000	     28.96460229
      0.52967236	     -0.05379456	     -0.00040466	     -0.19563936	     -0.05734939	      0.88279531	     -0.00032709	     -0.21114752	     -0.00000001	      0.00000000	     28.89024766
      0.53097237	     -0.05381397	     -0.00040480	     -0.19565868	     -0.05734410	      0.88279596	     -0.00032807	     -0.21113488	     -0.00000001	      0.00000000	     28.93316085
      0.53227237	     -0.05383476	     -0.00040337	     -0.19567943	     -0.05733883	      0.88279654	     -0.00032905	     -0.21112243	     -0.00000001	      0.00000000	     28.85206537
      0.53357238	     -0.05385689	     -0.00040308	     -0.19570150	     -0.05733356	      0.88279706	     -0.00033004	     -0.21111017	     -0.00000001	      0.00000000	     28.88633536
      0.53487238	     -0.05387999	     -0.00040119	     -0.19572460	     -0.05732830	      0.88279752	     -0.00033105	     -0.21109810	     -0.00000001	      0.00000000	     28.79664519
      0.53617238	     -0.05390406	     -0.00040079	     -0.19574863	     -0.05732305	      0.88279791	     -0.00033206	     -0.21108620	     -0.00000001	      0.00000000	     28.82753999
      0.53747239	     -0.05392885	     -0.00039901	     -0.19577342	     -0.05731780	      0.88279824	     -0.00033308	     -0.21107447	     -0.00000001	      0.00000000	     28.74599503
      0.53877239	     -0.05395438	     -0.00039864	     -0.19579892	     -0.05731255	      0.88279851	     -0.00033412	     -0.21106290	     -0.00000001	      0.00000000	     28.77452519
      0.54007240	     -0.05398068	     -0.00039699	     -0.19582524	     -0.05730731	      0.88279871	     -0.00033516	     -0.21105147	     -0.00000001	      0.00000000	     28.69121271
      0.54137240	     -0.05400776	     -0.00039664	     -0.19585231	     -0.05730207	      0.88279884	     -0.00033621	     -0.21104018	     -0.00000001	      0.00000000	     28.71433192
      0.54267240	     -0.05403549	     -0.00039514	     -0.19588007	     -0.05729682	      0.88279891	     -0.00033727	     -0.21102903	     -0.00000001	      0.00000000	     28.63184622
      0.54424106	     -0.05406988	     -0.00039513	     -0.19591445	     -0.05729050	      0.88279891	     -0.00033856	     -0.21101575	     -0.00000001	     -0.00000000	     28.70711953
      0.54538714	     -0.05409558	     -0.00039299	     -0.19594021	     -0.05728587	      0.88279885	     -0.00033951	     -0.21100617	     -0.00000001	     -0.00000000	     28.54991930
      0.54653322	     -0.05412183	     -0.00039258	     -0.19596648	     -0.05728125	      0.88279875	     -0.00034046	     -0.21099668	     -0.00000001	     -0.00000000	     28.55815884
      0.54808749	     -0.05415824	     -0.00039080	     -0.19600296	     -0.05727497	      0.88279853	     -0.00034176	     -0.21098396	     -0.00000001	     -0.00000000	     28.45891504
      0.54947630	     -0.05419055	     -0.00039095	     -0.19603529	     -0.05726935	      0.88279826	     -0.00034293	     -0.21097275	     -0.00000001	     -0.00000000	     28.50915436
      0.55086511	     -0.05422415	     -0.00038910	     -0.19606898	     -0.05726372	      0.88279792	     -0.00034411	     -0.21096172	     -0.00000001	     -0.00000000	     28.32261520
      0.55205677	     -0.05425414	     -0.00039038	     -0.19609897	     -0.05725888	      0.88279758	     -0.00034512	     -0.21095243	     -0.00000001	     -0.00000000	     28.39462733
      0.55324844	     -0.05428442	     -0.00038969	     -0.19612931	     -0.05725404	      0.88279720	     -0.00034614	     -0.21094329	     -0.00000001	     -0.00000000	     28.27565212
      0.55470122	     -0.05432175	     -0.00038994	     -0.19616669	     -0.05724812	      0.88279666	     -0.00034739	     -0.21093234	     -0.00000001	     -0.00000000	     28.28782958
      0.55615400	     -0.05435940	     -0.00038842	     -0.19620445	     -0.05724219	      0.88279607	     -0.00034864	     -0.21092161	     -0.00000001	     -0.00000000	     28.10553668
      0.55733687	     -0.05439076	     -0.00038952	     -0.19623584	     -0.05723735	      0.88279553	     -0.00034966	     -0.21091302	     -0.00000001	     -0.00000000	     28.17650242
      0.55851974	     -0.05442260	     -0.00038880	     -0.19626778	     -0.05723249	      0.88279496	     -0.00035069	     -0.21090455	     -0.00000001	     -0.00000000	     28.05961754
      0.56000309	     -0.05446316	     -0.00038934	     -0.19630842	     -0.05722639	      0.88279419	     -0.00035197	     -0.21089408	     -0.00000001	     -0.00000000	     28.06485289
      0.56148643	     -0.05450452	     -0.00038793	     -0.19634993	     -0.05722026	      0.88279336	     -0.00035326	     -0.21088377	     -0.00000001	     -0.00000000	     27.86124522
      0.56263409	     -0.05453700	     -0.00038921	     -0.19638245	     -0.05721550	      0.88279267	     -0.00035426	     -0.21087589	     -0.00000001	     -0.00000000	     27.93324905
      0.56378175	     -0.05456978	     -0.00038869	     -0.19641535	     -0.05721073	      0.88279195	     -0.00035526	     -0.21086808	     -0.00000001	     -0.00000000	     27.81795415
      0.56532472	     -0.05461441	     -0.00038924	     -0.19646010	     -0.05720429	      0.88279094	     -0.00035660	     -0.21085769	     -0.00000001	     -0.00000000	     27.79897963
      0.56686770	     -0.05465987	     -0.00038793	     -0.19650575	     -0.05719782	      0.88278987	     -0.00035794	     -0.21084740	     -0.00000001	     -0.00000000	     27.57108145
      0.56797496	     -0.05469309	     -0.00038943	     -0.19653903	     -0.05719315	      0.88278907	     -0.00035890	     -0.21084009	     -0.00000001	     -0.00000001	     27.64308019
      0.56908222	     -0.05472681	     -0.00038925	     -0.19657288	     -0.05718847	      0.88278824	     -0.00035986	     -0.21083284	     -0.00000001	     -0.00000001	     27.53057012
      0.57071127	     -0.05477756	     -0.00039014	     -0.19662379	     -0.05718155	      0.88278697	     -0.00036126	     -0.21082227	     -0.00000001	     -0.00000001	     27.47924011
      0.57208720	     -0.05482166	     -0.00038988	     -0.19666806	     -0.05717567	      0.88278586	     -0.00036244	     -0.21081345	     -0.00000001	     -0.00000001	     27.29991817
      0.57346314	     -0.05486686	     -0.00039150	     -0.19671339	     -0.05716975	      0.88278471	     -0.00036361	     -0.21080474	     -0.00000001	     -0.00000001	     27.32552729
      0.57483908	     -0.05491293	     -0.00039086	     -0.19675966	     -0.05716381	      0.88278352	     -0.00036478	     -0.21079615	     -0.00000001	     -0.00000001	     27.07614561
      0.57621502	     -0.05495985	     -0.00039328	     -0.19680670	     -0.05715783	      0.88278230	     -0.00036594	     -0.21078766	     -0.00000001	     -0.00000001	     27.18213524
      0.57738154	     -0.05500008	     -0.00039256	     -0.19684712	     -0.05715273	      0.88278124	     -0.00036691	     -0.21078055	     -0.00000001	     -0.00000001	     26.91565702
      0.57854805	     -0.05504130	     -0.00039388	     -0.19688848	     -0.05714760	      0.88278015	     -0.00036788	     -0.21077352	     -0.00000001	     -0.00000001	     26.89091976
      0.58004958	     -0.05509576	     -0.00039440	     -0.19694317	     -0.05714096	      0.88277871	     -0.00036912	     -0.21076462	     -0.00000001	     -0.00000001	     26.70099818
      0.58155111	     -0.05515151	     -0.00039680	     -0.19699909	     -0.05713428	      0.88277723	     -0.00037033	     -0.21075588	     -0.00000001	     -0.00000001	     26.73654088
      0.58272971	     -0.05519599	     -0.00039653	     -0.19704377	     -0.05712899	      0.88277604	     -0.00037128	     -0.21074915	     -0.00000001	     -0.00000001	     26.47081613
      0.58390830	     -0.05524089	     -0.00039809	     -0.19708884	     -0.05712368	      0.88277483	     -0.00037222	     -0.21074251	     -0.00000001	     -0.00000001	     26.43586263
      0.58543237	     -0.05529928	     -0.00039880	     -0.19714749	     -0.05711675	      0.88277323	     -0.00037341	     -0.21073404	     -0.00000001	     -0.00000001	     26.22669358
      0.58695643	     -0.05535783	     -0.00040163	     -0.19720625	     -0.05710977	      0.88277159	     -0.00037459	     -0.21072570	     -0.00000001	     -0.00000001	     26.28685622
      0.58808890	     -0.05540112	     -0.00040142	     -0.19724977	     -0.05710455	      0.88277034	     -0.00037545	     -0.21071956	     -0.00000001	     -0.00000001	     25.99963709
      0.58922136	     -0.05544407	     -0.00040302	     -0.19729291	     -0.05709929	      0.88276907	     -0.00037630	     -0.21071346	     -0.00000001	     -0.00000001	     25.95465664
      0.59082656	     -0.05550386	     -0.00040427	     -0.19735300	     -0.05709177	      0.88276724	     -0.00037748	     -0.21070484	     -0.00000001	     -0.00000001	     25.75332169
      0.59221049	     -0.05555430	     -0.00040671	     -0.19740367	     -0.05708524	      0.88276563	     -0.00037847	     -0.21069742	     -0.00000001	     -0.00000001	     25.74782579
      0.59359443	     -0.05560350	     -0.00040749	     -0.19745317	     -0.05707865	      0.88276399	     -0.00037945	     -0.21068998	     -0.00000001	     -0.00000001	     25.48456570
      0.59497837	     -0.05565101	     -0.00041076	     -0.19750090	     -0.05707201	      0.88276231	     -0.00038041	     -0.21068252	     -0.00000001	     -0.00000001	     25.57056205
      0.59636231	     -0.05569637	     -0.00041118	     -0.19754658	     -0.05706530	      0.88276061	     -0.00038135	     -0.21067502	     -0.00000001	     -0.00000001	     25.20679023
      0.59754065	     -0.05573322	     -0.00041442	     -0.19758361	     -0.05705955	      0.88275913	     -0.00038213	     -0.21066859	     -0.00000001	     -0.00000001	     25.31697189
      0.59871899	     -0.05576810	     -0.00041582	     -0.19761874	     -0.05705376	      0.88275764	     -0.00038289	     -0.21066210	     -0.00000001	     -0.00000001	     25.13177122
      0.60022851	     -0.05580968	     -0.00041910	     -0.19766060	     -0.05704627	      0.88275570	     -0.00038385	     -0.21065369	     -0.00000001	     -0.00000001	     25.12718041
      0.60173803	     -0.05584764	     -0.00042076	     -0.19769890	     -0.05703871	      0.88275373	     -0.00038478	     -0.21064516	     -0.00000001	     -0.00000001	     24.82010150
      0.60292685	     -0.05587496	     -0.00042435	     -0.19772642	     -0.05703270	      0.88275216	     -0.00038549	     -0.21063836	     -0.00000001	     -0.00000001	     24.95921377
      0.60411568	     -0.05589979	     -0.00042622	     -0.19775150	     -0.05702665	      0.88275057	     -0.00038618	     -0.21063148	     -0.00000001	     -0.00000001	     24.78246698
      0.60564732	     -0.05592786	     -0.00043003	     -0.19777987	     -0.05701879	      0.88274850	     -0.00038705	     -0.21062250	     -0.00000001	     -0.00000001	     24.81832600
      0.60717897	     -0.05595160	     -0.00043193	     -0.19780396	     -0.05701085	      0.88274642	     -0.00038789	     -0.21061338	     -0.00000001	     -0.00000001	     24.47399246
      0.60831715	     -0.05596665	     -0.00043572	     -0.19781920	     -0.05700490	      0.88274485	     -0.00038849	     -0.21060651	     -0.00000001	     -0.00000001	     24.66553670
      0.60945533	     -0.05597943	     -0.00043780	     -0.19783222	     -0.05699890	      0.88274328	     -0.00038908	     -0.21059957	     -0.00000001	     -0.00000001	     24.52040100
      0.61106841	     -0.05599359	     -0.00044185	     -0.19784669	     -0.05699034	      0.88274103	     -0.00038988	     -0.21058964	     -0.00000001	     -0.00000001	     24.54540473
      0.61245462	     -0.05600197	     -0.00044416	     -0.19785538	     -0.05698291	      0.88273909	     -0.00039054	     -0.21058100	     -0.00000001	     -0.00000001	     24.31960671
      0.61384082	     -0.05600706	     -0.00044826	     -0.19786071	     -0.05697542	      0.88273715	     -0.00039118	     -0.21057228	     -0.00000001	     -0.00000001	     24.47853915
      0.61522702	     -0.05600880	     -0.00045004	     -0.19786276	     -0.05696786	      0.88273520	     -0.00039179	     -0.21056347	     -0.00000001	     -0.00000001	     24.15287500
      0.61661322	     -0.05600726	     -0.00045469	     -0.19786145	     -0.05696024	      0.88273325	     -0.00039237	     -0.21055459	     -0.00000001	     -0.00000001	     24.45696491
      0.61779789	     -0.05600313	     -0.00045587	     -0.19785760	     -0.05695369	      0.88273158	     -0.00039285	     -0.21054693	     -0.00000001	     -0.00000001	     24.11971797
      0.61898256	     -0.05599662	     -0.00045891	     -0.19785131	     -0.05694708	      0.88272992	     -0.00039330	     -0.21053920	     -0.00000001	     -0.00000001	     24.20563161
      0.62048558	     -0.05598527	     -0.00046134	     -0.19784028	     -0.05693864	      0.88272781	     -0.00039385	     -0.21052932	     -0.00000001	     -0.00000001	     24.03629284
      0.62198860	     -0.05597060	     -0.00046545	     -0.19782586	     -0.05693013	      0.88272572	     -0.00039437	     -0.21051934	     -0.00000001	     -0.00000001	     24.25876714
      0.62317469	     -0.05595653	     -0.00046640	     -0.19781206	     -0.05692336	      0.88272407	     -0.00039476	     -0.21051140	     -0.00000001	     -0.00000001	     23.96285345
      0.62436079	     -0.05594050	     -0.00046904	     -0.19779625	     -0.05691655	      0.88272244	     -0.00039513	     -0.21050341	     -0.00000001	     -0.00000001	     24.04637691
      0.62588909	     -0.05591694	     -0.00047101	     -0.19777301	     -0.05690772	      0.88272034	     -0.00039557	     -0.21049303	     -0.00000001	     -0.00000001	     23.89639157
      0.62741740	     -0.05589050	     -0.00047481	     -0.19774682	     -0.05689881	      0.88271827	     -0.00039598	     -0.21048256	     -0.00000001	     -0.00000001	     24.16164844
      0.62854805	     -0.05586915	     -0.00047518	     -0.19772574	     -0.05689218	      0.88271676	     -0.00039626	     -0.21047476	     -0.00000001	     -0.00000001	     23.87081090
      0.62967870	     -0.05584629	     -0.00047719	     -0.19770307	     -0.05688551	      0.88271526	     -0.00039652	     -0.21046692	     -0.00000001	     -0.00000001	     23.93977919
      0.63129094	     -0.05581066	     -0.00047878	     -0.19766777	     -0.05687594	      0.88271315	     -0.00039687	     -0.21045564	     -0.00000001	     -0.00000001	     23.84420544
      0.63266903	     -0.05577746	     -0.00048111	     -0.19763481	     -0.05686770	      0.88271137	     -0.00039713	     -0.21044590	     -0.00000001	     -0.00000001	     23.99001322
      0.63404712	     -0.05574160	     -0.00048148	     -0.19759923	     -0.05685941	      0.88270962	     -0.00039737	     -0.21043607	     -0.00000001	     -0.00000001	     23.80739356
      0.63542521	     -0.05570271	     -0.00048388	     -0.19756056	     -0.05685107	      0.88270790	     -0.00039758	     -0.21042611	     -0.00000001	     -0.00000001	     24.05120030
      0.63680331	     -0.05566024	     -0.00048313	     -0.19751841	     -0.05684268	      0.88270621	     -0.00039776	     -0.21041600	     -0.00000001	     -0.00000001	     23.77632036
      0.63798058	     -0.05562019	     -0.00048491	     -0.19747854	     -0.05683548	      0.88270479	     -0.00039790	     -0.21040720	     -0.00000001	     -0.00000001	     24.02156010
      0.63915785	     -0.05557649	     -0.00048447	     -0.19743510	     -0.05682824	      0.88270340	     -0.00039801	     -0.21039821	     -0.00000001	     -0.00000001	     23.93245713
      0.64064967	     -0.05551555	     -0.00048493	     -0.19737442	     -0.05681902	      0.88270167	     -0.00039813	     -0.21038649	     -0.00000001	     -0.00000001	     24.07504695
      0.64214149	     -0.05544732	     -0.00048327	     -0.19730653	     -0.05680975	      0.88269999	     -0.00039822	     -0.21037432	     -0.00000001	     -0.00000001	     23.92234263
      0.64331442	     -0.05538896	     -0.00048410	     -0.19724834	     -0.05680242	      0.88269870	     -0.00039827	     -0.21036438	     -0.00000001	     -0.00000001	     24.17205810
      0.64448736	     -0.05532610	     -0.00048299	     -0.19718572	     -0.05679506	      0.88269744	     -0.00039829	     -0.21035408	     -0.00000001	     -0.00000001	     24.12648208
      0.64600642	     -0.05523884	     -0.00048253	     -0.19709871	     -0.05678550	      0.88269585	     -0.00039831	     -0.21034018	     -0.00000001	     -0.00000001	     24.29133662
      0.64752549	     -0.05514502	     -0.00047987	     -0.19700519	     -0.05677588	      0.88269433	     -0.00039829	     -0.21032563	     -0.00000001	     -0.00000001	     24.15611946
      0.64863795	     -0.05507228	     -0.00048019	     -0.19693258	     -0.05676882	      0.88269326	     -0.00039825	     -0.21031455	     -0.00000001	     -0.00000001	     24.42086356
      0.64975040	     -0.05499641	     -0.00047874	     -0.19685689	     -0.05676173	      0.88269222	     -0.00039820	     -0.21030312	     -0.00000001	     -0.00000001	     24.42294893
      0.65135661	     -0.05488132	     -0.00047748	     -0.19674202	     -0.05675147	      0.88269078	     -0.00039810	     -0.21028599	     -0.00000001	     -0.00000001	     24.60492078
      0.65271752	     -0.05478047	     -0.00047525	     -0.19664136	     -0.05674275	      0.88268963	     -0.00039799	     -0.21027093	     -0.00000001	     -0.00000001	     24.57905051
      0.65407843	     -0.05467729	     -0.00047476	     -0.19653830	     -0.05673400	      0.88268854	     -0.00039786	     -0.21025543	     -0.00000001	     -0.00000001	     24.83663226
      0.65543935	     -0.05457109	     -0.00047191	     -0.19643226	     -0.05672524	      0.88268752	     -0.00039770	     -0.21023954	     -0.00000001	     -0.00000000	     24.75184438
      0.65680026	     -0.05446228	     -0.00047170	     -0.19632351	     -0.05671646	      0.88268657	     -0.00039751	     -0.21022328	     -0.00000001	     -0.00000000	     25.11749920
      0.65795395	     -0.05436812	     -0.00046854	     -0.19622949	     -0.05670901	      0.88268582	     -0.00039734	     -0.21020925	     -0.00000001	     -0.00000000	     24.98977822
      0.65910765	     -0.05427176	     -0.00046702	     -0.19613319	     -0.05670155	      0.88268512	     -0.00039715	     -0.21019500	     -0.00000001	     -0.00000000	     25.17819235
      0.66058371	     -0.05414571	     -0.00046356	     -0.19600725	     -0.05669200	      0.88268430	     -0.00039688	     -0.21017644	     -0.00000001	     -0.00000000	     25.22493825
      0.66205976	     -0.05401829	     -0.00046195	     -0.19587986	     -0.05668245	      0.88268358	     -0.00039658	     -0.21015757	     -0.00000001	     -0.00000000	     25.57559869
      0.66320017	     -0.05391885	     -0.00045851	     -0.19578048	     -0.05667507	      0.88268308	     -0.00039634	     -0.21014282	     -0.00000001	     -0.00000000	     25.48273543
      0.66434057	     -0.05381852	     -0.00045688	     -0.19568016	     -0.05666769	      0.88268264	     -0.00039607	     -0.21012795	     -0.00000001	     -0.00000000	     25.68202410
      0.66585256	     -0.05368449	     -0.00045375	     -0.19554613	     -0.05665792	      0.88268215	     -0.00039570	     -0.21010807	     -0.00000001	     -0.00000000	     25.76266330
      0.66736455	     -0.05355042	     -0.00045291	     -0.19541196	     -0.05664815	      0.88268175	     -0.00039530	     -0.21008808	     -0.00000001	     -0.00000000	     26.17797960
      0.66844256	     -0.05345486	     -0.00044998	     -0.19531639	     -0.05664120	      0.88268152	     -0.00039500	     -0.21007379	     -0.00000001	     -0.00000000	     26.05442523
      0.66952056	     -0.05335963	     -0.00044881	     -0.19522108	     -0.05663426	      0.88268134	     -0.00039469	     -0.21005952	     -0.00000001	     -0.00000000	     26.23043734
      0.67113155	     -0.05321766	     -0.00044625	     -0.19507899	     -0.05662391	      0.88268117	     -0.00039419	     -0.21003826	     -0.00000001	     -0.00000000	     26.33807780
      0.67247628	     -0.05309981	     -0.00044535	     -0.19496099	     -0.05661528	      0.88268110	     -0.00039376	     -0.21002063	     -0.00000001	     -0.00000000	     26.60995943
      0.67382101	     -0.05298224	     -0.00044288	     -0.19484328	     -0.05660669	      0.88268111	     -0.00039330	     -0.21000315	     -0.00000001	      0.00000000	     26.59635013
      0.67516575	     -0.05286454	     -0.00044288	     -0.19472536	     -0.05659811	      0.88268119	     -0.00039283	     -0.20998583	     -0.00000001	      0.00000000	     26.97254088
      0.67637100	     -0.05275858	     -0.00044072	     -0.19461925	     -0.05659045	      0.88268131	     -0.00039238	     -0.20997045	     -0.00000001	      0.00000000	     26.90277955
      0.67757626	     -0.05265231	     -0.00044079	     -0.19451276	     -0.05658281	      0.88268149	     -0.00039192	     -0.20995522	     -0.00000001	      0.00000000	     27.17464245
      0.67878152	     -0.05254652	     -0.00043975	     -0.19440675	     -0.05657520	      0.88268172	     -0.00039145	     -0.20994013	     -0.00000001	      0.00000000	     27.22097564
      0.68030635	     -0.05241557	     -0.00044029	     -0.19427546	     -0.05656560	      0.88268207	     -0.00039083	     -0.20992132	     -0.00000001	      0.00000000	     27.51424110
      0.68152114	     -0.05231178	     -0.00043901	     -0.19417143	     -0.05655799	      0.88268241	     -0.00039031	     -0.20990661	     -0.00000001	      0.00000000	     27.47994322
      0.68273593	     -0.05220739	     -0.00043947	     -0.19406673	     -0.05655042	      0.88268280	     -0.00038978	     -0.20989212	     -0.00000001	      0.00000000	     27.72758810
      0.68395073	     -0.05210329	     -0.00043871	     -0.19396235	     -0.05654288	      0.88268323	     -0.00038923	     -0.20987783	     -0.00000001	      0.00000000	     27.79098628
      0.68547291	     -0.05197400	     -0.00043929	     -0.19383264	     -0.05653348	      0.88268383	     -0.00038853	     -0.20986021	     -0.00000001	      0.00000000	     28.08693745
      0.68666179	     -0.05187250	     -0.00043783	     -0.19373085	     -0.05652618	      0.88268435	     -0.00038796	     -0.20984666	     -0.00000001	      0.00000000	     28.10272432
      0.68785066	     -0.05176944	     -0.00043796	     -0.19362743	     -0.05651892	      0.88268490	     -0.00038738	     -0.20983323	     -0.00000001	      0.00000000	     28.34656143
      0.68903953	     -0.05166443	     -0.00043674	     -0.19352211	     -0.05651170	      0.88268550	     -0.00038678	     -0.20981986	     -0.00000001	      0.00000000	     28.47777809
      0.69062719	     -0.05152301	     -0.00043620	     -0.19338020	     -0.05650212	      0.88268636	     -0.00038596	     -0.20980202	     -0.00000001	      0.00000000	     28.80115087
      0.69179847	     -0.05141925	     -0.00043386	     -0.19327614	     -0.05649511	      0.88268703	     -0.00038534	     -0.20978886	     -0.00000001	      0.00000000	     28.88463447
      0.69296975	     -0.05131762	     -0.00043308	     -0.19317413	     -0.05648814	      0.88268774	     -0.00038471	     -0.20977574	     -0.00000001	      0.00000000	     29.10775359
      0.69441203	     -0.05119472	     -0.00043041	     -0.19305079	     -0.05647963	      0.88268867	     -0.00038391	     -0.20975967	     -0.00000001	      0.00000000	     29.29827852
      0.69568458	     -0.05108803	     -0.00042967	     -0.19294365	     -0.05647218	      0.88268954	     -0.00038319	     -0.20974559	     -0.00000001	      0.00000000	     29.57945768
      0.69695714	     -0.05098244	     -0.00042677	     -0.19283766	     -0.05646480	      0.88269045	     -0.00038246	     -0.20973161	     -0.00000001	      0.00000000	     29.76237544
      0.69822969	     -0.05087782	     -0.00042576	     -0.19273257	     -0.05645748	      0.88269140	     -0.00038171	     -0.20971773	     -0.00000001	      0.00000001	     30.04596095
      0.69950225	     -0.05077490	     -0.00042251	     -0.19262922	     -0.05645023	      0.88269240	     -0.00038095	     -0.20970397	     -0.00000001	      0.00000001	     30.23599658
      0.70077480	     -0.05067352	     -0.00042160	     -0.19252733	     -0.05644304	      0.88269344	     -0.00038018	     -0.20969031	     -0.00000001	      0.00000001	     30.51478522
      0.70204736	     -0.05057362	     -0.00041798	     -0.19242698	     -0.05643593	      0.88269452	     -0.00037939	     -0.20967674	     -0.00000001	      0.00000001	     30.72393331
      0.70331991	     -0.05047622	     -0.00041713	     -0.19232904	     -0.05642888	      0.88269565	     -0.00037860	     -0.20966327	     -0.00000001	      0.00000001	     30.99079026
      0.70459247	     -0.05038110	     -0.00041310	     -0.19223346	     -0.05642192	      0.88269682	     -0.00037780	     -0.20964991	     -0.00000001	      0.00000001	     31.19509677
      0.70586502	     -0.05028861	     -0.00041240	     -0.19214038	     -0.05641503	      0.88269804	     -0.00037699	     -0.20963668	     -0.00000001	      0.00000001	     31.45769971
      0.70699310	     -0.05020788	     -0.00040882	     -0.19205921	     -0.05640899	      0.88269915	     -0.00037626	     -0.20962506	     -0.00000001	      0.00000001	     31.63320007
      0.70812118	     -0.05012833	     -0.00040723	     -0.19197916	     -0.05640301	      0.88270030	     -0.00037553	     -0.20961353	     -0.00000001	      0.00000001	     31.84697114
      0.70950647	     -0.05003235	     -0.00040373	     -0.19188259	     -0.05639576	      0.88270176	     -0.00037462	     -0.20959948	     -0.00000001	      0.00000001	     32.08817118
      0.71089176	     -0.04994064	     -0.00040219	     -0.19179020	     -0.05638861	      0.88270326	     -0.00037371	     -0.20958557	     -0.00000001	      0.00000001	     32.34308800
      0.71202783	     -0.04986858	     -0.00039877	     -0.19171765	     -0.05638283	      0.88270453	     -0.00037296	     -0.20957433	     -0.00000001	      0.00000001	     32.50819976
      0.71316391	     -0.04979903	     -0.00039734	     -0.19164753	     -0.05637711	      0.88270584	     -0.00037221	     -0.20956326	     -0.00000001	      0.00000001	     32.70611614
      0.71456077	     -0.04971608	     -0.00039414	     -0.19156392	     -0.05637018	      0.88270749	     -0.00037128	     -0.20954989	     -0.00000001	      0.00000001	     32.93422873
      0.71595763	     -0.04963653	     -0.00039327	     -0.19148361	     -0.05636337	      0.88270918	     -0.00037035	     -0.20953678	     -0.00000001	      0.00000001	     33.19461294
      0.71704420	     -0.04957620	     -0.00039014	     -0.19142277	     -0.05635814	      0.88271053	     -0.00036963	     -0.20952676	     -0.00000001	      0.00000001	     33.34167664
      0.71813077	     -0.04951807	     -0.00038903	     -0.19136404	     -0.05635299	      0.88271191	     -0.00036891	     -0.20951688	     -0.00000001	      0.00000001	     33.52676834
      0.71958915	     -0.04944335	     -0.00038655	     -0.19128855	     -0.05634618	      0.88271380	     -0.00036794	     -0.20950389	     -0.00000001	      0.00000001	     33.75931794
      0.72104753	     -0.04937477	     -0.00038651	     -0.19121911	     -0.05633950	      0.88271573	     -0.00036698	     -0.20949123	     -0.00000001	      0.00000001	     34.01489443
      0.72208828	     -0.04933021	     -0.00038431	     -0.19117400	     -0.05633481	      0.88271714	     -0.00036629	     -0.20948246	     -0.00000001	      0.00000001	     34.12533645
      0.72312903	     -0.04928935	     -0.00038412	     -0.19113251	     -0.05633019	      0.88271857	     -0.00036561	     -0.20947396	     -0.00000001	      0.00000001	     34.27335914
      0.72467142	     -0.04923477	     -0.00038303	     -0.19107703	     -0.05632347	      0.88272073	     -0.00036461	     -0.20946189	     -0.00000001	      0.00000001	     34.47144797
      0.72596408	     -0.04919613	     -0.00038359	     -0.19103757	     -0.05631795	      0.88272257	     -0.00036378	     -0.20945232	     -0.00000001	      0.00000001	     34.63973525
      0.72725674	     -0.04916354	     -0.00038247	     -0.19100421	     -0.05631254	      0.88272443	     -0.00036296	     -0.20944329	     -0.00000001	      0.00000001	     34.77694408
      0.72854939	     -0.04913608	     -0.00038389	     -0.19097590	     -0.05630723	      0.88272632	     -0.00036215	     -0.20943484	     -0.00000001	      0.00000001	     34.93984498
      0.72984205	     -0.04911350	     -0.00038231	     -0.19095255	     -0.05630204	      0.88272823	     -0.00036135	     -0.20942696	     -0.00000001	      0.00000001	     35.05808606
      0.73093433	     -0.04910004	     -0.00038434	     -0.19093834	     -0.05629773	      0.88272986	     -0.00036068	     -0.20942076	     -0.00000001	      0.00000001	     35.16491155
      0.73202661	     -0.04909024	     -0.00038444	     -0.19092785	     -0.05629351	      0.88273150	     -0.00036002	     -0.20941500	     -0.00000001	      0.00000001	     35.24948130
      0.73343552	     -0.04908330	     -0.00038605	     -0.19091998	     -0.05628817	      0.88273363	     -0.00035919	     -0.20940822	     -0.00000001	      0.00000001	     35.36701781
      0.73484443	     -0.04908110	     -0.00038548	     -0.19091691	     -0.05628296	      0.88273578	     -0.00035837	     -0.20940216	     -0.00000001	      0.00000001	     35.45460833
      0.73593803	     -0.04908340	     -0.00038750	     -0.19091846	     -0.05627901	      0.88273744	     -0.00035774	     -0.20939793	     -0.00000001	      0.00000001	     35.53210229
      0.73703163	     -0.04908758	     -0.00038752	     -0.19092196	     -0.05627513	      0.88273912	     -0.00035713	     -0.20939410	     -0.00000001	      0.00000001	     35.59065727
      0.73846847	     -0.04909736	     -0.00038903	     -0.19093081	     -0.05627016	      0.88274131	     -0.00035634	     -0.20938964	     -0.00000001	      0.00000001	     35.68396847
      0.73990531	     -0.04911010	     -0.00038825	     -0.19094269	     -0.05626532	      0.88274350	     -0.00035558	     -0.20938580	     -0.00000001	      0.00000001	     35.75144691
      0.74095037	     -0.04912279	     -0.00039049	     -0.19095467	     -0.05626188	      0.88274509	     -0.00035503	     -0.20938337	     -0.00000001	      0.00000001	     35.80669706
      0.74199542	     -0.04913644	     -0.00039072	     -0.19096768	     -0.05625851	      0.88274667	     -0.00035450	     -0.20938123	     -0.00000001	      0.00000001	     35.84377370
      0.74351685	     -0.04916010	     -0.00039248	     -0.19099037	     -0.05625373	      0.88274895	     -0.00035375	     -0.20937862	     -0.00000001	      0.00000001	     35.91942791
      0.74480872	     -0.04918237	     -0.00039281	     -0.19101185	     -0.05624979	      0.88275087	     -0.00035313	     -0.20937684	     -0.00000001	      0.00000001	     35.95706202
      0.74610060	     -0.04920844	     -0.00039550	     -0.19103708	     -0.05624595	      0.88275278	     -0.00035254	     -0.20937546	     -0.00000001	      0.00000001	     36.02486046
      0.74739247	     -0.04923531	     -0.00039551	     -0.19106319	     -0.05624222	      0.88275466	     -0.00035196	     -0.20937446	     -0.00000001	      0.00000001	     36.04451719
      0.74868435	     -0.04926670	     -0.00039948	     -0.19109370	     -0.05623858	      0.88275651	     -0.00035141	     -0.20937381	     -0.00000001	      0.00000001	     36.12825890
      0.74977903	     -0.04929271	     -0.00039954	     -0.19111909	     -0.05623559	      0.88275806	     -0.00035096	     -0.20937354	     -0.00000001	      0.00000001	     36.11914449
      0.75087371	     -0.04932175	     -0.00040229	     -0.19114743	     -0.05623266	      0.88275959	     -0.00035052	     -0.20937351	     -0.00000001	      0.00000001	     36.16259457
      0.75228333	     -0.04936008	     -0.00040443	     -0.19118490	     -0.05622900	      0.88276153	     -0.00034999	     -0.20937381	     -0.00000001	      0.00000001	     36.18821166
      0.75369296	     -0.04940238	     -0.00040928	     -0.19122627	     -0.05622545	      0.88276343	     -0.00034948	     -0.20937447	     -0.00000001	      0.00000001	     36.26340167
      0.75479309	     -0.04943455	     -0.00041047	     -0.19125780	     -0.05622277	      0.88276489	     -0.00034910	     -0.20937523	     -0.00000001	      0.00000001	     36.25589480
      0.75589323	     -0.04946961	     -0.00041428	     -0.19129215	     -0.05622015	      0.88276632	     -0.00034874	     -0.20937619	     -0.00000001	      0.00000001	     36.29561118
      0.75732703	     -0.04951539	     -0.00041786	     -0.19133704	     -0.05621685	      0.88276816	     -0.00034830	     -0.20937773	     -0.00000001	      0.00000001	     36.31908016
      0.75876082	     -0.04956519	     -0.00042433	     -0.19138589	     -0.05621367	      0.88276995	     -0.00034789	     -0.20937955	     -0.00000001	      0.00000001	     36.38446805
      0.75981087	     -0.04959982	     -0.00042600	     -0.19141992	     -0.05621141	      0.88277124	     -0.00034761	     -0.20938107	     -0.00000001	      0.00000001	     36.35483005
      0.76086092	     -0.04963726	     -0.00043003	     -0.19145669	     -0.05620922	      0.88277251	     -0.00034735	     -0.20938273	     -0.00000001	      0.00000001	     36.36933987
      0.76237697	     -0.04969103	     -0.00043433	     -0.19150956	     -0.05620616	      0.88277431	     -0.00034700	     -0.20938536	     -0.00000001	      0.00000001	     36.36455353
      0.76366868	     -0.04973932	     -0.00043947	     -0.19155704	     -0.05620365	      0.88277581	     -0.00034673	     -0.20938779	     -0.00000001	      0.00000001	     36.37769694
      0.76496040	     -0.04978583	     -0.00044200	     -0.19160283	     -0.05620124	      0.88277728	     -0.00034649	     -0.20939038	     -0.00000001	      0.00000001	     36.35219394
      0.76625212	     -0.04983630	     -0.00044764	     -0.19165250	     -0.05619892	      0.88277872	     -0.00034628	     -0.20939311	     -0.00000001	      0.00000001	     36.37236543
      0.76754384	     -0.04988350	     -0.00044907	     -0.19169903	     -0.05619669	      0.88278014	     -0.00034609	     -0.20939599	     -0.00000001	      0.00000001	     36.33081026
      0.76864125	     -0.04992805	     -0.00045409	     -0.19174290	     -0.05619487	      0.88278133	     -0.00034595	     -0.20939851	     -0.00000001	      0.00000001	     36.33343517
      0.76973866	     -0.04997019	     -0.00045638	     -0.19178446	     -0.05619311	      0.88278250	     -0.00034583	     -0.20940113	     -0.00000001	      0.00000001	     36.30633082
      0.77114585	     -0.05002743	     -0.00046118	     -0.19184090	     -0.05619095	      0.88278397	     -0.00034571	     -0.20940458	     -0.00000001	      0.00000001	     36.29298652
      0.77255304	     -0.05008294	     -0.00046332	     -0.19189571	     -0.05618889	      0.88278542	     -0.00034563	     -0.20940815	     -0.00000001	      0.00000001	     36.24858443
      0.77365830	     -0.05013051	     -0.00046797	     -0.19194263	     -0.05618734	      0.88278654	     -0.00034558	     -0.20941101	     -0.00000001	      0.00000001	     36.23338902
      0.77476357	     -0.05017594	     -0.00047006	     -0.19198752	     -0.05618586	      0.88278765	     -0.00034556	     -0.20941395	     -0.00000001	      0.00000001	     36.19040450
      0.77619338	     -0.05023752	     -0.00047454	     -0.19204833	     -0.05618404	      0.88278905	     -0.00034556	     -0.20941782	     -0.00000001	      0.00000001	     36.16399202
      0.77762319	     -0.05029675	     -0.00047620	     -0.19210691	     -0.05618231	      0.88279044	     -0.00034559	     -0.20942178	     -0.00000001	      0.00000001	     36.10970272
      0.77868463	     -0.05034476	     -0.00048071	     -0.19215434	     -0.05618110	      0.88279145	     -0.00034564	     -0.20942476	     -0.00000001	      0.00000001	     36.08633585
      0.77974607	     -0.05039045	     -0.00048276	     -0.19219952	     -0.05617993	      0.88279245	     -0.00034571	     -0.20942778	     -0.00000001	      0.00000001	     36.04110576
      0.78125093	     -0.05045735	     -0.00048718	     -0.19226568	     -0.05617838	      0.88279385	     -0.00034585	     -0.20943210	     -0.00000001	      0.00000001	     36.00079928
      0.78254716	     -0.05051350	     -0.00048926	     -0.19232126	     -0.05617712	      0.88279503	     -0.00034599	     -0.20943586	     -0.00000001	      0.00000001	     35.93745419
      0.78384339	     -0.05057281	     -0.00049386	     -0.19237993	     -0.05617595	      0.88279620	     -0.00034617	     -0.20943963	     -0.00000001	      0.00000001	     35.91109291
      0.78513962	     -0.05062888	     -0.00049516	     -0.19243547	     -0.05617484	      0.88279734	     -0.00034637	     -0.20944343	     -0.00000001	      0.00000001	     35.83419665
      0.78643585	     -0.05068987	     -0.00050058	     -0.19249581	     -0.05617382	      0.88279847	     -0.00034661	     -0.20944721	     -0.00000001	      0.00000001	     35.82064798
      0.78754419	     -0.05073833	     -0.00050134	     -0.19254385	     -0.05617300	      0.88279942	     -0.00034683	     -0.20945047	     -0.00000001	      0.00000001	     35.72866934
      0.78865253	     -0.05079004	     -0.00050480	     -0.19259506	     -0.05617223	      0.88280035	     -0.00034708	     -0.20945371	     -0.00000001	      0.00000001	     35.69001194
      0.79006213	     -0.05085419	     -0.00050728	     -0.19265865	     -0.05617132	      0.88280152	     -0.00034742	     -0.20945785	     -0.00000001	      0.00000001	     35.61613340
      0.79147174	     -0.05092152	     -0.00051224	     -0.19272536	     -0.05617050	      0.88280266	     -0.00034780	     -0.20946197	     -0.00000001	      0.00000001	     35.59127521
      0.79259179	     -0.05097230	     -0.00051311	     -0.19277574	     -0.05616990	      0.88280355	     -0.00034812	     -0.20946525	     -0.00000001	      0.00000001	     35.50191487
      0.79371184	     -0.05102610	     -0.00051652	     -0.19282908	     -0.05616935	      0.88280442	     -0.00034847	     -0.20946851	     -0.00000001	      0.00000001	     35.46452978
      0.79514123	     -0.05109321	     -0.00051899	     -0.19289568	     -0.05616872	      0.88280551	     -0.00034895	     -0.20947267	     -0.00000001	      0.00000001	     35.39041065
      0.79657061	     -0.05116336	     -0.00052412	     -0.19296524	     -0.05616816	      0.88280657	     -0.00034946	     -0.20947678	     -0.00000001	      0.00000000	     35.37816425
      0.79765001	     -0.05121320	     -0.00052469	     -0.19301476	     -0.05616779	      0.88280734	     -0.00034987	     -0.20947988	     -0.00000001	      0.00000000	     35.28435922
      0.79872941	     -0.05126556	     -0.00052762	     -0.19306673	     -0.05616746	      0.88280810	     -0.00035030	     -0.20948294	     -0.00000001	      0.00000000	     35.24898284
      0.80022834	     -0.05133687	     -0.00053007	     -0.19313756	     -0.05616706	      0.88280912	     -0.00035093	     -0.20948715	     -0.00000001	      0.00000000	     35.17413654
      0.80172728	     -0.05141095	     -0.00053497	     -0.19321110	     -0.05616674	      0.88281010	     -0.00035159	     -0.20949128	     -0.00000001	      0.00000000	     35.16758718
      0.80276566	     -0.05145939	     -0.00053504	     -0.19325929	     -0.05616656	      0.88281076	     -0.00035208	     -0.20949411	     -0.00000001	      0.00000000	     35.06236644
      0.80380404	     -0.05150989	     -0.00053735	     -0.19330948	     -0.05616641	      0.88281139	     -0.00035258	     -0.20949690	     -0.00000001	      0.00000000	     35.02684541
      0.80540160	     -0.05158626	     -0.00053954	     -0.19338542	     -0.05616624	      0.88281232	     -0.00035338	     -0.20950111	     -0.00000001	      0.00000000	     34.94356430
      0.80672241	     -0.05165031	     -0.00054261	     -0.19344909	     -0.05616616	      0.88281305	     -0.00035408	     -0.20950450	     -0.00000001	      0.00000000	     34.91018381
      0.80804322	     -0.05171217	     -0.00054332	     -0.19351067	     -0.05616612	      0.88281374	     -0.00035480	     -0.20950781	     -0.00000001	      0.00000000	     34.81541075
      0.80936403	     -0.05177616	     -0.00054695	     -0.19357428	     -0.05616613	      0.88281439	     -0.00035555	     -0.20951102	     -0.00000001	      0.00000000	     34.81144801
      0.81054246	     -0.05183047	     -0.00054700	     -0.19362838	     -0.05616618	      0.88281494	     -0.00035624	     -0.20951380	     -0.00000001	      0.00000000	     34.70058121
      0.81172089	     -0.05188652	     -0.00054961	     -0.19368414	     -0.05616625	      0.88281545	     -0.00035696	     -0.20951649	     -0.00000001	      0.00000000	     34.67842250
      0.81289933	     -0.05194086	     -0.00055048	     -0.19373826	     -0.05616636	      0.88281593	     -0.00035769	     -0.20951909	     -0.00000001	      0.00000000	     34.60206830
      0.81442102	     -0.05201148	     -0.00055332	     -0.19380856	     -0.05616655	      0.88281648	     -0.00035867	     -0.20952229	     -0.00000001	      0.00000000	     34.57963620
      0.81562537	     -0.05206499	     -0.00055335	     -0.19386190	     -0.05616673	      0.88281688	     -0.00035947	     -0.20952471	     -0.00000001	      0.00000000	     34.47572100
      0.81682971	     -0.05211912	     -0.00055558	     -0.19391580	     -0.05616694	      0.88281724	     -0.00036029	     -0.20952699	     -0.00000001	      0.00000000	     34.46513092
      0.81803406	     -0.05217118	     -0.00055609	     -0.19396770	     -0.05616717	      0.88281755	     -0.00036113	     -0.20952913	     -0.00000001	      0.00000000	     34.38746855
      0.81953569	     -0.05223614	     -0.00055857	     -0.19403241	     -0.05616750	      0.88281789	     -0.00036221	     -0.20953158	     -0.00000001	      0.00000000	     34.38451289
      0.82072406	     -0.05228542	     -0.00055855	     -0.19408157	     -0.05616778	      0.88281810	     -0.00036308	     -0.20953336	     -0.00000001	      0.00000000	     34.27147372
      0.82191243	     -0.05233482	     -0.00056051	     -0.19413079	     -0.05616809	      0.88281828	     -0.00036398	     -0.20953499	     -0.00000001	      0.00000000	     34.26335313
      0.82310081	     -0.05238307	     -0.00056088	     -0.19417893	     -0.05616842	      0.88281841	     -0.00036489	     -0.20953649	     -0.00000001	      0.00000000	     34.18191245
      0.82466129	     -0.05244662	     -0.00056304	     -0.19424230	     -0.05616887	      0.88281851	     -0.00036611	     -0.20953826	     -0.00000001	      0.00000000	     34.18074601
      0.82584478	     -0.05249310	     -0.00056265	     -0.19428871	     -0.05616924	      0.88281854	     -0.00036706	     -0.20953947	     -0.00000001	      0.00000000	     34.06334110
      0.82702827	     -0.05253981	     -0.00056424	     -0.19433530	     -0.05616962	      0.88281853	     -0.00036803	     -0.20954055	     -0.00000001	     -0.00000000	     34.06452287
      0.82845351	     -0.05259411	     -0.00056426	     -0.19438952	     -0.05617011	      0.88281845	     -0.00036921	     -0.20954167	     -0.00000001	     -0.00000000	     33.96404418
      0.82973460	     -0.05264278	     -0.00056623	     -0.19443808	     -0.05617055	      0.88281833	     -0.00037030	     -0.20954250	     -0.00000001	     -0.00000000	     33.99559154
      0.83101569	     -0.05268951	     -0.00056561	     -0.19448479	     -0.05617102	      0.88281815	     -0.00037140	     -0.20954316	     -0.00000001	     -0.00000000	     33.86709194
      0.83229678	     -0.05273643	     -0.00056747	     -0.19453161	     -0.05617150	      0.88281792	     -0.00037252	     -0.20954365	     -0.00000001	     -0.00000000	     33.90540521
      0.83357787	     -0.05278142	     -0.00056652	     -0.19457661	     -0.05617198	      0.88281764	     -0.00037366	     -0.20954397	     -0.00000001	     -0.00000000	     33.76401616
      0.83485896	     -0.05282646	     -0.00056821	     -0.19462158	     -0.05617248	      0.88281731	     -0.00037481	     -0.20954411	     -0.00000001	     -0.00000000	     33.81195487
      0.83614005	     -0.05286954	     -0.00056693	     -0.19466470	     -0.05617299	      0.88281693	     -0.00037598	     -0.20954407	     -0.00000001	     -0.00000000	     33.65939519
      0.83742114	     -0.05291247	     -0.00056842	     -0.19470758	     -0.05617351	      0.88281649	     -0.00037717	     -0.20954385	     -0.00000001	     -0.00000000	     33.71728295
      0.83870223	     -0.05295336	     -0.00056680	     -0.19474855	     -0.05617403	      0.88281601	     -0.00037836	     -0.20954343	     -0.00000001	     -0.00000000	     33.55347704
      0.83998332	     -0.05299394	     -0.00056804	     -0.19478911	     -0.05617455	      0.88281547	     -0.00037958	     -0.20954282	     -0.00000001	     -0.00000000	     33.61968213
      0.84126441	     -0.05303247	     -0.00056601	     -0.19482774	     -0.05617508	      0.88281488	     -0.00038080	     -0.20954200	     -0.00000001	     -0.00000000	     33.44344532
      0.84254550	     -0.05307081	     -0.00056695	     -0.19486608	     -0.05617561	      0.88281424	     -0.00038204	     -0.20954097	     -0.00000001	     -0.00000000	     33.51561716
      0.84382659	     -0.05310774	     -0.00056461	     -0.19490314	     -0.05617615	      0.88281356	     -0.00038328	     -0.20953974	     -0.00000001	     -0.00000000	     33.32567030
      0.84510768	     -0.05314472	     -0.00056534	     -0.19494016	     -0.05617668	      0.88281282	     -0.00038454	     -0.20953831	     -0.00000001	     -0.00000000	     33.40381776
      0.84638876	     -0.05318017	     -0.00056270	     -0.19497576	     -0.05617721	      0.88281204	     -0.00038581	     -0.20953670	     -0.00000001	     -0.00000000	     33.20528063
      0.84766985	     -0.05321543	     -0.00056318	     -0.19501107	     -0.05617774	      0.88281120	     -0.00038709	     -0.20953489	     -0.00000001	     -0.00000000	     33.28915053
      0.84895094	     -0.05324934	     -0.00056029	     -0.19504516	     -0.05617827	      0.88281032	     -0.00038838	     -0.20953289	     -0.00000001	     -0.00000000	     33.08200970
      0.85023203	     -0.05328305	     -0.00056057	     -0.19507895	     -0.05617879	      0.88280939	     -0.00038967	     -0.20953071	     -0.00000001	     -0.00000001	     33.16967897
      0.85151312	     -0.05331546	     -0.00055738	     -0.19511156	     -0.05617931	      0.88280842	     -0.00039097	     -0.20952834	     -0.00000001	     -0.00000001	     32.95342070
      0.85279421	     -0.05334767	     -0.00055733	     -0.19514386	     -0.05617981	      0.88280739	     -0.00039228	     -0.20952579	     -0.00000001	     -0.00000001	     33.03961857
      0.85407530	     -0.05337881	     -0.00055401	     -0.19517523	     -0.05618031	      0.88280632	     -0.00039360	     -0.20952307	     -0.00000001	     -0.00000001	     32.81762121
      0.85535639	     -0.05340983	     -0.00055386	     -0.19520636	     -0.05618080	      0.88280521	     -0.00039492	     -0.20952017	     -0.00000001	     -0.00000001	     32.90880849
      0.85663748	     -0.05343990	     -0.00055056	     -0.19523666	     -0.05618129	      0.88280405	     -0.00039625	     -0.20951711	     -0.00000001	     -0.00000001	     32.68530003
      0.85791857	     -0.05346974	     -0.00055039	     -0.19526662	     -0.05618176	      0.88280285	     -0.00039758	     -0.20951389	     -0.00000001	     -0.00000001	     32.78017568
      0.85919966	     -0.05349855	     -0.00054719	     -0.19529567	     -0.05618221	      0.88280161	     -0.00039891	     -0.20951052	     -0.00000001	     -0.00000001	     32.55856651
      0.86048075	     -0.05352699	     -0.00054709	     -0.19532426	     -0.05618266	      0.88280032	     -0.00040026	     -0.20950698	     -0.00000001	     -0.00000001	     32.65802398
      0.86176184	     -0.05355439	     -0.00054417	     -0.19535189	     -0.05618309	      0.88279899	     -0.00040160	     -0.20950330	     -0.00000001	     -0.00000001	     32.43733902
      0.86304293	     -0.05358125	     -0.00054429	     -0.19537889	     -0.05618351	      0.88279762	     -0.00040295	     -0.20949945	     -0.00000001	     -0.00000001	     32.54238128
      0.86432402	     -0.05360697	     -0.00054179	     -0.19540485	     -0.05618391	      0.88279620	     -0.00040430	     -0.20949546	     -0.00000001	     -0.00000001	     32.32156780
      0.86560511	     -0.05363197	     -0.00054225	     -0.19542999	     -0.05618429	      0.88279475	     -0.00040566	     -0.20949131	     -0.00000001	     -0.00000001	     32.43265817
      0.86688620	     -0.05365508	     -0.00054041	     -0.19545332	     -0.05618465	      0.88279326	     -0.00040702	     -0.20948704	     -0.00000001	     -0.00000001	     32.21015507
      0.86816729	     -0.05367769	     -0.00054144	     -0.19547607	     -0.05618500	      0.88279173	     -0.00040838	     -0.20948264	     -0.00000001	     -0.00000001	     32.32466423
      0.86944838	     -0.05369887	     -0.00054019	     -0.19549746	     -0.05618533	      0.88279016	     -0.00040974	     -0.20947815	     -0.00000001	     -0.00000001	     32.10350355
      0.87072947	     -0.05371854	     -0.00054154	     -0.19551725	     -0.05618563	      0.88278855	     -0.00041111	     -0.20947354	     -0.00000001	     -0.00000001	     32.23051869
      0.87201056	     -0.05373626	     -0.00054073	     -0.19553517	     -0.05618592	      0.88278691	     -0.00041248	     -0.20946883	     -0.00000001	     -0.00000001	     32.01337970
      0.87329165	     -0.05375230	     -0.00054234	     -0.19555134	     -0.05618618	      0.88278523	     -0.00041385	     -0.20946401	     -0.00000001	     -0.00000001	     32.14486778
      0.87457274	     -0.05376640	     -0.00054194	     -0.19556564	     -0.05618642	      0.88278351	     -0.00041522	     -0.20945908	     -0.00000001	     -0.00000001	     31.93050456
      0.87585383	     -0.05377861	     -0.00054377	     -0.19557797	     -0.05618664	      0.88278176	     -0.00041659	     -0.20945406	     -0.00000001	     -0.00000001	     32.06485493
      0.87713492	     -0.05378855	     -0.00054370	     -0.19558809	     -0.05618684	      0.88277998	     -0.00041797	     -0.20944895	     -0.00000001	     -0.00000001	     31.85650161
      0.87841601	     -0.05379635	     -0.00054565	     -0.19559601	     -0.05618701	      0.88277816	     -0.00041934	     -0.20944374	     -0.00000001	     -0.00000001	     31.98986567
      0.87969710	     -0.05380219	     -0.00054583	     -0.19560204	     -0.05618716	      0.88277632	     -0.00042071	     -0.20943847	     -0.00000001	     -0.00000001	     31.78547174
      0.88097819	     -0.05380630	     -0.00054790	     -0.19560626	     -0.05618728	      0.88277444	     -0.00042208	     -0.20943314	     -0.00000001	     -0.00000001	     31.91458689
      0.88225928	     -0.05380837	     -0.00054833	     -0.19560850	     -0.05618738	      0.88277254	     -0.00042345	     -0.20942777	     -0.00000001	     -0.00000001	     31.72069217
      0.88354037	     -0.05380839	     -0.00055044	     -0.19560863	     -0.05618746	      0.88277060	     -0.00042482	     -0.20942236	     -0.00000001	     -0.00000001	     31.84733593
      0.88482146	     -0.05380617	     -0.00055101	     -0.19560658	     -0.05618751	      0.88276864	     -0.00042618	     -0.20941693	     -0.00000001	     -0.00000001	     31.66582839
      0.88610255	     -0.05380181	     -0.00055312	     -0.19560233	     -0.05618753	      0.88276665	     -0.00042754	     -0.20941148	     -0.00000001	     -0.00000001	     31.78737090
      0.88738364	     -0.05379530	     -0.00055379	     -0.19559597	     -0.05618753	      0.88276463	     -0.00042889	     -0.20940602	     -0.00000001	     -0.00000001	     31.61673941
      0.88866473	     -0.05378701	     -0.00055589	     -0.19558778	     -0.05618751	      0.88276260	     -0.00043024	     -0.20940054	     -0.00000001	     -0.00000001	     31.73075498
      0.88994582	     -0.05377688	     -0.00055668	     -0.19557779	     -0.05618746	      0.88276053	     -0.00043159	     -0.20939508	     -0.00000001	     -0.00000001	     31.57044216
      0.89122691	     -0.05376487	     -0.00055876	     -0.19556588	     -0.05618739	      0.88275845	     -0.00043293	     -0.20938962	     -0.00000001	     -0.00000001	     31.67980210
      0.89250800	     -0.05375105	     -0.00055962	     -0.19555220	     -0.05618729	      0.88275634	     -0.00043426	     -0.20938419	     -0.00000001	     -0.00000001	     31.53237919
      0.89378909	     -0.05373575	     -0.00056169	     -0.19553699	     -0.05618717	      0.88275421	     -0.00043558	     -0.20937878	     -0.00000001	     -0.00000001	     31.63425947
      0.89507018	     -0.05371891	     -0.00056260	     -0.19552027	     -0.05618702	      0.88275207	     -0.00043690	     -0.20937341	     -0.00000001	     -0.00000001	     31.49920884
      0.89660766	     -0.05369669	     -0.00056547	     -0.19549813	     -0.05618681	      0.88274946	     -0.00043847	     -0.20936703	     -0.00000001	     -0.00000001	     31.72234467
      0.89773399	     -0.05367911	     -0.00056557	     -0.19548067	     -0.05618664	      0.88274754	     -0.00043961	     -0.20936241	     -0.00000001	     -0.00000001	     31.45900042
      0.89886032	     -0.05366077	     -0.00056731	     -0.19546239	     -0.05618645	      0.88274561	     -0.00044074	     -0.20935783	     -0.00000001	     -0.00000001	     31.54386415
      0.90038669	     -0.05363492	     -0.00056853	     -0.19543665	     -0.05618616	      0.88274297	     -0.00044227	     -0.20935172	     -0.00000001	     -0.00000001	     31.42766443
      0.90174874	     -0.05361081	     -0.00057106	     -0.19541258	     -0.05618587	      0.88274059	     -0.00044362	     -0.20934639	     -0.00000001	     -0.00000001	     31.61879140
      0.90311078	     -0.05358548	     -0.00057130	     -0.19538737	     -0.05618555	      0.88273820	     -0.00044496	     -0.20934117	     -0.00000001	     -0.00000001	     31.35124586
      0.90428089	     -0.05356291	     -0.00057390	     -0.19536481	     -0.05618526	      0.88273613	     -0.00044610	     -0.20933677	     -0.00000001	     -0.00000001	     31.59097792
      0.90545099	     -0.05353962	     -0.00057465	     -0.19534159	     -0.05618495	      0.88273405	     -0.00044723	     -0.20933247	     -0.00000001	     -0.00000001	     31.46273505
      0.90687272	     -0.05351061	     -0.00057703	     -0.19531261	     -0.05618455	      0.88273151	     -0.00044860	     -0.20932738	     -0.00000001	     -0.00000001	     31.60152387
      0.90829445	     -0.05348088	     -0.00057755	     -0.19528296	     -0.05618412	      0.88272896	     -0.00044994	     -0.20932244	     -0.00000001	     -0.00000001	     31.37904455
      0.90944860	     -0.05345626	     -0.00058018	     -0.19525832	     -0.05618375	      0.88272688	     -0.00045103	     -0.20931855	     -0.00000001	     -0.00000001	     31.61305086
      0.91060275	     -0.05343111	     -0.00058104	     -0.19523322	     -0.05618337	      0.88272478	     -0.00045210	     -0.20931477	     -0.00000001	     -0.00000001	     31.50969843
      0.91205706	     -0.05339896	     -0.00058345	     -0.19520107	     -0.05618286	      0.88272214	     -0.00045344	     -0.20931018	     -0.00000001	     -0.00000001	     31.64472918
      0.91351138	     -0.05336663	     -0.00058396	     -0.19516879	     -0.05618232	      0.88271947	     -0.00045476	     -0.20930579	     -0.00000001	     -0.00000001	     31.41951862
      0.91462383	     -0.05334195	     -0.00058661	     -0.19514407	     -0.05618189	      0.88271743	     -0.00045575	     -0.20930259	     -0.00000001	     -0.00000001	     31.65382400
      0.91573629	     -0.05331714	     -0.00058755	     -0.19511927	     -0.05618145	      0.88271538	     -0.00045674	     -0.20929953	     -0.00000001	     -0.00000001	     31.57381321
      0.91725259	     -0.05328302	     -0.00058979	     -0.19508512	     -0.05618082	      0.88271258	     -0.00045807	     -0.20929560	     -0.00000001	     -0.00000001	     31.67194932
      0.91876890	     -0.05324854	     -0.00058976	     -0.19505069	     -0.05618017	      0.88270976	     -0.00045938	     -0.20929196	     -0.00000001	     -0.00000001	     31.41877372
      0.91983488	     -0.05322480	     -0.00059181	     -0.19502689	     -0.05617969	      0.88270778	     -0.00046029	     -0.20928957	     -0.00000001	     -0.00000001	     31.63007121
      0.92090087	     -0.05320187	     -0.00059206	     -0.19500397	     -0.05617921	      0.88270579	     -0.00046118	     -0.20928737	     -0.00000001	     -0.00000001	     31.53890039
      0.92251272	     -0.05317191	     -0.00059346	     -0.19497398	     -0.05617845	      0.88270277	     -0.00046252	     -0.20928446	     -0.00000001	     -0.00000001	     31.56791771
      0.92385595	     -0.05315373	     -0.00059399	     -0.19495577	     -0.05617780	      0.88270024	     -0.00046362	     -0.20928260	     -0.00000001	     -0.00000001	     31.37392839
      0.92519918	     -0.05314208	     -0.00059663	     -0.19494402	     -0.05617713	      0.88269771	     -0.00046470	     -0.20928143	     -0.00000001	     -0.00000001	     31.51948375
      0.92654240	     -0.05313689	     -0.00059752	     -0.19493878	     -0.05617644	      0.88269516	     -0.00046576	     -0.20928109	     -0.00000001	     -0.00000001	     31.19467452
      0.92774332	     -0.05313782	     -0.00060099	     -0.19493957	     -0.05617581	      0.88269287	     -0.00046669	     -0.20928158	     -0.00000001	     -0.00000001	     31.38434543
      0.92894423	     -0.05314350	     -0.00060283	     -0.19494516	     -0.05617517	      0.88269057	     -0.00046761	     -0.20928289	     -0.00000001	     -0.00000001	     31.14783892
      0.93014514	     -0.05315362	     -0.00060618	     -0.19495514	     -0.05617451	      0.88268826	     -0.00046852	     -0.20928505	     -0.00000001	     -0.00000001	     31.17943192
      0.93168954	     -0.05317312	     -0.00060946	     -0.19497450	     -0.05617364	      0.88268526	     -0.00046967	     -0.20928917	     -0.00000001	     -0.00000001	     30.89667471
      0.93291736	     -0.05319389	     -0.00061401	     -0.19499508	     -0.05617293	      0.88268286	     -0.00047056	     -0.20929355	     -0.00000001	     -0.00000001	     31.02531620
      0.93414518	     -0.05321910	     -0.00061698	     -0.19502016	     -0.05617221	      0.88268044	     -0.00047143	     -0.20929895	     -0.00000001	     -0.00000001	     30.73441197
      0.93537299	     -0.05324890	     -0.00062140	     -0.19504979	     -0.05617147	      0.88267800	     -0.00047229	     -0.20930540	     -0.00000001	     -0.00000001	     30.72944480
      0.93689905	     -0.05329218	     -0.00062560	     -0.19509289	     -0.05617052	      0.88267493	     -0.00047333	     -0.20931490	     -0.00000001	     -0.00000001	     30.35626687
      0.93811251	     -0.05333128	     -0.00063085	     -0.19513180	     -0.05616974	      0.88267246	     -0.00047414	     -0.20932367	     -0.00000001	     -0.00000001	     30.44333326
      0.93932597	     -0.05337369	     -0.00063439	     -0.19517409	     -0.05616895	      0.88266996	     -0.00047493	     -0.20933350	     -0.00000001	     -0.00000001	     30.11641661
      0.94053943	     -0.05341903	     -0.00063902	     -0.19521926	     -0.05616813	      0.88266744	     -0.00047570	     -0.20934438	     -0.00000001	     -0.00000001	     30.04304585
      0.94212463	     -0.05348297	     -0.00064355	     -0.19528305	     -0.05616704	      0.88266411	     -0.00047668	     -0.20936015	     -0.00000001	     -0.00000001	     29.62457112
      0.94333681	     -0.05353524	     -0.00064846	     -0.19533517	     -0.05616618	      0.88266153	     -0.00047740	     -0.20937337	     -0.00000001	     -0.00000001	     29.64588589
      0.94454899	     -0.05359055	     -0.00065119	     -0.19539041	     -0.05616529	      0.88265892	     -0.00047811	     -0.20938760	     -0.00000001	     -0.00000001	     29.29121053
      0.94576118	     -0.05364867	     -0.00065470	     -0.19544844	     -0.05616438	      0.88265629	     -0.00047879	     -0.20940280	     -0.00000001	     -0.00000001	     29.15982055
      0.94738806	     -0.05373021	     -0.00065783	     -0.19552992	     -0.05616313	      0.88265271	     -0.00047966	     -0.20942471	     -0.00000001	     -0.00000002	     28.72019553
      0.94859346	     -0.05379255	     -0.00066197	     -0.19559217	     -0.05616216	      0.88265003	     -0.00048029	     -0.20944204	     -0.00000001	     -0.00000002	     28.70465848
      0.94979887	     -0.05385789	     -0.00066439	     -0.19565749	     -0.05616118	      0.88264733	     -0.00048089	     -0.20946031	     -0.00000001	     -0.00000002	     28.37327797
      0.95127569	     -0.05393992	     -0.00066854	     -0.19573946	     -0.05615993	      0.88264398	     -0.00048159	     -0.20948390	     -0.00000001	     -0.00000002	     28.24959640
      0.95259540	     -0.05401318	     -0.00067004	     -0.19581276	     -0.05615878	      0.88264097	     -0.00048219	     -0.20950599	     -0.00000001	     -0.00000002	     27.85101718
      0.95391511	     -0.05408530	     -0.00067320	     -0.19588488	     -0.05615759	      0.88263793	     -0.00048276	     -0.20952891	     -0.00000001	     -0.00000002	     27.81532182
      0.95523482	     -0.05415648	     -0.00067372	     -0.19595616	     -0.05615636	      0.88263487	     -0.00048331	     -0.20955250	     -0.00000001	     -0.00000002	     27.42710709
      0.95655454	     -0.05422758	     -0.00067640	     -0.19602731	     -0.05615510	      0.88263180	     -0.00048382	     -0.20957669	     -0.00000001	     -0.00000002	     27.39983688
      0.95787425	     -0.05429790	     -0.00067621	     -0.19609778	     -0.05615380	      0.88262872	     -0.00048430	     -0.20960138	     -0.00000001	     -0.00000002	     27.02689580
      0.95919396	     -0.05436735	     -0.00067836	     -0.19616732	     -0.05615245	      0.88262563	     -0.00048475	     -0.20962649	     -0.00000001	     -0.00000002	     27.00590984
      0.96051367	     -0.05443599	     -0.00067753	     -0.19623616	     -0.05615106	      0.88262253	     -0.00048518	     -0.20965193	     -0.00000001	     -0.00000002	     26.66544479
      0.96183338	     -0.05450299	     -0.00067941	     -0.19630329	     -0.05614963	      0.88261944	     -0.00048557	     -0.20967761	     -0.00000001	     -0.00000002	     26.66026652
      0.96315309	     -0.05456729	     -0.00067823	     -0.19636782	     -0.05614815	      0.88261636	     -0.00048593	     -0.20970341	     -0.00000001	     -0.00000002	     26.38109766
      0.96447280	     -0.05462845	     -0.00068003	     -0.19642913	     -0.05614662	      0.88261329	     -0.00048627	     -0.20972921	     -0.00000001	     -0.00000002	     26.39303722
      0.96579251	     -0.05468610	     -0.00067848	     -0.19648705	     -0.05614505	      0.88261024	     -0.00048657	     -0.20975489	     -0.00000001	     -0.00000002	     26.16522461
      0.96711222	     -0.05474085	     -0.00067994	     -0.19654199	     -0.05614342	      0.88260722	     -0.00048685	     -0.20978033	     -0.00000001	     -0.00000002	     26.16784197
      0.96843193	     -0.05479177	     -0.00067787	     -0.19659322	     -0.05614175	      0.88260424	     -0.00048709	     -0.20980544	     -0.00000001	     -0.00000002	     25.98933702
      0.96975164	     -0.05483809	     -0.00067881	     -0.19663976	     -0.05614003	      0.88260129	     -0.00048731	     -0.20983011	     -0.00000001	     -0.00000002	     25.99323328
      0.97107135	     -0.05487965	     -0.00067610	     -0.19668167	     -0.05613825	      0.88259839	     -0.00048749	     -0.20985422	     -0.00000001	     -0.00000001	     25.86465884
      0.97239106	     -0.05491693	     -0.00067646	     -0.19671920	     -0.05613642	      0.88259555	     -0.00048765	     -0.20987766	     -0.00000001	     -0.00000001	     25.86049561
      0.97371077	     -0.05495035	     -0.00067300	     -0.19675302	     -0.05613454	      0.88259277	     -0.00048778	     -0.20990038	     -0.00000001	     -0.00000001	     25.75985983
      0.97503048	     -0.05498085	     -0.00067352	     -0.19678377	     -0.05613261	      0.88259006	     -0.00048788	     -0.20992232	     -0.00000001	     -0.00000001	     25.73983672
      0.97635019	     -0.05500875	     -0.00067058	     -0.19681205	     -0.05613062	      0.88258743	     -0.00048795	     -0.20994348	     -0.00000001	     -0.00000001	     25.65548833
      0.97766990	     -0.05503394	     -0.00067130	     -0.19683750	     -0.05612858	      0.88258487	     -0.00048800	     -0.20996385	     -0.00000001	     -0.00000001	     25.62441724
      0.97898961	     -0.05505714	     -0.00066869	     -0.19686107	     -0.05612649	      0.88258241	     -0.00048802	     -0.20998345	     -0.00000001	     -0.00000001	     25.55779139
      0.98030933	     -0.05507882	     -0.00066980	     -0.19688300	     -0.05612434	      0.88258004	     -0.00048801	     -0.21000229	     -0.00000001	     -0.00000001	     25.51753903
      0.98162904	     -0.05509813	     -0.00066689	     -0.19690269	     -0.05612214	      0.88257778	     -0.00048798	     -0.21002038	     -0.00000001	     -0.00000001	     25.46042204
      0.98294875	     -0.05511304	     -0.00066753	     -0.19691787	     -0.05611989	      0.88257562	     -0.00048792	     -0.21003768	     -0.00000001	     -0.00000001	     25.41156598
      0.98426846	     -0.05512643	     -0.00066440	     -0.19693164	     -0.05611758	      0.88257357	     -0.00048784	     -0.21005427	     -0.00000001	     -0.00000001	     25.33773773
      0.98558817	     -0.05513908	     -0.00066496	     -0.19694457	     -0.05611522	      0.88257163	     -0.00048773	     -0.21007019	     -0.00000001	     -0.00000001	     25.28734246
      0.98677450	     -0.05514859	     -0.00066239	     -0.19695441	     -0.05611305	      0.88256999	     -0.00048761	     -0.21008392	     -0.00000001	     -0.00000001	     25.23396281
      0.98796083	     -0.05515616	     -0.00066194	     -0.19696226	     -0.05611084	      0.88256845	     -0.00048747	     -0.21009707	     -0.00000001	     -0.00000001	     25.19877147
      0.98941441	     -0.05516248	     -0.00065983	     -0.19696896	     -0.05610807	      0.88256670	     -0.00048727	     -0.21011234	     -0.00000001	     -0.00000001	     25.15928398
      0.99086799	     -0.05516549	     -0.00065958	     -0.19697230	     -0.05610523	      0.88256510	     -0.00048704	     -0.21012663	     -0.00000001	     -0.00000001	     25.13214722
      0.99208267	     -0.05516436	     -0.00065695	     -0.19697152	     -0.05610282	      0.88256388	     -0.00048683	     -0.21013778	     -0.00000001	     -0.00000001	     25.10205546
      0.99329734	     -0.05515847	     -0.00065595	     -0.19696593	     -0.05610035	      0.88256277	     -0.00048659	     -0.21014812	     -0.00000001	     -0.00000001	     25.09025709
      0.99451201	     -0.05514730	     -0.00065341	     -0.19695511	     -0.05609784	      0.88256177	     -0.00048634	     -0.21015759	     -0.00000001	     -0.00000001	     25.08414460
      0.99617856	     -0.05512431	     -0.00065073	     -0.19693257	     -0.05609433	      0.88256058	     -0.00048596	     -0.21016902	     -0.00000001	     -0.00000000	     25.08687342
      0.99741110	     -0.05510186	     -0.00064668	     -0.19691052	     -0.05609168	      0.88255984	     -0.00048566	     -0.21017627	     -0.00000001	     -0.00000000	     25.08992691
      0.99864364	     -0.05507581	     -0.00064416	     -0.19688481	     -0.05608898	      0.88255921	     -0.00048534	     -0.21018247	     -0.00000001	     -0.00000000	     25.09299382
      1.00012897	     -0.05504163	     -0.00063940	     -0.19685108	     -0.05608567	      0.88255860	     -0.00048492	     -0.21018858	     -0.00000001	     -0.00000000	     25.11345803
      1.00144491	     -0.05500946	     -0.00063710	     -0.19681926	     -0.05608269	      0.88255820	     -0.00048453	     -0.21019282	     -0.00000001	     -0.00000000	     25.12490161
      1.00276086	     -0.05497568	     -0.00063279	     -0.19678586	     -0.05607965	      0.88255793	     -0.00048412	     -0.21019601	     -0.00000001	     -0.00000000	     25.16547716
      1.00407680	     -0.05493923	     -0.00063087	     -0.19674972	     -0.05607657	      0.88255779	     -0.00048369	     -0.21019818	     -0.00000001	     -0.00000000	     25.20331169
      1.00539274	     -0.05489851	     -0.00062702	     -0.19670936	     -0.05607344	      0.88255778	     -0.00048324	     -0.21019930	     -0.00000001	      0.00000000	     25.29001274
      1.00670869	     -0.05485307	     -0.00062569	     -0.19666419	     -0.05607027	      0.88255789	     -0.00048277	     -0.21019933	     -0.00000001	      0.00000000	     25.36796762
      1.00802463	     -0.05480231	     -0.00062259	     -0.19661375	     -0.05606704	      0.88255813	     -0.00048228	     -0.21019822	     -0.00000001	      0.00000000	     25.49428530
      1.00934058	     -0.05474473	     -0.00062179	     -0.19655641	     -0.05606378	      0.88255849	     -0.00048177	     -0.21019589	     -0.00000001	      0.00000000	     25.60872563
      1.01065652	     -0.05467899	     -0.00061896	     -0.19649097	     -0.05606047	      0.88255898	     -0.00048124	     -0.21019224	     -0.00000001	      0.00000000	     25.77839787
      1.01197247	     -0.05460514	     -0.00061838	     -0.19641733	     -0.05605712	      0.88255958	     -0.00048070	     -0.21018718	     -0.00000001	      0.00000000	     25.93294428
      1.01328841	     -0.05452292	     -0.00061580	     -0.19633539	     -0.05605374	      0.88256032	     -0.00048014	     -0.21018064	     -0.00000001	      0.00000000	     26.14114551
      1.01460435	     -0.05443279	     -0.00061541	     -0.19624545	     -0.05605031	      0.88256117	     -0.00047956	     -0.21017256	     -0.00000001	      0.00000000	     26.32581483
      1.01592030	     -0.05433438	     -0.00061269	     -0.19614729	     -0.05604685	      0.88256215	     -0.00047897	     -0.21016291	     -0.00000001	      0.00000001	     26.56344691
      1.01723624	     -0.05422767	     -0.00061209	     -0.19604074	     -0.05604336	      0.88256326	     -0.00047836	     -0.21015166	     -0.00000001	      0.00000001	     26.78664544
      1.01855219	     -0.05411242	     -0.00060896	     -0.19592573	     -0.05603983	      0.88256449	     -0.00047773	     -0.21013879	     -0.00000001	      0.00000001	     27.06663395
      1.01986813	     -0.05398856	     -0.00060824	     -0.19580201	     -0.05603628	      0.88256585	     -0.00047710	     -0.21012425	     -0.00000000	      0.00000001	     27.34358322
      1.02118408	     -0.05385588	     -0.00060470	     -0.19566954	     -0.05603271	      0.88256734	     -0.00047644	     -0.21010805	     -0.00000000	      0.00000001	     27.67097273
      1.02250002	     -0.05371413	     -0.00060377	     -0.19552789	     -0.05602911	      0.88256895	     -0.00047578	     -0.21009015	     -0.00000000	      0.00000001	     27.99711711
      1.02381596	     -0.05356361	     -0.00059939	     -0.19537757	     -0.05602550	      0.88257070	     -0.00047510	     -0.21007053	     -0.00000000	      0.00000001	     28.36193964
      1.02513191	     -0.05340598	     -0.00059844	     -0.19522001	     -0.05602187	      0.88257257	     -0.00047441	     -0.21004922	     -0.00000000	      0.00000001	     28.73459510
      1.02628367	     -0.05326220	     -0.00059444	     -0.19507637	     -0.05601869	      0.88257432	     -0.00047380	     -0.21002921	     -0.00000000	      0.00000001	     29.07034776
      1.02743543	     -0.05311286	     -0.00059237	     -0.19492708	     -0.05601550	      0.88257617	     -0.00047318	     -0.21000795	     -0.00000000	      0.00000001	     29.43427848
      1.02887265	     -0.05291871	     -0.00058816	     -0.19473303	     -0.05601151	      0.88257862	     -0.00047239	     -0.20997970	     -0.00000000	      0.00000001	     29.91932917
      1.03030988	     -0.05271725	     -0.00058595	     -0.19453157	     -0.05600752	      0.88258122	     -0.00047159	     -0.20994958	     -0.00000000	      0.00000001	     30.44879818
      1.03145231	     -0.05255206	     -0.00058191	     -0.19436643	     -0.05600435	      0.88258340	     -0.00047095	     -0.20992435	     -0.00000000	      0.00000001	     30.85772129
      1.03259475	     -0.05238200	     -0.00057972	     -0.19419634	     -0.05600119	      0.88258568	     -0.00047030	     -0.20989801	     -0.00000000	      0.00000001	     31.30661691
      1.03405377	     -0.05215853	     -0.00057541	     -0.19397285	     -0.05599716	      0.88258874	     -0.00046946	     -0.20986277	     -0.00000000	      0.00000001	     31.88336099
      1.03551280	     -0.05192916	     -0.00057298	     -0.19374337	     -0.05599315	      0.88259195	     -0.00046861	     -0.20982581	     -0.00000000	      0.00000002	     32.50795425
      1.03658223	     -0.05175794	     -0.00056867	     -0.19357212	     -0.05599022	      0.88259440	     -0.00046798	     -0.20979768	     -0.00000000	      0.00000002	     32.91713162
      1.03765166	     -0.05158497	     -0.00056620	     -0.19339903	     -0.05598731	      0.88259694	     -0.00046735	     -0.20976872	     -0.00000000	      0.00000002	     33.37296516
      1.03920070	     -0.05133249	     -0.00056142	     -0.19314640	     -0.05598312	      0.88260075	     -0.00046643	     -0.20972543	     -0.00000000	      0.00000002	     34.02072819
      1.04050461	     -0.05111986	     -0.00055850	     -0.19293356	     -0.05597962	      0.88260409	     -0.00046564	     -0.20968789	     -0.00000000	      0.00000002	     34.58527452
      1.04180851	     -0.05090697	     -0.00055375	     -0.19272050	     -0.05597616	      0.88260754	     -0.00046485	     -0.20964948	     -0.00000000	      0.00000002	     35.13452096
      1.04311242	     -0.05069385	     -0.00055117	     -0.19250711	     -0.05597273	      0.88261110	     -0.00046405	     -0.20961028	     -0.00000000	      0.00000002	     35.73288162
      1.04441632	     -0.05048161	     -0.00054548	     -0.19229465	     -0.05596935	      0.88261477	     -0.00046325	     -0.20957038	     -0.00000000	      0.00000002	     36.26752281
      1.04552711	     -0.05030029	     -0.00054414	     -0.19211302	     -0.05596650	      0.88261797	     -0.00046256	     -0.20953595	     -0.00000000	      0.00000002	     36.76453079
      1.04663791	     -0.05012323	     -0.00054117	     -0.19193568	     -0.05596369	      0.88262124	     -0.00046187	     -0.20950125	     -0.00000000	      0.00000002	     37.20394232
      1.04804187	     -0.04990430	     -0.00053876	     -0.19171632	     -0.05596018	      0.88262546	     -0.00046100	     -0.20945720	     -0.00000000	      0.00000002	     37.80920597
      1.04944583	     -0.04969343	     -0.00053420	     -0.19150504	     -0.05595674	      0.88262978	     -0.00046012	     -0.20941315	     -0.00000000	      0.00000002	     38.31243400
      1.05053860	     -0.04953447	     -0.00053298	     -0.19134567	     -0.05595411	      0.88263320	     -0.00045943	     -0.20937897	     -0.00000000	      0.00000002	     38.76870476
      1.05163138	     -0.04937942	     -0.00052984	     -0.19119026	     -0.05595152	      0.88263667	     -0.00045874	     -0.20934496	     -0.00000000	      0.00000002	     39.17613277
      1.05306859	     -0.04918192	     -0.00052692	     -0.19099221	     -0.05594818	      0.88264129	     -0.00045782	     -0.20930054	     -0.00000000	      0.00000002	     39.74738258
      1.05450581	     -0.04899303	     -0.00052192	     -0.19080282	     -0.05594492	      0.88264598	     -0.00045691	     -0.20925658	     -0.00000000	      0.00000002	     40.24373586
      1.05553706	     -0.04886379	     -0.00052105	     -0.19067311	     -0.05594263	      0.88264937	     -0.00045625	     -0.20922539	     -0.00000000	      0.00000002	     40.63825026
      1.05656831	     -0.04874002	     -0.00051853	     -0.19054892	     -0.05594038	      0.88265277	     -0.00045559	     -0.20919456	     -0.00000000	      0.00000002	     40.97013374
      1.05809906	     -0.04856684	     -0.00051616	     -0.19037504	     -0.05593713	      0.88265786	     -0.00045462	     -0.20914959	     -0.00000000	      0.00000002	     41.48333502
      1.05938045	     -0.04843128	     -0.00051326	     -0.19023892	     -0.05593448	      0.88266212	     -0.00045380	     -0.20911277	     -0.00000000	      0.00000002	     41.83700241
      1.06066185	     -0.04830503	     -0.00051242	     -0.19011202	     -0.05593191	      0.88266638	     -0.00045298	     -0.20907680	     -0.00000000	      0.00000002	     42.24474926
      1.06194324	     -0.04818757	     -0.00050941	     -0.18999396	     -0.05592941	      0.88267063	     -0.00045216	     -0.20904177	     -0.00000000	      0.00000002	     42.51903709
      1.06322463	     -0.04807856	     -0.00050967	     -0.18988424	     -0.05592698	      0.88267485	     -0.00045135	     -0.20900772	     -0.00000000	      0.00000002	     42.92910157
      1.06430410	     -0.04799252	     -0.00050708	     -0.18979769	     -0.05592499	      0.88267838	     -0.00045066	     -0.20897982	     -0.00000000	      0.00000002	     43.09288025
      1.06538356	     -0.04791188	     -0.00050666	     -0.18971646	     -0.05592306	      0.88268188	     -0.00044998	     -0.20895266	     -0.00000000	      0.00000002	     43.36045898
      1.06678174	     -0.04781608	     -0.00050498	     -0.18961992	     -0.05592064	      0.88268635	     -0.00044910	     -0.20891859	     -0.00000000	      0.00000002	     43.60531464
      1.06817991	     -0.04772963	     -0.00050537	     -0.18953266	     -0.05591830	      0.88269075	     -0.00044822	     -0.20888581	     -0.00000000	      0.00000002	     43.94744329
      1.06925903	     -0.04766874	     -0.00050337	     -0.18947121	     -0.05591657	      0.88269409	     -0.00044755	     -0.20886142	     -0.00000000	      0.00000002	     44.04557790
      1.07033814	     -0.04761348	     -0.00050348	     -0.18941532	     -0.05591489	      0.88269736	     -0.00044688	     -0.20883782	     -0.00000000	      0.00000002	     44.24941403
      1.07176476	     -0.04754879	     -0.00050262	     -0.18934983	     -0.05591275	      0.88270160	     -0.00044601	     -0.20880786	     -0.00000000	      0.00000002	     44.42570343
      1.07319137	     -0.04749363	     -0.00050424	     -0.18929378	     -0.05591071	      0.88270571	     -0.00044514	     -0.20877933	     -0.00000000	      0.00000002	     44.73138079
      1.07421911	     -0.04745894	     -0.00050306	     -0.18925853	     -0.05590930	      0.88270859	     -0.00044451	     -0.20875969	     -0.00000000	      0.00000002	     44.75671902
      1.07524685	     -0.04742859	     -0.00050387	     -0.18922756	     -0.05590794	      0.88271140	     -0.00044390	     -0.20874079	     -0.00000000	      0.00000002	     44.90940028
      1.07676121	     -0.04739079	     -0.00050418	     -0.18918886	     -0.05590603	      0.88271540	     -0.00044300	     -0.20871428	     -0.00000000	      0.00000002	     45.06011367
      1.07803913	     -0.04736533	     -0.00050581	     -0.18916260	     -0.05590451	      0.88271864	     -0.00044225	     -0.20869313	     -0.00000000	      0.00000002	     45.25736610
      1.07931705	     -0.04734527	     -0.00050570	     -0.18914180	     -0.05590306	      0.88272176	     -0.00044151	     -0.20867308	     -0.00000000	      0.00000002	     45.32154714
      1.08059497	     -0.04733127	     -0.00050825	     -0.18912699	     -0.05590169	      0.88272474	     -0.00044078	     -0.20865412	     -0.00000000	      0.00000002	     45.54524954
      1.08174215	     -0.04732275	     -0.00050802	     -0.18911781	     -0.05590053	      0.88272731	     -0.00044014	     -0.20863801	     -0.00000000	      0.00000001	     45.55765856
      1.08288932	     -0.04731893	     -0.00051010	     -0.18911327	     -0.05589943	      0.88272977	     -0.00043950	     -0.20862275	     -0.00000000	      0.00000001	     45.71522975
      1.08403650	     -0.04731901	     -0.00051083	     -0.18911267	     -0.05589839	      0.88273211	     -0.00043887	     -0.20860833	     -0.00000000	      0.00000001	     45.77275609
      1.08549552	     -0.04732552	     -0.00051352	     -0.18911827	     -0.05589716	      0.88273493	     -0.00043809	     -0.20859118	     -0.00000000	      0.00000001	     45.95602169
      1.08666126	     -0.04733454	     -0.00051384	     -0.18912663	     -0.05589625	      0.88273706	     -0.00043747	     -0.20857844	     -0.00000000	      0.00000001	     45.96329701
      1.08782699	     -0.04734765	     -0.00051646	     -0.18913901	     -0.05589540	      0.88273906	     -0.00043687	     -0.20856654	     -0.00000000	      0.00000001	     46.09931343
      1.08899272	     -0.04736475	     -0.00051765	     -0.18915543	     -0.05589461	      0.88274096	     -0.00043628	     -0.20855549	     -0.00000000	      0.00000001	     46.13192720
      1.09043938	     -0.04739216	     -0.00052098	     -0.18918195	     -0.05589372	      0.88274315	     -0.00043556	     -0.20854294	     -0.00000000	      0.00000001	     46.29447147
      1.09158646	     -0.04741718	     -0.00052153	     -0.18920634	     -0.05589308	      0.88274476	     -0.00043500	     -0.20853389	     -0.00000000	      0.00000001	     46.27694673
      1.09273354	     -0.04744672	     -0.00052416	     -0.18923519	     -0.05589250	      0.88274626	     -0.00043446	     -0.20852561	     -0.00000000	      0.00000001	     46.38751951
      1.09388063	     -0.04747935	     -0.00052538	     -0.18926718	     -0.05589198	      0.88274766	     -0.00043393	     -0.20851809	     -0.00000000	      0.00000001	     46.40600099
      1.09538644	     -0.04752892	     -0.00052854	     -0.18931587	     -0.05589139	      0.88274934	     -0.00043325	     -0.20850937	     -0.00000000	      0.00000001	     46.52974089
      1.09652664	     -0.04756977	     -0.00052881	     -0.18935614	     -0.05589100	      0.88275049	     -0.00043275	     -0.20850362	     -0.00000000	      0.00000001	     46.48766981
      1.09766684	     -0.04761565	     -0.00053115	     -0.18940138	     -0.05589067	      0.88275155	     -0.00043226	     -0.20849861	     -0.00000000	      0.00000001	     46.55999473
      1.09904195	     -0.04767476	     -0.00053200	     -0.18945978	     -0.05589035	      0.88275269	     -0.00043169	     -0.20849354	     -0.00000000	      0.00000001	     46.53563093
      1.10027546	     -0.04773416	     -0.00053498	     -0.18951850	     -0.05589012	      0.88275360	     -0.00043120	     -0.20848988	     -0.00000000	      0.00000000	     46.61388609
      1.10150897	     -0.04779631	     -0.00053524	     -0.18958007	     -0.05588996	      0.88275440	     -0.00043073	     -0.20848706	     -0.00000000	      0.00000000	     46.54292900
      1.10274249	     -0.04786624	     -0.00053871	     -0.18964932	     -0.05588985	      0.88275511	     -0.00043027	     -0.20848508	     -0.00000000	      0.00000000	     46.59540534
      1.10397600	     -0.04793804	     -0.00053902	     -0.18972056	     -0.05588980	      0.88275571	     -0.00042983	     -0.20848393	     -0.00000000	      0.00000000	     46.50459634
      1.10520951	     -0.04801758	     -0.00054253	     -0.18979945	     -0.05588981	      0.88275621	     -0.00042941	     -0.20848360	     -0.00000000	      0.00000000	     46.52326627
      1.10644302	     -0.04809845	     -0.00054257	     -0.18987980	     -0.05588988	      0.88275662	     -0.00042901	     -0.20848410	     -0.00000000	      0.00000000	     46.41041872
      1.10767653	     -0.04818809	     -0.00054632	     -0.18996882	     -0.05589000	      0.88275693	     -0.00042862	     -0.20848540	     -0.00000000	      0.00000000	     46.39133243
      1.10891004	     -0.04827818	     -0.00054634	     -0.19005842	     -0.05589017	      0.88275716	     -0.00042826	     -0.20848752	     -0.00000000	      0.00000000	     46.26308066
      1.11014355	     -0.04837780	     -0.00055038	     -0.19015744	     -0.05589039	      0.88275730	     -0.00042791	     -0.20849044	     -0.00000000	      0.00000000	     46.19674433
      1.11137706	     -0.04847688	     -0.00055034	     -0.19025607	     -0.05589065	      0.88275736	     -0.00042759	     -0.20849418	     -0.00000000	      0.00000000	     46.05647579
      1.11261057	     -0.04858577	     -0.00055410	     -0.19036441	     -0.05589097	      0.88275733	     -0.00042728	     -0.20849870	     -0.00000000	     -0.00000000	     45.93328464
      1.11384408	     -0.04869371	     -0.00055411	     -0.19047193	     -0.05589132	      0.88275722	     -0.00042700	     -0.20850407	     -0.00000000	     -0.00000000	     45.77585184
      1.11507759	     -0.04881302	     -0.00055862	     -0.19059070	     -0.05589172	      0.88275704	     -0.00042673	     -0.20851024	     -0.00000000	     -0.00000000	     45.58702577
      1.11631110	     -0.04892959	     -0.00055854	     -0.19070691	     -0.05589215	      0.88275678	     -0.00042649	     -0.20851723	     -0.00000000	     -0.00000000	     45.42913007
      1.11754461	     -0.04905832	     -0.00056318	     -0.19083514	     -0.05589262	      0.88275644	     -0.00042627	     -0.20852498	     -0.00000000	     -0.00000000	     45.18013011
      1.11877812	     -0.04918336	     -0.00056311	     -0.19095985	     -0.05589312	      0.88275603	     -0.00042607	     -0.20853353	     -0.00000000	     -0.00000000	     45.01930683
      1.12001163	     -0.04932147	     -0.00056788	     -0.19109749	     -0.05589366	      0.88275555	     -0.00042589	     -0.20854282	     -0.00000000	     -0.00000000	     44.70551267
      1.12124514	     -0.04945510	     -0.00056795	     -0.19123084	     -0.05589422	      0.88275499	     -0.00042573	     -0.20855289	     -0.00000000	     -0.00000000	     44.54037066
      1.12247865	     -0.04960185	     -0.00057279	     -0.19137718	     -0.05589481	      0.88275437	     -0.00042560	     -0.20856368	     -0.00000000	     -0.00000000	     44.17146409
      1.12371216	     -0.04974251	     -0.00057304	     -0.19151760	     -0.05589542	      0.88275367	     -0.00042549	     -0.20857520	     -0.00000000	     -0.00000000	     44.01216906
      1.12494568	     -0.04989469	     -0.00057783	     -0.19166941	     -0.05589605	      0.88275290	     -0.00042540	     -0.20858736	     -0.00000000	     -0.00000000	     43.61139978
      1.12617919	     -0.05003902	     -0.00057826	     -0.19181354	     -0.05589669	      0.88275206	     -0.00042533	     -0.20860014	     -0.00000000	     -0.00000000	     43.45856362
      1.12741270	     -0.05019325	     -0.00058286	     -0.19196747	     -0.05589735	      0.88275114	     -0.00042529	     -0.20861341	     -0.00000000	     -0.00000001	     43.03659050
      1.12864621	     -0.05033900	     -0.00058347	     -0.19211307	     -0.05589802	      0.88275016	     -0.00042527	     -0.20862716	     -0.00000000	     -0.00000001	     42.87853166
      1.12987972	     -0.05049327	     -0.00058778	     -0.19226709	     -0.05589870	      0.88274911	     -0.00042527	     -0.20864126	     -0.00000000	     -0.00000001	     42.44361694
      1.13111323	     -0.05063923	     -0.00058859	     -0.19241296	     -0.05589938	      0.88274799	     -0.00042530	     -0.20865571	     -0.00000000	     -0.00000001	     42.27001312
      1.13234674	     -0.05079232	     -0.00059253	     -0.19256587	     -0.05590007	      0.88274681	     -0.00042535	     -0.20867038	     -0.00000000	     -0.00000001	     41.83257543
      1.13358025	     -0.05093779	     -0.00059352	     -0.19271128	     -0.05590075	      0.88274555	     -0.00042542	     -0.20868528	     -0.00000000	     -0.00000001	     41.63778721
      1.13481376	     -0.05108895	     -0.00059706	     -0.19286233	     -0.05590143	      0.88274423	     -0.00042552	     -0.20870031	     -0.00000000	     -0.00000001	     41.20639017
      1.13604727	     -0.05123344	     -0.00059822	     -0.19300680	     -0.05590210	      0.88274285	     -0.00042564	     -0.20871547	     -0.00000000	     -0.00000001	     40.98788326
      1.13728078	     -0.05138228	     -0.00060140	     -0.19315558	     -0.05590276	      0.88274140	     -0.00042579	     -0.20873069	     -0.00000000	     -0.00000001	     40.56946117
      1.13851429	     -0.05152552	     -0.00060273	     -0.19329885	     -0.05590342	      0.88273990	     -0.00042596	     -0.20874597	     -0.00000000	     -0.00000001	     40.32890890
      1.13974780	     -0.05167177	     -0.00060558	     -0.19344509	     -0.05590405	      0.88273833	     -0.00042615	     -0.20876126	     -0.00000000	     -0.00000001	     39.92900015
      1.14098131	     -0.05181324	     -0.00060705	     -0.19358662	     -0.05590467	      0.88273671	     -0.00042637	     -0.20877655	     -0.00000000	     -0.00000001	     39.67138426
      1.14247969	     -0.05198790	     -0.00061059	     -0.19376133	     -0.05590540	      0.88273467	     -0.00042667	     -0.20879506	     -0.00000000	     -0.00000001	     39.16957360
      1.14362923	     -0.05211460	     -0.00061122	     -0.19388816	     -0.05590594	      0.88273305	     -0.00042692	     -0.20880922	     -0.00000000	     -0.00000001	     39.00565056
      1.14477878	     -0.05224448	     -0.00061363	     -0.19401813	     -0.05590646	      0.88273138	     -0.00042719	     -0.20882329	     -0.00000000	     -0.00000001	     38.63870025
      1.14622771	     -0.05240140	     -0.00061513	     -0.19417522	     -0.05590707	      0.88272923	     -0.00042757	     -0.20884089	     -0.00000000	     -0.00000001	     38.36526328
      1.14767664	     -0.05256086	     -0.00061874	     -0.19433483	     -0.05590765	      0.88272701	     -0.00042798	     -0.20885829	     -0.00000000	     -0.00000001	     37.82854479
      1.14876418	     -0.05267109	     -0.00061886	     -0.19444526	     -0.05590806	      0.88272530	     -0.00042831	     -0.20887124	     -0.00000000	     -0.00000001	     37.73931918
      1.14985172	     -0.05278414	     -0.00062076	     -0.19455847	     -0.05590844	      0.88272357	     -0.00042866	     -0.20888403	     -0.00000000	     -0.00000001	     37.41892065
      1.15139376	     -0.05293720	     -0.00062227	     -0.19471182	     -0.05590894	      0.88272105	     -0.00042919	     -0.20890193	     -0.00000000	     -0.00000001	     37.13822999
      1.15273386	     -0.05306947	     -0.00062474	     -0.19484432	     -0.05590932	      0.88271882	     -0.00042967	     -0.20891723	     -0.00000000	     -0.00000001	     36.71708527
      1.15407395	     -0.05319242	     -0.00062528	     -0.19496760	     -0.05590966	      0.88271656	     -0.00043019	     -0.20893230	     -0.00000000	     -0.00000001	     36.60777799
      1.15541405	     -0.05331861	     -0.00062826	     -0.19509404	     -0.05590995	      0.88271426	     -0.00043074	     -0.20894708	     -0.00000000	     -0.00000001	     36.09268499
      1.15660931	     -0.05342188	     -0.00062846	     -0.19519763	     -0.05591017	      0.88271218	     -0.00043125	     -0.20896011	     -0.00000000	     -0.00000001	     36.06013019
      1.15780458	     -0.05353055	     -0.00063083	     -0.19530655	     -0.05591035	      0.88271007	     -0.00043178	     -0.20897299	     -0.00000000	     -0.00000001	     35.66179022
      1.15899985	     -0.05363642	     -0.00063215	     -0.19541273	     -0.05591049	      0.88270795	     -0.00043234	     -0.20898586	     -0.00000000	     -0.00000001	     35.49774279
      1.16057912	     -0.05378273	     -0.00063552	     -0.19555939	     -0.05591060	      0.88270511	     -0.00043311	     -0.20900298	     -0.00000000	     -0.00000001	     35.00746826
      1.16181164	     -0.05389519	     -0.00063661	     -0.19567220	     -0.05591064	      0.88270288	     -0.00043374	     -0.20901662	     -0.00000000	     -0.00000001	     34.95991646
      1.16304417	     -0.05401571	     -0.00063927	     -0.19579302	     -0.05591063	      0.88270063	     -0.00043438	     -0.20903060	     -0.00000000	     -0.00000001	     34.51695282
      1.16427670	     -0.05413440	     -0.00064025	     -0.19591207	     -0.05591057	      0.88269836	     -0.00043505	     -0.20904505	     -0.00000000	     -0.00000001	     34.37560595
      1.16582738	     -0.05429064	     -0.00064233	     -0.19606877	     -0.05591042	      0.88269549	     -0.00043593	     -0.20906398	     -0.00000000	     -0.00000001	     33.83072317
      1.16704985	     -0.05441054	     -0.00064163	     -0.19618911	     -0.05591024	      0.88269320	     -0.00043664	     -0.20907957	     -0.00000000	     -0.00000001	     33.84422454
      1.16827233	     -0.05453730	     -0.00064218	     -0.19631629	     -0.05591001	      0.88269090	     -0.00043737	     -0.20909577	     -0.00000000	     -0.00000001	     33.39347324
      1.16949480	     -0.05466204	     -0.00064111	     -0.19644153	     -0.05590973	      0.88268858	     -0.00043813	     -0.20911265	     -0.00000000	     -0.00000001	     33.25863492
      1.17110910	     -0.05483221	     -0.00064038	     -0.19661234	     -0.05590926	      0.88268549	     -0.00043915	     -0.20913596	     -0.00000000	     -0.00000001	     32.68519313
      1.17233864	     -0.05495671	     -0.00063749	     -0.19673743	     -0.05590884	      0.88268310	     -0.00043995	     -0.20915453	     -0.00000000	     -0.00000001	     32.71293662
      1.17356818	     -0.05508559	     -0.00063575	     -0.19686688	     -0.05590836	      0.88268070	     -0.00044077	     -0.20917374	     -0.00000000	     -0.00000001	     32.23291933
      1.17479771	     -0.05520980	     -0.00063240	     -0.19699173	     -0.05590781	      0.88267826	     -0.00044161	     -0.20919357	     -0.00000000	     -0.00000001	     32.07171672
      1.17645302	     -0.05537943	     -0.00062884	     -0.19716222	     -0.05590697	      0.88267494	     -0.00044278	     -0.20922114	     -0.00000000	     -0.00000001	     31.43601760
      1.17768350	     -0.05549995	     -0.00062444	     -0.19728345	     -0.05590627	      0.88267243	     -0.00044366	     -0.20924230	     -0.00000000	     -0.00000001	     31.42720498
      1.17891398	     -0.05562465	     -0.00062158	     -0.19740883	     -0.05590549	      0.88266988	     -0.00044457	     -0.20926398	     -0.00000000	     -0.00000001	     30.90909132
      1.18041527	     -0.05577222	     -0.00061659	     -0.19755731	     -0.05590444	      0.88266673	     -0.00044570	     -0.20929118	     -0.00000000	     -0.00000001	     30.71592634
      1.18191655	     -0.05592681	     -0.00061405	     -0.19771274	     -0.05590329	      0.88266351	     -0.00044687	     -0.20931913	     -0.00000000	     -0.00000001	     29.86906790
      1.18304498	     -0.05603510	     -0.00060976	     -0.19782176	     -0.05590234	      0.88266105	     -0.00044776	     -0.20934067	     -0.00000000	     -0.00000001	     29.92444419
      1.18417341	     -0.05614805	     -0.00060738	     -0.19793539	     -0.05590133	      0.88265855	     -0.00044867	     -0.20936259	     -0.00000000	     -0.00000002	     29.49041815
      1.18580337	     -0.05630669	     -0.00060276	     -0.19809507	     -0.05589974	      0.88265487	     -0.00045001	     -0.20939490	     -0.00000000	     -0.00000002	     29.14638759
      1.18722063	     -0.05644483	     -0.00060006	     -0.19823409	     -0.05589824	      0.88265161	     -0.00045121	     -0.20942351	     -0.00000000	     -0.00000002	     28.54684526
      1.18863789	     -0.05657558	     -0.00059583	     -0.19836580	     -0.05589663	      0.88264828	     -0.00045244	     -0.20945262	     -0.00000000	     -0.00000002	     28.42217363
      1.19005515	     -0.05671207	     -0.00059427	     -0.19850320	     -0.05589489	      0.88264488	     -0.00045369	     -0.20948209	     -0.00000000	     -0.00000002	     27.70345410
      1.19128655	     -0.05682103	     -0.00059049	     -0.19861303	     -0.05589329	      0.88264188	     -0.00045480	     -0.20950801	     -0.00000000	     -0.00000002	     27.68127628
      1.19251795	     -0.05693448	     -0.00058880	     -0.19872730	     -0.05589159	      0.88263883	     -0.00045592	     -0.20953408	     -0.00000000	     -0.00000002	     27.22032382
      1.19401404	     -0.05706528	     -0.00058532	     -0.19885917	     -0.05588940	      0.88263506	     -0.00045732	     -0.20956597	     -0.00000000	     -0.00000002	     27.01198523
      1.19551012	     -0.05719801	     -0.00058369	     -0.19899294	     -0.05588707	      0.88263122	     -0.00045874	     -0.20959794	     -0.00000000	     -0.00000002	     26.43787721
      1.19675973	     -0.05729894	     -0.00058008	     -0.19909482	     -0.05588500	      0.88262796	     -0.00045996	     -0.20962469	     -0.00000000	     -0.00000002	     26.41261094
      1.19800935	     -0.05740326	     -0.00057835	     -0.19920004	     -0.05588284	      0.88262466	     -0.00046119	     -0.20965134	     -0.00000000	     -0.00000002	     26.02403323
      1.19952295	     -0.05752183	     -0.00057474	     -0.19931978	     -0.05588007	      0.88262060	     -0.00046270	     -0.20968353	     -0.00000000	     -0.00000002	     25.86533607
      1.20103655	     -0.05764377	     -0.00057324	     -0.19944285	     -0.05587714	      0.88261648	     -0.00046424	     -0.20971550	     -0.00000000	     -0.00000002	     25.36495656
      1.20226718	     -0.05773373	     -0.00056976	     -0.19953381	     -0.05587464	      0.88261309	     -0.00046552	     -0.20974137	     -0.00000000	     -0.00000002	     25.36632326
      1.20349781	     -0.05782746	     -0.00056822	     -0.19962848	     -0.05587204	      0.88260967	     -0.00046681	     -0.20976706	     -0.00000000	     -0.00000002	     25.06271886
      1.20505587	     -0.05793823	     -0.00056484	     -0.19974053	     -0.05586858	      0.88260530	     -0.00046846	     -0.20979934	     -0.00000000	     -0.00000002	     24.93169612
      1.20661393	     -0.05804973	     -0.00056335	     -0.19985325	     -0.05586494	      0.88260088	     -0.00047014	     -0.20983122	     -0.00000000	     -0.00000002	     24.51614835
      1.20782586	     -0.05812541	     -0.00055977	     -0.19992998	     -0.05586198	      0.88259742	     -0.00047147	     -0.20985573	     -0.00000000	     -0.00000002	     24.55182736
      1.20903779	     -0.05820382	     -0.00055804	     -0.20000939	     -0.05585891	      0.88259395	     -0.00047281	     -0.20987990	     -0.00000000	     -0.00000002	     24.31565195
      1.21064845	     -0.05829993	     -0.00055443	     -0.20010689	     -0.05585466	      0.88258930	     -0.00047461	     -0.20991153	     -0.00000000	     -0.00000002	     24.20614051
      1.21225910	     -0.05839690	     -0.00055280	     -0.20020520	     -0.05585021	      0.88258464	     -0.00047643	     -0.20994252	     -0.00000000	     -0.00000002	     23.83033186
      1.21343808	     -0.05845691	     -0.00054910	     -0.20026628	     -0.05584682	      0.88258121	     -0.00047778	     -0.20996483	     -0.00000000	     -0.00000002	     23.88565817
      1.21461706	     -0.05851920	     -0.00054719	     -0.20032958	     -0.05584332	      0.88257779	     -0.00047915	     -0.20998674	     -0.00000000	     -0.00000002	     23.70156069
      1.21630520	     -0.05859995	     -0.00054338	     -0.20041185	     -0.05583812	      0.88257289	     -0.00048112	     -0.21001745	     -0.00000000	     -0.00000002	     23.60231014
      1.21775213	     -0.05866768	     -0.00054179	     -0.20048083	     -0.05583347	      0.88256870	     -0.00048282	     -0.21004315	     -0.00000000	     -0.00000002	     23.35553323
      1.21919907	     -0.05872725	     -0.00053841	     -0.20054172	     -0.05582866	      0.88256453	     -0.00048455	     -0.21006836	     -0.00000000	     -0.00000002	     23.36599072
      1.22064600	     -0.05879083	     -0.00053735	     -0.20060655	     -0.05582368	      0.88256038	     -0.00048628	     -0.21009304	     -0.00000000	     -0.00000002	     23.06132529
      1.22209294	     -0.05884230	     -0.00053295	     -0.20065938	     -0.05581852	      0.88255625	     -0.00048803	     -0.21011730	     -0.00000000	     -0.00000002	     23.17941719
      1.22334060	     -0.05889280	     -0.00053217	     -0.20071097	     -0.05581394	      0.88255272	     -0.00048956	     -0.21013779	     -0.00000000	     -0.00000002	     22.88905661
      1.22458827	     -0.05893429	     -0.00052926	     -0.20075362	     -0.05580923	      0.88254922	     -0.00049109	     -0.21015795	     -0.00000000	     -0.00000002	     22.89693092
      1.22615234	     -0.05898369	     -0.00052780	     -0.20080441	     -0.05580314	      0.88254487	     -0.00049302	     -0.21018271	     -0.00000000	     -0.00000002	     22.72343244
      1.22771642	     -0.05902478	     -0.00052516	     -0.20084694	     -0.05579684	      0.88254058	     -0.00049496	     -0.21020705	     -0.00000000	     -0.00000002	     22.79112310
      1.22898120	     -0.05906220	     -0.00052516	     -0.20088547	     -0.05579160	      0.88253715	     -0.00049654	     -0.21022640	     -0.00000000	     -0.00000002	     22.54512934
      1.23024598	     -0.05909065	     -0.00052230	     -0.20091511	     -0.05578622	      0.88253377	     -0.00049813	     -0.21024547	     -0.00000000	     -0.00000002	     22.56010908
      1.23182640	     -0.05912556	     -0.00052033	     -0.20095147	     -0.05577931	      0.88252961	     -0.00050012	     -0.21026876	     -0.00000000	     -0.00000002	     22.42179706
      1.23340681	     -0.05914746	     -0.00051654	     -0.20097489	     -0.05577219	      0.88252552	     -0.00050213	     -0.21029139	     -0.00000000	     -0.00000002	     22.59104069
      1.23462752	     -0.05916759	     -0.00051684	     -0.20099611	     -0.05576655	      0.88252242	     -0.00050368	     -0.21030829	     -0.00000000	     -0.00000002	     22.40742744
      1.23584822	     -0.05917892	     -0.00051557	     -0.20100856	     -0.05576077	      0.88251936	     -0.00050524	     -0.21032471	     -0.00000000	     -0.00000002	     22.46634370
      1.23749819	     -0.05919347	     -0.00051569	     -0.20102459	     -0.05575277	      0.88251532	     -0.00050735	     -0.21034600	     -0.00000000	     -0.00000002	     22.41121862
      1.23914817	     -0.05919405	     -0.00051392	     -0.20102671	     -0.05574453	      0.88251139	     -0.00050948	     -0.21036623	     -0.00000000	     -0.00000002	     22.59763354
      1.24032544	     -0.05919710	     -0.00051557	     -0.20103077	     -0.05573850	      0.88250865	     -0.00051099	     -0.21037986	     -0.00000000	     -0.00000002	     22.46142836
      1.24150271	     -0.05918984	     -0.00051513	     -0.20102459	     -0.05573236	      0.88250596	     -0.00051251	     -0.21039283	     -0.00000000	     -0.00000002	     22.52719725
      1.24324466	     -0.05916901	     -0.00051539	     -0.20100534	     -0.05572306	      0.88250210	     -0.00051477	     -0.21041052	     -0.00000000	     -0.00000001	     22.57505887
      1.24470693	     -0.05913182	     -0.00051369	     -0.20096954	     -0.05571505	      0.88249897	     -0.00051666	     -0.21042370	     -0.00000000	     -0.00000001	     22.73529769
      1.24616920	     -0.05908179	     -0.00051347	     -0.20092085	     -0.05570687	      0.88249595	     -0.00051856	     -0.21043495	     -0.00000000	     -0.00000001	     22.79863272
      1.24763146	     -0.05900339	     -0.00050918	     -0.20084391	     -0.05569850	      0.88249303	     -0.00052046	     -0.21044406	     -0.00000000	     -0.00000001	     23.00140626
      1.24893834	     -0.05892605	     -0.00050822	     -0.20076779	     -0.05569087	      0.88249053	     -0.00052216	     -0.21045015	     -0.00000000	     -0.00000001	     23.07335204
      1.25024521	     -0.05882583	     -0.00050372	     -0.20066888	     -0.05568311	      0.88248813	     -0.00052386	     -0.21045415	     -0.00000000	     -0.00000001	     23.27025605
      1.25155209	     -0.05871350	     -0.00050044	     -0.20055782	     -0.05567520	      0.88248583	     -0.00052556	     -0.21045579	     -0.00000000	     -0.00000001	     23.46238729
      1.25321776	     -0.05854237	     -0.00049365	     -0.20038835	     -0.05566494	      0.88248307	     -0.00052772	     -0.21045423	     -0.00000000	     -0.00000001	     23.78424522
      1.25452601	     -0.05839465	     -0.00049051	     -0.20024184	     -0.05565672	      0.88248104	     -0.00052942	     -0.21044990	     -0.00000000	     -0.00000001	     24.04629892
      1.25583427	     -0.05822723	     -0.00048499	     -0.20007567	     -0.05564838	      0.88247914	     -0.00053112	     -0.21044277	     -0.00000000	     -0.00000001	     24.34019348
      1.25714252	     -0.05805113	     -0.00048157	     -0.19990073	     -0.05563992	      0.88247738	     -0.00053281	     -0.21043279	     -0.00000000	     -0.00000001	     24.65582932
      1.25879820	     -0.05780824	     -0.00047548	     -0.19965931	     -0.05562903	      0.88247536	     -0.00053496	     -0.21041616	     -0.00000000	     -0.00000001	     25.08125562
      1.26005928	     -0.05761531	     -0.00047379	     -0.19946737	     -0.05562061	      0.88247399	     -0.00053659	     -0.21040047	     -0.00000000	     -0.00000001	     25.45048237
      1.26132037	     -0.05740727	     -0.00046992	     -0.19926035	     -0.05561210	      0.88247277	     -0.00053822	     -0.21038220	     -0.00000000	     -0.00000001	     25.81887973
      1.26285742	     -0.05714686	     -0.00046812	     -0.19900104	     -0.05560158	      0.88247150	     -0.00054020	     -0.21035646	     -0.00000000	     -0.00000001	     26.30856037
      1.26421112	     -0.05690543	     -0.00046455	     -0.19876059	     -0.05559221	      0.88247059	     -0.00054194	     -0.21033081	     -0.00000000	     -0.00000000	     26.72497055
      1.26556483	     -0.05666213	     -0.00046456	     -0.19851812	     -0.05558274	      0.88246988	     -0.00054367	     -0.21030242	     -0.00000000	     -0.00000000	     27.18779275
      1.26691854	     -0.05640779	     -0.00046159	     -0.19826464	     -0.05557317	      0.88246938	     -0.00054541	     -0.21027146	     -0.00000000	     -0.00000000	     27.62983165
      1.26827224	     -0.05615404	     -0.00046227	     -0.19801159	     -0.05556352	      0.88246909	     -0.00054713	     -0.21023801	     -0.00000000	     -0.00000000	     28.09194974
      1.26962595	     -0.05589121	     -0.00045918	     -0.19774953	     -0.05555378	      0.88246902	     -0.00054885	     -0.21020227	     -0.00000000	      0.00000000	     28.54316050
      1.27097966	     -0.05563135	     -0.00046050	     -0.19749025	     -0.05554397	      0.88246917	     -0.00055056	     -0.21016431	     -0.00000000	      0.00000000	     29.00464097
      1.27218940	     -0.05539088	     -0.00045780	     -0.19725038	     -0.05553514	      0.88246950	     -0.00055209	     -0.21012868	     -0.00000000	      0.00000000	     29.42939118
      1.27339914	     -0.05515122	     -0.00045797	     -0.19701119	     -0.05552627	      0.88247001	     -0.00055360	     -0.21009145	     -0.00000000	      0.00000000	     29.84913813
      1.27460889	     -0.05490699	     -0.00045615	     -0.19676745	     -0.05551735	      0.88247070	     -0.00055511	     -0.21005272	     -0.00000000	      0.00000000	     30.27824410
      1.27624011	     -0.05457598	     -0.00045511	     -0.19643699	     -0.05550525	      0.88247192	     -0.00055713	     -0.20999821	     -0.00000000	      0.00000001	     30.83826364
      1.27745308	     -0.05432366	     -0.00045169	     -0.19618512	     -0.05549621	      0.88247304	     -0.00055863	     -0.20995607	     -0.00000000	      0.00000001	     31.29213250
      1.27866605	     -0.05407151	     -0.00045057	     -0.19593331	     -0.05548715	      0.88247434	     -0.00056011	     -0.20991263	     -0.00000000	      0.00000001	     31.71123470
      1.28012244	     -0.05376601	     -0.00044710	     -0.19562822	     -0.05547623	      0.88247613	     -0.00056188	     -0.20985891	     -0.00000000	      0.00000001	     32.25352361
      1.28139049	     -0.05350240	     -0.00044653	     -0.19536485	     -0.05546669	      0.88247790	     -0.00056341	     -0.20981085	     -0.00000000	      0.00000001	     32.69254464
      1.28265854	     -0.05323554	     -0.00044261	     -0.19509829	     -0.05545714	      0.88247985	     -0.00056492	     -0.20976175	     -0.00000000	      0.00000001	     33.18415250
      1.28392658	     -0.05297084	     -0.00044217	     -0.19483374	     -0.05544758	      0.88248198	     -0.00056643	     -0.20971169	     -0.00000000	      0.00000001	     33.63037898
      1.28519463	     -0.05270603	     -0.00043952	     -0.19456908	     -0.05543800	      0.88248429	     -0.00056792	     -0.20966086	     -0.00000000	      0.00000001	     34.10196436
      1.28646268	     -0.05244459	     -0.00043923	     -0.19430769	     -0.05542843	      0.88248677	     -0.00056940	     -0.20960936	     -0.00000000	      0.00000001	     34.54132964
      1.28773073	     -0.05218246	     -0.00043623	     -0.19404565	     -0.05541886	      0.88248942	     -0.00057086	     -0.20955726	     -0.00000000	      0.00000001	     35.01642721
      1.28899878	     -0.05192417	     -0.00043567	     -0.19378733	     -0.05540929	      0.88249223	     -0.00057232	     -0.20950464	     -0.00000000	      0.00000002	     35.45812277
      1.29026682	     -0.05166580	     -0.00043242	     -0.19352897	     -0.05539974	      0.88249518	     -0.00057375	     -0.20945157	     -0.00000000	      0.00000002	     35.93415493
      1.29153487	     -0.05141138	     -0.00043194	     -0.19327444	     -0.05539020	      0.88249828	     -0.00057518	     -0.20939811	     -0.00000000	      0.00000002	     36.38078430
      1.29280292	     -0.05115690	     -0.00042845	     -0.19301990	     -0.05538069	      0.88250151	     -0.00057659	     -0.20934433	     -0.00000000	      0.00000002	     36.85863420
      1.29407097	     -0.05090624	     -0.00042835	     -0.19276903	     -0.05537120	      0.88250487	     -0.00057798	     -0.20929028	     -0.00000000	      0.00000002	     37.31160978
      1.29533902	     -0.05065636	     -0.00042443	     -0.19251902	     -0.05536174	      0.88250835	     -0.00057936	     -0.20923599	     -0.00000000	      0.00000002	     37.79223366
      1.29646877	     -0.05043873	     -0.00042468	     -0.19230113	     -0.05535334	      0.88251154	     -0.00058058	     -0.20918746	     -0.00000000	      0.00000002	     38.18089530
      1.29759852	     -0.05022186	     -0.00042240	     -0.19208404	     -0.05534498	      0.88251482	     -0.00058178	     -0.20913882	     -0.00000000	      0.00000002	     38.58358945
      1.29872828	     -0.05000802	     -0.00042139	     -0.19186990	     -0.05533664	      0.88251817	     -0.00058298	     -0.20909010	     -0.00000000	      0.00000002	     38.97834624
      1.30028071	     -0.04971743	     -0.00041777	     -0.19157893	     -0.05532526	      0.88252288	     -0.00058460	     -0.20902309	     -0.00000000	      0.00000002	     39.53115890
      1.30141895	     -0.04950784	     -0.00041696	     -0.19136898	     -0.05531695	      0.88252641	     -0.00058577	     -0.20897397	     -0.00000000	      0.00000002	     39.92495416
      1.30255719	     -0.04929840	     -0.00041402	     -0.19115921	     -0.05530870	      0.88253000	     -0.00058693	     -0.20892488	     -0.00000000	      0.00000002	     40.33308616
      1.30393872	     -0.04904623	     -0.00041234	     -0.19090653	     -0.05529874	      0.88253442	     -0.00058832	     -0.20886532	     -0.00000000	      0.00000002	     40.84099788
      1.30514418	     -0.04882758	     -0.00040893	     -0.19068748	     -0.05529011	      0.88253833	     -0.00058952	     -0.20881338	     -0.00000000	      0.00000002	     41.27278557
      1.30634964	     -0.04861207	     -0.00040786	     -0.19047145	     -0.05528154	      0.88254229	     -0.00059070	     -0.20876149	     -0.00000000	      0.00000002	     41.70021641
      1.30755510	     -0.04839765	     -0.00040432	     -0.19025656	     -0.05527303	      0.88254628	     -0.00059187	     -0.20870968	     -0.00000000	      0.00000002	     42.12742940
      1.30876056	     -0.04818535	     -0.00040249	     -0.19004371	     -0.05526460	      0.88255030	     -0.00059302	     -0.20865797	     -0.00000000	      0.00000002	     42.56212426
      1.30996602	     -0.04797414	     -0.00039772	     -0.18983200	     -0.05525623	      0.88255434	     -0.00059416	     -0.20860637	     -0.00000000	      0.00000002	     42.98259074
      1.31117147	     -0.04776599	     -0.00039491	     -0.18962327	     -0.05524793	      0.88255840	     -0.00059528	     -0.20855489	     -0.00000000	      0.00000002	     43.41586035
      1.31237693	     -0.04755999	     -0.00038988	     -0.18941672	     -0.05523971	      0.88256248	     -0.00059639	     -0.20850358	     -0.00000000	      0.00000002	     43.84535433
      1.31358239	     -0.04735723	     -0.00038719	     -0.18921331	     -0.05523157	      0.88256656	     -0.00059748	     -0.20845248	     -0.00000000	      0.00000002	     44.28849855
      1.31478785	     -0.04715553	     -0.00038223	     -0.18901100	     -0.05522352	      0.88257065	     -0.00059856	     -0.20840162	     -0.00000000	      0.00000002	     44.72251734
      1.31599331	     -0.04695594	     -0.00038066	     -0.18881067	     -0.05521555	      0.88257474	     -0.00059962	     -0.20835105	     -0.00000000	      0.00000002	     45.17015291
      1.31719877	     -0.04676102	     -0.00037714	     -0.18861504	     -0.05520766	      0.88257883	     -0.00060067	     -0.20830089	     -0.00000000	      0.00000002	     45.57607792
      1.31840423	     -0.04657077	     -0.00037664	     -0.18842396	     -0.05519987	      0.88258291	     -0.00060170	     -0.20825120	     -0.00000000	      0.00000002	     46.01152443
      1.31960969	     -0.04638338	     -0.00037247	     -0.18823582	     -0.05519218	      0.88258698	     -0.00060272	     -0.20820200	     -0.00000000	      0.00000002	     46.41888088
      1.32067330	     -0.04622143	     -0.00037162	     -0.18807309	     -0.05518547	      0.88259056	     -0.00060360	     -0.20815899	     -0.00000000	      0.00000002	     46.78990076
      1.32173691	     -0.04606211	     -0.00036842	     -0.18791305	     -0.05517883	      0.88259413	     -0.00060448	     -0.20811639	     -0.00000000	      0.00000002	     47.14108024
      1.32304018	     -0.04587199	     -0.00036587	     -0.18772198	     -0.05517081	      0.88259848	     -0.00060553	     -0.20806477	     -0.00000000	      0.00000002	     47.58568793
      1.32434345	     -0.04568758	     -0.00036113	     -0.18753665	     -0.05516292	      0.88260281	     -0.00060656	     -0.20801383	     -0.00000000	      0.00000002	     47.99692348
      1.32540151	     -0.04554314	     -0.00035958	     -0.18739138	     -0.05515660	      0.88260630	     -0.00060738	     -0.20797302	     -0.00000000	      0.00000002	     48.33824737
      1.32645958	     -0.04540341	     -0.00035603	     -0.18725085	     -0.05515037	      0.88260977	     -0.00060819	     -0.20793276	     -0.00000000	      0.00000002	     48.64439846
      1.32778021	     -0.04523757	     -0.00035308	     -0.18708395	     -0.05514271	      0.88261408	     -0.00060919	     -0.20788335	     -0.00000000	      0.00000002	     49.03090420
      1.32910084	     -0.04508238	     -0.00034807	     -0.18692772	     -0.05513519	      0.88261834	     -0.00061016	     -0.20783500	     -0.00000000	      0.00000002	     49.36093779
      1.33010691	     -0.04497214	     -0.00034686	     -0.18681660	     -0.05512955	      0.88262156	     -0.00061089	     -0.20779898	     -0.00000000	      0.00000002	     49.62492457
      1.33111298	     -0.04486896	     -0.00034389	     -0.18671258	     -0.05512400	      0.88262475	     -0.00061161	     -0.20776372	     -0.00000000	      0.00000002	     49.84149548
      1.33249818	     -0.04474033	     -0.00034125	     -0.18658272	     -0.05511649	      0.88262910	     -0.00061258	     -0.20771656	     -0.00000000	      0.00000002	     50.14472012
      1.33388337	     -0.04462657	     -0.00033681	     -0.18646776	     -0.05510914	      0.88263339	     -0.00061353	     -0.20767117	     -0.00000000	      0.00000002	     50.38918674
      1.33483997	     -0.04455628	     -0.00033643	     -0.18639655	     -0.05510416	      0.88263631	     -0.00061417	     -0.20764091	     -0.00000000	      0.00000002	     50.58865998
      1.33579657	     -0.04449180	     -0.00033440	     -0.18633119	     -0.05509926	      0.88263920	     -0.00061480	     -0.20761157	     -0.00000000	      0.00000002	     50.74832441
      1.33727790	     -0.04440307	     -0.00033244	     -0.18624106	     -0.05509182	      0.88264361	     -0.00061575	     -0.20756794	     -0.00000000	      0.00000002	     51.01630452
      1.33849376	     -0.04433951	     -0.00032991	     -0.18617637	     -0.05508585	      0.88264715	     -0.00061652	     -0.20753378	     -0.00000000	      0.00000002	     51.18366011
      1.33970962	     -0.04428434	     -0.00032927	     -0.18612001	     -0.05508001	      0.88265063	     -0.00061727	     -0.20750108	     -0.00000000	      0.00000002	     51.40316602
      1.34092548	     -0.04423717	     -0.00032639	     -0.18607170	     -0.05507430	      0.88265404	     -0.00061800	     -0.20746983	     -0.00000000	      0.00000002	     51.51350853
      1.34200900	     -0.04420251	     -0.00032639	     -0.18603596	     -0.05506932	      0.88265702	     -0.00061863	     -0.20744321	     -0.00000000	      0.00000002	     51.69043197
      1.34309252	     -0.04417409	     -0.00032424	     -0.18600651	     -0.05506443	      0.88265993	     -0.00061926	     -0.20741772	     -0.00000000	      0.00000002	     51.77091087
      1.34417604	     -0.04415209	     -0.00032334	     -0.18598345	     -0.05505965	      0.88266279	     -0.00061987	     -0.20739337	     -0.00000000	      0.00000002	     51.89113826
      1.34556760	     -0.04413267	     -0.00032081	     -0.18596271	     -0.05505366	      0.88266635	     -0.00062063	     -0.20736375	     -0.00000000	      0.00000002	     51.96913929
      1.34666839	     -0.04412410	     -0.00032088	     -0.18595304	     -0.05504903	      0.88266909	     -0.00062122	     -0.20734166	     -0.00000000	      0.00000002	     52.09717112
      1.34776918	     -0.04412239	     -0.00031921	     -0.18595028	     -0.05504451	      0.88267176	     -0.00062179	     -0.20732075	     -0.00000000	      0.00000002	     52.11955898
      1.34886997	     -0.04412719	     -0.00031882	     -0.18595399	     -0.05504010	      0.88267436	     -0.00062235	     -0.20730103	     -0.00000000	      0.00000002	     52.20791709
      1.35025173	     -0.04414184	     -0.00031683	     -0.18596733	     -0.05503470	      0.88267751	     -0.00062303	     -0.20727795	     -0.00000000	      0.00000002	     52.22661015
      1.35133577	     -0.04416016	     -0.00031705	     -0.18598458	     -0.05503057	      0.88267989	     -0.00062355	     -0.20726113	     -0.00000000	      0.00000001	     52.32685549
      1.35241981	     -0.04418423	     -0.00031552	     -0.18600764	     -0.05502654	      0.88268220	     -0.00062406	     -0.20724543	     -0.00000000	      0.00000001	     52.30799998
      1.35350386	     -0.04421411	     -0.00031554	     -0.18603647	     -0.05502261	      0.88268443	     -0.00062456	     -0.20723084	     -0.00000000	      0.00000001	     52.34999678
      1.35494098	     -0.04426187	     -0.00031398	     -0.18608290	     -0.05501754	      0.88268726	     -0.00062519	     -0.20721319	     -0.00000000	      0.00000001	     52.29232013
      1.35602150	     -0.04430415	     -0.00031435	     -0.18612414	     -0.05501384	      0.88268929	     -0.00062565	     -0.20720118	     -0.00000000	      0.00000001	     52.33278102
      1.35710202	     -0.04435195	     -0.00031309	     -0.18617097	     -0.05501023	      0.88269124	     -0.00062610	     -0.20719025	     -0.00000000	      0.00000001	     52.23950713
      1.35841001	     -0.04441704	     -0.00031324	     -0.18623483	     -0.05500599	      0.88269349	     -0.00062663	     -0.20717844	     -0.00000000	      0.00000001	     52.22077333
      1.35958307	     -0.04448184	     -0.00031171	     -0.18629861	     -0.05500229	      0.88269540	     -0.00062708	     -0.20716916	     -0.00000000	      0.00000001	     52.04846149
      1.36075613	     -0.04455267	     -0.00031243	     -0.18636836	     -0.05499870	      0.88269721	     -0.00062752	     -0.20716109	     -0.00000000	      0.00000001	     52.01631297
      1.36192918	     -0.04462914	     -0.00031094	     -0.18644382	     -0.05499521	      0.88269893	     -0.00062794	     -0.20715421	     -0.00000000	      0.00000001	     51.79158587
      1.36310224	     -0.04471127	     -0.00031190	     -0.18652489	     -0.05499182	      0.88270054	     -0.00062835	     -0.20714851	     -0.00000000	      0.00000001	     51.72926976
      1.36427529	     -0.04479882	     -0.00031049	     -0.18661147	     -0.05498853	      0.88270206	     -0.00062875	     -0.20714395	     -0.00000000	      0.00000001	     51.45624397
      1.36544835	     -0.04489186	     -0.00031168	     -0.18670347	     -0.05498534	      0.88270348	     -0.00062913	     -0.20714053	     -0.00000000	      0.00000001	     51.36592254
      1.36662140	     -0.04498994	     -0.00031040	     -0.18680061	     -0.05498225	      0.88270480	     -0.00062949	     -0.20713821	     -0.00000000	      0.00000001	     51.05427433
      1.36779446	     -0.04509294	     -0.00031180	     -0.18690260	     -0.05497924	      0.88270603	     -0.00062984	     -0.20713697	      0.00000000	      0.00000001	     50.94260692
      1.36896751	     -0.04520051	     -0.00031071	     -0.18700925	     -0.05497633	      0.88270716	     -0.00063017	     -0.20713678	      0.00000000	      0.00000001	     50.60087653
      1.37014057	     -0.04531277	     -0.00031252	     -0.18712053	     -0.05497351	      0.88270820	     -0.00063049	     -0.20713760	      0.00000000	      0.00000001	     50.47080090
      1.37131363	     -0.04542897	     -0.00031177	     -0.18723584	     -0.05497077	      0.88270914	     -0.00063080	     -0.20713941	      0.00000000	      0.00000001	     50.10655311
      1.37248668	     -0.04554907	     -0.00031365	     -0.18735499	     -0.05496812	      0.88271000	     -0.00063109	     -0.20714217	      0.00000000	      0.00000000	     49.95557366
      1.37365974	     -0.04567268	     -0.00031306	     -0.18747776	     -0.05496555	      0.88271077	     -0.00063136	     -0.20714584	      0.00000000	      0.00000000	     49.57347439
      1.37483279	     -0.04579967	     -0.00031497	     -0.18760384	     -0.05496306	      0.88271145	     -0.00063162	     -0.20715039	      0.00000000	      0.00000000	     49.40373850
      1.37600585	     -0.04592984	     -0.00031459	     -0.18773320	     -0.05496065	      0.88271204	     -0.00063187	     -0.20715578	      0.00000000	      0.00000000	     49.01205434
      1.37717890	     -0.04606319	     -0.00031654	     -0.18786568	     -0.05495832	      0.88271255	     -0.00063210	     -0.20716199	      0.00000000	      0.00000000	     48.82035595
      1.37835196	     -0.04619953	     -0.00031644	     -0.18800124	     -0.05495606	      0.88271299	     -0.00063231	     -0.20716897	      0.00000000	      0.00000000	     48.42064244
      1.37952502	     -0.04633867	     -0.00031840	     -0.18813957	     -0.05495387	      0.88271334	     -0.00063252	     -0.20717671	      0.00000000	      0.00000000	     48.20435592
      1.38069807	     -0.04648086	     -0.00031866	     -0.18828101	     -0.05495174	      0.88271362	     -0.00063270	     -0.20718517	      0.00000000	      0.00000000	     47.80267393
      1.38187113	     -0.04662607	     -0.00032051	     -0.18842545	     -0.05494969	      0.88271383	     -0.00063288	     -0.20719431	      0.00000000	      0.00000000	     47.56403920
      1.38304418	     -0.04677339	     -0.00032073	     -0.18857207	     -0.05494769	      0.88271396	     -0.00063304	     -0.20720411	      0.00000000	      0.00000000	     47.16806297
      1.38421724	     -0.04692275	     -0.00032226	     -0.18872071	     -0.05494576	      0.88271403	     -0.00063318	     -0.20721454	      0.00000000	      0.00000000	     46.90766425
      1.38539029	     -0.04707395	     -0.00032262	     -0.18887126	     -0.05494388	      0.88271404	     -0.00063331	     -0.20722555	      0.00000000	     -0.00000000	     46.51507892
      1.38656335	     -0.04722683	     -0.00032416	     -0.18902348	     -0.05494206	      0.88271398	     -0.00063343	     -0.20723712	      0.00000000	     -0.00000000	     46.23265959
      1.38801645	     -0.04741852	     -0.00032451	     -0.18921442	     -0.05493987	      0.88271382	     -0.00063356	     -0.20725219	      0.00000000	     -0.00000000	     45.70963884
      1.38908115	     -0.04756053	     -0.00032672	     -0.18935585	     -0.05493832	      0.88271365	     -0.00063363	     -0.20726372	      0.00000000	     -0.00000000	     45.50638723
      1.39014584	     -0.04770371	     -0.00032736	     -0.18949852	     -0.05493680	      0.88271344	     -0.00063370	     -0.20727563	      0.00000000	     -0.00000000	     45.13044722
      1.39155912	     -0.04789540	     -0.00032953	     -0.18968952	     -0.05493485	      0.88271309	     -0.00063377	     -0.20729202	      0.00000000	     -0.00000000	     44.76522557
      1.39283106	     -0.04806905	     -0.00033006	     -0.18986262	     -0.05493314	      0.88271272	     -0.00063382	     -0.20730729	      0.00000000	     -0.00000000	     44.27061080
      1.39410299	     -0.04824321	     -0.00033303	     -0.19003619	     -0.05493147	      0.88271229	     -0.00063385	     -0.20732300	      0.00000000	     -0.00000000	     44.03541649
      1.39522288	     -0.04839578	     -0.00033312	     -0.19018834	     -0.05493004	      0.88271187	     -0.00063387	     -0.20733715	      0.00000000	     -0.00000000	     43.54123547
      1.39634277	     -0.04855003	     -0.00033548	     -0.19034212	     -0.05492863	      0.88271141	     -0.00063387	     -0.20735158	      0.00000000	     -0.00000000	     43.26468460
      1.39746265	     -0.04870390	     -0.00033676	     -0.19049558	     -0.05492725	      0.88271092	     -0.00063386	     -0.20736625	      0.00000000	     -0.00000000	     42.87034638
      1.39897700	     -0.04891058	     -0.00033975	     -0.19070170	     -0.05492543	      0.88271020	     -0.00063383	     -0.20738636	      0.00000000	     -0.00000000	     42.49209981
      1.40013800	     -0.04906817	     -0.00034067	     -0.19085894	     -0.05492405	      0.88270960	     -0.00063379	     -0.20740193	      0.00000000	     -0.00000000	     42.01757353
      1.40129900	     -0.04922453	     -0.00034325	     -0.19101491	     -0.05492270	      0.88270898	     -0.00063374	     -0.20741758	      0.00000000	     -0.00000000	     41.74062877
      1.40246001	     -0.04937948	     -0.00034457	     -0.19116954	     -0.05492136	      0.88270832	     -0.00063368	     -0.20743328	      0.00000000	     -0.00000000	     41.32714270
      1.40393736	     -0.04957462	     -0.00034775	     -0.19136425	     -0.05491968	      0.88270744	     -0.00063358	     -0.20745327	      0.00000000	     -0.00000000	     40.98294892
      1.40508932	     -0.04972503	     -0.00034858	     -0.19151441	     -0.05491838	      0.88270673	     -0.00063349	     -0.20746882	      0.00000000	     -0.00000000	     40.50811670
      1.40624127	     -0.04987391	     -0.00035126	     -0.19166301	     -0.05491709	      0.88270599	     -0.00063338	     -0.20748432	      0.00000000	     -0.00000000	     40.24168203
      1.40739322	     -0.05002108	     -0.00035301	     -0.19180993	     -0.05491581	      0.88270523	     -0.00063327	     -0.20749973	      0.00000000	     -0.00000000	     39.84726238
      1.40893156	     -0.05021478	     -0.00035702	     -0.19200330	     -0.05491410	      0.88270418	     -0.00063309	     -0.20752014	      0.00000000	     -0.00000000	     39.50224325
      1.41008965	     -0.05035817	     -0.00035872	     -0.19214651	     -0.05491281	      0.88270337	     -0.00063295	     -0.20753534	      0.00000000	     -0.00000000	     39.03426036
      1.41124775	     -0.05049937	     -0.00036237	     -0.19228748	     -0.05491152	      0.88270254	     -0.00063280	     -0.20755038	      0.00000000	     -0.00000000	     38.79099642
      1.41264372	     -0.05066632	     -0.00036564	     -0.19245422	     -0.05490996	      0.88270151	     -0.00063260	     -0.20756826	      0.00000000	     -0.00000001	     38.30295302
      1.41403969	     -0.05082953	     -0.00037164	     -0.19261716	     -0.05490839	      0.88270047	     -0.00063239	     -0.20758583	      0.00000000	     -0.00000001	     38.16669373
      1.41509975	     -0.05095072	     -0.00037404	     -0.19273824	     -0.05490719	      0.88269966	     -0.00063222	     -0.20759895	      0.00000000	     -0.00000001	     37.66927345
      1.41615981	     -0.05106952	     -0.00037850	     -0.19285687	     -0.05490599	      0.88269884	     -0.00063204	     -0.20761187	      0.00000000	     -0.00000001	     37.46334985
      1.41767339	     -0.05123469	     -0.00038432	     -0.19302185	     -0.05490424	      0.88269765	     -0.00063177	     -0.20762995	      0.00000000	     -0.00000001	     37.01667087
      1.41899377	     -0.05137424	     -0.00039098	     -0.19316121	     -0.05490270	      0.88269660	     -0.00063152	     -0.20764535	      0.00000000	     -0.00000001	     36.83955320
      1.42031415	     -0.05150934	     -0.00039622	     -0.19329619	     -0.05490113	      0.88269553	     -0.00063127	     -0.20766038	      0.00000000	     -0.00000001	     36.34685172
      1.42163453	     -0.05163993	     -0.00040427	     -0.19342659	     -0.05489954	      0.88269445	     -0.00063100	     -0.20767505	      0.00000000	     -0.00000001	     36.32841947
      1.42278493	     -0.05174993	     -0.00040909	     -0.19353651	     -0.05489813	      0.88269351	     -0.00063076	     -0.20768753	      0.00000000	     -0.00000001	     35.82835514
      1.42393533	     -0.05185642	     -0.00041605	     -0.19364287	     -0.05489670	      0.88269255	     -0.00063052	     -0.20769972	      0.00000000	     -0.00000001	     35.72022442
      1.42532621	     -0.05198039	     -0.00042327	     -0.19376674	     -0.05489494	      0.88269139	     -0.00063021	     -0.20771408	      0.00000000	     -0.00000001	     35.30212226
      1.42671709	     -0.05209912	     -0.00043260	     -0.19388532	     -0.05489314	      0.88269022	     -0.00062990	     -0.20772803	      0.00000000	     -0.00000001	     35.28887117
      1.42787860	     -0.05219421	     -0.00043841	     -0.19398036	     -0.05489161	      0.88268923	     -0.00062963	     -0.20773937	      0.00000000	     -0.00000001	     34.80217351
      1.42904010	     -0.05228570	     -0.00044620	     -0.19407176	     -0.05489005	      0.88268824	     -0.00062936	     -0.20775043	      0.00000000	     -0.00000001	     34.72697523
      1.43044845	     -0.05239182	     -0.00045440	     -0.19417782	     -0.05488813	      0.88268703	     -0.00062901	     -0.20776348	      0.00000000	     -0.00000001	     34.32183290
      1.43185679	     -0.05249283	     -0.00046478	     -0.19427871	     -0.05488615	      0.88268582	     -0.00062867	     -0.20777614	      0.00000000	     -0.00000001	     34.36900270
      1.43299491	     -0.05257071	     -0.00047108	     -0.19435658	     -0.05488453	      0.88268483	     -0.00062838	     -0.20778609	      0.00000000	     -0.00000001	     33.88617812
      1.43413304	     -0.05264535	     -0.00047929	     -0.19443116	     -0.05488287	      0.88268385	     -0.00062808	     -0.20779580	      0.00000000	     -0.00000001	     33.82269559
      1.43558536	     -0.05273596	     -0.00048862	     -0.19452173	     -0.05488071	      0.88268258	     -0.00062770	     -0.20780786	      0.00000000	     -0.00000001	     33.45395534
      1.43703769	     -0.05282161	     -0.00050000	     -0.19460729	     -0.05487850	      0.88268131	     -0.00062731	     -0.20781954	      0.00000000	     -0.00000001	     33.53330472
      1.43814999	     -0.05288385	     -0.00050658	     -0.19466954	     -0.05487677	      0.88268034	     -0.00062701	     -0.20782824	      0.00000000	     -0.00000001	     33.06902548
      1.43926229	     -0.05294313	     -0.00051491	     -0.19472879	     -0.05487501	      0.88267936	     -0.00062670	     -0.20783673	      0.00000000	     -0.00000001	     33.01068068
      1.44077035	     -0.05301856	     -0.00052508	     -0.19480421	     -0.05487257	      0.88267804	     -0.00062627	     -0.20784789	      0.00000000	     -0.00000001	     32.68854103
      1.44227841	     -0.05308772	     -0.00053708	     -0.19487332	     -0.05487007	      0.88267672	     -0.00062584	     -0.20785865	      0.00000000	     -0.00000001	     32.81090605
      1.44335024	     -0.05313282	     -0.00054328	     -0.19491847	     -0.05486826	      0.88267577	     -0.00062553	     -0.20786602	      0.00000000	     -0.00000001	     32.38002789
      1.44442207	     -0.05317460	     -0.00055109	     -0.19496024	     -0.05486642	      0.88267483	     -0.00062522	     -0.20787314	      0.00000000	     -0.00000001	     32.33409429
      1.44601838	     -0.05323080	     -0.00056164	     -0.19501649	     -0.05486362	      0.88267343	     -0.00062474	     -0.20788326	      0.00000000	     -0.00000001	     32.08013448
      1.44735872	     -0.05327256	     -0.00057145	     -0.19505825	     -0.05486121	      0.88267225	     -0.00062434	     -0.20789130	      0.00000000	     -0.00000001	     32.10317551
      1.44869906	     -0.05330931	     -0.00057947	     -0.19509508	     -0.05485876	      0.88267108	     -0.00062393	     -0.20789890	      0.00000000	     -0.00000001	     31.79509217
      1.45003940	     -0.05334107	     -0.00058962	     -0.19512685	     -0.05485626	      0.88266991	     -0.00062352	     -0.20790603	      0.00000000	     -0.00000001	     31.95204308
      1.45124294	     -0.05336526	     -0.00059631	     -0.19515112	     -0.05485398	      0.88266886	     -0.00062314	     -0.20791204	      0.00000000	     -0.00000001	     31.63548546
      1.45244648	     -0.05338545	     -0.00060487	     -0.19517135	     -0.05485166	      0.88266781	     -0.00062277	     -0.20791766	      0.00000000	     -0.00000001	     31.71753218
      1.45365002	     -0.05340176	     -0.00061204	     -0.19518773	     -0.05484930	      0.88266677	     -0.00062239	     -0.20792287	      0.00000000	     -0.00000001	     31.56377521
      1.45517891	     -0.05341702	     -0.00062244	     -0.19520305	     -0.05484624	      0.88266545	     -0.00062190	     -0.20792891	      0.00000000	     -0.00000001	     31.66155319
      1.45640195	     -0.05342466	     -0.00062896	     -0.19521079	     -0.05484376	      0.88266440	     -0.00062151	     -0.20793328	      0.00000000	     -0.00000001	     31.43931543
      1.45762499	     -0.05342836	     -0.00063715	     -0.19521454	     -0.05484123	      0.88266336	     -0.00062112	     -0.20793721	      0.00000000	     -0.00000001	     31.55370852
      1.45884803	     -0.05342826	     -0.00064395	     -0.19521454	     -0.05483867	      0.88266232	     -0.00062072	     -0.20794071	      0.00000000	     -0.00000001	     31.44572058
      1.46036356	     -0.05342293	     -0.00065376	     -0.19520928	     -0.05483545	      0.88266104	     -0.00062023	     -0.20794446	      0.00000000	     -0.00000001	     31.60872256
      1.46156566	     -0.05341454	     -0.00065965	     -0.19520100	     -0.05483285	      0.88266004	     -0.00061984	     -0.20794697	      0.00000000	     -0.00000001	     31.43046203
      1.46276777	     -0.05340272	     -0.00066716	     -0.19518924	     -0.05483022	      0.88265904	     -0.00061945	     -0.20794906	      0.00000000	     -0.00000001	     31.56782078
      1.46396988	     -0.05338761	     -0.00067344	     -0.19517423	     -0.05482755	      0.88265805	     -0.00061906	     -0.20795076	      0.00000000	     -0.00000001	     31.51820520
      1.46554700	     -0.05336283	     -0.00068294	     -0.19514952	     -0.05482401	      0.88265677	     -0.00061855	     -0.20795237	      0.00000000	     -0.00000001	     31.71464383
      1.46673812	     -0.05333994	     -0.00068837	     -0.19512675	     -0.05482130	      0.88265581	     -0.00061816	     -0.20795315	      0.00000000	     -0.00000001	     31.58947483
      1.46792924	     -0.05331196	     -0.00069540	     -0.19509883	     -0.05481855	      0.88265485	     -0.00061777	     -0.20795351	      0.00000000	     -0.00000001	     31.77702612
      1.46937000	     -0.05326865	     -0.00070229	     -0.19505563	     -0.05481519	      0.88265371	     -0.00061730	     -0.20795329	      0.00000000	     -0.00000001	     31.79218967
      1.47065635	     -0.05322060	     -0.00071010	     -0.19500764	     -0.05481216	      0.88265271	     -0.00061689	     -0.20795237	      0.00000000	     -0.00000001	     32.10819666
      1.47194270	     -0.05316279	     -0.00071557	     -0.19494994	     -0.05480909	      0.88265171	     -0.00061647	     -0.20795065	      0.00000000	     -0.00000001	     32.09187230
      1.47322905	     -0.05309433	     -0.00072273	     -0.19488154	     -0.05480600	      0.88265074	     -0.00061606	     -0.20794802	      0.00000000	     -0.00000001	     32.43946865
      1.47451540	     -0.05301555	     -0.00072708	     -0.19480290	     -0.05480288	      0.88264978	     -0.00061565	     -0.20794438	      0.00000000	     -0.00000001	     32.43327244
      1.47580175	     -0.05292793	     -0.00073336	     -0.19471534	     -0.05479973	      0.88264884	     -0.00061524	     -0.20793968	      0.00000000	     -0.00000000	     32.81476980
      1.47708810	     -0.05283206	     -0.00073665	     -0.19461961	     -0.05479655	      0.88264792	     -0.00061483	     -0.20793392	      0.00000000	     -0.00000000	     32.80504044
      1.47837446	     -0.05272876	     -0.00074241	     -0.19451635	     -0.05479336	      0.88264703	     -0.00061443	     -0.20792709	      0.00000000	     -0.00000000	     33.24248271
      1.47966081	     -0.05261913	     -0.00074514	     -0.19440684	     -0.05479015	      0.88264616	     -0.00061403	     -0.20791923	      0.00000000	     -0.00000000	     33.23989552
      1.48094716	     -0.05250411	     -0.00075102	     -0.19429184	     -0.05478693	      0.88264533	     -0.00061364	     -0.20791040	      0.00000000	     -0.00000000	     33.74180108
      1.48208377	     -0.05239901	     -0.00075335	     -0.19418680	     -0.05478407	      0.88264462	     -0.00061329	     -0.20790184	      0.00000000	     -0.00000000	     33.74867542
      1.48322038	     -0.05229036	     -0.00075758	     -0.19407815	     -0.05478120	      0.88264394	     -0.00061295	     -0.20789262	      0.00000000	     -0.00000000	     34.07938913
      1.48462113	     -0.05215080	     -0.00076127	     -0.19393862	     -0.05477766	      0.88264315	     -0.00061253	     -0.20788038	      0.00000000	     -0.00000000	     34.30285810
      1.48602187	     -0.05200678	     -0.00076672	     -0.19379454	     -0.05477411	      0.88264240	     -0.00061213	     -0.20786721	      0.00000000	     -0.00000000	     34.80465875
      1.48715985	     -0.05188795	     -0.00076902	     -0.19367570	     -0.05477123	      0.88264183	     -0.00061180	     -0.20785589	      0.00000000	     -0.00000000	     34.88167231
      1.48829782	     -0.05176821	     -0.00077323	     -0.19355589	     -0.05476835	      0.88264129	     -0.00061148	     -0.20784409	     -0.00000000	     -0.00000000	     35.23697409
      1.48971252	     -0.05161892	     -0.00077725	     -0.19340651	     -0.05476477	      0.88264068	     -0.00061108	     -0.20782885	     -0.00000000	     -0.00000000	     35.48212214
      1.49112723	     -0.05147069	     -0.00078350	     -0.19325809	     -0.05476121	      0.88264011	     -0.00061070	     -0.20781312	     -0.00000000	     -0.00000000	     36.02544752
      1.49220530	     -0.05135849	     -0.00078604	     -0.19314581	     -0.05475850	      0.88263972	     -0.00061041	     -0.20780089	     -0.00000000	     -0.00000000	     36.08684523
      1.49328338	     -0.05124574	     -0.00079027	     -0.19303290	     -0.05475581	      0.88263936	     -0.00061013	     -0.20778848	     -0.00000000	     -0.00000000	     36.42076535
      1.49476927	     -0.05108761	     -0.00079473	     -0.19287457	     -0.05475211	      0.88263892	     -0.00060975	     -0.20777109	     -0.00000000	     -0.00000000	     36.73804520
      1.49625516	     -0.05092716	     -0.00080086	     -0.19271386	     -0.05474844	      0.88263853	     -0.00060938	     -0.20775332	     -0.00000000	     -0.00000000	     37.34279738
      1.49727697	     -0.05081670	     -0.00080270	     -0.19260327	     -0.05474593	      0.88263829	     -0.00060913	     -0.20774091	     -0.00000000	     -0.00000000	     37.39916249
      1.49829878	     -0.05070711	     -0.00080629	     -0.19249348	     -0.05474344	      0.88263808	     -0.00060889	     -0.20772837	     -0.00000000	     -0.00000000	     37.70338293
      1.49988863	     -0.05053950	     -0.00081105	     -0.19232557	     -0.05473959	      0.88263780	     -0.00060853	     -0.20770873	     -0.00000000	     -0.00000000	     38.04788762
      1.50118373	     -0.05040521	     -0.00081587	     -0.19219098	     -0.05473649	      0.88263761	     -0.00060824	     -0.20769269	     -0.00000000	     -0.00000000	     38.46193470
      1.50247884	     -0.05027165	     -0.00081901	     -0.19205715	     -0.05473343	      0.88263745	     -0.00060796	     -0.20767668	     -0.00000000	     -0.00000000	     38.67797345
      1.50377394	     -0.05013793	     -0.00082459	     -0.19192307	     -0.05473040	      0.88263731	     -0.00060769	     -0.20766068	     -0.00000000	     -0.00000000	     39.16343580
      1.50493437	     -0.05001838	     -0.00082695	     -0.19180326	     -0.05472771	      0.88263722	     -0.00060746	     -0.20764634	     -0.00000000	     -0.00000000	     39.32066532
      1.50609480	     -0.04990038	     -0.00083112	     -0.19168495	     -0.05472506	      0.88263714	     -0.00060723	     -0.20763202	     -0.00000000	     -0.00000000	     39.69012456
      1.50725524	     -0.04978509	     -0.00083389	     -0.19156936	     -0.05472244	      0.88263707	     -0.00060701	     -0.20761778	     -0.00000000	     -0.00000000	     39.92477769
      1.50871176	     -0.04964477	     -0.00083886	     -0.19142860	     -0.05471920	      0.88263701	     -0.00060674	     -0.20760009	     -0.00000000	     -0.00000000	     40.36469549
      1.50987905	     -0.04953538	     -0.00084090	     -0.19131890	     -0.05471665	      0.88263697	     -0.00060653	     -0.20758613	     -0.00000000	     -0.00000000	     40.55837225
      1.51104633	     -0.04942761	     -0.00084425	     -0.19121076	     -0.05471414	      0.88263694	     -0.00060633	     -0.20757237	     -0.00000000	     -0.00000000	     40.89392681
      1.51221362	     -0.04932103	     -0.00084579	     -0.19110387	     -0.05471166	      0.88263691	     -0.00060613	     -0.20755882	     -0.00000000	     -0.00000000	     41.13554154
      1.51366840	     -0.04919016	     -0.00084843	     -0.19097256	     -0.05470864	      0.88263688	     -0.00060590	     -0.20754219	     -0.00000000	     -0.00000000	     41.53418444
      1.51481093	     -0.04908976	     -0.00084806	     -0.19087188	     -0.05470631	      0.88263686	     -0.00060572	     -0.20752935	     -0.00000000	     -0.00000000	     41.71564645
      1.51595345	     -0.04899195	     -0.00084898	     -0.19077373	     -0.05470403	      0.88263683	     -0.00060555	     -0.20751671	     -0.00000000	     -0.00000000	     41.99798473
      1.51709598	     -0.04889551	     -0.00084787	     -0.19067701	     -0.05470179	      0.88263680	     -0.00060539	     -0.20750431	     -0.00000000	     -0.00000000	     42.22502516
      1.51861223	     -0.04876987	     -0.00084676	     -0.19055096	     -0.05469889	      0.88263674	     -0.00060518	     -0.20748821	     -0.00000000	     -0.00000000	     42.58298689
      1.51974124	     -0.04867759	     -0.00084364	     -0.19045845	     -0.05469679	      0.88263669	     -0.00060504	     -0.20747648	     -0.00000000	     -0.00000000	     42.77809067
      1.52087024	     -0.04858674	     -0.00084177	     -0.19036729	     -0.05469473	      0.88263662	     -0.00060490	     -0.20746495	     -0.00000000	     -0.00000000	     43.03594281
      1.52225017	     -0.04847816	     -0.00083737	     -0.19025841	     -0.05469228	      0.88263652	     -0.00060474	     -0.20745111	     -0.00000000	     -0.00000000	     43.28624405
      1.52347393	     -0.04838554	     -0.00083475	     -0.19016546	     -0.05469017	      0.88263641	     -0.00060460	     -0.20743911	     -0.00000000	     -0.00000000	     43.55223276
      1.52469769	     -0.04829633	     -0.00082956	     -0.19007599	     -0.05468812	      0.88263628	     -0.00060448	     -0.20742740	     -0.00000000	     -0.00000000	     43.74483023
      1.52592145	     -0.04821028	     -0.00082625	     -0.18998961	     -0.05468612	      0.88263613	     -0.00060436	     -0.20741601	     -0.00000000	     -0.00000000	     43.98753464
      1.52714521	     -0.04812774	     -0.00082037	     -0.18990680	     -0.05468419	      0.88263595	     -0.00060425	     -0.20740494	     -0.00000000	     -0.00000000	     44.15924824
      1.52836897	     -0.04804981	     -0.00081685	     -0.18982851	     -0.05468233	      0.88263575	     -0.00060415	     -0.20739422	     -0.00000000	     -0.00000000	     44.37084424
      1.52959273	     -0.04797613	     -0.00081051	     -0.18975456	     -0.05468052	      0.88263552	     -0.00060406	     -0.20738390	     -0.00000000	     -0.00000000	     44.51382642
      1.53081649	     -0.04790705	     -0.00080670	     -0.18968511	     -0.05467879	      0.88263526	     -0.00060399	     -0.20737400	     -0.00000000	     -0.00000000	     44.69606758
      1.53204024	     -0.04784176	     -0.00079977	     -0.18961954	     -0.05467711	      0.88263497	     -0.00060392	     -0.20736456	     -0.00000000	     -0.00000000	     44.82357359
      1.53326400	     -0.04778013	     -0.00079552	     -0.18955753	     -0.05467550	      0.88263465	     -0.00060386	     -0.20735556	     -0.00000000	     -0.00000000	     44.98862450
      1.53448776	     -0.04772292	     -0.00078772	     -0.18950005	     -0.05467396	      0.88263430	     -0.00060382	     -0.20734701	     -0.00000000	     -0.00000000	     45.08471550
      1.53571152	     -0.04767154	     -0.00078341	     -0.18944828	     -0.05467249	      0.88263392	     -0.00060378	     -0.20733893	     -0.00000000	     -0.00000000	     45.20562881
      1.53680237	     -0.04762961	     -0.00077650	     -0.18940608	     -0.05467124	      0.88263356	     -0.00060376	     -0.20733215	     -0.00000000	     -0.00000000	     45.25479938
      1.53789321	     -0.04759128	     -0.00077154	     -0.18936742	     -0.05467003	      0.88263317	     -0.00060375	     -0.20732577	     -0.00000000	     -0.00000000	     45.32587477
      1.53923033	     -0.04754924	     -0.00076387	     -0.18932502	     -0.05466864	      0.88263266	     -0.00060375	     -0.20731851	     -0.00000000	     -0.00000000	     45.38413521
      1.54056745	     -0.04751327	     -0.00075804	     -0.18928862	     -0.05466732	      0.88263211	     -0.00060376	     -0.20731188	     -0.00000000	     -0.00000000	     45.44821827
      1.54167769	     -0.04748711	     -0.00075095	     -0.18926217	     -0.05466629	      0.88263163	     -0.00060378	     -0.20730686	     -0.00000000	     -0.00000000	     45.45827877
      1.54278793	     -0.04746388	     -0.00074570	     -0.18923859	     -0.05466532	      0.88263112	     -0.00060381	     -0.20730226	     -0.00000000	     -0.00000000	     45.48250343
      1.54413082	     -0.04744044	     -0.00073789	     -0.18921476	     -0.05466422	      0.88263048	     -0.00060387	     -0.20729725	     -0.00000000	     -0.00000000	     45.48360361
      1.54547371	     -0.04742369	     -0.00073247	     -0.18919755	     -0.05466321	      0.88262980	     -0.00060394	     -0.20729286	     -0.00000000	     -0.00000000	     45.49191166
      1.54654445	     -0.04741422	     -0.00072590	     -0.18918777	     -0.05466246	      0.88262923	     -0.00060400	     -0.20728983	     -0.00000000	     -0.00000000	     45.44467517
      1.54761519	     -0.04740861	     -0.00072135	     -0.18918179	     -0.05466176	      0.88262865	     -0.00060408	     -0.20728721	     -0.00000000	     -0.00000000	     45.41579024
      1.54900981	     -0.04740661	     -0.00071434	     -0.18917935	     -0.05466094	      0.88262785	     -0.00060420	     -0.20728443	     -0.00000000	     -0.00000000	     45.35570548
      1.55040442	     -0.04741028	     -0.00070956	     -0.18918250	     -0.05466020	      0.88262703	     -0.00060434	     -0.20728236	     -0.00000000	     -0.00000000	     45.32332708
      1.55144272	     -0.04741600	     -0.00070373	     -0.18918790	     -0.05465972	      0.88262639	     -0.00060445	     -0.20728127	     -0.00000000	     -0.00000000	     45.23079407
      1.55248101	     -0.04742435	     -0.00069978	     -0.18919587	     -0.05465928	      0.88262574	     -0.00060457	     -0.20728054	     -0.00000000	     -0.00000000	     45.17230874
      1.55393842	     -0.04744005	     -0.00069322	     -0.18921108	     -0.05465875	      0.88262481	     -0.00060477	     -0.20728012	     -0.00000000	     -0.00000000	     45.06247325
      1.55539582	     -0.04746069	     -0.00068884	     -0.18923117	     -0.05465831	      0.88262385	     -0.00060498	     -0.20728035	     -0.00000000	     -0.00000000	     44.99764259
      1.55638583	     -0.04747727	     -0.00068349	     -0.18924744	     -0.05465808	      0.88262318	     -0.00060514	     -0.20728088	     -0.00000000	     -0.00000000	     44.85504500
      1.55737583	     -0.04749630	     -0.00067999	     -0.18926611	     -0.05465788	      0.88262251	     -0.00060531	     -0.20728170	     -0.00000000	     -0.00000000	     44.76639467
      1.55894271	     -0.04753098	     -0.00067374	     -0.18930024	     -0.05465767	      0.88262142	     -0.00060559	     -0.20728358	     -0.00000000	     -0.00000000	     44.59706570
      1.56022049	     -0.04756344	     -0.00066985	     -0.18933222	     -0.05465757	      0.88262053	     -0.00060585	     -0.20728565	     -0.00000000	     -0.00000000	     44.47855028
      1.56149828	     -0.04759933	     -0.00066438	     -0.18936769	     -0.05465755	      0.88261962	     -0.00060612	     -0.20728820	     -0.00000000	     -0.00000000	     44.30153547
      1.56277606	     -0.04763906	     -0.00066149	     -0.18940692	     -0.05465760	      0.88261870	     -0.00060641	     -0.20729120	     -0.00000000	     -0.00000000	     44.19413358
      1.56390158	     -0.04767656	     -0.00065654	     -0.18944406	     -0.05465770	      0.88261789	     -0.00060668	     -0.20729423	     -0.00000000	     -0.00000000	     43.99935710
      1.56502711	     -0.04771696	     -0.00065379	     -0.18948403	     -0.05465786	      0.88261708	     -0.00060696	     -0.20729760	     -0.00000000	     -0.00000000	     43.87226899
      1.56615263	     -0.04775967	     -0.00064988	     -0.18952636	     -0.05465807	      0.88261627	     -0.00060725	     -0.20730133	     -0.00000000	     -0.00000000	     43.69764396
      1.56765102	     -0.04782027	     -0.00064628	     -0.18958641	     -0.05465844	      0.88261519	     -0.00060767	     -0.20730680	     -0.00000000	     -0.00000000	     43.52074121
      1.56880365	     -0.04786924	     -0.00064190	     -0.18963501	     -0.05465878	      0.88261435	     -0.00060800	     -0.20731139	     -0.00000000	     -0.00000000	     43.30362730
      1.56995628	     -0.04792071	     -0.00063946	     -0.18968606	     -0.05465918	      0.88261353	     -0.00060835	     -0.20731631	     -0.00000000	     -0.00000000	     43.15799937
      1.57110891	     -0.04797418	     -0.00063585	     -0.18973915	     -0.05465963	      0.88261270	     -0.00060872	     -0.20732155	     -0.00000000	     -0.00000000	     42.95622084
      1.57258458	     -0.04804589	     -0.00063303	     -0.18981034	     -0.05466028	      0.88261166	     -0.00060921	     -0.20732868	     -0.00000000	     -0.00000000	     42.77392917
      1.57371987	     -0.04810284	     -0.00062916	     -0.18986693	     -0.05466084	      0.88261086	     -0.00060960	     -0.20733450	     -0.00000000	     -0.00000000	     42.53852165
      1.57485517	     -0.04816165	     -0.00062724	     -0.18992535	     -0.05466145	      0.88261007	     -0.00061001	     -0.20734057	     -0.00000000	     -0.00000000	     42.38775074
      1.57622164	     -0.04823421	     -0.00062338	     -0.18999749	     -0.05466225	      0.88260914	     -0.00061051	     -0.20734821	     -0.00000000	     -0.00000000	     42.12788739
      1.57758810	     -0.04830939	     -0.00062211	     -0.19007218	     -0.05466311	      0.88260821	     -0.00061104	     -0.20735618	     -0.00000000	     -0.00000000	     41.99385497
      1.57863070	     -0.04836752	     -0.00061835	     -0.19013003	     -0.05466381	      0.88260752	     -0.00061145	     -0.20736248	     -0.00000000	     -0.00000000	     41.72817517
      1.57967331	     -0.04842718	     -0.00061661	     -0.19018935	     -0.05466455	      0.88260684	     -0.00061188	     -0.20736894	     -0.00000000	     -0.00000000	     41.57145075
      1.58114500	     -0.04851315	     -0.00061315	     -0.19027490	     -0.05466566	      0.88260589	     -0.00061251	     -0.20737833	     -0.00000000	     -0.00000000	     41.29192099
      1.58242886	     -0.04859016	     -0.00061162	     -0.19035151	     -0.05466669	      0.88260509	     -0.00061307	     -0.20738677	     -0.00000000	     -0.00000000	     41.11511761
      1.58371273	     -0.04866822	     -0.00060823	     -0.19042923	     -0.05466776	      0.88260430	     -0.00061365	     -0.20739543	     -0.00000000	     -0.00000000	     40.83208615
      1.58499660	     -0.04874812	     -0.00060765	     -0.19050872	     -0.05466889	      0.88260353	     -0.00061425	     -0.20740429	     -0.00000000	     -0.00000000	     40.69450588
      1.58612750	     -0.04881866	     -0.00060450	     -0.19057900	     -0.05466992	      0.88260288	     -0.00061479	     -0.20741224	     -0.00000000	     -0.00000000	     40.41372470
      1.58725841	     -0.04889036	     -0.00060358	     -0.19065037	     -0.05467099	      0.88260224	     -0.00061534	     -0.20742031	     -0.00000000	     -0.00000000	     40.25829557
      1.58838931	     -0.04896234	     -0.00060149	     -0.19072206	     -0.05467210	      0.88260161	     -0.00061591	     -0.20742848	     -0.00000000	     -0.00000000	     40.03698686
      1.58993330	     -0.04906155	     -0.00060014	     -0.19082087	     -0.05467366	      0.88260079	     -0.00061670	     -0.20743978	     -0.00000000	     -0.00000000	     39.82651006
      1.59109974	     -0.04913704	     -0.00059767	     -0.19089610	     -0.05467489	      0.88260019	     -0.00061732	     -0.20744840	     -0.00000000	     -0.00000000	     39.56138084
      1.59226619	     -0.04921329	     -0.00059717	     -0.19097205	     -0.05467615	      0.88259961	     -0.00061795	     -0.20745706	     -0.00000000	     -0.00000000	     39.40942905
      1.59343264	     -0.04928949	     -0.00059545	     -0.19104800	     -0.05467744	      0.88259905	     -0.00061860	     -0.20746577	     -0.00000000	     -0.00000000	     39.18148066
      1.59494032	     -0.04938862	     -0.00059494	     -0.19114677	     -0.05467915	      0.88259836	     -0.00061946	     -0.20747704	     -0.00000000	     -0.00000000	     38.99484224
      1.59608824	     -0.04946367	     -0.00059258	     -0.19122162	     -0.05468049	      0.88259786	     -0.00062012	     -0.20748564	     -0.00000000	     -0.00000000	     38.72771709
      1.59723616	     -0.04953929	     -0.00059222	     -0.19129699	     -0.05468185	      0.88259737	     -0.00062080	     -0.20749423	     -0.00000000	     -0.00000000	     38.58226552
      1.59862913	     -0.04963047	     -0.00059021	     -0.19138792	     -0.05468354	      0.88259681	     -0.00062165	     -0.20750463	     -0.00000000	     -0.00000000	     38.30803507
      1.60002209	     -0.04972211	     -0.00059087	     -0.19147926	     -0.05468527	      0.88259628	     -0.00062251	     -0.20751499	     -0.00000000	     -0.00000000	     38.20967319
      1.60107519	     -0.04979047	     -0.00058866	     -0.19154748	     -0.05468660	      0.88259590	     -0.00062318	     -0.20752278	     -0.00000000	     -0.00000000	     37.92765557
      1.60212828	     -0.04985931	     -0.00058852	     -0.19161613	     -0.05468794	      0.88259554	     -0.00062385	     -0.20753052	     -0.00000000	     -0.00000000	     37.79111146
      1.60363306	     -0.04995710	     -0.00058728	     -0.19171369	     -0.05468990	      0.88259505	     -0.00062484	     -0.20754151	     -0.00000000	     -0.00000000	     37.52388782
      1.60493912	     -0.05004225	     -0.00058780	     -0.19179862	     -0.05469162	      0.88259465	     -0.00062571	     -0.20755095	     -0.00000000	     -0.00000000	     37.38042591
      1.60624517	     -0.05012618	     -0.00058637	     -0.19188239	     -0.05469336	      0.88259428	     -0.00062660	     -0.20756029	     -0.00000000	     -0.00000000	     37.10386827
      1.60755122	     -0.05021043	     -0.00058781	     -0.19196642	     -0.05469512	      0.88259393	     -0.00062750	     -0.20756951	     -0.00000000	     -0.00000000	     37.01634410
      1.60869690	     -0.05028314	     -0.00058640	     -0.19203902	     -0.05469669	      0.88259365	     -0.00062831	     -0.20757751	     -0.00000000	     -0.00000000	     36.73938814
      1.60984257	     -0.05035608	     -0.00058729	     -0.19211180	     -0.05469826	      0.88259338	     -0.00062913	     -0.20758540	     -0.00000000	     -0.00000000	     36.62133554
      1.61098825	     -0.05042813	     -0.00058704	     -0.19218373	     -0.05469985	      0.88259314	     -0.00062996	     -0.20759319	     -0.00000000	     -0.00000000	     36.42299922
      1.61256902	     -0.05052717	     -0.00058830	     -0.19228257	     -0.05470205	      0.88259283	     -0.00063112	     -0.20760376	     -0.00000000	     -0.00000000	     36.26154067
      1.61375206	     -0.05060015	     -0.00058763	     -0.19235546	     -0.05470371	      0.88259263	     -0.00063201	     -0.20761153	     -0.00000000	     -0.00000000	     36.01315308
      1.61493511	     -0.05067297	     -0.00058894	     -0.19242815	     -0.05470538	      0.88259244	     -0.00063290	     -0.20761918	     -0.00000000	     -0.00000000	     35.90631521
      1.61611815	     -0.05074464	     -0.00058906	     -0.19249974	     -0.05470706	      0.88259227	     -0.00063381	     -0.20762668	     -0.00000000	     -0.00000000	     35.71113632
      1.61765869	     -0.05083717	     -0.00059097	     -0.19259212	     -0.05470925	      0.88259209	     -0.00063501	     -0.20763624	     -0.00000000	     -0.00000000	     35.59225006
      1.61882165	     -0.05090529	     -0.00059064	     -0.19266019	     -0.05471091	      0.88259197	     -0.00063593	     -0.20764329	     -0.00000000	     -0.00000000	     35.35836901
      1.61998461	     -0.05097245	     -0.00059195	     -0.19272727	     -0.05471257	      0.88259186	     -0.00063686	     -0.20765017	     -0.00000000	     -0.00000000	     35.27399035
      1.62140444	     -0.05105315	     -0.00059200	     -0.19280792	     -0.05471460	      0.88259176	     -0.00063801	     -0.20765837	     -0.00000000	     -0.00000000	     35.05023076
      1.62268164	     -0.05112524	     -0.00059409	     -0.19287993	     -0.05471643	      0.88259169	     -0.00063906	     -0.20766555	     -0.00000000	     -0.00000000	     35.00093168
      1.62395884	     -0.05119557	     -0.00059390	     -0.19295025	     -0.05471826	      0.88259164	     -0.00064012	     -0.20767254	     -0.00000000	     -0.00000000	     34.76551243
      1.62523603	     -0.05126532	     -0.00059641	     -0.19301992	     -0.05472008	      0.88259162	     -0.00064119	     -0.20767933	     -0.00000000	     -0.00000000	     34.74229678
      1.62651323	     -0.05133294	     -0.00059617	     -0.19308756	     -0.05472190	      0.88259161	     -0.00064228	     -0.20768591	     -0.00000000	      0.00000000	     34.49645825
      1.62779043	     -0.05139994	     -0.00059905	     -0.19315450	     -0.05472371	      0.88259162	     -0.00064337	     -0.20769226	     -0.00000000	      0.00000000	     34.50295773
      1.62906763	     -0.05146468	     -0.00059921	     -0.19321926	     -0.05472551	      0.88259165	     -0.00064448	     -0.20769838	     -0.00000000	      0.00000000	     34.24586640
      1.63034483	     -0.05152893	     -0.00060286	     -0.19328345	     -0.05472731	      0.88259170	     -0.00064560	     -0.20770425	     -0.00000000	      0.00000000	     34.27782506
      1.63162203	     -0.05159073	     -0.00060287	     -0.19334530	     -0.05472910	      0.88259178	     -0.00064672	     -0.20770989	     -0.00000000	      0.00000000	     34.00914549
      1.63276192	     -0.05164537	     -0.00060606	     -0.19339991	     -0.05473068	      0.88259185	     -0.00064774	     -0.20771470	     -0.00000000	      0.00000000	     34.02600962
      1.63390180	     -0.05169826	     -0.00060710	     -0.19345284	     -0.05473226	      0.88259195	     -0.00064876	     -0.20771930	     -0.00000000	      0.00000000	     33.86948595
      1.63529880	     -0.05176173	     -0.00061005	     -0.19351631	     -0.05473418	      0.88259208	     -0.00065003	     -0.20772466	     -0.00000000	      0.00000000	     33.82671648
      1.63669580	     -0.05182283	     -0.00061130	     -0.19357747	     -0.05473608	      0.88259224	     -0.00065130	     -0.20772969	     -0.00000000	      0.00000000	     33.63347061
      1.63786299	     -0.05187288	     -0.00061486	     -0.19362751	     -0.05473765	      0.88259238	     -0.00065238	     -0.20773364	     -0.00000000	      0.00000000	     33.66674411
      1.63903018	     -0.05192117	     -0.00061659	     -0.19367586	     -0.05473921	      0.88259254	     -0.00065346	     -0.20773736	     -0.00000000	      0.00000000	     33.53214426
      1.64019737	     -0.05196843	     -0.00061964	     -0.19372314	     -0.05474076	      0.88259272	     -0.00065455	     -0.20774085	     -0.00000000	      0.00000000	     33.50189926
      1.64180271	     -0.05203102	     -0.00062254	     -0.19378580	     -0.05474286	      0.88259298	     -0.00065606	     -0.20774526	     -0.00000000	      0.00000000	     33.34215429
      1.64298852	     -0.05207604	     -0.00062644	     -0.19383084	     -0.05474440	      0.88259319	     -0.00065718	     -0.20774823	     -0.00000000	      0.00000000	     33.37286720
      1.64417432	     -0.05211937	     -0.00062868	     -0.19387423	     -0.05474591	      0.88259342	     -0.00065831	     -0.20775097	     -0.00000000	      0.00000000	     33.25031922
      1.64560366	     -0.05217025	     -0.00063326	     -0.19392515	     -0.05474772	      0.88259371	     -0.00065968	     -0.20775394	     -0.00000000	      0.00000000	     33.27276456
      1.64687021	     -0.05221368	     -0.00063577	     -0.19396866	     -0.05474930	      0.88259399	     -0.00066090	     -0.20775630	     -0.00000000	      0.00000000	     33.12428993
      1.64813676	     -0.05225601	     -0.00064060	     -0.19401102	     -0.05475086	      0.88259429	     -0.00066212	     -0.20775839	     -0.00000000	      0.00000000	     33.18444409
      1.64940330	     -0.05229640	     -0.00064327	     -0.19405150	     -0.05475239	      0.88259460	     -0.00066336	     -0.20776021	     -0.00000000	      0.00000000	     33.03816417
      1.65066985	     -0.05233553	     -0.00064812	     -0.19409066	     -0.05475391	      0.88259493	     -0.00066460	     -0.20776176	     -0.00000000	      0.00000000	     33.10591026
      1.65193640	     -0.05237240	     -0.00065112	     -0.19412763	     -0.05475540	      0.88259528	     -0.00066584	     -0.20776305	     -0.00000000	      0.00000000	     32.97745341
      1.65320295	     -0.05240861	     -0.00065637	     -0.19416387	     -0.05475687	      0.88259564	     -0.00066709	     -0.20776409	     -0.00000000	      0.00000000	     33.05297045
      1.65446949	     -0.05244331	     -0.00065956	     -0.19419868	     -0.05475832	      0.88259602	     -0.00066835	     -0.20776489	     -0.00000000	      0.00000000	     32.92428854
      1.65573604	     -0.05247674	     -0.00066456	     -0.19423216	     -0.05475974	      0.88259642	     -0.00066961	     -0.20776544	     -0.00000000	      0.00000000	     33.00476043
      1.65700259	     -0.05250828	     -0.00066741	     -0.19426382	     -0.05476114	      0.88259684	     -0.00067087	     -0.20776574	     -0.00000000	      0.00000000	     32.88137283
      1.65826914	     -0.05253842	     -0.00067227	     -0.19429402	     -0.05476252	      0.88259727	     -0.00067214	     -0.20776579	     -0.00000000	      0.00000000	     32.97490651
      1.65953568	     -0.05256628	     -0.00067518	     -0.19432201	     -0.05476388	      0.88259772	     -0.00067341	     -0.20776557	     -0.00000000	      0.00000000	     32.87069864
      1.66080223	     -0.05259257	     -0.00068011	     -0.19434838	     -0.05476521	      0.88259819	     -0.00067469	     -0.20776507	     -0.00000000	      0.00000000	     32.97482660
      1.66206878	     -0.05261755	     -0.00068316	     -0.19437349	     -0.05476652	      0.88259867	     -0.00067597	     -0.20776429	     -0.00000000	      0.00000000	     32.86552681
      1.66333533	     -0.05264111	     -0.00068828	     -0.19439712	     -0.05476780	      0.88259917	     -0.00067725	     -0.20776324	     -0.00000000	      0.00000000	     32.98221482
      1.66460187	     -0.05266183	     -0.00069145	     -0.19441799	     -0.05476906	      0.88259969	     -0.00067853	     -0.20776192	     -0.00000000	      0.00000000	     32.88180640
      1.66586842	     -0.05267959	     -0.00069676	     -0.19443582	     -0.05477029	      0.88260022	     -0.00067982	     -0.20776028	     -0.00000000	      0.00000000	     33.03045153
      1.66713497	     -0.05269436	     -0.00070029	     -0.19445073	     -0.05477151	      0.88260076	     -0.00068112	     -0.20775829	     -0.00000000	      0.00000000	     32.93583649
      1.66840152	     -0.05270523	     -0.00070585	     -0.19446167	     -0.05477270	      0.88260132	     -0.00068241	     -0.20775594	     -0.00000000	      0.00000000	     33.10476128
      1.66966806	     -0.05271293	     -0.00070946	     -0.19446951	     -0.05477386	      0.88260189	     -0.00068371	     -0.20775318	     -0.00000000	      0.00000000	     32.99817104
      1.67093461	     -0.05271935	     -0.00071545	     -0.19447599	     -0.05477500	      0.88260247	     -0.00068501	     -0.20775005	     -0.00000000	      0.00000000	     33.18094523
      1.67220116	     -0.05272361	     -0.00071966	     -0.19448038	     -0.05477612	      0.88260307	     -0.00068632	     -0.20774660	     -0.00000000	      0.00000000	     33.06833338
      1.67346771	     -0.05272578	     -0.00072628	     -0.19448259	     -0.05477722	      0.88260367	     -0.00068762	     -0.20774283	     -0.00000000	      0.00000000	     33.28545832
      1.67473425	     -0.05272644	     -0.00073097	     -0.19448335	     -0.05477829	      0.88260429	     -0.00068893	     -0.20773879	     -0.00000000	      0.00000000	     33.15210089
      1.67600080	     -0.05272568	     -0.00073812	     -0.19448262	     -0.05477934	      0.88260491	     -0.00069024	     -0.20773451	     -0.00000000	      0.00000000	     33.39419051
      1.67726735	     -0.05272223	     -0.00074309	     -0.19447926	     -0.05478037	      0.88260555	     -0.00069156	     -0.20773002	     -0.00000000	      0.00000000	     33.25284513
      1.67853390	     -0.05271641	     -0.00075054	     -0.19447347	     -0.05478138	      0.88260619	     -0.00069288	     -0.20772532	     -0.00000000	      0.00000000	     33.53312783
      1.67980044	     -0.05270940	     -0.00075592	     -0.19446653	     -0.05478236	      0.88260683	     -0.00069419	     -0.20772045	     -0.00000000	      0.00000000	     33.37615595
      1.68106699	     -0.05270146	     -0.00076410	     -0.19445858	     -0.05478333	      0.88260749	     -0.00069551	     -0.20771544	     -0.00000000	      0.00000000	     33.68859808
      1.68233354	     -0.05269206	     -0.00076989	     -0.19444925	     -0.05478428	      0.88260814	     -0.00069683	     -0.20771035	     -0.00000000	      0.00000000	     33.50812808
      1.68360009	     -0.05268074	     -0.00077851	     -0.19443790	     -0.05478520	      0.88260880	     -0.00069815	     -0.20770520	     -0.00000000	      0.00000000	     33.86152296
      1.68486663	     -0.05266713	     -0.00078436	     -0.19442434	     -0.05478611	      0.88260946	     -0.00069948	     -0.20769998	     -0.00000000	      0.00000000	     33.65665136
      1.68613318	     -0.05265144	     -0.00079301	     -0.19440862	     -0.05478700	      0.88261011	     -0.00070080	     -0.20769470	     -0.00000000	      0.00000000	     34.03806156
      1.68739973	     -0.05263307	     -0.00079843	     -0.19439032	     -0.05478787	      0.88261077	     -0.00070212	     -0.20768937	     -0.00000000	      0.00000000	     33.80107390
      1.68866628	     -0.05261285	     -0.00080694	     -0.19437007	     -0.05478872	      0.88261142	     -0.00070344	     -0.20768399	     -0.00000000	      0.00000000	     34.22085480
      1.68980456	     -0.05259389	     -0.00081182	     -0.19435116	     -0.05478947	      0.88261201	     -0.00070462	     -0.20767914	     -0.00000000	      0.00000000	     34.01667997
      1.69094284	     -0.05257431	     -0.00081862	     -0.19433157	     -0.05479021	      0.88261259	     -0.00070581	     -0.20767430	     -0.00000000	      0.00000000	     34.22357644
      1.69231838	     -0.05254863	     -0.00082523	     -0.19430592	     -0.05479109	      0.88261329	     -0.00070724	     -0.20766851	     -0.00000000	      0.00000000	     34.18829422
      1.69369392	     -0.05251995	     -0.00083331	     -0.19427723	     -0.05479195	      0.88261397	     -0.00070866	     -0.20766274	     -0.00000000	      0.00000000	     34.52653039
      1.69484796	     -0.05249450	     -0.00083784	     -0.19425183	     -0.05479266	      0.88261454	     -0.00070986	     -0.20765793	     -0.00000000	      0.00000000	     34.36482442
      1.69600199	     -0.05246849	     -0.00084407	     -0.19422581	     -0.05479335	      0.88261511	     -0.00071105	     -0.20765316	     -0.00000000	      0.00000000	     34.57522531
      1.69715603	     -0.05244208	     -0.00084914	     -0.19419942	     -0.05479404	      0.88261566	     -0.00071224	     -0.20764845	     -0.00000000	      0.00000000	     34.57509160
      1.69873757	     -0.05240509	     -0.00085716	     -0.19416243	     -0.05479496	      0.88261641	     -0.00071386	     -0.20764216	     -0.00000000	      0.00000000	     34.84029053
      1.69990533	     -0.05237697	     -0.00086139	     -0.19413436	     -0.05479563	      0.88261695	     -0.00071506	     -0.20763763	     -0.00000000	      0.00000000	     34.73179553
      1.70107309	     -0.05234816	     -0.00086704	     -0.19410554	     -0.05479629	      0.88261747	     -0.00071625	     -0.20763322	     -0.00000000	      0.00000000	     34.93931193
      1.70248356	     -0.05231229	     -0.00087212	     -0.19406971	     -0.05479708	      0.88261810	     -0.00071768	     -0.20762805	     -0.00000000	      0.00000000	     34.91092624
      1.70373044	     -0.05227984	     -0.00087807	     -0.19403725	     -0.05479776	      0.88261863	     -0.00071894	     -0.20762362	     -0.00000000	      0.00000000	     35.20178520
      1.70497731	     -0.05224680	     -0.00088180	     -0.19400426	     -0.05479844	      0.88261915	     -0.00072020	     -0.20761933	     -0.00000000	      0.00000000	     35.11555643
      1.70622419	     -0.05221323	     -0.00088730	     -0.19397068	     -0.05479911	      0.88261966	     -0.00072145	     -0.20761519	     -0.00000000	      0.00000000	     35.40113872
      1.70747106	     -0.05217922	     -0.00089065	     -0.19393672	     -0.05479977	      0.88262015	     -0.00072270	     -0.20761120	     -0.00000000	      0.00000000	     35.32871694
      1.70871793	     -0.05214492	     -0.00089577	     -0.19390241	     -0.05480042	      0.88262063	     -0.00072394	     -0.20760737	     -0.00000000	      0.00000000	     35.61243466
      1.70996481	     -0.05211037	     -0.00089877	     -0.19386791	     -0.05480107	      0.88262109	     -0.00072518	     -0.20760370	     -0.00000000	      0.00000000	     35.54969410
      1.71121168	     -0.05207564	     -0.00090354	     -0.19383317	     -0.05480172	      0.88262153	     -0.00072641	     -0.20760021	     -0.00000000	      0.00000000	     35.83130341
      1.71245856	     -0.05204077	     -0.00090622	     -0.19379835	     -0.05480236	      0.88262195	     -0.00072763	     -0.20759689	     -0.00000000	      0.00000000	     35.77526524
      1.71370543	     -0.05200590	     -0.00091069	     -0.19376347	     -0.05480299	      0.88262236	     -0.00072885	     -0.20759375	     -0.00000000	      0.00000000	     36.05703855
      1.71495231	     -0.05197116	     -0.00091306	     -0.19372878	     -0.05480363	      0.88262274	     -0.00073006	     -0.20759080	     -0.00000000	      0.00000000	     36.00171383
      1.71619918	     -0.05193656	     -0.00091726	     -0.19369417	     -0.05480426	      0.88262311	     -0.00073127	     -0.20758805	     -0.00000000	      0.00000000	     36.28278486
      1.71744606	     -0.05190188	     -0.00091933	     -0.19365952	     -0.05480489	      0.88262346	     -0.00073246	     -0.20758550	     -0.00000000	      0.00000000	     36.22912418
      1.71869293	     -0.05186699	     -0.00092327	     -0.19362462	     -0.05480551	      0.88262379	     -0.00073366	     -0.20758315	     -0.00000000	      0.00000000	     36.51406254
      1.71993981	     -0.05183194	     -0.00092498	     -0.19358961	     -0.05480614	      0.88262409	     -0.00073485	     -0.20758099	     -0.00000000	      0.00000000	     36.45524029
      1.72118668	     -0.05179688	     -0.00092860	     -0.19355453	     -0.05480677	      0.88262438	     -0.00073603	     -0.20757902	     -0.00000000	      0.00000000	     36.73853021
      1.72243356	     -0.05176191	     -0.00092992	     -0.19351961	     -0.05480739	      0.88262465	     -0.00073720	     -0.20757725	     -0.00000000	      0.00000000	     36.67088196
      1.72368043	     -0.05172709	     -0.00093324	     -0.19348478	     -0.05480802	      0.88262489	     -0.00073837	     -0.20757567	     -0.00000000	      0.00000000	     36.95725358
      1.72492731	     -0.05169249	     -0.00093415	     -0.19345022	     -0.05480865	      0.88262512	     -0.00073953	     -0.20757430	     -0.00000000	      0.00000000	     36.88096983
      1.72617418	     -0.05165817	     -0.00093721	     -0.19341588	     -0.05480928	      0.88262532	     -0.00074069	     -0.20757314	     -0.00000000	      0.00000000	     37.17243458
      1.72742105	     -0.05162427	     -0.00093778	     -0.19338203	     -0.05480992	      0.88262550	     -0.00074184	     -0.20757219	     -0.00000000	      0.00000000	     37.08522620
      1.72866793	     -0.05159085	     -0.00094064	     -0.19334858	     -0.05481055	      0.88262566	     -0.00074298	     -0.20757147	     -0.00000000	      0.00000000	     37.38004935
      1.72991480	     -0.05155827	     -0.00094077	     -0.19331605	     -0.05481120	      0.88262580	     -0.00074411	     -0.20757098	     -0.00000000	      0.00000000	     37.26549910
      1.73116168	     -0.05152739	     -0.00094321	     -0.19328514	     -0.05481184	      0.88262591	     -0.00074524	     -0.20757076	     -0.00000000	      0.00000000	     37.54105756
      1.73240855	     -0.05149976	     -0.00094273	     -0.19325757	     -0.05481250	      0.88262601	     -0.00074637	     -0.20757085	     -0.00000000	      0.00000000	     37.37075974
      1.73365543	     -0.05147645	     -0.00094487	     -0.19323423	     -0.05481315	      0.88262607	     -0.00074748	     -0.20757135	     -0.00000000	      0.00000000	     37.63495664
      1.73490230	     -0.05145873	     -0.00094407	     -0.19321657	     -0.05481382	      0.88262612	     -0.00074859	     -0.20757237	     -0.00000000	      0.00000000	     37.40787835
      1.73614918	     -0.05144747	     -0.00094623	     -0.19320526	     -0.05481449	      0.88262613	     -0.00074970	     -0.20757403	     -0.00000000	      0.00000000	     37.67034223
      1.73739605	     -0.05144219	     -0.00094534	     -0.19320002	     -0.05481516	      0.88262612	     -0.00075080	     -0.20757644	     -0.00000000	     -0.00000000	     37.38989610
      1.73864293	     -0.05144266	     -0.00094757	     -0.19320044	     -0.05481584	      0.88262608	     -0.00075189	     -0.20757967	     -0.00000000	     -0.00000000	     37.66737719
      1.73988980	     -0.05144889	     -0.00094665	     -0.19320672	     -0.05481653	      0.88262600	     -0.00075298	     -0.20758380	     -0.00000000	     -0.00000000	     37.32783710
      1.74113668	     -0.05146098	     -0.00094910	     -0.19321875	     -0.05481722	      0.88262588	     -0.00075407	     -0.20758887	     -0.00000000	     -0.00000000	     37.61438382
      1.74238355	     -0.05147905	     -0.00094843	     -0.19323686	     -0.05481792	      0.88262572	     -0.00075514	     -0.20759496	     -0.00000000	     -0.00000000	     37.21752694
      1.74363043	     -0.05150300	     -0.00095126	     -0.19326074	     -0.05481862	      0.88262551	     -0.00075622	     -0.20760211	     -0.00000000	     -0.00000000	     37.49761688
      1.74487730	     -0.05153218	     -0.00095092	     -0.19328996	     -0.05481932	      0.88262525	     -0.00075729	     -0.20761035	     -0.00000000	     -0.00000000	     37.05295144
      1.74612418	     -0.05156622	     -0.00095397	     -0.19332394	     -0.05482003	      0.88262493	     -0.00075835	     -0.20761971	     -0.00000000	     -0.00000000	     37.30805147
      1.74737105	     -0.05160467	     -0.00095391	     -0.19336244	     -0.05482073	      0.88262456	     -0.00075941	     -0.20763018	     -0.00000000	     -0.00000000	     36.82901245
      1.74861792	     -0.05164780	     -0.00095711	     -0.19340552	     -0.05482143	      0.88262412	     -0.00076046	     -0.20764177	     -0.00000000	     -0.00000000	     37.03525743
      1.74986480	     -0.05169602	     -0.00095748	     -0.19345378	     -0.05482212	      0.88262361	     -0.00076151	     -0.20765450	     -0.00000000	     -0.00000000	     36.53757394
      1.75111167	     -0.05174924	     -0.00096089	     -0.19350697	     -0.05482282	      0.88262303	     -0.00076256	     -0.20766837	     -0.00000000	     -0.00000000	     36.67166956
      1.75235855	     -0.05180723	     -0.00096172	     -0.19356501	     -0.05482350	      0.88262238	     -0.00076359	     -0.20768340	     -0.00000000	     -0.00000000	     36.18162626
      1.75360542	     -0.05186984	     -0.00096515	     -0.19362761	     -0.05482418	      0.88262164	     -0.00076463	     -0.20769959	     -0.00000000	     -0.00000000	     36.23077236
      1.75485230	     -0.05193613	     -0.00096615	     -0.19369396	     -0.05482484	      0.88262083	     -0.00076565	     -0.20771693	     -0.00000000	     -0.00000000	     35.76649083
      1.75609917	     -0.05200568	     -0.00096878	     -0.19376355	     -0.05482549	      0.88261993	     -0.00076667	     -0.20773536	     -0.00000000	     -0.00000001	     35.74003935
      1.75734605	     -0.05207834	     -0.00096907	     -0.19383633	     -0.05482613	      0.88261894	     -0.00076768	     -0.20775486	     -0.00000000	     -0.00000001	     35.30858482
      1.75859292	     -0.05215368	     -0.00097083	     -0.19391176	     -0.05482676	      0.88261787	     -0.00076869	     -0.20777537	     -0.00000000	     -0.00000001	     35.21486211
      1.75983980	     -0.05223081	     -0.00097066	     -0.19398904	     -0.05482736	      0.88261670	     -0.00076969	     -0.20779683	     -0.00000000	     -0.00000001	     34.84683261
      1.76108667	     -0.05230954	     -0.00097144	     -0.19406792	     -0.05482795	      0.88261545	     -0.00077067	     -0.20781917	     -0.00000000	     -0.00000001	     34.71061211
      1.76233355	     -0.05238807	     -0.00097096	     -0.19414665	     -0.05482852	      0.88261411	     -0.00077165	     -0.20784231	     -0.00000000	     -0.00000001	     34.40657432
      1.76385577	     -0.05248568	     -0.00097174	     -0.19424448	     -0.05482917	      0.88261236	     -0.00077284	     -0.20787161	     -0.00000000	     -0.00000001	     34.27224381
      1.76500820	     -0.05255908	     -0.00096988	     -0.19431814	     -0.05482965	      0.88261095	     -0.00077372	     -0.20789444	     -0.00000000	     -0.00000001	     33.95517115
      1.76616063	     -0.05263185	     -0.00096922	     -0.19439114	     -0.05483010	      0.88260946	     -0.00077460	     -0.20791773	     -0.00000000	     -0.00000001	     33.84505911
      1.76763464	     -0.05272367	     -0.00096633	     -0.19448334	     -0.05483064	      0.88260747	     -0.00077571	     -0.20794804	     -0.00000000	     -0.00000001	     33.60751570
      1.76910866	     -0.05281348	     -0.00096530	     -0.19457349	     -0.05483114	      0.88260538	     -0.00077680	     -0.20797877	     -0.00000000	     -0.00000001	     33.55642147
      1.77018828	     -0.05287785	     -0.00096167	     -0.19463822	     -0.05483148	      0.88260378	     -0.00077760	     -0.20800143	     -0.00000000	     -0.00000001	     33.35069184
      1.77126791	     -0.05294113	     -0.00095935	     -0.19470181	     -0.05483179	      0.88260213	     -0.00077838	     -0.20802415	     -0.00000000	     -0.00000001	     33.27246362
      1.77285166	     -0.05303146	     -0.00095414	     -0.19479268	     -0.05483220	      0.88259964	     -0.00077952	     -0.20805747	     -0.00000000	     -0.00000001	     33.14337044
      1.77420398	     -0.05310476	     -0.00094993	     -0.19486644	     -0.05483251	      0.88259745	     -0.00078048	     -0.20808577	     -0.00000000	     -0.00000001	     33.07591326
      1.77555629	     -0.05317378	     -0.00094309	     -0.19493602	     -0.05483277	      0.88259520	     -0.00078143	     -0.20811376	     -0.00000000	     -0.00000001	     33.00169071
      1.77690861	     -0.05323863	     -0.00093792	     -0.19500138	     -0.05483299	      0.88259291	     -0.00078236	     -0.20814130	     -0.00000000	     -0.00000001	     32.93789830
      1.77809879	     -0.05329276	     -0.00093038	     -0.19505607	     -0.05483314	      0.88259086	     -0.00078318	     -0.20816508	     -0.00000000	     -0.00000001	     32.88511443
      1.77928898	     -0.05334500	     -0.00092446	     -0.19510881	     -0.05483326	      0.88258879	     -0.00078398	     -0.20818837	     -0.00000000	     -0.00000001	     32.81441846
      1.78047916	     -0.05339583	     -0.00091714	     -0.19516020	     -0.05483333	      0.88258671	     -0.00078478	     -0.20821116	     -0.00000000	     -0.00000001	     32.75920007
      1.78209504	     -0.05346269	     -0.00090814	     -0.19522779	     -0.05483338	      0.88258386	     -0.00078585	     -0.20824127	     -0.00000000	     -0.00000001	     32.66456036
      1.78331996	     -0.05351168	     -0.00089936	     -0.19527740	     -0.05483336	      0.88258171	     -0.00078666	     -0.20826344	     -0.00000000	     -0.00000001	     32.61704220
      1.78454488	     -0.05355942	     -0.00089225	     -0.19532571	     -0.05483331	      0.88257955	     -0.00078746	     -0.20828501	     -0.00000000	     -0.00000001	     32.53237698
      1.78576980	     -0.05360531	     -0.00088359	     -0.19537223	     -0.05483320	      0.88257741	     -0.00078825	     -0.20830599	     -0.00000000	     -0.00000001	     32.47381949
      1.78735089	     -0.05366337	     -0.00087294	     -0.19543108	     -0.05483301	      0.88257466	     -0.00078927	     -0.20833220	     -0.00000000	     -0.00000001	     32.37477554
      1.78855583	     -0.05370641	     -0.00086303	     -0.19547478	     -0.05483281	      0.88257260	     -0.00079003	     -0.20835152	     -0.00000000	     -0.00000001	     32.29360199
      1.78976077	     -0.05374814	     -0.00085498	     -0.19551712	     -0.05483256	      0.88257056	     -0.00079080	     -0.20837026	     -0.00000000	     -0.00000001	     32.20745929
      1.79122030	     -0.05379661	     -0.00084384	     -0.19556638	     -0.05483221	      0.88256813	     -0.00079172	     -0.20839216	     -0.00000000	     -0.00000001	     32.12917261
      1.79267982	     -0.05384269	     -0.00083528	     -0.19561318	     -0.05483178	      0.88256575	     -0.00079263	     -0.20841314	     -0.00000000	     -0.00000001	     32.04083062
      1.79378268	     -0.05387550	     -0.00082652	     -0.19564660	     -0.05483142	      0.88256399	     -0.00079331	     -0.20842839	     -0.00000000	     -0.00000001	     31.96169451
      1.79488553	     -0.05390729	     -0.00081972	     -0.19567894	     -0.05483101	      0.88256227	     -0.00079400	     -0.20844311	     -0.00000000	     -0.00000001	     31.88826155
      1.79646297	     -0.05395024	     -0.00080905	     -0.19572272	     -0.05483037	      0.88255988	     -0.00079497	     -0.20846324	     -0.00000000	     -0.00000001	     31.79197053
      1.79782905	     -0.05398483	     -0.00080117	     -0.19575800	     -0.05482974	      0.88255787	     -0.00079581	     -0.20847976	     -0.00000000	     -0.00000001	     31.71110036
      1.79919513	     -0.05401522	     -0.00079215	     -0.19578910	     -0.05482904	      0.88255593	     -0.00079664	     -0.20849544	     -0.00000000	     -0.00000001	     31.62766758
      1.80056120	     -0.05404508	     -0.00078592	     -0.19581960	     -0.05482829	      0.88255406	     -0.00079747	     -0.20851031	     -0.00000000	     -0.00000001	     31.54238143
      1.80176090	     -0.05406948	     -0.00077793	     -0.19584464	     -0.05482757	      0.88255247	     -0.00079819	     -0.20852270	     -0.00000000	     -0.00000001	     31.45642065
      1.80296060	     -0.05409195	     -0.00077197	     -0.19586769	     -0.05482681	      0.88255094	     -0.00079891	     -0.20853444	     -0.00000000	     -0.00000001	     31.38211913
      1.80416029	     -0.05411232	     -0.00076482	     -0.19588867	     -0.05482599	      0.88254947	     -0.00079963	     -0.20854549	     -0.00000000	     -0.00000001	     31.30437683
      1.80580417	     -0.05413713	     -0.00075634	     -0.19591429	     -0.05482479	      0.88254756	     -0.00080061	     -0.20855949	     -0.00000000	     -0.00000001	     31.20870733
      1.80703829	     -0.05415361	     -0.00074833	     -0.19593141	     -0.05482382	      0.88254619	     -0.00080134	     -0.20856911	     -0.00000000	     -0.00000001	     31.11680796
      1.80827240	     -0.05416876	     -0.00074214	     -0.19594717	     -0.05482280	      0.88254488	     -0.00080207	     -0.20857796	     -0.00000000	     -0.00000001	     31.03439747
      1.80950652	     -0.05418282	     -0.00073484	     -0.19596186	     -0.05482173	      0.88254364	     -0.00080279	     -0.20858607	     -0.00000000	     -0.00000001	     30.94312962
      1.81111411	     -0.05419988	     -0.00072703	     -0.19597969	     -0.05482024	      0.88254211	     -0.00080373	     -0.20859554	     -0.00000000	     -0.00000001	     30.84232553
      1.81232559	     -0.05421165	     -0.00071949	     -0.19599209	     -0.05481907	      0.88254103	     -0.00080443	     -0.20860188	     -0.00000000	     -0.00000001	     30.74165033
      1.81353708	     -0.05422264	     -0.00071386	     -0.19600366	     -0.05481783	      0.88254001	     -0.00080513	     -0.20860755	     -0.00000000	     -0.00000001	     30.66110222
      1.81501807	     -0.05423505	     -0.00070564	     -0.19601681	     -0.05481626	      0.88253883	     -0.00080598	     -0.20861360	     -0.00000000	     -0.00000001	     30.55129655
      1.81634784	     -0.05424529	     -0.00070028	     -0.19602765	     -0.05481477	      0.88253785	     -0.00080674	     -0.20861822	     -0.00000000	     -0.00000000	     30.47601830
      1.81767760	     -0.05425420	     -0.00069284	     -0.19603723	     -0.05481322	      0.88253692	     -0.00080750	     -0.20862210	     -0.00000000	     -0.00000000	     30.37098648
      1.81900736	     -0.05426192	     -0.00068810	     -0.19604554	     -0.05481160	      0.88253606	     -0.00080825	     -0.20862522	     -0.00000000	     -0.00000000	     30.30907100
      1.82033712	     -0.05426818	     -0.00068092	     -0.19605245	     -0.05480992	      0.88253526	     -0.00080900	     -0.20862762	     -0.00000000	     -0.00000000	     30.20440183
      1.82166688	     -0.05427292	     -0.00067707	     -0.19605775	     -0.05480817	      0.88253451	     -0.00080974	     -0.20862929	     -0.00000000	     -0.00000000	     30.17466991
      1.82299665	     -0.05427559	     -0.00067092	     -0.19606106	     -0.05480635	      0.88253382	     -0.00081048	     -0.20863023	     -0.00000000	     -0.00000000	     30.10748050
      1.82432641	     -0.05427468	     -0.00066911	     -0.19606065	     -0.05480447	      0.88253318	     -0.00081122	     -0.20863042	     -0.00000000	     -0.00000000	     30.15299997
      1.82552096	     -0.05426757	     -0.00066519	     -0.19605405	     -0.05480272	      0.88253264	     -0.00081188	     -0.20862986	     -0.00000000	     -0.00000000	     30.14532622
      1.82671551	     -0.05425218	     -0.00066382	     -0.19603910	     -0.05480092	      0.88253214	     -0.00081253	     -0.20862848	     -0.00000000	     -0.00000000	     30.22621915
      1.82815191	     -0.05422157	     -0.00066108	     -0.19600907	     -0.05479869	      0.88253160	     -0.00081331	     -0.20862551	     -0.00000000	     -0.00000000	     30.31354012
      1.82958830	     -0.05417835	     -0.00066097	     -0.19596633	     -0.05479637	      0.88253111	     -0.00081409	     -0.20862092	     -0.00000000	     -0.00000000	     30.48343176
      1.83078969	     -0.05413150	     -0.00065903	     -0.19591993	     -0.05479438	      0.88253075	     -0.00081473	     -0.20861572	     -0.00000000	     -0.00000000	     30.58086590
      1.83199108	     -0.05407358	     -0.00065913	     -0.19586240	     -0.05479234	      0.88253044	     -0.00081537	     -0.20860916	     -0.00000000	     -0.00000000	     30.75265205
      1.83343539	     -0.05398840	     -0.00065739	     -0.19577775	     -0.05478982	      0.88253012	     -0.00081614	     -0.20859931	     -0.00000000	     -0.00000000	     30.94597344
      1.83487971	     -0.05388752	     -0.00065772	     -0.19567730	     -0.05478724	      0.88252989	     -0.00081689	     -0.20858717	     -0.00000000	     -0.00000000	     31.23131781
      1.83601559	     -0.05379769	     -0.00065549	     -0.19558787	     -0.05478516	      0.88252976	     -0.00081748	     -0.20857597	     -0.00000000	     -0.00000000	     31.39851277
      1.83715147	     -0.05369876	     -0.00065510	     -0.19548928	     -0.05478304	      0.88252969	     -0.00081807	     -0.20856328	     -0.00000000	     -0.00000000	     31.64627998
      1.83865819	     -0.05355350	     -0.00065315	     -0.19534448	     -0.05478018	      0.88252968	     -0.00081884	     -0.20854411	     -0.00000000	      0.00000000	     31.97890683
      1.84016492	     -0.05339485	     -0.00065316	     -0.19518620	     -0.05477727	      0.88252980	     -0.00081960	     -0.20852228	     -0.00000000	      0.00000000	     32.39746885
      1.84123094	     -0.05327607	     -0.00065066	     -0.19506774	     -0.05477518	      0.88252995	     -0.00082013	     -0.20850528	     -0.00000000	      0.00000000	     32.61430800
      1.84229695	     -0.05315209	     -0.00064980	     -0.19494400	     -0.05477307	      0.88253017	     -0.00082066	     -0.20848705	     -0.00000000	      0.00000000	     32.90513105
      1.84390094	     -0.05295449	     -0.00064689	     -0.19474678	     -0.05476985	      0.88253064	     -0.00082144	     -0.20845734	     -0.00000000	      0.00000000	     33.34669129
      1.84521867	     -0.05278225	     -0.00064501	     -0.19457481	     -0.05476718	      0.88253114	     -0.00082208	     -0.20843090	     -0.00000000	      0.00000000	     33.77067740
      1.84653640	     -0.05260202	     -0.00064102	     -0.19439487	     -0.05476449	      0.88253177	     -0.00082271	     -0.20840267	     -0.00000000	      0.00000000	     34.16611600
      1.84785413	     -0.05241574	     -0.00063857	     -0.19420880	     -0.05476179	      0.88253252	     -0.00082334	     -0.20837270	     -0.00000000	      0.00000000	     34.64334684
      1.84917186	     -0.05222594	     -0.00063234	     -0.19401929	     -0.05475908	      0.88253339	     -0.00082395	     -0.20834111	     -0.00000000	      0.00000000	     35.01476041
      1.85028377	     -0.05206394	     -0.00062984	     -0.19385742	     -0.05475678	      0.88253422	     -0.00082447	     -0.20831332	     -0.00000000	      0.00000001	     35.40670772
      1.85139569	     -0.05189963	     -0.00062606	     -0.19369326	     -0.05475448	      0.88253515	     -0.00082498	     -0.20828463	     -0.00000000	      0.00000001	     35.74136035
      1.85281546	     -0.05169196	     -0.00062277	     -0.19348568	     -0.05475155	      0.88253648	     -0.00082562	     -0.20824692	     -0.00000000	      0.00000001	     36.22644201
      1.85423524	     -0.05148433	     -0.00061779	     -0.19327817	     -0.05474863	      0.88253795	     -0.00082626	     -0.20820820	     -0.00000000	      0.00000001	     36.65851791
      1.85531667	     -0.05132685	     -0.00061615	     -0.19312067	     -0.05474641	      0.88253918	     -0.00082674	     -0.20817813	     -0.00000000	      0.00000001	     37.06272347
      1.85639809	     -0.05117008	     -0.00061267	     -0.19296393	     -0.05474420	      0.88254049	     -0.00082721	     -0.20814761	     -0.00000000	      0.00000001	     37.39938954
      1.85786162	     -0.05096053	     -0.00060916	     -0.19275434	     -0.05474122	      0.88254240	     -0.00082784	     -0.20810569	     -0.00000000	      0.00000001	     37.90357269
      1.85917719	     -0.05077631	     -0.00060473	     -0.19257010	     -0.05473857	      0.88254425	     -0.00082840	     -0.20806754	     -0.00000000	      0.00000001	     38.27750875
      1.86049277	     -0.05059728	     -0.00060312	     -0.19239092	     -0.05473594	      0.88254620	     -0.00082896	     -0.20802910	     -0.00000000	      0.00000001	     38.77243582
      1.86159244	     -0.05045156	     -0.00059948	     -0.19224513	     -0.05473377	      0.88254792	     -0.00082941	     -0.20799684	     -0.00000000	      0.00000001	     39.02338973
      1.86269211	     -0.05030957	     -0.00059798	     -0.19210297	     -0.05473161	      0.88254971	     -0.00082987	     -0.20796453	     -0.00000000	      0.00000001	     39.38170390
      1.86407838	     -0.05013578	     -0.00059498	     -0.19192899	     -0.05472892	      0.88255206	     -0.00083043	     -0.20792385	     -0.00000000	      0.00000001	     39.74587259
      1.86546465	     -0.04996822	     -0.00059424	     -0.19176115	     -0.05472627	      0.88255450	     -0.00083098	     -0.20788329	     -0.00000000	      0.00000001	     40.21946796
      1.86653302	     -0.04984379	     -0.00059160	     -0.19163655	     -0.05472426	      0.88255644	     -0.00083140	     -0.20785220	     -0.00000000	      0.00000001	     40.40506614
      1.86760138	     -0.04972374	     -0.00059100	     -0.19151624	     -0.05472227	      0.88255842	     -0.00083181	     -0.20782131	     -0.00000000	      0.00000001	     40.70550701
      1.86903409	     -0.04956985	     -0.00058938	     -0.19136203	     -0.05471964	      0.88256114	     -0.00083235	     -0.20778028	     -0.00000000	      0.00000001	     41.01783172
      1.87046680	     -0.04942441	     -0.00059021	     -0.19121615	     -0.05471706	      0.88256391	     -0.00083289	     -0.20773982	     -0.00000000	      0.00000001	     41.46245310
      1.87147667	     -0.04932653	     -0.00058854	     -0.19111803	     -0.05471527	      0.88256589	     -0.00083326	     -0.20771169	     -0.00000000	      0.00000001	     41.56627533
      1.87248654	     -0.04923239	     -0.00058868	     -0.19102358	     -0.05471351	      0.88256788	     -0.00083362	     -0.20768392	     -0.00000000	      0.00000001	     41.79639811
      1.87401592	     -0.04909767	     -0.00058809	     -0.19088840	     -0.05471089	      0.88257092	     -0.00083416	     -0.20764259	     -0.00000000	      0.00000001	     42.05633522
      1.87528258	     -0.04899260	     -0.00058877	     -0.19078290	     -0.05470878	      0.88257344	     -0.00083460	     -0.20760909	     -0.00000000	      0.00000001	     42.33817455
      1.87654923	     -0.04889305	     -0.00058787	     -0.19068295	     -0.05470670	      0.88257596	     -0.00083503	     -0.20757627	     -0.00000000	      0.00000001	     42.48538490
      1.87781589	     -0.04879868	     -0.00058942	     -0.19058809	     -0.05470468	      0.88257846	     -0.00083545	     -0.20754416	     -0.00000000	      0.00000001	     42.79746639
      1.87895286	     -0.04871804	     -0.00058843	     -0.19050708	     -0.05470290	      0.88258069	     -0.00083582	     -0.20751594	     -0.00000000	      0.00000001	     42.86947223
      1.88008984	     -0.04864123	     -0.00058937	     -0.19042984	     -0.05470116	      0.88258289	     -0.00083618	     -0.20748830	     -0.00000000	      0.00000001	     43.08334408
      1.88122681	     -0.04856835	     -0.00058885	     -0.19035657	     -0.05469946	      0.88258506	     -0.00083654	     -0.20746126	     -0.00000000	      0.00000001	     43.18064058
      1.88265636	     -0.04848307	     -0.00058965	     -0.19027074	     -0.05469739	      0.88258773	     -0.00083697	     -0.20742812	     -0.00000000	      0.00000001	     43.41220808
      1.88380459	     -0.04841944	     -0.00058854	     -0.19020671	     -0.05469576	      0.88258982	     -0.00083731	     -0.20740223	     -0.00000000	      0.00000001	     43.44397385
      1.88495283	     -0.04835979	     -0.00058905	     -0.19014660	     -0.05469418	      0.88259187	     -0.00083765	     -0.20737700	     -0.00000000	      0.00000001	     43.62147320
      1.88610106	     -0.04830474	     -0.00058807	     -0.19009114	     -0.05469264	      0.88259386	     -0.00083797	     -0.20735244	     -0.00000000	      0.00000001	     43.67026328
      1.88752589	     -0.04824260	     -0.00058889	     -0.19002842	     -0.05469080	      0.88259625	     -0.00083837	     -0.20732299	     -0.00000000	      0.00000001	     43.86055332
      1.88865392	     -0.04819990	     -0.00058791	     -0.18998531	     -0.05468938	      0.88259807	     -0.00083867	     -0.20730053	     -0.00000000	      0.00000001	     43.83756288
      1.88978195	     -0.04816176	     -0.00058875	     -0.18994669	     -0.05468801	      0.88259982	     -0.00083896	     -0.20727886	     -0.00000000	      0.00000001	     43.97625451
      1.89090999	     -0.04812781	     -0.00058849	     -0.18991230	     -0.05468668	      0.88260151	     -0.00083925	     -0.20725798	     -0.00000000	      0.00000001	     44.01079233
      1.89239255	     -0.04808930	     -0.00058970	     -0.18987315	     -0.05468500	      0.88260361	     -0.00083962	     -0.20723172	     -0.00000000	      0.00000001	     44.19036494
      1.89351052	     -0.04806410	     -0.00058875	     -0.18984753	     -0.05468378	      0.88260511	     -0.00083988	     -0.20721280	     -0.00000000	      0.00000001	     44.16082193
      1.89462850	     -0.04804274	     -0.00058952	     -0.18982570	     -0.05468260	      0.88260653	     -0.00084015	     -0.20719464	     -0.00000000	      0.00000001	     44.28351850
      1.89598248	     -0.04802145	     -0.00058908	     -0.18980387	     -0.05468123	      0.88260815	     -0.00084045	     -0.20717364	     -0.00000000	      0.00000001	     44.29222161
      1.89719259	     -0.04800635	     -0.00059058	     -0.18978825	     -0.05468006	      0.88260950	     -0.00084072	     -0.20715578	     -0.00000000	      0.00000001	     44.45945034
      1.89840270	     -0.04799459	     -0.00059006	     -0.18977601	     -0.05467894	      0.88261076	     -0.00084097	     -0.20713874	     -0.00000000	      0.00000001	     44.41673150
      1.89961281	     -0.04798604	     -0.00059182	     -0.18976692	     -0.05467786	      0.88261192	     -0.00084122	     -0.20712249	     -0.00000000	      0.00000001	     44.58576848
      1.90082293	     -0.04798048	     -0.00059133	     -0.18976089	     -0.05467684	      0.88261300	     -0.00084146	     -0.20710702	     -0.00000000	      0.00000001	     44.52325258
      1.90203304	     -0.04797769	     -0.00059332	     -0.18975757	     -0.05467586	      0.88261397	     -0.00084170	     -0.20709228	     -0.00000000	      0.00000001	     44.70032623
      1.90324315	     -0.04797750	     -0.00059284	     -0.18975692	     -0.05467493	      0.88261486	     -0.00084192	     -0.20707826	     -0.00000000	      0.00000000	     44.61975121
      1.90445327	     -0.04797985	     -0.00059503	     -0.18975872	     -0.05467406	      0.88261566	     -0.00084214	     -0.20706494	     -0.00000000	      0.00000000	     44.80407189
      1.90566338	     -0.04798467	     -0.00059491	     -0.18976308	     -0.05467323	      0.88261638	     -0.00084235	     -0.20705228	     -0.00000000	      0.00000000	     44.69790828
      1.90687349	     -0.04799190	     -0.00059765	     -0.18976975	     -0.05467244	      0.88261701	     -0.00084255	     -0.20704026	     -0.00000000	      0.00000000	     44.88533078
      1.90808361	     -0.04800154	     -0.00059729	     -0.18977894	     -0.05467171	      0.88261756	     -0.00084274	     -0.20702888	     -0.00000000	      0.00000000	     44.75088943
      1.90929372	     -0.04801380	     -0.00060012	     -0.18979065	     -0.05467102	      0.88261803	     -0.00084293	     -0.20701811	     -0.00000000	      0.00000000	     44.95035664
      1.91050383	     -0.04802872	     -0.00059950	     -0.18980512	     -0.05467039	      0.88261843	     -0.00084311	     -0.20700796	     -0.00000000	      0.00000000	     44.78300810
      1.91157831	     -0.04804414	     -0.00060174	     -0.18982007	     -0.05466986	      0.88261873	     -0.00084326	     -0.20699944	     -0.00000000	      0.00000000	     44.92009542
      1.91265278	     -0.04806165	     -0.00060196	     -0.18983717	     -0.05466937	      0.88261897	     -0.00084341	     -0.20699138	     -0.00000000	      0.00000000	     44.84916471
      1.91398327	     -0.04808635	     -0.00060352	     -0.18986133	     -0.05466881	      0.88261921	     -0.00084358	     -0.20698205	     -0.00000000	      0.00000000	     44.90629375
      1.91531376	     -0.04811453	     -0.00060324	     -0.18988903	     -0.05466831	      0.88261937	     -0.00084375	     -0.20697343	     -0.00000000	      0.00000000	     44.76568007
      1.91641067	     -0.04814056	     -0.00060501	     -0.18991460	     -0.05466794	      0.88261945	     -0.00084388	     -0.20696685	     -0.00000000	      0.00000000	     44.85463142
      1.91750757	     -0.04816927	     -0.00060491	     -0.18994292	     -0.05466760	      0.88261949	     -0.00084400	     -0.20696076	     -0.00000000	      0.00000000	     44.73741493
      1.91884300	     -0.04820802	     -0.00060614	     -0.18998116	     -0.05466725	      0.88261948	     -0.00084414	     -0.20695400	     -0.00000000	     -0.00000000	     44.74812403
      1.92017842	     -0.04825111	     -0.00060532	     -0.19002380	     -0.05466694	      0.88261942	     -0.00084428	     -0.20694798	     -0.00000000	     -0.00000000	     44.52574107
      1.92123734	     -0.04828837	     -0.00060689	     -0.19006065	     -0.05466674	      0.88261934	     -0.00084438	     -0.20694374	     -0.00000000	     -0.00000000	     44.57662440
      1.92229625	     -0.04832835	     -0.00060669	     -0.19010028	     -0.05466656	      0.88261923	     -0.00084447	     -0.20693997	     -0.00000000	     -0.00000000	     44.42475426
      1.92368503	     -0.04838490	     -0.00060764	     -0.19015634	     -0.05466639	      0.88261904	     -0.00084459	     -0.20693575	     -0.00000000	     -0.00000000	     44.35820381
      1.92507381	     -0.04844628	     -0.00060684	     -0.19021728	     -0.05466626	      0.88261880	     -0.00084470	     -0.20693235	     -0.00000000	     -0.00000000	     44.06148670
      1.92610505	     -0.04849507	     -0.00060861	     -0.19026569	     -0.05466620	      0.88261860	     -0.00084477	     -0.20693036	     -0.00000000	     -0.00000000	     44.07694976
      1.92713629	     -0.04854666	     -0.00060888	     -0.19031694	     -0.05466617	      0.88261838	     -0.00084484	     -0.20692884	     -0.00000000	     -0.00000000	     43.88704652
      1.92858705	     -0.04862402	     -0.00061073	     -0.19039381	     -0.05466617	      0.88261803	     -0.00084493	     -0.20692748	     -0.00000000	     -0.00000000	     43.74779137
      1.92984066	     -0.04869538	     -0.00061168	     -0.19046476	     -0.05466621	      0.88261771	     -0.00084501	     -0.20692705	     -0.00000000	     -0.00000000	     43.45422081
      1.93109428	     -0.04877059	     -0.00061488	     -0.19053951	     -0.05466629	      0.88261735	     -0.00084507	     -0.20692732	     -0.00000000	     -0.00000000	     43.40261443
      1.93234789	     -0.04884932	     -0.00061640	     -0.19061784	     -0.05466640	      0.88261697	     -0.00084514	     -0.20692828	     -0.00000000	     -0.00000000	     43.01210908
      1.93360151	     -0.04893132	     -0.00062123	     -0.19069936	     -0.05466655	      0.88261657	     -0.00084520	     -0.20692993	     -0.00000000	     -0.00000000	     43.04819709
      1.93468936	     -0.04900488	     -0.00062327	     -0.19077258	     -0.05466670	      0.88261621	     -0.00084524	     -0.20693189	     -0.00000000	     -0.00000000	     42.63551117
      1.93577722	     -0.04908033	     -0.00062759	     -0.19084764	     -0.05466687	      0.88261582	     -0.00084529	     -0.20693435	     -0.00000000	     -0.00000000	     42.54037879
      1.93712927	     -0.04917632	     -0.00063214	     -0.19094316	     -0.05466712	      0.88261532	     -0.00084534	     -0.20693808	     -0.00000000	     -0.00000000	     42.18516546
      1.93848132	     -0.04927427	     -0.00063899	     -0.19104061	     -0.05466740	      0.88261480	     -0.00084539	     -0.20694252	     -0.00000000	     -0.00000000	     42.15448076
      1.93958843	     -0.04935559	     -0.00064291	     -0.19112157	     -0.05466765	      0.88261435	     -0.00084542	     -0.20694667	     -0.00000000	     -0.00000000	     41.71193963
      1.94069554	     -0.04943770	     -0.00064889	     -0.19120328	     -0.05466791	      0.88261389	     -0.00084546	     -0.20695127	     -0.00000000	     -0.00000000	     41.61814560
      1.94206068	     -0.04953964	     -0.00065526	     -0.19130477	     -0.05466826	      0.88261330	     -0.00084550	     -0.20695752	     -0.00000000	     -0.00000000	     41.22233046
      1.94342582	     -0.04964193	     -0.00066386	     -0.19140656	     -0.05466863	      0.88261269	     -0.00084553	     -0.20696440	     -0.00000000	     -0.00000000	     41.23647445
      1.94450474	     -0.04972277	     -0.00066862	     -0.19148709	     -0.05466894	      0.88261218	     -0.00084556	     -0.20697026	     -0.00000000	     -0.00000000	     40.74597347
      1.94558365	     -0.04980341	     -0.00067521	     -0.19156737	     -0.05466926	      0.88261167	     -0.00084558	     -0.20697648	     -0.00000000	     -0.00000000	     40.64082753
      1.94700054	     -0.04990878	     -0.00068278	     -0.19167231	     -0.05466970	      0.88261097	     -0.00084560	     -0.20698518	     -0.00000000	     -0.00000000	     40.23448112
      1.94841743	     -0.05001302	     -0.00069217	     -0.19177609	     -0.05467015	      0.88261024	     -0.00084562	     -0.20699446	     -0.00000000	     -0.00000000	     40.25911080
      1.94947187	     -0.05008957	     -0.00069693	     -0.19185237	     -0.05467050	      0.88260969	     -0.00084563	     -0.20700172	     -0.00000000	     -0.00000000	     39.74284584
      1.95052630	     -0.05016511	     -0.00070326	     -0.19192762	     -0.05467085	      0.88260912	     -0.00084564	     -0.20700926	     -0.00000000	     -0.00000000	     39.62607494
      1.95200601	     -0.05026925	     -0.00071091	     -0.19203138	     -0.05467135	      0.88260831	     -0.00084564	     -0.20702030	     -0.00000000	     -0.00000000	     39.21756014
      1.95348572	     -0.05037101	     -0.00072009	     -0.19213274	     -0.05467186	      0.88260747	     -0.00084563	     -0.20703184	     -0.00000000	     -0.00000000	     39.26303378
      1.95450034	     -0.05043931	     -0.00072395	     -0.19220085	     -0.05467221	      0.88260688	     -0.00084562	     -0.20704003	     -0.00000000	     -0.00000000	     38.72237003
      1.95551497	     -0.05050631	     -0.00072921	     -0.19226763	     -0.05467256	      0.88260628	     -0.00084561	     -0.20704842	     -0.00000000	     -0.00000000	     38.58625596
      1.95709930	     -0.05060821	     -0.00073601	     -0.19236925	     -0.05467312	      0.88260533	     -0.00084558	     -0.20706193	     -0.00000000	     -0.00000000	     38.16594897
      1.95840335	     -0.05068942	     -0.00074186	     -0.19245023	     -0.05467357	      0.88260453	     -0.00084554	     -0.20707338	     -0.00000000	     -0.00000000	     38.04235081
      1.95970741	     -0.05076832	     -0.00074549	     -0.19252898	     -0.05467402	      0.88260371	     -0.00084550	     -0.20708510	     -0.00000000	     -0.00000000	     37.52730053
      1.96101147	     -0.05084487	     -0.00075070	     -0.19260533	     -0.05467447	      0.88260288	     -0.00084545	     -0.20709708	     -0.00000000	     -0.00000000	     37.54851523
      1.96217189	     -0.05091094	     -0.00075268	     -0.19267133	     -0.05467487	      0.88260213	     -0.00084540	     -0.20710794	     -0.00000000	     -0.00000000	     36.99186477
      1.96333231	     -0.05097510	     -0.00075634	     -0.19273537	     -0.05467526	      0.88260137	     -0.00084535	     -0.20711897	     -0.00000000	     -0.00000000	     36.92043154
      1.96449273	     -0.05103749	     -0.00075875	     -0.19279768	     -0.05467564	      0.88260060	     -0.00084529	     -0.20713016	     -0.00000000	     -0.00000000	     36.55114705
      1.96601188	     -0.05111670	     -0.00076338	     -0.19287676	     -0.05467613	      0.88259957	     -0.00084521	     -0.20714503	     -0.00000000	     -0.00000000	     36.42817119
      1.96721083	     -0.05117801	     -0.00076581	     -0.19293801	     -0.05467650	      0.88259874	     -0.00084515	     -0.20715695	     -0.00000000	     -0.00000000	     35.90055282
      1.96840978	     -0.05124028	     -0.00077052	     -0.19300015	     -0.05467687	      0.88259790	     -0.00084508	     -0.20716907	     -0.00000000	     -0.00000000	     35.83432893
      1.96960873	     -0.05130482	     -0.00077473	     -0.19306459	     -0.05467722	      0.88259705	     -0.00084501	     -0.20718145	     -0.00000000	     -0.00000000	     35.41627166
      1.97109979	     -0.05138845	     -0.00078251	     -0.19314802	     -0.05467763	      0.88259596	     -0.00084492	     -0.20719737	     -0.00000000	     -0.00000001	     35.32289425
      1.97229552	     -0.05145840	     -0.00078790	     -0.19321785	     -0.05467794	      0.88259506	     -0.00084485	     -0.20721062	     -0.00000000	     -0.00000001	     34.74740837
      1.97349124	     -0.05153079	     -0.00079575	     -0.19329006	     -0.05467823	      0.88259415	     -0.00084478	     -0.20722437	     -0.00000000	     -0.00000001	     34.67305762
      1.97468696	     -0.05160540	     -0.00080310	     -0.19336450	     -0.05467850	      0.88259322	     -0.00084470	     -0.20723866	     -0.00000000	     -0.00000001	     34.25603597
      1.97622913	     -0.05170459	     -0.00081471	     -0.19346343	     -0.05467882	      0.88259198	     -0.00084461	     -0.20725794	     -0.00000000	     -0.00000001	     34.11995987
      1.97743361	     -0.05178409	     -0.00082263	     -0.19354278	     -0.05467904	      0.88259098	     -0.00084454	     -0.20727369	     -0.00000000	     -0.00000001	     33.53565038
      1.97863809	     -0.05186553	     -0.00083260	     -0.19362401	     -0.05467923	      0.88258996	     -0.00084447	     -0.20729007	     -0.00000000	     -0.00000001	     33.43034032
      1.97984257	     -0.05194860	     -0.00084168	     -0.19370693	     -0.05467939	      0.88258890	     -0.00084439	     -0.20730709	     -0.00000000	     -0.00000001	     33.00498752
      1.98141904	     -0.05205955	     -0.00085507	     -0.19381763	     -0.05467956	      0.88258748	     -0.00084430	     -0.20733036	     -0.00000000	     -0.00000001	     32.82932706
      1.98262915	     -0.05214585	     -0.00086371	     -0.19390381	     -0.05467964	      0.88258635	     -0.00084422	     -0.20734898	     -0.00000000	     -0.00000001	     32.24879563
      1.98383926	     -0.05223258	     -0.00087382	     -0.19399039	     -0.05467969	      0.88258519	     -0.00084414	     -0.20736824	     -0.00000000	     -0.00000001	     32.11221221
      1.98504937	     -0.05231995	     -0.00088269	     -0.19407767	     -0.05467971	      0.88258400	     -0.00084406	     -0.20738812	     -0.00000000	     -0.00000001	     31.69965379
      1.98666485	     -0.05243748	     -0.00089544	     -0.19419506	     -0.05467966	      0.88258235	     -0.00084395	     -0.20741562	     -0.00000000	     -0.00000001	     31.48458150
      1.98788150	     -0.05252645	     -0.00090292	     -0.19428402	     -0.05467958	      0.88258107	     -0.00084386	     -0.20743703	     -0.00000000	     -0.00000001	     30.93455107
      1.98909814	     -0.05261605	     -0.00091113	     -0.19437360	     -0.05467945	      0.88257975	     -0.00084377	     -0.20745903	     -0.00000000	     -0.00000001	     30.76629300
      1.99056537	     -0.05272559	     -0.00091886	     -0.19448319	     -0.05467923	      0.88257811	     -0.00084366	     -0.20748634	     -0.00000000	     -0.00000001	     30.23442426
      1.99203259	     -0.05283702	     -0.00092827	     -0.19459464	     -0.05467893	      0.88257643	     -0.00084354	     -0.20751452	     -0.00000000	     -0.00000001	     30.20184499
      1.99315189	     -0.05292303	     -0.00093264	     -0.19468077	     -0.05467866	      0.88257510	     -0.00084344	     -0.20753659	     -0.00000000	     -0.00000001	     29.64976800
      1.99427120	     -0.05300949	     -0.00093842	     -0.19476731	     -0.05467834	      0.88257375	     -0.00084335	     -0.20755916	     -0.00000000	     -0.00000001	     29.47473884
      1.99585988	     -0.05313169	     -0.00094489	     -0.19488971	     -0.05467781	      0.88257177	     -0.00084320	     -0.20759199	     -0.00000000	     -0.00000001	     29.03466735
      1.99725550	     -0.05323760	     -0.00095106	     -0.19499580	     -0.05467726	      0.88256999	     -0.00084307	     -0.20762150	     -0.00000000	     -0.00000001	     28.87890659
      1.99865113	     -0.05334258	     -0.00095494	     -0.19510105	     -0.05467663	      0.88256817	     -0.00084294	     -0.20765158	     -0.00000000	     -0.00000001	     28.39262269
      2.00004675	     -0.05344642	     -0.00096086	     -0.19520512	     -0.05467592	      0.88256630	     -0.00084280	     -0.20768214	     -0.00000000	     -0.00000001	     28.36478373
      2.00125616	     -0.05353556	     -0.00096323	     -0.19529456	     -0.05467523	      0.88256465	     -0.00084267	     -0.20770899	     -0.00000000	     -0.00000001	     27.89623265
      2.00246557	     -0.05362307	     -0.00096721	     -0.19538233	     -0.05467448	      0.88256298	     -0.00084254	     -0.20773611	     -0.00000000	     -0.00000001	     27.77004253
      2.00394515	     -0.05372750	     -0.00097023	     -0.19548716	     -0.05467346	      0.88256089	     -0.00084239	     -0.20776959	     -0.00000000	     -0.00000001	     27.38930777
      2.00542472	     -0.05382594	     -0.00097521	     -0.19558596	     -0.05467235	      0.88255877	     -0.00084223	     -0.20780332	     -0.00000000	     -0.00000001	     27.33199249
      2.00665515	     -0.05390684	     -0.00097734	     -0.19566723	     -0.05467133	      0.88255698	     -0.00084209	     -0.20783152	     -0.00000000	     -0.00000001	     26.92562275
      2.00788557	     -0.05398530	     -0.00098121	     -0.19574603	     -0.05467025	      0.88255518	     -0.00084196	     -0.20785983	     -0.00000000	     -0.00000001	     26.83463786
      2.00938090	     -0.05407795	     -0.00098423	     -0.19583915	     -0.05466882	      0.88255296	     -0.00084179	     -0.20789427	     -0.00000000	     -0.00000001	     26.51566518
      2.01087623	     -0.05416688	     -0.00098866	     -0.19592853	     -0.05466728	      0.88255073	     -0.00084163	     -0.20792869	     -0.00000000	     -0.00000001	     26.49761753
      2.01208535	     -0.05423718	     -0.00099015	     -0.19599928	     -0.05466595	      0.88254892	     -0.00084150	     -0.20795645	     -0.00000000	     -0.00000001	     26.14855380
      2.01329448	     -0.05430426	     -0.00099256	     -0.19606678	     -0.05466454	      0.88254711	     -0.00084137	     -0.20798410	     -0.00000000	     -0.00000001	     26.08915961
      2.01482733	     -0.05438522	     -0.00099314	     -0.19614836	     -0.05466263	      0.88254481	     -0.00084121	     -0.20801892	     -0.00000000	     -0.00000001	     25.82919190
      2.01636018	     -0.05445915	     -0.00099484	     -0.19622291	     -0.05466060	      0.88254252	     -0.00084105	     -0.20805336	     -0.00000000	     -0.00000001	     25.86751135
      2.01755768	     -0.05451410	     -0.00099445	     -0.19627839	     -0.05465892	      0.88254074	     -0.00084093	     -0.20807991	     -0.00000000	     -0.00000001	     25.59379249
      2.01875518	     -0.05456349	     -0.00099581	     -0.19632828	     -0.05465716	      0.88253897	     -0.00084081	     -0.20810608	     -0.00000000	     -0.00000001	     25.59178873
      2.02032132	     -0.05462295	     -0.00099681	     -0.19638843	     -0.05465473	      0.88253669	     -0.00084066	     -0.20813966	     -0.00000000	     -0.00000001	     25.42404875
      2.02188747	     -0.05467123	     -0.00099817	     -0.19643739	     -0.05465216	      0.88253445	     -0.00084051	     -0.20817238	     -0.00000000	     -0.00000001	     25.55653324
      2.02303191	     -0.05470223	     -0.00099754	     -0.19646896	     -0.05465019	      0.88253284	     -0.00084041	     -0.20819560	     -0.00000000	     -0.00000001	     25.35493310
      2.02417636	     -0.05472331	     -0.00099688	     -0.19649061	     -0.05464815	      0.88253126	     -0.00084030	     -0.20821815	     -0.00000000	     -0.00000001	     25.39455788
      2.02582154	     -0.05474000	     -0.00099456	     -0.19650816	     -0.05464508	      0.88252905	     -0.00084017	     -0.20824912	     -0.00000000	     -0.00000001	     25.36665049
      2.02720248	     -0.05473555	     -0.00099126	     -0.19650449	     -0.05464238	      0.88252726	     -0.00084005	     -0.20827354	     -0.00000000	     -0.00000001	     25.49178777
      2.02858341	     -0.05472174	     -0.00098727	     -0.19649148	     -0.05463956	      0.88252552	     -0.00083995	     -0.20829627	     -0.00000000	     -0.00000001	     25.47117509
      2.02996435	     -0.05468974	     -0.00098221	     -0.19646030	     -0.05463664	      0.88252386	     -0.00083985	     -0.20831721	     -0.00000000	     -0.00000001	     25.66623988
      2.03134529	     -0.05465246	     -0.00097787	     -0.19642382	     -0.05463361	      0.88252227	     -0.00083976	     -0.20833624	     -0.00000000	     -0.00000001	     25.67934538
      2.03253455	     -0.05460472	     -0.00097146	     -0.19637683	     -0.05463092	      0.88252097	     -0.00083968	     -0.20835117	     -0.00000000	     -0.00000001	     25.84871733
      2.03372381	     -0.05455657	     -0.00096631	     -0.19632940	     -0.05462814	      0.88251974	     -0.00083962	     -0.20836471	     -0.00000000	     -0.00000001	     25.92911392
      2.03519405	     -0.05448582	     -0.00095919	     -0.19625954	     -0.05462460	      0.88251832	     -0.00083954	     -0.20837961	     -0.00000000	     -0.00000001	     26.11864613
      2.03666430	     -0.05441004	     -0.00095476	     -0.19618455	     -0.05462095	      0.88251701	     -0.00083948	     -0.20839250	     -0.00000000	     -0.00000001	     26.28491234
      2.03783170	     -0.05433965	     -0.00094995	     -0.19611481	     -0.05461796	      0.88251606	     -0.00083944	     -0.20840143	     -0.00000000	     -0.00000001	     26.45316676
      2.03899911	     -0.05427029	     -0.00094684	     -0.19604604	     -0.05461491	      0.88251519	     -0.00083941	     -0.20840919	     -0.00000000	     -0.00000000	     26.61790598
      2.04050237	     -0.05416958	     -0.00094183	     -0.19594610	     -0.05461088	      0.88251420	     -0.00083938	     -0.20841746	     -0.00000000	     -0.00000000	     26.88908478
      2.04200563	     -0.05406624	     -0.00093889	     -0.19584346	     -0.05460674	      0.88251336	     -0.00083937	     -0.20842371	     -0.00000000	     -0.00000000	     27.18271615
      2.04311127	     -0.05397773	     -0.00093467	     -0.19575551	     -0.05460362	      0.88251285	     -0.00083937	     -0.20842703	     -0.00000000	     -0.00000000	     27.40527073
      2.04421691	     -0.05389055	     -0.00093246	     -0.19566881	     -0.05460045	      0.88251241	     -0.00083938	     -0.20842920	     -0.00000000	     -0.00000000	     27.65294130
      2.04580361	     -0.05375658	     -0.00092882	     -0.19553552	     -0.05459581	      0.88251195	     -0.00083940	     -0.20843040	     -0.00000000	     -0.00000000	     28.03721959
      2.04715037	     -0.05364280	     -0.00092750	     -0.19542226	     -0.05459179	      0.88251170	     -0.00083944	     -0.20842965	     -0.00000000	     -0.00000000	     28.38007191
      2.04849713	     -0.05352112	     -0.00092501	     -0.19530110	     -0.05458769	      0.88251159	     -0.00083950	     -0.20842742	     -0.00000000	     -0.00000000	     28.72201390
      2.04984389	     -0.05340293	     -0.00092529	     -0.19518333	     -0.05458352	      0.88251163	     -0.00083956	     -0.20842369	     -0.00000000	      0.00000000	     29.12791359
      2.05119066	     -0.05327184	     -0.00092333	     -0.19505271	     -0.05457929	      0.88251180	     -0.00083964	     -0.20841856	     -0.00000000	      0.00000000	     29.49679508
      2.05233382	     -0.05316546	     -0.00092498	     -0.19494662	     -0.05457565	      0.88251206	     -0.00083972	     -0.20841301	     -0.00000000	      0.00000000	     29.87642918
      2.05347698	     -0.05305070	     -0.00092493	     -0.19483217	     -0.05457197	      0.88251243	     -0.00083981	     -0.20840645	     -0.00000000	      0.00000000	     30.22341085
      2.05493492	     -0.05290508	     -0.00092674	     -0.19468688	     -0.05456722	      0.88251305	     -0.00083995	     -0.20839655	     -0.00000000	      0.00000000	     30.72432739
      2.05639286	     -0.05274941	     -0.00092677	     -0.19453157	     -0.05456241	      0.88251384	     -0.00084010	     -0.20838501	     -0.00000000	      0.00000000	     31.18408180
      2.05751741	     -0.05263260	     -0.00092911	     -0.19441495	     -0.05455867	      0.88251457	     -0.00084022	     -0.20837492	     -0.00000000	      0.00000000	     31.61687998
      2.05864196	     -0.05250673	     -0.00092989	     -0.19428930	     -0.05455490	      0.88251541	     -0.00084036	     -0.20836385	     -0.00000000	      0.00000001	     31.99858667
      2.06013803	     -0.05233610	     -0.00093247	     -0.19411889	     -0.05454984	      0.88251667	     -0.00084057	     -0.20834747	     -0.00000000	      0.00000001	     32.58590995
      2.06163409	     -0.05215182	     -0.00093231	     -0.19393488	     -0.05454474	      0.88251811	     -0.00084079	     -0.20832921	     -0.00000000	      0.00000001	     33.09757517
      2.06268677	     -0.05202413	     -0.00093434	     -0.19380730	     -0.05454114	      0.88251924	     -0.00084096	     -0.20831514	     -0.00000000	      0.00000001	     33.56474333
      2.06373944	     -0.05188724	     -0.00093472	     -0.19367055	     -0.05453752	      0.88252044	     -0.00084114	     -0.20830010	     -0.00000000	      0.00000001	     33.97022278
      2.06534475	     -0.05167404	     -0.00093569	     -0.19345753	     -0.05453198	      0.88252245	     -0.00084144	     -0.20827522	     -0.00000000	      0.00000001	     34.65077887
      2.06667336	     -0.05148957	     -0.00093541	     -0.19327320	     -0.05452739	      0.88252426	     -0.00084170	     -0.20825295	     -0.00000000	      0.00000001	     35.16740163
      2.06800197	     -0.05130529	     -0.00093669	     -0.19308898	     -0.05452278	      0.88252620	     -0.00084199	     -0.20822913	     -0.00000000	      0.00000001	     35.79738039
      2.06933058	     -0.05111095	     -0.00093493	     -0.19289476	     -0.05451818	      0.88252826	     -0.00084229	     -0.20820388	     -0.00000000	      0.00000001	     36.29347503
      2.07048025	     -0.05094842	     -0.00093613	     -0.19273223	     -0.05451420	      0.88253015	     -0.00084257	     -0.20818088	     -0.00000000	      0.00000001	     36.85026282
      2.07162992	     -0.05077889	     -0.00093579	     -0.19256271	     -0.05451022	      0.88253213	     -0.00084286	     -0.20815693	     -0.00000000	      0.00000001	     37.31805233
      2.07300982	     -0.05057572	     -0.00093703	     -0.19235948	     -0.05450547	      0.88253462	     -0.00084323	     -0.20812687	     -0.00000000	      0.00000001	     37.98859104
      2.07438973	     -0.05036238	     -0.00093618	     -0.19214610	     -0.05450073	      0.88253723	     -0.00084362	     -0.20809545	     -0.00000000	      0.00000001	     38.56641204
      2.07549711	     -0.05019465	     -0.00093785	     -0.19197825	     -0.05449694	      0.88253941	     -0.00084396	     -0.20806923	     -0.00000000	      0.00000001	     39.14043147
      2.07660450	     -0.05001839	     -0.00093749	     -0.19180191	     -0.05449318	      0.88254166	     -0.00084430	     -0.20804216	     -0.00000000	      0.00000001	     39.63572297
      2.07802667	     -0.04979179	     -0.00093829	     -0.19157512	     -0.05448838	      0.88254466	     -0.00084477	     -0.20800612	     -0.00000000	      0.00000001	     40.34447518
      2.07944883	     -0.04955612	     -0.00093674	     -0.19133928	     -0.05448362	      0.88254777	     -0.00084526	     -0.20796873	     -0.00000000	      0.00000002	     40.98947639
      2.08049233	     -0.04938852	     -0.00093792	     -0.19117148	     -0.05448016	      0.88255012	     -0.00084563	     -0.20794045	     -0.00000000	      0.00000002	     41.51642940
      2.08153582	     -0.04921545	     -0.00093736	     -0.19099822	     -0.05447673	      0.88255252	     -0.00084602	     -0.20791154	     -0.00000000	      0.00000002	     41.99819085
      2.08303849	     -0.04896831	     -0.00093775	     -0.19075074	     -0.05447185	      0.88255606	     -0.00084660	     -0.20786885	     -0.00000000	      0.00000002	     42.75729359
      2.08430388	     -0.04875565	     -0.00093692	     -0.19053778	     -0.05446780	      0.88255913	     -0.00084711	     -0.20783204	     -0.00000000	      0.00000002	     43.36368010
      2.08556927	     -0.04854764	     -0.00093807	     -0.19032940	     -0.05446381	      0.88256226	     -0.00084764	     -0.20779447	     -0.00000000	      0.00000002	     44.03152968
      2.08683466	     -0.04833393	     -0.00093701	     -0.19011534	     -0.05445988	      0.88256545	     -0.00084819	     -0.20775627	     -0.00000000	      0.00000002	     44.62450661
      2.08810005	     -0.04812887	     -0.00093869	     -0.18990981	     -0.05445602	      0.88256869	     -0.00084876	     -0.20771745	     -0.00000000	      0.00000002	     45.30905907
      2.08918366	     -0.04794629	     -0.00093691	     -0.18972689	     -0.05445277	      0.88257151	     -0.00084926	     -0.20768384	     -0.00000000	      0.00000002	     45.79686335
      2.09026726	     -0.04776967	     -0.00093705	     -0.18954986	     -0.05444957	      0.88257437	     -0.00084978	     -0.20764987	     -0.00000000	      0.00000002	     46.35329056
      2.09162249	     -0.04754557	     -0.00093534	     -0.18932527	     -0.05444566	      0.88257798	     -0.00085044	     -0.20760698	     -0.00000000	      0.00000002	     47.01369824
      2.09297772	     -0.04732864	     -0.00093540	     -0.18910775	     -0.05444184	      0.88258164	     -0.00085113	     -0.20756367	     -0.00000000	      0.00000002	     47.72254264
      2.09403598	     -0.04715566	     -0.00093324	     -0.18893436	     -0.05443893	      0.88258451	     -0.00085168	     -0.20752966	     -0.00000000	      0.00000002	     48.19449107
      2.09509424	     -0.04699025	     -0.00093299	     -0.18876845	     -0.05443609	      0.88258741	     -0.00085224	     -0.20749550	     -0.00000000	      0.00000002	     48.70721642
      2.09648407	     -0.04677279	     -0.00093122	     -0.18855035	     -0.05443245	      0.88259124	     -0.00085300	     -0.20745055	     -0.00000000	      0.00000002	     49.35377218
      2.09787390	     -0.04656370	     -0.00093167	     -0.18834051	     -0.05442894	      0.88259508	     -0.00085378	     -0.20740555	     -0.00000000	      0.00000002	     50.04702258
      2.09886411	     -0.04641121	     -0.00092947	     -0.18818753	     -0.05442651	      0.88259783	     -0.00085435	     -0.20737356	     -0.00000000	      0.00000002	     50.46030892
      2.09985431	     -0.04626494	     -0.00092975	     -0.18804070	     -0.05442415	      0.88260058	     -0.00085493	     -0.20734166	     -0.00000000	      0.00000002	     50.90786064
      2.10133711	     -0.04605130	     -0.00092941	     -0.18782620	     -0.05442074	      0.88260470	     -0.00085581	     -0.20729425	      0.00000000	      0.00000002	     51.54790344
      2.10256995	     -0.04588227	     -0.00093000	     -0.18765639	     -0.05441803	      0.88260812	     -0.00085657	     -0.20725523	      0.00000000	      0.00000002	     52.07624915
      2.10380279	     -0.04571399	     -0.00092828	     -0.18748738	     -0.05441543	      0.88261153	     -0.00085734	     -0.20721667	      0.00000000	      0.00000002	     52.57958626
      2.10503563	     -0.04555844	     -0.00092878	     -0.18733101	     -0.05441294	      0.88261492	     -0.00085813	     -0.20717858	      0.00000000	      0.00000002	     53.06165108
      2.10613752	     -0.04541848	     -0.00092606	     -0.18719038	     -0.05441081	      0.88261793	     -0.00085885	     -0.20714504	      0.00000000	      0.00000002	     53.48250248
      2.10723941	     -0.04528927	     -0.00092479	     -0.18706045	     -0.05440879	      0.88262092	     -0.00085958	     -0.20711199	      0.00000000	      0.00000002	     53.85572555
      2.10834131	     -0.04516245	     -0.00092201	     -0.18693294	     -0.05440686	      0.88262388	     -0.00086033	     -0.20707950	      0.00000000	      0.00000002	     54.22859673
      2.10973627	     -0.04501692	     -0.00092033	     -0.18678646	     -0.05440456	      0.88262759	     -0.00086129	     -0.20703925	      0.00000000	      0.00000002	     54.67299932
      2.11084348	     -0.04490690	     -0.00091755	     -0.18667571	     -0.05440285	      0.88263049	     -0.00086207	     -0.20700817	      0.00000000	      0.00000002	     55.00779647
      2.11195069	     -0.04481156	     -0.00091704	     -0.18657956	     -0.05440125	      0.88263335	     -0.00086286	     -0.20697793	      0.00000000	      0.00000002	     55.29691502
      2.11305789	     -0.04472254	     -0.00091548	     -0.18648973	     -0.05439975	      0.88263616	     -0.00086367	     -0.20694867	      0.00000000	      0.00000002	     55.58249580
      2.11445421	     -0.04462768	     -0.00091531	     -0.18639380	     -0.05439802	      0.88263964	     -0.00086471	     -0.20691325	      0.00000000	      0.00000002	     55.87962554
      2.11553916	     -0.04455834	     -0.00091323	     -0.18632369	     -0.05439679	      0.88264227	     -0.00086553	     -0.20688696	      0.00000000	      0.00000002	     56.11786125
      2.11662411	     -0.04450082	     -0.00091295	     -0.18626533	     -0.05439566	      0.88264485	     -0.00086636	     -0.20686173	      0.00000000	      0.00000002	     56.30475367
      2.11770905	     -0.04444671	     -0.00091140	     -0.18621040	     -0.05439464	      0.88264737	     -0.00086721	     -0.20683758	      0.00000000	      0.00000002	     56.51029033
      2.11916737	     -0.04438688	     -0.00091076	     -0.18614945	     -0.05439344	      0.88265064	     -0.00086837	     -0.20680677	      0.00000000	      0.00000001	     56.73579880
      2.12024165	     -0.04434466	     -0.00090840	     -0.18610644	     -0.05439268	      0.88265296	     -0.00086924	     -0.20678528	      0.00000000	      0.00000001	     56.92549607
      2.12131594	     -0.04431204	     -0.00090785	     -0.18607299	     -0.05439202	      0.88265520	     -0.00087012	     -0.20676476	      0.00000000	      0.00000001	     57.04982166
      2.12263741	     -0.04427480	     -0.00090599	     -0.18603476	     -0.05439136	      0.88265785	     -0.00087123	     -0.20674087	      0.00000000	      0.00000001	     57.23723001
      2.12380830	     -0.04425254	     -0.00090618	     -0.18601156	     -0.05439091	      0.88266009	     -0.00087222	     -0.20672087	      0.00000000	      0.00000001	     57.31890350
      2.12497918	     -0.04423030	     -0.00090386	     -0.18598846	     -0.05439058	      0.88266222	     -0.00087323	     -0.20670200	      0.00000000	      0.00000001	     57.46555016
      2.12615007	     -0.04421959	     -0.00090409	     -0.18597683	     -0.05439037	      0.88266425	     -0.00087426	     -0.20668419	      0.00000000	      0.00000001	     57.51269994
      2.12732096	     -0.04420827	     -0.00090171	     -0.18596464	     -0.05439029	      0.88266616	     -0.00087530	     -0.20666748	      0.00000000	      0.00000001	     57.63284169
      2.12849184	     -0.04420898	     -0.00090227	     -0.18596442	     -0.05439034	      0.88266795	     -0.00087636	     -0.20665180	      0.00000000	      0.00000001	     57.63950685
      2.12966273	     -0.04420815	     -0.00089946	     -0.18596276	     -0.05439051	      0.88266963	     -0.00087743	     -0.20663720	      0.00000000	      0.00000001	     57.73426784
      2.13083362	     -0.04421991	     -0.00090048	     -0.18597357	     -0.05439081	      0.88267119	     -0.00087852	     -0.20662361	      0.00000000	      0.00000001	     57.71471579
      2.13200450	     -0.04422931	     -0.00089787	     -0.18598214	     -0.05439123	      0.88267263	     -0.00087962	     -0.20661107	      0.00000000	      0.00000001	     57.78056129
      2.13317539	     -0.04425156	     -0.00089915	     -0.18600344	     -0.05439178	      0.88267395	     -0.00088073	     -0.20659952	      0.00000000	      0.00000001	     57.72992566
      2.13434628	     -0.04427051	     -0.00089567	     -0.18602159	     -0.05439245	      0.88267515	     -0.00088187	     -0.20658900	      0.00000000	      0.00000001	     57.77660658
      2.13538882	     -0.04429823	     -0.00089612	     -0.18604850	     -0.05439315	      0.88267612	     -0.00088289	     -0.20658043	      0.00000000	      0.00000001	     57.70869795
      2.13643136	     -0.04432439	     -0.00089372	     -0.18607395	     -0.05439395	      0.88267699	     -0.00088392	     -0.20657266	      0.00000000	      0.00000001	     57.69346442
      2.13770640	     -0.04436494	     -0.00089281	     -0.18611356	     -0.05439505	      0.88267792	     -0.00088519	     -0.20656420	      0.00000000	      0.00000000	     57.63738774
      2.13898145	     -0.04440747	     -0.00088911	     -0.18615524	     -0.05439630	      0.88267871	     -0.00088649	     -0.20655692	      0.00000000	      0.00000000	     57.59977189
      2.14002846	     -0.04445070	     -0.00088905	     -0.18619770	     -0.05439744	      0.88267926	     -0.00088756	     -0.20655178	      0.00000000	      0.00000000	     57.52989175
      2.14107548	     -0.04449410	     -0.00088623	     -0.18624042	     -0.05439867	      0.88267971	     -0.00088865	     -0.20654742	      0.00000000	      0.00000000	     57.45975279
      2.14236102	     -0.04455476	     -0.00088469	     -0.18630020	     -0.05440031	      0.88268014	     -0.00089000	     -0.20654307	      0.00000000	      0.00000000	     57.37672309
      2.14364655	     -0.04461764	     -0.00088011	     -0.18636229	     -0.05440209	      0.88268043	     -0.00089137	     -0.20653986	      0.00000000	      0.00000000	     57.25297790
      2.14464666	     -0.04467332	     -0.00087967	     -0.18641728	     -0.05440357	      0.88268056	     -0.00089244	     -0.20653810	      0.00000000	      0.00000000	     57.17225859
      2.14564676	     -0.04472971	     -0.00087669	     -0.18647306	     -0.05440514	      0.88268061	     -0.00089353	     -0.20653701	      0.00000000	      0.00000000	     57.04699816
      2.14699001	     -0.04481107	     -0.00087385	     -0.18655358	     -0.05440737	      0.88268056	     -0.00089500	     -0.20653655	      0.00000000	     -0.00000000	     56.91119943
      2.14833325	     -0.04489636	     -0.00086824	     -0.18663812	     -0.05440975	      0.88268037	     -0.00089650	     -0.20653726	      0.00000000	     -0.00000000	     56.68364119
      2.14929866	     -0.04496304	     -0.00086711	     -0.18670420	     -0.05441155	      0.88268015	     -0.00089758	     -0.20653848	      0.00000000	     -0.00000000	     56.59048869
      2.15026407	     -0.04503098	     -0.00086371	     -0.18677160	     -0.05441342	      0.88267987	     -0.00089868	     -0.20654029	      0.00000000	     -0.00000000	     56.41856226
      2.15168088	     -0.04513608	     -0.00085910	     -0.18687593	     -0.05441630	      0.88267933	     -0.00090030	     -0.20654398	      0.00000000	     -0.00000000	     56.21007911
      2.15288773	     -0.04522968	     -0.00085392	     -0.18696892	     -0.05441887	      0.88267876	     -0.00090170	     -0.20654808	      0.00000000	     -0.00000000	     55.94660428
      2.15409457	     -0.04532840	     -0.00085089	     -0.18706698	     -0.05442155	      0.88267809	     -0.00090311	     -0.20655304	      0.00000000	     -0.00000000	     55.78728729
      2.15530142	     -0.04542980	     -0.00084501	     -0.18716782	     -0.05442434	      0.88267733	     -0.00090454	     -0.20655885	      0.00000000	     -0.00000000	     55.44417585
      2.15636681	     -0.04552339	     -0.00084256	     -0.18726085	     -0.05442689	      0.88267659	     -0.00090581	     -0.20656466	     -0.00000000	     -0.00000000	     55.29697088
      2.15743219	     -0.04561901	     -0.00083780	     -0.18735600	     -0.05442951	      0.88267577	     -0.00090710	     -0.20657110	     -0.00000000	     -0.00000001	     54.99094198
      2.15849758	     -0.04571781	     -0.00083426	     -0.18745430	     -0.05443222	      0.88267490	     -0.00090839	     -0.20657815	     -0.00000000	     -0.00000001	     54.76544576
      2.15993698	     -0.04585668	     -0.00082850	     -0.18759254	     -0.05443599	      0.88267361	     -0.00091016	     -0.20658864	     -0.00000000	     -0.00000001	     54.33771967
      2.16103774	     -0.04596648	     -0.00082617	     -0.18770183	     -0.05443897	      0.88267256	     -0.00091153	     -0.20659739	     -0.00000000	     -0.00000001	     54.12435406
      2.16213850	     -0.04607868	     -0.00082191	     -0.18781358	     -0.05444202	      0.88267144	     -0.00091291	     -0.20660675	     -0.00000000	     -0.00000001	     53.74618053
      2.16323926	     -0.04619391	     -0.00081886	     -0.18792834	     -0.05444515	      0.88267026	     -0.00091430	     -0.20661672	     -0.00000000	     -0.00000001	     53.46655344
      2.16464913	     -0.04634513	     -0.00081335	     -0.18807903	     -0.05444927	      0.88266868	     -0.00091610	     -0.20663034	     -0.00000000	     -0.00000001	     52.96897773
      2.16574090	     -0.04646517	     -0.00081057	     -0.18819864	     -0.05445253	      0.88266739	     -0.00091750	     -0.20664154	     -0.00000000	     -0.00000001	     52.71421097
      2.16683266	     -0.04658709	     -0.00080567	     -0.18832020	     -0.05445586	      0.88266605	     -0.00091892	     -0.20665328	     -0.00000000	     -0.00000001	     52.29535333
      2.16792443	     -0.04671114	     -0.00080183	     -0.18844388	     -0.05445926	      0.88266466	     -0.00092034	     -0.20666553	     -0.00000000	     -0.00000001	     51.97273195
      2.16939162	     -0.04688090	     -0.00079516	     -0.18861321	     -0.05446392	      0.88266273	     -0.00092228	     -0.20668278	     -0.00000000	     -0.00000001	     51.40143553
      2.17048942	     -0.04701034	     -0.00079176	     -0.18874231	     -0.05446748	      0.88266123	     -0.00092374	     -0.20669625	     -0.00000000	     -0.00000001	     51.11249551
      2.17158723	     -0.04714141	     -0.00078611	     -0.18887312	     -0.05447109	      0.88265969	     -0.00092521	     -0.20671019	     -0.00000000	     -0.00000001	     50.65394065
      2.17291428	     -0.04730237	     -0.00078078	     -0.18903374	     -0.05447554	      0.88265778	     -0.00092700	     -0.20672763	     -0.00000000	     -0.00000001	     50.24899546
      2.17424133	     -0.04746571	     -0.00077318	     -0.18919683	     -0.05448006	      0.88265582	     -0.00092880	     -0.20674569	     -0.00000000	     -0.00000001	     49.62132759
      2.17525146	     -0.04759194	     -0.00077003	     -0.18932282	     -0.05448355	      0.88265429	     -0.00093019	     -0.20675984	     -0.00000000	     -0.00000001	     49.36460438
      2.17626159	     -0.04771940	     -0.00076515	     -0.18945010	     -0.05448708	      0.88265273	     -0.00093158	     -0.20677432	     -0.00000000	     -0.00000001	     48.93965643
      2.17769698	     -0.04790399	     -0.00075987	     -0.18963441	     -0.05449216	      0.88265048	     -0.00093357	     -0.20679546	     -0.00000000	     -0.00000001	     48.44313381
      2.17895604	     -0.04806809	     -0.00075445	     -0.18979832	     -0.05449668	      0.88264846	     -0.00093533	     -0.20681450	     -0.00000000	     -0.00000001	     47.88914635
      2.18021510	     -0.04823430	     -0.00075137	     -0.18996429	     -0.05450125	      0.88264641	     -0.00093711	     -0.20683397	     -0.00000000	     -0.00000001	     47.52401364
      2.18147416	     -0.04840183	     -0.00074599	     -0.19013167	     -0.05450586	      0.88264432	     -0.00093890	     -0.20685385	     -0.00000000	     -0.00000001	     46.89433227
      2.18256983	     -0.04854852	     -0.00074400	     -0.19027818	     -0.05450992	      0.88264248	     -0.00094046	     -0.20687145	     -0.00000000	     -0.00000001	     46.59826058
      2.18366549	     -0.04869521	     -0.00074006	     -0.19042476	     -0.05451400	      0.88264063	     -0.00094204	     -0.20688931	     -0.00000000	     -0.00000001	     46.10417913
      2.18499664	     -0.04887262	     -0.00073578	     -0.19060205	     -0.05451901	      0.88263835	     -0.00094396	     -0.20691131	     -0.00000000	     -0.00000001	     45.66752623
      2.18632779	     -0.04904999	     -0.00072944	     -0.19077939	     -0.05452405	      0.88263604	     -0.00094590	     -0.20693362	     -0.00000000	     -0.00000001	     45.03708216
      2.18744558	     -0.04919810	     -0.00072606	     -0.19092744	     -0.05452830	      0.88263409	     -0.00094754	     -0.20695253	     -0.00000000	     -0.00000001	     44.74234101
      2.18856336	     -0.04934510	     -0.00072078	     -0.19107446	     -0.05453258	      0.88263213	     -0.00094918	     -0.20697156	     -0.00000000	     -0.00000001	     44.24628964
      2.18990730	     -0.04952024	     -0.00071600	     -0.19124959	     -0.05453776	      0.88262975	     -0.00095117	     -0.20699453	     -0.00000000	     -0.00000001	     43.82956212
      2.19125123	     -0.04969343	     -0.00070940	     -0.19142286	     -0.05454295	      0.88262737	     -0.00095317	     -0.20701754	     -0.00000000	     -0.00000001	     43.20103654
      2.19235722	     -0.04983446	     -0.00070664	     -0.19156390	     -0.05454724	      0.88262540	     -0.00095483	     -0.20703646	     -0.00000000	     -0.00000001	     42.93119184
      2.19346321	     -0.04997405	     -0.00070249	     -0.19170355	     -0.05455154	      0.88262342	     -0.00095650	     -0.20705533	     -0.00000000	     -0.00000001	     42.45455808
      2.19484531	     -0.05014640	     -0.00069888	     -0.19187597	     -0.05455693	      0.88262095	     -0.00095859	     -0.20707881	     -0.00000000	     -0.00000001	     42.03632664
      2.19622740	     -0.05031623	     -0.00069374	     -0.19204593	     -0.05456232	      0.88261848	     -0.00096070	     -0.20710214	     -0.00000000	     -0.00000001	     41.40887924
      2.19732278	     -0.05044897	     -0.00069223	     -0.19217872	     -0.05456661	      0.88261653	     -0.00096237	     -0.20712048	     -0.00000000	     -0.00000001	     41.17620393
      2.19841816	     -0.05057990	     -0.00068929	     -0.19230975	     -0.05457089	      0.88261458	     -0.00096406	     -0.20713868	     -0.00000000	     -0.00000001	     40.73498839
      2.19984226	     -0.05074718	     -0.00068727	     -0.19247714	     -0.05457645	      0.88261205	     -0.00096626	     -0.20716209	     -0.00000000	     -0.00000001	     40.34273920
      2.20126637	     -0.05091071	     -0.00068407	     -0.19264084	     -0.05458201	      0.88260953	     -0.00096848	     -0.20718517	     -0.00000000	     -0.00000001	     39.71351149
      2.20234404	     -0.05103175	     -0.00068433	     -0.19276196	     -0.05458622	      0.88260764	     -0.00097017	     -0.20720240	     -0.00000000	     -0.00000001	     39.54683066
      2.20342171	     -0.05115028	     -0.00068327	     -0.19288060	     -0.05459041	      0.88260576	     -0.00097186	     -0.20721941	     -0.00000000	     -0.00000001	     39.14525689
      2.20490192	     -0.05130881	     -0.00068362	     -0.19303928	     -0.05459616	      0.88260318	     -0.00097420	     -0.20724237	     -0.00000000	     -0.00000001	     38.78875992
      2.20638213	     -0.05146210	     -0.00068290	     -0.19319276	     -0.05460188	      0.88260064	     -0.00097655	     -0.20726485	     -0.00000000	     -0.00000001	     38.14952457
      2.20743061	     -0.05156739	     -0.00068512	     -0.19329812	     -0.05460592	      0.88259885	     -0.00097823	     -0.20728047	     -0.00000000	     -0.00000001	     38.07446562
      2.20847908	     -0.05166978	     -0.00068603	     -0.19340063	     -0.05460995	      0.88259707	     -0.00097991	     -0.20729583	     -0.00000000	     -0.00000001	     37.72575479
      2.21004262	     -0.05181693	     -0.00068898	     -0.19354794	     -0.05461593	      0.88259445	     -0.00098244	     -0.20731825	     -0.00000000	     -0.00000001	     37.40474741
      2.21136237	     -0.05193577	     -0.00069095	     -0.19366694	     -0.05462095	      0.88259227	     -0.00098457	     -0.20733671	     -0.00000000	     -0.00000001	     36.93563446
      2.21268211	     -0.05204964	     -0.00069511	     -0.19378093	     -0.05462594	      0.88259011	     -0.00098672	     -0.20735475	     -0.00000000	     -0.00000001	     36.83449699
      2.21400185	     -0.05215835	     -0.00069738	     -0.19388983	     -0.05463089	      0.88258798	     -0.00098888	     -0.20737236	     -0.00000000	     -0.00000001	     36.25784299
      2.21517922	     -0.05225094	     -0.00070206	     -0.19398252	     -0.05463529	      0.88258611	     -0.00099082	     -0.20738771	     -0.00000000	     -0.00000001	     36.26196753
      2.21635659	     -0.05233918	     -0.00070501	     -0.19407091	     -0.05463965	      0.88258425	     -0.00099276	     -0.20740274	     -0.00000000	     -0.00000001	     35.83985180
      2.21753396	     -0.05242301	     -0.00070937	     -0.19415488	     -0.05464399	      0.88258243	     -0.00099470	     -0.20741742	     -0.00000000	     -0.00000001	     35.70573784
      2.21907250	     -0.05252548	     -0.00071388	     -0.19425756	     -0.05464962	      0.88258008	     -0.00099725	     -0.20743611	     -0.00000000	     -0.00000001	     35.22927317
      2.22028224	     -0.05260037	     -0.00071913	     -0.19433258	     -0.05465400	      0.88257827	     -0.00099926	     -0.20745039	     -0.00000000	     -0.00000001	     35.23807328
      2.22149199	     -0.05267027	     -0.00072269	     -0.19440266	     -0.05465835	      0.88257648	     -0.00100128	     -0.20746431	     -0.00000000	     -0.00000001	     34.83760504
      2.22270173	     -0.05273522	     -0.00072754	     -0.19446777	     -0.05466266	      0.88257473	     -0.00100330	     -0.20747786	     -0.00000000	     -0.00000001	     34.74871251
      2.22421325	     -0.05280945	     -0.00073207	     -0.19454225	     -0.05466800	      0.88257258	     -0.00100582	     -0.20749427	     -0.00000000	     -0.00000001	     34.28561119
      2.22540792	     -0.05286259	     -0.00073731	     -0.19459555	     -0.05467218	      0.88257091	     -0.00100782	     -0.20750684	     -0.00000000	     -0.00000001	     34.33939646
      2.22660258	     -0.05291112	     -0.00074077	     -0.19464428	     -0.05467632	      0.88256927	     -0.00100982	     -0.20751905	     -0.00000000	     -0.00000001	     33.97825794
      2.22779725	     -0.05295543	     -0.00074530	     -0.19468877	     -0.05468043	      0.88256766	     -0.00101183	     -0.20753090	     -0.00000000	     -0.00000001	     33.89739868
      2.22937054	     -0.05300736	     -0.00074980	     -0.19474098	     -0.05468577	      0.88256560	     -0.00101446	     -0.20754599	     -0.00000000	     -0.00000001	     33.47819084
      2.23056290	     -0.05304176	     -0.00075474	     -0.19477555	     -0.05468978	      0.88256407	     -0.00101646	     -0.20755703	     -0.00000000	     -0.00000001	     33.54829627
      2.23175525	     -0.05307186	     -0.00075797	     -0.19480587	     -0.05469375	      0.88256257	     -0.00101846	     -0.20756774	     -0.00000000	     -0.00000001	     33.23807242
      2.23319019	     -0.05310254	     -0.00076332	     -0.19483678	     -0.05469847	      0.88256080	     -0.00102086	     -0.20758017	     -0.00000000	     -0.00000001	     33.23900641
      2.23448058	     -0.05312519	     -0.00076642	     -0.19485968	     -0.05470266	      0.88255926	     -0.00102302	     -0.20759094	     -0.00000000	     -0.00000001	     32.85835595
      2.23577098	     -0.05314347	     -0.00077165	     -0.19487815	     -0.05470681	      0.88255775	     -0.00102518	     -0.20760131	     -0.00000000	     -0.00000001	     32.96590640
      2.23706137	     -0.05315753	     -0.00077474	     -0.19489246	     -0.05471091	      0.88255628	     -0.00102733	     -0.20761130	     -0.00000000	     -0.00000001	     32.59596612
      2.23835176	     -0.05316749	     -0.00078016	     -0.19490260	     -0.05471497	      0.88255485	     -0.00102948	     -0.20762092	     -0.00000000	     -0.00000001	     32.73766436
      2.23964215	     -0.05317349	     -0.00078327	     -0.19490884	     -0.05471897	      0.88255345	     -0.00103163	     -0.20763016	     -0.00000000	     -0.00000001	     32.38002046
      2.24093255	     -0.05317584	     -0.00078890	     -0.19491136	     -0.05472293	      0.88255210	     -0.00103377	     -0.20763904	     -0.00000000	     -0.00000001	     32.55268604
      2.24222294	     -0.05317464	     -0.00079208	     -0.19491039	     -0.05472684	      0.88255078	     -0.00103590	     -0.20764758	     -0.00000000	     -0.00000001	     32.21009715
      2.24351333	     -0.05317011	     -0.00079794	     -0.19490601	     -0.05473070	      0.88254950	     -0.00103803	     -0.20765577	     -0.00000000	     -0.00000001	     32.41417717
      2.24480372	     -0.05316228	     -0.00080106	     -0.19489841	     -0.05473451	      0.88254827	     -0.00104015	     -0.20766363	     -0.00000000	     -0.00000001	     32.08643037
      2.24609412	     -0.05315128	     -0.00080701	     -0.19488755	     -0.05473828	      0.88254707	     -0.00104227	     -0.20767117	     -0.00000000	     -0.00000001	     32.31969960
      2.24738451	     -0.05313702	     -0.00081017	     -0.19487350	     -0.05474200	      0.88254591	     -0.00104438	     -0.20767839	     -0.00000000	     -0.00000001	     32.01063208
      2.24867490	     -0.05311942	     -0.00081639	     -0.19485602	     -0.05474567	      0.88254480	     -0.00104648	     -0.20768530	     -0.00000000	     -0.00000001	     32.28064087
      2.24996529	     -0.05309843	     -0.00081960	     -0.19483523	     -0.05474930	      0.88254372	     -0.00104858	     -0.20769188	     -0.00000000	     -0.00000001	     31.98378321
      2.25125569	     -0.05307447	     -0.00082604	     -0.19481138	     -0.05475288	      0.88254269	     -0.00105066	     -0.20769814	     -0.00000000	     -0.00000001	     32.28390667
      2.25254608	     -0.05304771	     -0.00082938	     -0.19478480	     -0.05475642	      0.88254169	     -0.00105274	     -0.20770410	     -0.00000000	     -0.00000001	     31.99729342
      2.25383647	     -0.05301827	     -0.00083623	     -0.19475544	     -0.05475991	      0.88254074	     -0.00105481	     -0.20770975	     -0.00000000	     -0.00000000	     32.33440980
      2.25499426	     -0.05298942	     -0.00083963	     -0.19472673	     -0.05476301	      0.88253992	     -0.00105666	     -0.20771457	     -0.00000000	     -0.00000000	     32.11869255
      2.25615205	     -0.05295843	     -0.00084515	     -0.19469581	     -0.05476608	      0.88253914	     -0.00105850	     -0.20771916	     -0.00000000	     -0.00000000	     32.27417046
      2.25756286	     -0.05291788	     -0.00085085	     -0.19465538	     -0.05476976	      0.88253822	     -0.00106073	     -0.20772444	     -0.00000000	     -0.00000000	     32.23909024
      2.25897367	     -0.05287432	     -0.00085905	     -0.19461185	     -0.05477340	      0.88253736	     -0.00106296	     -0.20772939	     -0.00000000	     -0.00000000	     32.54713638
      2.26015206	     -0.05283564	     -0.00086428	     -0.19457323	     -0.05477640	      0.88253668	     -0.00106480	     -0.20773327	     -0.00000000	     -0.00000000	     32.42582554
      2.26133046	     -0.05279511	     -0.00087188	     -0.19453270	     -0.05477937	      0.88253604	     -0.00106664	     -0.20773693	     -0.00000000	     -0.00000000	     32.64274881
      2.26250886	     -0.05275190	     -0.00087892	     -0.19448950	     -0.05478231	      0.88253543	     -0.00106846	     -0.20774037	     -0.00000000	     -0.00000000	     32.69430295
      2.26412827	     -0.05268516	     -0.00089036	     -0.19442270	     -0.05478629	      0.88253465	     -0.00107096	     -0.20774465	     -0.00000000	     -0.00000000	     33.02169754
      2.26531756	     -0.05262900	     -0.00089725	     -0.19436653	     -0.05478918	      0.88253412	     -0.00107278	     -0.20774737	     -0.00000000	     -0.00000000	     33.00033068
      2.26650685	     -0.05256644	     -0.00090563	     -0.19430392	     -0.05479204	      0.88253363	     -0.00107459	     -0.20774963	     -0.00000000	     -0.00000000	     33.26303956
      2.26794776	     -0.05248289	     -0.00091406	     -0.19422035	     -0.05479547	      0.88253309	     -0.00107677	     -0.20775166	     -0.00000000	     -0.00000000	     33.33280879
      2.26921410	     -0.05240275	     -0.00092312	     -0.19414012	     -0.05479845	      0.88253267	     -0.00107867	     -0.20775276	     -0.00000000	     -0.00000000	     33.69864672
      2.27048043	     -0.05231747	     -0.00093032	     -0.19405480	     -0.05480141	      0.88253230	     -0.00108056	     -0.20775320	     -0.00000000	     -0.00000000	     33.72564581
      2.27174677	     -0.05222887	     -0.00093976	     -0.19396608	     -0.05480434	      0.88253198	     -0.00108244	     -0.20775303	     -0.00000000	     -0.00000000	     34.09324900
      2.27301311	     -0.05213718	     -0.00094738	     -0.19387430	     -0.05480724	      0.88253171	     -0.00108431	     -0.20775229	     -0.00000000	     -0.00000000	     34.14047185
      2.27427944	     -0.05204375	     -0.00095725	     -0.19378070	     -0.05481013	      0.88253149	     -0.00108616	     -0.20775105	     -0.00000000	     -0.00000000	     34.51782743
      2.27554578	     -0.05194965	     -0.00096526	     -0.19368647	     -0.05481299	      0.88253133	     -0.00108799	     -0.20774939	     -0.00000000	     -0.00000000	     34.56088195
      2.27681211	     -0.05185580	     -0.00097541	     -0.19359241	     -0.05481583	      0.88253122	     -0.00108982	     -0.20774741	     -0.00000000	     -0.00000000	     34.93448042
      2.27807845	     -0.05176347	     -0.00098366	     -0.19349990	     -0.05481866	      0.88253117	     -0.00109162	     -0.20774520	     -0.00000000	     -0.00000000	     34.96795653
      2.27934479	     -0.05167402	     -0.00099476	     -0.19341018	     -0.05482148	      0.88253117	     -0.00109342	     -0.20774291	     -0.00000000	      0.00000000	     35.35215815
      2.28061112	     -0.05158851	     -0.00100441	     -0.19332443	     -0.05482429	      0.88253123	     -0.00109520	     -0.20774067	     -0.00000000	      0.00000000	     35.36809737
      2.28187746	     -0.05150734	     -0.00101669	     -0.19324292	     -0.05482708	      0.88253134	     -0.00109696	     -0.20773861	     -0.00000000	      0.00000000	     35.75648640
      2.28314380	     -0.05142881	     -0.00102666	     -0.19316411	     -0.05482987	      0.88253150	     -0.00109870	     -0.20773684	     -0.00000000	      0.00000000	     35.77373592
      2.28441013	     -0.05135154	     -0.00103914	     -0.19308647	     -0.05483265	      0.88253171	     -0.00110043	     -0.20773536	     -0.00000000	      0.00000000	     36.19045941
      2.28567647	     -0.05127568	     -0.00104866	     -0.19301032	     -0.05483542	      0.88253196	     -0.00110213	     -0.20773419	     -0.00000000	      0.00000000	     36.18589278
      2.28694280	     -0.05120240	     -0.00106092	     -0.19293666	     -0.05483819	      0.88253226	     -0.00110382	     -0.20773335	     -0.00000000	      0.00000000	     36.59972305
      2.28820914	     -0.05113265	     -0.00106981	     -0.19286661	     -0.05484096	      0.88253261	     -0.00110549	     -0.20773290	     -0.00000000	      0.00000000	     36.55795377
      2.28934596	     -0.05107351	     -0.00108040	     -0.19280713	     -0.05484344	      0.88253295	     -0.00110697	     -0.20773288	     -0.00000000	      0.00000000	     36.88149054
      2.29048278	     -0.05101701	     -0.00108868	     -0.19275034	     -0.05484592	      0.88253332	     -0.00110843	     -0.20773326	     -0.00000000	      0.00000000	     36.94790366
      2.29184845	     -0.05095177	     -0.00109968	     -0.19268472	     -0.05484890	      0.88253380	     -0.00111015	     -0.20773427	     -0.00000000	      0.00000000	     37.22323150
      2.29321412	     -0.05088871	     -0.00110842	     -0.19262133	     -0.05485189	      0.88253431	     -0.00111186	     -0.20773587	     -0.00000000	      0.00000000	     37.30653985
      2.29435896	     -0.05083536	     -0.00111725	     -0.19256766	     -0.05485439	      0.88253476	     -0.00111326	     -0.20773761	     -0.00000000	      0.00000000	     37.59060178
      2.29550380	     -0.05078094	     -0.00112353	     -0.19251299	     -0.05485690	      0.88253523	     -0.00111464	     -0.20773963	     -0.00000000	      0.00000000	     37.69607346
      2.29687833	     -0.05071533	     -0.00113183	     -0.19244704	     -0.05485991	      0.88253582	     -0.00111627	     -0.20774237	     -0.00000000	      0.00000000	     37.95472873
      2.29825286	     -0.05064939	     -0.00113712	     -0.19238084	     -0.05486293	      0.88253643	     -0.00111787	     -0.20774537	     -0.00000000	      0.00000000	     38.06240087
      2.29935139	     -0.05059609	     -0.00114300	     -0.19232729	     -0.05486535	      0.88253693	     -0.00111913	     -0.20774791	     -0.00000000	      0.00000000	     38.28595815
      2.30044991	     -0.05054236	     -0.00114644	     -0.19227336	     -0.05486777	      0.88253744	     -0.00112036	     -0.20775053	     -0.00000000	      0.00000000	     38.40272984
      2.30187656	     -0.05047358	     -0.00115160	     -0.19220429	     -0.05487093	      0.88253812	     -0.00112193	     -0.20775403	     -0.00000000	      0.00000000	     38.62450015
      2.30330321	     -0.05040601	     -0.00115388	     -0.19213650	     -0.05487409	      0.88253881	     -0.00112346	     -0.20775764	     -0.00000000	      0.00000000	     38.78760307
      2.30435977	     -0.05035823	     -0.00115742	     -0.19208850	     -0.05487645	      0.88253932	     -0.00112458	     -0.20776041	     -0.00000000	      0.00000000	     38.94974848
      2.30541634	     -0.05031201	     -0.00115899	     -0.19204211	     -0.05487881	      0.88253985	     -0.00112567	     -0.20776328	     -0.00000000	      0.00000000	     39.07726623
      2.30691055	     -0.05024870	     -0.00116175	     -0.19197852	     -0.05488217	      0.88254060	     -0.00112718	     -0.20776750	     -0.00000000	      0.00000000	     39.27821103
      2.30818942	     -0.05019781	     -0.00116266	     -0.19192742	     -0.05488506	      0.88254125	     -0.00112845	     -0.20777125	     -0.00000000	      0.00000000	     39.43433353
      2.30946830	     -0.05014941	     -0.00116530	     -0.19187876	     -0.05488797	      0.88254190	     -0.00112968	     -0.20777512	     -0.00000000	      0.00000000	     39.60990089
      2.31074718	     -0.05010255	     -0.00116544	     -0.19183170	     -0.05489089	      0.88254257	     -0.00113089	     -0.20777909	     -0.00000000	      0.00000000	     39.77359668
      2.31202605	     -0.05005796	     -0.00116831	     -0.19178681	     -0.05489383	      0.88254323	     -0.00113207	     -0.20778313	     -0.00000000	      0.00000000	     39.91953315
      2.31313266	     -0.05002195	     -0.00116838	     -0.19175061	     -0.05489639	      0.88254381	     -0.00113307	     -0.20778670	     -0.00000000	      0.00000000	     40.03791094
      2.31423927	     -0.04998889	     -0.00117047	     -0.19171730	     -0.05489896	      0.88254440	     -0.00113405	     -0.20779035	     -0.00000000	      0.00000000	     40.12950554
      2.31561192	     -0.04995261	     -0.00117160	     -0.19168074	     -0.05490218	      0.88254512	     -0.00113523	     -0.20779503	     -0.00000000	      0.00000000	     40.25477448
      2.31698458	     -0.04992132	     -0.00117457	     -0.19164910	     -0.05490542	      0.88254586	     -0.00113638	     -0.20779992	     -0.00000000	      0.00000000	     40.34818031
      2.31808552	     -0.04989965	     -0.00117442	     -0.19162722	     -0.05490803	      0.88254645	     -0.00113728	     -0.20780403	     -0.00000000	      0.00000000	     40.43819075
      2.31918647	     -0.04988098	     -0.00117578	     -0.19160829	     -0.05491066	      0.88254704	     -0.00113816	     -0.20780831	     -0.00000000	      0.00000000	     40.47712198
      2.32058613	     -0.04986173	     -0.00117601	     -0.19158874	     -0.05491403	      0.88254780	     -0.00113926	     -0.20781400	     -0.00000000	      0.00000000	     40.54915314
      2.32198580	     -0.04984706	     -0.00117812	     -0.19157373	     -0.05491743	      0.88254856	     -0.00114032	     -0.20781998	     -0.00000000	      0.00000000	     40.58700450
      2.32303988	     -0.04983845	     -0.00117699	     -0.19156492	     -0.05492001	      0.88254913	     -0.00114110	     -0.20782466	     -0.00000000	      0.00000000	     40.63095943
      2.32409396	     -0.04983183	     -0.00117758	     -0.19155807	     -0.05492261	      0.88254971	     -0.00114186	     -0.20782949	     -0.00000000	      0.00000000	     40.64996700
      2.32556406	     -0.04982589	     -0.00117721	     -0.19155182	     -0.05492626	      0.88255051	     -0.00114289	     -0.20783645	     -0.00000000	      0.00000000	     40.69354028
      2.32703416	     -0.04982377	     -0.00117875	     -0.19154934	     -0.05492994	      0.88255131	     -0.00114389	     -0.20784368	     -0.00000000	      0.00000000	     40.70683691
      2.32804147	     -0.04982444	     -0.00117736	     -0.19154984	     -0.05493248	      0.88255185	     -0.00114455	     -0.20784877	     -0.00000000	      0.00000000	     40.71626835
      2.32904878	     -0.04982680	     -0.00117765	     -0.19155197	     -0.05493504	      0.88255240	     -0.00114520	     -0.20785399	     -0.00000000	      0.00000000	     40.70895073
      2.33062263	     -0.04983370	     -0.00117713	     -0.19155854	     -0.05493907	      0.88255325	     -0.00114618	     -0.20786235	     -0.00000000	      0.00000000	     40.70739066
      2.33191190	     -0.04984220	     -0.00117770	     -0.19156675	     -0.05494240	      0.88255394	     -0.00114695	     -0.20786940	     -0.00000000	      0.00000000	     40.68356321
      2.33320118	     -0.04985311	     -0.00117653	     -0.19157741	     -0.05494575	      0.88255462	     -0.00114770	     -0.20787662	     -0.00000000	      0.00000000	     40.67836548
      2.33449046	     -0.04986629	     -0.00117765	     -0.19159028	     -0.05494913	      0.88255531	     -0.00114842	     -0.20788400	     -0.00000000	      0.00000000	     40.63938356
      2.33563448	     -0.04987983	     -0.00117632	     -0.19160361	     -0.05495215	      0.88255591	     -0.00114904	     -0.20789067	     -0.00000000	      0.00000000	     40.61522240
      2.33677851	     -0.04989521	     -0.00117715	     -0.19161872	     -0.05495519	      0.88255650	     -0.00114963	     -0.20789747	     -0.00000000	      0.00000000	     40.56575634
      2.33792253	     -0.04991236	     -0.00117661	     -0.19163565	     -0.05495825	      0.88255709	     -0.00115021	     -0.20790438	     -0.00000000	      0.00000000	     40.52587408
      2.33941356	     -0.04993715	     -0.00117722	     -0.19166011	     -0.05496226	      0.88255786	     -0.00115093	     -0.20791356	     -0.00000000	      0.00000000	     40.46740794
      2.34058092	     -0.04995838	     -0.00117590	     -0.19168113	     -0.05496543	      0.88255845	     -0.00115148	     -0.20792088	     -0.00000000	      0.00000000	     40.41875719
      2.34174827	     -0.04998127	     -0.00117631	     -0.19170377	     -0.05496861	      0.88255904	     -0.00115200	     -0.20792831	     -0.00000000	      0.00000000	     40.35855754
      2.34291562	     -0.05000576	     -0.00117535	     -0.19172805	     -0.05497182	      0.88255962	     -0.00115250	     -0.20793584	     -0.00000000	      0.00000000	     40.29900050
      2.34438877	     -0.05003883	     -0.00117553	     -0.19176082	     -0.05497589	      0.88256034	     -0.00115310	     -0.20794550	     -0.00000000	      0.00000000	     40.22388368
      2.34553831	     -0.05006626	     -0.00117374	     -0.19178807	     -0.05497909	      0.88256090	     -0.00115354	     -0.20795316	     -0.00000000	      0.00000000	     40.14945177
      2.34668784	     -0.05009511	     -0.00117364	     -0.19181671	     -0.05498230	      0.88256145	     -0.00115397	     -0.20796090	     -0.00000000	      0.00000000	     40.07768606
      2.34783738	     -0.05012546	     -0.00117227	     -0.19184688	     -0.05498554	      0.88256200	     -0.00115438	     -0.20796874	     -0.00000000	      0.00000000	     39.99921233
      2.34937380	     -0.05016842	     -0.00117171	     -0.19188957	     -0.05498988	      0.88256272	     -0.00115489	     -0.20797937	     -0.00000000	      0.00000000	     39.90406105
      2.35051904	     -0.05020239	     -0.00116953	     -0.19192339	     -0.05499314	      0.88256325	     -0.00115525	     -0.20798740	     -0.00000000	      0.00000000	     39.80465779
      2.35166428	     -0.05023810	     -0.00116901	     -0.19195892	     -0.05499642	      0.88256378	     -0.00115559	     -0.20799553	     -0.00000000	      0.00000000	     39.71886023
      2.35305879	     -0.05028390	     -0.00116675	     -0.19200454	     -0.05500042	      0.88256441	     -0.00115598	     -0.20800558	     -0.00000000	      0.00000000	     39.60052798
      2.35430514	     -0.05032703	     -0.00116647	     -0.19204748	     -0.05500402	      0.88256496	     -0.00115631	     -0.20801470	     -0.00000000	      0.00000000	     39.50931106
      2.35555148	     -0.05037203	     -0.00116398	     -0.19209234	     -0.05500764	      0.88256551	     -0.00115661	     -0.20802395	     -0.00000000	      0.00000000	     39.38455270
      2.35679782	     -0.05041893	     -0.00116386	     -0.19213905	     -0.05501127	      0.88256605	     -0.00115689	     -0.20803334	     -0.00000000	      0.00000000	     39.28914206
      2.35804416	     -0.05046802	     -0.00116132	     -0.19218803	     -0.05501492	      0.88256658	     -0.00115715	     -0.20804289	     -0.00000000	      0.00000000	     39.15067158
      2.35929050	     -0.05051909	     -0.00116127	     -0.19223893	     -0.05501857	      0.88256710	     -0.00115739	     -0.20805258	     -0.00000000	      0.00000000	     39.05324495
      2.36053684	     -0.05057204	     -0.00115862	     -0.19229178	     -0.05502224	      0.88256761	     -0.00115761	     -0.20806242	     -0.00000000	      0.00000000	     38.90408893
      2.36178318	     -0.05062673	     -0.00115866	     -0.19234631	     -0.05502593	      0.88256811	     -0.00115781	     -0.20807240	      0.00000000	      0.00000000	     38.80914945
      2.36302952	     -0.05068289	     -0.00115599	     -0.19240239	     -0.05502962	      0.88256860	     -0.00115798	     -0.20808251	      0.00000000	      0.00000000	     38.65401174
      2.36427587	     -0.05074027	     -0.00115611	     -0.19245963	     -0.05503332	      0.88256908	     -0.00115814	     -0.20809272	      0.00000000	      0.00000000	     38.56355638
      2.36552221	     -0.05079851	     -0.00115340	     -0.19251781	     -0.05503703	      0.88256955	     -0.00115828	     -0.20810303	      0.00000000	      0.00000000	     38.40308218
      2.36676855	     -0.05085743	     -0.00115351	     -0.19257661	     -0.05504075	      0.88257000	     -0.00115840	     -0.20811340	      0.00000000	      0.00000000	     38.31772111
      2.36801489	     -0.05091679	     -0.00115072	     -0.19263594	     -0.05504447	      0.88257045	     -0.00115850	     -0.20812380	      0.00000000	      0.00000000	     38.15292864
      2.36926123	     -0.05097640	     -0.00115101	     -0.19269545	     -0.05504820	      0.88257089	     -0.00115858	     -0.20813422	      0.00000000	      0.00000000	     38.07493359
      2.37050757	     -0.05103608	     -0.00114849	     -0.19275511	     -0.05505193	      0.88257131	     -0.00115865	     -0.20814462	      0.00000000	      0.00000000	     37.90536185
      2.37175391	     -0.05109584	     -0.00114874	     -0.19281479	     -0.05505566	      0.88257172	     -0.00115870	     -0.20815499	      0.00000000	      0.00000000	     37.83001453
      2.37300025	     -0.05115558	     -0.00114624	     -0.19287453	     -0.05505939	      0.88257212	     -0.00115873	     -0.20816529	      0.00000000	      0.00000000	     37.66378468
      2.37424659	     -0.05121516	     -0.00114640	     -0.19293405	     -0.05506313	      0.88257251	     -0.00115874	     -0.20817552	      0.00000000	      0.00000000	     37.59392304
      2.37549294	     -0.05127430	     -0.00114389	     -0.19299322	     -0.05506686	      0.88257289	     -0.00115874	     -0.20818564	      0.00000000	      0.00000000	     37.43117223
      2.37673928	     -0.05133293	     -0.00114383	     -0.19305181	     -0.05507059	      0.88257325	     -0.00115873	     -0.20819565	      0.00000000	      0.00000000	     37.36358939
      2.37798562	     -0.05139107	     -0.00114128	     -0.19311001	     -0.05507431	      0.88257361	     -0.00115869	     -0.20820551	      0.00000000	      0.00000000	     37.20001515
      2.37923196	     -0.05144892	     -0.00114101	     -0.19316785	     -0.05507803	      0.88257396	     -0.00115865	     -0.20821522	      0.00000000	      0.00000000	     37.12894458
      2.38047830	     -0.05150693	     -0.00113868	     -0.19322593	     -0.05508174	      0.88257429	     -0.00115859	     -0.20822476	      0.00000000	      0.00000000	     36.96446902
      2.38172464	     -0.05156463	     -0.00113821	     -0.19328365	     -0.05508545	      0.88257462	     -0.00115852	     -0.20823412	      0.00000000	      0.00000000	     36.89067708
      2.38297098	     -0.05162215	     -0.00113573	     -0.19334126	     -0.05508914	      0.88257494	     -0.00115843	     -0.20824331	      0.00000000	      0.00000000	     36.72993127
      2.38421732	     -0.05167930	     -0.00113503	     -0.19339846	     -0.05509283	      0.88257525	     -0.00115833	     -0.20825232	      0.00000000	      0.00000000	     36.65682738
      2.38546366	     -0.05173542	     -0.00113274	     -0.19345469	     -0.05509650	      0.88257555	     -0.00115822	     -0.20826115	      0.00000000	      0.00000000	     36.50240977
      2.38671001	     -0.05179142	     -0.00113200	     -0.19351076	     -0.05510016	      0.88257584	     -0.00115810	     -0.20826980	      0.00000000	      0.00000000	     36.42330004
      2.38795635	     -0.05184701	     -0.00112978	     -0.19356648	     -0.05510381	      0.88257613	     -0.00115796	     -0.20827827	      0.00000000	      0.00000000	     36.27317416
      2.38920269	     -0.05190211	     -0.00112879	     -0.19362168	     -0.05510744	      0.88257641	     -0.00115782	     -0.20828656	      0.00000000	      0.00000000	     36.19343029
      2.39044903	     -0.05195664	     -0.00112655	     -0.19367636	     -0.05511105	      0.88257668	     -0.00115766	     -0.20829466	      0.00000000	      0.00000000	     36.05073240
      2.39197576	     -0.05202291	     -0.00112551	     -0.19374277	     -0.05511546	      0.88257701	     -0.00115746	     -0.20830430	      0.00000000	      0.00000000	     35.98597731
      2.39309665	     -0.05207142	     -0.00112270	     -0.19379146	     -0.05511867	      0.88257724	     -0.00115730	     -0.20831120	      0.00000000	      0.00000000	     35.80634678
      2.39421753	     -0.05211982	     -0.00112160	     -0.19383999	     -0.05512187	      0.88257747	     -0.00115714	     -0.20831794	      0.00000000	      0.00000000	     35.73525529
      2.39571147	     -0.05218390	     -0.00111882	     -0.19390430	     -0.05512610	      0.88257777	     -0.00115691	     -0.20832669	      0.00000000	      0.00000000	     35.57049046
      2.39705152	     -0.05224097	     -0.00111801	     -0.19396154	     -0.05512987	      0.88257803	     -0.00115669	     -0.20833430	      0.00000000	      0.00000000	     35.51841005
      2.39839157	     -0.05229758	     -0.00111488	     -0.19401839	     -0.05513362	      0.88257828	     -0.00115647	     -0.20834169	      0.00000000	      0.00000000	     35.31508342
      2.39956653	     -0.05234679	     -0.00111461	     -0.19406776	     -0.05513687	      0.88257849	     -0.00115627	     -0.20834797	      0.00000000	      0.00000000	     35.29037082
      2.40074150	     -0.05239551	     -0.00111228	     -0.19411671	     -0.05514010	      0.88257870	     -0.00115606	     -0.20835408	      0.00000000	      0.00000000	     35.13953152
      2.40191647	     -0.05244370	     -0.00111112	     -0.19416510	     -0.05514331	      0.88257891	     -0.00115585	     -0.20836001	      0.00000000	      0.00000000	     35.07228713
      2.40351310	     -0.05250838	     -0.00110827	     -0.19423010	     -0.05514762	      0.88257917	     -0.00115555	     -0.20836775	      0.00000000	      0.00000000	     34.89729809
      2.40472393	     -0.05255694	     -0.00110786	     -0.19427887	     -0.05515086	      0.88257937	     -0.00115532	     -0.20837338	      0.00000000	      0.00000000	     34.87464607
      2.40593477	     -0.05260495	     -0.00110570	     -0.19432715	     -0.05515407	      0.88257955	     -0.00115508	     -0.20837881	      0.00000000	      0.00000000	     34.72820517
      2.40714560	     -0.05265246	     -0.00110479	     -0.19437490	     -0.05515724	      0.88257973	     -0.00115484	     -0.20838402	      0.00000000	      0.00000000	     34.67428700
      2.40870746	     -0.05271292	     -0.00110214	     -0.19443572	     -0.05516129	      0.88257995	     -0.00115453	     -0.20839044	      0.00000000	      0.00000000	     34.50143051
      2.40990053	     -0.05275852	     -0.00110192	     -0.19448156	     -0.05516434	      0.88258011	     -0.00115429	     -0.20839511	      0.00000000	      0.00000000	     34.49667091
      2.41109360	     -0.05280340	     -0.00109975	     -0.19452674	     -0.05516736	      0.88258027	     -0.00115404	     -0.20839957	      0.00000000	      0.00000000	     34.35798474
      2.41253605	     -0.05285692	     -0.00109873	     -0.19458059	     -0.05517096	      0.88258044	     -0.00115375	     -0.20840470	      0.00000000	      0.00000000	     34.32193680
      2.41397851	     -0.05290940	     -0.00109533	     -0.19463349	     -0.05517451	      0.88258060	     -0.00115345	     -0.20840952	      0.00000000	      0.00000000	     34.10681140
      2.41507483	     -0.05294875	     -0.00109534	     -0.19467308	     -0.05517716	      0.88258071	     -0.00115322	     -0.20841299	      0.00000000	      0.00000000	     34.13111485
      2.41617116	     -0.05298760	     -0.00109351	     -0.19471223	     -0.05517979	      0.88258081	     -0.00115299	     -0.20841628	      0.00000000	      0.00000000	     34.01799386
      2.41772624	     -0.05304131	     -0.00109166	     -0.19476637	     -0.05518346	      0.88258095	     -0.00115266	     -0.20842066	      0.00000000	      0.00000000	     33.96336196
      2.41907988	     -0.05308769	     -0.00108878	     -0.19481316	     -0.05518659	      0.88258105	     -0.00115238	     -0.20842422	      0.00000000	      0.00000000	     33.80298459
      2.42043352	     -0.05313334	     -0.00108779	     -0.19485919	     -0.05518967	      0.88258115	     -0.00115210	     -0.20842754	      0.00000000	      0.00000000	     33.82283785
      2.42178716	     -0.05317836	     -0.00108432	     -0.19490466	     -0.05519270	      0.88258122	     -0.00115182	     -0.20843063	      0.00000000	      0.00000000	     33.61600207
      2.42297841	     -0.05321726	     -0.00108380	     -0.19494389	     -0.05519531	      0.88258128	     -0.00115158	     -0.20843316	      0.00000000	      0.00000000	     33.66175094
      2.42416966	     -0.05325563	     -0.00108130	     -0.19498266	     -0.05519788	      0.88258133	     -0.00115133	     -0.20843549	      0.00000000	      0.00000000	     33.52370934
      2.42536091	     -0.05329343	     -0.00107997	     -0.19502083	     -0.05520041	      0.88258136	     -0.00115109	     -0.20843764	      0.00000000	      0.00000000	     33.49828132
      2.42699023	     -0.05334425	     -0.00107674	     -0.19507221	     -0.05520378	      0.88258139	     -0.00115077	     -0.20844028	      0.00000000	      0.00000000	     33.33951038
      2.42821873	     -0.05338179	     -0.00107554	     -0.19511015	     -0.05520627	      0.88258140	     -0.00115052	     -0.20844203	      0.00000000	      0.00000000	     33.36919457
      2.42944723	     -0.05341885	     -0.00107256	     -0.19514766	     -0.05520870	      0.88258139	     -0.00115029	     -0.20844359	      0.00000000	     -0.00000000	     33.22555773
      2.43067573	     -0.05345538	     -0.00107078	     -0.19518462	     -0.05521108	      0.88258138	     -0.00115005	     -0.20844495	      0.00000000	     -0.00000000	     33.20771431
      2.43226467	     -0.05350194	     -0.00106701	     -0.19523179	     -0.05521408	      0.88258133	     -0.00114975	     -0.20844642	      0.00000000	     -0.00000000	     33.04239360
      2.43347244	     -0.05353688	     -0.00106594	     -0.19526715	     -0.05521630	      0.88258128	     -0.00114953	     -0.20844734	      0.00000000	     -0.00000000	     33.08863929
      2.43468020	     -0.05357141	     -0.00106318	     -0.19530214	     -0.05521847	      0.88258122	     -0.00114931	     -0.20844808	      0.00000000	     -0.00000000	     32.95753668
      2.43614746	     -0.05361249	     -0.00106139	     -0.19534376	     -0.05522102	      0.88258112	     -0.00114906	     -0.20844875	      0.00000000	     -0.00000000	     32.96863593
      2.43761471	     -0.05365261	     -0.00105732	     -0.19538449	     -0.05522350	      0.88258101	     -0.00114881	     -0.20844916	      0.00000000	     -0.00000000	     32.74302733
      2.43871924	     -0.05368238	     -0.00105686	     -0.19541466	     -0.05522530	      0.88258090	     -0.00114862	     -0.20844930	      0.00000000	     -0.00000000	     32.81965109
      2.43982376	     -0.05371177	     -0.00105463	     -0.19544449	     -0.05522706	      0.88258079	     -0.00114845	     -0.20844930	      0.00000000	     -0.00000000	     32.71589430
      2.44141141	     -0.05375323	     -0.00105254	     -0.19548657	     -0.05522951	      0.88258060	     -0.00114820	     -0.20844906	      0.00000000	     -0.00000000	     32.68631236
      2.44278346	     -0.05378821	     -0.00104948	     -0.19552213	     -0.05523154	      0.88258042	     -0.00114799	     -0.20844861	      0.00000000	     -0.00000000	     32.53103421
      2.44415551	     -0.05382234	     -0.00104826	     -0.19555679	     -0.05523349	      0.88258022	     -0.00114779	     -0.20844795	      0.00000000	     -0.00000000	     32.58320069
      2.44552756	     -0.05385574	     -0.00104459	     -0.19559080	     -0.05523537	      0.88258001	     -0.00114761	     -0.20844708	      0.00000000	     -0.00000000	     32.35685370
      2.44673053	     -0.05388458	     -0.00104394	     -0.19562011	     -0.05523695	      0.88257980	     -0.00114745	     -0.20844613	      0.00000000	     -0.00000000	     32.43496818
      2.44793350	     -0.05391290	     -0.00104148	     -0.19564895	     -0.05523846	      0.88257958	     -0.00114730	     -0.20844503	      0.00000000	     -0.00000000	     32.28960594
      2.44913647	     -0.05394069	     -0.00104054	     -0.19567722	     -0.05523992	      0.88257934	     -0.00114715	     -0.20844378	      0.00000000	     -0.00000000	     32.27425043
      2.45078784	     -0.05397796	     -0.00103793	     -0.19571519	     -0.05524182	      0.88257899	     -0.00114697	     -0.20844180	      0.00000000	     -0.00000000	     32.10698148
      2.45202745	     -0.05400529	     -0.00103759	     -0.19574301	     -0.05524317	      0.88257871	     -0.00114684	     -0.20844013	      0.00000000	     -0.00000000	     32.16233690
      2.45326706	     -0.05403218	     -0.00103554	     -0.19577046	     -0.05524445	      0.88257842	     -0.00114672	     -0.20843830	      0.00000000	     -0.00000000	     32.01462588
      2.45450667	     -0.05405877	     -0.00103465	     -0.19579756	     -0.05524567	      0.88257811	     -0.00114660	     -0.20843631	      0.00000000	     -0.00000000	     32.00473458
      2.45611781	     -0.05409257	     -0.00103197	     -0.19583207	     -0.05524715	      0.88257769	     -0.00114647	     -0.20843351	      0.00000000	     -0.00000000	     31.82441410
      2.45733388	     -0.05411765	     -0.00103169	     -0.19585765	     -0.05524819	      0.88257736	     -0.00114638	     -0.20843122	      0.00000000	     -0.00000000	     31.88482108
      2.45854995	     -0.05414238	     -0.00102972	     -0.19588293	     -0.05524916	      0.88257701	     -0.00114630	     -0.20842881	      0.00000000	     -0.00000000	     31.74310417
      2.46003554	     -0.05417224	     -0.00102885	     -0.19591341	     -0.05525026	      0.88257657	     -0.00114622	     -0.20842567	      0.00000000	     -0.00000000	     31.75594130
      2.46137036	     -0.05419867	     -0.00102635	     -0.19594047	     -0.05525116	      0.88257616	     -0.00114616	     -0.20842269	      0.00000000	     -0.00000000	     31.55624472
      2.46270518	     -0.05422469	     -0.00102603	     -0.19596705	     -0.05525198	      0.88257573	     -0.00114611	     -0.20841957	      0.00000000	     -0.00000000	     31.62402531
      2.46404000	     -0.05425006	     -0.00102328	     -0.19599305	     -0.05525272	      0.88257529	     -0.00114608	     -0.20841630	      0.00000000	     -0.00000000	     31.39985782
      2.46537481	     -0.05427492	     -0.00102311	     -0.19601847	     -0.05525338	      0.88257483	     -0.00114606	     -0.20841290	      0.00000000	     -0.00000000	     31.49619433
      2.46670963	     -0.05429877	     -0.00102009	     -0.19604297	     -0.05525396	      0.88257436	     -0.00114605	     -0.20840936	      0.00000000	     -0.00000000	     31.24588922
      2.46804445	     -0.05432163	     -0.00102005	     -0.19606639	     -0.05525445	      0.88257387	     -0.00114606	     -0.20840567	      0.00000000	     -0.00000000	     31.38059214
      2.46937926	     -0.05434310	     -0.00101671	     -0.19608853	     -0.05525486	      0.88257337	     -0.00114609	     -0.20840185	      0.00000000	     -0.00000000	     31.09708769
      2.47057799	     -0.05436126	     -0.00101652	     -0.19610720	     -0.05525517	      0.88257291	     -0.00114613	     -0.20839830	      0.00000000	     -0.00000000	     31.21214609
      2.47177672	     -0.05437817	     -0.00101431	     -0.19612468	     -0.05525540	      0.88257245	     -0.00114618	     -0.20839464	      0.00000000	     -0.00000000	     31.06134868
      2.47322222	     -0.05439667	     -0.00101313	     -0.19614383	     -0.05525560	      0.88257187	     -0.00114626	     -0.20839009	      0.00000000	     -0.00000000	     31.10463011
      2.47466772	     -0.05441256	     -0.00101003	     -0.19616043	     -0.05525569	      0.88257128	     -0.00114637	     -0.20838537	      0.00000000	     -0.00000000	     30.88313473
      2.47588869	     -0.05442357	     -0.00100961	     -0.19617199	     -0.05525570	      0.88257077	     -0.00114647	     -0.20838127	      0.00000000	     -0.00000000	     31.02512162
      2.47710967	     -0.05443286	     -0.00100740	     -0.19618185	     -0.05525564	      0.88257026	     -0.00114659	     -0.20837708	      0.00000000	     -0.00000000	     30.87079441
      2.47833065	     -0.05444062	     -0.00100633	     -0.19619017	     -0.05525552	      0.88256973	     -0.00114673	     -0.20837281	      0.00000000	     -0.00000000	     30.91011893
      2.47998164	     -0.05444778	     -0.00100352	     -0.19619811	     -0.05525523	      0.88256902	     -0.00114694	     -0.20836695	      0.00000000	     -0.00000000	     30.74696322
      2.48121962	     -0.05445072	     -0.00100302	     -0.19620160	     -0.05525494	      0.88256847	     -0.00114712	     -0.20836247	      0.00000000	     -0.00000000	     30.91016580
      2.48245759	     -0.05445152	     -0.00100087	     -0.19620298	     -0.05525458	      0.88256792	     -0.00114732	     -0.20835794	      0.00000000	     -0.00000000	     30.76785304
      2.48369556	     -0.05445027	     -0.00099986	     -0.19620228	     -0.05525415	      0.88256737	     -0.00114754	     -0.20835334	      0.00000000	     -0.00000000	     30.83803036
      2.48534022	     -0.05444535	     -0.00099718	     -0.19619813	     -0.05525347	      0.88256663	     -0.00114786	     -0.20834715	      0.00000000	     -0.00000000	     30.66370217
      2.48655499	     -0.05443962	     -0.00099695	     -0.19619292	     -0.05525290	      0.88256608	     -0.00114812	     -0.20834253	      0.00000000	     -0.00000000	     30.86318738
      2.48776977	     -0.05443202	     -0.00099515	     -0.19618587	     -0.05525226	      0.88256553	     -0.00114840	     -0.20833789	      0.00000000	     -0.00000000	     30.73190684
      2.48927272	     -0.05442004	     -0.00099452	     -0.19617453	     -0.05525138	      0.88256485	     -0.00114878	     -0.20833211	      0.00000000	     -0.00000000	     30.88622435
      2.49060609	     -0.05440672	     -0.00099238	     -0.19616181	     -0.05525052	      0.88256424	     -0.00114914	     -0.20832696	      0.00000000	     -0.00000000	     30.66741605
      2.49193946	     -0.05439111	     -0.00099246	     -0.19614674	     -0.05524958	      0.88256364	     -0.00114952	     -0.20832178	      0.00000000	     -0.00000000	     30.90925911
      2.49327283	     -0.05437319	     -0.00099033	     -0.19612941	     -0.05524857	      0.88256304	     -0.00114993	     -0.20831657	      0.00000000	     -0.00000000	     30.65367822
      2.49460620	     -0.05435355	     -0.00099076	     -0.19611028	     -0.05524748	      0.88256244	     -0.00115037	     -0.20831135	      0.00000000	     -0.00000000	     30.93429011
      2.49593957	     -0.05433225	     -0.00098866	     -0.19608957	     -0.05524633	      0.88256185	     -0.00115084	     -0.20830614	      0.00000000	     -0.00000000	     30.63561997
      2.49727294	     -0.05430984	     -0.00098960	     -0.19606764	     -0.05524510	      0.88256127	     -0.00115133	     -0.20830093	      0.00000000	     -0.00000000	     30.96578769
      2.49860630	     -0.05428597	     -0.00098756	     -0.19604434	     -0.05524380	      0.88256069	     -0.00115185	     -0.20829576	      0.00000000	     -0.00000000	     30.62083566
      2.49980547	     -0.05426357	     -0.00098858	     -0.19602236	     -0.05524258	      0.88256017	     -0.00115234	     -0.20829115	      0.00000000	     -0.00000000	     30.90003168
      2.50100464	     -0.05423997	     -0.00098769	     -0.19599923	     -0.05524129	      0.88255966	     -0.00115285	     -0.20828657	      0.00000000	     -0.00000000	     30.75592855
      2.50220381	     -0.05421530	     -0.00098796	     -0.19597500	     -0.05523996	      0.88255916	     -0.00115339	     -0.20828202	      0.00000000	     -0.00000000	     30.84968447
      2.50387392	     -0.05417915	     -0.00098724	     -0.19593947	     -0.05523801	      0.88255848	     -0.00115418	     -0.20827575	      0.00000000	     -0.00000000	     30.72672145
      2.50511115	     -0.05415134	     -0.00098834	     -0.19591207	     -0.05523650	      0.88255798	     -0.00115479	     -0.20827114	      0.00000000	     -0.00000000	     30.94791938
      2.50634838	     -0.05412266	     -0.00098787	     -0.19588384	     -0.05523493	      0.88255749	     -0.00115543	     -0.20826657	      0.00000000	     -0.00000000	     30.82930249
      2.50758561	     -0.05409340	     -0.00098861	     -0.19585499	     -0.05523331	      0.88255701	     -0.00115609	     -0.20826205	      0.00000000	     -0.00000000	     30.94484076
      2.50920024	     -0.05405424	     -0.00098823	     -0.19581640	     -0.05523112	      0.88255639	     -0.00115699	     -0.20825622	      0.00000000	     -0.00000000	     30.81550458
      2.51040311	     -0.05402465	     -0.00098971	     -0.19578717	     -0.05522943	      0.88255594	     -0.00115769	     -0.20825195	      0.00000000	     -0.00000000	     31.04668756
      2.51160599	     -0.05399455	     -0.00098961	     -0.19575747	     -0.05522769	      0.88255551	     -0.00115842	     -0.20824774	      0.00000000	     -0.00000000	     30.95906426
      2.51309542	     -0.05395675	     -0.00099104	     -0.19572012	     -0.05522546	      0.88255498	     -0.00115935	     -0.20824262	      0.00000000	     -0.00000000	     31.14476821
      2.51442020	     -0.05392244	     -0.00099076	     -0.19568624	     -0.05522343	      0.88255452	     -0.00116021	     -0.20823815	      0.00000000	     -0.00000000	     30.99685317
      2.51574498	     -0.05388775	     -0.00099273	     -0.19565192	     -0.05522133	      0.88255407	     -0.00116109	     -0.20823376	      0.00000000	     -0.00000000	     31.25993470
      2.51706976	     -0.05385228	     -0.00099247	     -0.19561687	     -0.05521919	      0.88255364	     -0.00116201	     -0.20822946	      0.00000000	     -0.00000000	     31.09017898
      2.51839455	     -0.05381656	     -0.00099491	     -0.19558150	     -0.05521699	      0.88255321	     -0.00116295	     -0.20822523	      0.00000000	     -0.00000000	     31.40261828
      2.51971933	     -0.05378164	     -0.00099477	     -0.19554698	     -0.05521473	      0.88255280	     -0.00116393	     -0.20822111	      0.00000000	     -0.00000000	     31.19393807
      2.52104411	     -0.05375001	     -0.00099811	     -0.19551565	     -0.05521243	      0.88255239	     -0.00116493	     -0.20821717	      0.00000000	     -0.00000000	     31.55386244
      2.52222390	     -0.05372520	     -0.00099864	     -0.19549117	     -0.05521033	      0.88255204	     -0.00116584	     -0.20821391	      0.00000000	     -0.00000000	     31.35843039
      2.52340369	     -0.05370452	     -0.00100146	     -0.19547075	     -0.05520819	      0.88255170	     -0.00116678	     -0.20821096	      0.00000000	     -0.00000000	     31.52913818
      2.52483472	     -0.05368577	     -0.00100378	     -0.19545234	     -0.05520555	      0.88255129	     -0.00116794	     -0.20820796	      0.00000000	     -0.00000000	     31.47158372
      2.52626576	     -0.05367484	     -0.00100818	     -0.19544168	     -0.05520285	      0.88255089	     -0.00116913	     -0.20820573	      0.00000000	     -0.00000000	     31.74150920
      2.52745410	     -0.05367099	     -0.00100955	     -0.19543812	     -0.05520056	      0.88255056	     -0.00117014	     -0.20820458	      0.00000000	     -0.00000000	     31.55567235
      2.52864245	     -0.05367177	     -0.00101250	     -0.19543914	     -0.05519824	      0.88255023	     -0.00117117	     -0.20820412	      0.00000000	     -0.00000000	     31.69724523
      2.53008514	     -0.05367835	     -0.00101405	     -0.19544607	     -0.05519537	      0.88254983	     -0.00117245	     -0.20820457	      0.00000000	     -0.00000000	     31.59270668
      2.53152784	     -0.05369054	     -0.00101699	     -0.19545858	     -0.05519244	      0.88254943	     -0.00117375	     -0.20820616	      0.00000000	     -0.00000000	     31.86172576
      2.53267126	     -0.05370268	     -0.00101656	     -0.19547104	     -0.05519008	      0.88254910	     -0.00117480	     -0.20820823	      0.00000000	     -0.00000000	     31.62031711
      2.53381468	     -0.05371713	     -0.00101761	     -0.19548578	     -0.05518769	      0.88254877	     -0.00117587	     -0.20821101	      0.00000000	     -0.00000000	     31.71878707
      2.53531491	     -0.05374024	     -0.00101734	     -0.19550932	     -0.05518449	      0.88254831	     -0.00117729	     -0.20821574	      0.00000000	     -0.00000000	     31.58859726
      2.53681514	     -0.05376778	     -0.00101865	     -0.19553724	     -0.05518123	      0.88254784	     -0.00117873	     -0.20822171	      0.00000000	     -0.00000000	     31.83835354
      2.53792293	     -0.05379055	     -0.00101708	     -0.19556037	     -0.05517879	      0.88254746	     -0.00117982	     -0.20822691	      0.00000000	     -0.00000000	     31.51419188
      2.53903072	     -0.05381582	     -0.00101708	     -0.19558596	     -0.05517631	      0.88254707	     -0.00118092	     -0.20823278	      0.00000000	     -0.00000000	     31.54280498
      2.54060105	     -0.05385561	     -0.00101582	     -0.19562623	     -0.05517273	      0.88254648	     -0.00118250	     -0.20824228	      0.00000000	     -0.00000000	     31.34412000
      2.54194844	     -0.05389292	     -0.00101580	     -0.19566394	     -0.05516961	      0.88254594	     -0.00118387	     -0.20825151	      0.00000000	     -0.00000000	     31.41107873
      2.54329584	     -0.05393136	     -0.00101411	     -0.19570282	     -0.05516644	      0.88254536	     -0.00118527	     -0.20826173	      0.00000000	     -0.00000000	     31.08288524
      2.54464324	     -0.05397268	     -0.00101485	     -0.19574452	     -0.05516321	      0.88254474	     -0.00118668	     -0.20827293	      0.00000000	     -0.00000000	     31.21366531
      2.54599063	     -0.05401632	     -0.00101275	     -0.19578863	     -0.05515993	      0.88254407	     -0.00118811	     -0.20828510	      0.00000000	     -0.00000000	     30.72561497
      2.54716136	     -0.05405583	     -0.00101364	     -0.19582848	     -0.05515704	      0.88254345	     -0.00118937	     -0.20829644	      0.00000000	     -0.00000000	     30.85993409
      2.54833209	     -0.05409590	     -0.00101262	     -0.19586894	     -0.05515410	      0.88254280	     -0.00119064	     -0.20830845	      0.00000000	     -0.00000000	     30.57691447
      2.54977973	     -0.05414587	     -0.00101290	     -0.19591936	     -0.05515041	      0.88254193	     -0.00119224	     -0.20832413	      0.00000000	     -0.00000000	     30.53038801
      2.55122737	     -0.05419572	     -0.00101153	     -0.19596972	     -0.05514665	      0.88254101	     -0.00119385	     -0.20834064	      0.00000000	     -0.00000000	     30.10006957
      2.55241061	     -0.05423670	     -0.00101279	     -0.19601106	     -0.05514354	      0.88254022	     -0.00119519	     -0.20835468	      0.00000000	     -0.00000000	     30.18364371
      2.55359386	     -0.05427784	     -0.00101246	     -0.19605259	     -0.05514037	      0.88253938	     -0.00119654	     -0.20836917	      0.00000000	     -0.00000000	     29.89742572
      2.55505845	     -0.05432936	     -0.00101389	     -0.19610457	     -0.05513639	      0.88253829	     -0.00119822	     -0.20838767	      0.00000000	     -0.00000001	     29.83552599
      2.55652304	     -0.05438094	     -0.00101379	     -0.19615666	     -0.05513234	      0.88253715	     -0.00119993	     -0.20840674	      0.00000000	     -0.00000001	     29.41694298
      2.55766816	     -0.05442165	     -0.00101635	     -0.19619770	     -0.05512912	      0.88253621	     -0.00120128	     -0.20842199	      0.00000000	     -0.00000001	     29.49191437
      2.55881328	     -0.05446205	     -0.00101718	     -0.19623848	     -0.05512585	      0.88253524	     -0.00120264	     -0.20843751	      0.00000000	     -0.00000001	     29.25817986
      2.56033744	     -0.05451426	     -0.00101959	     -0.19629117	     -0.05512144	      0.88253391	     -0.00120447	     -0.20845849	      0.00000000	     -0.00000001	     29.17201659
      2.56186161	     -0.05456321	     -0.00102060	     -0.19634065	     -0.05511694	      0.88253252	     -0.00120631	     -0.20847968	      0.00000000	     -0.00000001	     28.82558982
      2.56296964	     -0.05459654	     -0.00102393	     -0.19637431	     -0.05511362	      0.88253149	     -0.00120766	     -0.20849513	      0.00000000	     -0.00000001	     28.88834785
      2.56407767	     -0.05462729	     -0.00102552	     -0.19640543	     -0.05511025	      0.88253044	     -0.00120902	     -0.20851053	      0.00000000	     -0.00000001	     28.75140618
      2.56567879	     -0.05466632	     -0.00102862	     -0.19644499	     -0.05510531	      0.88252889	     -0.00121100	     -0.20853253	      0.00000000	     -0.00000001	     28.69921214
      2.56703917	     -0.05469406	     -0.00102994	     -0.19647322	     -0.05510104	      0.88252755	     -0.00121270	     -0.20855084	      0.00000000	     -0.00000001	     28.55461355
      2.56839955	     -0.05471776	     -0.00103308	     -0.19649736	     -0.05509670	      0.88252620	     -0.00121440	     -0.20856868	      0.00000000	     -0.00000001	     28.59626182
      2.56975993	     -0.05473678	     -0.00103361	     -0.19651690	     -0.05509229	      0.88252485	     -0.00121612	     -0.20858595	      0.00000000	     -0.00000001	     28.48618696
      2.57112031	     -0.05475036	     -0.00103626	     -0.19653094	     -0.05508781	      0.88252350	     -0.00121784	     -0.20860255	      0.00000000	     -0.00000001	     28.58463203
      2.57228305	     -0.05475772	     -0.00103568	     -0.19653877	     -0.05508393	      0.88252235	     -0.00121932	     -0.20861613	      0.00000000	     -0.00000001	     28.50650930
      2.57344578	     -0.05476204	     -0.00103701	     -0.19654351	     -0.05508000	      0.88252122	     -0.00122081	     -0.20862909	      0.00000000	     -0.00000001	     28.53803125
      2.57491785	     -0.05476353	     -0.00103744	     -0.19654557	     -0.05507496	      0.88251983	     -0.00122270	     -0.20864462	      0.00000000	     -0.00000001	     28.52970047
      2.57638991	     -0.05476345	     -0.00103953	     -0.19654599	     -0.05506984	      0.88251847	     -0.00122459	     -0.20865920	      0.00000000	     -0.00000001	     28.56420734
      2.57755036	     -0.05475971	     -0.00103891	     -0.19654271	     -0.05506574	      0.88251744	     -0.00122609	     -0.20867004	      0.00000000	     -0.00000001	     28.54901021
      2.57871081	     -0.05475302	     -0.00104051	     -0.19653642	     -0.05506160	      0.88251644	     -0.00122759	     -0.20868031	      0.00000000	     -0.00000001	     28.56273825
      2.58020960	     -0.05474001	     -0.00104012	     -0.19652398	     -0.05505619	      0.88251522	     -0.00122954	     -0.20869276	      0.00000000	     -0.00000001	     28.59142983
      2.58170838	     -0.05472239	     -0.00104153	     -0.19650688	     -0.05505070	      0.88251409	     -0.00123149	     -0.20870421	      0.00000000	     -0.00000000	     28.64055646
      2.58281306	     -0.05470530	     -0.00104001	     -0.19649023	     -0.05504660	      0.88251331	     -0.00123292	     -0.20871193	      0.00000000	     -0.00000000	     28.66802160
      2.58391773	     -0.05468504	     -0.00104023	     -0.19647036	     -0.05504247	      0.88251258	     -0.00123436	     -0.20871899	      0.00000000	     -0.00000000	     28.70279081
      2.58550109	     -0.05465047	     -0.00103929	     -0.19643638	     -0.05503647	      0.88251164	     -0.00123642	     -0.20872788	      0.00000000	     -0.00000000	     28.76679619
      2.58685072	     -0.05461751	     -0.00103979	     -0.19640388	     -0.05503130	      0.88251093	     -0.00123818	     -0.20873428	      0.00000000	     -0.00000000	     28.80941215
      2.58820035	     -0.05458155	     -0.00103835	     -0.19636841	     -0.05502606	      0.88251032	     -0.00123995	     -0.20873960	      0.00000000	     -0.00000000	     28.86462345
      2.58954997	     -0.05454250	     -0.00103911	     -0.19632978	     -0.05502077	      0.88250982	     -0.00124171	     -0.20874385	      0.00000000	     -0.00000000	     28.89604981
      2.59089960	     -0.05449966	     -0.00103657	     -0.19628745	     -0.05501543	      0.88250942	     -0.00124346	     -0.20874702	      0.00000000	     -0.00000000	     28.96838421
      2.59204872	     -0.05446025	     -0.00103708	     -0.19624838	     -0.05501084	      0.88250916	     -0.00124496	     -0.20874884	      0.00000000	     -0.00000000	     28.98300350
      2.59319784	     -0.05441780	     -0.00103551	     -0.19620633	     -0.05500621	      0.88250898	     -0.00124646	     -0.20874984	      0.00000000	     -0.00000000	     29.04143206
      2.59466109	     -0.05435970	     -0.00103472	     -0.19614869	     -0.05500026	      0.88250888	     -0.00124836	     -0.20874992	      0.00000000	     -0.00000000	     29.09703640
      2.59612433	     -0.05429658	     -0.00103156	     -0.19608607	     -0.05499426	      0.88250891	     -0.00125026	     -0.20874862	      0.00000000	      0.00000000	     29.19007778
      2.59727045	     -0.05424382	     -0.00103102	     -0.19603365	     -0.05498951	      0.88250903	     -0.00125175	     -0.20874662	      0.00000000	      0.00000000	     29.20532014
      2.59841656	     -0.05418917	     -0.00102863	     -0.19597937	     -0.05498474	      0.88250923	     -0.00125323	     -0.20874377	      0.00000000	      0.00000000	     29.25172740
      2.59990609	     -0.05411689	     -0.00102702	     -0.19590752	     -0.05497848	      0.88250963	     -0.00125516	     -0.20873884	      0.00000000	      0.00000000	     29.28739289
      2.60139562	     -0.05404401	     -0.00102336	     -0.19583510	     -0.05497217	      0.88251016	     -0.00125708	     -0.20873264	      0.00000000	      0.00000000	     29.36988235
      2.60248489	     -0.05399017	     -0.00102329	     -0.19578151	     -0.05496753	      0.88251064	     -0.00125848	     -0.20872734	      0.00000000	      0.00000000	     29.37028591
      2.60357416	     -0.05393478	     -0.00102142	     -0.19572641	     -0.05496286	      0.88251120	     -0.00125988	     -0.20872141	      0.00000000	      0.00000000	     29.42500757
      2.60515198	     -0.05385015	     -0.00101959	     -0.19564217	     -0.05495605	      0.88251213	     -0.00126190	     -0.20871168	      0.00000000	      0.00000000	     29.49956187
      2.60649225	     -0.05377375	     -0.00101647	     -0.19556612	     -0.05495022	      0.88251304	     -0.00126361	     -0.20870230	      0.00000000	      0.00000000	     29.57699435
      2.60783252	     -0.05369241	     -0.00101477	     -0.19548507	     -0.05494436	      0.88251406	     -0.00126532	     -0.20869185	      0.00000000	      0.00000001	     29.63515374
      2.60917279	     -0.05360405	     -0.00101030	     -0.19539707	     -0.05493847	      0.88251517	     -0.00126702	     -0.20868026	      0.00000000	      0.00000001	     29.75112711
      2.61051306	     -0.05350739	     -0.00100831	     -0.19530069	     -0.05493255	      0.88251639	     -0.00126872	     -0.20866740	      0.00000000	      0.00000001	     29.83008218
      2.61164436	     -0.05341925	     -0.00100315	     -0.19521287	     -0.05492752	      0.88251749	     -0.00127014	     -0.20865549	      0.00000000	      0.00000001	     29.91759870
      2.61277566	     -0.05332563	     -0.00099973	     -0.19511950	     -0.05492248	      0.88251866	     -0.00127156	     -0.20864257	      0.00000000	      0.00000001	     30.00028143
      2.61423859	     -0.05319577	     -0.00099370	     -0.19498999	     -0.05491592	      0.88252027	     -0.00127340	     -0.20862431	      0.00000000	      0.00000001	     30.15120288
      2.61570152	     -0.05305510	     -0.00098939	     -0.19484959	     -0.05490934	      0.88252198	     -0.00127522	     -0.20860424	      0.00000000	      0.00000001	     30.31988587
      2.61682862	     -0.05293895	     -0.00098371	     -0.19473370	     -0.05490425	      0.88252338	     -0.00127662	     -0.20858748	      0.00000000	      0.00000001	     30.47163276
      2.61795572	     -0.05281625	     -0.00097980	     -0.19461119	     -0.05489915	      0.88252483	     -0.00127801	     -0.20856957	      0.00000000	      0.00000001	     30.62404876
      2.61944894	     -0.05264637	     -0.00097397	     -0.19444155	     -0.05489237	      0.88252685	     -0.00127985	     -0.20854407	      0.00000000	      0.00000001	     30.85553625
      2.62094217	     -0.05246835	     -0.00097040	     -0.19426367	     -0.05488557	      0.88252897	     -0.00128167	     -0.20851663	      0.00000000	      0.00000001	     31.09746034
      2.62200758	     -0.05233523	     -0.00096538	     -0.19413070	     -0.05488071	      0.88253054	     -0.00128297	     -0.20849588	      0.00000000	      0.00000001	     31.28513214
      2.62307300	     -0.05219756	     -0.00096224	     -0.19399311	     -0.05487585	      0.88253217	     -0.00128426	     -0.20847416	      0.00000000	      0.00000001	     31.48731041
      2.62465987	     -0.05198516	     -0.00095658	     -0.19378081	     -0.05486859	      0.88253470	     -0.00128617	     -0.20844004	      0.00000000	      0.00000001	     31.82068395
      2.62597894	     -0.05180144	     -0.00095310	     -0.19359710	     -0.05486256	      0.88253689	     -0.00128775	     -0.20841010	      0.00000000	      0.00000001	     32.11274362
      2.62729800	     -0.05161172	     -0.00094797	     -0.19340740	     -0.05485654	      0.88253916	     -0.00128931	     -0.20837878	      0.00000000	      0.00000001	     32.44193166
      2.62861706	     -0.05141515	     -0.00094512	     -0.19321076	     -0.05485052	      0.88254152	     -0.00129087	     -0.20834608	      0.00000000	      0.00000001	     32.78320473
      2.62993612	     -0.05121192	     -0.00093930	     -0.19300751	     -0.05484451	      0.88254396	     -0.00129241	     -0.20831200	      0.00000000	      0.00000001	     33.17473787
      2.63104541	     -0.05103724	     -0.00093737	     -0.19283270	     -0.05483946	      0.88254608	     -0.00129370	     -0.20828230	      0.00000000	      0.00000001	     33.47581600
      2.63215470	     -0.05085980	     -0.00093353	     -0.19265516	     -0.05483443	      0.88254826	     -0.00129498	     -0.20825170	      0.00000000	      0.00000001	     33.80744826
      2.63358493	     -0.05062772	     -0.00093036	     -0.19242286	     -0.05482797	      0.88255117	     -0.00129662	     -0.20821098	      0.00000000	      0.00000001	     34.25763130
      2.63501517	     -0.05039173	     -0.00092542	     -0.19218664	     -0.05482154	      0.88255418	     -0.00129824	     -0.20816891	      0.00000000	      0.00000001	     34.74839497
      2.63609708	     -0.05021093	     -0.00092409	     -0.19200558	     -0.05481670	      0.88255653	     -0.00129946	     -0.20813624	      0.00000000	      0.00000002	     35.10151777
      2.63717900	     -0.05002830	     -0.00092101	     -0.19182272	     -0.05481188	      0.88255895	     -0.00130066	     -0.20810289	      0.00000000	      0.00000002	     35.48578627
      2.63865125	     -0.04977791	     -0.00091805	     -0.19157194	     -0.05480537	      0.88256233	     -0.00130229	     -0.20805648	      0.00000000	      0.00000002	     36.01620109
      2.63996755	     -0.04955246	     -0.00091364	     -0.19134614	     -0.05479959	      0.88256545	     -0.00130373	     -0.20801407	      0.00000000	      0.00000002	     36.51033663
      2.64128385	     -0.04932516	     -0.00091168	     -0.19111839	     -0.05479386	      0.88256867	     -0.00130516	     -0.20797085	      0.00000000	      0.00000002	     37.02597220
      2.64238380	     -0.04913440	     -0.00090746	     -0.19092730	     -0.05478912	      0.88257142	     -0.00130634	     -0.20793416	      0.00000000	      0.00000002	     37.44502207
      2.64348376	     -0.04894395	     -0.00090532	     -0.19073643	     -0.05478441	      0.88257425	     -0.00130750	     -0.20789700	      0.00000000	      0.00000002	     37.87367853
      2.64486735	     -0.04870291	     -0.00090229	     -0.19049484	     -0.05477855	      0.88257789	     -0.00130896	     -0.20784974	      0.00000000	      0.00000002	     38.41070063
      2.64625095	     -0.04846777	     -0.00090194	     -0.19025904	     -0.05477276	      0.88258162	     -0.00131039	     -0.20780215	      0.00000000	      0.00000002	     38.94059148
      2.64730585	     -0.04829129	     -0.00089941	     -0.19008208	     -0.05476840	      0.88258454	     -0.00131148	     -0.20776575	      0.00000000	      0.00000002	     39.33005449
      2.64836076	     -0.04811740	     -0.00089876	     -0.18990764	     -0.05476409	      0.88258750	     -0.00131255	     -0.20772932	      0.00000000	      0.00000002	     39.74624105
      2.64979875	     -0.04788453	     -0.00089674	     -0.18967403	     -0.05475829	      0.88259163	     -0.00131399	     -0.20767966	      0.00000000	      0.00000002	     40.30728063
      2.65109022	     -0.04767964	     -0.00089637	     -0.18946839	     -0.05475317	      0.88259541	     -0.00131527	     -0.20763513	      0.00000000	      0.00000002	     40.82565776
      2.65238170	     -0.04748027	     -0.00089349	     -0.18926832	     -0.05474812	      0.88259927	     -0.00131653	     -0.20759076	      0.00000000	      0.00000002	     41.29540168
      2.65344977	     -0.04732037	     -0.00089364	     -0.18910775	     -0.05474402	      0.88260250	     -0.00131756	     -0.20755426	      0.00000000	      0.00000002	     41.68918732
      2.65451783	     -0.04716536	     -0.00089185	     -0.18895210	     -0.05473997	      0.88260577	     -0.00131858	     -0.20751800	      0.00000000	      0.00000002	     42.04942375
      2.65588439	     -0.04697426	     -0.00089092	     -0.18876012	     -0.05473488	      0.88261000	     -0.00131987	     -0.20747207	      0.00000000	      0.00000002	     42.53136284
      2.65725094	     -0.04679096	     -0.00088768	     -0.18857597	     -0.05472989	      0.88261428	     -0.00132114	     -0.20742673	      0.00000000	      0.00000002	     42.96152911
      2.65828487	     -0.04665743	     -0.00088685	     -0.18844174	     -0.05472619	      0.88261754	     -0.00132209	     -0.20739288	      0.00000000	      0.00000002	     43.30271779
      2.65931880	     -0.04652832	     -0.00088411	     -0.18831198	     -0.05472255	      0.88262083	     -0.00132302	     -0.20735945	      0.00000000	      0.00000002	     43.59845017
      2.66073571	     -0.04635846	     -0.00088120	     -0.18814117	     -0.05471767	      0.88262534	     -0.00132429	     -0.20731436	      0.00000000	      0.00000002	     44.03901997
      2.66215262	     -0.04619692	     -0.00087634	     -0.18797870	     -0.05471291	      0.88262987	     -0.00132553	     -0.20727017	      0.00000000	      0.00000002	     44.40811480
      2.66312546	     -0.04609125	     -0.00087587	     -0.18787232	     -0.05470972	      0.88263297	     -0.00132637	     -0.20724037	      0.00000000	      0.00000002	     44.69966021
      2.66409829	     -0.04598938	     -0.00087378	     -0.18776977	     -0.05470658	      0.88263608	     -0.00132721	     -0.20721103	      0.00000000	      0.00000002	     44.93655075
      2.66562330	     -0.04583737	     -0.00087126	     -0.18761665	     -0.05470179	      0.88264092	     -0.00132849	     -0.20716599	      0.00000000	      0.00000002	     45.31937004
      2.66686466	     -0.04572182	     -0.00086822	     -0.18750021	     -0.05469799	      0.88264484	     -0.00132952	     -0.20713024	      0.00000000	      0.00000002	     45.56573480
      2.66810601	     -0.04561431	     -0.00086701	     -0.18739175	     -0.05469430	      0.88264872	     -0.00133053	     -0.20709538	      0.00000000	      0.00000002	     45.86436792
      2.66934737	     -0.04551453	     -0.00086360	     -0.18729106	     -0.05469072	      0.88265256	     -0.00133153	     -0.20706148	      0.00000000	      0.00000002	     46.04591561
      2.67045189	     -0.04543208	     -0.00086299	     -0.18720773	     -0.05468761	      0.88265593	     -0.00133240	     -0.20703214	      0.00000000	      0.00000002	     46.28752787
      2.67155640	     -0.04535588	     -0.00086040	     -0.18713070	     -0.05468458	      0.88265926	     -0.00133326	     -0.20700363	      0.00000000	      0.00000002	     46.42234635
      2.67266092	     -0.04528599	     -0.00085920	     -0.18705994	     -0.05468164	      0.88266254	     -0.00133411	     -0.20697596	      0.00000000	      0.00000002	     46.60583882
      2.67407805	     -0.04520516	     -0.00085618	     -0.18697802	     -0.05467799	      0.88266665	     -0.00133518	     -0.20694175	      0.00000000	      0.00000002	     46.75115658
      2.67519688	     -0.04514830	     -0.00085554	     -0.18692025	     -0.05467520	      0.88266983	     -0.00133601	     -0.20691578	      0.00000000	      0.00000002	     46.93185762
      2.67631571	     -0.04509759	     -0.00085311	     -0.18686868	     -0.05467250	      0.88267293	     -0.00133683	     -0.20689075	      0.00000000	      0.00000002	     47.00868572
      2.67743454	     -0.04505127	     -0.00085219	     -0.18682145	     -0.05466988	      0.88267596	     -0.00133764	     -0.20686665	      0.00000000	      0.00000002	     47.15035334
      2.67884408	     -0.04500074	     -0.00084971	     -0.18676981	     -0.05466671	      0.88267965	     -0.00133864	     -0.20683764	      0.00000000	      0.00000002	     47.22682108
      2.67994373	     -0.04496680	     -0.00084959	     -0.18673495	     -0.05466433	      0.88268243	     -0.00133940	     -0.20681606	      0.00000000	      0.00000002	     47.37391467
      2.68104338	     -0.04493728	     -0.00084773	     -0.18670457	     -0.05466203	      0.88268513	     -0.00134015	     -0.20679538	      0.00000000	      0.00000002	     47.41336436
      2.68214302	     -0.04491199	     -0.00084698	     -0.18667838	     -0.05465981	      0.88268773	     -0.00134089	     -0.20677558	      0.00000000	      0.00000002	     47.51702581
      2.68361255	     -0.04488453	     -0.00084464	     -0.18664976	     -0.05465698	      0.88269106	     -0.00134187	     -0.20675047	      0.00000000	      0.00000002	     47.56511732
      2.68470325	     -0.04486868	     -0.00084462	     -0.18663301	     -0.05465497	      0.88269342	     -0.00134257	     -0.20673281	      0.00000000	      0.00000001	     47.68995160
      2.68579394	     -0.04485654	     -0.00084294	     -0.18662001	     -0.05465304	      0.88269567	     -0.00134327	     -0.20671597	      0.00000000	      0.00000001	     47.70302801
      2.68712825	     -0.04484681	     -0.00084247	     -0.18660919	     -0.05465079	      0.88269830	     -0.00134410	     -0.20669646	      0.00000000	      0.00000001	     47.81804834
      2.68831481	     -0.04484295	     -0.00084044	     -0.18660441	     -0.05464889	      0.88270051	     -0.00134483	     -0.20668010	      0.00000000	      0.00000001	     47.79270727
      2.68950137	     -0.04484356	     -0.00084067	     -0.18660403	     -0.05464708	      0.88270259	     -0.00134555	     -0.20666466	      0.00000000	      0.00000001	     47.91303249
      2.69068792	     -0.04484847	     -0.00083874	     -0.18660802	     -0.05464537	      0.88270455	     -0.00134625	     -0.20665015	      0.00000000	      0.00000001	     47.86835800
      2.69187448	     -0.04485764	     -0.00083925	     -0.18661622	     -0.05464376	      0.88270639	     -0.00134694	     -0.20663654	      0.00000000	      0.00000001	     47.99007653
      2.69306104	     -0.04487098	     -0.00083734	     -0.18662864	     -0.05464223	      0.88270811	     -0.00134762	     -0.20662383	      0.00000000	      0.00000001	     47.92284535
      2.69424760	     -0.04488854	     -0.00083807	     -0.18664523	     -0.05464080	      0.88270971	     -0.00134828	     -0.20661201	      0.00000000	      0.00000001	     48.04575411
      2.69543416	     -0.04491038	     -0.00083624	     -0.18666617	     -0.05463947	      0.88271120	     -0.00134893	     -0.20660108	      0.00000000	      0.00000001	     47.95415301
      2.69662072	     -0.04493650	     -0.00083758	     -0.18669131	     -0.05463822	      0.88271256	     -0.00134956	     -0.20659103	      0.00000000	      0.00000001	     48.07898545
      2.69780727	     -0.04496688	     -0.00083598	     -0.18672080	     -0.05463707	      0.88271381	     -0.00135018	     -0.20658186	      0.00000000	      0.00000001	     47.96085067
      2.69899383	     -0.04500153	     -0.00083758	     -0.18675448	     -0.05463601	      0.88271495	     -0.00135079	     -0.20657357	      0.00000000	      0.00000001	     48.09167304
      2.70018039	     -0.04504049	     -0.00083595	     -0.18679256	     -0.05463504	      0.88271598	     -0.00135139	     -0.20656614	      0.00000000	      0.00000001	     47.94803664
      2.70136695	     -0.04508372	     -0.00083761	     -0.18683483	     -0.05463415	      0.88271691	     -0.00135197	     -0.20655958	      0.00000000	      0.00000001	     48.08129111
      2.70242856	     -0.04512589	     -0.00083622	     -0.18687623	     -0.05463344	      0.88271765	     -0.00135247	     -0.20655444	      0.00000000	      0.00000000	     47.93487668
      2.70349017	     -0.04517138	     -0.00083690	     -0.18692090	     -0.05463280	      0.88271831	     -0.00135297	     -0.20654998	      0.00000000	      0.00000000	     47.96618795
      2.70478869	     -0.04523157	     -0.00083639	     -0.18698014	     -0.05463211	      0.88271902	     -0.00135356	     -0.20654545	      0.00000000	      0.00000000	     47.87507473
      2.70608721	     -0.04529680	     -0.00083777	     -0.18704437	     -0.05463152	      0.88271961	     -0.00135414	     -0.20654192	      0.00000000	      0.00000000	     47.93707201
      2.70717249	     -0.04535521	     -0.00083686	     -0.18710203	     -0.05463111	      0.88272002	     -0.00135461	     -0.20653974	      0.00000000	      0.00000000	     47.77045474
      2.70825777	     -0.04541708	     -0.00083788	     -0.18716309	     -0.05463077	      0.88272037	     -0.00135507	     -0.20653825	      0.00000000	      0.00000000	     47.77076645
      2.70934305	     -0.04548236	     -0.00083789	     -0.18722760	     -0.05463050	      0.88272064	     -0.00135552	     -0.20653745	      0.00000000	      0.00000000	     47.66326580
      2.71083637	     -0.04557871	     -0.00083964	     -0.18732287	     -0.05463024	      0.88272091	     -0.00135611	     -0.20653746	      0.00000000	      0.00000000	     47.63107807
      2.71194054	     -0.04565401	     -0.00083946	     -0.18739742	     -0.05463013	      0.88272103	     -0.00135654	     -0.20653828	      0.00000000	      0.00000000	     47.43454843
      2.71304471	     -0.04573273	     -0.00084098	     -0.18747535	     -0.05463010	      0.88272109	     -0.00135696	     -0.20653979	      0.00000000	      0.00000000	     47.39039595
      2.71437429	     -0.04583192	     -0.00084131	     -0.18757367	     -0.05463014	      0.88272108	     -0.00135744	     -0.20654249	      0.00000000	     -0.00000000	     47.17337538
      2.71555579	     -0.04592409	     -0.00084342	     -0.18766501	     -0.05463026	      0.88272101	     -0.00135786	     -0.20654570	      0.00000000	     -0.00000000	     47.14039224
      2.71673730	     -0.04601980	     -0.00084348	     -0.18775997	     -0.05463045	      0.88272087	     -0.00135827	     -0.20654966	      0.00000000	     -0.00000000	     46.88072521
      2.71791880	     -0.04611895	     -0.00084564	     -0.18785834	     -0.05463072	      0.88272068	     -0.00135866	     -0.20655435	      0.00000000	     -0.00000000	     46.82327970
      2.71910030	     -0.04622109	     -0.00084533	     -0.18795977	     -0.05463106	      0.88272042	     -0.00135904	     -0.20655974	      0.00000000	     -0.00000000	     46.53617657
      2.72028181	     -0.04632648	     -0.00084658	     -0.18806443	     -0.05463147	      0.88272011	     -0.00135941	     -0.20656585	      0.00000000	     -0.00000000	     46.44948103
      2.72146331	     -0.04643559	     -0.00084597	     -0.18817288	     -0.05463195	      0.88271975	     -0.00135976	     -0.20657266	      0.00000000	     -0.00000000	     46.13561844
      2.72264481	     -0.04654812	     -0.00084707	     -0.18828472	     -0.05463250	      0.88271934	     -0.00136010	     -0.20658016	      0.00000000	     -0.00000000	     46.01822544
      2.72382631	     -0.04666387	     -0.00084634	     -0.18839985	     -0.05463311	      0.88271888	     -0.00136043	     -0.20658834	      0.00000000	     -0.00000000	     45.68744898
      2.72500782	     -0.04678256	     -0.00084737	     -0.18851789	     -0.05463378	      0.88271837	     -0.00136075	     -0.20659717	      0.00000000	     -0.00000000	     45.54060328
      2.72618932	     -0.04690414	     -0.00084679	     -0.18863887	     -0.05463452	      0.88271782	     -0.00136106	     -0.20660664	      0.00000000	     -0.00000000	     45.19488038
      2.72737082	     -0.04702851	     -0.00084779	     -0.18876263	     -0.05463531	      0.88271722	     -0.00136136	     -0.20661672	      0.00000000	     -0.00000000	     45.01665073
      2.72855232	     -0.04715596	     -0.00084749	     -0.18888953	     -0.05463617	      0.88271658	     -0.00136165	     -0.20662739	      0.00000000	     -0.00000000	     44.65811555
      2.72973383	     -0.04728717	     -0.00084905	     -0.18902015	     -0.05463707	      0.88271589	     -0.00136192	     -0.20663863	      0.00000000	     -0.00000000	     44.44835014
      2.73091533	     -0.04742061	     -0.00084943	     -0.18915306	     -0.05463803	      0.88271517	     -0.00136219	     -0.20665040	      0.00000000	     -0.00000000	     44.08499679
      2.73209683	     -0.04755599	     -0.00085093	     -0.18928790	     -0.05463904	      0.88271440	     -0.00136244	     -0.20666269	      0.00000000	     -0.00000000	     43.84675911
      2.73354058	     -0.04772379	     -0.00085099	     -0.18945511	     -0.05464035	      0.88271341	     -0.00136274	     -0.20667836	      0.00000000	     -0.00000000	     43.35235842
      2.73460598	     -0.04784928	     -0.00085296	     -0.18958013	     -0.05464135	      0.88271264	     -0.00136295	     -0.20669035	      0.00000000	     -0.00000001	     43.19113302
      2.73567137	     -0.04797597	     -0.00085330	     -0.18970641	     -0.05464239	      0.88271184	     -0.00136315	     -0.20670270	      0.00000000	     -0.00000001	     42.83634749
      2.73708552	     -0.04814577	     -0.00085505	     -0.18987566	     -0.05464382	      0.88271072	     -0.00136340	     -0.20671961	      0.00000000	     -0.00000001	     42.51337511
      2.73849966	     -0.04831703	     -0.00085494	     -0.19004646	     -0.05464531	      0.88270955	     -0.00136365	     -0.20673705	      0.00000000	     -0.00000001	     41.94936112
      2.73950344	     -0.04843936	     -0.00085771	     -0.19016840	     -0.05464639	      0.88270869	     -0.00136381	     -0.20674974	      0.00000000	     -0.00000001	     41.81211906
      2.74050723	     -0.04856194	     -0.00085904	     -0.19029065	     -0.05464751	      0.88270779	     -0.00136397	     -0.20676265	      0.00000000	     -0.00000001	     41.47337243
      2.74203208	     -0.04874816	     -0.00086218	     -0.19047637	     -0.05464924	      0.88270638	     -0.00136420	     -0.20678267	      0.00000000	     -0.00000001	     41.08803686
      2.74331766	     -0.04890497	     -0.00086408	     -0.19063280	     -0.05465074	      0.88270514	     -0.00136438	     -0.20679987	      0.00000000	     -0.00000001	     40.62668630
      2.74460324	     -0.04906126	     -0.00086799	     -0.19078868	     -0.05465227	      0.88270386	     -0.00136456	     -0.20681734	      0.00000000	     -0.00000001	     40.41265735
      2.74588881	     -0.04921649	     -0.00086982	     -0.19094358	     -0.05465383	      0.88270253	     -0.00136473	     -0.20683502	      0.00000000	     -0.00000001	     39.85795647
      2.74700504	     -0.04935013	     -0.00087410	     -0.19107688	     -0.05465520	      0.88270134	     -0.00136487	     -0.20685053	      0.00000000	     -0.00000001	     39.73512385
      2.74812126	     -0.04948246	     -0.00087671	     -0.19120894	     -0.05465659	      0.88270012	     -0.00136500	     -0.20686615	      0.00000000	     -0.00000001	     39.32668155
      2.74947064	     -0.04964052	     -0.00088166	     -0.19136664	     -0.05465829	      0.88269859	     -0.00136516	     -0.20688515	      0.00000000	     -0.00000001	     39.08333098
      2.75082001	     -0.04979621	     -0.00088511	     -0.19152204	     -0.05466002	      0.88269702	     -0.00136530	     -0.20690427	      0.00000000	     -0.00000001	     38.53791548
      2.75194791	     -0.04992402	     -0.00089037	     -0.19164957	     -0.05466147	      0.88269568	     -0.00136542	     -0.20692029	      0.00000000	     -0.00000001	     38.46001406
      2.75307582	     -0.05004936	     -0.00089399	     -0.19177468	     -0.05466293	      0.88269430	     -0.00136554	     -0.20693635	      0.00000000	     -0.00000001	     38.05958269
      2.75444210	     -0.05019767	     -0.00090003	     -0.19192268	     -0.05466472	      0.88269260	     -0.00136567	     -0.20695580	      0.00000000	     -0.00000001	     37.86666059
[truncated: 323,324 more chars]
