# Supplementary material for: A Neural Controller Model Considering the Vestibulospinal Tract in Human Postural Control
Source: Front Comput Neurosci. 2022 Feb 25;16:785099. doi: 10.3389/fncom.2022.785099 (PMC8913724; doi:10.3389/fncom.2022.785099)
Supplement: Supplementary file 8 [file Data_Sheet_3.zip › SimulationResults/VST-/2.088/opt_3/jiang_CoPpositon_pos.sto]

CoP
version=1
nRows=3897
nColumns=11
inDegrees=no

This file contains CoP trajectory (of origin) and orientations.

Units are S.I. units (seconds, meters, Newtons, ...)
Angles are in degrees.

endheader
time	cop-x	cop-z	cop-x-calcn-r	com-x	com-y	com-z	com-x-calcn-r	com-x-vel	com-y-vel	s_torques
      0.00045132	     -0.06230895	     -0.00056566	     -0.20408112	     -0.06063969	      0.88292437	     -0.00027995	     -0.21502011	     -0.00000000	      0.00000000	    140.52440342
      0.00099802	     -0.06161442	     -0.00056300	     -0.20338674	     -0.06063970	      0.88292438	     -0.00027994	     -0.21500291	     -0.00000000	      0.00000000	    133.37831456
      0.00166978	     -0.06102470	     -0.00056072	     -0.20279692	     -0.06063972	      0.88292442	     -0.00027991	     -0.21497167	     -0.00000000	      0.00000000	     98.23401928
      0.00254216	     -0.06059775	     -0.00055910	     -0.20236942	     -0.06063979	      0.88292452	     -0.00027986	     -0.21492390	     -0.00000000	      0.00000000	     72.85753559
      0.00377286	     -0.06043539	     -0.00055846	     -0.20220579	     -0.06064005	      0.88292476	     -0.00027976	     -0.21485762	      0.00000000	      0.00000000	     59.73874457
      0.00576459	     -0.06068179	     -0.00055934	     -0.20244984	     -0.06064088	      0.88292538	     -0.00027956	     -0.21477550	      0.00000000	      0.00000000	     43.59775956
      0.00714441	     -0.06093150	     -0.00056018	     -0.20269813	     -0.06064175	      0.88292588	     -0.00027939	     -0.21473837	      0.00000000	      0.00000000	     32.32803226
      0.00852423	     -0.06114494	     -0.00056079	     -0.20291043	     -0.06064282	      0.88292638	     -0.00027920	     -0.21471284	      0.00000000	      0.00000000	     22.57504173
      0.01028048	     -0.06135004	     -0.00056120	     -0.20311449	     -0.06064441	      0.88292690	     -0.00027895	     -0.21469060	      0.00000000	      0.00000000	     14.59299781
      0.01164247	     -0.06146230	     -0.00056123	     -0.20322622	     -0.06064578	      0.88292716	     -0.00027875	     -0.21467799	      0.00000000	      0.00000000	     10.60523675
      0.01300446	     -0.06155581	     -0.00056112	     -0.20331943	     -0.06064722	      0.88292725	     -0.00027854	     -0.21466782	      0.00000000	      0.00000000	      8.47297577
      0.01464148	     -0.06164428	     -0.00056095	     -0.20340779	     -0.06064902	      0.88292712	     -0.00027827	     -0.21465818	      0.00000000	     -0.00000000	      7.83251984
      0.01627851	     -0.06172657	     -0.00056062	     -0.20349026	     -0.06065085	      0.88292669	     -0.00027799	     -0.21465114	      0.00000000	     -0.00000000	      7.94359525
      0.01756855	     -0.06177617	     -0.00056026	     -0.20354019	     -0.06065227	      0.88292613	     -0.00027777	     -0.21464753	      0.00000000	     -0.00000000	      9.71464631
      0.01885860	     -0.06182261	     -0.00056005	     -0.20358712	     -0.06065366	      0.88292539	     -0.00027753	     -0.21464551	      0.00000000	     -0.00000000	     11.16136345
      0.02058523	     -0.06186931	     -0.00055953	     -0.20363472	     -0.06065543	      0.88292411	     -0.00027721	     -0.21464527	      0.00000000	     -0.00000001	     14.19150066
      0.02231187	     -0.06190359	     -0.00055901	     -0.20367014	     -0.06065705	      0.88292253	     -0.00027687	     -0.21464741	      0.00000000	     -0.00000001	     16.35943961
      0.02358019	     -0.06191228	     -0.00055860	     -0.20367982	     -0.06065813	      0.88292120	     -0.00027662	     -0.21465027	      0.00000000	     -0.00000001	     19.28406585
      0.02484850	     -0.06191669	     -0.00055821	     -0.20368531	     -0.06065910	      0.88291974	     -0.00027636	     -0.21465391	      0.00000000	     -0.00000001	     20.95560135
      0.02661995	     -0.06190717	     -0.00055767	     -0.20367744	     -0.06066024	      0.88291753	     -0.00027599	     -0.21466003	      0.00000000	     -0.00000001	     23.61795007
      0.02814258	     -0.06189224	     -0.00055725	     -0.20366403	     -0.06066101	      0.88291549	     -0.00027566	     -0.21466587	      0.00000000	     -0.00000001	     24.73838824
      0.02966520	     -0.06186558	     -0.00055682	     -0.20363896	     -0.06066158	      0.88291337	     -0.00027532	     -0.21467199	      0.00000000	     -0.00000001	     26.51962714
      0.03118782	     -0.06183968	     -0.00055649	     -0.20361470	     -0.06066193	      0.88291120	     -0.00027498	     -0.21467809	      0.00000000	     -0.00000001	     26.69145338
      0.03271045	     -0.06180302	     -0.00055609	     -0.20357969	     -0.06066207	      0.88290900	     -0.00027463	     -0.21468405	      0.00000000	     -0.00000001	     27.95632587
      0.03401404	     -0.06177718	     -0.00055588	     -0.20355528	     -0.06066202	      0.88290713	     -0.00027433	     -0.21468881	      0.00000000	     -0.00000001	     27.53837485
      0.03531763	     -0.06174576	     -0.00055562	     -0.20352528	     -0.06066180	      0.88290529	     -0.00027402	     -0.21469324	      0.00000000	     -0.00000001	     27.77701324
      0.03695716	     -0.06171002	     -0.00055539	     -0.20349132	     -0.06066131	      0.88290303	     -0.00027362	     -0.21469813	      0.00000000	     -0.00000001	     27.33629695
      0.03859670	     -0.06167054	     -0.00055509	     -0.20345359	     -0.06066058	      0.88290087	     -0.00027322	     -0.21470222	      0.00000000	     -0.00000001	     27.26950754
      0.03988620	     -0.06164645	     -0.00055499	     -0.20343084	     -0.06065983	      0.88289926	     -0.00027290	     -0.21470473	      0.00000000	     -0.00000001	     26.42480426
      0.04117570	     -0.06161879	     -0.00055479	     -0.20340450	     -0.06065894	      0.88289772	     -0.00027257	     -0.21470666	      0.00000000	     -0.00000001	     25.99411297
      0.04284959	     -0.06158837	     -0.00055455	     -0.20337575	     -0.06065759	      0.88289587	     -0.00027214	     -0.21470817	      0.00000000	     -0.00000001	     25.00982079
      0.04452349	     -0.06155518	     -0.00055431	     -0.20334417	     -0.06065601	      0.88289419	     -0.00027171	     -0.21470861	      0.00000000	     -0.00000001	     24.39112024
      0.04574821	     -0.06153699	     -0.00055435	     -0.20332712	     -0.06065471	      0.88289306	     -0.00027138	     -0.21470817	      0.00000000	     -0.00000001	     23.42558709
      0.04697292	     -0.06151398	     -0.00055429	     -0.20330522	     -0.06065331	      0.88289204	     -0.00027106	     -0.21470713	      0.00000000	     -0.00000001	     22.80951782
      0.04874326	     -0.06148459	     -0.00055424	     -0.20327738	     -0.06065110	      0.88289073	     -0.00027058	     -0.21470448	      0.00000000	     -0.00000000	     21.71972213
      0.05025137	     -0.06145871	     -0.00055406	     -0.20325276	     -0.06064904	      0.88288978	     -0.00027017	     -0.21470131	      0.00000000	     -0.00000000	     21.05719893
      0.05175948	     -0.06143906	     -0.00055401	     -0.20323434	     -0.06064684	      0.88288897	     -0.00026976	     -0.21469736	      0.00000000	     -0.00000000	     20.09274421
      0.05326758	     -0.06141338	     -0.00055388	     -0.20320982	     -0.06064451	      0.88288830	     -0.00026934	     -0.21469276	      0.00000000	     -0.00000000	     19.67767073
      0.05462145	     -0.06139686	     -0.00055407	     -0.20319431	     -0.06064230	      0.88288781	     -0.00026896	     -0.21468804	      0.00000000	     -0.00000000	     18.81765889
      0.05597532	     -0.06137461	     -0.00055407	     -0.20317305	     -0.06063999	      0.88288742	     -0.00026858	     -0.21468285	      0.00000000	     -0.00000000	     18.45402547
      0.05732918	     -0.06135511	     -0.00055411	     -0.20315449	     -0.06063758	      0.88288713	     -0.00026819	     -0.21467717	      0.00000000	     -0.00000000	     17.84480967
      0.05905318	     -0.06132476	     -0.00055388	     -0.20312531	     -0.06063438	      0.88288688	     -0.00026769	     -0.21466932	      0.00000000	     -0.00000000	     17.47993647
      0.06042842	     -0.06130363	     -0.00055371	     -0.20310508	     -0.06063172	      0.88288678	     -0.00026729	     -0.21466253	      0.00000000	     -0.00000000	     16.83339729
      0.06180366	     -0.06127647	     -0.00055334	     -0.20307879	     -0.06062898	      0.88288675	     -0.00026689	     -0.21465536	      0.00000000	      0.00000000	     16.64910711
      0.06317891	     -0.06125228	     -0.00055316	     -0.20305543	     -0.06062616	      0.88288678	     -0.00026649	     -0.21464779	      0.00000000	      0.00000000	     16.19441390
      0.06488898	     -0.06121785	     -0.00055290	     -0.20302201	     -0.06062254	      0.88288690	     -0.00026598	     -0.21463797	      0.00000000	      0.00000000	     16.04990973
      0.06624287	     -0.06119643	     -0.00055300	     -0.20300136	     -0.06061959	      0.88288704	     -0.00026557	     -0.21462989	      0.00000000	      0.00000000	     15.53794592
      0.06759676	     -0.06117161	     -0.00055309	     -0.20297728	     -0.06061657	      0.88288722	     -0.00026517	     -0.21462169	      0.00000000	      0.00000000	     15.46426215
      0.06895065	     -0.06115077	     -0.00055342	     -0.20295716	     -0.06061348	      0.88288743	     -0.00026476	     -0.21461339	      0.00000000	      0.00000000	     15.15308993
      0.07072642	     -0.06111974	     -0.00055375	     -0.20292705	     -0.06060934	      0.88288772	     -0.00026421	     -0.21460243	      0.00000000	      0.00000000	     15.10335477
      0.07207235	     -0.06110104	     -0.00055433	     -0.20290902	     -0.06060612	      0.88288795	     -0.00026380	     -0.21459403	      0.00000000	      0.00000000	     14.71846325
      0.07341827	     -0.06107876	     -0.00055485	     -0.20288740	     -0.06060285	      0.88288819	     -0.00026338	     -0.21458564	      0.00000000	      0.00000000	     14.71458118
      0.07504106	     -0.06105771	     -0.00055563	     -0.20286712	     -0.06059882	      0.88288846	     -0.00026288	     -0.21457553	      0.00000000	      0.00000000	     14.41607128
      0.07649596	     -0.06103520	     -0.00055597	     -0.20284529	     -0.06059515	      0.88288869	     -0.00026242	     -0.21456655	      0.00000000	      0.00000000	     14.50800142
      0.07795086	     -0.06101948	     -0.00055646	     -0.20283025	     -0.06059141	      0.88288889	     -0.00026196	     -0.21455762	      0.00000000	      0.00000000	     14.20823163
      0.07940576	     -0.06099863	     -0.00055658	     -0.20281007	     -0.06058760	      0.88288906	     -0.00026150	     -0.21454883	      0.00000000	      0.00000000	     14.33143292
      0.08086066	     -0.06098524	     -0.00055698	     -0.20279733	     -0.06058374	      0.88288920	     -0.00026103	     -0.21454009	      0.00000000	      0.00000000	     14.06146431
      0.08231556	     -0.06103319	     -0.00055724	     -0.20284590	     -0.06057981	      0.88288929	     -0.00026056	     -0.21453243	      0.00000000	      0.00000000	     13.81885784
      0.08377046	     -0.06124615	     -0.00055836	     -0.20305939	     -0.06057583	      0.88288932	     -0.00026009	     -0.21452980	      0.00000000	     -0.00000000	     12.93303648
      0.08522536	     -0.06163261	     -0.00055976	     -0.20344633	     -0.06057179	      0.88288927	     -0.00025961	     -0.21453761	      0.00000000	     -0.00000000	     13.85377468
      0.08668026	     -0.06216456	     -0.00056201	     -0.20397878	     -0.06056769	      0.88288909	     -0.00025914	     -0.21455944	      0.00000000	     -0.00000000	     14.68963687
      0.08813516	     -0.06276200	     -0.00056412	     -0.20457682	     -0.06056351	      0.88288874	     -0.00025866	     -0.21459645	      0.00000000	     -0.00000000	     18.50225246
      0.08959006	     -0.06338975	     -0.00056656	     -0.20520531	     -0.06055923	      0.88288814	     -0.00025818	     -0.21464750	      0.00000000	     -0.00000000	     21.07269813
      0.09104496	     -0.06400265	     -0.00056868	     -0.20581911	     -0.06055483	      0.88288724	     -0.00025771	     -0.21471072	      0.00000000	     -0.00000000	     25.64223834
      0.09249986	     -0.06459379	     -0.00057080	     -0.20641130	     -0.06055028	      0.88288600	     -0.00025724	     -0.21478378	      0.00000000	     -0.00000001	     28.05524653
      0.09395476	     -0.06514462	     -0.00057278	     -0.20696332	     -0.06054556	      0.88288436	     -0.00025677	     -0.21486470	      0.00000000	     -0.00000001	     30.60672656
      0.09596258	     -0.06584137	     -0.00057546	     -0.20766190	     -0.06053874	      0.88288139	     -0.00025613	     -0.21498604	      0.00000000	     -0.00000001	     29.77018994
      0.09736066	     -0.06626994	     -0.00057702	     -0.20809185	     -0.06053375	      0.88287882	     -0.00025569	     -0.21507539	      0.00000000	     -0.00000001	     29.64237134
      0.09875873	     -0.06665586	     -0.00057884	     -0.20847922	     -0.06052857	      0.88287583	     -0.00025526	     -0.21516759	      0.00000000	     -0.00000002	     26.25800193
      0.10068032	     -0.06712278	     -0.00058124	     -0.20894824	     -0.06052109	      0.88287105	     -0.00025466	     -0.21529773	      0.00000000	     -0.00000002	     21.42578193
      0.10260192	     -0.06751980	     -0.00058391	     -0.20934747	     -0.06051319	      0.88286553	     -0.00025408	     -0.21542931	      0.00000000	     -0.00000002	     14.18124495
      0.10396765	     -0.06773694	     -0.00058497	     -0.20956625	     -0.06050731	      0.88286120	     -0.00025368	     -0.21552216	      0.00000000	     -0.00000002	     11.50172384
      0.10533338	     -0.06792342	     -0.00058663	     -0.20975440	     -0.06050121	      0.88285656	     -0.00025327	     -0.21561351	      0.00000000	     -0.00000002	      8.06396673
      0.10745224	     -0.06815589	     -0.00058924	     -0.20998951	     -0.06049130	      0.88284884	     -0.00025266	     -0.21575124	      0.00000000	     -0.00000003	      5.22026785
      0.10911737	     -0.06829979	     -0.00059115	     -0.21013552	     -0.06048312	      0.88284242	     -0.00025220	     -0.21585493	      0.00000000	     -0.00000003	      4.36304415
      0.11078250	     -0.06842671	     -0.00059295	     -0.21026456	     -0.06047461	      0.88283579	     -0.00025174	     -0.21595435	      0.00000000	     -0.00000003	      4.86592146
      0.11244763	     -0.06855330	     -0.00059536	     -0.21039327	     -0.06046576	      0.88282901	     -0.00025129	     -0.21604916	      0.00000000	     -0.00000003	      6.27141969
      0.11411276	     -0.06866749	     -0.00059715	     -0.21050960	     -0.06045657	      0.88282217	     -0.00025085	     -0.21613913	      0.00000000	     -0.00000003	      7.61787792
      0.11577789	     -0.06878474	     -0.00059949	     -0.21062899	     -0.06044704	      0.88281535	     -0.00025042	     -0.21622408	      0.00000000	     -0.00000003	      9.41531739
      0.11744301	     -0.06890046	     -0.00060092	     -0.21074686	     -0.06043716	      0.88280861	     -0.00025000	     -0.21630427	      0.00000000	     -0.00000003	      9.91397823
      0.11910814	     -0.06903105	     -0.00060314	     -0.21087960	     -0.06042695	      0.88280200	     -0.00024960	     -0.21637960	      0.00000000	     -0.00000003	     10.90077586
      0.12077327	     -0.06915218	     -0.00060450	     -0.21100291	     -0.06041639	      0.88279560	     -0.00024920	     -0.21645019	      0.00000000	     -0.00000003	     10.10338280
      0.12243840	     -0.06928229	     -0.00060664	     -0.21113520	     -0.06040548	      0.88278944	     -0.00024881	     -0.21651591	      0.00000000	     -0.00000002	     10.06323264
      0.12410353	     -0.06940234	     -0.00060772	     -0.21125746	     -0.06039422	      0.88278355	     -0.00024844	     -0.21657714	      0.00000000	     -0.00000002	      8.31439603
      0.12576866	     -0.06953089	     -0.00060957	     -0.21138822	     -0.06038261	      0.88277798	     -0.00024808	     -0.21663377	      0.00000000	     -0.00000002	      7.74166192
      0.12743378	     -0.06964310	     -0.00061038	     -0.21150268	     -0.06037064	      0.88277274	     -0.00024772	     -0.21668612	      0.00000000	     -0.00000002	      5.78662006
      0.12874519	     -0.06973228	     -0.00061156	     -0.21159362	     -0.06036095	      0.88276886	     -0.00024745	     -0.21672430	      0.00000000	     -0.00000002	      5.31684353
      0.13005659	     -0.06981351	     -0.00061224	     -0.21167665	     -0.06035104	      0.88276520	     -0.00024719	     -0.21675999	      0.00000000	     -0.00000002	      4.34403259
      0.13164065	     -0.06989945	     -0.00061282	     -0.21176476	     -0.06033877	      0.88276108	     -0.00024688	     -0.21679995	      0.00000000	     -0.00000002	      3.64069859
      0.13335425	     -0.06998604	     -0.00061371	     -0.21185372	     -0.06032511	      0.88275698	     -0.00024655	     -0.21683964	      0.00000000	     -0.00000002	      2.88718404
      0.13462017	     -0.07003934	     -0.00061416	     -0.21190876	     -0.06031477	      0.88275421	     -0.00024632	     -0.21686681	      0.00000000	     -0.00000001	      2.71042718
      0.13588609	     -0.07008716	     -0.00061473	     -0.21195833	     -0.06030421	      0.88275164	     -0.00024610	     -0.21689219	      0.00000000	     -0.00000001	      2.48714572
      0.13753215	     -0.07013649	     -0.00061529	     -0.21200995	     -0.06029016	      0.88274859	     -0.00024581	     -0.21692263	      0.00000000	     -0.00000001	      2.40518007
      0.13938772	     -0.07017808	     -0.00061594	     -0.21205413	     -0.06027387	      0.88274556	     -0.00024551	     -0.21695360	      0.00000000	     -0.00000001	      2.31519602
      0.14052177	     -0.07019249	     -0.00061604	     -0.21207012	     -0.06026369	      0.88274390	     -0.00024533	     -0.21697090	      0.00000000	     -0.00000001	      2.36158335
      0.14165581	     -0.07020287	     -0.00061622	     -0.21208207	     -0.06025333	      0.88274239	     -0.00024516	     -0.21698697	      0.00000000	     -0.00000001	      2.36938730
      0.14372025	     -0.07020733	     -0.00061668	     -0.21208941	     -0.06023403	      0.88274000	     -0.00024485	     -0.21701329	      0.00000000	     -0.00000001	      2.37076022
      0.14606627	     -0.07019707	     -0.00061694	     -0.21208240	     -0.06021139	      0.88273781	     -0.00024453	     -0.21703899	      0.00000000	     -0.00000001	      2.27195544
      0.14693986	     -0.07018661	     -0.00061681	     -0.21207314	     -0.06020276	      0.88273712	     -0.00024442	     -0.21704755	      0.00000000	     -0.00000001	      2.25098084
      0.14808644	     -0.07017261	     -0.00061685	     -0.21206073	     -0.06019129	      0.88273632	     -0.00024428	     -0.21705795	      0.00000000	     -0.00000000	      2.20188507
      0.15131392	     -0.07012134	     -0.00061693	     -0.21201388	     -0.06015805	      0.88273464	     -0.00024390	     -0.21708257	      0.00000000	     -0.00000000	      1.97707223
      0.15260817	     -0.07009538	     -0.00061682	     -0.21198968	     -0.06014433	      0.88273418	     -0.00024377	     -0.21709065	      0.00000000	     -0.00000000	      1.95237291
      0.15454966	     -0.07005776	     -0.00061688	     -0.21195470	     -0.06012333	      0.88273367	     -0.00024358	     -0.21710095	      0.00000000	     -0.00000000	      1.83995170
      0.15605547	     -0.07002628	     -0.00061673	     -0.21192524	     -0.06010669	      0.88273342	     -0.00024344	     -0.21710758	      0.00000000	     -0.00000000	      1.84168604
      0.15756129	     -0.06999817	     -0.00061682	     -0.21189916	     -0.06008975	      0.88273327	     -0.00024332	     -0.21711306	      0.00000000	     -0.00000000	      1.77608635
      0.15906711	     -0.06996860	     -0.00061657	     -0.21187161	     -0.06007251	      0.88273321	     -0.00024321	     -0.21711752	      0.00000000	     -0.00000000	      1.83206575
      0.16057293	     -0.06994394	     -0.00061663	     -0.21184897	     -0.06005498	      0.88273322	     -0.00024310	     -0.21712097	      0.00000000	      0.00000000	      1.75590604
      0.16183726	     -0.06992152	     -0.00061631	     -0.21182823	     -0.06004002	      0.88273328	     -0.00024303	     -0.21712320	      0.00000000	      0.00000000	      1.84540174
      0.16310160	     -0.06990255	     -0.00061618	     -0.21181096	     -0.06002485	      0.88273336	     -0.00024296	     -0.21712479	      0.00000000	      0.00000000	      1.82209233
      0.16464096	     -0.06987905	     -0.00061579	     -0.21178951	     -0.06000609	      0.88273348	     -0.00024288	     -0.21712595	      0.00000000	      0.00000000	      1.88040386
      0.16671953	     -0.06984627	     -0.00061550	     -0.21175952	     -0.05998027	      0.88273367	     -0.00024280	     -0.21712601	      0.00000000	      0.00000000	      1.83598743
      0.16756502	     -0.06982610	     -0.00061509	     -0.21174047	     -0.05996960	      0.88273374	     -0.00024277	     -0.21712547	      0.00000000	      0.00000000	      1.95044363
      0.16870718	     -0.06979332	     -0.00061464	     -0.21170924	     -0.05995504	      0.88273384	     -0.00024274	     -0.21712399	      0.00000000	      0.00000000	      2.03040523
      0.17144816	     -0.06958445	     -0.00061193	     -0.21150416	     -0.05991938	      0.88273401	     -0.00024268	     -0.21711344	      0.00000000	      0.00000000	      2.37338973
      0.17314523	     -0.06924448	     -0.00060946	     -0.21116660	     -0.05989679	      0.88273408	     -0.00024267	     -0.21709577	      0.00000000	      0.00000000	      3.23304617
      0.17484230	     -0.06871821	     -0.00060682	     -0.21064275	     -0.05987383	      0.88273413	     -0.00024267	     -0.21706235	      0.00000000	      0.00000000	      3.66290071
      0.17598298	     -0.06826112	     -0.00060344	     -0.21018726	     -0.05985819	      0.88273418	     -0.00024267	     -0.21702919	      0.00000000	      0.00000000	      4.25439696
      0.17712366	     -0.06774599	     -0.00060030	     -0.20967362	     -0.05984240	      0.88273427	     -0.00024268	     -0.21698681	      0.00000000	      0.00000000	      4.64347366
      0.17905317	     -0.06677383	     -0.00059493	     -0.20870373	     -0.05981539	      0.88273455	     -0.00024272	     -0.21689462	      0.00000000	      0.00000000	      5.50014495
      0.18146409	     -0.06545623	     -0.00058978	     -0.20738834	     -0.05978119	      0.88273532	     -0.00024278	     -0.21674709	      0.00000000	      0.00000000	      6.42152165
      0.18235895	     -0.06495137	     -0.00058718	     -0.20688412	     -0.05976840	      0.88273576	     -0.00024281	     -0.21668464	      0.00000000	      0.00000000	      7.40525319
      0.18347553	     -0.06432124	     -0.00058469	     -0.20625466	     -0.05975240	      0.88273646	     -0.00024285	     -0.21660180	      0.00000000	      0.00000000	      8.15993371
      0.18640226	     -0.06269079	     -0.00057830	     -0.20462531	     -0.05971028	      0.88273922	     -0.00024299	     -0.21636396	      0.00000000	      0.00000001	     10.33641954
      0.18773917	     -0.06195911	     -0.00057524	     -0.20389383	     -0.05969101	      0.88274098	     -0.00024307	     -0.21624789	     -0.00000000	      0.00000001	     10.59736030
      0.18949028	     -0.06104098	     -0.00057152	     -0.20297574	     -0.05966579	      0.88274382	     -0.00024317	     -0.21609089	     -0.00000000	      0.00000001	     11.65440972
      0.19086942	     -0.06034103	     -0.00056862	     -0.20227568	     -0.05964597	      0.88274649	     -0.00024327	     -0.21596459	     -0.00000000	      0.00000001	     11.64734794
      0.19224856	     -0.05967154	     -0.00056576	     -0.20160596	     -0.05962621	      0.88274955	     -0.00024337	     -0.21583682	     -0.00000000	      0.00000002	     12.31288749
      0.19362770	     -0.05902752	     -0.00056275	     -0.20096164	     -0.05960650	      0.88275300	     -0.00024347	     -0.21570845	     -0.00000000	      0.00000002	     12.52159189
      0.19500684	     -0.05841543	     -0.00056038	     -0.20034918	     -0.05958687	      0.88275683	     -0.00024359	     -0.21558005	     -0.00000000	      0.00000002	     13.23386407
      0.19638598	     -0.05782611	     -0.00055769	     -0.19975945	     -0.05956731	      0.88276103	     -0.00024371	     -0.21545217	     -0.00000000	      0.00000002	     13.89106531
      0.19776512	     -0.05726681	     -0.00055551	     -0.19919971	     -0.05954783	      0.88276558	     -0.00024384	     -0.21532521	     -0.00000000	      0.00000002	     15.07862302
      0.19914426	     -0.05672984	     -0.00055332	     -0.19866230	     -0.05952842	      0.88277047	     -0.00024397	     -0.21519957	     -0.00000000	      0.00000002	     16.41774134
      0.20052340	     -0.05621431	     -0.00055222	     -0.19814632	     -0.05950909	      0.88277566	     -0.00024411	     -0.21507547	     -0.00000000	      0.00000003	     18.24931262
      0.20190254	     -0.05571338	     -0.00055139	     -0.19764494	     -0.05948983	      0.88278113	     -0.00024426	     -0.21495331	     -0.00000000	      0.00000003	     20.21635812
      0.20328168	     -0.05524187	     -0.00054964	     -0.19717300	     -0.05947063	      0.88278685	     -0.00024441	     -0.21483340	     -0.00000000	      0.00000003	     22.42445937
      0.20466082	     -0.05478293	     -0.00054700	     -0.19671369	     -0.05945150	      0.88279280	     -0.00024457	     -0.21471579	     -0.00000000	      0.00000003	     24.79384275
      0.20603996	     -0.05434798	     -0.00054560	     -0.19627834	     -0.05943242	      0.88279893	     -0.00024474	     -0.21460034	     -0.00000000	      0.00000003	     27.15775762
      0.20724271	     -0.05397574	     -0.00054293	     -0.19590579	     -0.05941584	      0.88280440	     -0.00024489	     -0.21450137	     -0.00000000	      0.00000003	     29.26060877
      0.20844547	     -0.05361777	     -0.00054145	     -0.19554749	     -0.05939929	      0.88280997	     -0.00024504	     -0.21440393	     -0.00000000	      0.00000003	     31.15011650
      0.20964823	     -0.05327008	     -0.00053980	     -0.19519946	     -0.05938279	      0.88281561	     -0.00024520	     -0.21430808	     -0.00000000	      0.00000003	     32.93777765
      0.21130958	     -0.05281346	     -0.00053807	     -0.19474235	     -0.05936006	      0.88282349	     -0.00024542	     -0.21417828	     -0.00000000	      0.00000003	     35.03309724
      0.21251568	     -0.05248714	     -0.00053624	     -0.19441567	     -0.05934361	      0.88282924	     -0.00024559	     -0.21408592	     -0.00000000	      0.00000003	     36.48418607
      0.21372178	     -0.05217401	     -0.00053468	     -0.19410215	     -0.05932720	      0.88283499	     -0.00024576	     -0.21399505	     -0.00000000	      0.00000003	     37.58212318
      0.21519095	     -0.05180062	     -0.00053198	     -0.19372829	     -0.05930728	      0.88284197	     -0.00024598	     -0.21388634	     -0.00000000	      0.00000003	     38.88026036
      0.21645812	     -0.05149286	     -0.00053045	     -0.19342005	     -0.05929016	      0.88284794	     -0.00024617	     -0.21379422	     -0.00000000	      0.00000003	     39.63488234
      0.21772530	     -0.05119184	     -0.00052917	     -0.19311853	     -0.05927309	      0.88285385	     -0.00024636	     -0.21370361	     -0.00000000	      0.00000003	     40.43385218
      0.21899248	     -0.05090572	     -0.00052707	     -0.19283188	     -0.05925609	      0.88285966	     -0.00024656	     -0.21361445	     -0.00000000	      0.00000003	     40.92876654
      0.22025965	     -0.05062354	     -0.00052520	     -0.19254913	     -0.05923915	      0.88286537	     -0.00024677	     -0.21352675	     -0.00000000	      0.00000003	     41.49276092
      0.22152683	     -0.05035388	     -0.00052411	     -0.19227884	     -0.05922229	      0.88287095	     -0.00024698	     -0.21344043	     -0.00000000	      0.00000003	     41.82588850
      0.22279401	     -0.05008774	     -0.00052241	     -0.19201203	     -0.05920550	      0.88287639	     -0.00024720	     -0.21335551	     -0.00000000	      0.00000003	     42.24888773
      0.22406119	     -0.04983323	     -0.00052129	     -0.19175681	     -0.05918880	      0.88288167	     -0.00024742	     -0.21327195	     -0.00000000	      0.00000003	     42.48606047
      0.22532836	     -0.04958187	     -0.00052011	     -0.19150469	     -0.05917218	      0.88288678	     -0.00024764	     -0.21318978	     -0.00000000	      0.00000003	     42.83140710
      0.22659554	     -0.04934237	     -0.00051956	     -0.19126437	     -0.05915565	      0.88289171	     -0.00024787	     -0.21310896	     -0.00000000	      0.00000003	     43.00809381
      0.22786272	     -0.04910519	     -0.00051906	     -0.19102634	     -0.05913922	      0.88289643	     -0.00024811	     -0.21302956	     -0.00000000	      0.00000002	     43.30059265
      0.22912989	     -0.04887829	     -0.00051935	     -0.19079851	     -0.05912289	      0.88290096	     -0.00024835	     -0.21295160	     -0.00000000	      0.00000002	     43.42541772
      0.23039707	     -0.04865404	     -0.00051885	     -0.19057332	     -0.05910667	      0.88290526	     -0.00024860	     -0.21287519	     -0.00000000	      0.00000002	     43.67882870
      0.23166425	     -0.04844393	     -0.00051845	     -0.19036222	     -0.05909056	      0.88290935	     -0.00024885	     -0.21280036	     -0.00000000	      0.00000002	     43.77353515
      0.23293143	     -0.04823605	     -0.00051769	     -0.19015332	     -0.05907458	      0.88291321	     -0.00024911	     -0.21272720	     -0.00000000	      0.00000002	     44.08611352
      0.23419860	     -0.04804381	     -0.00051719	     -0.18996001	     -0.05905871	      0.88291684	     -0.00024937	     -0.21265562	     -0.00000000	      0.00000002	     44.20913883
      0.23529447	     -0.04787567	     -0.00051645	     -0.18979092	     -0.05904510	      0.88291980	     -0.00024960	     -0.21259500	     -0.00000000	      0.00000002	     44.53326870
      0.23639033	     -0.04771587	     -0.00051610	     -0.18963015	     -0.05903158	      0.88292257	     -0.00024984	     -0.21253549	     -0.00000000	      0.00000002	     44.73800229
      0.23777351	     -0.04751652	     -0.00051545	     -0.18942953	     -0.05901467	      0.88292583	     -0.00025014	     -0.21246194	     -0.00000000	      0.00000002	     45.12605538
      0.23915670	     -0.04732756	     -0.00051494	     -0.18923927	     -0.05899792	      0.88292882	     -0.00025045	     -0.21239005	     -0.00000000	      0.00000001	     45.39479141
      0.24023314	     -0.04718029	     -0.00051435	     -0.18909096	     -0.05898501	      0.88293095	     -0.00025070	     -0.21233525	     -0.00000000	      0.00000001	     45.77544491
      0.24130958	     -0.04704014	     -0.00051389	     -0.18894975	     -0.05897221	      0.88293292	     -0.00025095	     -0.21228141	     -0.00000000	      0.00000001	     46.04034571
      0.24272371	     -0.04685463	     -0.00051334	     -0.18876281	     -0.05895556	      0.88293527	     -0.00025128	     -0.21221219	     -0.00000000	      0.00000001	     46.52556224
      0.24413784	     -0.04668151	     -0.00051259	     -0.18858823	     -0.05893911	      0.88293735	     -0.00025162	     -0.21214469	     -0.00000000	      0.00000001	     46.82072827
      0.24514504	     -0.04655636	     -0.00051199	     -0.18846202	     -0.05892752	      0.88293867	     -0.00025187	     -0.21209767	     -0.00000000	      0.00000001	     47.26699826
      0.24615224	     -0.04643734	     -0.00051147	     -0.18834193	     -0.05891603	      0.88293987	     -0.00025212	     -0.21205145	     -0.00000000	      0.00000001	     47.58896402
      0.24765675	     -0.04626251	     -0.00051084	     -0.18816547	     -0.05889906	      0.88294144	     -0.00025251	     -0.21198390	     -0.00000000	      0.00000001	     48.18957233
      0.24889940	     -0.04612474	     -0.00051037	     -0.18802632	     -0.05888524	      0.88294254	     -0.00025283	     -0.21192937	     -0.00000000	      0.00000001	     48.59072766
      0.25014204	     -0.04598891	     -0.00050991	     -0.18788909	     -0.05887158	      0.88294347	     -0.00025315	     -0.21187599	     -0.00000000	      0.00000000	     49.14695946
      0.25138468	     -0.04586520	     -0.00050922	     -0.18776396	     -0.05885809	      0.88294424	     -0.00025349	     -0.21182375	     -0.00000000	      0.00000000	     49.45443037
      0.25262732	     -0.04574639	     -0.00050877	     -0.18764372	     -0.05884478	      0.88294487	     -0.00025382	     -0.21177281	     -0.00000000	      0.00000000	     50.03465460
      0.25368336	     -0.04565928	     -0.00050820	     -0.18755537	     -0.05883361	      0.88294530	     -0.00025411	     -0.21173059	     -0.00000000	      0.00000000	     50.21016164
      0.25473940	     -0.04557774	     -0.00050791	     -0.18747258	     -0.05882257	      0.88294562	     -0.00025441	     -0.21168946	     -0.00000000	      0.00000000	     50.58088562
      0.25607560	     -0.04549173	     -0.00050751	     -0.18738497	     -0.05880879	      0.88294591	     -0.00025479	     -0.21163912	     -0.00000000	      0.00000000	     50.86021804
      0.25741180	     -0.04542117	     -0.00050752	     -0.18731278	     -0.05879522	      0.88294606	     -0.00025517	     -0.21159088	     -0.00000000	      0.00000000	     51.30220750
      0.25845130	     -0.04538401	     -0.00050734	     -0.18727435	     -0.05878481	      0.88294609	     -0.00025547	     -0.21155494	     -0.00000000	     -0.00000000	     51.30772571
      0.25949079	     -0.04535733	     -0.00050747	     -0.18724639	     -0.05877453	      0.88294605	     -0.00025578	     -0.21152056	     -0.00000000	     -0.00000000	     51.47943476
      0.26086104	     -0.04534772	     -0.00050751	     -0.18723510	     -0.05876118	      0.88294588	     -0.00025619	     -0.21147783	     -0.00000000	     -0.00000000	     51.46800213
      0.26223128	     -0.04536224	     -0.00050812	     -0.18724791	     -0.05874805	      0.88294558	     -0.00025660	     -0.21143833	     -0.00000000	     -0.00000000	     51.64927197
      0.26322118	     -0.04539303	     -0.00050689	     -0.18727752	     -0.05873871	      0.88294529	     -0.00025691	     -0.21141194	     -0.00000000	     -0.00000000	     51.36257869
      0.26421109	     -0.04543472	     -0.00050574	     -0.18731803	     -0.05872949	      0.88294494	     -0.00025721	     -0.21138747	     -0.00000000	     -0.00000000	     51.26845127
      0.26566299	     -0.04552259	     -0.00050626	     -0.18740412	     -0.05871617	      0.88294430	     -0.00025767	     -0.21135524	     -0.00000000	     -0.00000000	     50.91819170
      0.26691471	     -0.04561681	     -0.00050697	     -0.18749682	     -0.05870489	      0.88294363	     -0.00025807	     -0.21133102	     -0.00000000	     -0.00000000	     50.74013206
      0.26816642	     -0.04572761	     -0.00050704	     -0.18760614	     -0.05869379	      0.88294285	     -0.00025847	     -0.21130993	     -0.00000000	     -0.00000000	     50.26296812
      0.26941814	     -0.04584511	     -0.00050675	     -0.18772220	     -0.05868287	      0.88294196	     -0.00025888	     -0.21129183	     -0.00000000	     -0.00000001	     50.16208276
      0.27047264	     -0.04595640	     -0.00050668	     -0.18783229	     -0.05867381	      0.88294112	     -0.00025922	     -0.21127874	     -0.00000000	     -0.00000001	     49.59976555
      0.27152715	     -0.04607065	     -0.00050732	     -0.18794535	     -0.05866487	      0.88294019	     -0.00025957	     -0.21126751	     -0.00000000	     -0.00000001	     49.31410684
      0.27287073	     -0.04622581	     -0.00050741	     -0.18809904	     -0.05865365	      0.88293889	     -0.00026002	     -0.21125567	     -0.00000000	     -0.00000001	     48.70172663
      0.27421430	     -0.04638628	     -0.00050831	     -0.18825804	     -0.05864262	      0.88293744	     -0.00026048	     -0.21124638	     -0.00000000	     -0.00000001	     48.34780987
      0.27527928	     -0.04652148	     -0.00050816	     -0.18839214	     -0.05863402	      0.88293619	     -0.00026085	     -0.21124067	     -0.00000000	     -0.00000001	     47.66709731
      0.27634426	     -0.04665798	     -0.00050876	     -0.18852752	     -0.05862553	      0.88293485	     -0.00026121	     -0.21123631	     -0.00000000	     -0.00000001	     47.26086164
      0.27771389	     -0.04684052	     -0.00050930	     -0.18870867	     -0.05861477	      0.88293299	     -0.00026169	     -0.21123254	     -0.00000000	     -0.00000001	     46.50732705
      0.27908351	     -0.04702504	     -0.00051058	     -0.18889182	     -0.05860420	      0.88293098	     -0.00026217	     -0.21123067	     -0.00000000	     -0.00000001	     46.05536441
      0.28012396	     -0.04717118	     -0.00051070	     -0.18903696	     -0.05859630	      0.88292936	     -0.00026254	     -0.21123042	     -0.00000000	     -0.00000001	     45.31567688
      0.28116441	     -0.04731702	     -0.00051151	     -0.18918180	     -0.05858849	      0.88292766	     -0.00026291	     -0.21123112	     -0.00000000	     -0.00000001	     44.86536106
      0.28259478	     -0.04752195	     -0.00051217	     -0.18938540	     -0.05857792	      0.88292519	     -0.00026343	     -0.21123350	     -0.00000000	     -0.00000001	     44.07528717
      0.28402515	     -0.04772713	     -0.00051366	     -0.18958926	     -0.05856753	      0.88292257	     -0.00026395	     -0.21123742	     -0.00000000	     -0.00000001	     43.61116688
      0.28503920	     -0.04787680	     -0.00051370	     -0.18973805	     -0.05856027	      0.88292064	     -0.00026431	     -0.21124103	     -0.00000000	     -0.00000001	     42.90140190
      0.28605325	     -0.04802514	     -0.00051450	     -0.18988551	     -0.05855310	      0.88291863	     -0.00026468	     -0.21124531	     -0.00000000	     -0.00000001	     42.48639789
      0.28756572	     -0.04824816	     -0.00051487	     -0.19010727	     -0.05854257	      0.88291552	     -0.00026524	     -0.21125279	     -0.00000000	     -0.00000001	     41.74058153
      0.28884222	     -0.04843597	     -0.00051515	     -0.19029405	     -0.05853383	      0.88291278	     -0.00026570	     -0.21126009	     -0.00000000	     -0.00000001	     41.30653287
      0.29011873	     -0.04862658	     -0.00051445	     -0.19048369	     -0.05852521	      0.88290996	     -0.00026617	     -0.21126820	     -0.00000000	     -0.00000002	     40.61293592
      0.29139524	     -0.04881687	     -0.00051598	     -0.19067298	     -0.05851672	      0.88290705	     -0.00026664	     -0.21127707	     -0.00000000	     -0.00000002	     40.31047310
      0.29254333	     -0.04899029	     -0.00051609	     -0.19084556	     -0.05850919	      0.88290437	     -0.00026706	     -0.21128560	     -0.00000000	     -0.00000002	     39.67020596
      0.29369142	     -0.04916082	     -0.00051728	     -0.19101525	     -0.05850175	      0.88290163	     -0.00026749	     -0.21129461	     -0.00000000	     -0.00000002	     39.36268642
      0.29483951	     -0.04933191	     -0.00051774	     -0.19118554	     -0.05849440	      0.88289884	     -0.00026791	     -0.21130404	     -0.00000000	     -0.00000002	     38.86396835
      0.29631348	     -0.04954860	     -0.00051915	     -0.19140123	     -0.05848510	      0.88289519	     -0.00026845	     -0.21131668	     -0.00000000	     -0.00000002	     38.46739274
      0.29749833	     -0.04972310	     -0.00051931	     -0.19157498	     -0.05847773	      0.88289220	     -0.00026888	     -0.21132719	     -0.00000000	     -0.00000002	     37.88871636
      0.29868318	     -0.04989437	     -0.00052053	     -0.19174550	     -0.05847044	      0.88288918	     -0.00026931	     -0.21133799	     -0.00000000	     -0.00000002	     37.60221341
      0.29986803	     -0.05006553	     -0.00052093	     -0.19191595	     -0.05846324	      0.88288612	     -0.00026974	     -0.21134900	     -0.00000000	     -0.00000002	     37.10498663
      0.30131355	     -0.05027069	     -0.00052239	     -0.19212026	     -0.05845457	      0.88288235	     -0.00027026	     -0.21136269	     -0.00000000	     -0.00000002	     36.76083867
      0.30249104	     -0.05043769	     -0.00052200	     -0.19228664	     -0.05844759	      0.88287926	     -0.00027068	     -0.21137399	     -0.00000000	     -0.00000002	     36.19308669
      0.30366853	     -0.05060211	     -0.00052288	     -0.19245042	     -0.05844069	      0.88287614	     -0.00027110	     -0.21138539	     -0.00000000	     -0.00000002	     35.91945468
      0.30484602	     -0.05076667	     -0.00052334	     -0.19261439	     -0.05843386	      0.88287302	     -0.00027152	     -0.21139685	     -0.00000000	     -0.00000002	     35.45370718
      0.30634390	     -0.05097157	     -0.00052484	     -0.19281853	     -0.05842527	      0.88286903	     -0.00027204	     -0.21141143	     -0.00000000	     -0.00000002	     35.09992122
      0.30752950	     -0.05113292	     -0.00052488	     -0.19297935	     -0.05841855	      0.88286587	     -0.00027245	     -0.21142295	     -0.00000000	     -0.00000002	     34.55112864
      0.30871509	     -0.05129071	     -0.00052592	     -0.19313659	     -0.05841189	      0.88286271	     -0.00027286	     -0.21143442	     -0.00000000	     -0.00000002	     34.27879927
      0.30990068	     -0.05144751	     -0.00052591	     -0.19329289	     -0.05840529	      0.88285956	     -0.00027326	     -0.21144581	     -0.00000000	     -0.00000002	     33.82559050
      0.31142405	     -0.05164566	     -0.00052742	     -0.19349040	     -0.05839691	      0.88285553	     -0.00027378	     -0.21146032	     -0.00000000	     -0.00000002	     33.47623916
      0.31261221	     -0.05179908	     -0.00052740	     -0.19364338	     -0.05839043	      0.88285241	     -0.00027417	     -0.21147149	     -0.00000000	     -0.00000002	     32.94742087
      0.31380037	     -0.05194895	     -0.00052859	     -0.19379279	     -0.05838401	      0.88284930	     -0.00027456	     -0.21148253	     -0.00000000	     -0.00000002	     32.68518748
      0.31498853	     -0.05209744	     -0.00052894	     -0.19394087	     -0.05837764	      0.88284621	     -0.00027494	     -0.21149340	     -0.00000000	     -0.00000002	     32.25849367
      0.31654948	     -0.05228800	     -0.00053037	     -0.19413089	     -0.05836935	      0.88284220	     -0.00027544	     -0.21150742	     -0.00000000	     -0.00000002	     31.91835767
      0.31773985	     -0.05243175	     -0.00053020	     -0.19427428	     -0.05836308	      0.88283917	     -0.00027581	     -0.21151787	     -0.00000000	     -0.00000002	     31.41502458
      0.31893023	     -0.05257172	     -0.00053119	     -0.19441388	     -0.05835685	      0.88283617	     -0.00027618	     -0.21152810	     -0.00000000	     -0.00000002	     31.16591605
      0.32012061	     -0.05270969	     -0.00053127	     -0.19455153	     -0.05835067	      0.88283321	     -0.00027654	     -0.21153809	     -0.00000000	     -0.00000002	     30.76804574
      0.32172392	     -0.05288891	     -0.00053159	     -0.19473034	     -0.05834241	      0.88282928	     -0.00027701	     -0.21155116	     -0.00000000	     -0.00000002	     30.45123542
      0.32291574	     -0.05302036	     -0.00053103	     -0.19486152	     -0.05833631	      0.88282640	     -0.00027736	     -0.21156058	     -0.00000000	     -0.00000002	     29.96248386
      0.32410757	     -0.05314742	     -0.00053150	     -0.19498830	     -0.05833025	      0.88282356	     -0.00027770	     -0.21156974	     -0.00000000	     -0.00000002	     29.73931097
      0.32556010	     -0.05329875	     -0.00053078	     -0.19513936	     -0.05832291	      0.88282016	     -0.00027810	     -0.21158053	     -0.00000000	     -0.00000002	     29.25440552
      0.32686360	     -0.05342882	     -0.00053122	     -0.19526917	     -0.05831636	      0.88281715	     -0.00027845	     -0.21158986	     -0.00000000	     -0.00000002	     29.10293285
      0.32816710	     -0.05355604	     -0.00052990	     -0.19539620	     -0.05830985	      0.88281420	     -0.00027879	     -0.21159883	     -0.00000000	     -0.00000002	     28.60679282
      0.32947060	     -0.05367734	     -0.00053012	     -0.19551728	     -0.05830337	      0.88281131	     -0.00027912	     -0.21160745	     -0.00000000	     -0.00000002	     28.50955177
      0.33077410	     -0.05379601	     -0.00052839	     -0.19563580	     -0.05829692	      0.88280846	     -0.00027945	     -0.21161571	     -0.00000000	     -0.00000001	     27.99843617
      0.33207760	     -0.05390933	     -0.00052839	     -0.19574893	     -0.05829050	      0.88280568	     -0.00027976	     -0.21162365	     -0.00000000	     -0.00000001	     27.95115220
      0.33338110	     -0.05402107	     -0.00052637	     -0.19586056	     -0.05828410	      0.88280294	     -0.00028006	     -0.21163130	     -0.00000000	     -0.00000001	     27.42612180
      0.33468460	     -0.05412825	     -0.00052618	     -0.19596760	     -0.05827773	      0.88280027	     -0.00028035	     -0.21163872	     -0.00000000	     -0.00000001	     27.42109175
      0.33598810	     -0.05423485	     -0.00052391	     -0.19607412	     -0.05827139	      0.88279764	     -0.00028063	     -0.21164596	     -0.00000000	     -0.00000001	     26.88692101
      0.33729160	     -0.05433912	     -0.00052363	     -0.19617827	     -0.05826507	      0.88279508	     -0.00028090	     -0.21165312	     -0.00000000	     -0.00000001	     26.91165203
      0.33859510	     -0.05444540	     -0.00052142	     -0.19628449	     -0.05825876	      0.88279257	     -0.00028115	     -0.21166032	     -0.00000000	     -0.00000001	     26.37532163
      0.33989859	     -0.05455109	     -0.00052111	     -0.19639008	     -0.05825248	      0.88279011	     -0.00028140	     -0.21166769	     -0.00000000	     -0.00000001	     26.41780657
      0.34120209	     -0.05465849	     -0.00051876	     -0.19649745	     -0.05824621	      0.88278770	     -0.00028163	     -0.21167533	     -0.00000000	     -0.00000001	     25.89165369
      0.34250559	     -0.05476320	     -0.00051802	     -0.19660210	     -0.05823995	      0.88278535	     -0.00028186	     -0.21168330	     -0.00000000	     -0.00000001	     25.95084810
      0.34380909	     -0.05486614	     -0.00051518	     -0.19670505	     -0.05823371	      0.88278304	     -0.00028207	     -0.21169158	     -0.00000000	     -0.00000001	     25.45523709
      0.34511259	     -0.05496390	     -0.00051365	     -0.19680280	     -0.05822748	      0.88278078	     -0.00028227	     -0.21170015	     -0.00000000	     -0.00000001	     25.50752899
      0.34641609	     -0.05505834	     -0.00051033	     -0.19689731	     -0.05822126	      0.88277856	     -0.00028245	     -0.21170892	     -0.00000000	     -0.00000001	     25.04667895
      0.34771959	     -0.05514596	     -0.00050832	     -0.19698496	     -0.05821505	      0.88277639	     -0.00028262	     -0.21171785	     -0.00000000	     -0.00000001	     25.08094022
      0.34902309	     -0.05522711	     -0.00050470	     -0.19706621	     -0.05820884	      0.88277425	     -0.00028279	     -0.21172681	     -0.00000000	     -0.00000001	     24.66501874
      0.35032659	     -0.05529986	     -0.00050210	     -0.19713904	     -0.05820264	      0.88277216	     -0.00028294	     -0.21173569	     -0.00000000	     -0.00000001	     24.65933943
      0.35163009	     -0.05536614	     -0.00049814	     -0.19720546	     -0.05819644	      0.88277010	     -0.00028307	     -0.21174438	     -0.00000000	     -0.00000001	     24.28102581
      0.35293359	     -0.05542549	     -0.00049514	     -0.19726493	     -0.05819024	      0.88276808	     -0.00028320	     -0.21175284	     -0.00000000	     -0.00000001	     24.23455173
      0.35423709	     -0.05547966	     -0.00049116	     -0.19731925	     -0.05818404	      0.88276609	     -0.00028331	     -0.21176100	     -0.00000000	     -0.00000001	     23.90290851
      0.35583442	     -0.05553802	     -0.00048774	     -0.19737777	     -0.05817645	      0.88276371	     -0.00028344	     -0.21177060	     -0.00000000	     -0.00000001	     23.93899512
      0.35701031	     -0.05557782	     -0.00048371	     -0.19741774	     -0.05817085	      0.88276199	     -0.00028352	     -0.21177737	     -0.00000000	     -0.00000001	     23.49743361
      0.35818621	     -0.05561381	     -0.00048120	     -0.19745386	     -0.05816526	      0.88276030	     -0.00028359	     -0.21178391	     -0.00000000	     -0.00000001	     23.46540746
      0.35974554	     -0.05565769	     -0.00047697	     -0.19749794	     -0.05815783	      0.88275810	     -0.00028367	     -0.21179221	     -0.00000000	     -0.00000001	     23.16695378
      0.36114352	     -0.05569252	     -0.00047461	     -0.19753292	     -0.05815117	      0.88275618	     -0.00028374	     -0.21179931	     -0.00000000	     -0.00000001	     23.23837072
      0.36254150	     -0.05572490	     -0.00047041	     -0.19756551	     -0.05814451	      0.88275431	     -0.00028378	     -0.21180610	     -0.00000000	     -0.00000001	     22.85327441
      0.36377268	     -0.05575000	     -0.00046893	     -0.19759073	     -0.05813863	      0.88275269	     -0.00028382	     -0.21181182	     -0.00000000	     -0.00000001	     22.99836837
      0.36500385	     -0.05577359	     -0.00046586	     -0.19761449	     -0.05813275	      0.88275111	     -0.00028384	     -0.21181732	     -0.00000000	     -0.00000001	     22.77785060
      0.36623503	     -0.05579465	     -0.00046392	     -0.19763570	     -0.05812687	      0.88274956	     -0.00028386	     -0.21182259	     -0.00000000	     -0.00000001	     22.79048476
      0.36788282	     -0.05582042	     -0.00046028	     -0.19766169	     -0.05811898	      0.88274754	     -0.00028387	     -0.21182930	     -0.00000000	     -0.00000001	     22.58782434
      0.36914393	     -0.05583767	     -0.00045901	     -0.19767908	     -0.05811294	      0.88274604	     -0.00028386	     -0.21183420	     -0.00000000	     -0.00000001	     22.71192934
      0.37040503	     -0.05585392	     -0.00045630	     -0.19769552	     -0.05810689	      0.88274458	     -0.00028385	     -0.21183890	     -0.00000000	     -0.00000001	     22.55331808
      0.37166614	     -0.05586828	     -0.00045471	     -0.19771003	     -0.05810083	      0.88274315	     -0.00028383	     -0.21184343	     -0.00000000	     -0.00000001	     22.59973049
      0.37328508	     -0.05588509	     -0.00045142	     -0.19772708	     -0.05809304	      0.88274138	     -0.00028378	     -0.21184899	     -0.00000000	     -0.00000001	     22.43712000
      0.37452297	     -0.05589592	     -0.00045050	     -0.19773805	     -0.05808708	      0.88274006	     -0.00028374	     -0.21185308	     -0.00000000	     -0.00000001	     22.57678866
      0.37576086	     -0.05590600	     -0.00044807	     -0.19774832	     -0.05808111	      0.88273877	     -0.00028369	     -0.21185703	     -0.00000000	     -0.00000001	     22.45756516
      0.37725931	     -0.05591627	     -0.00044656	     -0.19775878	     -0.05807387	      0.88273726	     -0.00028362	     -0.21186165	     -0.00000000	     -0.00000001	     22.55328524
      0.37875777	     -0.05592558	     -0.00044300	     -0.19776834	     -0.05806662	      0.88273580	     -0.00028353	     -0.21186612	     -0.00000000	     -0.00000001	     22.32272302
      0.37988655	     -0.05593100	     -0.00044263	     -0.19777389	     -0.05806115	      0.88273474	     -0.00028346	     -0.21186940	     -0.00000000	     -0.00000001	     22.49105875
      0.38101532	     -0.05593601	     -0.00044064	     -0.19777907	     -0.05805568	      0.88273370	     -0.00028338	     -0.21187261	     -0.00000000	     -0.00000001	     22.41533765
      0.38263669	     -0.05594175	     -0.00043873	     -0.19778504	     -0.05804780	      0.88273225	     -0.00028326	     -0.21187713	     -0.00000000	     -0.00000001	     22.45911128
      0.38403617	     -0.05594614	     -0.00043604	     -0.19778966	     -0.05804099	      0.88273105	     -0.00028314	     -0.21188095	     -0.00000000	     -0.00000001	     22.33502960
      0.38543564	     -0.05594904	     -0.00043518	     -0.19779273	     -0.05803416	      0.88272989	     -0.00028302	     -0.21188475	     -0.00000000	     -0.00000001	     22.46661760
      0.38683512	     -0.05595213	     -0.00043217	     -0.19779606	     -0.05802733	      0.88272877	     -0.00028288	     -0.21188854	     -0.00000000	     -0.00000001	     22.26017901
      0.38805998	     -0.05595397	     -0.00043189	     -0.19779804	     -0.05802134	      0.88272782	     -0.00028276	     -0.21189189	     -0.00000000	     -0.00000001	     22.40772271
      0.38928484	     -0.05595580	     -0.00042978	     -0.19780006	     -0.05801534	      0.88272690	     -0.00028263	     -0.21189525	     -0.00000000	     -0.00000001	     22.29683328
      0.39050971	     -0.05595711	     -0.00042875	     -0.19780153	     -0.05800934	      0.88272601	     -0.00028250	     -0.21189865	     -0.00000000	     -0.00000000	     22.33595618
      0.39219857	     -0.05595889	     -0.00042625	     -0.19780356	     -0.05800105	      0.88272483	     -0.00028230	     -0.21190340	     -0.00000000	     -0.00000000	     22.23224788
      0.39345608	     -0.05595965	     -0.00042601	     -0.19780446	     -0.05799486	      0.88272399	     -0.00028215	     -0.21190699	     -0.00000000	     -0.00000000	     22.35379787
      0.39471359	     -0.05596020	     -0.00042426	     -0.19780520	     -0.05798867	      0.88272318	     -0.00028199	     -0.21191061	     -0.00000000	     -0.00000000	     22.26688467
      0.39597111	     -0.05595989	     -0.00042351	     -0.19780505	     -0.05798247	      0.88272240	     -0.00028183	     -0.21191428	     -0.00000000	     -0.00000000	     22.32333387
      0.39762342	     -0.05595794	     -0.00042124	     -0.19780335	     -0.05797432	      0.88272142	     -0.00028162	     -0.21191912	     -0.00000000	     -0.00000000	     22.23313011
      0.39885393	     -0.05595517	     -0.00042179	     -0.19780070	     -0.05796823	      0.88272072	     -0.00028146	     -0.21192277	     -0.00000000	     -0.00000000	     22.35539643
      0.40008444	     -0.05595464	     -0.00042098	     -0.19780032	     -0.05796214	      0.88272005	     -0.00028129	     -0.21192654	     -0.00000000	     -0.00000000	     22.28282403
      0.40160231	     -0.05595507	     -0.00042155	     -0.19780090	     -0.05795462	      0.88271927	     -0.00028108	     -0.21193139	     -0.00000000	     -0.00000000	     22.37514913
      0.40295733	     -0.05595629	     -0.00042000	     -0.19780231	     -0.05794790	      0.88271861	     -0.00028089	     -0.21193594	     -0.00000000	     -0.00000000	     22.26414059
      0.40431235	     -0.05595873	     -0.00042045	     -0.19780487	     -0.05794117	      0.88271798	     -0.00028070	     -0.21194072	     -0.00000000	     -0.00000000	     22.38962901
      0.40566737	     -0.05596156	     -0.00041857	     -0.19780790	     -0.05793444	      0.88271739	     -0.00028051	     -0.21194574	     -0.00000000	     -0.00000000	     22.27184248
      0.40702238	     -0.05596329	     -0.00041916	     -0.19780976	     -0.05792770	      0.88271684	     -0.00028032	     -0.21195094	     -0.00000000	     -0.00000000	     22.43737522
      0.40837740	     -0.05596465	     -0.00041642	     -0.19781134	     -0.05792095	      0.88271632	     -0.00028013	     -0.21195628	     -0.00000000	     -0.00000000	     22.29698850
      0.40973242	     -0.05596572	     -0.00041705	     -0.19781255	     -0.05791420	      0.88271583	     -0.00027994	     -0.21196173	     -0.00000000	     -0.00000000	     22.47518416
      0.41108744	     -0.05596650	     -0.00041437	     -0.19781354	     -0.05790744	      0.88271539	     -0.00027975	     -0.21196728	     -0.00000000	     -0.00000000	     22.31450161
      0.41228078	     -0.05596619	     -0.00041505	     -0.19781335	     -0.05790148	      0.88271502	     -0.00027958	     -0.21197220	     -0.00000000	     -0.00000000	     22.46514331
      0.41347413	     -0.05596499	     -0.00041385	     -0.19781231	     -0.05789552	      0.88271468	     -0.00027942	     -0.21197714	     -0.00000000	     -0.00000000	     22.42509027
      0.41496363	     -0.05596170	     -0.00041391	     -0.19780919	     -0.05788807	      0.88271430	     -0.00027922	     -0.21198326	     -0.00000000	     -0.00000000	     22.52204848
      0.41645313	     -0.05595626	     -0.00041243	     -0.19780395	     -0.05788062	      0.88271395	     -0.00027903	     -0.21198928	     -0.00000000	     -0.00000000	     22.46675091
      0.41766775	     -0.05595016	     -0.00041358	     -0.19779796	     -0.05787453	      0.88271371	     -0.00027888	     -0.21199406	     -0.00000000	     -0.00000000	     22.60740625
      0.41888237	     -0.05594255	     -0.00041303	     -0.19779050	     -0.05786844	      0.88271349	     -0.00027873	     -0.21199868	     -0.00000000	     -0.00000000	     22.59751622
      0.42038022	     -0.05593091	     -0.00041395	     -0.19777900	     -0.05786093	      0.88271327	     -0.00027856	     -0.21200412	     -0.00000000	     -0.00000000	     22.71524777
      0.42187807	     -0.05591646	     -0.00041293	     -0.19776474	     -0.05785341	      0.88271309	     -0.00027839	     -0.21200921	     -0.00000000	     -0.00000000	     22.70265066
      0.42304287	     -0.05590276	     -0.00041453	     -0.19775112	     -0.05784755	      0.88271299	     -0.00027827	     -0.21201287	     -0.00000000	     -0.00000000	     22.84282536
      0.42420767	     -0.05588718	     -0.00041425	     -0.19773568	     -0.05784170	      0.88271291	     -0.00027816	     -0.21201621	     -0.00000000	     -0.00000000	     22.88000870
      0.42577173	     -0.05586126	     -0.00041492	     -0.19770990	     -0.05783383	      0.88271286	     -0.00027801	     -0.21202012	     -0.00000000	     -0.00000000	     23.02194782
      0.42733579	     -0.05582779	     -0.00041354	     -0.19767664	     -0.05782596	      0.88271287	     -0.00027788	     -0.21202319	     -0.00000000	      0.00000000	     23.11323132
      0.42845565	     -0.05579877	     -0.00041497	     -0.19764770	     -0.05782031	      0.88271292	     -0.00027780	     -0.21202475	     -0.00000000	      0.00000000	     23.26570188
      0.42957550	     -0.05576659	     -0.00041490	     -0.19761564	     -0.05781467	      0.88271299	     -0.00027772	     -0.21202574	     -0.00000000	      0.00000000	     23.36815538
      0.43122546	     -0.05571526	     -0.00041625	     -0.19756443	     -0.05780636	      0.88271317	     -0.00027761	     -0.21202610	     -0.00000000	      0.00000000	     23.55067394
      0.43261239	     -0.05566844	     -0.00041646	     -0.19751773	     -0.05779936	      0.88271337	     -0.00027754	     -0.21202540	     -0.00000000	      0.00000000	     23.68532351
      0.43399933	     -0.05561928	     -0.00041850	     -0.19746863	     -0.05779237	      0.88271364	     -0.00027748	     -0.21202378	     -0.00000000	      0.00000000	     23.84443003
      0.43538627	     -0.05556920	     -0.00041826	     -0.19741866	     -0.05778538	      0.88271396	     -0.00027743	     -0.21202127	     -0.00000000	      0.00000000	     23.97110367
      0.43677321	     -0.05551929	     -0.00042132	     -0.19736876	     -0.05777839	      0.88271435	     -0.00027740	     -0.21201793	     -0.00000000	      0.00000000	     24.13175520
      0.43794112	     -0.05547856	     -0.00042133	     -0.19732809	     -0.05777251	      0.88271472	     -0.00027738	     -0.21201456	     -0.00000000	      0.00000000	     24.23085175
      0.43910902	     -0.05543882	     -0.00042342	     -0.19728837	     -0.05776664	      0.88271514	     -0.00027737	     -0.21201073	     -0.00000000	      0.00000000	     24.34214298
      0.44062282	     -0.05538916	     -0.00042503	     -0.19723873	     -0.05775902	      0.88271575	     -0.00027737	     -0.21200514	     -0.00000000	      0.00000000	     24.48855589
      0.44213663	     -0.05534219	     -0.00042901	     -0.19719171	     -0.05775142	      0.88271645	     -0.00027738	     -0.21199897	     -0.00000000	      0.00000000	     24.63305479
      0.44330038	     -0.05530814	     -0.00042990	     -0.19715768	     -0.05774558	      0.88271703	     -0.00027741	     -0.21199389	     -0.00000000	      0.00000000	     24.73305478
      0.44446414	     -0.05527679	     -0.00043275	     -0.19712628	     -0.05773975	      0.88271766	     -0.00027744	     -0.21198857	     -0.00000000	      0.00000000	     24.81905303
      0.44601112	     -0.05523793	     -0.00043531	     -0.19708738	     -0.05773201	      0.88271857	     -0.00027751	     -0.21198118	     -0.00000000	      0.00000000	     24.94645248
      0.44755811	     -0.05520149	     -0.00043962	     -0.19705085	     -0.05772428	      0.88271955	     -0.00027759	     -0.21197345	     -0.00000000	      0.00000000	     25.04974248
      0.44866176	     -0.05517662	     -0.00044019	     -0.19702598	     -0.05771877	      0.88272030	     -0.00027765	     -0.21196774	     -0.00000000	      0.00000000	     25.12446119
      0.44976541	     -0.05515277	     -0.00044244	     -0.19700208	     -0.05771327	      0.88272108	     -0.00027773	     -0.21196186	     -0.00000000	      0.00000000	     25.18508748
      0.45141374	     -0.05511835	     -0.00044467	     -0.19696762	     -0.05770507	      0.88272232	     -0.00027786	     -0.21195277	     -0.00000000	      0.00000001	     25.28784137
      0.45279535	     -0.05509106	     -0.00044772	     -0.19694025	     -0.05769821	      0.88272340	     -0.00027799	     -0.21194487	     -0.00000000	      0.00000001	     25.35533516
      0.45417695	     -0.05506474	     -0.00044888	     -0.19691390	     -0.05769137	      0.88272454	     -0.00027812	     -0.21193674	     -0.00000000	      0.00000001	     25.42947728
      0.45555855	     -0.05503999	     -0.00045231	     -0.19688905	     -0.05768453	      0.88272572	     -0.00027828	     -0.21192839	     -0.00000000	      0.00000001	     25.48015832
      0.45679087	     -0.05501914	     -0.00045284	     -0.19686819	     -0.05767845	      0.88272680	     -0.00027843	     -0.21192076	     -0.00000000	      0.00000001	     25.52158255
      0.45802318	     -0.05499948	     -0.00045542	     -0.19684845	     -0.05767238	      0.88272792	     -0.00027858	     -0.21191299	     -0.00000000	      0.00000001	     25.55852970
      0.45925549	     -0.05498031	     -0.00045651	     -0.19682923	     -0.05766631	      0.88272906	     -0.00027875	     -0.21190508	     -0.00000000	      0.00000001	     25.59340922
      0.46084631	     -0.05495508	     -0.00045907	     -0.19680391	     -0.05765851	      0.88273056	     -0.00027899	     -0.21189464	     -0.00000000	      0.00000001	     25.65193291
      0.46209936	     -0.05493460	     -0.00045924	     -0.19678341	     -0.05765237	      0.88273177	     -0.00027919	     -0.21188619	     -0.00000000	      0.00000001	     25.68397287
      0.46335242	     -0.05491427	     -0.00046117	     -0.19676301	     -0.05764624	      0.88273300	     -0.00027940	     -0.21187754	     -0.00000000	      0.00000001	     25.72169667
      0.46460548	     -0.05489405	     -0.00046175	     -0.19674274	     -0.05764013	      0.88273424	     -0.00027962	     -0.21186868	     -0.00000000	      0.00000001	     25.75219024
      0.46618076	     -0.05486727	     -0.00046399	     -0.19671587	     -0.05763247	      0.88273582	     -0.00027992	     -0.21185725	     -0.00000000	      0.00000001	     25.82689347
      0.46741119	     -0.05484500	     -0.00046374	     -0.19669357	     -0.05762649	      0.88273707	     -0.00028016	     -0.21184804	     -0.00000000	      0.00000001	     25.85155684
      0.46864162	     -0.05482208	     -0.00046531	     -0.19667057	     -0.05762053	      0.88273832	     -0.00028041	     -0.21183858	     -0.00000000	      0.00000001	     25.90799972
      0.46987205	     -0.05479897	     -0.00046581	     -0.19664742	     -0.05761458	      0.88273959	     -0.00028068	     -0.21182887	     -0.00000000	      0.00000001	     25.94993227
      0.47151470	     -0.05476689	     -0.00046781	     -0.19661523	     -0.05760666	      0.88274128	     -0.00028105	     -0.21181550	     -0.00000000	      0.00000001	     26.03842897
      0.47273515	     -0.05474228	     -0.00046751	     -0.19659058	     -0.05760079	      0.88274254	     -0.00028133	     -0.21180527	     -0.00000000	      0.00000001	     26.07006635
      0.47395559	     -0.05471678	     -0.00046885	     -0.19656499	     -0.05759493	      0.88274380	     -0.00028163	     -0.21179478	     -0.00000000	      0.00000001	     26.13707753
      0.47544679	     -0.05468421	     -0.00046861	     -0.19653237	     -0.05758780	      0.88274534	     -0.00028201	     -0.21178159	     -0.00000000	      0.00000001	     26.19539174
      0.47677075	     -0.05465418	     -0.00046997	     -0.19650224	     -0.05758148	      0.88274671	     -0.00028236	     -0.21176952	     -0.00000000	      0.00000001	     26.28372775
      0.47809470	     -0.05462355	     -0.00046905	     -0.19647157	     -0.05757518	      0.88274807	     -0.00028272	     -0.21175712	     -0.00000000	      0.00000001	     26.33376225
      0.47941866	     -0.05459233	     -0.00047039	     -0.19644025	     -0.05756889	      0.88274944	     -0.00028309	     -0.21174441	     -0.00000000	      0.00000001	     26.43264372
      0.48074261	     -0.05456042	     -0.00046922	     -0.19640830	     -0.05756263	      0.88275080	     -0.00028347	     -0.21173137	     -0.00000000	      0.00000001	     26.48488469
      0.48206656	     -0.05452927	     -0.00047056	     -0.19637703	     -0.05755638	      0.88275216	     -0.00028387	     -0.21171804	     -0.00000000	      0.00000001	     26.58251113
      0.48339052	     -0.05449735	     -0.00046910	     -0.19634507	     -0.05755015	      0.88275351	     -0.00028427	     -0.21170446	     -0.00000000	      0.00000001	     26.63732931
      0.48471447	     -0.05446247	     -0.00047011	     -0.19631007	     -0.05754394	      0.88275486	     -0.00028470	     -0.21169056	     -0.00000000	      0.00000001	     26.76923993
      0.48603842	     -0.05442322	     -0.00046798	     -0.19627079	     -0.05753775	      0.88275620	     -0.00028513	     -0.21167626	     -0.00000000	      0.00000001	     26.84207229
      0.48736238	     -0.05438238	     -0.00046902	     -0.19622983	     -0.05753158	      0.88275754	     -0.00028557	     -0.21166154	     -0.00000000	      0.00000001	     26.97840807
      0.48868633	     -0.05434036	     -0.00046681	     -0.19618777	     -0.05752543	      0.88275887	     -0.00028603	     -0.21164643	     -0.00000000	      0.00000001	     27.04468901
      0.49001029	     -0.05429687	     -0.00046791	     -0.19614415	     -0.05751931	      0.88276020	     -0.00028650	     -0.21163092	     -0.00000000	      0.00000001	     27.19446304
      0.49119761	     -0.05425652	     -0.00046570	     -0.19610377	     -0.05751383	      0.88276138	     -0.00028693	     -0.21161668	     -0.00000000	      0.00000001	     27.24382456
      0.49238493	     -0.05421575	     -0.00046546	     -0.19606290	     -0.05750837	      0.88276257	     -0.00028738	     -0.21160213	     -0.00000000	      0.00000001	     27.35148638
      0.49382147	     -0.05416579	     -0.00046341	     -0.19601287	     -0.05750180	      0.88276400	     -0.00028793	     -0.21158414	     -0.00000000	      0.00000001	     27.45043540
      0.49525802	     -0.05411520	     -0.00046322	     -0.19596215	     -0.05749525	      0.88276542	     -0.00028849	     -0.21156575	     -0.00000000	      0.00000001	     27.62089932
      0.49645932	     -0.05407271	     -0.00046082	     -0.19591961	     -0.05748979	      0.88276661	     -0.00028898	     -0.21155008	     -0.00000000	      0.00000001	     27.69009843
      0.49766061	     -0.05403130	     -0.00046051	     -0.19587807	     -0.05748436	      0.88276780	     -0.00028947	     -0.21153417	     -0.00000000	      0.00000001	     27.81259111
      0.49910471	     -0.05398378	     -0.00045869	     -0.19583045	     -0.05747785	      0.88276923	     -0.00029008	     -0.21151482	     -0.00000000	      0.00000001	     27.91420823
      0.50054881	     -0.05393855	     -0.00045908	     -0.19578504	     -0.05747138	      0.88277065	     -0.00029071	     -0.21149529	     -0.00000000	      0.00000001	     28.08917434
      0.50170255	     -0.05390458	     -0.00045703	     -0.19575099	     -0.05746623	      0.88277179	     -0.00029122	     -0.21147962	     -0.00000000	      0.00000001	     28.12690496
      0.50285628	     -0.05387321	     -0.00045696	     -0.19571949	     -0.05746110	      0.88277292	     -0.00029174	     -0.21146393	     -0.00000000	      0.00000001	     28.23142594
      0.50435595	     -0.05383575	     -0.00045547	     -0.19568187	     -0.05745446	      0.88277439	     -0.00029243	     -0.21144359	     -0.00000001	      0.00000001	     28.32042798
      0.50585562	     -0.05380342	     -0.00045618	     -0.19564933	     -0.05744786	      0.88277586	     -0.00029314	     -0.21142337	     -0.00000001	      0.00000001	     28.49018062
      0.50696777	     -0.05378246	     -0.00045435	     -0.19562828	     -0.05744298	      0.88277694	     -0.00029368	     -0.21140851	     -0.00000001	      0.00000001	     28.49628003
      0.50807992	     -0.05376379	     -0.00045431	     -0.19560947	     -0.05743813	      0.88277801	     -0.00029422	     -0.21139379	     -0.00000001	      0.00000001	     28.58265270
      0.50965062	     -0.05374136	     -0.00045300	     -0.19558688	     -0.05743131	      0.88277952	     -0.00029501	     -0.21137327	     -0.00000001	      0.00000001	     28.64916064
      0.51099835	     -0.05372729	     -0.00045301	     -0.19557263	     -0.05742548	      0.88278080	     -0.00029571	     -0.21135595	     -0.00000001	      0.00000001	     28.74029289
      0.51234607	     -0.05371736	     -0.00045097	     -0.19556260	     -0.05741969	      0.88278206	     -0.00029641	     -0.21133895	     -0.00000001	      0.00000001	     28.73964288
      0.51369380	     -0.05371117	     -0.00045115	     -0.19555622	     -0.05741392	      0.88278330	     -0.00029713	     -0.21132230	     -0.00000001	      0.00000001	     28.85448927
      0.51504153	     -0.05370797	     -0.00044820	     -0.19555295	     -0.05740817	      0.88278452	     -0.00029787	     -0.21130600	     -0.00000001	      0.00000001	     28.81551862
      0.51621198	     -0.05370757	     -0.00044839	     -0.19555241	     -0.05740320	      0.88278556	     -0.00029852	     -0.21129211	     -0.00000001	      0.00000001	     28.91491011
      0.51738243	     -0.05370911	     -0.00044654	     -0.19555387	     -0.05739825	      0.88278657	     -0.00029919	     -0.21127847	     -0.00000001	      0.00000001	     28.90435374
      0.51882880	     -0.05371370	     -0.00044576	     -0.19555832	     -0.05739216	      0.88278779	     -0.00030002	     -0.21126193	     -0.00000001	      0.00000001	     28.97702748
      0.52027516	     -0.05372092	     -0.00044313	     -0.19556547	     -0.05738609	      0.88278896	     -0.00030087	     -0.21124575	     -0.00000001	      0.00000001	     28.93269617
      0.52145299	     -0.05372878	     -0.00044333	     -0.19557320	     -0.05738117	      0.88278988	     -0.00030158	     -0.21123281	     -0.00000001	      0.00000001	     29.01846832
      0.52263082	     -0.05373816	     -0.00044164	     -0.19558252	     -0.05737626	      0.88279076	     -0.00030230	     -0.21122009	     -0.00000001	      0.00000000	     28.98377188
      0.52409608	     -0.05375196	     -0.00044105	     -0.19559621	     -0.05737017	      0.88279180	     -0.00030320	     -0.21120455	     -0.00000001	      0.00000000	     29.03586452
      0.52556135	     -0.05376777	     -0.00043837	     -0.19561197	     -0.05736411	      0.88279278	     -0.00030413	     -0.21118932	     -0.00000001	      0.00000000	     28.95051379
      0.52669948	     -0.05378153	     -0.00043874	     -0.19562564	     -0.05735941	      0.88279350	     -0.00030486	     -0.21117768	     -0.00000001	      0.00000000	     29.02447690
      0.52783762	     -0.05379646	     -0.00043731	     -0.19564053	     -0.05735472	      0.88279417	     -0.00030560	     -0.21116622	     -0.00000001	      0.00000000	     28.97736776
      0.52936398	     -0.05381811	     -0.00043665	     -0.19566209	     -0.05734845	      0.88279500	     -0.00030660	     -0.21115109	     -0.00000001	      0.00000000	     29.00473456
      0.53089034	     -0.05384142	     -0.00043403	     -0.19568538	     -0.05734219	      0.88279576	     -0.00030763	     -0.21113623	     -0.00000001	      0.00000000	     28.89454456
      0.53198962	     -0.05385935	     -0.00043458	     -0.19570323	     -0.05733769	      0.88279625	     -0.00030837	     -0.21112570	     -0.00000001	      0.00000000	     28.96373710
      0.53308889	     -0.05387803	     -0.00043325	     -0.19572190	     -0.05733320	      0.88279669	     -0.00030913	     -0.21111530	     -0.00000001	      0.00000000	     28.91090495
      0.53469957	     -0.05390659	     -0.00043182	     -0.19575043	     -0.05732663	      0.88279726	     -0.00031025	     -0.21110029	     -0.00000001	      0.00000000	     28.91239404
      0.53605936	     -0.05393165	     -0.00042935	     -0.19577552	     -0.05732109	      0.88279766	     -0.00031121	     -0.21108782	     -0.00000001	      0.00000000	     28.81068450
      0.53741915	     -0.05395763	     -0.00042873	     -0.19580148	     -0.05731556	      0.88279800	     -0.00031218	     -0.21107553	     -0.00000001	      0.00000000	     28.86325804
      0.53877893	     -0.05398430	     -0.00042578	     -0.19582820	     -0.05731003	      0.88279825	     -0.00031316	     -0.21106340	     -0.00000001	      0.00000000	     28.72133510
      0.54013872	     -0.05401182	     -0.00042587	     -0.19585569	     -0.05730450	      0.88279844	     -0.00031415	     -0.21105143	     -0.00000001	      0.00000000	     28.83219723
      0.54130239	     -0.05403594	     -0.00042318	     -0.19587988	     -0.05729977	      0.88279854	     -0.00031501	     -0.21104130	     -0.00000001	      0.00000000	     28.66859428
      0.54246606	     -0.05406065	     -0.00042252	     -0.19590460	     -0.05729505	      0.88279860	     -0.00031588	     -0.21103129	     -0.00000001	      0.00000000	     28.68606693
      0.54393865	     -0.05409252	     -0.00042028	     -0.19593653	     -0.05728906	      0.88279859	     -0.00031698	     -0.21101877	     -0.00000001	     -0.00000000	     28.58733900
      0.54541124	     -0.05412508	     -0.00041981	     -0.19596911	     -0.05728308	      0.88279849	     -0.00031809	     -0.21100641	     -0.00000001	     -0.00000000	     28.66269376
      0.54658370	     -0.05415130	     -0.00041717	     -0.19599542	     -0.05727831	      0.88279836	     -0.00031899	     -0.21099668	     -0.00000001	     -0.00000000	     28.49860679
      0.54775616	     -0.05417784	     -0.00041640	     -0.19602200	     -0.05727354	      0.88279818	     -0.00031989	     -0.21098703	     -0.00000001	     -0.00000000	     28.51290077
      0.54925008	     -0.05421122	     -0.00041429	     -0.19605547	     -0.05726746	      0.88279788	     -0.00032104	     -0.21097486	     -0.00000001	     -0.00000000	     28.40133625
      0.55074399	     -0.05424608	     -0.00041474	     -0.19609036	     -0.05726136	      0.88279750	     -0.00032221	     -0.21096288	     -0.00000001	     -0.00000000	     28.49152539
      0.55187215	     -0.05427350	     -0.00041279	     -0.19611788	     -0.05725675	      0.88279716	     -0.00032309	     -0.21095398	     -0.00000001	     -0.00000000	     28.30276855
      0.55300031	     -0.05430111	     -0.00041291	     -0.19614552	     -0.05725214	      0.88279678	     -0.00032398	     -0.21094522	     -0.00000001	     -0.00000000	     28.30601755
      0.55456283	     -0.05433966	     -0.00041157	     -0.19618418	     -0.05724573	      0.88279619	     -0.00032522	     -0.21093328	     -0.00000001	     -0.00000000	     28.19403792
      0.55612535	     -0.05437890	     -0.00041241	     -0.19622347	     -0.05723931	      0.88279552	     -0.00032646	     -0.21092157	     -0.00000001	     -0.00000000	     28.29320933
      0.55721337	     -0.05440679	     -0.00041063	     -0.19625147	     -0.05723483	      0.88279501	     -0.00032733	     -0.21091356	     -0.00000001	     -0.00000000	     28.09049096
      0.55830140	     -0.05443516	     -0.00041065	     -0.19627990	     -0.05723034	      0.88279447	     -0.00032821	     -0.21090564	     -0.00000001	     -0.00000000	     28.08170176
      0.55996024	     -0.05447910	     -0.00040976	     -0.19632398	     -0.05722347	      0.88279358	     -0.00032954	     -0.21089374	     -0.00000001	     -0.00000000	     27.97107658
      0.56133674	     -0.05451626	     -0.00041018	     -0.19636123	     -0.05721775	      0.88279279	     -0.00033065	     -0.21088400	     -0.00000001	     -0.00000000	     27.98997648
      0.56271324	     -0.05455391	     -0.00040889	     -0.19639903	     -0.05721201	      0.88279195	     -0.00033176	     -0.21087438	     -0.00000001	     -0.00000000	     27.82169119
      0.56408973	     -0.05459229	     -0.00040998	     -0.19643750	     -0.05720625	      0.88279106	     -0.00033288	     -0.21086486	     -0.00000001	     -0.00000000	     27.90052483
      0.56532039	     -0.05462720	     -0.00040854	     -0.19647256	     -0.05720108	      0.88279023	     -0.00033388	     -0.21085644	     -0.00000001	     -0.00000000	     27.69333714
      0.56655104	     -0.05466299	     -0.00040922	     -0.19650845	     -0.05719589	      0.88278936	     -0.00033488	     -0.21084809	     -0.00000001	     -0.00000000	     27.71117881
      0.56778169	     -0.05469965	     -0.00040869	     -0.19654525	     -0.05719068	      0.88278847	     -0.00033587	     -0.21083983	     -0.00000001	     -0.00000001	     27.58282039
      0.56936110	     -0.05474807	     -0.00040965	     -0.19659381	     -0.05718397	      0.88278726	     -0.00033715	     -0.21082937	     -0.00000001	     -0.00000001	     27.58511099
      0.57061633	     -0.05478731	     -0.00040876	     -0.19663322	     -0.05717860	      0.88278627	     -0.00033816	     -0.21082116	     -0.00000001	     -0.00000001	     27.38291900
      0.57187157	     -0.05482711	     -0.00040974	     -0.19667314	     -0.05717321	      0.88278525	     -0.00033917	     -0.21081304	     -0.00000001	     -0.00000001	     27.38673970
      0.57312680	     -0.05486738	     -0.00040939	     -0.19671359	     -0.05716779	      0.88278420	     -0.00034018	     -0.21080500	     -0.00000001	     -0.00000001	     27.23446002
      0.57468898	     -0.05491853	     -0.00041058	     -0.19676491	     -0.05716102	      0.88278284	     -0.00034143	     -0.21079511	     -0.00000001	     -0.00000001	     27.23304329
      0.57592689	     -0.05495988	     -0.00040979	     -0.19680646	     -0.05715561	      0.88278174	     -0.00034241	     -0.21078736	     -0.00000001	     -0.00000001	     27.00857959
      0.57716479	     -0.05500184	     -0.00041088	     -0.19684857	     -0.05715018	      0.88278061	     -0.00034338	     -0.21077969	     -0.00000001	     -0.00000001	     26.99812405
      0.57840270	     -0.05504464	     -0.00041085	     -0.19689156	     -0.05714472	      0.88277945	     -0.00034435	     -0.21077211	     -0.00000001	     -0.00000001	     26.84314461
      0.58002831	     -0.05510210	     -0.00041234	     -0.19694923	     -0.05713750	      0.88277789	     -0.00034561	     -0.21076231	     -0.00000001	     -0.00000001	     26.81836919
      0.58126177	     -0.05514649	     -0.00041183	     -0.19699384	     -0.05713198	      0.88277667	     -0.00034656	     -0.21075498	     -0.00000001	     -0.00000001	     26.57986426
      0.58249523	     -0.05519170	     -0.00041311	     -0.19703922	     -0.05712644	      0.88277543	     -0.00034750	     -0.21074775	     -0.00000001	     -0.00000001	     26.55369286
      0.58397997	     -0.05524662	     -0.00041310	     -0.19709441	     -0.05711971	      0.88277391	     -0.00034861	     -0.21073917	     -0.00000001	     -0.00000001	     26.32893700
      0.58531575	     -0.05529632	     -0.00041488	     -0.19714431	     -0.05711361	      0.88277250	     -0.00034961	     -0.21073155	     -0.00000001	     -0.00000001	     26.34667842
      0.58665153	     -0.05534616	     -0.00041453	     -0.19719441	     -0.05710748	      0.88277107	     -0.00035058	     -0.21072401	     -0.00000001	     -0.00000001	     26.08597688
      0.58798731	     -0.05539611	     -0.00041655	     -0.19724456	     -0.05710129	      0.88276960	     -0.00035155	     -0.21071654	     -0.00000001	     -0.00000001	     26.11744579
      0.58932308	     -0.05544567	     -0.00041626	     -0.19729441	     -0.05709506	      0.88276811	     -0.00035249	     -0.21070912	     -0.00000001	     -0.00000001	     25.84106033
      0.59065886	     -0.05549448	     -0.00041851	     -0.19734344	     -0.05708878	      0.88276659	     -0.00035342	     -0.21070173	     -0.00000001	     -0.00000001	     25.89350341
      0.59199464	     -0.05554201	     -0.00041830	     -0.19739127	     -0.05708245	      0.88276504	     -0.00035434	     -0.21069435	     -0.00000001	     -0.00000001	     25.60329442
      0.59333042	     -0.05558808	     -0.00042079	     -0.19743756	     -0.05707607	      0.88276346	     -0.00035524	     -0.21068695	     -0.00000001	     -0.00000001	     25.67845692
      0.59466619	     -0.05563233	     -0.00042068	     -0.19748213	     -0.05706964	      0.88276185	     -0.00035612	     -0.21067952	     -0.00000001	     -0.00000001	     25.37062014
      0.59600197	     -0.05567480	     -0.00042340	     -0.19752484	     -0.05706316	      0.88276021	     -0.00035698	     -0.21067203	     -0.00000001	     -0.00000001	     25.47060871
      0.59733775	     -0.05571514	     -0.00042344	     -0.19756550	     -0.05705662	      0.88275855	     -0.00035782	     -0.21066448	     -0.00000001	     -0.00000001	     25.14645022
      0.59867353	     -0.05575308	     -0.00042640	     -0.19760367	     -0.05705003	      0.88275687	     -0.00035864	     -0.21065687	     -0.00000001	     -0.00000001	     25.27884799
      0.60000930	     -0.05578823	     -0.00042659	     -0.19763916	     -0.05704338	      0.88275515	     -0.00035944	     -0.21064917	     -0.00000001	     -0.00000001	     24.94439191
      0.60134508	     -0.05582069	     -0.00042976	     -0.19767186	     -0.05703668	      0.88275342	     -0.00036022	     -0.21064139	     -0.00000001	     -0.00000001	     25.10889020
      0.60268086	     -0.05585022	     -0.00043010	     -0.19770172	     -0.05702992	      0.88275166	     -0.00036098	     -0.21063352	     -0.00000001	     -0.00000001	     24.76158484
      0.60401664	     -0.05587702	     -0.00043347	     -0.19772877	     -0.05702310	      0.88274988	     -0.00036172	     -0.21062557	     -0.00000001	     -0.00000001	     24.95360867
      0.60535241	     -0.05590108	     -0.00043399	     -0.19775316	     -0.05701622	      0.88274809	     -0.00036243	     -0.21061754	     -0.00000001	     -0.00000001	     24.59425228
      0.60668819	     -0.05592229	     -0.00043755	     -0.19777462	     -0.05700929	      0.88274627	     -0.00036313	     -0.21060945	     -0.00000001	     -0.00000001	     24.81146068
      0.60802397	     -0.05594027	     -0.00043818	     -0.19779293	     -0.05700229	      0.88274444	     -0.00036380	     -0.21060129	     -0.00000001	     -0.00000001	     24.44540251
      0.60935975	     -0.05595489	     -0.00044179	     -0.19780780	     -0.05699524	      0.88274260	     -0.00036445	     -0.21059307	     -0.00000001	     -0.00000001	     24.68475256
      0.61069553	     -0.05596604	     -0.00044242	     -0.19781929	     -0.05698813	      0.88274075	     -0.00036507	     -0.21058476	     -0.00000001	     -0.00000001	     24.31377107
      0.61203130	     -0.05597387	     -0.00044602	     -0.19782736	     -0.05698096	      0.88273889	     -0.00036567	     -0.21057638	     -0.00000001	     -0.00000001	     24.57008955
      0.61336708	     -0.05597832	     -0.00044660	     -0.19783215	     -0.05697374	      0.88273702	     -0.00036625	     -0.21056792	     -0.00000001	     -0.00000001	     24.19685016
      0.61470286	     -0.05597963	     -0.00045016	     -0.19783370	     -0.05696645	      0.88273514	     -0.00036680	     -0.21055938	     -0.00000001	     -0.00000001	     24.46522127
      0.61603864	     -0.05597779	     -0.00045067	     -0.19783220	     -0.05695911	      0.88273327	     -0.00036733	     -0.21055076	     -0.00000001	     -0.00000001	     24.09079867
      0.61737441	     -0.05597298	     -0.00045416	     -0.19782763	     -0.05695171	      0.88273139	     -0.00036783	     -0.21054206	     -0.00000001	     -0.00000001	     24.36952539
      0.61871019	     -0.05596513	     -0.00045456	     -0.19782011	     -0.05694425	      0.88272952	     -0.00036831	     -0.21053330	     -0.00000001	     -0.00000001	     23.99631850
      0.62004597	     -0.05595435	     -0.00045797	     -0.19780957	     -0.05693674	      0.88272765	     -0.00036877	     -0.21052446	     -0.00000001	     -0.00000001	     24.28592816
      0.62138175	     -0.05594056	     -0.00045821	     -0.19779612	     -0.05692917	      0.88272579	     -0.00036920	     -0.21051555	     -0.00000001	     -0.00000001	     23.91623961
      0.62271752	     -0.05592405	     -0.00046150	     -0.19777983	     -0.05692155	      0.88272394	     -0.00036960	     -0.21050655	     -0.00000001	     -0.00000001	     24.21399431
      0.62405330	     -0.05590487	     -0.00046151	     -0.19776099	     -0.05691388	      0.88272210	     -0.00036998	     -0.21049749	     -0.00000001	     -0.00000001	     23.84374850
      0.62538908	     -0.05588326	     -0.00046463	     -0.19773960	     -0.05690614	      0.88272028	     -0.00037033	     -0.21048834	     -0.00000001	     -0.00000001	     24.15059701
      0.62672486	     -0.05585929	     -0.00046435	     -0.19771596	     -0.05689836	      0.88271847	     -0.00037066	     -0.21047912	     -0.00000001	     -0.00000001	     23.78365126
      0.62806063	     -0.05583325	     -0.00046738	     -0.19769014	     -0.05689053	      0.88271668	     -0.00037097	     -0.21046984	     -0.00000001	     -0.00000001	     24.10806514
      0.62939641	     -0.05580481	     -0.00046685	     -0.19766203	     -0.05688264	      0.88271491	     -0.00037125	     -0.21046049	     -0.00000001	     -0.00000001	     23.74403093
      0.63059297	     -0.05577736	     -0.00046917	     -0.19763478	     -0.05687554	      0.88271334	     -0.00037147	     -0.21045204	     -0.00000001	     -0.00000001	     23.98445384
      0.63178953	     -0.05574805	     -0.00046938	     -0.19760572	     -0.05686839	      0.88271180	     -0.00037168	     -0.21044353	     -0.00000001	     -0.00000001	     23.84526905
      0.63325378	     -0.05570998	     -0.00047098	     -0.19756792	     -0.05685960	      0.88270993	     -0.00037191	     -0.21043302	     -0.00000001	     -0.00000001	     23.96113954
      0.63471803	     -0.05566831	     -0.00047056	     -0.19752657	     -0.05685074	      0.88270810	     -0.00037210	     -0.21042239	     -0.00000001	     -0.00000001	     23.75615286
      0.63593356	     -0.05562938	     -0.00047201	     -0.19748785	     -0.05684335	      0.88270661	     -0.00037224	     -0.21041342	     -0.00000001	     -0.00000001	     23.97921075
      0.63714908	     -0.05558644	     -0.00047133	     -0.19744517	     -0.05683593	      0.88270514	     -0.00037236	     -0.21040425	     -0.00000001	     -0.00000001	     23.87363619
      0.63861810	     -0.05552994	     -0.00047175	     -0.19738894	     -0.05682690	      0.88270340	     -0.00037248	     -0.21039286	     -0.00000001	     -0.00000001	     24.02785093
      0.64008711	     -0.05546814	     -0.00046997	     -0.19732747	     -0.05681783	      0.88270171	     -0.00037257	     -0.21038109	     -0.00000001	     -0.00000001	     23.84427063
      0.64125164	     -0.05541489	     -0.00047077	     -0.19727440	     -0.05681060	      0.88270040	     -0.00037262	     -0.21037146	     -0.00000001	     -0.00000001	     24.09328028
      0.64241616	     -0.05535782	     -0.00046965	     -0.19721756	     -0.05680334	      0.88269912	     -0.00037265	     -0.21036153	     -0.00000001	     -0.00000001	     24.04402352
      0.64394412	     -0.05527852	     -0.00046928	     -0.19713853	     -0.05679377	      0.88269749	     -0.00037266	     -0.21034803	     -0.00000001	     -0.00000001	     24.19874667
      0.64547208	     -0.05519522	     -0.00046687	     -0.19705552	     -0.05678415	      0.88269591	     -0.00037264	     -0.21033402	     -0.00000001	     -0.00000001	     24.04930266
      0.64658859	     -0.05513151	     -0.00046724	     -0.19699195	     -0.05677710	      0.88269480	     -0.00037260	     -0.21032349	     -0.00000001	     -0.00000001	     24.29903683
      0.64770510	     -0.05506454	     -0.00046566	     -0.19692518	     -0.05677002	      0.88269372	     -0.00037255	     -0.21031269	     -0.00000001	     -0.00000001	     24.28985292
      0.64931147	     -0.05496179	     -0.00046414	     -0.19682266	     -0.05675980	      0.88269224	     -0.00037245	     -0.21029666	     -0.00000001	     -0.00000001	     24.46935729
      0.65067171	     -0.05486923	     -0.00046163	     -0.19673032	     -0.05675112	      0.88269104	     -0.00037234	     -0.21028257	     -0.00000001	     -0.00000001	     24.44861616
      0.65203195	     -0.05477320	     -0.00046083	     -0.19663445	     -0.05674241	      0.88268990	     -0.00037220	     -0.21026801	     -0.00000001	     -0.00000001	     24.70037181
      0.65339220	     -0.05467437	     -0.00045777	     -0.19653581	     -0.05673368	      0.88268882	     -0.00037204	     -0.21025304	     -0.00000001	     -0.00000001	     24.61251402
      0.65475244	     -0.05457304	     -0.00045748	     -0.19643457	     -0.05672492	      0.88268781	     -0.00037186	     -0.21023769	     -0.00000001	     -0.00000000	     24.96925244
      0.65592171	     -0.05448325	     -0.00045446	     -0.19634493	     -0.05671739	      0.88268699	     -0.00037168	     -0.21022421	     -0.00000001	     -0.00000000	     24.85447739
      0.65709097	     -0.05439142	     -0.00045325	     -0.19625318	     -0.05670984	      0.88268623	     -0.00037148	     -0.21021049	     -0.00000001	     -0.00000000	     25.04634524
      0.65855038	     -0.05427379	     -0.00045021	     -0.19613567	     -0.05670041	      0.88268535	     -0.00037122	     -0.21019304	     -0.00000001	     -0.00000000	     25.09178370
      0.66000979	     -0.05415154	     -0.00044878	     -0.19601348	     -0.05669098	      0.88268455	     -0.00037092	     -0.21017523	     -0.00000001	     -0.00000000	     25.44078708
      0.66116572	     -0.05405274	     -0.00044535	     -0.19591477	     -0.05668350	      0.88268398	     -0.00037067	     -0.21016085	     -0.00000001	     -0.00000000	     25.35910188
      0.66232165	     -0.05395281	     -0.00044358	     -0.19581487	     -0.05667602	      0.88268347	     -0.00037040	     -0.21014627	     -0.00000001	     -0.00000000	     25.56028237
      0.66381163	     -0.05382151	     -0.00043990	     -0.19568362	     -0.05666638	      0.88268289	     -0.00037003	     -0.21012722	     -0.00000001	     -0.00000000	     25.63597776
      0.66530161	     -0.05368931	     -0.00043839	     -0.19555138	     -0.05665675	      0.88268240	     -0.00036963	     -0.21010792	     -0.00000001	     -0.00000000	     26.03774621
      0.66639680	     -0.05359209	     -0.00043507	     -0.19545418	     -0.05664967	      0.88268211	     -0.00036932	     -0.21009363	     -0.00000001	     -0.00000000	     25.93873248
      0.66749199	     -0.05349541	     -0.00043359	     -0.19535745	     -0.05664261	      0.88268186	     -0.00036900	     -0.21007930	     -0.00000001	     -0.00000000	     26.12591279
      0.66906719	     -0.05335843	     -0.00043065	     -0.19522040	     -0.05663246	      0.88268160	     -0.00036851	     -0.21005871	     -0.00000001	     -0.00000000	     26.22575881
      0.67040380	     -0.05324488	     -0.00042951	     -0.19510672	     -0.05662387	      0.88268146	     -0.00036807	     -0.21004138	     -0.00000001	     -0.00000000	     26.49645156
      0.67174040	     -0.05313329	     -0.00042680	     -0.19499504	     -0.05661529	      0.88268140	     -0.00036761	     -0.21002428	     -0.00000001	     -0.00000000	     26.48017688
      0.67307700	     -0.05302227	     -0.00042644	     -0.19488384	     -0.05660674	      0.88268141	     -0.00036713	     -0.21000744	     -0.00000001	      0.00000000	     26.84543180
      0.67441360	     -0.05291103	     -0.00042321	     -0.19477248	     -0.05659822	      0.88268149	     -0.00036663	     -0.20999086	     -0.00000001	      0.00000000	     26.73062583
      0.67555711	     -0.05281569	     -0.00042313	     -0.19467694	     -0.05659095	      0.88268161	     -0.00036619	     -0.20997687	     -0.00000001	      0.00000000	     27.07085366
      0.67670061	     -0.05271954	     -0.00042108	     -0.19458065	     -0.05658369	      0.88268178	     -0.00036573	     -0.20996306	     -0.00000001	      0.00000000	     27.09441286
      0.67814230	     -0.05259646	     -0.00041977	     -0.19445733	     -0.05657459	      0.88268206	     -0.00036513	     -0.20994584	     -0.00000001	      0.00000000	     27.36192872
      0.67958399	     -0.05247201	     -0.00041675	     -0.19433268	     -0.05656552	      0.88268242	     -0.00036451	     -0.20992880	     -0.00000001	      0.00000000	     27.33746992
      0.68071960	     -0.05237422	     -0.00041685	     -0.19423463	     -0.05655840	      0.88268274	     -0.00036401	     -0.20991550	     -0.00000001	      0.00000000	     27.65689614
      0.68185521	     -0.05227712	     -0.00041541	     -0.19413731	     -0.05655132	      0.88268311	     -0.00036349	     -0.20990234	     -0.00000001	      0.00000000	     27.69880236
      0.68332550	     -0.05215210	     -0.00041505	     -0.19401195	     -0.05654219	      0.88268365	     -0.00036280	     -0.20988552	     -0.00000001	      0.00000000	     27.95877294
      0.68479578	     -0.05202684	     -0.00041273	     -0.19388637	     -0.05653312	      0.88268425	     -0.00036209	     -0.20986896	     -0.00000001	      0.00000000	     27.95654644
      0.68587269	     -0.05193463	     -0.00041329	     -0.19379386	     -0.05652651	      0.88268473	     -0.00036155	     -0.20985696	     -0.00000001	      0.00000000	     28.25025545
      0.68694960	     -0.05184184	     -0.00041201	     -0.19370080	     -0.05651993	      0.88268525	     -0.00036100	     -0.20984505	     -0.00000001	      0.00000000	     28.33828930
      0.68850389	     -0.05170722	     -0.00041103	     -0.19356575	     -0.05651050	      0.88268605	     -0.00036019	     -0.20982797	     -0.00000001	      0.00000000	     28.60355861
      0.68982181	     -0.05159278	     -0.00040884	     -0.19345097	     -0.05650256	      0.88268678	     -0.00035949	     -0.20981356	     -0.00000001	      0.00000000	     28.71603035
      0.69113973	     -0.05147849	     -0.00040825	     -0.19333627	     -0.05649468	      0.88268756	     -0.00035876	     -0.20979919	     -0.00000001	      0.00000000	     29.00978766
      0.69245764	     -0.05136402	     -0.00040529	     -0.19322145	     -0.05648685	      0.88268839	     -0.00035802	     -0.20978484	     -0.00000001	      0.00000000	     29.12873656
      0.69377556	     -0.05124880	     -0.00040513	     -0.19310577	     -0.05647909	      0.88268926	     -0.00035727	     -0.20977048	     -0.00000001	      0.00000000	     29.49000625
      0.69489231	     -0.05115152	     -0.00040221	     -0.19300817	     -0.05647257	      0.88269004	     -0.00035662	     -0.20975827	     -0.00000001	      0.00000000	     29.58970935
      0.69600906	     -0.05105541	     -0.00040122	     -0.19291168	     -0.05646609	      0.88269085	     -0.00035596	     -0.20974605	     -0.00000001	      0.00000001	     29.82496379
      0.69743956	     -0.05093303	     -0.00039778	     -0.19278885	     -0.05645787	      0.88269194	     -0.00035509	     -0.20973039	     -0.00000001	      0.00000001	     30.06720132
      0.69887006	     -0.05081531	     -0.00039704	     -0.19267057	     -0.05644973	      0.88269308	     -0.00035421	     -0.20971482	     -0.00000001	      0.00000001	     30.38902729
      0.69997320	     -0.05072721	     -0.00039431	     -0.19258208	     -0.05644351	      0.88269401	     -0.00035352	     -0.20970292	     -0.00000001	      0.00000001	     30.53402060
      0.70107634	     -0.05064129	     -0.00039338	     -0.19249572	     -0.05643735	      0.88269496	     -0.00035283	     -0.20969113	     -0.00000001	      0.00000001	     30.75442872
      0.70254324	     -0.05052861	     -0.00039061	     -0.19238247	     -0.05642925	      0.88269628	     -0.00035189	     -0.20967562	     -0.00000001	      0.00000001	     31.02120451
      0.70401013	     -0.05041753	     -0.00038963	     -0.19227074	     -0.05642125	      0.88269766	     -0.00035093	     -0.20966025	     -0.00000001	      0.00000001	     31.35357304
      0.70505261	     -0.05033995	     -0.00038641	     -0.19219277	     -0.05641562	      0.88269868	     -0.00035025	     -0.20964940	     -0.00000001	      0.00000001	     31.50148705
      0.70609510	     -0.05026476	     -0.00038505	     -0.19211712	     -0.05641005	      0.88269973	     -0.00034956	     -0.20963863	     -0.00000001	      0.00000001	     31.69821713
      0.70765934	     -0.05015576	     -0.00038211	     -0.19200744	     -0.05640180	      0.88270135	     -0.00034851	     -0.20962267	     -0.00000001	      0.00000001	     31.97655839
      0.70896253	     -0.05006797	     -0.00038071	     -0.19191903	     -0.05639502	      0.88270275	     -0.00034763	     -0.20960956	     -0.00000001	      0.00000001	     32.21906496
      0.71026571	     -0.04998294	     -0.00037756	     -0.19183343	     -0.05638834	      0.88270420	     -0.00034674	     -0.20959664	     -0.00000001	      0.00000001	     32.43339204
      0.71156890	     -0.04990214	     -0.00037700	     -0.19175196	     -0.05638175	      0.88270568	     -0.00034585	     -0.20958394	     -0.00000001	      0.00000001	     32.67924396
      0.71273803	     -0.04983218	     -0.00037405	     -0.19168146	     -0.05637591	      0.88270705	     -0.00034505	     -0.20957276	     -0.00000001	      0.00000001	     32.84760701
      0.71390717	     -0.04976468	     -0.00037322	     -0.19161334	     -0.05637016	      0.88270846	     -0.00034424	     -0.20956180	     -0.00000001	      0.00000001	     33.04976888
      0.71507630	     -0.04969941	     -0.00037122	     -0.19154750	     -0.05636448	      0.88270989	     -0.00034343	     -0.20955104	     -0.00000001	      0.00000001	     33.23205483
      0.71655208	     -0.04962091	     -0.00037058	     -0.19146819	     -0.05635742	      0.88271174	     -0.00034241	     -0.20953775	     -0.00000001	      0.00000001	     33.49479424
      0.71773316	     -0.04956060	     -0.00036844	     -0.19140727	     -0.05635187	      0.88271326	     -0.00034159	     -0.20952737	     -0.00000001	      0.00000001	     33.66755017
      0.71891424	     -0.04950332	     -0.00036838	     -0.19134931	     -0.05634640	      0.88271480	     -0.00034077	     -0.20951722	     -0.00000001	      0.00000001	     33.86437583
      0.72009531	     -0.04944865	     -0.00036699	     -0.19129399	     -0.05634102	      0.88271638	     -0.00033995	     -0.20950731	     -0.00000001	      0.00000001	     34.03580820
      0.72156589	     -0.04938548	     -0.00036718	     -0.19122994	     -0.05633444	      0.88271837	     -0.00033893	     -0.20949533	     -0.00000001	      0.00000001	     34.27461056
      0.72272455	     -0.04933990	     -0.00036569	     -0.19118372	     -0.05632935	      0.88271997	     -0.00033813	     -0.20948621	     -0.00000001	      0.00000001	     34.41781670
      0.72388320	     -0.04929988	     -0.00036644	     -0.19114298	     -0.05632434	      0.88272159	     -0.00033734	     -0.20947742	     -0.00000001	      0.00000001	     34.57475325
      0.72504185	     -0.04926478	     -0.00036610	     -0.19110718	     -0.05631942	      0.88272323	     -0.00033654	     -0.20946901	     -0.00000001	      0.00000001	     34.70875371
      0.72657548	     -0.04922632	     -0.00036747	     -0.19106774	     -0.05631304	      0.88272543	     -0.00033550	     -0.20945856	     -0.00000001	      0.00000001	     34.90393904
      0.72772231	     -0.04920253	     -0.00036676	     -0.19104326	     -0.05630837	      0.88272710	     -0.00033473	     -0.20945127	     -0.00000001	      0.00000001	     35.00250521
      0.72886915	     -0.04918437	     -0.00036812	     -0.19102435	     -0.05630379	      0.88272878	     -0.00033397	     -0.20944446	     -0.00000001	      0.00000001	     35.11792496
      0.73026652	     -0.04916707	     -0.00036825	     -0.19100618	     -0.05629831	      0.88273084	     -0.00033305	     -0.20943682	     -0.00000001	      0.00000001	     35.24618539
      0.73151225	     -0.04915724	     -0.00037059	     -0.19099550	     -0.05629354	      0.88273270	     -0.00033223	     -0.20943062	     -0.00000001	      0.00000001	     35.36873178
      0.73275799	     -0.04915016	     -0.00037049	     -0.19098765	     -0.05628887	      0.88273456	     -0.00033143	     -0.20942495	     -0.00000001	      0.00000001	     35.45873291
      0.73400372	     -0.04914794	     -0.00037299	     -0.19098459	     -0.05628431	      0.88273643	     -0.00033064	     -0.20941979	     -0.00000001	      0.00000001	     35.56237843
      0.73524945	     -0.04914835	     -0.00037263	     -0.19098423	     -0.05627984	      0.88273831	     -0.00032986	     -0.20941514	     -0.00000001	      0.00000001	     35.62313031
      0.73649518	     -0.04915349	     -0.00037511	     -0.19098854	     -0.05627548	      0.88274018	     -0.00032910	     -0.20941098	     -0.00000001	      0.00000001	     35.71145752
      0.73774091	     -0.04916058	     -0.00037459	     -0.19099488	     -0.05627122	      0.88274206	     -0.00032834	     -0.20940729	     -0.00000001	      0.00000001	     35.76288102
      0.73898665	     -0.04917218	     -0.00037736	     -0.19100563	     -0.05626706	      0.88274393	     -0.00032761	     -0.20940406	     -0.00000001	      0.00000001	     35.84857327
      0.74023238	     -0.04918486	     -0.00037672	     -0.19101758	     -0.05626300	      0.88274579	     -0.00032688	     -0.20940126	     -0.00000001	      0.00000001	     35.88385798
      0.74147811	     -0.04920221	     -0.00037975	     -0.19103408	     -0.05625904	      0.88274764	     -0.00032617	     -0.20939887	     -0.00000001	      0.00000001	     35.96335255
      0.74272384	     -0.04922016	     -0.00037906	     -0.19105131	     -0.05625518	      0.88274948	     -0.00032548	     -0.20939690	     -0.00000001	      0.00000001	     35.98530191
      0.74396958	     -0.04924299	     -0.00038247	     -0.19107330	     -0.05625142	      0.88275130	     -0.00032481	     -0.20939530	     -0.00000001	      0.00000001	     36.06202032
      0.74521531	     -0.04926590	     -0.00038178	     -0.19109550	     -0.05624776	      0.88275310	     -0.00032415	     -0.20939409	     -0.00000001	      0.00000001	     36.07154931
      0.74646104	     -0.04929409	     -0.00038563	     -0.19112285	     -0.05624419	      0.88275489	     -0.00032351	     -0.20939324	     -0.00000001	      0.00000001	     36.14604312
      0.74757367	     -0.04931894	     -0.00038546	     -0.19114706	     -0.05624109	      0.88275646	     -0.00032296	     -0.20939279	     -0.00000001	      0.00000001	     36.13857335
      0.74868630	     -0.04934726	     -0.00038791	     -0.19117467	     -0.05623806	      0.88275802	     -0.00032242	     -0.20939262	     -0.00000001	      0.00000001	     36.17865452
      0.75005633	     -0.04938294	     -0.00038922	     -0.19120954	     -0.05623444	      0.88275990	     -0.00032178	     -0.20939278	     -0.00000001	      0.00000001	     36.20131465
      0.75142635	     -0.04942237	     -0.00039303	     -0.19124809	     -0.05623093	      0.88276176	     -0.00032116	     -0.20939332	     -0.00000001	      0.00000001	     36.26558007
      0.75256602	     -0.04945437	     -0.00039361	     -0.19127944	     -0.05622810	      0.88276327	     -0.00032067	     -0.20939405	     -0.00000001	      0.00000001	     36.26247044
      0.75370568	     -0.04948941	     -0.00039683	     -0.19131377	     -0.05622534	      0.88276476	     -0.00032019	     -0.20939499	     -0.00000001	      0.00000001	     36.29681501
      0.75507806	     -0.04953116	     -0.00039870	     -0.19135472	     -0.05622212	      0.88276652	     -0.00031964	     -0.20939641	     -0.00000001	      0.00000001	     36.30125950
      0.75645045	     -0.04957654	     -0.00040339	     -0.19139924	     -0.05621902	      0.88276824	     -0.00031912	     -0.20939808	     -0.00000001	      0.00000001	     36.34808742
      0.75755062	     -0.04961090	     -0.00040405	     -0.19143301	     -0.05621660	      0.88276959	     -0.00031873	     -0.20939962	     -0.00000001	      0.00000001	     36.31674626
      0.75865079	     -0.04964813	     -0.00040731	     -0.19146957	     -0.05621426	      0.88277092	     -0.00031835	     -0.20940129	     -0.00000001	      0.00000001	     36.33018726
      0.76007495	     -0.04969554	     -0.00040998	     -0.19151617	     -0.05621133	      0.88277260	     -0.00031788	     -0.20940365	     -0.00000001	      0.00000001	     36.32718599
      0.76149911	     -0.04974687	     -0.00041566	     -0.19156661	     -0.05620851	      0.88277424	     -0.00031745	     -0.20940619	     -0.00000001	      0.00000001	     36.36812366
      0.76256771	     -0.04978309	     -0.00041684	     -0.19160226	     -0.05620646	      0.88277545	     -0.00031714	     -0.20940825	     -0.00000001	      0.00000001	     36.32286875
      0.76363631	     -0.04982249	     -0.00042052	     -0.19164103	     -0.05620449	      0.88277663	     -0.00031686	     -0.20941040	     -0.00000001	      0.00000001	     36.31991494
      0.76512141	     -0.04987655	     -0.00042408	     -0.19169426	     -0.05620184	      0.88277824	     -0.00031649	     -0.20941356	     -0.00000001	      0.00000001	     36.29571567
      0.76660652	     -0.04993463	     -0.00043030	     -0.19175144	     -0.05619931	      0.88277982	     -0.00031615	     -0.20941689	     -0.00000001	      0.00000001	     36.31262990
      0.76762611	     -0.04997143	     -0.00043106	     -0.19178774	     -0.05619764	      0.88278087	     -0.00031595	     -0.20941928	     -0.00000001	      0.00000001	     36.24408857
      0.76864569	     -0.05001158	     -0.00043416	     -0.19182732	     -0.05619603	      0.88278192	     -0.00031576	     -0.20942174	     -0.00000001	      0.00000001	     36.21841496
      0.77023809	     -0.05007397	     -0.00043764	     -0.19188887	     -0.05619362	      0.88278351	     -0.00031549	     -0.20942572	     -0.00000001	      0.00000001	     36.16946156
      0.77154528	     -0.05012755	     -0.00044174	     -0.19194174	     -0.05619174	      0.88278479	     -0.00031531	     -0.20942908	     -0.00000001	      0.00000001	     36.14225839
      0.77285247	     -0.05017905	     -0.00044339	     -0.19199262	     -0.05618995	      0.88278605	     -0.00031515	     -0.20943254	     -0.00000001	      0.00000001	     36.09343852
      0.77415966	     -0.05023533	     -0.00044832	     -0.19204817	     -0.05618824	      0.88278729	     -0.00031503	     -0.20943606	     -0.00000001	      0.00000001	     36.07339855
      0.77531474	     -0.05028153	     -0.00044922	     -0.19209385	     -0.05618681	      0.88278837	     -0.00031494	     -0.20943926	     -0.00000001	      0.00000001	     36.01463196
      0.77646982	     -0.05033189	     -0.00045300	     -0.19214361	     -0.05618544	      0.88278942	     -0.00031487	     -0.20944250	     -0.00000001	      0.00000001	     35.98162133
      0.77762490	     -0.05038072	     -0.00045506	     -0.19219190	     -0.05618413	      0.88279047	     -0.00031483	     -0.20944580	     -0.00000001	      0.00000001	     35.93577947
      0.77915180	     -0.05044859	     -0.00045977	     -0.19225900	     -0.05618250	      0.88279183	     -0.00031481	     -0.20945024	     -0.00000001	      0.00000001	     35.89471490
      0.78033392	     -0.05049859	     -0.00046104	     -0.19230849	     -0.05618131	      0.88279286	     -0.00031483	     -0.20945374	     -0.00000001	      0.00000001	     35.83747694
      0.78151603	     -0.05055228	     -0.00046479	     -0.19236161	     -0.05618019	      0.88279388	     -0.00031487	     -0.20945726	     -0.00000001	      0.00000001	     35.79617284
      0.78269815	     -0.05060415	     -0.00046672	     -0.19241296	     -0.05617913	      0.88279488	     -0.00031493	     -0.20946082	     -0.00000001	      0.00000001	     35.74389257
      0.78420182	     -0.05067355	     -0.00047127	     -0.19248166	     -0.05617788	      0.88279614	     -0.00031505	     -0.20946537	     -0.00000001	      0.00000001	     35.69584797
      0.78536621	     -0.05072441	     -0.00047223	     -0.19253208	     -0.05617697	      0.88279710	     -0.00031516	     -0.20946893	     -0.00000001	      0.00000001	     35.63504997
      0.78653059	     -0.05077876	     -0.00047567	     -0.19258590	     -0.05617612	      0.88279804	     -0.00031530	     -0.20947248	     -0.00000001	      0.00000001	     35.59131395
      0.78769498	     -0.05083122	     -0.00047749	     -0.19263790	     -0.05617533	      0.88279897	     -0.00031547	     -0.20947604	     -0.00000001	      0.00000001	     35.53962041
      0.78926446	     -0.05090504	     -0.00048189	     -0.19271105	     -0.05617435	      0.88280020	     -0.00031573	     -0.20948081	     -0.00000001	      0.00000001	     35.48425256
      0.79042547	     -0.05095677	     -0.00048274	     -0.19276238	     -0.05617369	      0.88280109	     -0.00031595	     -0.20948434	     -0.00000001	      0.00000001	     35.42339975
      0.79158647	     -0.05101195	     -0.00048593	     -0.19281710	     -0.05617308	      0.88280197	     -0.00031620	     -0.20948784	     -0.00000001	      0.00000001	     35.37351901
      0.79300650	     -0.05107715	     -0.00048777	     -0.19288180	     -0.05617241	      0.88280302	     -0.00031653	     -0.20949209	     -0.00000001	      0.00000000	     35.31104588
      0.79427201	     -0.05113886	     -0.00049186	     -0.19294299	     -0.05617187	      0.88280393	     -0.00031685	     -0.20949583	     -0.00000001	      0.00000000	     35.25984359
      0.79553751	     -0.05119657	     -0.00049276	     -0.19300032	     -0.05617139	      0.88280483	     -0.00031721	     -0.20949955	     -0.00000001	      0.00000000	     35.19800422
      0.79680302	     -0.05125879	     -0.00049684	     -0.19306206	     -0.05617096	      0.88280570	     -0.00031759	     -0.20950322	     -0.00000001	      0.00000000	     35.14486613
      0.79806852	     -0.05131653	     -0.00049746	     -0.19311943	     -0.05617059	      0.88280655	     -0.00031800	     -0.20950684	     -0.00000001	      0.00000000	     35.08294936
      0.79933403	     -0.05137881	     -0.00050152	     -0.19318126	     -0.05617027	      0.88280737	     -0.00031844	     -0.20951039	     -0.00000001	      0.00000000	     35.03117026
      0.80059954	     -0.05143639	     -0.00050187	     -0.19323852	     -0.05617000	      0.88280817	     -0.00031890	     -0.20951390	     -0.00000001	      0.00000000	     34.96518428
      0.80186504	     -0.05149902	     -0.00050578	     -0.19330072	     -0.05616978	      0.88280894	     -0.00031939	     -0.20951732	     -0.00000001	      0.00000000	     34.91139097
      0.80313055	     -0.05155674	     -0.00050582	     -0.19335815	     -0.05616961	      0.88280968	     -0.00031991	     -0.20952069	     -0.00000001	      0.00000000	     34.84154470
      0.80439605	     -0.05161957	     -0.00050972	     -0.19342058	     -0.05616949	      0.88281040	     -0.00032046	     -0.20952397	     -0.00000001	      0.00000000	     34.78841188
      0.80566156	     -0.05167703	     -0.00050957	     -0.19347779	     -0.05616941	      0.88281108	     -0.00032103	     -0.20952720	     -0.00000001	      0.00000000	     34.71660995
      0.80692707	     -0.05173928	     -0.00051336	     -0.19353966	     -0.05616937	      0.88281173	     -0.00032163	     -0.20953033	     -0.00000001	      0.00000000	     34.66844528
      0.80819257	     -0.05179598	     -0.00051302	     -0.19359613	     -0.05616937	      0.88281234	     -0.00032226	     -0.20953339	     -0.00000001	      0.00000000	     34.59515236
      0.80945808	     -0.05185720	     -0.00051663	     -0.19365702	     -0.05616941	      0.88281292	     -0.00032291	     -0.20953632	     -0.00000001	      0.00000000	     34.55127715
      0.81072359	     -0.05191265	     -0.00051608	     -0.19371227	     -0.05616949	      0.88281346	     -0.00032359	     -0.20953915	     -0.00000001	      0.00000000	     34.47706293
      0.81198909	     -0.05197195	     -0.00051939	     -0.19377126	     -0.05616960	      0.88281397	     -0.00032429	     -0.20954183	     -0.00000001	      0.00000000	     34.44032418
      0.81325460	     -0.05202555	     -0.00051863	     -0.19382470	     -0.05616975	      0.88281443	     -0.00032502	     -0.20954438	     -0.00000001	      0.00000000	     34.36400370
      0.81452010	     -0.05208312	     -0.00052169	     -0.19388200	     -0.05616993	      0.88281486	     -0.00032577	     -0.20954675	     -0.00000001	      0.00000000	     34.33003290
      0.81578561	     -0.05213559	     -0.00052084	     -0.19393433	     -0.05617014	      0.88281524	     -0.00032654	     -0.20954898	     -0.00000001	      0.00000000	     34.24933914
      0.81705112	     -0.05219166	     -0.00052366	     -0.19399016	     -0.05617038	      0.88281557	     -0.00032735	     -0.20955104	     -0.00000001	      0.00000000	     34.21984407
      0.81831662	     -0.05224290	     -0.00052280	     -0.19404129	     -0.05617064	      0.88281587	     -0.00032817	     -0.20955295	     -0.00000001	      0.00000000	     34.13885840
      0.81958213	     -0.05229721	     -0.00052581	     -0.19409537	     -0.05617093	      0.88281611	     -0.00032902	     -0.20955468	     -0.00000001	      0.00000000	     34.11639372
      0.82084764	     -0.05234686	     -0.00052536	     -0.19414491	     -0.05617125	      0.88281631	     -0.00032989	     -0.20955625	     -0.00000001	      0.00000000	     34.03375554
      0.82211314	     -0.05239874	     -0.00052793	     -0.19419661	     -0.05617158	      0.88281647	     -0.00033078	     -0.20955763	     -0.00000001	      0.00000000	     34.01713121
      0.82337865	     -0.05244653	     -0.00052705	     -0.19424433	     -0.05617194	      0.88281657	     -0.00033169	     -0.20955887	     -0.00000001	      0.00000000	     33.93536777
      0.82464415	     -0.05249701	     -0.00052915	     -0.19429466	     -0.05617231	      0.88281663	     -0.00033262	     -0.20955993	     -0.00000001	      0.00000000	     33.91886969
      0.82590966	     -0.05254402	     -0.00052833	     -0.19434161	     -0.05617271	      0.88281663	     -0.00033358	     -0.20956087	     -0.00000001	     -0.00000000	     33.83655998
      0.82717517	     -0.05259271	     -0.00053011	     -0.19439019	     -0.05617312	      0.88281659	     -0.00033455	     -0.20956164	     -0.00000001	     -0.00000000	     33.82526750
      0.82844067	     -0.05263797	     -0.00052927	     -0.19443542	     -0.05617354	      0.88281650	     -0.00033555	     -0.20956225	     -0.00000001	     -0.00000000	     33.74585059
      0.82970618	     -0.05268447	     -0.00053075	     -0.19448182	     -0.05617398	      0.88281636	     -0.00033656	     -0.20956269	     -0.00000001	     -0.00000000	     33.73614615
      0.83097169	     -0.05272805	     -0.00052994	     -0.19452539	     -0.05617442	      0.88281617	     -0.00033759	     -0.20956295	     -0.00000001	     -0.00000000	     33.65617346
      0.83223719	     -0.05277266	     -0.00053114	     -0.19456994	     -0.05617488	      0.88281592	     -0.00033864	     -0.20956304	     -0.00000001	     -0.00000000	     33.64274233
      0.83350270	     -0.05281483	     -0.00053030	     -0.19461212	     -0.05617535	      0.88281563	     -0.00033971	     -0.20956295	     -0.00000001	     -0.00000000	     33.56057657
      0.83476820	     -0.05285753	     -0.00053119	     -0.19465479	     -0.05617583	      0.88281529	     -0.00034079	     -0.20956268	     -0.00000001	     -0.00000000	     33.54611181
      0.83603371	     -0.05289799	     -0.00053028	     -0.19469528	     -0.05617631	      0.88281489	     -0.00034189	     -0.20956224	     -0.00000001	     -0.00000000	     33.46417297
      0.83729922	     -0.05293883	     -0.00053084	     -0.19473611	     -0.05617680	      0.88281445	     -0.00034300	     -0.20956161	     -0.00000001	     -0.00000000	     33.44691228
      0.83856472	     -0.05297773	     -0.00052986	     -0.19477506	     -0.05617729	      0.88281395	     -0.00034413	     -0.20956079	     -0.00000001	     -0.00000000	     33.36828225
      0.84010853	     -0.05302532	     -0.00053077	     -0.19482266	     -0.05617790	      0.88281328	     -0.00034552	     -0.20955954	     -0.00000001	     -0.00000000	     33.38903175
      0.84123076	     -0.05305747	     -0.00052889	     -0.19485491	     -0.05617834	      0.88281275	     -0.00034654	     -0.20955846	     -0.00000001	     -0.00000000	     33.26352022
      0.84235299	     -0.05309039	     -0.00052897	     -0.19488786	     -0.05617878	      0.88281218	     -0.00034758	     -0.20955723	     -0.00000001	     -0.00000000	     33.24659866
      0.84387354	     -0.05313325	     -0.00052749	     -0.19493083	     -0.05617937	      0.88281135	     -0.00034899	     -0.20955532	     -0.00000001	     -0.00000000	     33.14783666
      0.84522867	     -0.05317170	     -0.00052784	     -0.19496934	     -0.05617990	      0.88281054	     -0.00035027	     -0.20955341	     -0.00000001	     -0.00000000	     33.16134262
      0.84658380	     -0.05320770	     -0.00052525	     -0.19500550	     -0.05618043	      0.88280969	     -0.00035155	     -0.20955130	     -0.00000001	     -0.00000000	     33.00921387
      0.84775621	     -0.05323966	     -0.00052584	     -0.19503750	     -0.05618088	      0.88280890	     -0.00035268	     -0.20954930	     -0.00000001	     -0.00000000	     33.04327437
      0.84892862	     -0.05326977	     -0.00052406	     -0.19506774	     -0.05618132	      0.88280808	     -0.00035381	     -0.20954715	     -0.00000001	     -0.00000000	     32.93617144
      0.85034020	     -0.05330624	     -0.00052368	     -0.19510433	     -0.05618185	      0.88280703	     -0.00035517	     -0.20954437	     -0.00000001	     -0.00000001	     32.93067594
      0.85175178	     -0.05334097	     -0.00052100	     -0.19513925	     -0.05618237	      0.88280593	     -0.00035655	     -0.20954137	     -0.00000001	     -0.00000001	     32.77252779
      0.85291611	     -0.05337023	     -0.00052126	     -0.19516859	     -0.05618279	      0.88280498	     -0.00035770	     -0.20953875	     -0.00000001	     -0.00000001	     32.81258637
      0.85408045	     -0.05339806	     -0.00051936	     -0.19519658	     -0.05618320	      0.88280399	     -0.00035885	     -0.20953599	     -0.00000001	     -0.00000001	     32.70010888
      0.85551912	     -0.05343240	     -0.00051863	     -0.19523108	     -0.05618370	      0.88280272	     -0.00036028	     -0.20953238	     -0.00000001	     -0.00000001	     32.69585828
      0.85695778	     -0.05346543	     -0.00051573	     -0.19526434	     -0.05618418	      0.88280139	     -0.00036171	     -0.20952859	     -0.00000001	     -0.00000001	     32.51692681
      0.85808943	     -0.05349206	     -0.00051609	     -0.19529107	     -0.05618454	      0.88280030	     -0.00036284	     -0.20952547	     -0.00000001	     -0.00000001	     32.57393764
      0.85922107	     -0.05351771	     -0.00051453	     -0.19531688	     -0.05618490	      0.88279919	     -0.00036398	     -0.20952225	     -0.00000001	     -0.00000001	     32.46884090
      0.86071235	     -0.05355133	     -0.00051397	     -0.19535068	     -0.05618535	      0.88279766	     -0.00036548	     -0.20951785	     -0.00000001	     -0.00000001	     32.46255357
      0.86220362	     -0.05358337	     -0.00051149	     -0.19538297	     -0.05618577	      0.88279609	     -0.00036699	     -0.20951326	     -0.00000001	     -0.00000001	     32.26886739
      0.86329766	     -0.05360679	     -0.00051232	     -0.19540649	     -0.05618607	      0.88279489	     -0.00036810	     -0.20950978	     -0.00000001	     -0.00000001	     32.35255352
      0.86439169	     -0.05362901	     -0.00051140	     -0.19542887	     -0.05618636	      0.88279367	     -0.00036921	     -0.20950621	     -0.00000001	     -0.00000001	     32.26077659
      0.86595765	     -0.05365969	     -0.00051144	     -0.19545974	     -0.05618675	      0.88279187	     -0.00037081	     -0.20950091	     -0.00000001	     -0.00000001	     32.25865815
      0.86729603	     -0.05368376	     -0.00051050	     -0.19548401	     -0.05618705	      0.88279029	     -0.00037218	     -0.20949622	     -0.00000001	     -0.00000001	     32.11485941
      0.86863441	     -0.05370674	     -0.00051181	     -0.19550712	     -0.05618733	      0.88278866	     -0.00037355	     -0.20949140	     -0.00000001	     -0.00000001	     32.20105945
      0.86997279	     -0.05372803	     -0.00051098	     -0.19552862	     -0.05618759	      0.88278699	     -0.00037492	     -0.20948646	     -0.00000001	     -0.00000001	     31.98677326
      0.87131116	     -0.05374823	     -0.00051340	     -0.19554892	     -0.05618783	      0.88278528	     -0.00037630	     -0.20948141	     -0.00000001	     -0.00000001	     32.18286670
      0.87246137	     -0.05376364	     -0.00051281	     -0.19556451	     -0.05618801	      0.88278379	     -0.00037748	     -0.20947699	     -0.00000001	     -0.00000001	     31.94390919
      0.87361157	     -0.05377784	     -0.00051436	     -0.19557881	     -0.05618818	      0.88278226	     -0.00037866	     -0.20947249	     -0.00000001	     -0.00000001	     32.00446650
      0.87505779	     -0.05379311	     -0.00051508	     -0.19559427	     -0.05618836	      0.88278030	     -0.00038015	     -0.20946671	     -0.00000001	     -0.00000001	     31.87438717
      0.87650402	     -0.05380587	     -0.00051786	     -0.19560715	     -0.05618850	      0.88277829	     -0.00038164	     -0.20946081	     -0.00000001	     -0.00000001	     32.05381470
      0.87766081	     -0.05381365	     -0.00051797	     -0.19561509	     -0.05618860	      0.88277666	     -0.00038283	     -0.20945600	     -0.00000001	     -0.00000001	     31.81128679
      0.87881760	     -0.05381969	     -0.00052000	     -0.19562124	     -0.05618867	      0.88277500	     -0.00038402	     -0.20945112	     -0.00000001	     -0.00000001	     31.88789983
      0.88028426	     -0.05382468	     -0.00052137	     -0.19562639	     -0.05618874	      0.88277286	     -0.00038553	     -0.20944484	     -0.00000001	     -0.00000001	     31.74726960
      0.88175093	     -0.05382722	     -0.00052492	     -0.19562902	     -0.05618877	      0.88277068	     -0.00038704	     -0.20943846	     -0.00000001	     -0.00000001	     31.98877269
      0.88286158	     -0.05382727	     -0.00052536	     -0.19562922	     -0.05618878	      0.88276900	     -0.00038817	     -0.20943359	     -0.00000001	     -0.00000001	     31.70584920
      0.88397222	     -0.05382600	     -0.00052764	     -0.19562803	     -0.05618876	      0.88276730	     -0.00038931	     -0.20942869	     -0.00000001	     -0.00000001	     31.77345027
      0.88550889	     -0.05382187	     -0.00052981	     -0.19562404	     -0.05618871	      0.88276492	     -0.00039087	     -0.20942189	     -0.00000001	     -0.00000001	     31.64969599
      0.88704555	     -0.05381504	     -0.00053398	     -0.19561729	     -0.05618862	      0.88276250	     -0.00039243	     -0.20941508	     -0.00000001	     -0.00000001	     31.93132093
      0.88810868	     -0.05380854	     -0.00053458	     -0.19561091	     -0.05618853	      0.88276081	     -0.00039351	     -0.20941037	     -0.00000001	     -0.00000001	     31.62034617
      0.88917181	     -0.05380096	     -0.00053691	     -0.19560339	     -0.05618843	      0.88275909	     -0.00039458	     -0.20940567	     -0.00000001	     -0.00000001	     31.67038630
      0.89080989	     -0.05378716	     -0.00053967	     -0.19558971	     -0.05618824	      0.88275643	     -0.00039622	     -0.20939847	     -0.00000001	     -0.00000001	     31.56574280
      0.89215991	     -0.05377390	     -0.00054302	     -0.19557652	     -0.05618805	      0.88275420	     -0.00039756	     -0.20939257	     -0.00000001	     -0.00000001	     31.69350556
      0.89350993	     -0.05375886	     -0.00054471	     -0.19556158	     -0.05618784	      0.88275195	     -0.00039890	     -0.20938674	     -0.00000001	     -0.00000001	     31.47654174
      0.89485995	     -0.05374219	     -0.00054860	     -0.19554494	     -0.05618760	      0.88274968	     -0.00040023	     -0.20938096	     -0.00000001	     -0.00000001	     31.72840247
      0.89606051	     -0.05372593	     -0.00054968	     -0.19552878	     -0.05618736	      0.88274764	     -0.00040140	     -0.20937587	     -0.00000001	     -0.00000001	     31.45868572
      0.89726108	     -0.05370863	     -0.00055271	     -0.19551151	     -0.05618710	      0.88274559	     -0.00040256	     -0.20937085	     -0.00000001	     -0.00000001	     31.59986684
      0.89846165	     -0.05369036	     -0.00055450	     -0.19549331	     -0.05618681	      0.88274352	     -0.00040372	     -0.20936589	     -0.00000001	     -0.00000001	     31.48986429
      0.90001501	     -0.05366568	     -0.00055825	     -0.19546865	     -0.05618642	      0.88274082	     -0.00040520	     -0.20935958	     -0.00000001	     -0.00000001	     31.64359562
      0.90123404	     -0.05364542	     -0.00055955	     -0.19544847	     -0.05618608	      0.88273869	     -0.00040635	     -0.20935474	     -0.00000001	     -0.00000001	     31.42941674
      0.90245306	     -0.05362446	     -0.00056256	     -0.19542752	     -0.05618573	      0.88273654	     -0.00040750	     -0.20934999	     -0.00000001	     -0.00000001	     31.56756036
      0.90367209	     -0.05360276	     -0.00056431	     -0.19540586	     -0.05618535	      0.88273439	     -0.00040863	     -0.20934535	     -0.00000001	     -0.00000001	     31.46521436
      0.90521308	     -0.05357445	     -0.00056798	     -0.19537755	     -0.05618484	      0.88273164	     -0.00041004	     -0.20933964	     -0.00000001	     -0.00000001	     31.64166657
      0.90640949	     -0.05355183	     -0.00056910	     -0.19535499	     -0.05618442	      0.88272949	     -0.00041113	     -0.20933533	     -0.00000001	     -0.00000001	     31.43942136
      0.90760591	     -0.05352897	     -0.00057195	     -0.19533211	     -0.05618399	      0.88272734	     -0.00041220	     -0.20933115	     -0.00000001	     -0.00000001	     31.57249101
      0.90880233	     -0.05350569	     -0.00057372	     -0.19530886	     -0.05618353	      0.88272517	     -0.00041326	     -0.20932710	     -0.00000001	     -0.00000001	     31.50325437
      0.91041162	     -0.05347405	     -0.00057745	     -0.19527719	     -0.05618289	      0.88272224	     -0.00041467	     -0.20932188	     -0.00000001	     -0.00000001	     31.67542109
      0.91159691	     -0.05345042	     -0.00057860	     -0.19525358	     -0.05618240	      0.88272008	     -0.00041570	     -0.20931821	     -0.00000001	     -0.00000001	     31.49294640
      0.91278220	     -0.05342645	     -0.00058134	     -0.19522958	     -0.05618188	      0.88271790	     -0.00041671	     -0.20931469	     -0.00000001	     -0.00000001	     31.61806449
      0.91424012	     -0.05339658	     -0.00058324	     -0.19519971	     -0.05618123	      0.88271521	     -0.00041794	     -0.20931058	     -0.00000001	     -0.00000001	     31.50497806
      0.91553199	     -0.05337001	     -0.00058654	     -0.19517308	     -0.05618063	      0.88271282	     -0.00041901	     -0.20930715	     -0.00000001	     -0.00000001	     31.70768851
      0.91682386	     -0.05334343	     -0.00058770	     -0.19514650	     -0.05618001	      0.88271043	     -0.00042006	     -0.20930394	     -0.00000001	     -0.00000001	     31.51939432
      0.91811573	     -0.05331685	     -0.00059085	     -0.19511985	     -0.05617937	      0.88270802	     -0.00042110	     -0.20930094	     -0.00000001	     -0.00000001	     31.72657547
      0.91940761	     -0.05329098	     -0.00059156	     -0.19509399	     -0.05617871	      0.88270561	     -0.00042212	     -0.20929819	     -0.00000001	     -0.00000001	     31.49941257
      0.92069948	     -0.05326748	     -0.00059462	     -0.19507040	     -0.05617803	      0.88270319	     -0.00042312	     -0.20929574	     -0.00000001	     -0.00000001	     31.71155032
      0.92199135	     -0.05324753	     -0.00059516	     -0.19505045	     -0.05617734	      0.88270077	     -0.00042410	     -0.20929367	     -0.00000001	     -0.00000001	     31.43190020
      0.92328322	     -0.05323204	     -0.00059847	     -0.19503485	     -0.05617663	      0.88269834	     -0.00042507	     -0.20929209	     -0.00000001	     -0.00000001	     31.66027267
      0.92457510	     -0.05322238	     -0.00059915	     -0.19502516	     -0.05617590	      0.88269590	     -0.00042602	     -0.20929111	     -0.00000001	     -0.00000001	     31.32360282
      0.92586697	     -0.05321886	     -0.00060313	     -0.19502150	     -0.05617515	      0.88269345	     -0.00042695	     -0.20929088	     -0.00000001	     -0.00000001	     31.58449967
      0.92715884	     -0.05322112	     -0.00060432	     -0.19502369	     -0.05617439	      0.88269099	     -0.00042787	     -0.20929150	     -0.00000001	     -0.00000001	     31.19611954
      0.92845071	     -0.05322861	     -0.00060909	     -0.19503101	     -0.05617361	      0.88268852	     -0.00042876	     -0.20929303	     -0.00000001	     -0.00000001	     31.49142351
      0.92974258	     -0.05324178	     -0.00061083	     -0.19504410	     -0.05617282	      0.88268604	     -0.00042964	     -0.20929554	     -0.00000001	     -0.00000001	     31.03952108
      0.93089779	     -0.05325917	     -0.00061568	     -0.19506130	     -0.05617209	      0.88268381	     -0.00043041	     -0.20929869	     -0.00000001	     -0.00000001	     31.24449139
      0.93205300	     -0.05328175	     -0.00061891	     -0.19508375	     -0.05617135	      0.88268156	     -0.00043116	     -0.20930275	     -0.00000001	     -0.00000001	     31.00790048
      0.93347238	     -0.05331552	     -0.00062455	     -0.19511730	     -0.05617043	      0.88267878	     -0.00043206	     -0.20930905	     -0.00000001	     -0.00000001	     31.02277844
      0.93489177	     -0.05335491	     -0.00062856	     -0.19515653	     -0.05616947	      0.88267597	     -0.00043293	     -0.20931681	     -0.00000001	     -0.00000001	     30.62732370
      0.93608174	     -0.05339169	     -0.00063402	     -0.19519312	     -0.05616865	      0.88267360	     -0.00043365	     -0.20932446	     -0.00000001	     -0.00000001	     30.75208827
      0.93727172	     -0.05343173	     -0.00063766	     -0.19523303	     -0.05616782	      0.88267120	     -0.00043434	     -0.20933312	     -0.00000001	     -0.00000001	     30.44592645
      0.93846170	     -0.05347534	     -0.00064242	     -0.19527648	     -0.05616697	      0.88266878	     -0.00043502	     -0.20934282	     -0.00000001	     -0.00000001	     30.37610314
      0.94008468	     -0.05353980	     -0.00064749	     -0.19534078	     -0.05616577	      0.88266543	     -0.00043591	     -0.20935768	     -0.00000001	     -0.00000001	     29.97348282
      0.94129760	     -0.05359119	     -0.00065263	     -0.19539201	     -0.05616485	      0.88266290	     -0.00043655	     -0.20937000	     -0.00000001	     -0.00000001	     30.00020333
      0.94251052	     -0.05364502	     -0.00065596	     -0.19544574	     -0.05616391	      0.88266035	     -0.00043717	     -0.20938334	     -0.00000001	     -0.00000001	     29.65661519
      0.94372345	     -0.05370120	     -0.00066022	     -0.19550181	     -0.05616295	      0.88265777	     -0.00043777	     -0.20939765	     -0.00000001	     -0.00000001	     29.54410626
      0.94533748	     -0.05377917	     -0.00066389	     -0.19557971	     -0.05616163	      0.88265428	     -0.00043853	     -0.20941817	     -0.00000001	     -0.00000001	     29.10930629
      0.94653856	     -0.05383904	     -0.00066798	     -0.19563950	     -0.05616062	      0.88265166	     -0.00043907	     -0.20943449	     -0.00000001	     -0.00000001	     29.09098105
      0.94773964	     -0.05390002	     -0.00067051	     -0.19570046	     -0.05615958	      0.88264902	     -0.00043959	     -0.20945168	     -0.00000001	     -0.00000002	     28.74694361
      0.94921237	     -0.05397847	     -0.00067496	     -0.19577885	     -0.05615827	      0.88264573	     -0.00044019	     -0.20947396	     -0.00000001	     -0.00000002	     28.61648816
      0.95053129	     -0.05405101	     -0.00067699	     -0.19585141	     -0.05615706	      0.88264277	     -0.00044070	     -0.20949499	     -0.00000001	     -0.00000002	     28.18736554
      0.95185021	     -0.05412485	     -0.00068082	     -0.19592522	     -0.05615582	      0.88263977	     -0.00044118	     -0.20951697	     -0.00000001	     -0.00000002	     28.14705436
      0.95316914	     -0.05419868	     -0.00068194	     -0.19599913	     -0.05615454	      0.88263675	     -0.00044163	     -0.20953980	     -0.00000001	     -0.00000002	     27.71819321
      0.95448806	     -0.05427166	     -0.00068517	     -0.19607214	     -0.05615323	      0.88263371	     -0.00044206	     -0.20956337	     -0.00000001	     -0.00000002	     27.70141618
      0.95580698	     -0.05434371	     -0.00068552	     -0.19614432	     -0.05615187	      0.88263065	     -0.00044245	     -0.20958755	     -0.00000001	     -0.00000002	     27.28933036
      0.95712591	     -0.05441517	     -0.00068852	     -0.19621584	     -0.05615047	      0.88262757	     -0.00044281	     -0.20961225	     -0.00000001	     -0.00000002	     27.28951639
      0.95844483	     -0.05448633	     -0.00068847	     -0.19628718	     -0.05614903	      0.88262448	     -0.00044314	     -0.20963739	     -0.00000001	     -0.00000002	     26.90283813
      0.95976376	     -0.05455704	     -0.00069126	     -0.19635798	     -0.05614754	      0.88262139	     -0.00044344	     -0.20966291	     -0.00000001	     -0.00000002	     26.90177013
      0.96108268	     -0.05462629	     -0.00069057	     -0.19642745	     -0.05614601	      0.88261830	     -0.00044371	     -0.20968871	     -0.00000001	     -0.00000002	     26.55408579
      0.96240160	     -0.05469365	     -0.00069285	     -0.19649496	     -0.05614443	      0.88261521	     -0.00044396	     -0.20971469	     -0.00000001	     -0.00000002	     26.55457856
      0.96372053	     -0.05475889	     -0.00069146	     -0.19656047	     -0.05614280	      0.88261213	     -0.00044416	     -0.20974076	     -0.00000001	     -0.00000002	     26.25936327
      0.96503945	     -0.05482156	     -0.00069320	     -0.19662331	     -0.05614113	      0.88260906	     -0.00044434	     -0.20976681	     -0.00000001	     -0.00000002	     26.25874601
      0.96635838	     -0.05487998	     -0.00069096	     -0.19668206	     -0.05613940	      0.88260602	     -0.00044449	     -0.20979273	     -0.00000001	     -0.00000002	     26.02380447
      0.96767730	     -0.05493342	     -0.00069195	     -0.19673573	     -0.05613762	      0.88260301	     -0.00044461	     -0.20981834	     -0.00000001	     -0.00000002	     26.03301988
      0.96886305	     -0.05497646	     -0.00068954	     -0.19677909	     -0.05613598	      0.88260033	     -0.00044469	     -0.20984100	     -0.00000001	     -0.00000002	     25.88324314
      0.97004879	     -0.05501500	     -0.00068895	     -0.19681790	     -0.05613429	      0.88259769	     -0.00044474	     -0.20986318	     -0.00000001	     -0.00000002	     25.84778043
      0.97149950	     -0.05505690	     -0.00068649	     -0.19686020	     -0.05613217	      0.88259451	     -0.00044477	     -0.20988957	     -0.00000001	     -0.00000001	     25.75852491
      0.97295020	     -0.05509413	     -0.00068548	     -0.19689779	     -0.05612998	      0.88259140	     -0.00044477	     -0.20991505	     -0.00000001	     -0.00000001	     25.72803703
      0.97416621	     -0.05512242	     -0.00068219	     -0.19692645	     -0.05612810	      0.88258885	     -0.00044474	     -0.20993568	     -0.00000001	     -0.00000001	     25.63613590
      0.97538223	     -0.05514840	     -0.00068143	     -0.19695274	     -0.05612617	      0.88258637	     -0.00044469	     -0.20995563	     -0.00000001	     -0.00000001	     25.58857565
      0.97659825	     -0.05517173	     -0.00067947	     -0.19697641	     -0.05612419	      0.88258395	     -0.00044461	     -0.20997489	     -0.00000001	     -0.00000001	     25.52940516
      0.97825098	     -0.05520064	     -0.00067841	     -0.19700573	     -0.05612143	      0.88258078	     -0.00044447	     -0.20999999	     -0.00000001	     -0.00000001	     25.46932327
      0.97948846	     -0.05522059	     -0.00067602	     -0.19702604	     -0.05611930	      0.88257851	     -0.00044433	     -0.21001800	     -0.00000001	     -0.00000001	     25.41318859
      0.98072595	     -0.05523870	     -0.00067535	     -0.19704447	     -0.05611713	      0.88257632	     -0.00044417	     -0.21003532	     -0.00000001	     -0.00000001	     25.36617280
      0.98196343	     -0.05525282	     -0.00067331	     -0.19705894	     -0.05611490	      0.88257422	     -0.00044398	     -0.21005196	     -0.00000001	     -0.00000001	     25.32416377
      0.98359427	     -0.05526997	     -0.00067202	     -0.19707651	     -0.05611190	      0.88257160	     -0.00044370	     -0.21007290	     -0.00000001	     -0.00000001	     25.23773971
      0.98482083	     -0.05528068	     -0.00066876	     -0.19708761	     -0.05610958	      0.88256975	     -0.00044347	     -0.21008796	     -0.00000001	     -0.00000001	     25.18755169
      0.98604738	     -0.05528985	     -0.00066726	     -0.19709711	     -0.05610722	      0.88256799	     -0.00044321	     -0.21010241	     -0.00000001	     -0.00000001	     25.14309790
      0.98753230	     -0.05529732	     -0.00066375	     -0.19710505	     -0.05610429	      0.88256601	     -0.00044286	     -0.21011904	     -0.00000001	     -0.00000001	     25.10714027
      0.98885981	     -0.05530039	     -0.00066231	     -0.19710848	     -0.05610161	      0.88256438	     -0.00044253	     -0.21013301	     -0.00000001	     -0.00000001	     25.07567269
      0.99018733	     -0.05529983	     -0.00065846	     -0.19710836	     -0.05609888	      0.88256287	     -0.00044217	     -0.21014610	     -0.00000001	     -0.00000001	     25.04961973
      0.99151484	     -0.05529475	     -0.00065675	     -0.19710364	     -0.05609609	      0.88256150	     -0.00044178	     -0.21015825	     -0.00000001	     -0.00000001	     25.03020389
      0.99284235	     -0.05528403	     -0.00065221	     -0.19709338	     -0.05609325	      0.88256026	     -0.00044137	     -0.21016936	     -0.00000001	     -0.00000001	     25.02038630
      0.99416987	     -0.05526815	     -0.00064980	     -0.19707789	     -0.05609035	      0.88255915	     -0.00044094	     -0.21017937	     -0.00000001	     -0.00000001	     25.01025122
      0.99549738	     -0.05524900	     -0.00064460	     -0.19705922	     -0.05608739	      0.88255818	     -0.00044048	     -0.21018825	     -0.00000001	     -0.00000000	     25.00316680
      0.99682490	     -0.05522633	     -0.00064188	     -0.19703694	     -0.05608438	      0.88255734	     -0.00043999	     -0.21019602	     -0.00000001	     -0.00000000	     24.99924623
      0.99815241	     -0.05519890	     -0.00063601	     -0.19701000	     -0.05608131	      0.88255664	     -0.00043949	     -0.21020267	     -0.00000001	     -0.00000000	     25.01693674
      0.99947992	     -0.05516692	     -0.00063272	     -0.19697841	     -0.05607819	      0.88255607	     -0.00043896	     -0.21020815	     -0.00000001	     -0.00000000	     25.02545497
      1.00080744	     -0.05513052	     -0.00062607	     -0.19694252	     -0.05607502	      0.88255564	     -0.00043840	     -0.21021244	     -0.00000001	     -0.00000000	     25.06210500
      1.00213495	     -0.05509017	     -0.00062231	     -0.19690256	     -0.05607180	      0.88255534	     -0.00043783	     -0.21021554	     -0.00000001	     -0.00000000	     25.07804443
      1.00346247	     -0.05504593	     -0.00061523	     -0.19685883	     -0.05606852	      0.88255518	     -0.00043723	     -0.21021744	     -0.00000001	     -0.00000000	     25.14216972
      1.00478998	     -0.05499802	     -0.00061175	     -0.19681129	     -0.05606519	      0.88255515	     -0.00043661	     -0.21021815	     -0.00000001	      0.00000000	     25.18823822
      1.00611749	     -0.05494600	     -0.00060508	     -0.19675974	     -0.05606181	      0.88255524	     -0.00043598	     -0.21021767	     -0.00000001	      0.00000000	     25.29119583
      1.00744501	     -0.05488950	     -0.00060233	     -0.19670356	     -0.05605839	      0.88255547	     -0.00043532	     -0.21021599	     -0.00000001	      0.00000000	     25.36028486
      1.00863454	     -0.05483416	     -0.00059702	     -0.19664861	     -0.05605527	      0.88255578	     -0.00043471	     -0.21021344	     -0.00000001	      0.00000000	     25.46966493
      1.00982407	     -0.05477344	     -0.00059398	     -0.19658819	     -0.05605213	      0.88255619	     -0.00043409	     -0.21020987	     -0.00000001	      0.00000000	     25.57310518
      1.01127570	     -0.05469014	     -0.00058882	     -0.19650529	     -0.05604824	      0.88255683	     -0.00043332	     -0.21020402	     -0.00000001	      0.00000000	     25.75666063
      1.01272733	     -0.05459570	     -0.00058567	     -0.19641117	     -0.05604429	      0.88255762	     -0.00043252	     -0.21019639	     -0.00000001	      0.00000000	     25.94527258
      1.01393200	     -0.05450971	     -0.00058087	     -0.19632551	     -0.05604098	      0.88255839	     -0.00043184	     -0.21018863	     -0.00000001	      0.00000000	     26.13079227
      1.01513667	     -0.05441722	     -0.00057813	     -0.19623327	     -0.05603764	      0.88255926	     -0.00043115	     -0.21017956	     -0.00000001	      0.00000001	     26.30959502
      1.01659386	     -0.05429568	     -0.00057329	     -0.19611207	     -0.05603356	      0.88256045	     -0.00043030	     -0.21016678	     -0.00000000	      0.00000001	     26.58365753
      1.01805106	     -0.05416412	     -0.00057079	     -0.19598074	     -0.05602944	      0.88256180	     -0.00042943	     -0.21015199	     -0.00000000	      0.00000001	     26.86305615
      1.01919621	     -0.05405307	     -0.00056626	     -0.19586995	     -0.05602617	      0.88256296	     -0.00042873	     -0.21013894	     -0.00000000	      0.00000001	     27.10947442
      1.02034136	     -0.05393486	     -0.00056344	     -0.19575193	     -0.05602288	      0.88256422	     -0.00042803	     -0.21012460	     -0.00000000	      0.00000001	     27.36486516
      1.02186150	     -0.05376607	     -0.00055800	     -0.19558342	     -0.05601848	      0.88256604	     -0.00042707	     -0.21010354	     -0.00000000	      0.00000001	     27.75261786
      1.02338163	     -0.05358349	     -0.00055417	     -0.19540105	     -0.05601406	      0.88256803	     -0.00042611	     -0.21008006	     -0.00000000	      0.00000001	     28.17768194
      1.02446707	     -0.05344596	     -0.00054893	     -0.19526372	     -0.05601088	      0.88256956	     -0.00042540	     -0.21006181	     -0.00000000	      0.00000001	     28.48308066
      1.02555251	     -0.05330356	     -0.00054558	     -0.19512145	     -0.05600770	      0.88257117	     -0.00042470	     -0.21004235	     -0.00000000	      0.00000001	     28.81398314
      1.02716404	     -0.05308331	     -0.00053964	     -0.19490139	     -0.05600296	      0.88257373	     -0.00042363	     -0.21001128	     -0.00000000	      0.00000001	     29.34052646
      1.02850183	     -0.05289327	     -0.00053593	     -0.19471144	     -0.05599901	      0.88257601	     -0.00042274	     -0.20998358	     -0.00000000	      0.00000001	     29.80288720
      1.02983963	     -0.05269683	     -0.00053032	     -0.19451511	     -0.05599506	      0.88257842	     -0.00042183	     -0.20995424	     -0.00000000	      0.00000001	     30.28094218
      1.03117742	     -0.05249471	     -0.00052695	     -0.19431300	     -0.05599111	      0.88258096	     -0.00042092	     -0.20992329	     -0.00000000	      0.00000001	     30.79010653
      1.03251522	     -0.05228723	     -0.00052055	     -0.19410561	     -0.05598716	      0.88258364	     -0.00041999	     -0.20989082	     -0.00000000	      0.00000001	     31.30453154
      1.03364814	     -0.05210796	     -0.00051803	     -0.19392628	     -0.05598382	      0.88258602	     -0.00041920	     -0.20986218	     -0.00000000	      0.00000001	     31.76103571
      1.03478106	     -0.05192552	     -0.00051349	     -0.19374385	     -0.05598050	      0.88258849	     -0.00041841	     -0.20983255	     -0.00000000	      0.00000002	     32.21995428
      1.03622336	     -0.05168967	     -0.00050917	     -0.19350790	     -0.05597628	      0.88259178	     -0.00041739	     -0.20979344	     -0.00000000	      0.00000002	     32.83342688
      1.03766566	     -0.05145182	     -0.00050294	     -0.19326999	     -0.05597208	      0.88259521	     -0.00041637	     -0.20975292	     -0.00000000	      0.00000002	     33.43149764
      1.03877181	     -0.05126873	     -0.00050057	     -0.19308674	     -0.05596888	      0.88259795	     -0.00041558	     -0.20972098	     -0.00000000	      0.00000002	     33.91228900
      1.03987795	     -0.05108528	     -0.00049640	     -0.19290317	     -0.05596570	      0.88260077	     -0.00041479	     -0.20968836	     -0.00000000	      0.00000002	     34.37929511
      1.04136013	     -0.05084002	     -0.00049213	     -0.19265767	     -0.05596147	      0.88260468	     -0.00041372	     -0.20964372	     -0.00000000	      0.00000002	     35.03179791
      1.04284231	     -0.05059594	     -0.00048570	     -0.19241337	     -0.05595729	      0.88260874	     -0.00041264	     -0.20959816	     -0.00000000	      0.00000002	     35.66172810
      1.04387420	     -0.05042705	     -0.00048377	     -0.19224424	     -0.05595441	      0.88261165	     -0.00041189	     -0.20956597	     -0.00000000	      0.00000002	     36.12110077
      1.04490610	     -0.05025821	     -0.00048014	     -0.19207518	     -0.05595155	      0.88261461	     -0.00041114	     -0.20953345	     -0.00000000	      0.00000002	     36.56517363
      1.04649939	     -0.04999971	     -0.00047655	     -0.19181624	     -0.05594720	      0.88261932	     -0.00040997	     -0.20948277	     -0.00000000	      0.00000002	     37.26600666
      1.04780371	     -0.04979309	     -0.00047274	     -0.19160926	     -0.05594369	      0.88262327	     -0.00040902	     -0.20944106	     -0.00000000	      0.00000002	     37.78421200
      1.04910803	     -0.04959163	     -0.00047017	     -0.19140736	     -0.05594023	      0.88262730	     -0.00040806	     -0.20939931	     -0.00000000	      0.00000002	     38.34491097
      1.05041235	     -0.04939537	     -0.00046502	     -0.19121072	     -0.05593683	      0.88263141	     -0.00040710	     -0.20935763	     -0.00000000	      0.00000002	     38.83067441
      1.05156969	     -0.04922642	     -0.00046303	     -0.19104134	     -0.05593386	      0.88263512	     -0.00040624	     -0.20932078	     -0.00000000	      0.00000002	     39.32847245
      1.05272702	     -0.04906268	     -0.00045905	     -0.19087721	     -0.05593095	      0.88263887	     -0.00040539	     -0.20928413	     -0.00000000	      0.00000002	     39.74983836
      1.05388436	     -0.04890522	     -0.00045645	     -0.19071928	     -0.05592808	      0.88264266	     -0.00040453	     -0.20924776	     -0.00000000	      0.00000002	     40.20491392
      1.05537692	     -0.04871242	     -0.00045162	     -0.19052592	     -0.05592446	      0.88264760	     -0.00040343	     -0.20920139	     -0.00000000	      0.00000002	     40.70396311
      1.05653940	     -0.04857083	     -0.00044992	     -0.19038379	     -0.05592170	      0.88265148	     -0.00040257	     -0.20916583	     -0.00000000	      0.00000002	     41.14771870
      1.05770189	     -0.04843641	     -0.00044665	     -0.19024888	     -0.05591900	      0.88265537	     -0.00040171	     -0.20913085	     -0.00000000	      0.00000002	     41.50322692
      1.05886438	     -0.04830934	     -0.00044489	     -0.19012125	     -0.05591636	      0.88265928	     -0.00040085	     -0.20909650	     -0.00000000	      0.00000002	     41.89373282
      1.06036402	     -0.04815588	     -0.00044126	     -0.18996709	     -0.05591303	      0.88266432	     -0.00039975	     -0.20905324	     -0.00000000	      0.00000002	     42.30091071
      1.06150358	     -0.04804708	     -0.00044054	     -0.18985769	     -0.05591057	      0.88266814	     -0.00039891	     -0.20902121	     -0.00000000	      0.00000002	     42.67210302
      1.06264314	     -0.04794461	     -0.00043819	     -0.18975467	     -0.05590817	      0.88267194	     -0.00039807	     -0.20898994	     -0.00000000	      0.00000002	     42.93815272
      1.06402657	     -0.04782975	     -0.00043737	     -0.18963905	     -0.05590534	      0.88267652	     -0.00039706	     -0.20895304	     -0.00000000	      0.00000002	     43.32568657
      1.06526595	     -0.04773485	     -0.00043509	     -0.18954351	     -0.05590287	      0.88268058	     -0.00039616	     -0.20892103	     -0.00000000	      0.00000002	     43.55369843
      1.06650533	     -0.04764833	     -0.00043549	     -0.18945626	     -0.05590048	      0.88268460	     -0.00039526	     -0.20889004	     -0.00000000	      0.00000002	     43.88275885
      1.06774472	     -0.04756956	     -0.00043365	     -0.18937682	     -0.05589816	      0.88268856	     -0.00039437	     -0.20886011	     -0.00000000	      0.00000002	     44.05012593
      1.06898410	     -0.04749964	     -0.00043478	     -0.18930614	     -0.05589592	      0.88269244	     -0.00039348	     -0.20883127	     -0.00000000	      0.00000002	     44.34323612
      1.07022348	     -0.04743700	     -0.00043320	     -0.18924281	     -0.05589374	      0.88269626	     -0.00039260	     -0.20880357	     -0.00000000	      0.00000002	     44.45669904
      1.07146286	     -0.04738270	     -0.00043490	     -0.18918772	     -0.05589164	      0.88269999	     -0.00039172	     -0.20877701	     -0.00000000	      0.00000002	     44.73695163
      1.07270224	     -0.04733422	     -0.00043341	     -0.18913855	     -0.05588961	      0.88270362	     -0.00039085	     -0.20875161	     -0.00000000	      0.00000002	     44.81519903
      1.07394163	     -0.04729304	     -0.00043578	     -0.18909655	     -0.05588766	      0.88270716	     -0.00038999	     -0.20872735	     -0.00000000	      0.00000002	     45.09271405
      1.07505663	     -0.04725972	     -0.00043478	     -0.18906260	     -0.05588597	      0.88271025	     -0.00038922	     -0.20870647	     -0.00000000	      0.00000002	     45.13921247
      1.07617163	     -0.04723167	     -0.00043626	     -0.18903383	     -0.05588433	      0.88271325	     -0.00038846	     -0.20868647	     -0.00000000	      0.00000002	     45.31834369
      1.07751044	     -0.04720294	     -0.00043641	     -0.18900430	     -0.05588245	      0.88271673	     -0.00038755	     -0.20866359	     -0.00000000	      0.00000002	     45.42990667
      1.07884924	     -0.04718139	     -0.00043897	     -0.18898187	     -0.05588065	      0.88272007	     -0.00038666	     -0.20864192	     -0.00000000	      0.00000002	     45.65752750
      1.07998064	     -0.04716664	     -0.00043864	     -0.18896647	     -0.05587920	      0.88272278	     -0.00038591	     -0.20862455	     -0.00000000	      0.00000002	     45.68722938
      1.08111203	     -0.04715740	     -0.00044076	     -0.18895649	     -0.05587781	      0.88272539	     -0.00038517	     -0.20860801	     -0.00000000	      0.00000002	     45.83814174
      1.08224343	     -0.04715169	     -0.00044163	     -0.18895010	     -0.05587648	      0.88272788	     -0.00038444	     -0.20859232	     -0.00000000	      0.00000001	     45.91375681
      1.08377393	     -0.04715199	     -0.00044476	     -0.18894940	     -0.05587478	      0.88273108	     -0.00038346	     -0.20857241	     -0.00000000	      0.00000001	     46.09777752
      1.08491898	     -0.04715589	     -0.00044519	     -0.18895263	     -0.05587358	      0.88273334	     -0.00038275	     -0.20855851	     -0.00000000	      0.00000001	     46.12488030
      1.08606403	     -0.04716566	     -0.00044792	     -0.18896166	     -0.05587244	      0.88273548	     -0.00038204	     -0.20854545	     -0.00000000	      0.00000001	     46.24753910
      1.08720908	     -0.04717775	     -0.00044944	     -0.18897305	     -0.05587136	      0.88273751	     -0.00038135	     -0.20853323	     -0.00000000	      0.00000001	     46.30869724
      1.08873674	     -0.04720264	     -0.00045372	     -0.18899694	     -0.05587001	      0.88274005	     -0.00038044	     -0.20851824	     -0.00000000	      0.00000001	     46.45573508
      1.08985636	     -0.04722344	     -0.00045467	     -0.18901708	     -0.05586910	      0.88274177	     -0.00037978	     -0.20850823	     -0.00000000	      0.00000001	     46.47453318
      1.09097599	     -0.04725025	     -0.00045794	     -0.18904317	     -0.05586824	      0.88274339	     -0.00037914	     -0.20849900	     -0.00000000	      0.00000001	     46.56622817
      1.09237087	     -0.04728667	     -0.00046001	     -0.18907876	     -0.05586725	      0.88274526	     -0.00037836	     -0.20848860	     -0.00000000	      0.00000001	     46.62614129
      1.09360254	     -0.04732638	     -0.00046411	     -0.18911768	     -0.05586644	      0.88274678	     -0.00037768	     -0.20848039	     -0.00000000	      0.00000001	     46.71839768
      1.09483421	     -0.04736696	     -0.00046512	     -0.18915758	     -0.05586571	      0.88274817	     -0.00037702	     -0.20847312	     -0.00000000	      0.00000001	     46.75065620
      1.09606588	     -0.04741646	     -0.00046943	     -0.18920630	     -0.05586504	      0.88274944	     -0.00037638	     -0.20846673	     -0.00000000	      0.00000001	     46.81691577
      1.09729755	     -0.04746577	     -0.00047022	     -0.18925496	     -0.05586443	      0.88275059	     -0.00037575	     -0.20846126	     -0.00000000	      0.00000001	     46.84594169
      1.09852921	     -0.04752540	     -0.00047488	     -0.18931383	     -0.05586389	      0.88275163	     -0.00037514	     -0.20845666	     -0.00000000	      0.00000001	     46.87400425
      1.09976088	     -0.04758337	     -0.00047537	     -0.18937118	     -0.05586341	      0.88275255	     -0.00037454	     -0.20845297	     -0.00000000	      0.00000000	     46.90281380
      1.10099255	     -0.04765334	     -0.00048043	     -0.18944040	     -0.05586299	      0.88275336	     -0.00037396	     -0.20845014	     -0.00000000	      0.00000000	     46.88229089
      1.10208421	     -0.04771256	     -0.00048096	     -0.18949909	     -0.05586267	      0.88275400	     -0.00037347	     -0.20844838	     -0.00000000	      0.00000000	     46.89297490
      1.10317587	     -0.04778020	     -0.00048416	     -0.18956612	     -0.05586240	      0.88275454	     -0.00037298	     -0.20844727	     -0.00000000	      0.00000000	     46.85401807
      1.10451709	     -0.04786586	     -0.00048641	     -0.18965111	     -0.05586213	      0.88275511	     -0.00037241	     -0.20844685	     -0.00000000	      0.00000000	     46.83850059
      1.10585830	     -0.04796158	     -0.00049093	     -0.18974610	     -0.05586192	      0.88275556	     -0.00037186	     -0.20844740	     -0.00000000	      0.00000000	     46.73844711
      1.10696694	     -0.04803946	     -0.00049178	     -0.18982350	     -0.05586180	      0.88275585	     -0.00037142	     -0.20844863	     -0.00000000	      0.00000000	     46.73248070
      1.10807558	     -0.04812643	     -0.00049522	     -0.18990990	     -0.05586172	      0.88275606	     -0.00037100	     -0.20845051	     -0.00000000	      0.00000000	     46.62223061
      1.10942406	     -0.04823381	     -0.00049770	     -0.19001668	     -0.05586167	      0.88275622	     -0.00037051	     -0.20845374	     -0.00000000	      0.00000000	     46.56602580
      1.11077253	     -0.04835240	     -0.00050270	     -0.19013459	     -0.05586169	      0.88275627	     -0.00037004	     -0.20845793	     -0.00000000	      0.00000000	     46.36022277
      1.11185017	     -0.04844520	     -0.00050410	     -0.19022697	     -0.05586174	      0.88275625	     -0.00036968	     -0.20846203	     -0.00000000	     -0.00000000	     46.32612107
      1.11292781	     -0.04854635	     -0.00050790	     -0.19032762	     -0.05586183	      0.88275615	     -0.00036934	     -0.20846674	     -0.00000000	     -0.00000000	     46.14954544
      1.11432465	     -0.04867915	     -0.00051082	     -0.19045986	     -0.05586199	      0.88275594	     -0.00036892	     -0.20847380	     -0.00000000	     -0.00000000	     46.00882522
      1.11572150	     -0.04882382	     -0.00051605	     -0.19060393	     -0.05586220	      0.88275563	     -0.00036854	     -0.20848193	     -0.00000000	     -0.00000000	     45.69126610
      1.11677412	     -0.04893042	     -0.00051740	     -0.19071018	     -0.05586239	      0.88275533	     -0.00036826	     -0.20848878	     -0.00000000	     -0.00000000	     45.62218592
      1.11782674	     -0.04904501	     -0.00052075	     -0.19082437	     -0.05586260	      0.88275498	     -0.00036800	     -0.20849620	     -0.00000000	     -0.00000000	     45.39540098
      1.11928516	     -0.04920582	     -0.00052417	     -0.19098469	     -0.05586294	      0.88275440	     -0.00036767	     -0.20850746	     -0.00000000	     -0.00000000	     45.17303576
      1.12074358	     -0.04937774	     -0.00052967	     -0.19115609	     -0.05586332	      0.88275371	     -0.00036737	     -0.20851977	     -0.00000000	     -0.00000000	     44.75466144
      1.12176449	     -0.04949482	     -0.00053098	     -0.19127292	     -0.05586361	      0.88275317	     -0.00036718	     -0.20852903	     -0.00000000	     -0.00000000	     44.65319491
      1.12278539	     -0.04961874	     -0.00053411	     -0.19139653	     -0.05586391	      0.88275259	     -0.00036700	     -0.20853877	     -0.00000000	     -0.00000000	     44.38955656
      1.12433342	     -0.04980690	     -0.00053779	     -0.19158430	     -0.05586440	      0.88275160	     -0.00036677	     -0.20855441	     -0.00000000	     -0.00000000	     44.08581080
      1.12563086	     -0.04996923	     -0.00054195	     -0.19174630	     -0.05586483	      0.88275069	     -0.00036660	     -0.20856823	     -0.00000000	     -0.00000001	     43.71169622
      1.12692831	     -0.05012753	     -0.00054425	     -0.19190436	     -0.05586528	      0.88274970	     -0.00036646	     -0.20858264	     -0.00000000	     -0.00000001	     43.52230080
      1.12822575	     -0.05029268	     -0.00054895	     -0.19206923	     -0.05586574	      0.88274863	     -0.00036634	     -0.20859751	     -0.00000000	     -0.00000001	     43.06662413
      1.12938022	     -0.05043279	     -0.00055058	     -0.19220919	     -0.05586615	      0.88274761	     -0.00036626	     -0.20861110	     -0.00000000	     -0.00000001	     42.91837038
      1.13053470	     -0.05057830	     -0.00055425	     -0.19235450	     -0.05586657	      0.88274653	     -0.00036620	     -0.20862494	     -0.00000000	     -0.00000001	     42.53996945
      1.13168918	     -0.05071995	     -0.00055663	     -0.19249603	     -0.05586700	      0.88274540	     -0.00036617	     -0.20863901	     -0.00000000	     -0.00000001	     42.29960701
      1.13321179	     -0.05090981	     -0.00056113	     -0.19268572	     -0.05586756	      0.88274381	     -0.00036615	     -0.20865782	     -0.00000000	     -0.00000001	     41.82163415
      1.13440523	     -0.05105320	     -0.00056294	     -0.19282904	     -0.05586799	      0.88274250	     -0.00036616	     -0.20867274	     -0.00000000	     -0.00000001	     41.63037924
      1.13559867	     -0.05120081	     -0.00056653	     -0.19297657	     -0.05586842	      0.88274112	     -0.00036620	     -0.20868773	     -0.00000000	     -0.00000001	     41.22532536
      1.13679211	     -0.05134391	     -0.00056877	     -0.19311964	     -0.05586885	      0.88273969	     -0.00036626	     -0.20870281	     -0.00000000	     -0.00000001	     40.97480658
      1.13828147	     -0.05152570	     -0.00057311	     -0.19330137	     -0.05586936	      0.88273783	     -0.00036638	     -0.20872165	     -0.00000000	     -0.00000001	     40.47824954
      1.13946555	     -0.05166407	     -0.00057476	     -0.19343978	     -0.05586975	      0.88273628	     -0.00036649	     -0.20873667	     -0.00000000	     -0.00000001	     40.29245513
      1.14064964	     -0.05180640	     -0.00057821	     -0.19358211	     -0.05587013	      0.88273469	     -0.00036663	     -0.20875164	     -0.00000000	     -0.00000001	     39.88806900
      1.14183372	     -0.05194398	     -0.00058046	     -0.19371976	     -0.05587049	      0.88273304	     -0.00036679	     -0.20876660	     -0.00000000	     -0.00000001	     39.63501790
      1.14338125	     -0.05212553	     -0.00058483	     -0.19390137	     -0.05587093	      0.88273082	     -0.00036704	     -0.20878603	     -0.00000000	     -0.00000001	     39.13162261
      1.14456913	     -0.05225793	     -0.00058649	     -0.19403389	     -0.05587125	      0.88272906	     -0.00036725	     -0.20880087	     -0.00000000	     -0.00000001	     38.96064846
      1.14575701	     -0.05239323	     -0.00058987	     -0.19416928	     -0.05587154	      0.88272725	     -0.00036750	     -0.20881558	     -0.00000000	     -0.00000001	     38.56513474
      1.14694489	     -0.05252305	     -0.00059212	     -0.19429924	     -0.05587181	      0.88272540	     -0.00036776	     -0.20883017	     -0.00000000	     -0.00000001	     38.32784537
      1.14852931	     -0.05269633	     -0.00059650	     -0.19447269	     -0.05587212	      0.88272288	     -0.00036815	     -0.20884938	     -0.00000000	     -0.00000001	     37.82716852
      1.14971614	     -0.05281809	     -0.00059810	     -0.19459466	     -0.05587232	      0.88272094	     -0.00036848	     -0.20886360	     -0.00000000	     -0.00000001	     37.69732833
      1.15090297	     -0.05294172	     -0.00060135	     -0.19471845	     -0.05587248	      0.88271897	     -0.00036882	     -0.20887760	     -0.00000000	     -0.00000001	     37.31865053
      1.15234401	     -0.05308312	     -0.00060370	     -0.19486012	     -0.05587264	      0.88271654	     -0.00036928	     -0.20889436	     -0.00000000	     -0.00000001	     37.11983808
      1.15363998	     -0.05321127	     -0.00060749	     -0.19498849	     -0.05587274	      0.88271431	     -0.00036972	     -0.20890915	     -0.00000000	     -0.00000001	     36.65434713
      1.15493596	     -0.05332945	     -0.00060909	     -0.19510696	     -0.05587279	      0.88271205	     -0.00037018	     -0.20892371	     -0.00000000	     -0.00000001	     36.57543435
      1.15623194	     -0.05345188	     -0.00061301	     -0.19522962	     -0.05587280	      0.88270977	     -0.00037068	     -0.20893801	     -0.00000000	     -0.00000001	     36.07732101
      1.15752792	     -0.05356669	     -0.00061468	     -0.19534476	     -0.05587276	      0.88270745	     -0.00037120	     -0.20895218	     -0.00000000	     -0.00000001	     36.03667731
      1.15882389	     -0.05368969	     -0.00061901	     -0.19546801	     -0.05587267	      0.88270511	     -0.00037175	     -0.20896628	     -0.00000000	     -0.00000001	     35.49761923
      1.16011987	     -0.05380685	     -0.00062088	     -0.19558551	     -0.05587254	      0.88270275	     -0.00037233	     -0.20898051	     -0.00000000	     -0.00000001	     35.49714098
      1.16141585	     -0.05393418	     -0.00062532	     -0.19571310	     -0.05587235	      0.88270037	     -0.00037294	     -0.20899493	     -0.00000000	     -0.00000001	     34.91622266
      1.16271183	     -0.05405633	     -0.00062684	     -0.19583563	     -0.05587211	      0.88269797	     -0.00037357	     -0.20900976	     -0.00000000	     -0.00000001	     34.94331977
      1.16400780	     -0.05418902	     -0.00063061	     -0.19596863	     -0.05587181	      0.88269556	     -0.00037423	     -0.20902503	     -0.00000000	     -0.00000001	     34.33545770
      1.16530378	     -0.05431588	     -0.00063119	     -0.19609592	     -0.05587146	      0.88269312	     -0.00037492	     -0.20904091	     -0.00000000	     -0.00000001	     34.39079871
      1.16659976	     -0.05445207	     -0.00063368	     -0.19623249	     -0.05587105	      0.88269067	     -0.00037563	     -0.20905741	     -0.00000000	     -0.00000001	     33.77355552
      1.16789573	     -0.05458211	     -0.00063302	     -0.19636303	     -0.05587058	      0.88268820	     -0.00037636	     -0.20907462	     -0.00000000	     -0.00000001	     33.83149502
      1.16919171	     -0.05471985	     -0.00063402	     -0.19650124	     -0.05587005	      0.88268571	     -0.00037711	     -0.20909251	     -0.00000000	     -0.00000001	     33.22402401
      1.17048769	     -0.05485131	     -0.00063214	     -0.19663328	     -0.05586946	      0.88268320	     -0.00037789	     -0.20911114	     -0.00000000	     -0.00000001	     33.25681123
      1.17178367	     -0.05498970	     -0.00063184	     -0.19677222	     -0.05586880	      0.88268067	     -0.00037870	     -0.20913047	     -0.00000000	     -0.00000001	     32.67065799
      1.17307964	     -0.05512212	     -0.00062909	     -0.19690528	     -0.05586807	      0.88267811	     -0.00037953	     -0.20915054	     -0.00000000	     -0.00000001	     32.65073180
      1.17437562	     -0.05525862	     -0.00062750	     -0.19704241	     -0.05586728	      0.88267552	     -0.00038038	     -0.20917129	     -0.00000000	     -0.00000001	     32.09172467
      1.17567160	     -0.05538883	     -0.00062387	     -0.19717332	     -0.05586641	      0.88267290	     -0.00038125	     -0.20919270	     -0.00000000	     -0.00000001	     32.00119921
      1.17696758	     -0.05552181	     -0.00062131	     -0.19730700	     -0.05586546	      0.88267024	     -0.00038215	     -0.20921468	     -0.00000000	     -0.00000001	     31.47633850
      1.17826355	     -0.05564977	     -0.00061733	     -0.19743572	     -0.05586444	      0.88266755	     -0.00038307	     -0.20923725	     -0.00000000	     -0.00000001	     31.30445978
      1.17984168	     -0.05581093	     -0.00061414	     -0.19759778	     -0.05586309	      0.88266421	     -0.00038422	     -0.20926548	     -0.00000000	     -0.00000001	     30.57500753
      1.18104516	     -0.05592747	     -0.00060978	     -0.19771507	     -0.05586198	      0.88266163	     -0.00038512	     -0.20928760	     -0.00000000	     -0.00000001	     30.56906753
      1.18224865	     -0.05604823	     -0.00060718	     -0.19783655	     -0.05586079	      0.88265900	     -0.00038604	     -0.20931014	     -0.00000000	     -0.00000001	     30.06708278
      1.18377742	     -0.05619555	     -0.00060256	     -0.19798486	     -0.05585917	      0.88265561	     -0.00038725	     -0.20933939	     -0.00000000	     -0.00000002	     29.82009947
      1.18530620	     -0.05634690	     -0.00060003	     -0.19813715	     -0.05585743	      0.88265214	     -0.00038848	     -0.20936919	     -0.00000000	     -0.00000002	     29.01817924
      1.18645053	     -0.05645037	     -0.00059567	     -0.19824142	     -0.05585605	      0.88264950	     -0.00038943	     -0.20939184	     -0.00000000	     -0.00000002	     29.03897557
      1.18759486	     -0.05655781	     -0.00059336	     -0.19834961	     -0.05585459	      0.88264682	     -0.00039040	     -0.20941473	     -0.00000000	     -0.00000002	     28.60185511
      1.18922049	     -0.05670738	     -0.00058927	     -0.19850028	     -0.05585238	      0.88264294	     -0.00039180	     -0.20944772	     -0.00000000	     -0.00000002	     28.26434094
      1.19063612	     -0.05684020	     -0.00058708	     -0.19863405	     -0.05585033	      0.88263949	     -0.00039305	     -0.20947684	     -0.00000000	     -0.00000002	     27.70623628
      1.19205175	     -0.05696491	     -0.00058306	     -0.19875978	     -0.05584816	      0.88263598	     -0.00039433	     -0.20950631	     -0.00000000	     -0.00000002	     27.60179903
      1.19346738	     -0.05709436	     -0.00058152	     -0.19889020	     -0.05584586	      0.88263241	     -0.00039564	     -0.20953595	     -0.00000000	     -0.00000002	     26.95962252
      1.19472335	     -0.05719940	     -0.00057763	     -0.19899619	     -0.05584372	      0.88262919	     -0.00039683	     -0.20956240	     -0.00000000	     -0.00000002	     26.93620555
      1.19597933	     -0.05730834	     -0.00057577	     -0.19910604	     -0.05584147	      0.88262592	     -0.00039803	     -0.20958888	     -0.00000000	     -0.00000002	     26.50573806
      1.19723530	     -0.05741061	     -0.00057271	     -0.19920926	     -0.05583912	      0.88262261	     -0.00039926	     -0.20961538	     -0.00000000	     -0.00000002	     26.33680075
      1.19892645	     -0.05754693	     -0.00056985	     -0.19934686	     -0.05583579	      0.88261808	     -0.00040094	     -0.20965090	     -0.00000000	     -0.00000002	     25.87147678
      1.20022826	     -0.05764262	     -0.00056585	     -0.19944362	     -0.05583309	      0.88261454	     -0.00040226	     -0.20967808	     -0.00000000	     -0.00000002	     25.81972167
      1.20153007	     -0.05774090	     -0.00056360	     -0.19954292	     -0.05583027	      0.88261096	     -0.00040360	     -0.20970500	     -0.00000000	     -0.00000002	     25.45406276
      1.20283188	     -0.05783360	     -0.00056014	     -0.19963669	     -0.05582733	      0.88260734	     -0.00040496	     -0.20973171	     -0.00000000	     -0.00000002	     25.32353430
      1.20447380	     -0.05795170	     -0.00055746	     -0.19975611	     -0.05582345	      0.88260273	     -0.00040671	     -0.20976505	     -0.00000000	     -0.00000002	     24.92738066
      1.20576265	     -0.05803423	     -0.00055346	     -0.19983975	     -0.05582026	      0.88259907	     -0.00040810	     -0.20979093	     -0.00000000	     -0.00000002	     24.92126517
      1.20705150	     -0.05811835	     -0.00055129	     -0.19992493	     -0.05581695	      0.88259539	     -0.00040951	     -0.20981644	     -0.00000000	     -0.00000002	     24.63369713
      1.20834035	     -0.05819526	     -0.00054797	     -0.20000296	     -0.05581352	      0.88259169	     -0.00041094	     -0.20984157	     -0.00000000	     -0.00000002	     24.54045659
      1.21004885	     -0.05829745	     -0.00054528	     -0.20010658	     -0.05580877	      0.88258676	     -0.00041286	     -0.20987425	     -0.00000000	     -0.00000002	     24.21327702
      1.21133794	     -0.05836621	     -0.00054171	     -0.20017650	     -0.05580503	      0.88258302	     -0.00041433	     -0.20989848	     -0.00000000	     -0.00000002	     24.22491801
      1.21262703	     -0.05843707	     -0.00053991	     -0.20024845	     -0.05580117	      0.88257927	     -0.00041582	     -0.20992228	     -0.00000000	     -0.00000002	     23.98342077
      1.21418123	     -0.05851270	     -0.00053599	     -0.20032548	     -0.05579634	      0.88257475	     -0.00041763	     -0.20995043	     -0.00000000	     -0.00000002	     23.94092713
      1.21557860	     -0.05858178	     -0.00053423	     -0.20039577	     -0.05579183	      0.88257069	     -0.00041929	     -0.20997515	     -0.00000000	     -0.00000002	     23.64931618
      1.21697598	     -0.05863886	     -0.00053030	     -0.20045413	     -0.05578717	      0.88256664	     -0.00042095	     -0.20999937	     -0.00000000	     -0.00000002	     23.68656056
      1.21837335	     -0.05869996	     -0.00052909	     -0.20051644	     -0.05578234	      0.88256259	     -0.00042264	     -0.21002302	     -0.00000000	     -0.00000002	     23.39178368
      1.21977072	     -0.05875031	     -0.00052544	     -0.20056809	     -0.05577736	      0.88255857	     -0.00042434	     -0.21004623	     -0.00000000	     -0.00000002	     23.45186289
      1.22116810	     -0.05880461	     -0.00052427	     -0.20062361	     -0.05577222	      0.88255457	     -0.00042606	     -0.21006889	     -0.00000000	     -0.00000002	     23.17283620
      1.22256547	     -0.05884717	     -0.00052017	     -0.20066748	     -0.05576692	      0.88255061	     -0.00042779	     -0.21009108	     -0.00000000	     -0.00000002	     23.25134834
      1.22396284	     -0.05889455	     -0.00051882	     -0.20071611	     -0.05576146	      0.88254667	     -0.00042954	     -0.21011270	     -0.00000000	     -0.00000002	     22.97387919
      1.22536021	     -0.05893108	     -0.00051468	     -0.20075398	     -0.05575584	      0.88254278	     -0.00043130	     -0.21013386	     -0.00000000	     -0.00000002	     23.07714240
      1.22675759	     -0.05896986	     -0.00051441	     -0.20079397	     -0.05575006	      0.88253893	     -0.00043307	     -0.21015455	     -0.00000000	     -0.00000002	     22.80400432
      1.22815496	     -0.05900049	     -0.00051147	     -0.20082590	     -0.05574411	      0.88253513	     -0.00043486	     -0.21017499	     -0.00000000	     -0.00000002	     22.90220598
      1.22955233	     -0.05903678	     -0.00051080	     -0.20086343	     -0.05573800	      0.88253138	     -0.00043665	     -0.21019509	     -0.00000000	     -0.00000002	     22.65646141
      1.23094970	     -0.05905979	     -0.00050644	     -0.20088781	     -0.05573172	      0.88252769	     -0.00043846	     -0.21021488	     -0.00000000	     -0.00000002	     22.77823034
      1.23234708	     -0.05908629	     -0.00050517	     -0.20091558	     -0.05572528	      0.88252406	     -0.00044027	     -0.21023416	     -0.00000000	     -0.00000002	     22.56974948
      1.23374445	     -0.05910044	     -0.00050136	     -0.20093108	     -0.05571868	      0.88252050	     -0.00044209	     -0.21025295	     -0.00000000	     -0.00000002	     22.73309890
      1.23514182	     -0.05911959	     -0.00050079	     -0.20095150	     -0.05571191	      0.88251700	     -0.00044392	     -0.21027113	     -0.00000000	     -0.00000002	     22.54968941
      1.23653920	     -0.05912646	     -0.00049754	     -0.20095971	     -0.05570497	      0.88251357	     -0.00044576	     -0.21028873	     -0.00000000	     -0.00000002	     22.72355197
      1.23793657	     -0.05913611	     -0.00049756	     -0.20097061	     -0.05569787	      0.88251022	     -0.00044760	     -0.21030560	     -0.00000000	     -0.00000002	     22.58568432
      1.23933394	     -0.05913197	     -0.00049508	     -0.20096780	     -0.05569061	      0.88250694	     -0.00044945	     -0.21032171	     -0.00000000	     -0.00000002	     22.76300722
      1.24073131	     -0.05912768	     -0.00049531	     -0.20096476	     -0.05568317	      0.88250375	     -0.00045131	     -0.21033687	     -0.00000000	     -0.00000002	     22.67386133
      1.24212869	     -0.05910404	     -0.00049209	     -0.20094250	     -0.05567557	      0.88250064	     -0.00045317	     -0.21035094	     -0.00000000	     -0.00000001	     22.86188745
      1.24352606	     -0.05907435	     -0.00049072	     -0.20091411	     -0.05566781	      0.88249762	     -0.00045503	     -0.21036356	     -0.00000000	     -0.00000001	     22.83489574
      1.24492343	     -0.05902369	     -0.00048579	     -0.20086488	     -0.05565989	      0.88249470	     -0.00045690	     -0.21037456	     -0.00000000	     -0.00000001	     23.02629099
      1.24632080	     -0.05896428	     -0.00048270	     -0.20080684	     -0.05565180	      0.88249187	     -0.00045877	     -0.21038366	     -0.00000000	     -0.00000001	     23.06497281
      1.24771818	     -0.05888056	     -0.00047648	     -0.20072456	     -0.05564355	      0.88248916	     -0.00046064	     -0.21039079	     -0.00000000	     -0.00000001	     23.27679662
      1.24911555	     -0.05878923	     -0.00047357	     -0.20063458	     -0.05563515	      0.88248655	     -0.00046251	     -0.21039573	     -0.00000000	     -0.00000001	     23.38944651
      1.25051292	     -0.05867269	     -0.00046704	     -0.20051946	     -0.05562658	      0.88248407	     -0.00046439	     -0.21039830	     -0.00000000	     -0.00000001	     23.64722397
      1.25191030	     -0.05854470	     -0.00046275	     -0.20039282	     -0.05561787	      0.88248171	     -0.00046626	     -0.21039815	     -0.00000000	     -0.00000001	     23.85408820
      1.25330767	     -0.05839055	     -0.00045488	     -0.20024011	     -0.05560901	      0.88247950	     -0.00046814	     -0.21039513	     -0.00000000	     -0.00000001	     24.15514771
      1.25470504	     -0.05822714	     -0.00045026	     -0.20007801	     -0.05560000	      0.88247742	     -0.00047002	     -0.21038900	     -0.00000000	     -0.00000001	     24.43899015
      1.25610241	     -0.05803911	     -0.00044193	     -0.19989137	     -0.05559085	      0.88247550	     -0.00047190	     -0.21037973	     -0.00000000	     -0.00000001	     24.76850439
      1.25749979	     -0.05784446	     -0.00043786	     -0.19969794	     -0.05558156	      0.88247374	     -0.00047377	     -0.21036719	     -0.00000000	     -0.00000001	     25.14010905
      1.25889716	     -0.05762628	     -0.00042971	     -0.19948106	     -0.05557214	      0.88247216	     -0.00047565	     -0.21035142	     -0.00000000	     -0.00000001	     25.50930344
      1.26011174	     -0.05743563	     -0.00042712	     -0.19929138	     -0.05556385	      0.88247093	     -0.00047728	     -0.21033506	     -0.00000000	     -0.00000001	     25.87759959
      1.26132631	     -0.05723158	     -0.00042217	     -0.19908832	     -0.05555547	      0.88246984	     -0.00047892	     -0.21031636	     -0.00000000	     -0.00000001	     26.23051526
      1.26285039	     -0.05697044	     -0.00041852	     -0.19882830	     -0.05554484	      0.88246869	     -0.00048096	     -0.21028962	     -0.00000000	     -0.00000000	     26.72059579
      1.26437446	     -0.05669319	     -0.00041259	     -0.19855217	     -0.05553407	      0.88246779	     -0.00048300	     -0.21025942	     -0.00000000	     -0.00000000	     27.20003151
      1.26555461	     -0.05647909	     -0.00041167	     -0.19833880	     -0.05552565	      0.88246727	     -0.00048458	     -0.21023367	     -0.00000000	     -0.00000000	     27.61775368
      1.26673475	     -0.05625749	     -0.00040873	     -0.19811794	     -0.05551716	      0.88246691	     -0.00048616	     -0.21020602	     -0.00000000	     -0.00000000	     27.99855712
      1.26829630	     -0.05596274	     -0.00040715	     -0.19782404	     -0.05550583	      0.88246668	     -0.00048824	     -0.21016665	     -0.00000000	     -0.00000000	     28.55517480
      1.26969359	     -0.05569005	     -0.00040356	     -0.19755213	     -0.05549560	      0.88246672	     -0.00049010	     -0.21012888	     -0.00000000	      0.00000000	     29.01758677
      1.27109088	     -0.05541921	     -0.00040340	     -0.19728190	     -0.05548530	      0.88246700	     -0.00049195	     -0.21008880	     -0.00000000	      0.00000000	     29.53110772
      1.27229464	     -0.05517682	     -0.00039956	     -0.19704011	     -0.05547637	      0.88246744	     -0.00049354	     -0.21005255	     -0.00000000	      0.00000000	     29.92754760
      1.27349839	     -0.05493620	     -0.00039855	     -0.19679996	     -0.05546740	      0.88246805	     -0.00049512	     -0.21001472	     -0.00000000	      0.00000000	     30.35746215
      1.27470215	     -0.05469019	     -0.00039572	     -0.19655444	     -0.05545838	      0.88246884	     -0.00049670	     -0.20997543	     -0.00000000	      0.00000001	     30.78349388
      1.27635987	     -0.05435039	     -0.00039367	     -0.19621520	     -0.05544591	      0.88247023	     -0.00049886	     -0.20991897	     -0.00000000	      0.00000001	     31.38623343
      1.27755885	     -0.05409905	     -0.00039002	     -0.19596428	     -0.05543685	      0.88247144	     -0.00050041	     -0.20987662	     -0.00000000	      0.00000001	     31.82473929
      1.27875783	     -0.05385129	     -0.00038900	     -0.19571682	     -0.05542776	      0.88247283	     -0.00050195	     -0.20983307	     -0.00000000	      0.00000001	     32.25294224
      1.28023141	     -0.05354315	     -0.00038523	     -0.19540906	     -0.05541656	      0.88247477	     -0.00050384	     -0.20977810	     -0.00000000	      0.00000001	     32.80850796
      1.28150087	     -0.05328130	     -0.00038428	     -0.19514744	     -0.05540690	      0.88247665	     -0.00050545	     -0.20972958	     -0.00000000	      0.00000001	     33.26343429
      1.28277032	     -0.05301656	     -0.00038036	     -0.19488296	     -0.05539722	      0.88247871	     -0.00050705	     -0.20968013	     -0.00000000	      0.00000001	     33.74831685
      1.28403977	     -0.05275456	     -0.00037985	     -0.19462107	     -0.05538753	      0.88248095	     -0.00050864	     -0.20962982	     -0.00000000	      0.00000001	     34.21067543
      1.28530923	     -0.05249066	     -0.00037695	     -0.19435731	     -0.05537784	      0.88248337	     -0.00051021	     -0.20957878	     -0.00000000	      0.00000001	     34.69032742
      1.28657868	     -0.05223063	     -0.00037655	     -0.19409731	     -0.05536815	      0.88248596	     -0.00051177	     -0.20952709	     -0.00000000	      0.00000001	     35.14411455
      1.28784813	     -0.05196885	     -0.00037316	     -0.19383561	     -0.05535846	      0.88248871	     -0.00051332	     -0.20947483	     -0.00000000	      0.00000002	     35.62915882
      1.28911759	     -0.05171128	     -0.00037256	     -0.19357798	     -0.05534879	      0.88249161	     -0.00051486	     -0.20942204	     -0.00000000	      0.00000002	     36.08716474
      1.29038704	     -0.05145158	     -0.00036867	     -0.19331828	     -0.05533914	      0.88249467	     -0.00051638	     -0.20936879	     -0.00000000	      0.00000002	     36.57951491
      1.29165649	     -0.05119607	     -0.00036812	     -0.19306263	     -0.05532950	      0.88249786	     -0.00051788	     -0.20931511	     -0.00000000	      0.00000002	     37.03834646
      1.29292595	     -0.05093920	     -0.00036383	     -0.19280570	     -0.05531989	      0.88250119	     -0.00051937	     -0.20926107	     -0.00000000	      0.00000002	     37.52924202
      1.29419540	     -0.05068854	     -0.00036384	     -0.19255480	     -0.05531031	      0.88250464	     -0.00052085	     -0.20920673	     -0.00000000	      0.00000002	     37.98483834
      1.29529915	     -0.05047204	     -0.00036044	     -0.19233815	     -0.05530202	      0.88250774	     -0.00052212	     -0.20915930	     -0.00000000	      0.00000002	     38.38395274
      1.29640290	     -0.05025921	     -0.00035955	     -0.19212508	     -0.05529375	      0.88251092	     -0.00052337	     -0.20911173	     -0.00000000	      0.00000002	     38.77700131
      1.29777940	     -0.04999480	     -0.00035648	     -0.19186038	     -0.05528348	      0.88251499	     -0.00052493	     -0.20905227	     -0.00000000	      0.00000002	     39.28114356
      1.29915589	     -0.04973399	     -0.00035522	     -0.19159918	     -0.05527327	      0.88251917	     -0.00052646	     -0.20899269	     -0.00000000	      0.00000002	     39.78812432
      1.30023905	     -0.04952885	     -0.00035127	     -0.19139380	     -0.05526527	      0.88252253	     -0.00052765	     -0.20894576	     -0.00000000	      0.00000002	     40.17501718
      1.30132220	     -0.04932707	     -0.00034961	     -0.19119167	     -0.05525732	      0.88252595	     -0.00052883	     -0.20889880	     -0.00000000	      0.00000002	     40.55971035
      1.30272668	     -0.04906796	     -0.00034592	     -0.19093212	     -0.05524707	      0.88253045	     -0.00053034	     -0.20883793	     -0.00000000	      0.00000002	     41.06207082
      1.30413115	     -0.04881402	     -0.00034471	     -0.19067762	     -0.05523690	      0.88253502	     -0.00053183	     -0.20877715	     -0.00000000	      0.00000002	     41.57335607
      1.30514159	     -0.04863241	     -0.00034088	     -0.19049566	     -0.05522964	      0.88253836	     -0.00053289	     -0.20873352	     -0.00000000	      0.00000002	     41.90896787
      1.30615203	     -0.04845339	     -0.00033838	     -0.19031624	     -0.05522242	      0.88254172	     -0.00053393	     -0.20868998	     -0.00000000	      0.00000002	     42.25881348
      1.30765282	     -0.04819037	     -0.00033305	     -0.19005263	     -0.05521178	      0.88254676	     -0.00053547	     -0.20862553	     -0.00000000	      0.00000002	     42.77149349
      1.30889773	     -0.04797630	     -0.00032968	     -0.18983800	     -0.05520304	      0.88255097	     -0.00053672	     -0.20857230	     -0.00000000	      0.00000002	     43.20659933
      1.31014263	     -0.04776477	     -0.00032442	     -0.18962594	     -0.05519438	      0.88255520	     -0.00053796	     -0.20851933	     -0.00000000	      0.00000002	     43.64441562
      1.31138754	     -0.04755586	     -0.00032175	     -0.18941638	     -0.05518580	      0.88255945	     -0.00053918	     -0.20846661	     -0.00000000	      0.00000002	     44.11269321
      1.31263244	     -0.04734784	     -0.00031596	     -0.18920778	     -0.05517731	      0.88256372	     -0.00054038	     -0.20841415	     -0.00000000	      0.00000002	     44.57026340
      1.31369060	     -0.04717360	     -0.00031410	     -0.18903293	     -0.05517016	      0.88256734	     -0.00054139	     -0.20836975	     -0.00000000	      0.00000002	     44.95546885
      1.31474876	     -0.04700071	     -0.00031044	     -0.18885947	     -0.05516307	      0.88257097	     -0.00054238	     -0.20832555	     -0.00000000	      0.00000002	     45.33451987
      1.31608755	     -0.04678502	     -0.00030754	     -0.18864296	     -0.05515421	      0.88257556	     -0.00054362	     -0.20826994	     -0.00000000	      0.00000002	     45.82447009
      1.31742634	     -0.04657001	     -0.00030346	     -0.18842714	     -0.05514545	      0.88258014	     -0.00054484	     -0.20821476	     -0.00000000	      0.00000002	     46.30143218
      1.31846288	     -0.04640851	     -0.00030285	     -0.18826490	     -0.05513876	      0.88258367	     -0.00054577	     -0.20817240	     -0.00000000	      0.00000002	     46.64637310
      1.31949943	     -0.04624974	     -0.00030016	     -0.18810544	     -0.05513213	      0.88258720	     -0.00054668	     -0.20813041	     -0.00000000	      0.00000002	     46.98770161
      1.32087225	     -0.04604411	     -0.00029763	     -0.18789883	     -0.05512348	      0.88259185	     -0.00054788	     -0.20807538	     -0.00000000	      0.00000002	     47.45457358
      1.32224508	     -0.04584340	     -0.00029254	     -0.18769720	     -0.05511495	      0.88259647	     -0.00054905	     -0.20802106	     -0.00000000	      0.00000002	     47.90295538
      1.32321785	     -0.04570531	     -0.00029132	     -0.18755835	     -0.05510899	      0.88259974	     -0.00054986	     -0.20798302	     -0.00000000	      0.00000002	     48.20931237
      1.32419063	     -0.04557074	     -0.00028815	     -0.18742306	     -0.05510311	      0.88260298	     -0.00055067	     -0.20794538	     -0.00000000	      0.00000002	     48.50007347
      1.32565786	     -0.04537570	     -0.00028417	     -0.18722689	     -0.05509436	      0.88260784	     -0.00055186	     -0.20788946	     -0.00000000	      0.00000002	     48.93880900
      1.32687462	     -0.04522247	     -0.00027971	     -0.18707273	     -0.05508724	      0.88261184	     -0.00055282	     -0.20784394	     -0.00000000	      0.00000002	     49.26254046
      1.32809138	     -0.04507846	     -0.00027721	     -0.18692770	     -0.05508023	      0.88261580	     -0.00055377	     -0.20779931	     -0.00000000	      0.00000002	     49.60911019
      1.32930814	     -0.04494363	     -0.00027252	     -0.18679190	     -0.05507335	      0.88261972	     -0.00055470	     -0.20775569	     -0.00000000	      0.00000002	     49.89136253
      1.33039879	     -0.04483204	     -0.00027100	     -0.18667933	     -0.05506728	      0.88262320	     -0.00055551	     -0.20771753	     -0.00000000	      0.00000002	     50.16868046
      1.33148943	     -0.04472976	     -0.00026756	     -0.18657612	     -0.05506131	      0.88262665	     -0.00055631	     -0.20768035	     -0.00000000	      0.00000002	     50.37539546
      1.33258007	     -0.04463696	     -0.00026568	     -0.18648233	     -0.05505544	      0.88263006	     -0.00055710	     -0.20764425	     -0.00000000	      0.00000002	     50.60590950
      1.33395582	     -0.04453209	     -0.00026204	     -0.18637623	     -0.05504817	      0.88263430	     -0.00055807	     -0.20760033	     -0.00000000	      0.00000002	     50.84441752
      1.33505659	     -0.04445731	     -0.00026110	     -0.18630039	     -0.05504248	      0.88263764	     -0.00055882	     -0.20756654	     -0.00000000	      0.00000002	     51.07421916
      1.33615736	     -0.04438973	     -0.00025843	     -0.18623181	     -0.05503689	      0.88264094	     -0.00055956	     -0.20753396	     -0.00000000	      0.00000002	     51.23396278
      1.33725814	     -0.04432914	     -0.00025721	     -0.18617016	     -0.05503140	      0.88264418	     -0.00056029	     -0.20750258	     -0.00000000	      0.00000002	     51.43128179
      1.33863112	     -0.04426287	     -0.00025424	     -0.18610260	     -0.05502471	      0.88264814	     -0.00056117	     -0.20746511	     -0.00000000	      0.00000002	     51.60728088
      1.33971316	     -0.04421803	     -0.00025372	     -0.18605669	     -0.05501954	      0.88265121	     -0.00056185	     -0.20743688	     -0.00000000	      0.00000002	     51.79451726
      1.34079521	     -0.04417960	     -0.00025127	     -0.18601724	     -0.05501448	      0.88265421	     -0.00056251	     -0.20740978	     -0.00000000	      0.00000002	     51.88758739
      1.34187725	     -0.04414791	     -0.00025010	     -0.18598449	     -0.05500952	      0.88265715	     -0.00056316	     -0.20738382	     -0.00000000	      0.00000002	     52.02263163
      1.34330417	     -0.04411564	     -0.00024727	     -0.18595086	     -0.05500314	      0.88266094	     -0.00056399	     -0.20735131	     -0.00000000	      0.00000002	     52.12688294
      1.34437730	     -0.04409863	     -0.00024701	     -0.18593278	     -0.05499845	      0.88266371	     -0.00056460	     -0.20732815	     -0.00000000	      0.00000002	     52.26451761
      1.34545043	     -0.04408776	     -0.00024514	     -0.18592088	     -0.05499387	      0.88266641	     -0.00056519	     -0.20730609	     -0.00000000	      0.00000002	     52.30807723
      1.34675220	     -0.04408292	     -0.00024454	     -0.18591475	     -0.05498844	      0.88266960	     -0.00056588	     -0.20728082	     -0.00000000	      0.00000002	     52.43557068
      1.34791651	     -0.04408519	     -0.00024243	     -0.18591591	     -0.05498370	      0.88267236	     -0.00056649	     -0.20725959	     -0.00000000	      0.00000002	     52.44233982
      1.34908083	     -0.04409478	     -0.00024274	     -0.18592433	     -0.05497908	      0.88267504	     -0.00056708	     -0.20723968	     -0.00000000	      0.00000002	     52.55551552
      1.35024514	     -0.04411125	     -0.00024079	     -0.18593970	     -0.05497458	      0.88267763	     -0.00056764	     -0.20722109	     -0.00000000	      0.00000001	     52.52681500
      1.35140946	     -0.04413451	     -0.00024128	     -0.18596180	     -0.05497019	      0.88268013	     -0.00056820	     -0.20720380	     -0.00000000	      0.00000001	     52.63477091
      1.35257377	     -0.04416429	     -0.00023963	     -0.18599049	     -0.05496591	      0.88268254	     -0.00056873	     -0.20718779	     -0.00000000	      0.00000001	     52.56861553
      1.35373808	     -0.04420062	     -0.00024057	     -0.18602566	     -0.05496175	      0.88268485	     -0.00056924	     -0.20717306	     -0.00000000	      0.00000001	     52.65498471
      1.35490240	     -0.04424315	     -0.00023890	     -0.18606712	     -0.05495769	      0.88268708	     -0.00056974	     -0.20715958	     -0.00000000	      0.00000001	     52.54343071
      1.35606671	     -0.04429189	     -0.00024003	     -0.18611472	     -0.05495374	      0.88268921	     -0.00057022	     -0.20714734	     -0.00000000	      0.00000001	     52.60435095
      1.35723103	     -0.04434627	     -0.00023811	     -0.18616806	     -0.05494990	      0.88269124	     -0.00057069	     -0.20713633	     -0.00000000	      0.00000001	     52.44210494
      1.35839534	     -0.04440709	     -0.00023913	     -0.18622776	     -0.05494617	      0.88269318	     -0.00057113	     -0.20712653	     -0.00000000	      0.00000001	     52.46462736
      1.35955966	     -0.04447387	     -0.00023727	     -0.18629353	     -0.05494254	      0.88269502	     -0.00057156	     -0.20711793	     -0.00000000	      0.00000001	     52.24844409
      1.36072397	     -0.04454654	     -0.00023851	     -0.18636510	     -0.05493901	      0.88269677	     -0.00057197	     -0.20711053	     -0.00000000	      0.00000001	     52.24033561
      1.36188829	     -0.04462472	     -0.00023679	     -0.18644230	     -0.05493559	      0.88269842	     -0.00057236	     -0.20710429	     -0.00000000	      0.00000001	     51.98010553
      1.36305260	     -0.04470835	     -0.00023824	     -0.18652486	     -0.05493226	      0.88269997	     -0.00057274	     -0.20709920	     -0.00000000	      0.00000001	     51.94069588
      1.36421692	     -0.04479713	     -0.00023670	     -0.18661266	     -0.05492904	      0.88270143	     -0.00057310	     -0.20709522	     -0.00000000	      0.00000001	     51.64140598
      1.36538123	     -0.04489092	     -0.00023826	     -0.18670541	     -0.05492590	      0.88270279	     -0.00057344	     -0.20709234	     -0.00000000	      0.00000001	     51.56907013
      1.36654555	     -0.04498941	     -0.00023684	     -0.18680297	     -0.05492287	      0.88270406	     -0.00057377	     -0.20709051	     -0.00000000	      0.00000001	     51.23689959
      1.36770986	     -0.04509244	     -0.00023844	     -0.18690499	     -0.05491992	      0.88270524	     -0.00057407	     -0.20708973	     -0.00000000	      0.00000001	     51.13544186
      1.36887417	     -0.04519968	     -0.00023717	     -0.18701132	     -0.05491707	      0.88270632	     -0.00057436	     -0.20708994	     -0.00000000	      0.00000001	     50.78165049
      1.37003849	     -0.04531095	     -0.00023876	     -0.18712163	     -0.05491430	      0.88270732	     -0.00057464	     -0.20709112	     -0.00000000	      0.00000001	     50.65500194
      1.37120280	     -0.04542620	     -0.00023782	     -0.18723600	     -0.05491162	      0.88270823	     -0.00057490	     -0.20709324	     -0.00000000	      0.00000001	     50.28884035
      1.37236712	     -0.04554535	     -0.00023969	     -0.18735421	     -0.05490902	      0.88270905	     -0.00057514	     -0.20709625	     -0.00000000	      0.00000000	     50.13657455
      1.37353143	     -0.04566801	     -0.00023916	     -0.18747602	     -0.05490651	      0.88270978	     -0.00057536	     -0.20710014	     -0.00000000	      0.00000000	     49.75993235
      1.37469575	     -0.04579408	     -0.00024099	     -0.18760120	     -0.05490407	      0.88271043	     -0.00057557	     -0.20710487	     -0.00000000	      0.00000000	     49.57832186
      1.37586006	     -0.04592332	     -0.00024072	     -0.18772962	     -0.05490171	      0.88271100	     -0.00057576	     -0.20711041	     -0.00000000	      0.00000000	     49.19525886
      1.37702438	     -0.04605561	     -0.00024249	     -0.18786106	     -0.05489943	      0.88271149	     -0.00057594	     -0.20711673	     -0.00000000	      0.00000000	     48.98624019
      1.37818869	     -0.04619078	     -0.00024251	     -0.18799545	     -0.05489722	      0.88271191	     -0.00057610	     -0.20712381	     -0.00000000	      0.00000000	     48.60204704
      1.37935301	     -0.04632872	     -0.00024424	     -0.18813258	     -0.05489507	      0.88271224	     -0.00057624	     -0.20713161	     -0.00000000	      0.00000000	     48.36561052
      1.38051732	     -0.04646925	     -0.00024436	     -0.18827238	     -0.05489300	      0.88271251	     -0.00057637	     -0.20714010	      0.00000000	      0.00000000	     47.98183335
      1.38168164	     -0.04661248	     -0.00024568	     -0.18841485	     -0.05489099	      0.88271271	     -0.00057648	     -0.20714927	      0.00000000	      0.00000000	     47.72234379
      1.38284595	     -0.04675864	     -0.00024591	     -0.18856031	     -0.05488904	      0.88271283	     -0.00057657	     -0.20715907	      0.00000000	      0.00000000	     47.34489348
      1.38427438	     -0.04694042	     -0.00024795	     -0.18874122	     -0.05488673	      0.88271290	     -0.00057667	     -0.20717192	      0.00000000	      0.00000000	     47.05509211
      1.38534082	     -0.04707778	     -0.00024764	     -0.18887801	     -0.05488506	      0.88271289	     -0.00057672	     -0.20718207	      0.00000000	     -0.00000000	     46.62288128
      1.38640726	     -0.04721651	     -0.00024903	     -0.18901613	     -0.05488344	      0.88271283	     -0.00057677	     -0.20719267	      0.00000000	     -0.00000000	     46.36529228
      1.38779480	     -0.04739895	     -0.00024967	     -0.18919785	     -0.05488139	      0.88271268	     -0.00057680	     -0.20720709	      0.00000000	     -0.00000000	     45.89571600
      1.38918234	     -0.04758310	     -0.00025243	     -0.18938125	     -0.05487941	      0.88271245	     -0.00057681	     -0.20722218	      0.00000000	     -0.00000000	     45.65762502
      1.39018813	     -0.04771749	     -0.00025211	     -0.18951518	     -0.05487802	      0.88271223	     -0.00057681	     -0.20723351	      0.00000000	     -0.00000000	     45.19009394
      1.39119392	     -0.04785258	     -0.00025353	     -0.18964979	     -0.05487665	      0.88271198	     -0.00057679	     -0.20724514	      0.00000000	     -0.00000000	     44.92381725
      1.39268450	     -0.04805403	     -0.00025479	     -0.18985057	     -0.05487469	      0.88271155	     -0.00057675	     -0.20726290	      0.00000000	     -0.00000000	     44.42102339
      1.39395317	     -0.04822631	     -0.00025759	     -0.19002226	     -0.05487307	      0.88271112	     -0.00057669	     -0.20727847	      0.00000000	     -0.00000000	     44.11350896
      1.39522185	     -0.04839901	     -0.00025871	     -0.19019445	     -0.05487148	      0.88271064	     -0.00057662	     -0.20729440	      0.00000000	     -0.00000000	     43.60068227
      1.39649052	     -0.04857079	     -0.00026162	     -0.19036570	     -0.05486993	      0.88271011	     -0.00057653	     -0.20731066	      0.00000000	     -0.00000000	     43.36449821
      1.39761565	     -0.04872458	     -0.00026213	     -0.19051911	     -0.05486859	      0.88270960	     -0.00057643	     -0.20732531	      0.00000000	     -0.00000000	     42.85864507
      1.39874078	     -0.04887753	     -0.00026455	     -0.19067163	     -0.05486727	      0.88270906	     -0.00057632	     -0.20734015	      0.00000000	     -0.00000000	     42.58979111
      1.39986591	     -0.04902950	     -0.00026576	     -0.19082324	     -0.05486597	      0.88270848	     -0.00057620	     -0.20735512	      0.00000000	     -0.00000000	     42.18785543
      1.40137273	     -0.04923193	     -0.00026897	     -0.19102518	     -0.05486426	      0.88270766	     -0.00057601	     -0.20737531	      0.00000000	     -0.00000000	     41.81126692
      1.40253929	     -0.04938713	     -0.00026990	     -0.19118007	     -0.05486295	      0.88270700	     -0.00057585	     -0.20739101	      0.00000000	     -0.00000000	     41.33298070
      1.40370585	     -0.04954089	     -0.00027257	     -0.19133349	     -0.05486166	      0.88270630	     -0.00057567	     -0.20740672	      0.00000000	     -0.00000000	     41.05953512
      1.40487241	     -0.04969313	     -0.00027408	     -0.19148545	     -0.05486038	      0.88270558	     -0.00057548	     -0.20742240	      0.00000000	     -0.00000000	     40.64399835
      1.40634222	     -0.04988269	     -0.00027770	     -0.19167464	     -0.05485878	      0.88270463	     -0.00057523	     -0.20744209	      0.00000000	     -0.00000000	     40.31401037
      1.40750000	     -0.05003013	     -0.00027907	     -0.19182185	     -0.05485752	      0.88270385	     -0.00057501	     -0.20745750	      0.00000000	     -0.00000000	     39.83831414
      1.40865778	     -0.05017582	     -0.00028246	     -0.19196727	     -0.05485627	      0.88270306	     -0.00057478	     -0.20747280	      0.00000000	     -0.00000000	     39.58599531
      1.40981556	     -0.05031958	     -0.00028503	     -0.19211082	     -0.05485502	      0.88270224	     -0.00057453	     -0.20748797	      0.00000000	     -0.00000000	     39.19509352
      1.41134503	     -0.05050626	     -0.00029036	     -0.19229718	     -0.05485336	      0.88270113	     -0.00057419	     -0.20750777	      0.00000000	     -0.00000001	     38.88081249
      1.41250909	     -0.05064556	     -0.00029322	     -0.19243630	     -0.05485210	      0.88270027	     -0.00057392	     -0.20752263	      0.00000000	     -0.00000001	     38.41222967
      1.41367315	     -0.05078227	     -0.00029814	     -0.19257279	     -0.05485083	      0.88269939	     -0.00057364	     -0.20753728	      0.00000000	     -0.00000001	     38.19512884
      1.41483722	     -0.05091624	     -0.00030239	     -0.19270658	     -0.05484954	      0.88269849	     -0.00057334	     -0.20755170	      0.00000000	     -0.00000001	     37.82380097
      1.41639747	     -0.05109136	     -0.00031008	     -0.19288142	     -0.05484781	      0.88269727	     -0.00057293	     -0.20757065	      0.00000000	     -0.00000001	     37.56341474
      1.41756078	     -0.05121835	     -0.00031468	     -0.19300827	     -0.05484650	      0.88269634	     -0.00057262	     -0.20758448	      0.00000000	     -0.00000001	     37.09947541
      1.41872409	     -0.05134222	     -0.00032133	     -0.19313195	     -0.05484517	      0.88269540	     -0.00057229	     -0.20759804	      0.00000000	     -0.00000001	     36.92883341
      1.42014074	     -0.05148860	     -0.00032844	     -0.19327815	     -0.05484353	      0.88269424	     -0.00057188	     -0.20761419	      0.00000000	     -0.00000001	     36.46700568
      1.42141272	     -0.05161571	     -0.00033696	     -0.19340506	     -0.05484203	      0.88269318	     -0.00057149	     -0.20762833	      0.00000000	     -0.00000001	     36.38172822
      1.42268470	     -0.05173861	     -0.00034374	     -0.19352782	     -0.05484051	      0.88269212	     -0.00057110	     -0.20764213	      0.00000000	     -0.00000001	     35.88810161
      1.42395668	     -0.05185729	     -0.00035311	     -0.19364631	     -0.05483896	      0.88269104	     -0.00057070	     -0.20765558	      0.00000000	     -0.00000001	     35.85860131
      1.42522866	     -0.05197164	     -0.00036045	     -0.19376055	     -0.05483738	      0.88268995	     -0.00057029	     -0.20766869	      0.00000000	     -0.00000001	     35.34542543
      1.42650064	     -0.05208167	     -0.00037052	     -0.19387040	     -0.05483577	      0.88268886	     -0.00056986	     -0.20768146	      0.00000000	     -0.00000001	     35.36438531
      1.42777262	     -0.05218728	     -0.00037832	     -0.19397591	     -0.05483413	      0.88268775	     -0.00056943	     -0.20769389	      0.00000000	     -0.00000001	     34.83854248
      1.42904460	     -0.05228852	     -0.00038893	     -0.19407699	     -0.05483245	      0.88268664	     -0.00056899	     -0.20770598	      0.00000000	     -0.00000001	     34.89502122
      1.43031658	     -0.05238537	     -0.00039710	     -0.19417376	     -0.05483074	      0.88268552	     -0.00056854	     -0.20771775	      0.00000000	     -0.00000001	     34.36466294
      1.43158856	     -0.05247799	     -0.00040808	     -0.19426623	     -0.05482899	      0.88268440	     -0.00056808	     -0.20772920	      0.00000000	     -0.00000001	     34.44347150
      1.43286054	     -0.05256640	     -0.00041653	     -0.19435459	     -0.05482720	      0.88268326	     -0.00056761	     -0.20774034	      0.00000000	     -0.00000001	     33.91755547
      1.43413252	     -0.05265079	     -0.00042777	     -0.19443885	     -0.05482537	      0.88268213	     -0.00056713	     -0.20775117	      0.00000000	     -0.00000001	     34.00661864
      1.43540450	     -0.05273118	     -0.00043648	     -0.19451919	     -0.05482351	      0.88268099	     -0.00056664	     -0.20776171	      0.00000000	     -0.00000001	     33.49654285
      1.43667648	     -0.05280758	     -0.00044786	     -0.19459549	     -0.05482160	      0.88267985	     -0.00056615	     -0.20777196	      0.00000000	     -0.00000001	     33.58729229
      1.43794846	     -0.05287968	     -0.00045674	     -0.19466756	     -0.05481965	      0.88267870	     -0.00056564	     -0.20778192	      0.00000000	     -0.00000001	     33.10647277
      1.43922045	     -0.05294730	     -0.00046810	     -0.19473508	     -0.05481766	      0.88267755	     -0.00056513	     -0.20779158	      0.00000000	     -0.00000001	     33.19759736
      1.44049243	     -0.05301029	     -0.00047700	     -0.19479807	     -0.05481563	      0.88267640	     -0.00056460	     -0.20780092	      0.00000000	     -0.00000001	     32.75759883
      1.44176441	     -0.05306868	     -0.00048818	     -0.19485639	     -0.05481355	      0.88267525	     -0.00056407	     -0.20780993	      0.00000000	     -0.00000001	     32.84576426
      1.44303639	     -0.05312238	     -0.00049701	     -0.19491009	     -0.05481143	      0.88267410	     -0.00056354	     -0.20781859	      0.00000000	     -0.00000001	     32.45000423
      1.44430837	     -0.05317136	     -0.00050788	     -0.19495903	     -0.05480927	      0.88267295	     -0.00056299	     -0.20782689	      0.00000000	     -0.00000001	     32.53242641
      1.44558035	     -0.05321548	     -0.00051651	     -0.19500318	     -0.05480706	      0.88267180	     -0.00056244	     -0.20783480	      0.00000000	     -0.00000001	     32.18647616
      1.44685233	     -0.05325492	     -0.00052701	     -0.19504260	     -0.05480481	      0.88267065	     -0.00056188	     -0.20784230	      0.00000000	     -0.00000001	     32.26795409
      1.44812431	     -0.05328973	     -0.00053548	     -0.19507745	     -0.05480252	      0.88266950	     -0.00056131	     -0.20784939	      0.00000000	     -0.00000001	     31.97146710
      1.44939629	     -0.05331985	     -0.00054564	     -0.19510757	     -0.05480018	      0.88266836	     -0.00056074	     -0.20785605	      0.00000000	     -0.00000001	     32.05432600
      1.45066827	     -0.05334505	     -0.00055391	     -0.19513283	     -0.05479780	      0.88266722	     -0.00056016	     -0.20786227	      0.00000000	     -0.00000001	     31.80673031
      1.45194025	     -0.05336550	     -0.00056366	     -0.19515329	     -0.05479538	      0.88266608	     -0.00055958	     -0.20786803	      0.00000000	     -0.00000001	     31.89197380
      1.45321223	     -0.05338130	     -0.00057172	     -0.19516916	     -0.05479291	      0.88266495	     -0.00055899	     -0.20787332	      0.00000000	     -0.00000001	     31.68953033
      1.45448421	     -0.05339269	     -0.00058113	     -0.19518057	     -0.05479040	      0.88266383	     -0.00055839	     -0.20787813	      0.00000000	     -0.00000001	     31.77887017
      1.45575619	     -0.05340000	     -0.00058902	     -0.19518796	     -0.05478785	      0.88266271	     -0.00055779	     -0.20788247	      0.00000000	     -0.00000001	     31.61567754
      1.45702817	     -0.05340344	     -0.00059816	     -0.19519143	     -0.05478526	      0.88266160	     -0.00055719	     -0.20788634	      0.00000000	     -0.00000001	     31.70956408
      1.45830015	     -0.05340296	     -0.00060591	     -0.19519103	     -0.05478263	      0.88266050	     -0.00055658	     -0.20788976	      0.00000000	     -0.00000001	     31.58425630
      1.45957213	     -0.05339855	     -0.00061477	     -0.19518665	     -0.05477996	      0.88265940	     -0.00055597	     -0.20789272	      0.00000000	     -0.00000001	     31.68764207
      1.46084411	     -0.05339008	     -0.00062234	     -0.19517826	     -0.05477724	      0.88265832	     -0.00055535	     -0.20789523	      0.00000000	     -0.00000001	     31.59869009
      1.46237413	     -0.05337459	     -0.00063305	     -0.19516281	     -0.05477393	      0.88265702	     -0.00055461	     -0.20789764	      0.00000000	     -0.00000001	     31.82704979
      1.46349748	     -0.05335961	     -0.00063881	     -0.19514792	     -0.05477146	      0.88265608	     -0.00055406	     -0.20789899	      0.00000000	     -0.00000001	     31.64350051
      1.46462083	     -0.05334166	     -0.00064610	     -0.19513002	     -0.05476897	      0.88265515	     -0.00055351	     -0.20789999	      0.00000000	     -0.00000001	     31.75822511
      1.46613529	     -0.05331250	     -0.00065461	     -0.19510095	     -0.05476556	      0.88265391	     -0.00055277	     -0.20790077	      0.00000000	     -0.00000001	     31.73467100
      1.46748626	     -0.05327938	     -0.00066350	     -0.19506786	     -0.05476248	      0.88265281	     -0.00055211	     -0.20790089	      0.00000000	     -0.00000001	     31.99509122
      1.46883724	     -0.05323608	     -0.00066987	     -0.19502467	     -0.05475936	      0.88265173	     -0.00055144	     -0.20790035	      0.00000000	     -0.00000001	     31.91184856
      1.47000524	     -0.05318933	     -0.00067751	     -0.19497795	     -0.05475663	      0.88265081	     -0.00055087	     -0.20789921	      0.00000000	     -0.00000001	     32.24106211
      1.47117325	     -0.05313437	     -0.00068303	     -0.19492308	     -0.05475388	      0.88264990	     -0.00055029	     -0.20789735	      0.00000000	     -0.00000001	     32.27182215
      1.47257760	     -0.05305812	     -0.00069082	     -0.19484690	     -0.05475054	      0.88264882	     -0.00054960	     -0.20789408	      0.00000000	     -0.00000001	     32.56569447
      1.47398195	     -0.05297041	     -0.00069623	     -0.19475931	     -0.05474716	      0.88264776	     -0.00054891	     -0.20788962	      0.00000000	     -0.00000001	     32.57815900
      1.47512561	     -0.05289022	     -0.00070255	     -0.19467915	     -0.05474439	      0.88264692	     -0.00054835	     -0.20788504	      0.00000000	     -0.00000000	     32.94415099
      1.47626926	     -0.05280280	     -0.00070679	     -0.19459181	     -0.05474160	      0.88264609	     -0.00054779	     -0.20787959	      0.00000000	     -0.00000000	     33.03889049
      1.47770610	     -0.05268470	     -0.00071319	     -0.19447376	     -0.05473807	      0.88264509	     -0.00054708	     -0.20787150	      0.00000000	     -0.00000000	     33.38559971
      1.47914293	     -0.05255948	     -0.00071733	     -0.19434864	     -0.05473452	      0.88264412	     -0.00054639	     -0.20786211	      0.00000000	     -0.00000000	     33.44130935
      1.48023415	     -0.05246049	     -0.00072263	     -0.19424964	     -0.05473181	      0.88264342	     -0.00054586	     -0.20785417	      0.00000000	     -0.00000000	     33.82209952
      1.48132537	     -0.05235854	     -0.00072621	     -0.19414771	     -0.05472910	      0.88264273	     -0.00054533	     -0.20784559	      0.00000000	     -0.00000000	     33.97046268
      1.48282939	     -0.05221307	     -0.00073231	     -0.19400221	     -0.05472534	      0.88264184	     -0.00054461	     -0.20783279	      0.00000000	     -0.00000000	     34.37137057
      1.48433341	     -0.05206174	     -0.00073632	     -0.19385089	     -0.05472158	      0.88264100	     -0.00054390	     -0.20781893	     -0.00000000	     -0.00000000	     34.51243123
      1.48536288	     -0.05195499	     -0.00074122	     -0.19374406	     -0.05471900	      0.88264046	     -0.00054341	     -0.20780886	     -0.00000000	     -0.00000000	     34.92590398
      1.48639236	     -0.05184649	     -0.00074434	     -0.19363553	     -0.05471642	      0.88263995	     -0.00054293	     -0.20779834	     -0.00000000	     -0.00000000	     35.11283283
      1.48800855	     -0.05167397	     -0.00075010	     -0.19346290	     -0.05471238	      0.88263920	     -0.00054218	     -0.20778104	     -0.00000000	     -0.00000000	     35.55117401
      1.48932258	     -0.05153197	     -0.00075379	     -0.19332080	     -0.05470910	      0.88263865	     -0.00054158	     -0.20776634	     -0.00000000	     -0.00000000	     35.76800304
      1.49063662	     -0.05138849	     -0.00075914	     -0.19317716	     -0.05470583	      0.88263814	     -0.00054098	     -0.20775115	     -0.00000000	     -0.00000000	     36.24115502
      1.49195065	     -0.05124391	     -0.00076238	     -0.19303246	     -0.05470257	      0.88263769	     -0.00054039	     -0.20773553	     -0.00000000	     -0.00000000	     36.39701656
      1.49310757	     -0.05111623	     -0.00076770	     -0.19290458	     -0.05469972	      0.88263732	     -0.00053988	     -0.20772146	     -0.00000000	     -0.00000000	     36.86691223
      1.49426448	     -0.05098908	     -0.00077112	     -0.19277726	     -0.05469688	      0.88263700	     -0.00053938	     -0.20770716	     -0.00000000	     -0.00000000	     37.04844911
      1.49542140	     -0.05086340	     -0.00077581	     -0.19265136	     -0.05469405	      0.88263671	     -0.00053888	     -0.20769268	     -0.00000000	     -0.00000000	     37.40006111
      1.49694296	     -0.05070029	     -0.00078075	     -0.19248797	     -0.05469037	      0.88263637	     -0.00053824	     -0.20767350	     -0.00000000	     -0.00000000	     37.68246555
      1.49810975	     -0.05057619	     -0.00078613	     -0.19236360	     -0.05468757	      0.88263616	     -0.00053775	     -0.20765873	     -0.00000000	     -0.00000000	     38.11620439
      1.49927654	     -0.05045285	     -0.00078969	     -0.19224002	     -0.05468480	      0.88263597	     -0.00053727	     -0.20764394	     -0.00000000	     -0.00000000	     38.32023033
      1.50044332	     -0.05033049	     -0.00079433	     -0.19211737	     -0.05468205	      0.88263581	     -0.00053680	     -0.20762915	     -0.00000000	     -0.00000000	     38.68169747
      1.50196260	     -0.05017214	     -0.00079868	     -0.19195868	     -0.05467851	      0.88263564	     -0.00053620	     -0.20760994	     -0.00000000	     -0.00000000	     38.98093210
      1.50309969	     -0.05005480	     -0.00080376	     -0.19184100	     -0.05467589	      0.88263554	     -0.00053575	     -0.20759560	     -0.00000000	     -0.00000000	     39.38936250
      1.50423678	     -0.04993895	     -0.00080720	     -0.19172486	     -0.05467330	      0.88263546	     -0.00053531	     -0.20758132	     -0.00000000	     -0.00000000	     39.60378308
      1.50563654	     -0.04979862	     -0.00081258	     -0.19158412	     -0.05467016	      0.88263538	     -0.00053479	     -0.20756388	     -0.00000000	     -0.00000000	     40.03189700
      1.50687987	     -0.04967628	     -0.00081539	     -0.19146145	     -0.05466742	      0.88263533	     -0.00053432	     -0.20754854	     -0.00000000	     -0.00000000	     40.24683157
      1.50812321	     -0.04955616	     -0.00081997	     -0.19134094	     -0.05466471	      0.88263529	     -0.00053387	     -0.20753337	     -0.00000000	     -0.00000000	     40.65415060
      1.50936654	     -0.04943782	     -0.00082180	     -0.19122227	     -0.05466205	      0.88263527	     -0.00053342	     -0.20751841	     -0.00000000	     -0.00000000	     40.86762206
      1.51060987	     -0.04932120	     -0.00082556	     -0.19110525	     -0.05465943	      0.88263525	     -0.00053298	     -0.20750365	     -0.00000000	     -0.00000000	     41.27010657
      1.51185320	     -0.04920572	     -0.00082600	     -0.19098946	     -0.05465686	      0.88263523	     -0.00053255	     -0.20748909	     -0.00000000	     -0.00000000	     41.48033531
      1.51309654	     -0.04909014	     -0.00082864	     -0.19087349	     -0.05465434	      0.88263521	     -0.00053213	     -0.20747471	     -0.00000000	     -0.00000000	     41.88920987
      1.51433987	     -0.04897510	     -0.00082732	     -0.19075816	     -0.05465188	      0.88263520	     -0.00053171	     -0.20746046	     -0.00000000	     -0.00000000	     42.09746043
      1.51543160	     -0.04887601	     -0.00082843	     -0.19065873	     -0.05464975	      0.88263518	     -0.00053136	     -0.20744807	     -0.00000000	     -0.00000000	     42.40314175
      1.51652334	     -0.04877918	     -0.00082662	     -0.19056165	     -0.05464767	      0.88263515	     -0.00053100	     -0.20743583	     -0.00000000	     -0.00000000	     42.60355214
      1.51788295	     -0.04866455	     -0.00082547	     -0.19044665	     -0.05464514	      0.88263511	     -0.00053057	     -0.20742092	     -0.00000000	     -0.00000000	     42.91446304
      1.51924256	     -0.04855464	     -0.00082199	     -0.19033641	     -0.05464268	      0.88263506	     -0.00053015	     -0.20740644	     -0.00000000	     -0.00000000	     43.16006531
      1.52034116	     -0.04846807	     -0.00082082	     -0.19024953	     -0.05464075	      0.88263500	     -0.00052982	     -0.20739508	     -0.00000000	     -0.00000000	     43.42050103
      1.52143976	     -0.04838325	     -0.00081736	     -0.19016444	     -0.05463886	      0.88263493	     -0.00052950	     -0.20738400	     -0.00000000	     -0.00000000	     43.61986295
      1.52281293	     -0.04827990	     -0.00081360	     -0.19006074	     -0.05463657	      0.88263482	     -0.00052910	     -0.20737054	     -0.00000000	     -0.00000000	     43.90472744
      1.52418609	     -0.04818059	     -0.00080695	     -0.18996115	     -0.05463435	      0.88263468	     -0.00052872	     -0.20735750	     -0.00000000	     -0.00000000	     44.12289409
      1.52523497	     -0.04810795	     -0.00080389	     -0.18988822	     -0.05463271	      0.88263456	     -0.00052844	     -0.20734785	     -0.00000000	     -0.00000000	     44.32482408
      1.52628384	     -0.04803766	     -0.00079881	     -0.18981770	     -0.05463112	      0.88263442	     -0.00052816	     -0.20733847	     -0.00000000	     -0.00000000	     44.48750216
      1.52772297	     -0.04794614	     -0.00079288	     -0.18972581	     -0.05462901	      0.88263419	     -0.00052780	     -0.20732607	     -0.00000000	     -0.00000000	     44.73058280
      1.52916211	     -0.04786025	     -0.00078462	     -0.18963959	     -0.05462700	      0.88263392	     -0.00052744	     -0.20731424	     -0.00000000	     -0.00000000	     44.93038018
      1.53016425	     -0.04780386	     -0.00078101	     -0.18958291	     -0.05462565	      0.88263371	     -0.00052721	     -0.20730636	     -0.00000000	     -0.00000000	     45.07103061
      1.53116639	     -0.04775024	     -0.00077548	     -0.18952905	     -0.05462434	      0.88263348	     -0.00052698	     -0.20729877	     -0.00000000	     -0.00000000	     45.18748916
      1.53269939	     -0.04767425	     -0.00076743	     -0.18945267	     -0.05462244	      0.88263309	     -0.00052665	     -0.20728778	     -0.00000000	     -0.00000000	     45.36320107
      1.53396974	     -0.04761721	     -0.00075958	     -0.18939533	     -0.05462094	      0.88263273	     -0.00052639	     -0.20727925	     -0.00000000	     -0.00000000	     45.47747198
      1.53524008	     -0.04756546	     -0.00075341	     -0.18934322	     -0.05461951	      0.88263233	     -0.00052614	     -0.20727127	     -0.00000000	     -0.00000000	     45.60038949
      1.53651042	     -0.04751839	     -0.00074476	     -0.18929585	     -0.05461816	      0.88263190	     -0.00052591	     -0.20726385	     -0.00000000	     -0.00000000	     45.67806384
      1.53763161	     -0.04748133	     -0.00073948	     -0.18925844	     -0.05461704	      0.88263149	     -0.00052572	     -0.20725777	     -0.00000000	     -0.00000000	     45.74924288
      1.53875280	     -0.04744791	     -0.00073208	     -0.18922475	     -0.05461597	      0.88263105	     -0.00052554	     -0.20725215	     -0.00000000	     -0.00000000	     45.79096251
      1.53987399	     -0.04741776	     -0.00072577	     -0.18919428	     -0.05461496	      0.88263058	     -0.00052537	     -0.20724698	     -0.00000000	     -0.00000000	     45.83862622
      1.54136028	     -0.04738328	     -0.00071597	     -0.18915941	     -0.05461371	      0.88262992	     -0.00052517	     -0.20724081	     -0.00000000	     -0.00000000	     45.87346086
      1.54250429	     -0.04736207	     -0.00071021	     -0.18913784	     -0.05461283	      0.88262937	     -0.00052503	     -0.20723659	     -0.00000000	     -0.00000000	     45.89140492
      1.54364829	     -0.04734512	     -0.00070280	     -0.18912058	     -0.05461200	      0.88262880	     -0.00052490	     -0.20723287	     -0.00000000	     -0.00000000	     45.88265993
      1.54479230	     -0.04733170	     -0.00069667	     -0.18910681	     -0.05461124	      0.88262821	     -0.00052478	     -0.20722962	     -0.00000000	     -0.00000000	     45.88095660
      1.54625895	     -0.04731976	     -0.00068741	     -0.18909445	     -0.05461036	      0.88262741	     -0.00052465	     -0.20722615	     -0.00000000	     -0.00000000	     45.85031494
      1.54738235	     -0.04731516	     -0.00068226	     -0.18908948	     -0.05460975	      0.88262676	     -0.00052457	     -0.20722400	     -0.00000000	     -0.00000000	     45.82340983
      1.54850576	     -0.04731428	     -0.00067550	     -0.18908826	     -0.05460920	      0.88262610	     -0.00052451	     -0.20722231	     -0.00000000	     -0.00000000	     45.76721480
      1.54986314	     -0.04731808	     -0.00066913	     -0.18909161	     -0.05460862	      0.88262527	     -0.00052444	     -0.20722087	     -0.00000000	     -0.00000000	     45.71709090
      1.55122052	     -0.04732643	     -0.00066059	     -0.18909956	     -0.05460812	      0.88262440	     -0.00052440	     -0.20722008	     -0.00000000	     -0.00000000	     45.62967396
      1.55224525	     -0.04733583	     -0.00065686	     -0.18910858	     -0.05460781	      0.88262373	     -0.00052439	     -0.20721989	     -0.00000000	     -0.00000000	     45.56957552
      1.55326997	     -0.04734753	     -0.00065138	     -0.18911996	     -0.05460754	      0.88262305	     -0.00052438	     -0.20722004	     -0.00000000	     -0.00000000	     45.48667528
      1.55473814	     -0.04736847	     -0.00064476	     -0.18914040	     -0.05460725	      0.88262205	     -0.00052440	     -0.20722083	     -0.00000000	     -0.00000000	     45.38327483
      1.55600652	     -0.04739023	     -0.00063797	     -0.18916177	     -0.05460707	      0.88262116	     -0.00052443	     -0.20722204	     -0.00000000	     -0.00000000	     45.25531728
      1.55727489	     -0.04741596	     -0.00063322	     -0.18918704	     -0.05460698	      0.88262026	     -0.00052448	     -0.20722372	     -0.00000000	     -0.00000000	     45.16011959
      1.55854326	     -0.04744528	     -0.00062608	     -0.18921598	     -0.05460695	      0.88261935	     -0.00052455	     -0.20722588	     -0.00000000	     -0.00000000	     44.99169369
      1.55965926	     -0.04747454	     -0.00062253	     -0.18924483	     -0.05460699	      0.88261853	     -0.00052463	     -0.20722816	     -0.00000000	     -0.00000000	     44.89470302
      1.56077525	     -0.04750645	     -0.00061706	     -0.18927638	     -0.05460709	      0.88261771	     -0.00052473	     -0.20723081	     -0.00000000	     -0.00000001	     44.73806226
      1.56189125	     -0.04754124	     -0.00061292	     -0.18931078	     -0.05460724	      0.88261688	     -0.00052484	     -0.20723382	     -0.00000000	     -0.00000001	     44.61371008
      1.56340975	     -0.04759269	     -0.00060614	     -0.18936174	     -0.05460754	      0.88261575	     -0.00052502	     -0.20723848	     -0.00000000	     -0.00000001	     44.39663303
      1.56455699	     -0.04763505	     -0.00060287	     -0.18940369	     -0.05460783	      0.88261489	     -0.00052517	     -0.20724242	     -0.00000000	     -0.00000001	     44.27539888
      1.56570424	     -0.04767983	     -0.00059796	     -0.18944810	     -0.05460818	      0.88261403	     -0.00052534	     -0.20724673	     -0.00000000	     -0.00000001	     44.08526691
      1.56685148	     -0.04772734	     -0.00059446	     -0.18949521	     -0.05460858	      0.88261317	     -0.00052552	     -0.20725139	     -0.00000000	     -0.00000001	     43.93843758
      1.56833785	     -0.04779234	     -0.00058860	     -0.18955973	     -0.05460919	      0.88261206	     -0.00052578	     -0.20725793	     -0.00000000	     -0.00000001	     43.68600244
      1.56946555	     -0.04784460	     -0.00058614	     -0.18961159	     -0.05460971	      0.88261122	     -0.00052600	     -0.20726327	     -0.00000000	     -0.00000001	     43.55454905
      1.57059324	     -0.04789879	     -0.00058201	     -0.18966542	     -0.05461028	      0.88261039	     -0.00052624	     -0.20726893	     -0.00000000	     -0.00000001	     43.34419612
      1.57196486	     -0.04796779	     -0.00057882	     -0.18973394	     -0.05461105	      0.88260938	     -0.00052655	     -0.20727621	     -0.00000000	     -0.00000000	     43.16312074
      1.57333649	     -0.04803909	     -0.00057335	     -0.18980484	     -0.05461189	      0.88260839	     -0.00052688	     -0.20728392	     -0.00000000	     -0.00000000	     42.87599318
      1.57436668	     -0.04809480	     -0.00057209	     -0.18986018	     -0.05461257	      0.88260765	     -0.00052714	     -0.20728998	     -0.00000000	     -0.00000000	     42.75573327
      1.57539688	     -0.04815151	     -0.00056901	     -0.18991658	     -0.05461329	      0.88260691	     -0.00052742	     -0.20729625	     -0.00000000	     -0.00000000	     42.55922064
      1.57688334	     -0.04823579	     -0.00056587	     -0.19000038	     -0.05461440	      0.88260587	     -0.00052785	     -0.20730565	     -0.00000000	     -0.00000000	     42.33195694
      1.57816641	     -0.04831020	     -0.00056197	     -0.19007443	     -0.05461542	      0.88260499	     -0.00052824	     -0.20731408	     -0.00000000	     -0.00000000	     42.07075908
      1.57944949	     -0.04838689	     -0.00056012	     -0.19015070	     -0.05461649	      0.88260412	     -0.00052865	     -0.20732277	     -0.00000000	     -0.00000000	     41.91079150
      1.58073256	     -0.04846478	     -0.00055577	     -0.19022826	     -0.05461763	      0.88260327	     -0.00052908	     -0.20733173	     -0.00000000	     -0.00000000	     41.61146966
      1.58185733	     -0.04853505	     -0.00055483	     -0.19029818	     -0.05461867	      0.88260254	     -0.00052947	     -0.20733977	     -0.00000000	     -0.00000000	     41.47833174
      1.58298210	     -0.04860580	     -0.00055182	     -0.19036863	     -0.05461974	      0.88260183	     -0.00052988	     -0.20734799	     -0.00000000	     -0.00000000	     41.23550735
      1.58410687	     -0.04867771	     -0.00055013	     -0.19044022	     -0.05462086	      0.88260113	     -0.00053031	     -0.20735637	     -0.00000000	     -0.00000000	     41.05939167
      1.58565739	     -0.04877759	     -0.00054650	     -0.19053972	     -0.05462247	      0.88260019	     -0.00053092	     -0.20736814	     -0.00000000	     -0.00000000	     40.74635838
      1.58681857	     -0.04885362	     -0.00054560	     -0.19061541	     -0.05462371	      0.88259951	     -0.00053140	     -0.20737710	     -0.00000000	     -0.00000000	     40.59996143
      1.58797975	     -0.04892958	     -0.00054288	     -0.19069111	     -0.05462500	      0.88259885	     -0.00053190	     -0.20738616	     -0.00000000	     -0.00000000	     40.35154337
      1.58914093	     -0.04900628	     -0.00054152	     -0.19076752	     -0.05462632	      0.88259821	     -0.00053241	     -0.20739531	     -0.00000000	     -0.00000000	     40.17860352
      1.59065239	     -0.04910628	     -0.00053829	     -0.19086720	     -0.05462809	      0.88259740	     -0.00053310	     -0.20740732	     -0.00000000	     -0.00000000	     39.86880763
      1.59179478	     -0.04918345	     -0.00053806	     -0.19094408	     -0.05462947	      0.88259681	     -0.00053364	     -0.20741645	     -0.00000000	     -0.00000000	     39.73581107
      1.59293717	     -0.04926018	     -0.00053601	     -0.19102057	     -0.05463088	      0.88259624	     -0.00053419	     -0.20742562	     -0.00000000	     -0.00000000	     39.49575323
      1.59433013	     -0.04935454	     -0.00053528	     -0.19111462	     -0.05463263	      0.88259557	     -0.00053489	     -0.20743682	     -0.00000000	     -0.00000000	     39.31022979
      1.59572309	     -0.04944831	     -0.00053197	     -0.19120816	     -0.05463443	      0.88259493	     -0.00053561	     -0.20744804	     -0.00000000	     -0.00000000	     38.98286108
      1.59676776	     -0.04951967	     -0.00053245	     -0.19127928	     -0.05463581	      0.88259448	     -0.00053616	     -0.20745644	     -0.00000000	     -0.00000000	     38.88293558
      1.59781244	     -0.04959037	     -0.00053098	     -0.19134981	     -0.05463721	      0.88259403	     -0.00053673	     -0.20746484	     -0.00000000	     -0.00000000	     38.67767358
      1.59932283	     -0.04969288	     -0.00053017	     -0.19145204	     -0.05463926	      0.88259342	     -0.00053757	     -0.20747693	     -0.00000000	     -0.00000000	     38.45857798
      1.60062714	     -0.04978060	     -0.00052830	     -0.19153958	     -0.05464107	      0.88259293	     -0.00053832	     -0.20748733	     -0.00000000	     -0.00000000	     38.18950171
      1.60193144	     -0.04986864	     -0.00052864	     -0.19162738	     -0.05464290	      0.88259246	     -0.00053909	     -0.20749765	     -0.00000000	     -0.00000000	     38.05410369
      1.60323574	     -0.04995522	     -0.00052628	     -0.19171381	     -0.05464476	      0.88259201	     -0.00053988	     -0.20750788	     -0.00000000	     -0.00000000	     37.74363725
      1.60437482	     -0.05003161	     -0.00052722	     -0.19179000	     -0.05464640	      0.88259164	     -0.00054058	     -0.20751673	     -0.00000000	     -0.00000000	     37.64492577
      1.60551389	     -0.05010726	     -0.00052620	     -0.19186552	     -0.05464806	      0.88259129	     -0.00054130	     -0.20752551	     -0.00000000	     -0.00000000	     37.40873028
      1.60688167	     -0.05019838	     -0.00052688	     -0.19195643	     -0.05465008	      0.88259090	     -0.00054218	     -0.20753593	     -0.00000000	     -0.00000000	     37.24839934
      1.60824945	     -0.05028821	     -0.00052559	     -0.19204613	     -0.05465211	      0.88259054	     -0.00054308	     -0.20754622	     -0.00000000	     -0.00000000	     36.95339017
      1.60939312	     -0.05036386	     -0.00052721	     -0.19212161	     -0.05465382	      0.88259025	     -0.00054385	     -0.20755472	     -0.00000000	     -0.00000000	     36.86572451
      1.61053680	     -0.05043818	     -0.00052679	     -0.19219582	     -0.05465555	      0.88258999	     -0.00054463	     -0.20756312	     -0.00000000	     -0.00000000	     36.64340622
      1.61192384	     -0.05052811	     -0.00052815	     -0.19228559	     -0.05465766	      0.88258969	     -0.00054560	     -0.20757315	     -0.00000000	     -0.00000000	     36.49993116
      1.61331088	     -0.05061619	     -0.00052735	     -0.19237358	     -0.05465977	      0.88258942	     -0.00054658	     -0.20758301	     -0.00000000	     -0.00000000	     36.21277547
      1.61442959	     -0.05068756	     -0.00052944	     -0.19244481	     -0.05466149	      0.88258923	     -0.00054739	     -0.20759083	     -0.00000000	     -0.00000000	     36.14654124
      1.61554829	     -0.05075739	     -0.00052955	     -0.19251457	     -0.05466321	      0.88258905	     -0.00054822	     -0.20759851	     -0.00000000	     -0.00000000	     35.94878693
      1.61697936	     -0.05084606	     -0.00053132	     -0.19260312	     -0.05466542	      0.88258884	     -0.00054929	     -0.20760814	     -0.00000000	     -0.00000000	     35.81137887
      1.61841043	     -0.05093244	     -0.00053100	     -0.19268946	     -0.05466764	      0.88258867	     -0.00055038	     -0.20761754	     -0.00000000	     -0.00000000	     35.53470387
      1.61950304	     -0.05099834	     -0.00053346	     -0.19275525	     -0.05466933	      0.88258855	     -0.00055123	     -0.20762454	     -0.00000000	     -0.00000000	     35.49121458
      1.62059566	     -0.05106251	     -0.00053398	     -0.19281939	     -0.05467102	      0.88258845	     -0.00055208	     -0.20763139	     -0.00000000	     -0.00000000	     35.31861105
      1.62208268	     -0.05114832	     -0.00053563	     -0.19290513	     -0.05467332	      0.88258834	     -0.00055327	     -0.20764046	     -0.00000000	     -0.00000000	     35.19137980
      1.62356971	     -0.05123227	     -0.00053531	     -0.19298909	     -0.05467563	      0.88258825	     -0.00055447	     -0.20764925	     -0.00000000	     -0.00000000	     34.91841919
      1.62462366	     -0.05129148	     -0.00053778	     -0.19304825	     -0.05467725	      0.88258821	     -0.00055534	     -0.20765531	     -0.00000000	     -0.00000000	     34.90334850
      1.62567762	     -0.05134908	     -0.00053844	     -0.19310585	     -0.05467888	      0.88258818	     -0.00055621	     -0.20766123	     -0.00000000	     -0.00000000	     34.76004430
      1.62725158	     -0.05143356	     -0.00054113	     -0.19319029	     -0.05468130	      0.88258816	     -0.00055754	     -0.20766976	     -0.00000000	     -0.00000000	     34.64232386
      1.62856601	     -0.05150207	     -0.00054223	     -0.19325882	     -0.05468331	      0.88258817	     -0.00055866	     -0.20767660	     -0.00000000	      0.00000000	     34.44731393
      1.62988043	     -0.05156966	     -0.00054533	     -0.19332638	     -0.05468531	      0.88258820	     -0.00055980	     -0.20768318	     -0.00000000	      0.00000000	     34.41495162
      1.63119486	     -0.05163483	     -0.00054606	     -0.19339160	     -0.05468730	      0.88258825	     -0.00056095	     -0.20768950	     -0.00000000	      0.00000000	     34.19002039
      1.63250928	     -0.05169906	     -0.00054992	     -0.19345580	     -0.05468928	      0.88258832	     -0.00056212	     -0.20769552	     -0.00000000	      0.00000000	     34.22576670
      1.63364810	     -0.05175242	     -0.00055036	     -0.19350923	     -0.05469098	      0.88258840	     -0.00056314	     -0.20770051	     -0.00000000	      0.00000000	     34.00180736
      1.63478693	     -0.05180514	     -0.00055303	     -0.19356196	     -0.05469267	      0.88258849	     -0.00056417	     -0.20770527	     -0.00000000	      0.00000000	     33.97032685
      1.63619683	     -0.05186822	     -0.00055499	     -0.19362511	     -0.05469475	      0.88258863	     -0.00056545	     -0.20771086	     -0.00000000	      0.00000000	     33.81725012
      1.63760674	     -0.05193006	     -0.00055917	     -0.19368695	     -0.05469681	      0.88258878	     -0.00056676	     -0.20771609	     -0.00000000	      0.00000000	     33.84502684
      1.63875408	     -0.05197842	     -0.00056034	     -0.19373540	     -0.05469847	      0.88258893	     -0.00056782	     -0.20772010	     -0.00000000	      0.00000000	     33.65177584
      1.63990143	     -0.05202618	     -0.00056366	     -0.19378318	     -0.05470012	      0.88258909	     -0.00056890	     -0.20772388	     -0.00000000	      0.00000000	     33.64154534
      1.64132918	     -0.05208364	     -0.00056648	     -0.19384072	     -0.05470214	      0.88258930	     -0.00057025	     -0.20772827	     -0.00000000	      0.00000000	     33.50456902
      1.64275692	     -0.05213982	     -0.00057159	     -0.19389692	     -0.05470415	      0.88258954	     -0.00057162	     -0.20773231	     -0.00000000	      0.00000000	     33.57010843
      1.64386414	     -0.05218145	     -0.00057317	     -0.19393865	     -0.05470568	      0.88258974	     -0.00057269	     -0.20773521	     -0.00000000	      0.00000000	     33.38333906
      1.64497137	     -0.05222217	     -0.00057685	     -0.19397940	     -0.05470720	      0.88258996	     -0.00057376	     -0.20773790	     -0.00000000	      0.00000000	     33.39009750
      1.64645914	     -0.05227453	     -0.00058084	     -0.19403185	     -0.05470922	      0.88259027	     -0.00057521	     -0.20774116	     -0.00000000	      0.00000000	     33.29417391
      1.64794692	     -0.05232505	     -0.00058715	     -0.19408240	     -0.05471121	      0.88259060	     -0.00057668	     -0.20774402	     -0.00000000	      0.00000000	     33.40563534
      1.64901171	     -0.05235943	     -0.00058927	     -0.19411688	     -0.05471261	      0.88259085	     -0.00057773	     -0.20774582	     -0.00000000	      0.00000000	     33.22196879
      1.65007649	     -0.05239317	     -0.00059314	     -0.19415067	     -0.05471400	      0.88259112	     -0.00057879	     -0.20774742	     -0.00000000	      0.00000000	     33.22161659
      1.65164807	     -0.05244113	     -0.00059776	     -0.19419874	     -0.05471602	      0.88259153	     -0.00058036	     -0.20774942	     -0.00000000	      0.00000000	     33.13214442
      1.65296982	     -0.05248007	     -0.00060282	     -0.19423775	     -0.05471769	      0.88259190	     -0.00058170	     -0.20775078	     -0.00000000	      0.00000000	     33.18236045
      1.65429158	     -0.05251682	     -0.00060608	     -0.19427462	     -0.05471933	      0.88259230	     -0.00058304	     -0.20775185	     -0.00000000	      0.00000000	     33.06308709
      1.65561333	     -0.05255223	     -0.00061190	     -0.19431009	     -0.05472095	      0.88259271	     -0.00058438	     -0.20775263	     -0.00000000	      0.00000000	     33.18300133
      1.65693508	     -0.05258600	     -0.00061481	     -0.19434402	     -0.05472255	      0.88259314	     -0.00058574	     -0.20775315	     -0.00000000	      0.00000000	     33.00262129
      1.65805097	     -0.05261388	     -0.00062017	     -0.19437194	     -0.05472387	      0.88259351	     -0.00058688	     -0.20775338	     -0.00000000	      0.00000000	     33.12448355
      1.65916685	     -0.05264056	     -0.00062358	     -0.19439872	     -0.05472517	      0.88259390	     -0.00058803	     -0.20775342	     -0.00000000	      0.00000000	     33.05437695
      1.66060868	     -0.05267355	     -0.00062931	     -0.19443181	     -0.05472683	      0.88259443	     -0.00058953	     -0.20775320	     -0.00000000	      0.00000000	     33.11194248
      1.66205051	     -0.05270410	     -0.00063325	     -0.19446252	     -0.05472846	      0.88259498	     -0.00059103	     -0.20775266	     -0.00000000	      0.00000000	     32.98526505
      1.66316627	     -0.05272651	     -0.00063864	     -0.19448499	     -0.05472969	      0.88259541	     -0.00059219	     -0.20775201	     -0.00000000	      0.00000000	     33.12005769
      1.66428204	     -0.05274773	     -0.00064242	     -0.19450632	     -0.05473091	      0.88259586	     -0.00059336	     -0.20775116	     -0.00000000	      0.00000000	     33.06371344
      1.66575220	     -0.05277300	     -0.00064886	     -0.19453169	     -0.05473248	      0.88259647	     -0.00059491	     -0.20774973	     -0.00000000	      0.00000000	     33.15827373
      1.66722236	     -0.05279422	     -0.00065337	     -0.19455308	     -0.05473402	      0.88259710	     -0.00059646	     -0.20774789	     -0.00000000	      0.00000000	     33.00532697
      1.66828266	     -0.05280708	     -0.00065904	     -0.19456599	     -0.05473511	      0.88259756	     -0.00059759	     -0.20774628	     -0.00000000	      0.00000000	     33.18722659
      1.66934297	     -0.05281734	     -0.00066313	     -0.19457635	     -0.05473618	      0.88259803	     -0.00059871	     -0.20774443	     -0.00000000	      0.00000000	     33.16181254
      1.67090486	     -0.05282876	     -0.00067057	     -0.19458789	     -0.05473773	      0.88259874	     -0.00060038	     -0.20774122	     -0.00000000	      0.00000000	     33.27438408
      1.67222168	     -0.05283615	     -0.00067630	     -0.19459538	     -0.05473901	      0.88259934	     -0.00060179	     -0.20773809	     -0.00000000	      0.00000000	     33.20673679
      1.67353850	     -0.05284161	     -0.00068420	     -0.19460089	     -0.05474025	      0.88259996	     -0.00060321	     -0.20773462	     -0.00000000	      0.00000000	     33.41087726
      1.67485532	     -0.05284503	     -0.00069027	     -0.19460441	     -0.05474147	      0.88260058	     -0.00060463	     -0.20773084	     -0.00000000	      0.00000000	     33.25574939
      1.67603763	     -0.05284615	     -0.00069835	     -0.19460554	     -0.05474255	      0.88260115	     -0.00060591	     -0.20772720	     -0.00000000	      0.00000000	     33.50628081
      1.67721994	     -0.05284464	     -0.00070453	     -0.19460410	     -0.05474360	      0.88260172	     -0.00060719	     -0.20772335	     -0.00000000	      0.00000000	     33.41863782
      1.67840225	     -0.05284030	     -0.00071195	     -0.19459979	     -0.05474463	      0.88260230	     -0.00060848	     -0.20771926	     -0.00000000	      0.00000000	     33.56420154
      1.67990042	     -0.05283104	     -0.00071985	     -0.19459060	     -0.05474591	      0.88260303	     -0.00061011	     -0.20771376	     -0.00000000	      0.00000000	     33.49182813
      1.68109782	     -0.05282099	     -0.00072794	     -0.19458057	     -0.05474691	      0.88260362	     -0.00061142	     -0.20770912	     -0.00000000	      0.00000000	     33.75236158
      1.68229521	     -0.05280881	     -0.00073444	     -0.19456844	     -0.05474789	      0.88260421	     -0.00061273	     -0.20770428	     -0.00000000	      0.00000000	     33.68135711
      1.68349261	     -0.05279476	     -0.00074231	     -0.19455440	     -0.05474885	      0.88260481	     -0.00061404	     -0.20769928	     -0.00000000	      0.00000000	     33.85650426
      1.68498304	     -0.05277526	     -0.00075063	     -0.19453495	     -0.05475002	      0.88260554	     -0.00061567	     -0.20769285	     -0.00000000	      0.00000000	     33.77560883
      1.68615923	     -0.05275861	     -0.00075894	     -0.19451829	     -0.05475092	      0.88260612	     -0.00061696	     -0.20768767	     -0.00000000	      0.00000000	     34.05147628
      1.68733542	     -0.05274069	     -0.00076554	     -0.19450040	     -0.05475181	      0.88260670	     -0.00061825	     -0.20768244	     -0.00000000	      0.00000000	     33.98522000
      1.68851160	     -0.05272159	     -0.00077322	     -0.19448130	     -0.05475268	      0.88260727	     -0.00061954	     -0.20767718	     -0.00000000	      0.00000000	     34.14779473
      1.69006253	     -0.05269518	     -0.00078195	     -0.19445493	     -0.05475380	      0.88260802	     -0.00062123	     -0.20767024	     -0.00000000	      0.00000000	     34.08926806
      1.69122729	     -0.05267475	     -0.00079008	     -0.19443447	     -0.05475462	      0.88260858	     -0.00062251	     -0.20766507	     -0.00000000	      0.00000000	     34.36546162
      1.69239205	     -0.05265369	     -0.00079653	     -0.19441342	     -0.05475543	      0.88260914	     -0.00062378	     -0.20765996	     -0.00000000	      0.00000000	     34.31328493
      1.69380671	     -0.05262704	     -0.00080568	     -0.19438676	     -0.05475639	      0.88260980	     -0.00062532	     -0.20765386	     -0.00000000	      0.00000000	     34.56043277
      1.69506813	     -0.05260202	     -0.00081200	     -0.19436178	     -0.05475723	      0.88261038	     -0.00062669	     -0.20764853	     -0.00000000	      0.00000000	     34.44512950
      1.69632954	     -0.05257576	     -0.00082017	     -0.19433548	     -0.05475806	      0.88261095	     -0.00062806	     -0.20764332	     -0.00000000	      0.00000000	     34.74734908
      1.69759096	     -0.05254830	     -0.00082599	     -0.19430806	     -0.05475887	      0.88261151	     -0.00062942	     -0.20763821	     -0.00000000	      0.00000000	     34.62319997
      1.69885238	     -0.05251978	     -0.00083381	     -0.19427952	     -0.05475967	      0.88261206	     -0.00063078	     -0.20763322	     -0.00000000	      0.00000000	     34.94303159
      1.70011379	     -0.05249020	     -0.00083904	     -0.19424999	     -0.05476046	      0.88261260	     -0.00063213	     -0.20762835	     -0.00000000	      0.00000000	     34.80484183
      1.70137521	     -0.05245965	     -0.00084650	     -0.19421942	     -0.05476123	      0.88261313	     -0.00063348	     -0.20762361	     -0.00000000	      0.00000000	     35.14763180
      1.70263663	     -0.05242809	     -0.00085113	     -0.19418791	     -0.05476199	      0.88261364	     -0.00063482	     -0.20761900	     -0.00000000	      0.00000000	     34.99501364
      1.70389804	     -0.05239556	     -0.00085828	     -0.19415536	     -0.05476274	      0.88261414	     -0.00063615	     -0.20761451	     -0.00000000	      0.00000000	     35.36530190
      1.70515946	     -0.05236237	     -0.00086228	     -0.19412223	     -0.05476347	      0.88261462	     -0.00063748	     -0.20761016	     -0.00000000	      0.00000000	     35.18945436
      1.70642088	     -0.05232886	     -0.00086914	     -0.19408869	     -0.05476420	      0.88261509	     -0.00063880	     -0.20760595	     -0.00000000	      0.00000000	     35.58586481
      1.70768229	     -0.05229507	     -0.00087250	     -0.19405498	     -0.05476492	      0.88261554	     -0.00064012	     -0.20760190	     -0.00000000	      0.00000000	     35.38311846
      1.70879884	     -0.05226486	     -0.00087812	     -0.19402475	     -0.05476555	      0.88261592	     -0.00064128	     -0.20759845	     -0.00000000	      0.00000000	     35.70019846
      1.70991538	     -0.05223434	     -0.00088167	     -0.19399426	     -0.05476617	      0.88261630	     -0.00064243	     -0.20759513	     -0.00000000	      0.00000000	     35.68484711
      1.71130107	     -0.05219599	     -0.00088723	     -0.19395591	     -0.05476693	      0.88261674	     -0.00064385	     -0.20759119	     -0.00000000	      0.00000000	     35.91349130
      1.71268676	     -0.05215721	     -0.00089085	     -0.19391719	     -0.05476769	      0.88261716	     -0.00064527	     -0.20758746	     -0.00000000	      0.00000000	     35.84912883
      1.71382024	     -0.05212524	     -0.00089570	     -0.19388521	     -0.05476830	      0.88261749	     -0.00064642	     -0.20758456	     -0.00000000	      0.00000000	     36.14027860
      1.71495372	     -0.05209315	     -0.00089865	     -0.19385316	     -0.05476891	      0.88261780	     -0.00064756	     -0.20758181	     -0.00000000	      0.00000000	     36.13411405
      1.71634738	     -0.05205360	     -0.00090347	     -0.19381361	     -0.05476965	      0.88261817	     -0.00064896	     -0.20757861	     -0.00000000	      0.00000000	     36.36990605
      1.71774104	     -0.05201426	     -0.00090615	     -0.19377432	     -0.05477039	      0.88261851	     -0.00065035	     -0.20757564	     -0.00000000	      0.00000000	     36.28513089
      1.71882667	     -0.05198383	     -0.00091037	     -0.19374387	     -0.05477096	      0.88261876	     -0.00065142	     -0.20757349	     -0.00000000	      0.00000000	     36.57206545
      1.71991231	     -0.05195352	     -0.00091279	     -0.19371359	     -0.05477153	      0.88261899	     -0.00065249	     -0.20757150	     -0.00000000	      0.00000000	     36.58615550
      1.72136750	     -0.05191295	     -0.00091701	     -0.19367302	     -0.05477229	      0.88261928	     -0.00065391	     -0.20756906	     -0.00000000	      0.00000000	     36.79927540
      1.72282269	     -0.05187244	     -0.00091916	     -0.19363257	     -0.05477304	      0.88261955	     -0.00065532	     -0.20756690	     -0.00000000	      0.00000000	     36.72471011
      1.72386594	     -0.05184348	     -0.00092281	     -0.19360358	     -0.05477359	      0.88261972	     -0.00065633	     -0.20756552	     -0.00000000	      0.00000000	     37.00373258
      1.72490918	     -0.05181460	     -0.00092471	     -0.19357472	     -0.05477413	      0.88261988	     -0.00065733	     -0.20756428	     -0.00000000	      0.00000000	     37.03112655
      1.72644551	     -0.05177229	     -0.00092823	     -0.19353241	     -0.05477493	      0.88262009	     -0.00065879	     -0.20756271	     -0.00000000	      0.00000000	     37.22598007
      1.72773754	     -0.05173709	     -0.00092991	     -0.19349724	     -0.05477560	      0.88262024	     -0.00066001	     -0.20756164	     -0.00000000	      0.00000000	     37.21663105
      1.72902958	     -0.05170257	     -0.00093301	     -0.19346271	     -0.05477627	      0.88262037	     -0.00066122	     -0.20756081	     -0.00000000	      0.00000000	     37.46073959
      1.73032161	     -0.05166986	     -0.00093365	     -0.19343005	     -0.05477695	      0.88262047	     -0.00066242	     -0.20756024	     -0.00000000	      0.00000000	     37.34637343
      1.73161364	     -0.05164101	     -0.00093682	     -0.19340117	     -0.05477763	      0.88262055	     -0.00066361	     -0.20756001	     -0.00000000	      0.00000000	     37.65402502
      1.73271322	     -0.05162011	     -0.00093666	     -0.19338032	     -0.05477821	      0.88262061	     -0.00066462	     -0.20756016	     -0.00000000	      0.00000000	     37.46173058
      1.73381280	     -0.05160299	     -0.00093813	     -0.19336320	     -0.05477879	      0.88262064	     -0.00066562	     -0.20756070	     -0.00000000	      0.00000000	     37.56718108
      1.73521547	     -0.05158733	     -0.00093848	     -0.19334758	     -0.05477954	      0.88262065	     -0.00066688	     -0.20756206	     -0.00000000	     -0.00000000	     37.47758963
      1.73661815	     -0.05157939	     -0.00094047	     -0.19333963	     -0.05478029	      0.88262063	     -0.00066814	     -0.20756431	     -0.00000000	     -0.00000000	     37.68945321
      1.73772587	     -0.05157842	     -0.00093999	     -0.19333871	     -0.05478089	      0.88262058	     -0.00066913	     -0.20756680	     -0.00000000	     -0.00000000	     37.45143255
      1.73883358	     -0.05158247	     -0.00094135	     -0.19334274	     -0.05478149	      0.88262051	     -0.00067011	     -0.20756998	     -0.00000000	     -0.00000000	     37.53045960
      1.74026000	     -0.05159520	     -0.00094205	     -0.19335549	     -0.05478227	      0.88262037	     -0.00067136	     -0.20757520	     -0.00000000	     -0.00000000	     37.37558979
      1.74168642	     -0.05161582	     -0.00094488	     -0.19337607	     -0.05478304	      0.88262018	     -0.00067261	     -0.20758175	     -0.00000000	     -0.00000000	     37.60418861
      1.74275807	     -0.05163618	     -0.00094486	     -0.19339647	     -0.05478363	      0.88262000	     -0.00067354	     -0.20758761	     -0.00000000	     -0.00000000	     37.26351264
      1.74382973	     -0.05166029	     -0.00094658	     -0.19342057	     -0.05478421	      0.88261977	     -0.00067446	     -0.20759428	     -0.00000000	     -0.00000000	     37.28296912
      1.74532707	     -0.05169978	     -0.00094791	     -0.19346008	     -0.05478503	      0.88261940	     -0.00067574	     -0.20760498	     -0.00000000	     -0.00000000	     37.05290925
      1.74682442	     -0.05174439	     -0.00095098	     -0.19350467	     -0.05478584	      0.88261893	     -0.00067701	     -0.20761728	     -0.00000000	     -0.00000000	     37.23130908
      1.74786329	     -0.05177844	     -0.00095078	     -0.19353878	     -0.05478640	      0.88261855	     -0.00067788	     -0.20762672	     -0.00000000	     -0.00000000	     36.79102849
      1.74890217	     -0.05181530	     -0.00095234	     -0.19357565	     -0.05478695	      0.88261813	     -0.00067875	     -0.20763692	     -0.00000000	     -0.00000000	     36.73328849
      1.75049502	     -0.05187696	     -0.00095408	     -0.19363737	     -0.05478779	      0.88261738	     -0.00068008	     -0.20765399	     -0.00000000	     -0.00000000	     36.42854164
      1.75181868	     -0.05193379	     -0.00095681	     -0.19369422	     -0.05478848	      0.88261666	     -0.00068117	     -0.20766951	     -0.00000000	     -0.00000000	     36.37427246
      1.75314233	     -0.05199613	     -0.00095799	     -0.19375664	     -0.05478915	      0.88261585	     -0.00068225	     -0.20768626	     -0.00000000	     -0.00000000	     35.93983688
      1.75446599	     -0.05206317	     -0.00096140	     -0.19382370	     -0.05478981	      0.88261495	     -0.00068332	     -0.20770426	     -0.00000000	     -0.00000000	     35.96458546
      1.75565097	     -0.05212687	     -0.00096165	     -0.19388752	     -0.05479038	      0.88261406	     -0.00068427	     -0.20772140	     -0.00000000	     -0.00000001	     35.49578988
      1.75683595	     -0.05219425	     -0.00096332	     -0.19395498	     -0.05479094	      0.88261309	     -0.00068521	     -0.20773952	     -0.00000000	     -0.00000001	     35.38753901
      1.75802093	     -0.05226481	     -0.00096337	     -0.19402569	     -0.05479148	      0.88261205	     -0.00068614	     -0.20775857	     -0.00000000	     -0.00000001	     35.05816291
      1.75955505	     -0.05235990	     -0.00096436	     -0.19412096	     -0.05479216	      0.88261057	     -0.00068733	     -0.20778460	     -0.00000000	     -0.00000001	     34.89222515
      1.76077372	     -0.05243709	     -0.00096306	     -0.19419837	     -0.05479267	      0.88260931	     -0.00068826	     -0.20780627	     -0.00000000	     -0.00000001	     34.50892695
      1.76199240	     -0.05251418	     -0.00096346	     -0.19427564	     -0.05479316	      0.88260796	     -0.00068918	     -0.20782878	     -0.00000000	     -0.00000001	     34.38945170
      1.76321107	     -0.05259357	     -0.00096212	     -0.19435528	     -0.05479362	      0.88260653	     -0.00069008	     -0.20785208	     -0.00000000	     -0.00000001	     34.10159362
      1.76471960	     -0.05269295	     -0.00096129	     -0.19445496	     -0.05479416	      0.88260464	     -0.00069119	     -0.20788191	     -0.00000000	     -0.00000001	     33.95953299
      1.76592704	     -0.05277175	     -0.00095814	     -0.19453409	     -0.05479456	      0.88260305	     -0.00069206	     -0.20790646	     -0.00000000	     -0.00000001	     33.68589973
      1.76713448	     -0.05284932	     -0.00095613	     -0.19461198	     -0.05479492	      0.88260138	     -0.00069291	     -0.20793146	     -0.00000000	     -0.00000001	     33.59108553
      1.76834193	     -0.05292556	     -0.00095226	     -0.19468860	     -0.05479526	      0.88259965	     -0.00069376	     -0.20795681	     -0.00000000	     -0.00000001	     33.42350249
      1.76990654	     -0.05302216	     -0.00094838	     -0.19478568	     -0.05479564	      0.88259730	     -0.00069483	     -0.20798999	     -0.00000000	     -0.00000001	     33.31442827
      1.77110662	     -0.05309416	     -0.00094288	     -0.19485814	     -0.05479590	      0.88259543	     -0.00069563	     -0.20801559	     -0.00000000	     -0.00000001	     33.15710584
      1.77230670	     -0.05316425	     -0.00093835	     -0.19492867	     -0.05479612	      0.88259350	     -0.00069642	     -0.20804120	     -0.00000000	     -0.00000001	     33.07543674
      1.77374903	     -0.05324546	     -0.00093036	     -0.19501050	     -0.05479633	      0.88259113	     -0.00069735	     -0.20807187	     -0.00000000	     -0.00000001	     32.96794007
      1.77519136	     -0.05332254	     -0.00092361	     -0.19508817	     -0.05479649	      0.88258869	     -0.00069827	     -0.20810228	     -0.00000000	     -0.00000001	     32.89827191
      1.77629190	     -0.05337818	     -0.00091529	     -0.19514437	     -0.05479658	      0.88258680	     -0.00069895	     -0.20812520	     -0.00000000	     -0.00000001	     32.82582244
      1.77739244	     -0.05343126	     -0.00090827	     -0.19519797	     -0.05479663	      0.88258488	     -0.00069962	     -0.20814781	     -0.00000000	     -0.00000001	     32.76272248
      1.77894739	     -0.05350226	     -0.00089659	     -0.19526978	     -0.05479664	      0.88258214	     -0.00070055	     -0.20817910	     -0.00000000	     -0.00000001	     32.68969835
      1.78030225	     -0.05356100	     -0.00088715	     -0.19532920	     -0.05479659	      0.88257972	     -0.00070135	     -0.20820566	     -0.00000000	     -0.00000001	     32.60744430
      1.78165710	     -0.05361727	     -0.00087561	     -0.19538623	     -0.05479649	      0.88257730	     -0.00070213	     -0.20823153	     -0.00000000	     -0.00000001	     32.55853518
      1.78301196	     -0.05367179	     -0.00086617	     -0.19544144	     -0.05479633	      0.88257488	     -0.00070290	     -0.20825667	     -0.00000000	     -0.00000001	     32.45791839
      1.78420732	     -0.05371855	     -0.00085524	     -0.19548890	     -0.05479614	      0.88257274	     -0.00070357	     -0.20827825	     -0.00000000	     -0.00000001	     32.39592182
      1.78540268	     -0.05376329	     -0.00084592	     -0.19553430	     -0.05479590	      0.88257061	     -0.00070423	     -0.20829924	     -0.00000000	     -0.00000001	     32.30833904
      1.78659805	     -0.05380701	     -0.00083515	     -0.19557871	     -0.05479563	      0.88256850	     -0.00070487	     -0.20831966	     -0.00000000	     -0.00000001	     32.23531061
      1.78822402	     -0.05386485	     -0.00082139	     -0.19563748	     -0.05479517	      0.88256566	     -0.00070574	     -0.20834652	     -0.00000000	     -0.00000001	     32.12252900
      1.78944943	     -0.05390694	     -0.00080954	     -0.19568032	     -0.05479477	      0.88256356	     -0.00070639	     -0.20836604	     -0.00000000	     -0.00000001	     32.04215293
      1.79067485	     -0.05394736	     -0.00079969	     -0.19572143	     -0.05479432	      0.88256148	     -0.00070703	     -0.20838494	     -0.00000000	     -0.00000001	     31.96135053
      1.79190026	     -0.05398593	     -0.00078907	     -0.19576071	     -0.05479382	      0.88255944	     -0.00070766	     -0.20840320	     -0.00000000	     -0.00000001	     31.88769041
      1.79350297	     -0.05403458	     -0.00077696	     -0.19581026	     -0.05479308	      0.88255684	     -0.00070847	     -0.20842613	     -0.00000000	     -0.00000001	     31.79504846
      1.79470972	     -0.05406913	     -0.00076624	     -0.19584553	     -0.05479247	      0.88255493	     -0.00070908	     -0.20844267	     -0.00000000	     -0.00000001	     31.72025746
      1.79591648	     -0.05410066	     -0.00075758	     -0.19587772	     -0.05479180	      0.88255307	     -0.00070968	     -0.20845854	     -0.00000000	     -0.00000001	     31.64831410
      1.79738920	     -0.05413721	     -0.00074620	     -0.19591511	     -0.05479092	      0.88255087	     -0.00071040	     -0.20847707	     -0.00000000	     -0.00000001	     31.55582193
      1.79871134	     -0.05416876	     -0.00073791	     -0.19594737	     -0.05479006	      0.88254896	     -0.00071104	     -0.20849293	     -0.00000000	     -0.00000001	     31.47872143
      1.80003348	     -0.05419804	     -0.00072744	     -0.19597741	     -0.05478914	      0.88254711	     -0.00071167	     -0.20850802	     -0.00000000	     -0.00000001	     31.40265224
      1.80135562	     -0.05422493	     -0.00071941	     -0.19600500	     -0.05478815	      0.88254533	     -0.00071229	     -0.20852231	     -0.00000000	     -0.00000001	     31.33580962
      1.80267775	     -0.05424912	     -0.00070877	     -0.19602997	     -0.05478710	      0.88254362	     -0.00071291	     -0.20853576	     -0.00000000	     -0.00000001	     31.25727258
      1.80399989	     -0.05427082	     -0.00070089	     -0.19605237	     -0.05478598	      0.88254199	     -0.00071352	     -0.20854833	     -0.00000000	     -0.00000001	     31.18922201
      1.80532203	     -0.05428979	     -0.00068999	     -0.19607213	     -0.05478480	      0.88254042	     -0.00071412	     -0.20856000	     -0.00000000	     -0.00000001	     31.10447349
      1.80664417	     -0.05430652	     -0.00068224	     -0.19608956	     -0.05478355	      0.88253893	     -0.00071472	     -0.20857074	     -0.00000000	     -0.00000001	     31.03318497
      1.80796631	     -0.05432133	     -0.00067120	     -0.19610517	     -0.05478223	      0.88253751	     -0.00071530	     -0.20858056	     -0.00000000	     -0.00000001	     30.94004557
      1.80928845	     -0.05433469	     -0.00066383	     -0.19611922	     -0.05478084	      0.88253617	     -0.00071588	     -0.20858946	     -0.00000000	     -0.00000001	     30.86763077
      1.81046619	     -0.05434549	     -0.00065437	     -0.19613072	     -0.05477955	      0.88253503	     -0.00071639	     -0.20859663	     -0.00000000	     -0.00000001	     30.76695571
      1.81164394	     -0.05435556	     -0.00064715	     -0.19614143	     -0.05477821	      0.88253394	     -0.00071690	     -0.20860311	     -0.00000000	     -0.00000001	     30.69048098
      1.81309533	     -0.05436700	     -0.00063703	     -0.19615367	     -0.05477648	      0.88253269	     -0.00071752	     -0.20861017	     -0.00000000	     -0.00000001	     30.58708332
      1.81454671	     -0.05437738	     -0.00062908	     -0.19616481	     -0.05477466	      0.88253151	     -0.00071812	     -0.20861624	     -0.00000000	     -0.00000001	     30.51076488
      1.81575412	     -0.05438504	     -0.00062049	     -0.19617315	     -0.05477309	      0.88253059	     -0.00071862	     -0.20862056	     -0.00000000	     -0.00000001	     30.40739958
      1.81696153	     -0.05439180	     -0.00061409	     -0.19618053	     -0.05477146	      0.88252973	     -0.00071912	     -0.20862423	     -0.00000000	     -0.00000000	     30.33808044
      1.81841545	     -0.05439862	     -0.00060513	     -0.19618812	     -0.05476943	      0.88252875	     -0.00071971	     -0.20862779	     -0.00000000	     -0.00000000	     30.23651540
      1.81986937	     -0.05440407	     -0.00059872	     -0.19619428	     -0.05476730	      0.88252785	     -0.00072029	     -0.20863045	     -0.00000000	     -0.00000000	     30.18859091
      1.82103680	     -0.05440707	     -0.00059171	     -0.19619790	     -0.05476554	      0.88252717	     -0.00072075	     -0.20863193	     -0.00000000	     -0.00000000	     30.10586214
      1.82220423	     -0.05440860	     -0.00058737	     -0.19619997	     -0.05476372	      0.88252654	     -0.00072121	     -0.20863283	     -0.00000000	     -0.00000000	     30.09381943
      1.82371171	     -0.05440645	     -0.00058151	     -0.19619852	     -0.05476129	      0.88252579	     -0.00072179	     -0.20863311	     -0.00000000	     -0.00000000	     30.08161951
      1.82521918	     -0.05439701	     -0.00057877	     -0.19618970	     -0.05475877	      0.88252509	     -0.00072237	     -0.20863229	     -0.00000000	     -0.00000000	     30.16880431
      1.82634881	     -0.05438216	     -0.00057491	     -0.19617536	     -0.05475682	      0.88252462	     -0.00072279	     -0.20863084	     -0.00000000	     -0.00000000	     30.18381332
      1.82747844	     -0.05435860	     -0.00057325	     -0.19615226	     -0.05475482	      0.88252418	     -0.00072321	     -0.20862852	     -0.00000000	     -0.00000000	     30.28894077
      1.82905021	     -0.05430975	     -0.00057031	     -0.19610405	     -0.05475196	      0.88252363	     -0.00072379	     -0.20862359	     -0.00000000	     -0.00000000	     30.44416298
      1.83046112	     -0.05424997	     -0.00056968	     -0.19604480	     -0.05474931	      0.88252321	     -0.00072430	     -0.20861724	     -0.00000000	     -0.00000000	     30.65534867
      1.83187202	     -0.05417524	     -0.00056673	     -0.19597064	     -0.05474659	      0.88252284	     -0.00072480	     -0.20860888	     -0.00000000	     -0.00000000	     30.81717059
      1.83300820	     -0.05410470	     -0.00056716	     -0.19590048	     -0.05474434	      0.88252260	     -0.00072520	     -0.20860061	     -0.00000000	     -0.00000000	     31.01675232
      1.83414438	     -0.05402484	     -0.00056561	     -0.19582104	     -0.05474205	      0.88252241	     -0.00072559	     -0.20859092	     -0.00000000	     -0.00000000	     31.18935082
      1.83565550	     -0.05390463	     -0.00056454	     -0.19570134	     -0.05473894	      0.88252224	     -0.00072610	     -0.20857577	     -0.00000000	     -0.00000000	     31.47758422
      1.83716663	     -0.05377052	     -0.00056118	     -0.19556777	     -0.05473577	      0.88252218	     -0.00072661	     -0.20855802	     -0.00000000	     -0.00000000	     31.75025008
      1.83825446	     -0.05366609	     -0.00056106	     -0.19546365	     -0.05473344	      0.88252220	     -0.00072696	     -0.20854367	     -0.00000000	      0.00000000	     32.00823726
      1.83934230	     -0.05355462	     -0.00055911	     -0.19535253	     -0.05473108	      0.88252228	     -0.00072731	     -0.20852800	     -0.00000000	      0.00000000	     32.26161101
      1.84092623	     -0.05337851	     -0.00055710	     -0.19517686	     -0.05472760	      0.88252252	     -0.00072782	     -0.20850284	     -0.00000000	      0.00000000	     32.70621835
      1.84224535	     -0.05321891	     -0.00055378	     -0.19501766	     -0.05472466	      0.88252283	     -0.00072822	     -0.20847970	     -0.00000000	      0.00000000	     33.06982860
      1.84356447	     -0.05304898	     -0.00055181	     -0.19484806	     -0.05472169	      0.88252325	     -0.00072863	     -0.20845456	     -0.00000000	      0.00000000	     33.49790231
      1.84488359	     -0.05287002	     -0.00054720	     -0.19466946	     -0.05471869	      0.88252379	     -0.00072902	     -0.20842747	     -0.00000000	      0.00000000	     33.87590597
      1.84620271	     -0.05268361	     -0.00054455	     -0.19448332	     -0.05471567	      0.88252444	     -0.00072940	     -0.20839847	     -0.00000000	      0.00000000	     34.34714755
      1.84734153	     -0.05251753	     -0.00053853	     -0.19431756	     -0.05471305	      0.88252511	     -0.00072973	     -0.20837197	     -0.00000000	      0.00000000	     34.65602145
      1.84848034	     -0.05234782	     -0.00053421	     -0.19414810	     -0.05471041	      0.88252587	     -0.00073005	     -0.20834420	     -0.00000000	      0.00000000	     35.04606331
      1.84988048	     -0.05213627	     -0.00052722	     -0.19393686	     -0.05470717	      0.88252694	     -0.00073043	     -0.20830844	     -0.00000000	      0.00000001	     35.48770183
      1.85128062	     -0.05192347	     -0.00052217	     -0.19372426	     -0.05470392	      0.88252816	     -0.00073081	     -0.20827108	     -0.00000000	      0.00000001	     36.01780313
      1.85238584	     -0.05175513	     -0.00051610	     -0.19355612	     -0.05470135	      0.88252923	     -0.00073110	     -0.20824061	     -0.00000000	      0.00000001	     36.33461983
      1.85349107	     -0.05158595	     -0.00051257	     -0.19338703	     -0.05469879	      0.88253039	     -0.00073139	     -0.20820942	     -0.00000000	      0.00000001	     36.72680038
      1.85492944	     -0.05136958	     -0.00050698	     -0.19317077	     -0.05469546	      0.88253204	     -0.00073175	     -0.20816801	     -0.00000000	      0.00000001	     37.17484298
      1.85636782	     -0.05115483	     -0.00050378	     -0.19295602	     -0.05469214	      0.88253384	     -0.00073211	     -0.20812586	     -0.00000000	      0.00000001	     37.73835215
      1.85740462	     -0.05100174	     -0.00049904	     -0.19280297	     -0.05468977	      0.88253523	     -0.00073236	     -0.20809510	     -0.00000000	      0.00000001	     37.99637351
      1.85844142	     -0.05084967	     -0.00049608	     -0.19265088	     -0.05468740	      0.88253670	     -0.00073260	     -0.20806406	     -0.00000000	      0.00000001	     38.36303228
      1.85997227	     -0.05062909	     -0.00049096	     -0.19243025	     -0.05468393	      0.88253900	     -0.00073296	     -0.20801782	     -0.00000000	      0.00000001	     38.84142074
      1.86125188	     -0.05045066	     -0.00048817	     -0.19225170	     -0.05468106	      0.88254103	     -0.00073324	     -0.20797891	     -0.00000000	      0.00000001	     39.27833016
      1.86253150	     -0.05027838	     -0.00048396	     -0.19207932	     -0.05467821	      0.88254317	     -0.00073352	     -0.20793994	     -0.00000000	      0.00000001	     39.60269525
      1.86381111	     -0.05011319	     -0.00048241	     -0.19191391	     -0.05467540	      0.88254539	     -0.00073379	     -0.20790103	     -0.00000000	      0.00000001	     40.04173946
      1.86509072	     -0.04995531	     -0.00047828	     -0.19175587	     -0.05467261	      0.88254769	     -0.00073406	     -0.20786233	     -0.00000000	      0.00000001	     40.28932974
      1.86617107	     -0.04982740	     -0.00047786	     -0.19162771	     -0.05467028	      0.88254969	     -0.00073428	     -0.20782990	     -0.00000000	      0.00000001	     40.64721245
      1.86725142	     -0.04970374	     -0.00047574	     -0.19150385	     -0.05466798	      0.88255173	     -0.00073449	     -0.20779775	     -0.00000000	      0.00000001	     40.88926018
      1.86864056	     -0.04955025	     -0.00047467	     -0.19135002	     -0.05466506	      0.88255441	     -0.00073476	     -0.20775684	     -0.00000000	      0.00000001	     41.28542524
      1.87002970	     -0.04940274	     -0.00047210	     -0.19120220	     -0.05466219	      0.88255715	     -0.00073501	     -0.20771646	     -0.00000000	      0.00000001	     41.55084125
      1.87109902	     -0.04929375	     -0.00047261	     -0.19109289	     -0.05466000	      0.88255928	     -0.00073520	     -0.20768577	     -0.00000000	      0.00000001	     41.87224016
      1.87216833	     -0.04918893	     -0.00047152	     -0.19098778	     -0.05465785	      0.88256143	     -0.00073539	     -0.20765544	     -0.00000000	      0.00000001	     42.06401101
      1.87359000	     -0.04905549	     -0.00047137	     -0.19085390	     -0.05465504	      0.88256431	     -0.00073563	     -0.20761574	     -0.00000000	      0.00000001	     42.39039192
      1.87501166	     -0.04892910	     -0.00046923	     -0.19072712	     -0.05465228	      0.88256718	     -0.00073586	     -0.20757679	     -0.00000000	      0.00000001	     42.55964306
      1.87602164	     -0.04884383	     -0.00047013	     -0.19064149	     -0.05465035	      0.88256923	     -0.00073602	     -0.20754961	     -0.00000000	      0.00000001	     42.81141626
      1.87703161	     -0.04876216	     -0.00046929	     -0.19055949	     -0.05464846	      0.88257126	     -0.00073617	     -0.20752286	     -0.00000000	      0.00000001	     42.94412647
      1.87854888	     -0.04864581	     -0.00046907	     -0.19044261	     -0.05464566	      0.88257429	     -0.00073639	     -0.20748350	     -0.00000000	      0.00000001	     43.21448999
      1.87981310	     -0.04855485	     -0.00046794	     -0.19035124	     -0.05464339	      0.88257677	     -0.00073656	     -0.20745151	     -0.00000000	      0.00000001	     43.33955462
      1.88107732	     -0.04847004	     -0.00046861	     -0.19026595	     -0.05464116	      0.88257922	     -0.00073673	     -0.20742028	     -0.00000000	      0.00000001	     43.58061654
      1.88234155	     -0.04839167	     -0.00046720	     -0.19018714	     -0.05463899	      0.88258162	     -0.00073689	     -0.20738986	     -0.00000000	      0.00000001	     43.63385980
      1.88347445	     -0.04832640	     -0.00046834	     -0.19012142	     -0.05463708	      0.88258372	     -0.00073703	     -0.20736333	     -0.00000000	      0.00000001	     43.85885232
      1.88460736	     -0.04826591	     -0.00046733	     -0.19006052	     -0.05463521	      0.88258578	     -0.00073716	     -0.20733749	     -0.00000000	      0.00000001	     43.90408419
      1.88574026	     -0.04821002	     -0.00046770	     -0.19000417	     -0.05463339	      0.88258778	     -0.00073728	     -0.20731238	     -0.00000000	      0.00000001	     44.05700987
      1.88717668	     -0.04814497	     -0.00046668	     -0.18993859	     -0.05463114	      0.88259023	     -0.00073743	     -0.20728159	     -0.00000000	      0.00000001	     44.12355937
      1.88832262	     -0.04809736	     -0.00046780	     -0.18989049	     -0.05462939	      0.88259211	     -0.00073754	     -0.20725787	     -0.00000000	      0.00000001	     44.30141835
      1.88946856	     -0.04805555	     -0.00046738	     -0.18984823	     -0.05462769	      0.88259392	     -0.00073765	     -0.20723496	     -0.00000000	      0.00000001	     44.30915213
      1.89061450	     -0.04801905	     -0.00046846	     -0.18981124	     -0.05462603	      0.88259566	     -0.00073775	     -0.20721288	     -0.00000000	      0.00000001	     44.43744783
      1.89204508	     -0.04798007	     -0.00046847	     -0.18977167	     -0.05462402	      0.88259773	     -0.00073786	     -0.20718652	     -0.00000000	      0.00000001	     44.45919413
      1.89317054	     -0.04795389	     -0.00047029	     -0.18974498	     -0.05462249	      0.88259927	     -0.00073795	     -0.20716670	     -0.00000000	      0.00000001	     44.62451789
      1.89429599	     -0.04793119	     -0.00047038	     -0.18972182	     -0.05462100	      0.88260073	     -0.00073802	     -0.20714767	     -0.00000000	      0.00000001	     44.62677362
      1.89542145	     -0.04791171	     -0.00047163	     -0.18970185	     -0.05461956	      0.88260212	     -0.00073810	     -0.20712941	     -0.00000000	      0.00000001	     44.73456570
      1.89691211	     -0.04789058	     -0.00047189	     -0.18968010	     -0.05461771	      0.88260383	     -0.00073818	     -0.20710637	     -0.00000000	      0.00000001	     44.74679303
      1.89802739	     -0.04787782	     -0.00047338	     -0.18966685	     -0.05461638	      0.88260501	     -0.00073824	     -0.20708996	     -0.00000000	      0.00000001	     44.90199384
      1.89914268	     -0.04786832	     -0.00047333	     -0.18965689	     -0.05461509	      0.88260612	     -0.00073830	     -0.20707425	     -0.00000000	      0.00000001	     44.89415882
      1.90050041	     -0.04786062	     -0.00047491	     -0.18964859	     -0.05461357	      0.88260737	     -0.00073835	     -0.20705605	     -0.00000000	      0.00000001	     45.04128429
      1.90171055	     -0.04785727	     -0.00047489	     -0.18964476	     -0.05461228	      0.88260838	     -0.00073840	     -0.20704066	     -0.00000000	      0.00000001	     44.99730606
      1.90292068	     -0.04785675	     -0.00047743	     -0.18964368	     -0.05461103	      0.88260930	     -0.00073844	     -0.20702602	     -0.00000000	      0.00000000	     45.16726682
      1.90413082	     -0.04785874	     -0.00047788	     -0.18964518	     -0.05460983	      0.88261013	     -0.00073847	     -0.20701210	     -0.00000000	      0.00000000	     45.10100891
      1.90534095	     -0.04786313	     -0.00048064	     -0.18964901	     -0.05460869	      0.88261087	     -0.00073850	     -0.20699888	     -0.00000000	      0.00000000	     45.27432918
      1.90655109	     -0.04787005	     -0.00048099	     -0.18965544	     -0.05460759	      0.88261153	     -0.00073852	     -0.20698632	     -0.00000000	      0.00000000	     45.18879418
      1.90776122	     -0.04787947	     -0.00048386	     -0.18966430	     -0.05460654	      0.88261211	     -0.00073854	     -0.20697441	     -0.00000000	      0.00000000	     45.36514624
      1.90897136	     -0.04789145	     -0.00048403	     -0.18967582	     -0.05460554	      0.88261261	     -0.00073855	     -0.20696313	     -0.00000000	      0.00000000	     45.24981642
      1.91018149	     -0.04790609	     -0.00048694	     -0.18968990	     -0.05460458	      0.88261304	     -0.00073856	     -0.20695246	     -0.00000000	      0.00000000	     45.42672714
      1.91139163	     -0.04792362	     -0.00048685	     -0.18970697	     -0.05460368	      0.88261339	     -0.00073856	     -0.20694241	     -0.00000000	      0.00000000	     45.27429542
      1.91260177	     -0.04794428	     -0.00048982	     -0.18972708	     -0.05460282	      0.88261368	     -0.00073855	     -0.20693297	     -0.00000000	      0.00000000	     45.45040613
      1.91381190	     -0.04796824	     -0.00048949	     -0.18975060	     -0.05460201	      0.88261391	     -0.00073854	     -0.20692415	     -0.00000000	      0.00000000	     45.25677046
      1.91489653	     -0.04799233	     -0.00049193	     -0.18977422	     -0.05460132	      0.88261406	     -0.00073853	     -0.20691676	     -0.00000000	      0.00000000	     45.37335475
      1.91598116	     -0.04801892	     -0.00049235	     -0.18980040	     -0.05460067	      0.88261416	     -0.00073851	     -0.20690987	     -0.00000000	      0.00000000	     45.26916911
      1.91730087	     -0.04805483	     -0.00049418	     -0.18983578	     -0.05459993	      0.88261424	     -0.00073849	     -0.20690216	     -0.00000000	      0.00000000	     45.29412555
      1.91862057	     -0.04809491	     -0.00049417	     -0.18987538	     -0.05459924	      0.88261425	     -0.00073846	     -0.20689518	     -0.00000000	     -0.00000000	     45.10607602
      1.91972897	     -0.04813185	     -0.00049620	     -0.18991187	     -0.05459870	      0.88261421	     -0.00073843	     -0.20688990	     -0.00000000	     -0.00000000	     45.16378265
      1.92083737	     -0.04817188	     -0.00049637	     -0.18995151	     -0.05459820	      0.88261415	     -0.00073839	     -0.20688515	     -0.00000000	     -0.00000000	     44.99990258
      1.92194577	     -0.04821503	     -0.00049762	     -0.18999424	     -0.05459773	      0.88261404	     -0.00073835	     -0.20688093	     -0.00000000	     -0.00000000	     44.95133223
      1.92345908	     -0.04827887	     -0.00049810	     -0.19005756	     -0.05459715	      0.88261385	     -0.00073830	     -0.20687605	     -0.00000000	     -0.00000000	     44.71855808
      1.92458850	     -0.04833034	     -0.00050010	     -0.19010860	     -0.05459676	      0.88261367	     -0.00073825	     -0.20687306	     -0.00000000	     -0.00000000	     44.70965083
      1.92571792	     -0.04838521	     -0.00050066	     -0.19016309	     -0.05459640	      0.88261346	     -0.00073820	     -0.20687064	     -0.00000000	     -0.00000000	     44.48738558
      1.92684734	     -0.04844344	     -0.00050252	     -0.19022091	     -0.05459608	      0.88261323	     -0.00073815	     -0.20686879	     -0.00000000	     -0.00000000	     44.39198178
      1.92835050	     -0.04852617	     -0.00050413	     -0.19030313	     -0.05459570	      0.88261288	     -0.00073807	     -0.20686721	     -0.00000000	     -0.00000000	     44.07369857
      1.92946487	     -0.04859141	     -0.00050738	     -0.19036795	     -0.05459545	      0.88261259	     -0.00073802	     -0.20686670	     -0.00000000	     -0.00000000	     44.04080197
      1.93057924	     -0.04865999	     -0.00050950	     -0.19043614	     -0.05459523	      0.88261228	     -0.00073796	     -0.20686675	     -0.00000000	     -0.00000000	     43.77222909
      1.93195243	     -0.04874872	     -0.00051422	     -0.19052434	     -0.05459500	      0.88261187	     -0.00073788	     -0.20686759	     -0.00000000	     -0.00000000	     43.65197861
      1.93318118	     -0.04883187	     -0.00051754	     -0.19060706	     -0.05459483	      0.88261147	     -0.00073782	     -0.20686905	     -0.00000000	     -0.00000000	     43.27564136
      1.93440993	     -0.04891828	     -0.00052364	     -0.19069298	     -0.05459468	      0.88261106	     -0.00073775	     -0.20687118	     -0.00000000	     -0.00000000	     43.23653314
      1.93563868	     -0.04900759	     -0.00052814	     -0.19078186	     -0.05459457	      0.88261062	     -0.00073768	     -0.20687397	     -0.00000000	     -0.00000000	     42.80079541
      1.93686743	     -0.04909928	     -0.00053571	     -0.19087303	     -0.05459448	      0.88261015	     -0.00073762	     -0.20687739	     -0.00000000	     -0.00000000	     42.79698337
      1.93809618	     -0.04919295	     -0.00054128	     -0.19096626	     -0.05459442	      0.88260967	     -0.00073755	     -0.20688142	     -0.00000000	     -0.00000000	     42.30211545
      1.93932493	     -0.04928808	     -0.00055016	     -0.19106087	     -0.05459438	      0.88260916	     -0.00073748	     -0.20688605	     -0.00000000	     -0.00000000	     42.33914343
      1.94055368	     -0.04938439	     -0.00055666	     -0.19115675	     -0.05459437	      0.88260864	     -0.00073742	     -0.20689124	     -0.00000000	     -0.00000000	     41.78992312
      1.94178243	     -0.04948155	     -0.00056664	     -0.19125339	     -0.05459437	      0.88260809	     -0.00073736	     -0.20689698	     -0.00000000	     -0.00000000	     41.86522373
      1.94301118	     -0.04957918	     -0.00057384	     -0.19135060	     -0.05459439	      0.88260752	     -0.00073729	     -0.20690323	     -0.00000000	     -0.00000000	     41.26808866
      1.94423993	     -0.04967694	     -0.00058456	     -0.19144785	     -0.05459443	      0.88260694	     -0.00073723	     -0.20690998	     -0.00000000	     -0.00000000	     41.37638369
      1.94546868	     -0.04977445	     -0.00059219	     -0.19154495	     -0.05459448	      0.88260633	     -0.00073717	     -0.20691721	     -0.00000000	     -0.00000000	     40.74593431
      1.94669743	     -0.04987145	     -0.00060333	     -0.19164146	     -0.05459455	      0.88260570	     -0.00073711	     -0.20692489	     -0.00000000	     -0.00000000	     40.87939678
      1.94792618	     -0.04996776	     -0.00061118	     -0.19173740	     -0.05459463	      0.88260506	     -0.00073705	     -0.20693299	     -0.00000000	     -0.00000000	     40.23002089
      1.94915493	     -0.05006293	     -0.00062244	     -0.19183210	     -0.05459472	      0.88260439	     -0.00073699	     -0.20694151	     -0.00000000	     -0.00000000	     40.37469859
      1.95038368	     -0.05015674	     -0.00063028	     -0.19192556	     -0.05459481	      0.88260371	     -0.00073693	     -0.20695040	     -0.00000000	     -0.00000000	     39.72468917
      1.95161243	     -0.05024915	     -0.00064133	     -0.19201754	     -0.05459492	      0.88260301	     -0.00073687	     -0.20695966	     -0.00000000	     -0.00000000	     39.86084457
      1.95284117	     -0.05034005	     -0.00064895	     -0.19210813	     -0.05459503	      0.88260230	     -0.00073680	     -0.20696927	     -0.00000000	     -0.00000000	     39.22224920
      1.95406992	     -0.05042926	     -0.00065948	     -0.19219696	     -0.05459514	      0.88260157	     -0.00073674	     -0.20697920	     -0.00000000	     -0.00000000	     39.33553607
      1.95529867	     -0.05051659	     -0.00066665	     -0.19228402	     -0.05459525	      0.88260082	     -0.00073667	     -0.20698945	     -0.00000000	     -0.00000000	     38.72165355
      1.95652742	     -0.05060186	     -0.00067625	     -0.19236896	     -0.05459537	      0.88260006	     -0.00073660	     -0.20699999	     -0.00000000	     -0.00000000	     38.79357766
      1.95775617	     -0.05068506	     -0.00068249	     -0.19245193	     -0.05459548	      0.88259928	     -0.00073652	     -0.20701080	     -0.00000000	     -0.00000000	     38.19739332
      1.95898492	     -0.05076599	     -0.00069068	     -0.19253260	     -0.05459560	      0.88259849	     -0.00073645	     -0.20702186	     -0.00000000	     -0.00000000	     38.22410830
      1.96021367	     -0.05084461	     -0.00069587	     -0.19261106	     -0.05459571	      0.88259769	     -0.00073637	     -0.20703315	     -0.00000000	     -0.00000000	     37.66011000
      1.96144242	     -0.05092071	     -0.00070284	     -0.19268695	     -0.05459581	      0.88259688	     -0.00073629	     -0.20704465	     -0.00000000	     -0.00000000	     37.65535084
      1.96267117	     -0.05099420	     -0.00070735	     -0.19276031	     -0.05459591	      0.88259605	     -0.00073620	     -0.20705633	     -0.00000000	     -0.00000000	     37.13332487
      1.96389992	     -0.05106523	     -0.00071349	     -0.19283117	     -0.05459600	      0.88259521	     -0.00073612	     -0.20706817	     -0.00000000	     -0.00000000	     37.08969735
      1.96512867	     -0.05113406	     -0.00071783	     -0.19289990	     -0.05459609	      0.88259436	     -0.00073603	     -0.20708016	     -0.00000000	     -0.00000000	     36.60797844
      1.96635742	     -0.05120104	     -0.00072379	     -0.19296674	     -0.05459616	      0.88259349	     -0.00073594	     -0.20709228	     -0.00000000	     -0.00000000	     36.52616343
      1.96758617	     -0.05126660	     -0.00072874	     -0.19303220	     -0.05459622	      0.88259261	     -0.00073585	     -0.20710455	     -0.00000000	     -0.00000000	     36.09074765
      1.96881492	     -0.05133232	     -0.00073535	     -0.19309777	     -0.05459626	      0.88259171	     -0.00073576	     -0.20711698	     -0.00000000	     -0.00000001	     35.96267410
      1.97032398	     -0.05141492	     -0.00074280	     -0.19318022	     -0.05459629	      0.88259058	     -0.00073565	     -0.20713258	     -0.00000000	     -0.00000001	     35.35447495
      1.97146446	     -0.05147904	     -0.00075094	     -0.19324416	     -0.05459630	      0.88258971	     -0.00073557	     -0.20714468	     -0.00000000	     -0.00000001	     35.39262332
      1.97260495	     -0.05154506	     -0.00075809	     -0.19331003	     -0.05459629	      0.88258883	     -0.00073549	     -0.20715712	     -0.00000000	     -0.00000001	     34.96865336
      1.97406370	     -0.05163319	     -0.00076949	     -0.19339792	     -0.05459624	      0.88258767	     -0.00073540	     -0.20717360	     -0.00000000	     -0.00000001	     34.79475586
      1.97552246	     -0.05172587	     -0.00077988	     -0.19349039	     -0.05459617	      0.88258648	     -0.00073530	     -0.20719084	     -0.00000000	     -0.00000001	     34.05627433
      1.97660752	     -0.05179749	     -0.00079046	     -0.19356179	     -0.05459608	      0.88258557	     -0.00073523	     -0.20720424	     -0.00000000	     -0.00000001	     34.14099699
      1.97769259	     -0.05187108	     -0.00079975	     -0.19363521	     -0.05459598	      0.88258463	     -0.00073516	     -0.20721814	     -0.00000000	     -0.00000001	     33.75598942
      1.97924729	     -0.05197979	     -0.00081459	     -0.19374363	     -0.05459579	      0.88258326	     -0.00073506	     -0.20723901	     -0.00000000	     -0.00000001	     33.48733769
      1.98059938	     -0.05207685	     -0.00082665	     -0.19384049	     -0.05459558	      0.88258203	     -0.00073498	     -0.20725808	     -0.00000000	     -0.00000001	     32.94321348
      1.98195147	     -0.05217484	     -0.00084049	     -0.19393824	     -0.05459533	      0.88258076	     -0.00073489	     -0.20727800	     -0.00000000	     -0.00000001	     32.87849158
      1.98330355	     -0.05227312	     -0.00085171	     -0.19403638	     -0.05459503	      0.88257945	     -0.00073480	     -0.20729874	     -0.00000000	     -0.00000001	     32.19039181
      1.98449761	     -0.05236049	     -0.00086379	     -0.19412357	     -0.05459473	      0.88257826	     -0.00073473	     -0.20731772	     -0.00000000	     -0.00000001	     32.18422530
      1.98569166	     -0.05244788	     -0.00087356	     -0.19421087	     -0.05459438	      0.88257704	     -0.00073465	     -0.20733729	     -0.00000000	     -0.00000001	     31.70592642
      1.98688571	     -0.05253524	     -0.00088402	     -0.19429814	     -0.05459400	      0.88257578	     -0.00073456	     -0.20735743	     -0.00000000	     -0.00000001	     31.49567602
      1.98852291	     -0.05265558	     -0.00089616	     -0.19441842	     -0.05459340	      0.88257400	     -0.00073444	     -0.20738595	     -0.00000000	     -0.00000001	     30.92290643
      1.98976805	     -0.05274761	     -0.00090590	     -0.19451042	     -0.05459288	      0.88257260	     -0.00073435	     -0.20740832	     -0.00000000	     -0.00000001	     30.81218517
      1.99101319	     -0.05283956	     -0.00091333	     -0.19460243	     -0.05459232	      0.88257117	     -0.00073425	     -0.20743127	     -0.00000000	     -0.00000001	     30.35500141
      1.99225833	     -0.05293188	     -0.00092155	     -0.19469479	     -0.05459170	      0.88256970	     -0.00073415	     -0.20745477	     -0.00000000	     -0.00000001	     30.15178157
      1.99384355	     -0.05305105	     -0.00093002	     -0.19481409	     -0.05459082	      0.88256777	     -0.00073402	     -0.20748549	     -0.00000000	     -0.00000001	     29.62964633
      1.99507924	     -0.05314515	     -0.00093799	     -0.19490828	     -0.05459007	      0.88256623	     -0.00073391	     -0.20751007	     -0.00000000	     -0.00000001	     29.53048411
      1.99631493	     -0.05323848	     -0.00094368	     -0.19500178	     -0.05458927	      0.88256465	     -0.00073379	     -0.20753518	     -0.00000000	     -0.00000001	     29.14350094
      1.99755062	     -0.05333110	     -0.00095000	     -0.19509456	     -0.05458840	      0.88256304	     -0.00073367	     -0.20756077	     -0.00000000	     -0.00000001	     28.94535160
      1.99920217	     -0.05345324	     -0.00095632	     -0.19521700	     -0.05458713	      0.88256084	     -0.00073351	     -0.20759562	     -0.00000000	     -0.00000001	     28.49561134
      2.00044350	     -0.05354417	     -0.00096227	     -0.19530814	     -0.05458610	      0.88255915	     -0.00073338	     -0.20762225	     -0.00000000	     -0.00000001	     28.38588706
      2.00168483	     -0.05363362	     -0.00096592	     -0.19539789	     -0.05458500	      0.88255743	     -0.00073324	     -0.20764921	     -0.00000000	     -0.00000001	     28.05066114
      2.00318659	     -0.05374071	     -0.00097149	     -0.19550531	     -0.05458358	      0.88255532	     -0.00073308	     -0.20768219	     -0.00000000	     -0.00000001	     27.86126667
      2.00468835	     -0.05384254	     -0.00097414	     -0.19560759	     -0.05458204	      0.88255317	     -0.00073291	     -0.20771551	     -0.00000000	     -0.00000001	     27.42806889
      2.00582274	     -0.05391941	     -0.00097923	     -0.19568473	     -0.05458081	      0.88255153	     -0.00073278	     -0.20774087	     -0.00000000	     -0.00000001	     27.36680008
      2.00695714	     -0.05399376	     -0.00098214	     -0.19575940	     -0.05457951	      0.88254987	     -0.00073265	     -0.20776640	     -0.00000000	     -0.00000001	     27.14437807
      2.00858676	     -0.05409635	     -0.00098733	     -0.19586248	     -0.05457754	      0.88254747	     -0.00073245	     -0.20780321	     -0.00000000	     -0.00000001	     26.94340909
      2.00999712	     -0.05417904	     -0.00098966	     -0.19594566	     -0.05457571	      0.88254537	     -0.00073229	     -0.20783505	     -0.00000000	     -0.00000001	     26.70157429
      2.01140748	     -0.05425938	     -0.00099388	     -0.19602645	     -0.05457378	      0.88254326	     -0.00073212	     -0.20786676	     -0.00000000	     -0.00000001	     26.56390066
      2.01281784	     -0.05433187	     -0.00099458	     -0.19609951	     -0.05457174	      0.88254115	     -0.00073195	     -0.20789826	     -0.00000000	     -0.00000001	     26.34735970
      2.01404594	     -0.05439554	     -0.00099728	     -0.19616363	     -0.05456988	      0.88253931	     -0.00073181	     -0.20792543	     -0.00000000	     -0.00000001	     26.23015681
      2.01527404	     -0.05445286	     -0.00099679	     -0.19622150	     -0.05456793	      0.88253748	     -0.00073167	     -0.20795234	     -0.00000000	     -0.00000001	     26.08090915
      2.01650215	     -0.05450859	     -0.00099774	     -0.19627775	     -0.05456590	      0.88253565	     -0.00073153	     -0.20797894	     -0.00000000	     -0.00000001	     25.96540643
      2.01819377	     -0.05457574	     -0.00099711	     -0.19634569	     -0.05456296	      0.88253316	     -0.00073134	     -0.20801497	     -0.00000000	     -0.00000001	     25.88204658
      2.01943123	     -0.05462261	     -0.00099953	     -0.19639306	     -0.05456070	      0.88253136	     -0.00073121	     -0.20804077	     -0.00000000	     -0.00000001	     25.77443641
      2.02066870	     -0.05466034	     -0.00099939	     -0.19643137	     -0.05455836	      0.88252958	     -0.00073107	     -0.20806605	     -0.00000000	     -0.00000001	     25.75237007
      2.02217122	     -0.05470149	     -0.00100060	     -0.19647320	     -0.05455539	      0.88252745	     -0.00073092	     -0.20809589	     -0.00000000	     -0.00000001	     25.66375287
      2.02348855	     -0.05472236	     -0.00099842	     -0.19649478	     -0.05455268	      0.88252563	     -0.00073078	     -0.20812115	     -0.00000000	     -0.00000001	     25.73076629
      2.02480589	     -0.05473696	     -0.00099773	     -0.19651004	     -0.05454987	      0.88252385	     -0.00073065	     -0.20814532	     -0.00000000	     -0.00000001	     25.66904923
      2.02612323	     -0.05473293	     -0.00099356	     -0.19650678	     -0.05454695	      0.88252212	     -0.00073053	     -0.20816823	     -0.00000000	     -0.00000001	     25.78928322
      2.02744056	     -0.05472233	     -0.00099118	     -0.19649691	     -0.05454393	      0.88252044	     -0.00073041	     -0.20818967	     -0.00000000	     -0.00000001	     25.78155300
      2.02875790	     -0.05469442	     -0.00098574	     -0.19646981	     -0.05454082	      0.88251882	     -0.00073029	     -0.20820954	     -0.00000000	     -0.00000001	     25.92577275
      2.03007524	     -0.05466166	     -0.00098201	     -0.19643780	     -0.05453760	      0.88251727	     -0.00073018	     -0.20822772	     -0.00000000	     -0.00000001	     25.96055021
      2.03139258	     -0.05461127	     -0.00097572	     -0.19638824	     -0.05453428	      0.88251579	     -0.00073007	     -0.20824422	     -0.00000000	     -0.00000001	     26.13877555
      2.03270991	     -0.05455854	     -0.00097018	     -0.19633630	     -0.05453087	      0.88251439	     -0.00072997	     -0.20825901	     -0.00000000	     -0.00000001	     26.21329505
      2.03402725	     -0.05449306	     -0.00096212	     -0.19627167	     -0.05452735	      0.88251308	     -0.00072988	     -0.20827220	     -0.00000000	     -0.00000001	     26.38434307
      2.03534459	     -0.05442510	     -0.00095609	     -0.19620449	     -0.05452375	      0.88251185	     -0.00072980	     -0.20828373	     -0.00000000	     -0.00000001	     26.52026156
      2.03666192	     -0.05434244	     -0.00094822	     -0.19612265	     -0.05452005	      0.88251073	     -0.00072972	     -0.20829362	     -0.00000000	     -0.00000001	     26.75068910
      2.03797926	     -0.05425843	     -0.00094334	     -0.19603935	     -0.05451626	      0.88250971	     -0.00072965	     -0.20830186	     -0.00000000	     -0.00000001	     26.92530701
      2.03929660	     -0.05416155	     -0.00093618	     -0.19594324	     -0.05451238	      0.88250879	     -0.00072959	     -0.20830857	     -0.00000000	     -0.00000000	     27.17422711
      2.04061393	     -0.05406531	     -0.00093142	     -0.19584767	     -0.05450842	      0.88250799	     -0.00072954	     -0.20831366	     -0.00000000	     -0.00000000	     27.39898946
      2.04193127	     -0.05395719	     -0.00092421	     -0.19574028	     -0.05450437	      0.88250731	     -0.00072950	     -0.20831721	     -0.00000000	     -0.00000000	     27.67513268
      2.04324861	     -0.05385319	     -0.00092005	     -0.19563691	     -0.05450025	      0.88250675	     -0.00072947	     -0.20831921	     -0.00000000	     -0.00000000	     27.94558740
      2.04456595	     -0.05373795	     -0.00091328	     -0.19552235	     -0.05449605	      0.88250632	     -0.00072945	     -0.20831980	     -0.00000000	     -0.00000000	     28.25387637
      2.04588328	     -0.05362902	     -0.00091030	     -0.19541397	     -0.05449177	      0.88250602	     -0.00072945	     -0.20831895	     -0.00000000	     -0.00000000	     28.59301938
      2.04705261	     -0.05352002	     -0.00090519	     -0.19530550	     -0.05448791	      0.88250585	     -0.00072945	     -0.20831707	     -0.00000000	     -0.00000000	     28.90139955
      2.04822194	     -0.05341365	     -0.00090256	     -0.19519960	     -0.05448400	      0.88250580	     -0.00072946	     -0.20831407	     -0.00000000	     -0.00000000	     29.23853521
      2.04964575	     -0.05327640	     -0.00089834	     -0.19506291	     -0.05447917	      0.88250588	     -0.00072949	     -0.20830896	     -0.00000000	      0.00000000	     29.65096210
      2.05106957	     -0.05314076	     -0.00089651	     -0.19492774	     -0.05447427	      0.88250611	     -0.00072953	     -0.20830224	     -0.00000000	      0.00000000	     30.11621512
      2.05223707	     -0.05302025	     -0.00089337	     -0.19480765	     -0.05447020	      0.88250643	     -0.00072957	     -0.20829559	     -0.00000000	      0.00000000	     30.44642397
      2.05340458	     -0.05290263	     -0.00089218	     -0.19469037	     -0.05446609	      0.88250685	     -0.00072963	     -0.20828787	     -0.00000000	      0.00000000	     30.83589357
      2.05484296	     -0.05274990	     -0.00088958	     -0.19453807	     -0.05446097	      0.88250752	     -0.00072970	     -0.20827694	     -0.00000000	      0.00000000	     31.29951946
      2.05628134	     -0.05259812	     -0.00088906	     -0.19438664	     -0.05445580	      0.88250836	     -0.00072980	     -0.20826439	     -0.00000000	      0.00000000	     31.86222718
      2.05739107	     -0.05246998	     -0.00088611	     -0.19425883	     -0.05445178	      0.88250912	     -0.00072988	     -0.20825362	     -0.00000000	      0.00000000	     32.20223419
      2.05850081	     -0.05234362	     -0.00088494	     -0.19413272	     -0.05444773	      0.88250998	     -0.00072998	     -0.20824183	     -0.00000000	      0.00000001	     32.63265187
      2.06000288	     -0.05216410	     -0.00088264	     -0.19395354	     -0.05444221	      0.88251130	     -0.00073012	     -0.20822428	     -0.00000000	      0.00000001	     33.18059701
      2.06150496	     -0.05198374	     -0.00088281	     -0.19377343	     -0.05443665	      0.88251280	     -0.00073028	     -0.20820485	     -0.00000000	      0.00000001	     33.85936417
      2.06255480	     -0.05184692	     -0.00088033	     -0.19363683	     -0.05443275	      0.88251395	     -0.00073041	     -0.20819019	     -0.00000000	      0.00000001	     34.19661636
      2.06360464	     -0.05171148	     -0.00087922	     -0.19350155	     -0.05442884	      0.88251519	     -0.00073055	     -0.20817459	     -0.00000000	      0.00000001	     34.64499621
      2.06520891	     -0.05149701	     -0.00087673	     -0.19328733	     -0.05442284	      0.88251723	     -0.00073077	     -0.20814903	     -0.00000000	      0.00000001	     35.28773692
      2.06652187	     -0.05131858	     -0.00087597	     -0.19310903	     -0.05441792	      0.88251905	     -0.00073098	     -0.20812654	     -0.00000000	      0.00000001	     35.88921490
      2.06783483	     -0.05112942	     -0.00087274	     -0.19292005	     -0.05441300	      0.88252100	     -0.00073120	     -0.20810264	     -0.00000000	      0.00000001	     36.41375664
      2.06914779	     -0.05094131	     -0.00087151	     -0.19273202	     -0.05440808	      0.88252306	     -0.00073144	     -0.20807725	     -0.00000000	      0.00000001	     37.08248050
      2.07046075	     -0.05074240	     -0.00086786	     -0.19253323	     -0.05440316	      0.88252524	     -0.00073170	     -0.20805047	     -0.00000000	      0.00000001	     37.58775612
      2.07155858	     -0.05058120	     -0.00086784	     -0.19237202	     -0.05439905	      0.88252715	     -0.00073193	     -0.20802699	     -0.00000000	      0.00000001	     38.15105113
      2.07265640	     -0.05041208	     -0.00086570	     -0.19220293	     -0.05439496	      0.88252915	     -0.00073218	     -0.20800258	     -0.00000000	      0.00000001	     38.61314444
      2.07408313	     -0.05019293	     -0.00086422	     -0.19198374	     -0.05438966	      0.88253185	     -0.00073252	     -0.20796951	     -0.00000000	      0.00000001	     39.29567303
      2.07550986	     -0.04996503	     -0.00086084	     -0.19175582	     -0.05438439	      0.88253467	     -0.00073288	     -0.20793501	     -0.00000000	      0.00000001	     39.90032095
      2.07657952	     -0.04979880	     -0.00086025	     -0.19158948	     -0.05438047	      0.88253687	     -0.00073316	     -0.20790821	     -0.00000000	      0.00000001	     40.45663176
      2.07764918	     -0.04962611	     -0.00085771	     -0.19141673	     -0.05437656	      0.88253913	     -0.00073346	     -0.20788069	     -0.00000000	      0.00000001	     40.92749012
      2.07912235	     -0.04938825	     -0.00085539	     -0.19117870	     -0.05437123	      0.88254235	     -0.00073390	     -0.20784160	     -0.00000000	      0.00000002	     41.65882085
      2.08043439	     -0.04916868	     -0.00085166	     -0.19095899	     -0.05436653	      0.88254530	     -0.00073430	     -0.20780568	     -0.00000000	      0.00000002	     42.26028313
      2.08174643	     -0.04895321	     -0.00085070	     -0.19074327	     -0.05436188	      0.88254834	     -0.00073473	     -0.20776869	     -0.00000000	      0.00000002	     42.98602412
      2.08283555	     -0.04876559	     -0.00084742	     -0.19055548	     -0.05435806	      0.88255092	     -0.00073510	     -0.20773726	     -0.00000000	      0.00000002	     43.45861341
      2.08392466	     -0.04858263	     -0.00084618	     -0.19037227	     -0.05435428	      0.88255356	     -0.00073549	     -0.20770517	     -0.00000000	      0.00000002	     44.02088935
      2.08530705	     -0.04834614	     -0.00084289	     -0.19013547	     -0.05434955	      0.88255697	     -0.00073600	     -0.20766362	     -0.00000000	      0.00000002	     44.68639845
      2.08668945	     -0.04811533	     -0.00084165	     -0.18990425	     -0.05434489	      0.88256045	     -0.00073653	     -0.20762122	     -0.00000000	      0.00000002	     45.43783178
      2.08773345	     -0.04793468	     -0.00083807	     -0.18972335	     -0.05434143	      0.88256312	     -0.00073695	     -0.20758874	     -0.00000000	      0.00000002	     45.89947430
      2.08877746	     -0.04775974	     -0.00083621	     -0.18954807	     -0.05433803	      0.88256583	     -0.00073738	     -0.20755586	     -0.00000000	      0.00000002	     46.43427226
      2.09021704	     -0.04751778	     -0.00083259	     -0.18930564	     -0.05433341	      0.88256961	     -0.00073799	     -0.20751002	     -0.00000000	      0.00000002	     47.12978399
      2.09150596	     -0.04730779	     -0.00083087	     -0.18909515	     -0.05432937	      0.88257305	     -0.00073856	     -0.20746857	     -0.00000000	      0.00000002	     47.79639203
      2.09279489	     -0.04709435	     -0.00082679	     -0.18888124	     -0.05432542	      0.88257652	     -0.00073914	     -0.20742685	     -0.00000000	      0.00000002	     48.39478016
      2.09384942	     -0.04692867	     -0.00082620	     -0.18871507	     -0.05432226	      0.88257938	     -0.00073964	     -0.20739253	     -0.00000000	      0.00000002	     48.93178988
      2.09490395	     -0.04675906	     -0.00082341	     -0.18854502	     -0.05431916	      0.88258226	     -0.00074015	     -0.20735811	     -0.00000000	      0.00000002	     49.42366210
      2.09627297	     -0.04654531	     -0.00082103	     -0.18833063	     -0.05431525	      0.88258602	     -0.00074082	     -0.20731330	     -0.00000000	      0.00000002	     50.08662694
      2.09764199	     -0.04633024	     -0.00081691	     -0.18811492	     -0.05431145	      0.88258979	     -0.00074152	     -0.20726848	     -0.00000000	      0.00000002	     50.71195355
      2.09865635	     -0.04618191	     -0.00081635	     -0.18796603	     -0.05430871	      0.88259260	     -0.00074205	     -0.20723533	     -0.00000000	      0.00000002	     51.17266902
      2.09967072	     -0.04603074	     -0.00081440	     -0.18781432	     -0.05430605	      0.88259540	     -0.00074259	     -0.20720234	     -0.00000000	      0.00000002	     51.61738526
      2.10110694	     -0.04582730	     -0.00081319	     -0.18761003	     -0.05430240	      0.88259938	     -0.00074338	     -0.20715601	     -0.00000000	      0.00000002	     52.24119939
      2.10236442	     -0.04565184	     -0.00081049	     -0.18743385	     -0.05429933	      0.88260285	     -0.00074408	     -0.20711594	     -0.00000000	      0.00000002	     52.75243376
      2.10362191	     -0.04548848	     -0.00080975	     -0.18726970	     -0.05429638	      0.88260631	     -0.00074480	     -0.20707636	     -0.00000000	      0.00000002	     53.29682420
      2.10467452	     -0.04534977	     -0.00080582	     -0.18713039	     -0.05429400	      0.88260919	     -0.00074541	     -0.20704368	     -0.00000000	      0.00000002	     53.67157907
      2.10572713	     -0.04522109	     -0.00080413	     -0.18700103	     -0.05429171	      0.88261205	     -0.00074604	     -0.20701141	     -0.00000000	      0.00000002	     54.06895020
      2.10704603	     -0.04506335	     -0.00080046	     -0.18684247	     -0.05428896	      0.88261561	     -0.00074684	     -0.20697165	     -0.00000000	      0.00000002	     54.54967875
      2.10836492	     -0.04492076	     -0.00079919	     -0.18669896	     -0.05428636	      0.88261913	     -0.00074766	     -0.20693271	     -0.00000000	      0.00000002	     55.00088901
      2.10938585	     -0.04481238	     -0.00079569	     -0.18658993	     -0.05428445	      0.88262182	     -0.00074830	     -0.20690327	     -0.00000000	      0.00000002	     55.30312936
      2.11040679	     -0.04471610	     -0.00079442	     -0.18649291	     -0.05428262	      0.88262448	     -0.00074896	     -0.20687447	     -0.00000000	      0.00000002	     55.59176069
      2.11177022	     -0.04459593	     -0.00079134	     -0.18637180	     -0.05428032	      0.88262798	     -0.00074985	     -0.20683719	     -0.00000000	      0.00000002	     55.95871024
      2.11313366	     -0.04449510	     -0.00079073	     -0.18626992	     -0.05427818	      0.88263141	     -0.00075076	     -0.20680138	     -0.00000000	      0.00000002	     56.28697846
      2.11410152	     -0.04442548	     -0.00078740	     -0.18619964	     -0.05427676	      0.88263380	     -0.00075142	     -0.20677696	     -0.00000000	      0.00000002	     56.48415652
      2.11506938	     -0.04436666	     -0.00078627	     -0.18614008	     -0.05427542	      0.88263614	     -0.00075208	     -0.20675336	     -0.00000000	      0.00000002	     56.67186232
      2.11651937	     -0.04428624	     -0.00078321	     -0.18605859	     -0.05427358	      0.88263956	     -0.00075310	     -0.20671961	     -0.00000000	      0.00000002	     56.94696020
      2.11772721	     -0.04423052	     -0.00078200	     -0.18600194	     -0.05427219	      0.88264231	     -0.00075396	     -0.20669293	     -0.00000000	      0.00000002	     57.14844245
      2.11893505	     -0.04417767	     -0.00077888	     -0.18594821	     -0.05427093	      0.88264498	     -0.00075484	     -0.20666756	     -0.00000000	      0.00000001	     57.34914496
      2.12014289	     -0.04413723	     -0.00077878	     -0.18590679	     -0.05426980	      0.88264756	     -0.00075573	     -0.20664345	     -0.00000000	      0.00000001	     57.51074585
      2.12122850	     -0.04410089	     -0.00077541	     -0.18586968	     -0.05426890	      0.88264979	     -0.00075654	     -0.20662286	     -0.00000000	      0.00000001	     57.64921594
      2.12231412	     -0.04407458	     -0.00077486	     -0.18584251	     -0.05426811	      0.88265193	     -0.00075736	     -0.20660325	     -0.00000000	      0.00000001	     57.76643828
      2.12339973	     -0.04405035	     -0.00077251	     -0.18581747	     -0.05426743	      0.88265399	     -0.00075820	     -0.20658462	     -0.00000000	      0.00000001	     57.87340031
      2.12475710	     -0.04403040	     -0.00077192	     -0.18579643	     -0.05426673	      0.88265643	     -0.00075926	     -0.20656268	     -0.00000000	      0.00000001	     57.99563712
      2.12584697	     -0.04401646	     -0.00076891	     -0.18578170	     -0.05426629	      0.88265829	     -0.00076013	     -0.20654614	     -0.00000000	      0.00000001	     58.05952377
      2.12693684	     -0.04401079	     -0.00076848	     -0.18577516	     -0.05426596	      0.88266005	     -0.00076101	     -0.20653054	     -0.00000000	      0.00000001	     58.13053205
      2.12802670	     -0.04400752	     -0.00076673	     -0.18577106	     -0.05426573	      0.88266171	     -0.00076190	     -0.20651588	     -0.00000000	      0.00000001	     58.17385798
      2.12938712	     -0.04401306	     -0.00076689	     -0.18577552	     -0.05426561	      0.88266364	     -0.00076302	     -0.20649886	     -0.00000000	      0.00000001	     58.23828899
      2.13045110	     -0.04401978	     -0.00076439	     -0.18578145	     -0.05426563	      0.88266503	     -0.00076392	     -0.20648654	     -0.00000000	      0.00000001	     58.22945039
      2.13151508	     -0.04403329	     -0.00076400	     -0.18579413	     -0.05426575	      0.88266633	     -0.00076482	     -0.20647507	     -0.00000000	      0.00000001	     58.25600511
      2.13257905	     -0.04404983	     -0.00076202	     -0.18580989	     -0.05426598	      0.88266753	     -0.00076574	     -0.20646446	     -0.00000000	      0.00000001	     58.23713368
      2.13400084	     -0.04407990	     -0.00076114	     -0.18583886	     -0.05426644	      0.88266898	     -0.00076698	     -0.20645157	     -0.00000000	      0.00000001	     58.26434113
      2.13505225	     -0.04410518	     -0.00075827	     -0.18586341	     -0.05426690	      0.88266993	     -0.00076792	     -0.20644299	     -0.00000000	      0.00000001	     58.19727926
      2.13610366	     -0.04413578	     -0.00075744	     -0.18589322	     -0.05426746	      0.88267079	     -0.00076886	     -0.20643521	     -0.00000000	      0.00000001	     58.19605246
      2.13739551	     -0.04417718	     -0.00075448	     -0.18593371	     -0.05426828	      0.88267171	     -0.00077003	     -0.20642672	     -0.00000000	      0.00000000	     58.11377015
      2.13854241	     -0.04421949	     -0.00075397	     -0.18597516	     -0.05426913	      0.88267240	     -0.00077109	     -0.20642018	     -0.00000000	      0.00000000	     58.11126602
      2.13968932	     -0.04426534	     -0.00075080	     -0.18602023	     -0.05427010	      0.88267298	     -0.00077216	     -0.20641458	     -0.00000000	      0.00000000	     57.98038956
      2.14083622	     -0.04431672	     -0.00075016	     -0.18607078	     -0.05427118	      0.88267345	     -0.00077324	     -0.20640991	     -0.00000000	      0.00000000	     57.97021767
      2.14198312	     -0.04437128	     -0.00074669	     -0.18612459	     -0.05427238	      0.88267381	     -0.00077433	     -0.20640615	     -0.00000000	      0.00000000	     57.80782749
      2.14313003	     -0.04443077	     -0.00074587	     -0.18618326	     -0.05427368	      0.88267406	     -0.00077544	     -0.20640328	     -0.00000000	      0.00000000	     57.78965289
      2.14427693	     -0.04449322	     -0.00074205	     -0.18624500	     -0.05427510	      0.88267420	     -0.00077656	     -0.20640129	     -0.00000000	      0.00000000	     57.59088940
      2.14542383	     -0.04456038	     -0.00074105	     -0.18631137	     -0.05427663	      0.88267423	     -0.00077770	     -0.20640015	     -0.00000000	     -0.00000000	     57.55985735
      2.14657074	     -0.04463083	     -0.00073694	     -0.18638114	     -0.05427827	      0.88267417	     -0.00077884	     -0.20639985	     -0.00000000	     -0.00000000	     57.32069491
      2.14771764	     -0.04470591	     -0.00073579	     -0.18645546	     -0.05428002	      0.88267400	     -0.00078000	     -0.20640038	     -0.00000000	     -0.00000000	     57.27351882
      2.14886454	     -0.04478429	     -0.00073132	     -0.18653319	     -0.05428187	      0.88267373	     -0.00078117	     -0.20640173	     -0.00000000	     -0.00000000	     56.99571693
      2.15001145	     -0.04486649	     -0.00072911	     -0.18661469	     -0.05428382	      0.88267337	     -0.00078236	     -0.20640390	     -0.00000000	     -0.00000000	     56.93261732
      2.15115835	     -0.04495212	     -0.00072362	     -0.18669973	     -0.05428588	      0.88267292	     -0.00078355	     -0.20640687	     -0.00000000	     -0.00000000	     56.61758107
      2.15230525	     -0.04504190	     -0.00072116	     -0.18678883	     -0.05428804	      0.88267238	     -0.00078477	     -0.20641064	     -0.00000000	     -0.00000000	     56.53376348
      2.15345216	     -0.04513476	     -0.00071560	     -0.18688114	     -0.05429029	      0.88267175	     -0.00078599	     -0.20641520	     -0.00000000	     -0.00000000	     56.19186779
      2.15459906	     -0.04523127	     -0.00071297	     -0.18697701	     -0.05429264	      0.88267103	     -0.00078722	     -0.20642052	     -0.00000000	     -0.00000000	     56.08436906
      2.15574596	     -0.04533140	     -0.00070765	     -0.18707660	     -0.05429509	      0.88267024	     -0.00078847	     -0.20642658	     -0.00000000	     -0.00000000	     55.71259353
      2.15689287	     -0.04543506	     -0.00070511	     -0.18717965	     -0.05429763	      0.88266936	     -0.00078973	     -0.20643338	     -0.00000000	     -0.00000001	     55.57222336
      2.15803977	     -0.04554178	     -0.00069995	     -0.18728586	     -0.05430026	      0.88266841	     -0.00079101	     -0.20644089	     -0.00000000	     -0.00000001	     55.17657966
      2.15918667	     -0.04565180	     -0.00069766	     -0.18739530	     -0.05430298	      0.88266739	     -0.00079229	     -0.20644909	     -0.00000000	     -0.00000001	     54.99781866
      2.16033358	     -0.04576473	     -0.00069286	     -0.18750773	     -0.05430578	      0.88266630	     -0.00079359	     -0.20645798	     -0.00000000	     -0.00000001	     54.58161445
      2.16148048	     -0.04588194	     -0.00069070	     -0.18762439	     -0.05430867	      0.88266514	     -0.00079490	     -0.20646754	     -0.00000000	     -0.00000001	     54.36714451
      2.16262738	     -0.04600198	     -0.00068640	     -0.18774396	     -0.05431164	      0.88266392	     -0.00079623	     -0.20647775	     -0.00000000	     -0.00000001	     53.94043802
      2.16377429	     -0.04612504	     -0.00068396	     -0.18786651	     -0.05431469	      0.88266263	     -0.00079756	     -0.20648860	     -0.00000000	     -0.00000001	     53.68526321
      2.16492119	     -0.04625083	     -0.00067942	     -0.18799188	     -0.05431782	      0.88266129	     -0.00079891	     -0.20650007	     -0.00000000	     -0.00000001	     53.25514958
      2.16606809	     -0.04637952	     -0.00067637	     -0.18812010	     -0.05432102	      0.88265990	     -0.00080027	     -0.20651216	     -0.00000000	     -0.00000001	     52.96149638
      2.16721500	     -0.04651070	     -0.00067192	     -0.18825090	     -0.05432430	      0.88265845	     -0.00080164	     -0.20652483	     -0.00000000	     -0.00000001	     52.52568437
      2.16836190	     -0.04664445	     -0.00066864	     -0.18838424	     -0.05432764	      0.88265695	     -0.00080302	     -0.20653807	     -0.00000000	     -0.00000001	     52.19827491
      2.16976674	     -0.04681138	     -0.00066287	     -0.18855074	     -0.05433183	      0.88265505	     -0.00080473	     -0.20655505	     -0.00000000	     -0.00000001	     51.62268041
      2.17082582	     -0.04693940	     -0.00065995	     -0.18867841	     -0.05433505	      0.88265358	     -0.00080603	     -0.20656838	     -0.00000000	     -0.00000001	     51.35776593
      2.17188490	     -0.04706908	     -0.00065527	     -0.18880782	     -0.05433833	      0.88265206	     -0.00080734	     -0.20658214	     -0.00000000	     -0.00000001	     50.91870333
      2.17324603	     -0.04723825	     -0.00065056	     -0.18897662	     -0.05434261	      0.88265007	     -0.00080904	     -0.20660044	     -0.00000000	     -0.00000001	     50.48626477
      2.17460717	     -0.04741012	     -0.00064383	     -0.18914821	     -0.05434697	      0.88264802	     -0.00081075	     -0.20661940	     -0.00000000	     -0.00000001	     49.84333313
      2.17561162	     -0.04753863	     -0.00064133	     -0.18927646	     -0.05435023	      0.88264648	     -0.00081203	     -0.20663379	     -0.00000000	     -0.00000001	     49.58743515
      2.17661608	     -0.04766830	     -0.00063715	     -0.18940594	     -0.05435354	      0.88264491	     -0.00081331	     -0.20664852	     -0.00000000	     -0.00000001	     49.16105535
      2.17807022	     -0.04785791	     -0.00063226	     -0.18959526	     -0.05435839	      0.88264260	     -0.00081518	     -0.20667039	     -0.00000000	     -0.00000001	     48.65269250
      2.17932720	     -0.04802465	     -0.00062752	     -0.18976180	     -0.05436263	      0.88264056	     -0.00081681	     -0.20668978	     -0.00000000	     -0.00000001	     48.08813444
      2.18058418	     -0.04819274	     -0.00062484	     -0.18992964	     -0.05436693	      0.88263849	     -0.00081846	     -0.20670958	     -0.00000000	     -0.00000001	     47.72415632
      2.18184116	     -0.04836231	     -0.00062018	     -0.19009906	     -0.05437128	      0.88263639	     -0.00082012	     -0.20672975	     -0.00000000	     -0.00000001	     47.09070885
      2.18294948	     -0.04851256	     -0.00061871	     -0.19024912	     -0.05437514	      0.88263452	     -0.00082159	     -0.20674782	     -0.00000000	     -0.00000001	     46.79263160
      2.18405779	     -0.04866303	     -0.00061528	     -0.19039946	     -0.05437904	      0.88263262	     -0.00082307	     -0.20676612	     -0.00000000	     -0.00000001	     46.28330834
      2.18516611	     -0.04881329	     -0.00061251	     -0.19054961	     -0.05438296	      0.88263071	     -0.00082456	     -0.20678463	     -0.00000000	     -0.00000001	     45.90422465
      2.18668962	     -0.04901832	     -0.00060678	     -0.19075457	     -0.05438840	      0.88262805	     -0.00082662	     -0.20681034	     -0.00000000	     -0.00000001	     45.24895332
      2.18784111	     -0.04917254	     -0.00060362	     -0.19090873	     -0.05439254	      0.88262603	     -0.00082819	     -0.20682995	     -0.00000000	     -0.00000001	     44.92258193
      2.18899261	     -0.04932598	     -0.00059889	     -0.19106217	     -0.05439669	      0.88262399	     -0.00082977	     -0.20684968	     -0.00000000	     -0.00000001	     44.40764206
      2.19014411	     -0.04947816	     -0.00059552	     -0.19121434	     -0.05440087	      0.88262194	     -0.00083136	     -0.20686949	     -0.00000000	     -0.00000001	     44.03421718
      2.19162992	     -0.04967241	     -0.00059060	     -0.19140861	     -0.05440628	      0.88261929	     -0.00083342	     -0.20689509	     -0.00000000	     -0.00000001	     43.39499754
      2.19277690	     -0.04982053	     -0.00058853	     -0.19155674	     -0.05441048	      0.88261723	     -0.00083503	     -0.20691483	     -0.00000000	     -0.00000001	     43.09257239
      2.19392389	     -0.04996704	     -0.00058496	     -0.19170330	     -0.05441468	      0.88261517	     -0.00083664	     -0.20693452	     -0.00000000	     -0.00000001	     42.59835953
      2.19507087	     -0.05011182	     -0.00058273	     -0.19184812	     -0.05441889	      0.88261311	     -0.00083826	     -0.20695412	     -0.00000000	     -0.00000001	     42.24451319
      2.19660459	     -0.05030267	     -0.00057892	     -0.19203908	     -0.05442453	      0.88261035	     -0.00084045	     -0.20698014	     -0.00000000	     -0.00000001	     41.61608345
      2.19775576	     -0.05044369	     -0.00057813	     -0.19218014	     -0.05442877	      0.88260829	     -0.00084210	     -0.20699951	     -0.00000000	     -0.00000001	     41.35342365
      2.19890692	     -0.05058275	     -0.00057617	     -0.19231929	     -0.05443301	      0.88260622	     -0.00084376	     -0.20701870	     -0.00000000	     -0.00000001	     40.87868783
      2.20029911	     -0.05074807	     -0.00057601	     -0.19248469	     -0.05443813	      0.88260373	     -0.00084578	     -0.20704165	     -0.00000000	     -0.00000001	     40.53177356
      2.20169129	     -0.05090996	     -0.00057444	     -0.19264671	     -0.05444324	      0.88260125	     -0.00084781	     -0.20706429	     -0.00000000	     -0.00000001	     39.87316142
      2.20274562	     -0.05103002	     -0.00057628	     -0.19276681	     -0.05444710	      0.88259939	     -0.00084936	     -0.20708119	     -0.00000000	     -0.00000001	     39.73503383
      2.20379995	     -0.05114782	     -0.00057690	     -0.19288469	     -0.05445096	      0.88259753	     -0.00085092	     -0.20709787	     -0.00000000	     -0.00000001	     39.34533388
      2.20530952	     -0.05131225	     -0.00057971	     -0.19304922	     -0.05445646	      0.88259488	     -0.00085317	     -0.20712136	     -0.00000000	     -0.00000001	     38.97647513
      2.20662613	     -0.05145136	     -0.00058190	     -0.19318844	     -0.05446125	      0.88259260	     -0.00085514	     -0.20714142	     -0.00000000	     -0.00000001	     38.46961413
      2.20794273	     -0.05158619	     -0.00058666	     -0.19332332	     -0.05446601	      0.88259033	     -0.00085712	     -0.20716108	     -0.00000000	     -0.00000001	     38.31325124
      2.20925934	     -0.05171654	     -0.00058971	     -0.19345380	     -0.05447075	      0.88258808	     -0.00085912	     -0.20718032	     -0.00000000	     -0.00000001	     37.69597840
      2.21040173	     -0.05182582	     -0.00059535	     -0.19356311	     -0.05447484	      0.88258615	     -0.00086087	     -0.20719666	     -0.00000000	     -0.00000001	     37.65230141
      2.21154413	     -0.05193141	     -0.00059955	     -0.19366879	     -0.05447891	      0.88258424	     -0.00086262	     -0.20721268	     -0.00000000	     -0.00000001	     37.23480904
      2.21293380	     -0.05205460	     -0.00060663	     -0.19379205	     -0.05448383	      0.88258194	     -0.00086477	     -0.20723171	     -0.00000000	     -0.00000001	     37.05219505
      2.21432348	     -0.05217175	     -0.00061241	     -0.19390932	     -0.05448872	      0.88257967	     -0.00086692	     -0.20725024	     -0.00000000	     -0.00000001	     36.48754747
      2.21547812	     -0.05226434	     -0.00061966	     -0.19400196	     -0.05449275	      0.88257781	     -0.00086872	     -0.20726525	     -0.00000000	     -0.00000001	     36.50036186
      2.21663277	     -0.05235257	     -0.00062534	     -0.19409029	     -0.05449675	      0.88257597	     -0.00087053	     -0.20727990	     -0.00000000	     -0.00000001	     36.10951224
      2.21803922	     -0.05245391	     -0.00063393	     -0.19419172	     -0.05450159	      0.88257376	     -0.00087275	     -0.20729728	     -0.00000000	     -0.00000001	     35.98839583
      2.21944567	     -0.05254842	     -0.00064076	     -0.19428637	     -0.05450638	      0.88257158	     -0.00087497	     -0.20731411	     -0.00000000	     -0.00000001	     35.42197159
      2.22057571	     -0.05261935	     -0.00064853	     -0.19435737	     -0.05451020	      0.88256987	     -0.00087676	     -0.20732726	     -0.00000000	     -0.00000001	     35.49435217
      2.22170576	     -0.05268576	     -0.00065456	     -0.19442390	     -0.05451398	      0.88256817	     -0.00087855	     -0.20734005	     -0.00000000	     -0.00000001	     35.15173795
      2.22315802	     -0.05276449	     -0.00066355	     -0.19450275	     -0.05451881	      0.88256603	     -0.00088087	     -0.20735598	     -0.00000000	     -0.00000001	     35.03734424
      2.22461028	     -0.05283591	     -0.00067057	     -0.19457437	     -0.05452357	      0.88256394	     -0.00088319	     -0.20737134	     -0.00000000	     -0.00000001	     34.48588109
      2.22571481	     -0.05288542	     -0.00067802	     -0.19462397	     -0.05452716	      0.88256237	     -0.00088495	     -0.20738263	     -0.00000000	     -0.00000001	     34.59297753
      2.22681933	     -0.05293081	     -0.00068366	     -0.19466949	     -0.05453072	      0.88256083	     -0.00088672	     -0.20739360	     -0.00000000	     -0.00000001	     34.30146801
      2.22832929	     -0.05298641	     -0.00069233	     -0.19472527	     -0.05453552	      0.88255877	     -0.00088914	     -0.20740807	     -0.00000000	     -0.00000001	     34.19061935
      2.22983924	     -0.05303490	     -0.00069899	     -0.19477400	     -0.05454027	      0.88255676	     -0.00089157	     -0.20742195	     -0.00000000	     -0.00000001	     33.66658314
      2.23090360	     -0.05306494	     -0.00070589	     -0.19480414	     -0.05454358	      0.88255537	     -0.00089328	     -0.20743138	     -0.00000000	     -0.00000001	     33.81270435
      2.23196795	     -0.05309162	     -0.00071109	     -0.19483098	     -0.05454685	      0.88255401	     -0.00089498	     -0.20744052	     -0.00000000	     -0.00000001	     33.59326284
      2.23357003	     -0.05312557	     -0.00071976	     -0.19486513	     -0.05455172	      0.88255200	     -0.00089755	     -0.20745376	     -0.00000000	     -0.00000001	     33.49693186
      2.23490890	     -0.05314836	     -0.00072587	     -0.19488813	     -0.05455574	      0.88255038	     -0.00089970	     -0.20746434	     -0.00000000	     -0.00000001	     33.19443707
      2.23624777	     -0.05316637	     -0.00073362	     -0.19490629	     -0.05455970	      0.88254879	     -0.00090184	     -0.20747450	     -0.00000000	     -0.00000001	     33.27795781
      2.23758664	     -0.05317974	     -0.00073909	     -0.19491988	     -0.05456361	      0.88254725	     -0.00090398	     -0.20748423	     -0.00000000	     -0.00000001	     32.89045421
      2.23878589	     -0.05318796	     -0.00074625	     -0.19492822	     -0.05456706	      0.88254590	     -0.00090590	     -0.20749260	     -0.00000000	     -0.00000001	     33.04194287
      2.23998514	     -0.05319271	     -0.00075144	     -0.19493316	     -0.05457048	      0.88254459	     -0.00090781	     -0.20750064	     -0.00000000	     -0.00000001	     32.79471881
      2.24118439	     -0.05319413	     -0.00075787	     -0.19493472	     -0.05457386	      0.88254332	     -0.00090971	     -0.20750837	     -0.00000000	     -0.00000001	     32.82385710
      2.24271730	     -0.05319125	     -0.00076467	     -0.19493205	     -0.05457811	      0.88254174	     -0.00091214	     -0.20751779	     -0.00000000	     -0.00000001	     32.59572481
      2.24393757	     -0.05318529	     -0.00077170	     -0.19492622	     -0.05458145	      0.88254053	     -0.00091407	     -0.20752493	     -0.00000000	     -0.00000001	     32.74561528
      2.24515783	     -0.05317614	     -0.00077696	     -0.19491723	     -0.05458474	      0.88253935	     -0.00091600	     -0.20753175	     -0.00000000	     -0.00000001	     32.56243045
      2.24637810	     -0.05316385	     -0.00078346	     -0.19490507	     -0.05458800	      0.88253821	     -0.00091791	     -0.20753827	     -0.00000000	     -0.00000001	     32.63442759
      2.24789500	     -0.05314416	     -0.00078986	     -0.19488559	     -0.05459199	      0.88253685	     -0.00092029	     -0.20754594	     -0.00000000	     -0.00000001	     32.45874585
      2.24909461	     -0.05312540	     -0.00079654	     -0.19486692	     -0.05459509	      0.88253582	     -0.00092216	     -0.20755167	     -0.00000000	     -0.00000001	     32.63822988
      2.25029423	     -0.05310400	     -0.00080149	     -0.19484567	     -0.05459816	      0.88253482	     -0.00092403	     -0.20755710	     -0.00000000	     -0.00000001	     32.51399371
      2.25149384	     -0.05308015	     -0.00080758	     -0.19482193	     -0.05460120	      0.88253387	     -0.00092589	     -0.20756226	     -0.00000000	     -0.00000001	     32.60290224
      2.25307129	     -0.05304497	     -0.00081419	     -0.19478693	     -0.05460512	      0.88253267	     -0.00092832	     -0.20756862	     -0.00000000	     -0.00000001	     32.49455150
      2.25426197	     -0.05301562	     -0.00082091	     -0.19475766	     -0.05460805	      0.88253180	     -0.00093015	     -0.20757311	     -0.00000000	     -0.00000000	     32.70757442
      2.25545266	     -0.05298400	     -0.00082614	     -0.19472615	     -0.05461093	      0.88253098	     -0.00093196	     -0.20757734	     -0.00000000	     -0.00000000	     32.64318572
      2.25689196	     -0.05294275	     -0.00083442	     -0.19468497	     -0.05461437	      0.88253003	     -0.00093415	     -0.20758212	     -0.00000000	     -0.00000000	     32.86155715
      2.25817682	     -0.05290310	     -0.00084069	     -0.19464540	     -0.05461740	      0.88252923	     -0.00093610	     -0.20758608	     -0.00000000	     -0.00000000	     32.77737259
      2.25946169	     -0.05286086	     -0.00084957	     -0.19460317	     -0.05462039	      0.88252848	     -0.00093803	     -0.20758976	     -0.00000000	     -0.00000000	     33.06302290
      2.26074655	     -0.05281569	     -0.00085682	     -0.19455804	     -0.05462334	      0.88252777	     -0.00093996	     -0.20759315	     -0.00000000	     -0.00000000	     32.99525174
      2.26203141	     -0.05276675	     -0.00086685	     -0.19450906	     -0.05462625	      0.88252710	     -0.00094187	     -0.20759623	     -0.00000000	     -0.00000000	     33.33001625
      2.26331627	     -0.05271300	     -0.00087490	     -0.19445532	     -0.05462913	      0.88252648	     -0.00094377	     -0.20759897	     -0.00000000	     -0.00000000	     33.27929601
      2.26460113	     -0.05265325	     -0.00088558	     -0.19439548	     -0.05463197	      0.88252591	     -0.00094566	     -0.20760130	     -0.00000000	     -0.00000000	     33.66307204
      2.26588599	     -0.05258645	     -0.00089357	     -0.19432868	     -0.05463478	      0.88252538	     -0.00094754	     -0.20760312	     -0.00000000	     -0.00000000	     33.61603151
      2.26717086	     -0.05251301	     -0.00090434	     -0.19425515	     -0.05463756	      0.88252491	     -0.00094941	     -0.20760435	     -0.00000000	     -0.00000000	     34.05356746
      2.26845572	     -0.05243259	     -0.00091190	     -0.19417470	     -0.05464030	      0.88252448	     -0.00095127	     -0.20760495	     -0.00000000	     -0.00000000	     33.99583461
      2.26961004	     -0.05235430	     -0.00092121	     -0.19409632	     -0.05464275	      0.88252414	     -0.00095292	     -0.20760489	     -0.00000000	     -0.00000000	     34.38942597
      2.27076436	     -0.05227043	     -0.00092836	     -0.19401240	     -0.05464517	      0.88252385	     -0.00095457	     -0.20760423	     -0.00000000	     -0.00000000	     34.46880330
      2.27191868	     -0.05218198	     -0.00093659	     -0.19392386	     -0.05464757	      0.88252360	     -0.00095621	     -0.20760298	     -0.00000000	     -0.00000000	     34.73961246
      2.27352280	     -0.05205376	     -0.00094704	     -0.19379552	     -0.05465088	      0.88252333	     -0.00095847	     -0.20760028	     -0.00000000	     -0.00000000	     34.92961690
      2.27470471	     -0.05195698	     -0.00095655	     -0.19369858	     -0.05465330	      0.88252318	     -0.00096012	     -0.20759765	     -0.00000000	     -0.00000000	     35.30965524
      2.27588662	     -0.05185969	     -0.00096466	     -0.19360116	     -0.05465571	      0.88252309	     -0.00096176	     -0.20759456	     -0.00000000	     -0.00000000	     35.42269217
      2.27706854	     -0.05176230	     -0.00097402	     -0.19350357	     -0.05465810	      0.88252305	     -0.00096338	     -0.20759110	     -0.00000000	     -0.00000000	     35.71194045
      2.27863301	     -0.05163355	     -0.00098507	     -0.19337459	     -0.05466125	      0.88252307	     -0.00096552	     -0.20758608	     -0.00000000	      0.00000000	     35.87450767
      2.27977750	     -0.05154151	     -0.00099551	     -0.19328230	     -0.05466354	      0.88252314	     -0.00096707	     -0.20758219	     -0.00000000	      0.00000000	     36.24228382
      2.28092198	     -0.05145259	     -0.00100481	     -0.19319313	     -0.05466583	      0.88252326	     -0.00096861	     -0.20757824	     -0.00000000	      0.00000000	     36.35132842
      2.28235918	     -0.05134558	     -0.00101818	     -0.19308575	     -0.05466870	      0.88252347	     -0.00097052	     -0.20757337	     -0.00000000	      0.00000000	     36.71367646
      2.28362678	     -0.05125556	     -0.00102853	     -0.19299543	     -0.05467122	      0.88252372	     -0.00097219	     -0.20756929	     -0.00000000	      0.00000000	     36.78824965
      2.28489439	     -0.05116887	     -0.00104102	     -0.19290836	     -0.05467374	      0.88252401	     -0.00097385	     -0.20756549	     -0.00000000	      0.00000000	     37.17748341
      2.28616199	     -0.05108480	     -0.00105103	     -0.19282397	     -0.05467625	      0.88252436	     -0.00097548	     -0.20756204	     -0.00000000	      0.00000000	     37.23204999
      2.28742959	     -0.05100428	     -0.00106359	     -0.19274305	     -0.05467877	      0.88252475	     -0.00097710	     -0.20755897	     -0.00000000	      0.00000000	     37.64477580
      2.28869719	     -0.05092795	     -0.00107318	     -0.19266639	     -0.05468129	      0.88252519	     -0.00097870	     -0.20755636	     -0.00000000	      0.00000000	     37.66830101
      2.28996480	     -0.05085582	     -0.00108576	     -0.19259385	     -0.05468381	      0.88252566	     -0.00098027	     -0.20755427	     -0.00000000	      0.00000000	     38.09467645
      2.29107543	     -0.05079481	     -0.00109349	     -0.19253254	     -0.05468602	      0.88252611	     -0.00098163	     -0.20755288	     -0.00000000	      0.00000000	     38.11078963
      2.29218606	     -0.05073539	     -0.00110270	     -0.19247279	     -0.05468823	      0.88252658	     -0.00098298	     -0.20755192	     -0.00000000	      0.00000000	     38.36248667
      2.29357137	     -0.05066293	     -0.00111200	     -0.19239998	     -0.05469100	      0.88252720	     -0.00098463	     -0.20755127	     -0.00000000	      0.00000000	     38.53293228
      2.29495668	     -0.05059163	     -0.00112213	     -0.19232829	     -0.05469378	      0.88252784	     -0.00098626	     -0.20755120	     -0.00000000	      0.00000000	     38.87652261
      2.29607282	     -0.05053622	     -0.00112743	     -0.19227263	     -0.05469602	      0.88252839	     -0.00098754	     -0.20755154	     -0.00000000	      0.00000000	     38.93402534
      2.29718895	     -0.05048275	     -0.00113396	     -0.19221888	     -0.05469827	      0.88252894	     -0.00098881	     -0.20755225	     -0.00000000	      0.00000000	     39.14269074
      2.29858969	     -0.05041641	     -0.00113990	     -0.19215224	     -0.05470110	      0.88252966	     -0.00099037	     -0.20755362	     -0.00000000	      0.00000000	     39.32580355
      2.29999042	     -0.05034894	     -0.00114670	     -0.19208445	     -0.05470395	      0.88253039	     -0.00099189	     -0.20755542	     -0.00000000	      0.00000000	     39.63443445
      2.30105244	     -0.05029768	     -0.00114876	     -0.19203301	     -0.05470612	      0.88253095	     -0.00099302	     -0.20755700	     -0.00000000	      0.00000000	     39.71836170
      2.30211445	     -0.05024663	     -0.00115198	     -0.19198176	     -0.05470830	      0.88253152	     -0.00099414	     -0.20755874	     -0.00000000	      0.00000000	     39.89181536
      2.30358597	     -0.05017451	     -0.00115367	     -0.19190941	     -0.05471133	      0.88253232	     -0.00099565	     -0.20756135	     -0.00000000	      0.00000000	     40.10977225
      2.30505749	     -0.05010440	     -0.00115640	     -0.19183904	     -0.05471439	      0.88253312	     -0.00099712	     -0.20756416	     -0.00000000	      0.00000000	     40.35596244
      2.30606532	     -0.05005746	     -0.00115509	     -0.19179200	     -0.05471650	      0.88253368	     -0.00099810	     -0.20756620	     -0.00000000	      0.00000000	     40.44984845
      2.30707314	     -0.05001214	     -0.00115515	     -0.19174653	     -0.05471861	      0.88253423	     -0.00099907	     -0.20756833	     -0.00000000	      0.00000000	     40.58304968
      2.30865153	     -0.04994421	     -0.00115420	     -0.19167838	     -0.05472196	      0.88253511	     -0.00100055	     -0.20757186	     -0.00000000	      0.00000000	     40.79919389
      2.30993827	     -0.04989166	     -0.00115416	     -0.19162563	     -0.05472470	      0.88253582	     -0.00100173	     -0.20757488	     -0.00000000	      0.00000000	     40.95714750
      2.31122500	     -0.04984240	     -0.00115218	     -0.19157620	     -0.05472747	      0.88253654	     -0.00100288	     -0.20757805	     -0.00000000	      0.00000000	     41.11160207
      2.31251174	     -0.04979673	     -0.00115221	     -0.19153030	     -0.05473026	      0.88253725	     -0.00100400	     -0.20758140	     -0.00000000	      0.00000000	     41.24201847
      2.31365590	     -0.04975962	     -0.00115004	     -0.19149303	     -0.05473277	      0.88253789	     -0.00100497	     -0.20758453	     -0.00000000	      0.00000000	     41.36080778
      2.31480007	     -0.04972610	     -0.00114995	     -0.19145929	     -0.05473529	      0.88253852	     -0.00100592	     -0.20758785	     -0.00000000	      0.00000000	     41.44753806
      2.31594423	     -0.04969592	     -0.00114842	     -0.19142893	     -0.05473783	      0.88253916	     -0.00100684	     -0.20759136	     -0.00000000	      0.00000000	     41.54369142
      2.31741627	     -0.04966194	     -0.00114761	     -0.19139466	     -0.05474113	      0.88253997	     -0.00100801	     -0.20759619	     -0.00000000	      0.00000000	     41.64378779
      2.31857645	     -0.04963888	     -0.00114504	     -0.19137143	     -0.05474376	      0.88254061	     -0.00100890	     -0.20760025	     -0.00000000	      0.00000000	     41.72478210
      2.31973663	     -0.04961947	     -0.00114407	     -0.19135179	     -0.05474641	      0.88254124	     -0.00100976	     -0.20760453	     -0.00000000	      0.00000000	     41.77560410
      2.32089681	     -0.04960302	     -0.00114177	     -0.19133515	     -0.05474909	      0.88254187	     -0.00101061	     -0.20760903	     -0.00000000	      0.00000000	     41.84690728
      2.32236017	     -0.04958590	     -0.00114024	     -0.19131774	     -0.05475249	      0.88254266	     -0.00101165	     -0.20761500	     -0.00000000	      0.00000000	     41.90179956
      2.32349950	     -0.04957551	     -0.00113715	     -0.19130719	     -0.05475517	      0.88254327	     -0.00101243	     -0.20761986	     -0.00000000	      0.00000000	     41.95737395
      2.32463884	     -0.04956773	     -0.00113563	     -0.19129919	     -0.05475786	      0.88254387	     -0.00101319	     -0.20762491	     -0.00000000	      0.00000000	     41.97351416
      2.32577818	     -0.04956248	     -0.00113264	     -0.19129376	     -0.05476059	      0.88254447	     -0.00101394	     -0.20763015	     -0.00000000	      0.00000000	     41.99731740
      2.32730556	     -0.04955930	     -0.00112993	     -0.19129030	     -0.05476427	      0.88254526	     -0.00101490	     -0.20763745	     -0.00000000	      0.00000000	     42.00524169
      2.32843774	     -0.04955968	     -0.00112625	     -0.19129052	     -0.05476702	      0.88254584	     -0.00101559	     -0.20764307	     -0.00000000	      0.00000000	     42.02353170
      2.32956991	     -0.04956238	     -0.00112427	     -0.19129302	     -0.05476980	      0.88254641	     -0.00101626	     -0.20764886	     -0.00000000	      0.00000000	     42.01080364
      2.33095446	     -0.04956865	     -0.00112033	     -0.19129907	     -0.05477323	      0.88254710	     -0.00101706	     -0.20765617	     -0.00000000	      0.00000000	     42.01579385
      2.33218597	     -0.04957690	     -0.00111858	     -0.19130709	     -0.05477630	      0.88254770	     -0.00101774	     -0.20766288	     -0.00000000	      0.00000000	     41.98409178
      2.33341747	     -0.04958767	     -0.00111464	     -0.19131768	     -0.05477940	      0.88254830	     -0.00101840	     -0.20766977	     -0.00000000	      0.00000000	     41.97079565
      2.33464898	     -0.04960085	     -0.00111298	     -0.19133062	     -0.05478253	      0.88254888	     -0.00101904	     -0.20767685	     -0.00000000	      0.00000000	     41.92517731
      2.33588049	     -0.04961617	     -0.00110891	     -0.19134577	     -0.05478568	      0.88254945	     -0.00101965	     -0.20768410	     -0.00000000	      0.00000000	     41.89701305
      2.33711199	     -0.04963350	     -0.00110729	     -0.19136287	     -0.05478886	      0.88255002	     -0.00102024	     -0.20769152	     -0.00000000	      0.00000000	     41.84273395
      2.33834350	     -0.04965281	     -0.00110307	     -0.19138202	     -0.05479206	      0.88255057	     -0.00102081	     -0.20769910	     -0.00000000	      0.00000000	     41.79987763
      2.33957501	     -0.04967401	     -0.00110149	     -0.19140299	     -0.05479528	      0.88255111	     -0.00102136	     -0.20770682	     -0.00000000	      0.00000000	     41.73814547
      2.34080651	     -0.04969701	     -0.00109711	     -0.19142585	     -0.05479853	      0.88255164	     -0.00102189	     -0.20771468	     -0.00000000	      0.00000000	     41.68083448
      2.34203802	     -0.04972179	     -0.00109554	     -0.19145040	     -0.05480180	      0.88255216	     -0.00102239	     -0.20772267	     -0.00000000	      0.00000000	     41.61359457
      2.34326953	     -0.04974827	     -0.00109095	     -0.19147675	     -0.05480510	      0.88255267	     -0.00102288	     -0.20773079	     -0.00000000	      0.00000000	     41.54189261
      2.34450104	     -0.04977658	     -0.00108936	     -0.19150484	     -0.05480842	      0.88255318	     -0.00102334	     -0.20773903	     -0.00000000	      0.00000000	     41.46909620
      2.34573254	     -0.04980666	     -0.00108459	     -0.19153479	     -0.05481175	      0.88255367	     -0.00102378	     -0.20774739	     -0.00000000	      0.00000000	     41.38228938
      2.34696405	     -0.04983843	     -0.00108295	     -0.19156636	     -0.05481511	      0.88255415	     -0.00102420	     -0.20775586	     -0.00000000	      0.00000000	     41.30700852
      2.34819556	     -0.04987201	     -0.00107802	     -0.19159983	     -0.05481849	      0.88255462	     -0.00102460	     -0.20776445	     -0.00000000	      0.00000000	     41.20469422
      2.34942706	     -0.04990762	     -0.00107632	     -0.19163525	     -0.05482189	      0.88255508	     -0.00102498	     -0.20777315	     -0.00000000	      0.00000000	     41.12210425
      2.35065857	     -0.04994543	     -0.00107122	     -0.19167296	     -0.05482531	      0.88255554	     -0.00102534	     -0.20778198	     -0.00000000	      0.00000000	     41.00235818
      2.35189008	     -0.04998557	     -0.00106947	     -0.19171293	     -0.05482875	      0.88255598	     -0.00102568	     -0.20779094	     -0.00000000	      0.00000000	     40.91550233
      2.35312158	     -0.05002807	     -0.00106437	     -0.19175534	     -0.05483221	      0.88255642	     -0.00102599	     -0.20780005	     -0.00000000	      0.00000000	     40.78078681
      2.35435309	     -0.05007296	     -0.00106278	     -0.19180006	     -0.05483568	      0.88255684	     -0.00102629	     -0.20780932	     -0.00000000	      0.00000000	     40.69177671
      2.35558460	     -0.05012001	     -0.00105786	     -0.19184704	     -0.05483917	      0.88255726	     -0.00102657	     -0.20781875	     -0.00000000	      0.00000000	     40.54382928
      2.35681610	     -0.05016919	     -0.00105635	     -0.19189606	     -0.05484268	      0.88255767	     -0.00102682	     -0.20782834	     -0.00000000	      0.00000000	     40.45024991
      2.35804761	     -0.05022045	     -0.00105155	     -0.19194725	     -0.05484620	      0.88255806	     -0.00102706	     -0.20783809	     -0.00000000	      0.00000000	     40.28632804
      2.35927912	     -0.05027375	     -0.00105008	     -0.19200042	     -0.05484973	      0.88255845	     -0.00102728	     -0.20784800	     -0.00000000	      0.00000000	     40.18781087
      2.36051062	     -0.05032901	     -0.00104553	     -0.19205562	     -0.05485327	      0.88255883	     -0.00102748	     -0.20785807	     -0.00000000	      0.00000000	     40.01415524
      2.36174213	     -0.05038623	     -0.00104432	     -0.19211271	     -0.05485683	      0.88255920	     -0.00102766	     -0.20786830	     -0.00000000	      0.00000000	     39.91263707
      2.36297364	     -0.05044556	     -0.00104020	     -0.19217199	     -0.05486040	      0.88255955	     -0.00102782	     -0.20787870	     -0.00000000	      0.00000000	     39.73166134
      2.36420514	     -0.05050654	     -0.00103909	     -0.19223286	     -0.05486397	      0.88255990	     -0.00102796	     -0.20788926	     -0.00000000	      0.00000000	     39.63309373
      2.36543665	     -0.05056865	     -0.00103525	     -0.19229493	     -0.05486756	      0.88256024	     -0.00102808	     -0.20789996	     -0.00000000	      0.00000000	     39.45552671
      2.36666816	     -0.05063158	     -0.00103413	     -0.19235777	     -0.05487114	      0.88256056	     -0.00102819	     -0.20791077	     -0.00000000	      0.00000000	     39.36015962
      2.36789967	     -0.05069507	     -0.00103051	     -0.19242125	     -0.05487474	      0.88256087	     -0.00102827	     -0.20792166	     -0.00000000	      0.00000000	     39.18394919
      2.36913117	     -0.05075895	     -0.00102926	     -0.19248506	     -0.05487834	      0.88256118	     -0.00102834	     -0.20793261	     -0.00000000	      0.00000000	     39.08662507
      2.37036268	     -0.05082298	     -0.00102576	     -0.19254909	     -0.05488194	      0.88256147	     -0.00102840	     -0.20794357	     -0.00000000	      0.00000000	     38.91333189
      2.37159419	     -0.05088704	     -0.00102432	     -0.19261312	     -0.05488554	      0.88256175	     -0.00102843	     -0.20795453	     -0.00000000	      0.00000000	     38.81509842
      2.37282569	     -0.05095114	     -0.00102093	     -0.19267724	     -0.05488915	      0.88256202	     -0.00102845	     -0.20796546	     -0.00000000	      0.00000000	     38.64385702
      2.37405720	     -0.05101536	     -0.00101931	     -0.19274145	     -0.05489275	      0.88256228	     -0.00102845	     -0.20797633	     -0.00000000	      0.00000000	     38.54229464
      2.37528871	     -0.05107944	     -0.00101606	     -0.19280557	     -0.05489635	      0.88256253	     -0.00102844	     -0.20798713	     -0.00000000	      0.00000000	     38.37825157
      2.37652021	     -0.05114321	     -0.00101427	     -0.19286936	     -0.05489994	      0.88256277	     -0.00102841	     -0.20799783	     -0.00000000	      0.00000000	     38.27859132
      2.37775172	     -0.05120658	     -0.00101114	     -0.19293279	     -0.05490353	      0.88256300	     -0.00102837	     -0.20800843	     -0.00000000	      0.00000000	     38.12171255
      2.37898323	     -0.05126941	     -0.00100894	     -0.19299567	     -0.05490712	      0.88256322	     -0.00102831	     -0.20801889	     -0.00000000	      0.00000000	     38.01722664
      2.38049138	     -0.05134551	     -0.00100439	     -0.19307190	     -0.05491149	      0.88256347	     -0.00102821	     -0.20803150	     -0.00000000	      0.00000000	     37.81675824
      2.38160456	     -0.05140114	     -0.00100299	     -0.19312758	     -0.05491471	      0.88256365	     -0.00102813	     -0.20804064	     -0.00000000	      0.00000000	     37.74680407
      2.38271775	     -0.05145637	     -0.00099982	     -0.19318292	     -0.05491793	      0.88256382	     -0.00102804	     -0.20804963	     -0.00000000	      0.00000000	     37.59918791
      2.38419013	     -0.05152968	     -0.00099717	     -0.19325634	     -0.05492216	      0.88256404	     -0.00102790	     -0.20806129	     -0.00000000	      0.00000000	     37.47642741
      2.38551361	     -0.05159498	     -0.00099324	     -0.19332180	     -0.05492595	      0.88256422	     -0.00102776	     -0.20807153	     -0.00000000	      0.00000000	     37.28614630
      2.38683709	     -0.05165992	     -0.00099174	     -0.19338685	     -0.05492973	      0.88256440	     -0.00102761	     -0.20808154	     -0.00000000	      0.00000000	     37.22898666
      2.38800452	     -0.05171646	     -0.00098802	     -0.19344356	     -0.05493304	      0.88256454	     -0.00102746	     -0.20809017	     -0.00000000	      0.00000000	     37.02746990
      2.38917195	     -0.05177306	     -0.00098646	     -0.19350028	     -0.05493634	      0.88256468	     -0.00102730	     -0.20809864	     -0.00000000	      0.00000000	     36.94250993
      2.39033938	     -0.05182939	     -0.00098369	     -0.19355677	     -0.05493962	      0.88256482	     -0.00102713	     -0.20810695	     -0.00000000	      0.00000000	     36.79109497
      2.39190329	     -0.05190439	     -0.00098151	     -0.19363196	     -0.05494398	      0.88256499	     -0.00102689	     -0.20811782	     -0.00000000	      0.00000000	     36.67885419
      2.39310569	     -0.05196163	     -0.00097838	     -0.19368940	     -0.05494731	      0.88256511	     -0.00102669	     -0.20812598	     -0.00000000	      0.00000000	     36.48368385
      2.39430808	     -0.05201857	     -0.00097705	     -0.19374650	     -0.05495062	      0.88256523	     -0.00102648	     -0.20813395	     -0.00000000	      0.00000000	     36.40306747
      2.39551047	     -0.05207510	     -0.00097445	     -0.19380323	     -0.05495391	      0.88256534	     -0.00102627	     -0.20814175	     -0.00000000	      0.00000000	     36.24469896
      2.39704128	     -0.05214650	     -0.00097274	     -0.19387486	     -0.05495806	      0.88256548	     -0.00102598	     -0.20815140	     -0.00000000	      0.00000000	     36.15810897
      2.39822755	     -0.05220121	     -0.00096967	     -0.19392981	     -0.05496125	      0.88256557	     -0.00102575	     -0.20815866	     -0.00000000	      0.00000000	     35.96433065
      2.39941382	     -0.05225531	     -0.00096845	     -0.19398410	     -0.05496441	      0.88256566	     -0.00102551	     -0.20816573	     -0.00000000	      0.00000000	     35.89999329
      2.40060008	     -0.05230883	     -0.00096616	     -0.19403785	     -0.05496754	      0.88256575	     -0.00102526	     -0.20817260	     -0.00000000	      0.00000000	     35.75881111
      2.40219946	     -0.05237999	     -0.00096457	     -0.19410931	     -0.05497171	      0.88256586	     -0.00102492	     -0.20818154	     -0.00000000	      0.00000000	     35.68315938
      2.40338550	     -0.05243175	     -0.00096176	     -0.19416134	     -0.05497478	      0.88256593	     -0.00102465	     -0.20818792	     -0.00000000	      0.00000000	     35.49584668
      2.40457153	     -0.05248291	     -0.00096071	     -0.19421273	     -0.05497780	      0.88256600	     -0.00102439	     -0.20819409	     -0.00000000	      0.00000000	     35.44071725
      2.40601823	     -0.05254468	     -0.00095776	     -0.19427485	     -0.05498145	      0.88256607	     -0.00102405	     -0.20820131	     -0.00000000	      0.00000000	     35.26029685
      2.40730942	     -0.05259944	     -0.00095711	     -0.19432987	     -0.05498467	      0.88256613	     -0.00102375	     -0.20820749	     -0.00000000	      0.00000000	     35.23803488
      2.40860061	     -0.05265339	     -0.00095430	     -0.19438415	     -0.05498784	      0.88256618	     -0.00102344	     -0.20821341	     -0.00000000	      0.00000000	     35.04410965
      2.40989180	     -0.05270656	     -0.00095385	     -0.19443760	     -0.05499097	      0.88256622	     -0.00102312	     -0.20821907	     -0.00000000	      0.00000000	     35.04023250
      2.41118299	     -0.05275890	     -0.00095107	     -0.19449030	     -0.05499406	      0.88256625	     -0.00102280	     -0.20822448	     -0.00000000	      0.00000000	     34.84317844
      2.41247418	     -0.05281062	     -0.00095081	     -0.19454231	     -0.05499709	      0.88256628	     -0.00102248	     -0.20822962	     -0.00000000	      0.00000000	     34.85313150
      2.41376537	     -0.05286162	     -0.00094812	     -0.19459369	     -0.05500008	      0.88256630	     -0.00102216	     -0.20823451	      0.00000000	      0.00000000	     34.65307460
      2.41505656	     -0.05291191	     -0.00094804	     -0.19464429	     -0.05500302	      0.88256631	     -0.00102183	     -0.20823914	      0.00000000	      0.00000000	     34.67498015
      2.41634775	     -0.05296124	     -0.00094543	     -0.19469401	     -0.05500591	      0.88256631	     -0.00102150	     -0.20824352	      0.00000000	     -0.00000000	     34.47380544
      2.41763894	     -0.05300984	     -0.00094543	     -0.19474294	     -0.05500875	      0.88256630	     -0.00102117	     -0.20824763	      0.00000000	     -0.00000000	     34.50245885
      2.41893013	     -0.05305772	     -0.00094266	     -0.19479124	     -0.05501153	      0.88256629	     -0.00102083	     -0.20825149	      0.00000000	     -0.00000000	     34.29891196
      2.42022132	     -0.05310469	     -0.00094183	     -0.19483859	     -0.05501426	      0.88256626	     -0.00102050	     -0.20825512	      0.00000000	     -0.00000000	     34.32302975
      2.42151251	     -0.05315158	     -0.00093855	     -0.19488593	     -0.05501694	      0.88256623	     -0.00102016	     -0.20825852	      0.00000000	     -0.00000000	     34.11546758
      2.42280370	     -0.05319799	     -0.00093785	     -0.19493272	     -0.05501956	      0.88256618	     -0.00101983	     -0.20826172	      0.00000000	     -0.00000000	     34.15283716
      2.42409489	     -0.05324364	     -0.00093478	     -0.19497883	     -0.05502212	      0.88256612	     -0.00101950	     -0.20826470	      0.00000000	     -0.00000000	     33.95797613
      2.42538608	     -0.05328854	     -0.00093412	     -0.19502413	     -0.05502462	      0.88256606	     -0.00101917	     -0.20826746	      0.00000000	     -0.00000000	     33.99623492
      2.42667727	     -0.05333271	     -0.00093123	     -0.19506879	     -0.05502706	      0.88256598	     -0.00101884	     -0.20827000	      0.00000000	     -0.00000000	     33.80684839
      2.42796846	     -0.05337625	     -0.00093060	     -0.19511274	     -0.05502943	      0.88256589	     -0.00101851	     -0.20827231	      0.00000000	     -0.00000000	     33.84174357
      2.42925965	     -0.05341902	     -0.00092790	     -0.19515600	     -0.05503175	      0.88256579	     -0.00101818	     -0.20827440	      0.00000000	     -0.00000000	     33.65991966
      2.43055084	     -0.05346112	     -0.00092727	     -0.19519855	     -0.05503400	      0.88256568	     -0.00101786	     -0.20827626	      0.00000000	     -0.00000000	     33.68813015
      2.43184203	     -0.05350261	     -0.00092479	     -0.19524053	     -0.05503619	      0.88256555	     -0.00101754	     -0.20827790	      0.00000000	     -0.00000000	     33.51438168
      2.43313322	     -0.05354345	     -0.00092418	     -0.19528183	     -0.05503831	      0.88256542	     -0.00101723	     -0.20827933	      0.00000000	     -0.00000000	     33.53446459
      2.43442441	     -0.05358358	     -0.00092191	     -0.19532247	     -0.05504037	      0.88256526	     -0.00101692	     -0.20828053	      0.00000000	     -0.00000000	     33.37038585
      2.43571560	     -0.05362295	     -0.00092121	     -0.19536231	     -0.05504236	      0.88256510	     -0.00101661	     -0.20828152	      0.00000000	     -0.00000000	     33.38143206
      2.43700679	     -0.05366158	     -0.00091899	     -0.19540146	     -0.05504428	      0.88256492	     -0.00101631	     -0.20828230	      0.00000000	     -0.00000000	     33.22384528
      2.43829798	     -0.05369956	     -0.00091822	     -0.19543994	     -0.05504613	      0.88256473	     -0.00101602	     -0.20828286	      0.00000000	     -0.00000000	     33.22426116
      2.43958917	     -0.05373684	     -0.00091620	     -0.19547775	     -0.05504791	      0.88256453	     -0.00101573	     -0.20828320	      0.00000000	     -0.00000000	     33.08090426
      2.44088036	     -0.05377342	     -0.00091545	     -0.19551482	     -0.05504962	      0.88256431	     -0.00101544	     -0.20828334	      0.00000000	     -0.00000000	     33.07489353
      2.44244185	     -0.05381654	     -0.00091277	     -0.19555861	     -0.05505160	      0.88256403	     -0.00101511	     -0.20828323	      0.00000000	     -0.00000000	     32.87230692
      2.44359965	     -0.05384776	     -0.00091295	     -0.19559027	     -0.05505299	      0.88256381	     -0.00101486	     -0.20828294	      0.00000000	     -0.00000000	     32.93598913
      2.44475744	     -0.05387824	     -0.00091180	     -0.19562123	     -0.05505433	      0.88256357	     -0.00101462	     -0.20828248	      0.00000000	     -0.00000000	     32.80909180
      2.44629429	     -0.05391749	     -0.00091151	     -0.19566109	     -0.05505601	      0.88256324	     -0.00101432	     -0.20828160	      0.00000000	     -0.00000000	     32.79475541
      2.44767215	     -0.05395162	     -0.00090975	     -0.19569583	     -0.05505743	      0.88256293	     -0.00101405	     -0.20828054	      0.00000000	     -0.00000000	     32.60780199
      2.44905002	     -0.05398515	     -0.00091041	     -0.19572989	     -0.05505876	      0.88256261	     -0.00101379	     -0.20827924	      0.00000000	     -0.00000000	     32.70016776
      2.45026163	     -0.05401394	     -0.00090855	     -0.19575923	     -0.05505986	      0.88256231	     -0.00101357	     -0.20827790	      0.00000000	     -0.00000000	     32.48137858
      2.45147324	     -0.05404218	     -0.00090872	     -0.19578796	     -0.05506090	      0.88256200	     -0.00101336	     -0.20827637	      0.00000000	     -0.00000000	     32.50339100
      2.45268485	     -0.05406971	     -0.00090771	     -0.19581601	     -0.05506186	      0.88256168	     -0.00101315	     -0.20827467	      0.00000000	     -0.00000000	     32.38658782
      2.45431363	     -0.05410590	     -0.00090772	     -0.19585288	     -0.05506306	      0.88256122	     -0.00101289	     -0.20827210	      0.00000000	     -0.00000000	     32.39596759
      2.45555577	     -0.05413292	     -0.00090610	     -0.19588047	     -0.05506388	      0.88256087	     -0.00101269	     -0.20826994	      0.00000000	     -0.00000000	     32.20099858
      2.45679792	     -0.05415964	     -0.00090626	     -0.19590771	     -0.05506464	      0.88256050	     -0.00101251	     -0.20826760	      0.00000000	     -0.00000000	     32.21774691
      2.45804006	     -0.05418602	     -0.00090526	     -0.19593465	     -0.05506532	      0.88256012	     -0.00101233	     -0.20826510	      0.00000000	     -0.00000000	     32.08962982
      2.45963968	     -0.05421942	     -0.00090553	     -0.19596873	     -0.05506609	      0.88255961	     -0.00101211	     -0.20826166	      0.00000000	     -0.00000000	     32.11692250
      2.46086038	     -0.05424438	     -0.00090402	     -0.19599426	     -0.05506659	      0.88255922	     -0.00101196	     -0.20825886	      0.00000000	     -0.00000000	     31.91324476
      2.46208109	     -0.05426905	     -0.00090430	     -0.19601945	     -0.05506703	      0.88255881	     -0.00101181	     -0.20825591	      0.00000000	     -0.00000000	     31.92609798
      2.46355964	     -0.05429849	     -0.00090321	     -0.19604956	     -0.05506746	      0.88255830	     -0.00101165	     -0.20825216	      0.00000000	     -0.00000000	     31.75427075
      2.46503818	     -0.05432729	     -0.00090458	     -0.19607897	     -0.05506778	      0.88255778	     -0.00101149	     -0.20824822	      0.00000000	     -0.00000000	     31.89061136
      2.46615198	     -0.05434817	     -0.00090319	     -0.19610038	     -0.05506796	      0.88255738	     -0.00101139	     -0.20824513	      0.00000000	     -0.00000000	     31.63962615
      2.46726578	     -0.05436822	     -0.00090370	     -0.19612091	     -0.05506807	      0.88255697	     -0.00101129	     -0.20824192	      0.00000000	     -0.00000000	     31.64237780
      2.46886649	     -0.05439534	     -0.00090360	     -0.19614875	     -0.05506813	      0.88255637	     -0.00101117	     -0.20823711	      0.00000000	     -0.00000000	     31.51239006
      2.47024736	     -0.05441718	     -0.00090491	     -0.19617116	     -0.05506808	      0.88255583	     -0.00101107	     -0.20823276	      0.00000000	     -0.00000000	     31.57042443
      2.47162822	     -0.05443760	     -0.00090464	     -0.19619222	     -0.05506794	      0.88255529	     -0.00101099	     -0.20822823	      0.00000000	     -0.00000000	     31.36498286
      2.47300909	     -0.05445664	     -0.00090708	     -0.19621181	     -0.05506771	      0.88255474	     -0.00101093	     -0.20822354	      0.00000000	     -0.00000000	     31.53949853
      2.47422127	     -0.05447167	     -0.00090689	     -0.19622739	     -0.05506742	      0.88255424	     -0.00101089	     -0.20821930	      0.00000000	     -0.00000000	     31.29585443
      2.47543345	     -0.05448494	     -0.00090878	     -0.19624115	     -0.05506707	      0.88255374	     -0.00101086	     -0.20821494	      0.00000000	     -0.00000000	     31.38227983
      2.47664563	     -0.05449615	     -0.00090965	     -0.19625289	     -0.05506664	      0.88255324	     -0.00101085	     -0.20821046	      0.00000000	     -0.00000000	     31.28695849
      2.47830221	     -0.05450783	     -0.00091240	     -0.19626524	     -0.05506594	      0.88255253	     -0.00101085	     -0.20820414	      0.00000000	     -0.00000000	     31.40090424
      2.47954661	     -0.05451403	     -0.00091322	     -0.19627199	     -0.05506532	      0.88255200	     -0.00101087	     -0.20819928	      0.00000000	     -0.00000000	     31.19668009
      2.48079100	     -0.05451845	     -0.00091589	     -0.19627690	     -0.05506464	      0.88255146	     -0.00101090	     -0.20819434	      0.00000000	     -0.00000000	     31.31723109
      2.48203540	     -0.05452059	     -0.00091752	     -0.19627955	     -0.05506387	      0.88255091	     -0.00101095	     -0.20818933	      0.00000000	     -0.00000000	     31.22041436
      2.48365200	     -0.05452017	     -0.00092118	     -0.19627975	     -0.05506277	      0.88255020	     -0.00101104	     -0.20818270	      0.00000000	     -0.00000000	     31.40035778
      2.48486849	     -0.05451739	     -0.00092230	     -0.19627749	     -0.05506186	      0.88254966	     -0.00101113	     -0.20817764	      0.00000000	     -0.00000000	     31.17928270
      2.48608498	     -0.05451265	     -0.00092514	     -0.19627321	     -0.05506088	      0.88254912	     -0.00101123	     -0.20817253	      0.00000000	     -0.00000000	     31.31245744
      2.48757589	     -0.05450394	     -0.00092716	     -0.19626510	     -0.05505958	      0.88254845	     -0.00101138	     -0.20816621	      0.00000000	     -0.00000000	     31.16708018
      2.48890910	     -0.05449352	     -0.00093065	     -0.19625517	     -0.05505834	      0.88254785	     -0.00101153	     -0.20816049	      0.00000000	     -0.00000000	     31.40031574
      2.49024230	     -0.05448050	     -0.00093198	     -0.19624270	     -0.05505701	      0.88254726	     -0.00101171	     -0.20815473	      0.00000000	     -0.00000000	     31.16682438
      2.49157551	     -0.05446524	     -0.00093562	     -0.19622792	     -0.05505560	      0.88254666	     -0.00101190	     -0.20814893	      0.00000000	     -0.00000000	     31.44347140
      2.49290872	     -0.05444761	     -0.00093670	     -0.19621084	     -0.05505411	      0.88254606	     -0.00101212	     -0.20814310	      0.00000000	     -0.00000000	     31.16548483
      2.49424193	     -0.05442813	     -0.00094051	     -0.19619182	     -0.05505254	      0.88254547	     -0.00101236	     -0.20813724	      0.00000000	     -0.00000000	     31.49212534
      2.49557514	     -0.05440659	     -0.00094126	     -0.19617083	     -0.05505090	      0.88254488	     -0.00101262	     -0.20813137	      0.00000000	     -0.00000000	     31.16168282
      2.49690835	     -0.05438346	     -0.00094527	     -0.19614815	     -0.05504917	      0.88254429	     -0.00101291	     -0.20812549	      0.00000000	     -0.00000000	     31.55084807
      2.49808469	     -0.05436146	     -0.00094588	     -0.19612662	     -0.05504759	      0.88254378	     -0.00101318	     -0.20812031	      0.00000000	     -0.00000000	     31.26218866
      2.49926104	     -0.05433841	     -0.00094840	     -0.19610399	     -0.05504595	      0.88254327	     -0.00101347	     -0.20811514	      0.00000000	     -0.00000000	     31.40907877
      2.50071856	     -0.05430836	     -0.00095009	     -0.19607448	     -0.05504383	      0.88254264	     -0.00101385	     -0.20810876	      0.00000000	     -0.00000000	     31.29987021
      2.50217609	     -0.05427678	     -0.00095354	     -0.19604339	     -0.05504163	      0.88254202	     -0.00101426	     -0.20810242	      0.00000000	     -0.00000000	     31.57746223
      2.50336586	     -0.05424967	     -0.00095417	     -0.19601674	     -0.05503977	      0.88254152	     -0.00101462	     -0.20809727	      0.00000000	     -0.00000000	     31.34377757
      2.50455562	     -0.05422171	     -0.00095662	     -0.19598918	     -0.05503785	      0.88254103	     -0.00101500	     -0.20809215	      0.00000000	     -0.00000000	     31.49343406
      2.50602385	     -0.05418595	     -0.00095816	     -0.19595395	     -0.05503541	      0.88254042	     -0.00101549	     -0.20808587	      0.00000000	     -0.00000000	     31.39339587
      2.50749208	     -0.05414942	     -0.00096173	     -0.19591789	     -0.05503288	      0.88253983	     -0.00101601	     -0.20807966	      0.00000000	     -0.00000000	     31.70828678
      2.50862935	     -0.05412042	     -0.00096217	     -0.19588931	     -0.05503087	      0.88253938	     -0.00101643	     -0.20807489	      0.00000000	     -0.00000000	     31.47422713
      2.50976662	     -0.05409099	     -0.00096439	     -0.19586025	     -0.05502881	      0.88253893	     -0.00101688	     -0.20807017	      0.00000000	     -0.00000000	     31.60105257
      2.51130148	     -0.05405015	     -0.00096622	     -0.19581992	     -0.05502595	      0.88253833	     -0.00101750	     -0.20806388	      0.00000000	     -0.00000000	     31.55573720
      2.51283634	     -0.05400832	     -0.00097003	     -0.19577855	     -0.05502301	      0.88253775	     -0.00101817	     -0.20805767	      0.00000000	     -0.00000000	     31.89682553
      2.51392527	     -0.05397782	     -0.00097045	     -0.19574843	     -0.05502087	      0.88253735	     -0.00101866	     -0.20805331	      0.00000000	     -0.00000000	     31.67736853
      2.51501420	     -0.05394695	     -0.00097260	     -0.19571788	     -0.05501869	      0.88253694	     -0.00101916	     -0.20804899	      0.00000000	     -0.00000000	     31.79673519
      2.51663943	     -0.05389998	     -0.00097495	     -0.19567141	     -0.05501536	      0.88253636	     -0.00101995	     -0.20804261	      0.00000000	     -0.00000000	     31.80854440
      2.51799591	     -0.05386002	     -0.00097809	     -0.19563184	     -0.05501251	      0.88253588	     -0.00102064	     -0.20803734	      0.00000000	     -0.00000000	     32.02598433
      2.51935239	     -0.05381967	     -0.00097964	     -0.19559191	     -0.05500961	      0.88253540	     -0.00102135	     -0.20803214	      0.00000000	     -0.00000000	     31.93468871
      2.52070888	     -0.05378104	     -0.00098370	     -0.19555362	     -0.05500664	      0.88253494	     -0.00102209	     -0.20802702	      0.00000000	     -0.00000000	     32.24853004
      2.52206536	     -0.05374570	     -0.00098521	     -0.19551868	     -0.05500361	      0.88253448	     -0.00102286	     -0.20802210	      0.00000000	     -0.00000000	     32.03288188
      2.52320728	     -0.05371992	     -0.00098951	     -0.19549315	     -0.05500102	      0.88253411	     -0.00102352	     -0.20801821	      0.00000000	     -0.00000000	     32.32186497
      2.52434919	     -0.05369779	     -0.00099210	     -0.19547131	     -0.05499839	      0.88253373	     -0.00102420	     -0.20801462	      0.00000000	     -0.00000000	     32.27712651
      2.52582870	     -0.05367455	     -0.00099680	     -0.19544841	     -0.05499492	      0.88253325	     -0.00102511	     -0.20801056	      0.00000000	     -0.00000000	     32.44675051
      2.52730821	     -0.05365779	     -0.00099951	     -0.19543202	     -0.05499138	      0.88253277	     -0.00102605	     -0.20800727	      0.00000000	     -0.00000000	     32.28551335
      2.52844722	     -0.05364985	     -0.00100357	     -0.19542433	     -0.05498861	      0.88253241	     -0.00102679	     -0.20800534	      0.00000000	     -0.00000000	     32.53267075
      2.52958623	     -0.05364575	     -0.00100572	     -0.19542051	     -0.05498581	      0.88253204	     -0.00102754	     -0.20800402	      0.00000000	     -0.00000000	     32.47156721
      2.53109695	     -0.05364600	     -0.00100945	     -0.19542111	     -0.05498203	      0.88253155	     -0.00102856	     -0.20800324	      0.00000000	     -0.00000000	     32.61463296
      2.53260767	     -0.05365166	     -0.00101074	     -0.19542720	     -0.05497818	      0.88253105	     -0.00102961	     -0.20800363	      0.00000000	     -0.00000000	     32.38415170
      2.53368928	     -0.05365897	     -0.00101377	     -0.19543475	     -0.05497539	      0.88253068	     -0.00103038	     -0.20800464	      0.00000000	     -0.00000000	     32.63541675
      2.53477088	     -0.05366865	     -0.00101489	     -0.19544473	     -0.05497256	      0.88253030	     -0.00103116	     -0.20800628	      0.00000000	     -0.00000000	     32.56067852
      2.53638071	     -0.05368762	     -0.00101716	     -0.19546414	     -0.05496828	      0.88252971	     -0.00103234	     -0.20800989	      0.00000000	     -0.00000000	     32.62627833
      2.53773509	     -0.05370763	     -0.00101770	     -0.19548455	     -0.05496462	      0.88252918	     -0.00103336	     -0.20801403	      0.00000000	     -0.00000000	     32.43746878
      2.53908947	     -0.05373125	     -0.00101972	     -0.19550853	     -0.05496091	      0.88252863	     -0.00103439	     -0.20801917	      0.00000000	     -0.00000000	     32.59173423
      2.54044385	     -0.05375781	     -0.00101918	     -0.19553554	     -0.05495714	      0.88252805	     -0.00103544	     -0.20802533	      0.00000000	     -0.00000000	     32.24026097
      2.54165220	     -0.05378391	     -0.00102092	     -0.19556197	     -0.05495373	      0.88252749	     -0.00103639	     -0.20803167	      0.00000000	     -0.00000000	     32.41581169
      2.54286054	     -0.05381197	     -0.00102058	     -0.19559042	     -0.05495027	      0.88252691	     -0.00103736	     -0.20803878	      0.00000000	     -0.00000000	     32.14984281
      2.54406888	     -0.05384117	     -0.00102157	     -0.19561999	     -0.05494677	      0.88252629	     -0.00103834	     -0.20804666	      0.00000000	     -0.00000000	     32.14302824
      2.54563791	     -0.05388322	     -0.00102167	     -0.19566254	     -0.05494215	      0.88252542	     -0.00103964	     -0.20805807	      0.00000000	     -0.00000000	     31.80155123
      2.54687193	     -0.05391998	     -0.00102352	     -0.19569966	     -0.05493846	      0.88252470	     -0.00104067	     -0.20806800	      0.00000000	     -0.00000000	     31.87674169
      2.54810595	     -0.05395955	     -0.00102374	     -0.19573963	     -0.05493473	      0.88252393	     -0.00104172	     -0.20807877	      0.00000000	     -0.00000000	     31.56605751
      2.54933997	     -0.05400128	     -0.00102525	     -0.19578173	     -0.05493094	      0.88252312	     -0.00104278	     -0.20809037	      0.00000000	     -0.00000000	     31.51965349
      2.55089283	     -0.05405562	     -0.00102553	     -0.19583659	     -0.05492610	      0.88252204	     -0.00104413	     -0.20810607	      0.00000000	     -0.00000000	     31.14271473
      2.55210938	     -0.05409910	     -0.00102736	     -0.19588044	     -0.05492225	      0.88252114	     -0.00104521	     -0.20811917	      0.00000000	     -0.00000001	     31.18808989
      2.55332594	     -0.05414270	     -0.00102733	     -0.19592447	     -0.05491834	      0.88252019	     -0.00104630	     -0.20813290	      0.00000000	     -0.00000001	     30.88899971
      2.55454250	     -0.05418618	     -0.00102835	     -0.19596836	     -0.05491439	      0.88251920	     -0.00104739	     -0.20814719	      0.00000000	     -0.00000001	     30.80907936
      2.55616141	     -0.05424392	     -0.00102823	     -0.19602669	     -0.05490905	      0.88251782	     -0.00104887	     -0.20816697	      0.00000000	     -0.00000001	     30.45799233
      2.55737386	     -0.05428667	     -0.00102970	     -0.19606986	     -0.05490498	      0.88251673	     -0.00104999	     -0.20818229	      0.00000000	     -0.00000001	     30.47814053
      2.55858631	     -0.05432855	     -0.00102933	     -0.19611220	     -0.05490086	      0.88251561	     -0.00105112	     -0.20819795	      0.00000000	     -0.00000001	     30.21804594
      2.56005735	     -0.05437834	     -0.00103005	     -0.19616253	     -0.05489579	      0.88251419	     -0.00105251	     -0.20821733	      0.00000000	     -0.00000001	     30.14631140
      2.56137263	     -0.05442099	     -0.00102904	     -0.19620572	     -0.05489119	      0.88251288	     -0.00105376	     -0.20823493	      0.00000000	     -0.00000001	     29.84357919
      2.56268792	     -0.05446124	     -0.00103029	     -0.19624645	     -0.05488652	      0.88251154	     -0.00105502	     -0.20825266	      0.00000000	     -0.00000001	     29.84398892
      2.56400320	     -0.05449852	     -0.00102915	     -0.19628429	     -0.05488178	      0.88251016	     -0.00105629	     -0.20827043	      0.00000000	     -0.00000001	     29.59581890
      2.56531848	     -0.05453249	     -0.00102995	     -0.19631876	     -0.05487698	      0.88250875	     -0.00105757	     -0.20828811	      0.00000000	     -0.00000001	     29.62662862
      2.56663376	     -0.05456255	     -0.00102797	     -0.19634941	     -0.05487211	      0.88250733	     -0.00105886	     -0.20830559	      0.00000000	     -0.00000001	     29.42869215
      2.56794904	     -0.05458858	     -0.00102837	     -0.19637597	     -0.05486717	      0.88250588	     -0.00106016	     -0.20832276	      0.00000000	     -0.00000001	     29.47622272
      2.56926432	     -0.05461002	     -0.00102610	     -0.19639801	     -0.05486217	      0.88250443	     -0.00106147	     -0.20833951	      0.00000000	     -0.00000001	     29.36072787
      2.57057961	     -0.05462688	     -0.00102527	     -0.19641542	     -0.05485709	      0.88250298	     -0.00106278	     -0.20835573	      0.00000000	     -0.00000001	     29.41018590
      2.57189489	     -0.05463917	     -0.00102097	     -0.19642837	     -0.05485195	      0.88250153	     -0.00106410	     -0.20837131	      0.00000000	     -0.00000001	     29.31678615
      2.57321017	     -0.05464717	     -0.00101927	     -0.19643696	     -0.05484674	      0.88250010	     -0.00106543	     -0.20838619	      0.00000000	     -0.00000001	     29.35757572
      2.57452545	     -0.05465076	     -0.00101453	     -0.19644121	     -0.05484146	      0.88249869	     -0.00106676	     -0.20840031	      0.00000000	     -0.00000001	     29.33358658
      2.57584073	     -0.05465119	     -0.00101307	     -0.19644222	     -0.05483612	      0.88249731	     -0.00106810	     -0.20841367	      0.00000000	     -0.00000001	     29.36743392
      2.57715601	     -0.05464704	     -0.00100781	     -0.19643873	     -0.05483071	      0.88249597	     -0.00106944	     -0.20842621	      0.00000000	     -0.00000001	     29.37402868
      2.57833185	     -0.05463617	     -0.00100562	     -0.19642839	     -0.05482582	      0.88249481	     -0.00107065	     -0.20843669	      0.00000000	     -0.00000001	     29.38692153
      2.57950769	     -0.05462430	     -0.00100156	     -0.19641710	     -0.05482088	      0.88249369	     -0.00107186	     -0.20844652	      0.00000000	     -0.00000001	     29.38129577
      2.58094304	     -0.05460690	     -0.00099792	     -0.19640035	     -0.05481478	      0.88249240	     -0.00107334	     -0.20845766	      0.00000000	     -0.00000001	     29.39484588
      2.58237839	     -0.05458550	     -0.00099234	     -0.19637964	     -0.05480860	      0.88249118	     -0.00107482	     -0.20846780	      0.00000000	     -0.00000001	     29.44365347
      2.58357114	     -0.05456459	     -0.00098967	     -0.19635924	     -0.05480341	      0.88249024	     -0.00107606	     -0.20847541	      0.00000000	     -0.00000001	     29.44135078
      2.58476389	     -0.05454089	     -0.00098500	     -0.19633611	     -0.05479817	      0.88248937	     -0.00107730	     -0.20848225	      0.00000000	     -0.00000000	     29.47008789
      2.58620458	     -0.05450845	     -0.00098085	     -0.19630429	     -0.05479178	      0.88248841	     -0.00107880	     -0.20848945	      0.00000000	     -0.00000000	     29.49398612
      2.58764527	     -0.05447122	     -0.00097445	     -0.19626775	     -0.05478532	      0.88248757	     -0.00108030	     -0.20849543	      0.00000000	     -0.00000000	     29.56359426
      2.58878991	     -0.05443860	     -0.00097168	     -0.19623559	     -0.05478013	      0.88248698	     -0.00108150	     -0.20849928	      0.00000000	     -0.00000000	     29.56425997
      2.58993456	     -0.05440337	     -0.00096702	     -0.19620088	     -0.05477491	      0.88248647	     -0.00108270	     -0.20850234	      0.00000000	     -0.00000000	     29.60333582
      2.59143207	     -0.05435300	     -0.00096216	     -0.19615114	     -0.05476800	      0.88248592	     -0.00108427	     -0.20850510	      0.00000000	     -0.00000000	     29.64894704
      2.59292959	     -0.05429584	     -0.00095495	     -0.19609465	     -0.05476103	      0.88248551	     -0.00108584	     -0.20850641	      0.00000000	     -0.00000000	     29.74228269
      2.59403084	     -0.05425003	     -0.00095181	     -0.19604926	     -0.05475586	      0.88248531	     -0.00108699	     -0.20850640	      0.00000000	     -0.00000000	     29.74617876
      2.59513209	     -0.05420142	     -0.00094671	     -0.19600113	     -0.05475065	      0.88248518	     -0.00108815	     -0.20850555	      0.00000000	     -0.00000000	     29.79534520
      2.59670197	     -0.05412798	     -0.00094050	     -0.19592832	     -0.05474317	      0.88248514	     -0.00108980	     -0.20850289	      0.00000000	      0.00000000	     29.85493572
      2.59804212	     -0.05406220	     -0.00093394	     -0.19586308	     -0.05473673	      0.88248524	     -0.00109121	     -0.20849931	      0.00000000	      0.00000000	     29.92029547
      2.59938227	     -0.05399472	     -0.00092936	     -0.19579609	     -0.05473023	      0.88248546	     -0.00109262	     -0.20849456	      0.00000000	      0.00000000	     29.95558295
      2.60072242	     -0.05392559	     -0.00092302	     -0.19572747	     -0.05472369	      0.88248580	     -0.00109402	     -0.20848868	      0.00000000	      0.00000000	     30.03283794
      2.60206257	     -0.05385512	     -0.00091971	     -0.19565742	     -0.05471711	      0.88248626	     -0.00109543	     -0.20848173	      0.00000000	      0.00000000	     30.06132572
      2.60321345	     -0.05379379	     -0.00091416	     -0.19559650	     -0.05471142	      0.88248675	     -0.00109664	     -0.20847495	      0.00000000	      0.00000000	     30.11431781
      2.60436433	     -0.05373065	     -0.00091055	     -0.19553372	     -0.05470570	      0.88248734	     -0.00109785	     -0.20846743	      0.00000000	      0.00000000	     30.14749246
      2.60580843	     -0.05364917	     -0.00090446	     -0.19545271	     -0.05469848	      0.88248819	     -0.00109936	     -0.20845695	      0.00000000	      0.00000000	     30.21346083
      2.60725252	     -0.05356434	     -0.00090021	     -0.19536828	     -0.05469121	      0.88248917	     -0.00110087	     -0.20844532	      0.00000000	      0.00000000	     30.27466581
      2.60840036	     -0.05349280	     -0.00089438	     -0.19529711	     -0.05468541	      0.88249005	     -0.00110207	     -0.20843523	      0.00000000	      0.00000001	     30.34725665
      2.60954819	     -0.05341641	     -0.00089015	     -0.19522105	     -0.05467957	      0.88249100	     -0.00110327	     -0.20842432	      0.00000000	      0.00000001	     30.41155916
      2.61101776	     -0.05331115	     -0.00088307	     -0.19511623	     -0.05467207	      0.88249234	     -0.00110480	     -0.20840907	      0.00000000	      0.00000001	     30.52822561
      2.61248732	     -0.05319681	     -0.00087795	     -0.19500224	     -0.05466453	      0.88249380	     -0.00110633	     -0.20839227	      0.00000000	      0.00000001	     30.65833380
      2.61358123	     -0.05310533	     -0.00087162	     -0.19491109	     -0.05465889	      0.88249496	     -0.00110746	     -0.20837871	      0.00000000	      0.00000001	     30.76227329
      2.61467513	     -0.05300841	     -0.00086703	     -0.19481444	     -0.05465323	      0.88249619	     -0.00110860	     -0.20836419	      0.00000000	      0.00000001	     30.87123359
      2.61622242	     -0.05286181	     -0.00085937	     -0.19466821	     -0.05464520	      0.88249804	     -0.00111020	     -0.20834198	      0.00000000	      0.00000001	     31.06020412
      2.61754651	     -0.05272790	     -0.00085417	     -0.19453457	     -0.05463830	      0.88249972	     -0.00111156	     -0.20832137	      0.00000000	      0.00000001	     31.23087813
      2.61887061	     -0.05258628	     -0.00084724	     -0.19439324	     -0.05463138	      0.88250149	     -0.00111292	     -0.20829927	      0.00000000	      0.00000001	     31.43573026
      2.62019471	     -0.05243750	     -0.00084283	     -0.19424465	     -0.05462444	      0.88250335	     -0.00111428	     -0.20827567	      0.00000000	      0.00000001	     31.64179320
      2.62151880	     -0.05228048	     -0.00083536	     -0.19408788	     -0.05461749	      0.88250530	     -0.00111563	     -0.20825058	      0.00000000	      0.00000001	     31.89073115
      2.62264991	     -0.05213989	     -0.00083173	     -0.19394740	     -0.05461154	      0.88250704	     -0.00111678	     -0.20822793	      0.00000000	      0.00000001	     32.08544345
      2.62378101	     -0.05199406	     -0.00082617	     -0.19380171	     -0.05460559	      0.88250884	     -0.00111793	     -0.20820418	      0.00000000	      0.00000001	     32.31852700
      2.62520878	     -0.05180316	     -0.00082083	     -0.19361091	     -0.05459808	      0.88251121	     -0.00111937	     -0.20817264	      0.00000000	      0.00000001	     32.63607678
      2.62663655	     -0.05160371	     -0.00081368	     -0.19341158	     -0.05459056	      0.88251368	     -0.00112080	     -0.20813939	      0.00000000	      0.00000001	     32.99885670
      2.62774776	     -0.05144293	     -0.00081056	     -0.19325080	     -0.05458471	      0.88251568	     -0.00112191	     -0.20811233	      0.00000000	      0.00000001	     33.26690163
      2.62885896	     -0.05127734	     -0.00080567	     -0.19308522	     -0.05457887	      0.88251774	     -0.00112301	     -0.20808426	      0.00000000	      0.00000001	     33.57489541
      2.63031946	     -0.05105265	     -0.00080089	     -0.19286048	     -0.05457120	      0.88252056	     -0.00112446	     -0.20804581	      0.00000000	      0.00000001	     34.00907616
      2.63177997	     -0.05081999	     -0.00079409	     -0.19262778	     -0.05456355	      0.88252348	     -0.00112589	     -0.20800561	      0.00000000	      0.00000001	     34.49165265
      2.63281791	     -0.05065124	     -0.00079188	     -0.19245889	     -0.05455813	      0.88252564	     -0.00112691	     -0.20797602	      0.00000000	      0.00000001	     34.80368329
      2.63385584	     -0.05047986	     -0.00078798	     -0.19228741	     -0.05455273	      0.88252785	     -0.00112791	     -0.20794561	      0.00000000	      0.00000001	     35.15190622
      2.63541567	     -0.05021712	     -0.00078312	     -0.19202443	     -0.05454464	      0.88253129	     -0.00112942	     -0.20789846	      0.00000000	      0.00000002	     35.69645983
      2.63670386	     -0.04999522	     -0.00077788	     -0.19180233	     -0.05453800	      0.88253423	     -0.00113065	     -0.20785825	      0.00000000	      0.00000002	     36.16913023
      2.63799206	     -0.04976984	     -0.00077435	     -0.19157667	     -0.05453139	      0.88253727	     -0.00113187	     -0.20781693	      0.00000000	      0.00000002	     36.65210032
      2.63928025	     -0.04954200	     -0.00076835	     -0.19134857	     -0.05452482	      0.88254040	     -0.00113308	     -0.20777458	      0.00000000	      0.00000002	     37.14650199
      2.64043744	     -0.04933659	     -0.00076526	     -0.19114284	     -0.05451896	      0.88254330	     -0.00113416	     -0.20773574	      0.00000000	      0.00000002	     37.59013903
      2.64159463	     -0.04913121	     -0.00076038	     -0.19093714	     -0.05451314	      0.88254628	     -0.00113523	     -0.20769623	      0.00000000	      0.00000002	     38.04701069
      2.64275182	     -0.04892632	     -0.00075729	     -0.19073187	     -0.05450736	      0.88254933	     -0.00113629	     -0.20765613	      0.00000000	      0.00000002	     38.51926717
      2.64418129	     -0.04867413	     -0.00075205	     -0.19047920	     -0.05450029	      0.88255320	     -0.00113758	     -0.20760591	      0.00000000	      0.00000002	     39.10461980
      2.64532992	     -0.04847164	     -0.00074971	     -0.19027624	     -0.05449467	      0.88255640	     -0.00113861	     -0.20756507	      0.00000000	      0.00000002	     39.58353646
      2.64647856	     -0.04826752	     -0.00074613	     -0.19007166	     -0.05448910	      0.88255966	     -0.00113964	     -0.20752386	      0.00000000	      0.00000002	     40.05265308
      2.64762719	     -0.04806590	     -0.00074465	     -0.18986949	     -0.05448358	      0.88256300	     -0.00114065	     -0.20748242	      0.00000000	      0.00000002	     40.52435361
      2.64906976	     -0.04781681	     -0.00074139	     -0.18961971	     -0.05447673	      0.88256729	     -0.00114190	     -0.20743021	      0.00000000	      0.00000002	     41.11956749
      2.65018480	     -0.04762680	     -0.00074066	     -0.18942909	     -0.05447151	      0.88257067	     -0.00114286	     -0.20738978	      0.00000000	      0.00000002	     41.59361031
      2.65129985	     -0.04743986	     -0.00073819	     -0.18924156	     -0.05446635	      0.88257411	     -0.00114381	     -0.20734933	      0.00000000	      0.00000002	     42.03952102
      2.65264281	     -0.04721974	     -0.00073607	     -0.18902068	     -0.05446022	      0.88257833	     -0.00114494	     -0.20730069	      0.00000000	      0.00000002	     42.60584471
      2.65384628	     -0.04702810	     -0.00073179	     -0.18882839	     -0.05445480	      0.88258217	     -0.00114594	     -0.20725725	      0.00000000	      0.00000002	     43.02592019
      2.65504975	     -0.04684177	     -0.00072960	     -0.18864132	     -0.05444947	      0.88258607	     -0.00114692	     -0.20721404	      0.00000000	      0.00000002	     43.51148952
      2.65625323	     -0.04666085	     -0.00072488	     -0.18845972	     -0.05444422	      0.88259002	     -0.00114789	     -0.20717115	      0.00000000	      0.00000002	     43.92885419
      2.65745670	     -0.04648605	     -0.00072303	     -0.18828413	     -0.05443906	      0.88259400	     -0.00114885	     -0.20712864	      0.00000000	      0.00000002	     44.40283903
      2.65866017	     -0.04631824	     -0.00071881	     -0.18811557	     -0.05443399	      0.88259802	     -0.00114979	     -0.20708659	      0.00000000	      0.00000002	     44.79106258
      2.65986365	     -0.04615736	     -0.00071797	     -0.18795383	     -0.05442900	      0.88260207	     -0.00115072	     -0.20704508	      0.00000000	      0.00000002	     45.26073370
      2.66094353	     -0.04601854	     -0.00071452	     -0.18781430	     -0.05442461	      0.88260572	     -0.00115154	     -0.20700834	      0.00000000	      0.00000002	     45.56285210
      2.66202342	     -0.04588500	     -0.00071313	     -0.18767998	     -0.05442029	      0.88260939	     -0.00115235	     -0.20697212	      0.00000000	      0.00000002	     45.92489374
      2.66310331	     -0.04575680	     -0.00071058	     -0.18755102	     -0.05441605	      0.88261306	     -0.00115314	     -0.20693646	      0.00000000	      0.00000002	     46.23220654
      2.66458806	     -0.04558913	     -0.00070846	     -0.18738224	     -0.05441035	      0.88261810	     -0.00115422	     -0.20688840	      0.00000000	      0.00000002	     46.69587232
      2.66569269	     -0.04547141	     -0.00070542	     -0.18726371	     -0.05440620	      0.88262184	     -0.00115500	     -0.20685342	      0.00000000	      0.00000002	     46.94577110
      2.66679732	     -0.04535976	     -0.00070414	     -0.18715121	     -0.05440213	      0.88262556	     -0.00115578	     -0.20681914	      0.00000000	      0.00000002	     47.25057405
      2.66790195	     -0.04525471	     -0.00070175	     -0.18704532	     -0.05439816	      0.88262926	     -0.00115654	     -0.20678561	      0.00000000	      0.00000002	     47.48343756
      2.66935250	     -0.04512759	     -0.00070030	     -0.18691704	     -0.05439306	      0.88263408	     -0.00115752	     -0.20674280	      0.00000000	      0.00000002	     47.83740517
      2.67042686	     -0.04504133	     -0.00069769	     -0.18682995	     -0.05438939	      0.88263761	     -0.00115822	     -0.20671204	      0.00000000	      0.00000002	     47.98977568
      2.67150121	     -0.04496138	     -0.00069688	     -0.18674912	     -0.05438579	      0.88264109	     -0.00115892	     -0.20668213	      0.00000000	      0.00000002	     48.21435127
      2.67283549	     -0.04487047	     -0.00069426	     -0.18665714	     -0.05438144	      0.88264535	     -0.00115977	     -0.20664621	      0.00000000	      0.00000002	     48.39764426
      2.67401938	     -0.04479799	     -0.00069368	     -0.18658367	     -0.05437769	      0.88264906	     -0.00116051	     -0.20661550	      0.00000000	      0.00000002	     48.62435174
      2.67520326	     -0.04473304	     -0.00069094	     -0.18651778	     -0.05437404	      0.88265269	     -0.00116123	     -0.20658591	      0.00000000	      0.00000002	     48.71921641
      2.67638715	     -0.04467458	     -0.00069054	     -0.18645831	     -0.05437049	      0.88265625	     -0.00116193	     -0.20655745	      0.00000000	      0.00000002	     48.93266995
      2.67757104	     -0.04462192	     -0.00068758	     -0.18640470	     -0.05436705	      0.88265971	     -0.00116262	     -0.20653009	      0.00000000	      0.00000002	     48.98928380
      2.67875492	     -0.04457430	     -0.00068774	     -0.18635605	     -0.05436370	      0.88266308	     -0.00116329	     -0.20650384	      0.00000000	      0.00000002	     49.19790610
      2.67993881	     -0.04453288	     -0.00068486	     -0.18631369	     -0.05436046	      0.88266635	     -0.00116395	     -0.20647871	      0.00000000	      0.00000002	     49.21163160
      2.68112270	     -0.04449697	     -0.00068539	     -0.18627674	     -0.05435732	      0.88266952	     -0.00116460	     -0.20645468	      0.00000000	      0.00000002	     49.42481968
      2.68216604	     -0.04446960	     -0.00068298	     -0.18624853	     -0.05435464	      0.88267221	     -0.00116515	     -0.20643440	      0.00000000	      0.00000002	     49.40968257
      2.68320938	     -0.04444621	     -0.00068261	     -0.18622425	     -0.05435204	      0.88267482	     -0.00116569	     -0.20641494	      0.00000000	      0.00000002	     49.52406549
      2.68450724	     -0.04442259	     -0.00068082	     -0.18619956	     -0.05434891	      0.88267794	     -0.00116635	     -0.20639187	      0.00000000	      0.00000002	     49.57254446
      2.68580510	     -0.04440478	     -0.00068093	     -0.18618063	     -0.05434591	      0.88268091	     -0.00116699	     -0.20637004	      0.00000000	      0.00000002	     49.74027850
      2.68686510	     -0.04439433	     -0.00067890	     -0.18616932	     -0.05434354	      0.88268322	     -0.00116750	     -0.20635310	      0.00000000	      0.00000001	     49.70749793
      2.68792509	     -0.04438740	     -0.00067874	     -0.18616149	     -0.05434126	      0.88268544	     -0.00116799	     -0.20633697	      0.00000000	      0.00000001	     49.80240259
      2.68923123	     -0.04438377	     -0.00067698	     -0.18615679	     -0.05433856	      0.88268802	     -0.00116859	     -0.20631816	      0.00000000	      0.00000001	     49.81787855
      2.69053736	     -0.04438559	     -0.00067714	     -0.18615749	     -0.05433598	      0.88269046	     -0.00116916	     -0.20630052	      0.00000000	      0.00000001	     49.96959930
      2.69155500	     -0.04439071	     -0.00067498	     -0.18616181	     -0.05433405	      0.88269224	     -0.00116960	     -0.20628758	      0.00000000	      0.00000001	     49.89290178
      2.69257264	     -0.04439908	     -0.00067467	     -0.18616933	     -0.05433220	      0.88269394	     -0.00117002	     -0.20627534	      0.00000000	      0.00000001	     49.95893751
      2.69393623	     -0.04441541	     -0.00067345	     -0.18618454	     -0.05432983	      0.88269606	     -0.00117058	     -0.20626002	      0.00000000	      0.00000001	     49.95700570
      2.69529981	     -0.04443758	     -0.00067439	     -0.18620556	     -0.05432760	      0.88269801	     -0.00117111	     -0.20624594	      0.00000000	      0.00000001	     50.10908037
      2.69628168	     -0.04445714	     -0.00067283	     -0.18622434	     -0.05432607	      0.88269932	     -0.00117148	     -0.20623656	      0.00000000	      0.00000001	     50.00051646
      2.69726354	     -0.04447962	     -0.00067302	     -0.18624601	     -0.05432461	      0.88270054	     -0.00117184	     -0.20622781	      0.00000000	      0.00000001	     50.04312639
      2.69869907	     -0.04451804	     -0.00067258	     -0.18628326	     -0.05432259	      0.88270218	     -0.00117235	     -0.20621613	      0.00000000	      0.00000001	     50.02009595
      2.69991200	     -0.04455528	     -0.00067339	     -0.18631950	     -0.05432100	      0.88270343	     -0.00117277	     -0.20620730	      0.00000000	      0.00000001	     50.08911307
      2.70112493	     -0.04459693	     -0.00067254	     -0.18636020	     -0.05431951	      0.88270456	     -0.00117317	     -0.20619940	      0.00000000	      0.00000001	     50.00256345
      2.70233786	     -0.04464286	     -0.00067396	     -0.18640513	     -0.05431812	      0.88270558	     -0.00117355	     -0.20619243	      0.00000000	      0.00000001	     50.10503191
      2.70355079	     -0.04469320	     -0.00067257	     -0.18645455	     -0.05431682	      0.88270648	     -0.00117392	     -0.20618637	      0.00000000	      0.00000000	     49.94568254
      2.70458577	     -0.04473962	     -0.00067412	     -0.18650012	     -0.05431580	      0.88270717	     -0.00117423	     -0.20618191	      0.00000000	      0.00000000	     50.02357327
      2.70562074	     -0.04478934	     -0.00067381	     -0.18654905	     -0.05431485	      0.88270778	     -0.00117452	     -0.20617812	      0.00000000	      0.00000000	     49.93201874
      2.70693659	     -0.04485710	     -0.00067478	     -0.18661578	     -0.05431373	      0.88270845	     -0.00117488	     -0.20617423	      0.00000000	      0.00000000	     49.93182332
      2.70825244	     -0.04492988	     -0.00067404	     -0.18668759	     -0.05431273	      0.88270900	     -0.00117522	     -0.20617139	      0.00000000	      0.00000000	     49.76111256
      2.70929451	     -0.04499101	     -0.00067563	     -0.18674791	     -0.05431202	      0.88270936	     -0.00117548	     -0.20616987	      0.00000000	      0.00000000	     49.80042314
      2.71033658	     -0.04505525	     -0.00067551	     -0.18681139	     -0.05431138	      0.88270966	     -0.00117572	     -0.20616899	      0.00000000	      0.00000000	     49.66982288
      2.71167296	     -0.04514205	     -0.00067668	     -0.18689719	     -0.05431065	      0.88270995	     -0.00117602	     -0.20616878	      0.00000000	      0.00000000	     49.62185589
      2.71300934	     -0.04523373	     -0.00067597	     -0.18698795	     -0.05431003	      0.88271014	     -0.00117631	     -0.20616959	      0.00000000	      0.00000000	     49.37724497
      2.71401253	     -0.04530578	     -0.00067777	     -0.18705926	     -0.05430964	      0.88271022	     -0.00117651	     -0.20617086	      0.00000000	      0.00000000	     49.38533282
      2.71501573	     -0.04538066	     -0.00067791	     -0.18713344	     -0.05430930	      0.88271024	     -0.00117670	     -0.20617268	      0.00000000	      0.00000000	     49.22382328
      2.71641874	     -0.04549103	     -0.00067960	     -0.18724283	     -0.05430893	      0.88271020	     -0.00117695	     -0.20617616	      0.00000000	     -0.00000000	     49.09735999
      2.71782176	     -0.04560667	     -0.00067947	     -0.18735756	     -0.05430868	      0.88271006	     -0.00117719	     -0.20618069	      0.00000000	     -0.00000000	     48.77473331
      2.71878752	     -0.04568929	     -0.00068171	     -0.18743950	     -0.05430857	      0.88270992	     -0.00117734	     -0.20618442	      0.00000000	     -0.00000000	     48.74760528
      2.71975328	     -0.04577421	     -0.00068230	     -0.18752379	     -0.05430851	      0.88270974	     -0.00117748	     -0.20618863	      0.00000000	     -0.00000000	     48.55636232
      2.72125041	     -0.04591046	     -0.00068411	     -0.18765907	     -0.05430851	      0.88270938	     -0.00117768	     -0.20619609	      0.00000000	     -0.00000000	     48.34066988
      2.72248518	     -0.04602699	     -0.00068427	     -0.18777486	     -0.05430860	      0.88270902	     -0.00117783	     -0.20620309	      0.00000000	     -0.00000000	     48.03871050
      2.72371995	     -0.04614706	     -0.00068577	     -0.18789418	     -0.05430877	      0.88270860	     -0.00117797	     -0.20621083	      0.00000000	     -0.00000000	     47.90683974
      2.72495473	     -0.04627025	     -0.00068459	     -0.18801671	     -0.05430902	      0.88270812	     -0.00117809	     -0.20621932	      0.00000000	     -0.00000000	     47.51314071
      2.72605814	     -0.04638369	     -0.00068597	     -0.18812951	     -0.05430930	      0.88270765	     -0.00117819	     -0.20622752	      0.00000000	     -0.00000000	     47.40095341
      2.72716156	     -0.04649974	     -0.00068542	     -0.18824499	     -0.05430963	      0.88270714	     -0.00117828	     -0.20623630	      0.00000000	     -0.00000000	     47.06064317
      2.72826497	     -0.04661830	     -0.00068616	     -0.18836296	     -0.05431002	      0.88270659	     -0.00117836	     -0.20624563	      0.00000000	     -0.00000000	     46.85593517
      2.72968755	     -0.04677449	     -0.00068571	     -0.18851846	     -0.05431060	      0.88270582	     -0.00117844	     -0.20625846	      0.00000000	     -0.00000000	     46.42218456
      2.73082068	     -0.04690149	     -0.00068699	     -0.18864488	     -0.05431113	      0.88270516	     -0.00117850	     -0.20626928	      0.00000000	     -0.00000000	     46.24968584
      2.73195382	     -0.04703061	     -0.00068653	     -0.18877348	     -0.05431170	      0.88270447	     -0.00117854	     -0.20628062	      0.00000000	     -0.00000000	     45.86045563
      2.73308695	     -0.04716246	     -0.00068766	     -0.18890480	     -0.05431233	      0.88270373	     -0.00117857	     -0.20629244	      0.00000000	     -0.00000000	     45.62006910
      2.73448862	     -0.04732890	     -0.00068810	     -0.18907064	     -0.05431317	      0.88270276	     -0.00117860	     -0.20630770	      0.00000000	     -0.00000000	     45.13700714
      2.73561334	     -0.04746407	     -0.00069024	     -0.18920530	     -0.05431389	      0.88270195	     -0.00117861	     -0.20632041	      0.00000000	     -0.00000001	     44.94530552
      2.73673806	     -0.04760066	     -0.00069080	     -0.18934144	     -0.05431465	      0.88270109	     -0.00117861	     -0.20633351	      0.00000000	     -0.00000001	     44.53183235
      2.73786278	     -0.04773854	     -0.00069326	     -0.18947884	     -0.05431545	      0.88270020	     -0.00117860	     -0.20634699	      0.00000000	     -0.00000001	     44.26316386
      2.73931306	     -0.04791775	     -0.00069528	     -0.18965750	     -0.05431655	      0.88269900	     -0.00117858	     -0.20636489	      0.00000000	     -0.00000001	     43.73445635
      2.74044388	     -0.04805824	     -0.00069879	     -0.18979751	     -0.05431744	      0.88269801	     -0.00117855	     -0.20637921	      0.00000000	     -0.00000001	     43.53599193
      2.74157470	     -0.04819918	     -0.00070091	     -0.18993805	     -0.05431836	      0.88269700	     -0.00117851	     -0.20639384	      0.00000000	     -0.00000001	     43.10587950
      2.74270552	     -0.04834033	     -0.00070451	     -0.19007877	     -0.05431932	      0.88269594	     -0.00117846	     -0.20640874	      0.00000000	     -0.00000001	     42.83811060
      2.74418464	     -0.04852473	     -0.00070836	     -0.19026267	     -0.05432061	      0.88269450	     -0.00117839	     -0.20642859	      0.00000000	     -0.00000001	     42.29082126
      2.74531502	     -0.04866514	     -0.00071334	     -0.19040266	     -0.05432162	      0.88269337	     -0.00117832	     -0.20644400	      0.00000000	     -0.00000001	     42.11915174
      2.74644539	     -0.04880483	     -0.00071703	     -0.19054200	     -0.05432267	      0.88269219	     -0.00117825	     -0.20645960	      0.00000000	     -0.00000001	     41.68665643
      2.74757577	     -0.04894361	     -0.00072212	     -0.19068039	     -0.05432373	      0.88269098	     -0.00117817	     -0.20647535	      0.00000000	     -0.00000001	     41.43222205
      2.74909808	     -0.04912857	     -0.00072822	     -0.19086489	     -0.05432519	      0.88268930	     -0.00117805	     -0.20649678	      0.00000000	     -0.00000001	     40.87172250
      2.75022848	     -0.04926397	     -0.00073471	     -0.19099992	     -0.05432630	      0.88268801	     -0.00117796	     -0.20651282	      0.00000000	     -0.00000001	     40.74118938
      2.75135887	     -0.04939726	     -0.00073989	     -0.19113289	     -0.05432742	      0.88268668	     -0.00117786	     -0.20652894	      0.00000000	     -0.00000001	     40.31991676
      2.75273808	     -0.04955672	     -0.00074804	     -0.19129194	     -0.05432881	      0.88268502	     -0.00117773	     -0.20654866	      0.00000000	     -0.00000001	     40.10339579
      2.75397517	     -0.04969661	     -0.00075401	     -0.19143152	     -0.05433007	      0.88268349	     -0.00117761	     -0.20656638	      0.00000000	     -0.00000001	     39.58158517
[truncated: 329,121 more chars]
