# Supplementary material for: A Neural Controller Model Considering the Vestibulospinal Tract in Human Postural Control
Source: Front Comput Neurosci. 2022 Feb 25;16:785099. doi: 10.3389/fncom.2022.785099 (PMC8913724; doi:10.3389/fncom.2022.785099)
Supplement: Supplementary file 8 [file Data_Sheet_3.zip › SimulationResults/VST-/2.088/opt_4/jiang_CoPpositon_pos.sto]

CoP
version=1
nRows=3901
nColumns=11
inDegrees=no

This file contains CoP trajectory (of origin) and orientations.

Units are S.I. units (seconds, meters, Newtons, ...)
Angles are in degrees.

endheader
time	cop-x	cop-z	cop-x-calcn-r	com-x	com-y	com-z	com-x-calcn-r	com-x-vel	com-y-vel	s_torques
      0.00045132	     -0.06230895	     -0.00056566	     -0.20408112	     -0.06063969	      0.88292437	     -0.00027995	     -0.21502011	     -0.00000000	      0.00000000	    140.52510359
      0.00099802	     -0.06161442	     -0.00056300	     -0.20338674	     -0.06063970	      0.88292438	     -0.00027994	     -0.21500291	     -0.00000000	      0.00000000	    133.38207664
      0.00166978	     -0.06102469	     -0.00056074	     -0.20279691	     -0.06063972	      0.88292442	     -0.00027991	     -0.21497167	     -0.00000000	      0.00000000	     98.23966567
      0.00254216	     -0.06059772	     -0.00055914	     -0.20236939	     -0.06063979	      0.88292452	     -0.00027986	     -0.21492389	     -0.00000000	      0.00000000	     72.86218517
      0.00377287	     -0.06043534	     -0.00055860	     -0.20220574	     -0.06064005	      0.88292476	     -0.00027976	     -0.21485761	      0.00000000	      0.00000000	     59.73870182
      0.00576469	     -0.06068178	     -0.00055973	     -0.20244982	     -0.06064088	      0.88292538	     -0.00027956	     -0.21477547	      0.00000000	      0.00000000	     43.58879407
      0.00714448	     -0.06093159	     -0.00056084	     -0.20269821	     -0.06064175	      0.88292588	     -0.00027939	     -0.21473832	      0.00000000	      0.00000000	     32.31530248
      0.00852426	     -0.06114520	     -0.00056182	     -0.20291067	     -0.06064282	      0.88292638	     -0.00027921	     -0.21471277	      0.00000000	      0.00000000	     22.55958516
      0.01028079	     -0.06135066	     -0.00056280	     -0.20311509	     -0.06064441	      0.88292690	     -0.00027896	     -0.21469050	      0.00000000	      0.00000000	     14.57497670
      0.01164277	     -0.06146325	     -0.00056335	     -0.20322713	     -0.06064578	      0.88292716	     -0.00027876	     -0.21467787	      0.00000000	      0.00000000	     10.58711616
      0.01300476	     -0.06155711	     -0.00056384	     -0.20332068	     -0.06064722	      0.88292725	     -0.00027855	     -0.21466768	      0.00000000	      0.00000000	      8.45569131
      0.01464247	     -0.06164611	     -0.00056443	     -0.20340956	     -0.06064902	      0.88292711	     -0.00027829	     -0.21465801	      0.00000000	     -0.00000000	      7.81501010
      0.01628019	     -0.06172900	     -0.00056493	     -0.20349261	     -0.06065085	      0.88292668	     -0.00027802	     -0.21465096	      0.00000000	     -0.00000000	      7.92471697
      0.01756916	     -0.06177894	     -0.00056517	     -0.20354287	     -0.06065227	      0.88292613	     -0.00027779	     -0.21464733	      0.00000000	     -0.00000000	      9.69218874
      0.01885812	     -0.06182578	     -0.00056555	     -0.20359017	     -0.06065366	      0.88292539	     -0.00027757	     -0.21464531	      0.00000000	     -0.00000000	     11.13444375
      0.02058693	     -0.06187315	     -0.00056581	     -0.20363842	     -0.06065543	      0.88292411	     -0.00027725	     -0.21464505	      0.00000000	     -0.00000001	     14.15774587
      0.02231575	     -0.06190815	     -0.00056605	     -0.20367455	     -0.06065705	      0.88292253	     -0.00027692	     -0.21464719	      0.00000000	     -0.00000001	     16.32062657
      0.02358319	     -0.06191723	     -0.00056608	     -0.20368459	     -0.06065813	      0.88292120	     -0.00027668	     -0.21465004	      0.00000000	     -0.00000001	     19.23474928
      0.02485063	     -0.06192215	     -0.00056615	     -0.20369058	     -0.06065909	      0.88291974	     -0.00027642	     -0.21465369	      0.00000000	     -0.00000001	     20.89972882
      0.02662464	     -0.06191329	     -0.00056610	     -0.20368336	     -0.06066023	      0.88291751	     -0.00027606	     -0.21465982	      0.00000000	     -0.00000001	     23.55360672
      0.02814793	     -0.06189903	     -0.00056608	     -0.20367060	     -0.06066100	      0.88291547	     -0.00027573	     -0.21466566	      0.00000000	     -0.00000001	     24.67045152
      0.02967121	     -0.06187289	     -0.00056585	     -0.20364603	     -0.06066156	      0.88291335	     -0.00027540	     -0.21467180	      0.00000000	     -0.00000001	     26.44429560
      0.03119449	     -0.06184772	     -0.00056577	     -0.20362248	     -0.06066191	      0.88291117	     -0.00027506	     -0.21467792	      0.00000000	     -0.00000001	     26.61471649
      0.03271778	     -0.06181144	     -0.00056537	     -0.20358785	     -0.06066205	      0.88290897	     -0.00027472	     -0.21468390	      0.00000000	     -0.00000001	     27.87512874
      0.03402070	     -0.06178626	     -0.00056526	     -0.20356409	     -0.06066199	      0.88290710	     -0.00027442	     -0.21468867	      0.00000000	     -0.00000001	     27.45709875
      0.03532362	     -0.06175523	     -0.00056491	     -0.20353448	     -0.06066177	      0.88290526	     -0.00027411	     -0.21469312	      0.00000000	     -0.00000001	     27.69212529
      0.03696476	     -0.06172008	     -0.00056460	     -0.20350109	     -0.06066127	      0.88290300	     -0.00027371	     -0.21469805	      0.00000000	     -0.00000001	     27.25144512
      0.03860589	     -0.06168085	     -0.00056399	     -0.20346360	     -0.06066053	      0.88290083	     -0.00027331	     -0.21470216	      0.00000000	     -0.00000001	     27.18026430
      0.03989467	     -0.06165732	     -0.00056380	     -0.20344141	     -0.06065978	      0.88289921	     -0.00027299	     -0.21470470	      0.00000000	     -0.00000001	     26.33581638
      0.04118345	     -0.06162990	     -0.00056332	     -0.20341531	     -0.06065889	      0.88289768	     -0.00027266	     -0.21470664	      0.00000000	     -0.00000001	     25.90365488
      0.04285793	     -0.06159955	     -0.00056287	     -0.20338662	     -0.06065752	      0.88289582	     -0.00027223	     -0.21470817	      0.00000000	     -0.00000001	     24.92287421
      0.04453241	     -0.06156538	     -0.00056202	     -0.20335406	     -0.06065593	      0.88289414	     -0.00027179	     -0.21470861	      0.00000000	     -0.00000001	     24.29873986
      0.04575963	     -0.06154806	     -0.00056195	     -0.20333789	     -0.06065463	      0.88289301	     -0.00027147	     -0.21470816	      0.00000000	     -0.00000001	     23.31224976
      0.04698685	     -0.06152654	     -0.00056158	     -0.20331747	     -0.06065322	      0.88289199	     -0.00027114	     -0.21470715	      0.00000000	     -0.00000001	     22.69845220
      0.04875408	     -0.06149983	     -0.00056139	     -0.20329230	     -0.06065100	      0.88289068	     -0.00027066	     -0.21470462	      0.00000000	     -0.00000000	     21.62671388
      0.05025768	     -0.06147543	     -0.00056103	     -0.20326916	     -0.06064894	      0.88288973	     -0.00027024	     -0.21470159	      0.00000000	     -0.00000000	     20.96670982
      0.05176127	     -0.06145690	     -0.00056104	     -0.20325183	     -0.06064674	      0.88288893	     -0.00026982	     -0.21469775	      0.00000000	     -0.00000000	     20.01349710
      0.05326487	     -0.06143121	     -0.00056035	     -0.20322732	     -0.06064441	      0.88288826	     -0.00026940	     -0.21469322	      0.00000000	     -0.00000000	     19.58823358
      0.05476846	     -0.06141320	     -0.00056026	     -0.20321043	     -0.06064194	      0.88288772	     -0.00026896	     -0.21468792	      0.00000000	     -0.00000000	     18.60091151
      0.05605477	     -0.06138880	     -0.00055934	     -0.20318697	     -0.06063972	      0.88288736	     -0.00026859	     -0.21468291	      0.00000000	     -0.00000000	     18.37914074
      0.05734107	     -0.06136946	     -0.00055889	     -0.20316854	     -0.06063742	      0.88288709	     -0.00026822	     -0.21467737	      0.00000000	     -0.00000000	     17.77594461
      0.05896850	     -0.06133982	     -0.00055787	     -0.20314001	     -0.06063439	      0.88288686	     -0.00026773	     -0.21466978	      0.00000000	     -0.00000000	     17.37983926
      0.06059594	     -0.06131448	     -0.00055727	     -0.20311574	     -0.06063123	      0.88288674	     -0.00026725	     -0.21466150	      0.00000000	     -0.00000000	     16.62670832
      0.06188641	     -0.06128700	     -0.00055607	     -0.20308908	     -0.06062864	      0.88288672	     -0.00026686	     -0.21465457	      0.00000000	      0.00000000	     16.56626431
      0.06317688	     -0.06126459	     -0.00055540	     -0.20306747	     -0.06062597	      0.88288676	     -0.00026646	     -0.21464730	      0.00000000	      0.00000000	     16.12465714
      0.06483002	     -0.06123144	     -0.00055417	     -0.20303530	     -0.06062246	      0.88288687	     -0.00026595	     -0.21463761	      0.00000000	      0.00000000	     15.91346407
      0.06648316	     -0.06120414	     -0.00055383	     -0.20300894	     -0.06061883	      0.88288705	     -0.00026544	     -0.21462751	      0.00000000	      0.00000000	     15.29876858
      0.06772122	     -0.06117735	     -0.00055300	     -0.20298284	     -0.06061605	      0.88288722	     -0.00026505	     -0.21461981	      0.00000000	      0.00000000	     15.37232387
      0.06895928	     -0.06115685	     -0.00055289	     -0.20296301	     -0.06061321	      0.88288741	     -0.00026466	     -0.21461198	      0.00000000	      0.00000000	     15.08322425
      0.07069430	     -0.06112515	     -0.00055237	     -0.20293222	     -0.06060914	      0.88288771	     -0.00026411	     -0.21460091	      0.00000000	      0.00000000	     14.95695369
      0.07219351	     -0.06110210	     -0.00055228	     -0.20290992	     -0.06060554	      0.88288797	     -0.00026363	     -0.21459125	      0.00000000	      0.00000000	     14.61610103
      0.07369271	     -0.06107482	     -0.00055152	     -0.20288340	     -0.06060186	      0.88288824	     -0.00026315	     -0.21458163	      0.00000000	      0.00000000	     14.67098733
      0.07519192	     -0.06105628	     -0.00055167	     -0.20286558	     -0.06059811	      0.88288850	     -0.00026266	     -0.21457201	      0.00000000	      0.00000000	     14.29129571
      0.07669112	     -0.06103042	     -0.00055078	     -0.20284045	     -0.06059429	      0.88288874	     -0.00026217	     -0.21456254	      0.00000000	      0.00000000	     14.48286347
      0.07798465	     -0.06101798	     -0.00055106	     -0.20282861	     -0.06059094	      0.88288892	     -0.00026174	     -0.21455442	      0.00000000	      0.00000000	     14.14939098
      0.07927817	     -0.06100072	     -0.00055061	     -0.20281195	     -0.06058755	      0.88288908	     -0.00026131	     -0.21454645	      0.00000000	      0.00000000	     14.18494947
      0.08089508	     -0.06098515	     -0.00055057	     -0.20279712	     -0.06058323	      0.88288924	     -0.00026077	     -0.21453664	      0.00000000	      0.00000000	     14.01040679
      0.08233874	     -0.06103507	     -0.00055024	     -0.20284767	     -0.06057931	      0.88288934	     -0.00026029	     -0.21452898	      0.00000000	      0.00000000	     13.68516833
      0.08378240	     -0.06124658	     -0.00055111	     -0.20305972	     -0.06057534	      0.88288939	     -0.00025980	     -0.21452634	      0.00000000	      0.00000000	     12.94085175
      0.08522606	     -0.06163116	     -0.00055202	     -0.20344478	     -0.06057131	      0.88288935	     -0.00025931	     -0.21453398	      0.00000000	     -0.00000000	     13.62888984
      0.08666972	     -0.06215757	     -0.00055405	     -0.20397169	     -0.06056721	      0.88288919	     -0.00025882	     -0.21455545	      0.00000000	     -0.00000000	     14.77398124
      0.08811338	     -0.06275207	     -0.00055575	     -0.20456680	     -0.06056305	      0.88288885	     -0.00025833	     -0.21459187	      0.00000000	     -0.00000000	     18.13778965
      0.08955705	     -0.06337447	     -0.00055789	     -0.20518994	     -0.06055878	      0.88288828	     -0.00025785	     -0.21464221	      0.00000000	     -0.00000000	     21.15337249
      0.09100071	     -0.06398492	     -0.00055958	     -0.20580129	     -0.06055439	      0.88288741	     -0.00025736	     -0.21470456	      0.00000000	     -0.00000000	     25.27453112
      0.09295191	     -0.06477364	     -0.00056226	     -0.20659145	     -0.06054823	      0.88288569	     -0.00025671	     -0.21480403	      0.00000000	     -0.00000001	     28.01552831
      0.09429074	     -0.06526910	     -0.00056347	     -0.20708804	     -0.06054382	      0.88288409	     -0.00025627	     -0.21488018	      0.00000000	     -0.00000001	     31.06857368
      0.09562956	     -0.06573723	     -0.00056504	     -0.20755740	     -0.06053925	      0.88288212	     -0.00025582	     -0.21496122	      0.00000000	     -0.00000001	     30.81377819
      0.09751070	     -0.06632767	     -0.00056683	     -0.20814971	     -0.06053253	      0.88287872	     -0.00025521	     -0.21508138	      0.00000000	     -0.00000001	     29.36409182
      0.09930350	     -0.06681552	     -0.00056868	     -0.20863945	     -0.06052578	      0.88287477	     -0.00025463	     -0.21520082	      0.00000000	     -0.00000002	     24.62017827
      0.10109631	     -0.06723613	     -0.00056944	     -0.20906208	     -0.06051868	      0.88287015	     -0.00025406	     -0.21532341	      0.00000000	     -0.00000002	     20.70645177
      0.10253535	     -0.06753104	     -0.00057081	     -0.20935867	     -0.06051271	      0.88286598	     -0.00025361	     -0.21542244	      0.00000000	     -0.00000002	     15.05915288
      0.10397439	     -0.06776650	     -0.00057125	     -0.20959588	     -0.06050649	      0.88286144	     -0.00025316	     -0.21552074	      0.00000000	     -0.00000002	     11.42487079
      0.10581045	     -0.06800896	     -0.00057164	     -0.20984064	     -0.06049820	      0.88285514	     -0.00025260	     -0.21564366	      0.00000000	     -0.00000002	      7.13831127
      0.10766767	     -0.06820317	     -0.00057175	     -0.21003723	     -0.06048940	      0.88284831	     -0.00025204	     -0.21576403	      0.00000000	     -0.00000003	      5.04170110
      0.10931629	     -0.06834204	     -0.00057242	     -0.21017824	     -0.06048123	      0.88284193	     -0.00025155	     -0.21586651	      0.00000000	     -0.00000003	      4.38436575
      0.11096492	     -0.06846562	     -0.00057196	     -0.21030397	     -0.06047273	      0.88283534	     -0.00025107	     -0.21596478	      0.00000000	     -0.00000003	      4.94815042
      0.11261355	     -0.06859115	     -0.00057302	     -0.21043164	     -0.06046390	      0.88282863	     -0.00025060	     -0.21605847	      0.00000000	     -0.00000003	      6.43160785
      0.11426217	     -0.06870180	     -0.00057297	     -0.21054445	     -0.06045474	      0.88282186	     -0.00025014	     -0.21614742	      0.00000000	     -0.00000003	      7.75536139
      0.11591080	     -0.06881991	     -0.00057420	     -0.21066472	     -0.06044524	      0.88281511	     -0.00024969	     -0.21623147	      0.00000000	     -0.00000003	      9.49449044
      0.11755943	     -0.06893469	     -0.00057341	     -0.21078168	     -0.06043541	      0.88280845	     -0.00024925	     -0.21631091	      0.00000000	     -0.00000003	     10.00405712
      0.11920806	     -0.06906437	     -0.00057430	     -0.21091353	     -0.06042524	      0.88280192	     -0.00024882	     -0.21638558	      0.00000000	     -0.00000003	     10.83974419
      0.12085668	     -0.06918316	     -0.00057393	     -0.21103452	     -0.06041473	      0.88279559	     -0.00024841	     -0.21645556	      0.00000000	     -0.00000003	     10.17258795
      0.12250531	     -0.06931159	     -0.00057509	     -0.21116514	     -0.06040388	      0.88278950	     -0.00024800	     -0.21652080	      0.00000000	     -0.00000002	      9.90821867
      0.12415394	     -0.06943211	     -0.00057459	     -0.21128788	     -0.06039269	      0.88278368	     -0.00024761	     -0.21658160	      0.00000000	     -0.00000002	      8.42072407
      0.12562055	     -0.06954253	     -0.00057485	     -0.21140030	     -0.06038244	      0.88277876	     -0.00024727	     -0.21663193	      0.00000000	     -0.00000002	      7.62837350
      0.12708716	     -0.06964735	     -0.00057497	     -0.21150711	     -0.06037191	      0.88277410	     -0.00024693	     -0.21667884	      0.00000000	     -0.00000002	      6.35723986
      0.12855378	     -0.06974355	     -0.00057487	     -0.21160532	     -0.06036110	      0.88276970	     -0.00024661	     -0.21672247	      0.00000000	     -0.00000002	      5.48386911
      0.12978092	     -0.06982272	     -0.00057513	     -0.21168618	     -0.06035184	      0.88276623	     -0.00024635	     -0.21675648	      0.00000000	     -0.00000002	      4.51205007
      0.13100806	     -0.06989053	     -0.00057511	     -0.21175569	     -0.06034238	      0.88276296	     -0.00024609	     -0.21678841	      0.00000000	     -0.00000002	      3.87107697
      0.13279953	     -0.06998482	     -0.00057532	     -0.21185246	     -0.06032821	      0.88275853	     -0.00024573	     -0.21683157	      0.00000000	     -0.00000002	      3.14302842
      0.13456143	     -0.07006248	     -0.00057494	     -0.21193259	     -0.06031385	      0.88275458	     -0.00024538	     -0.21687037	      0.00000000	     -0.00000001	      2.70612658
      0.13590528	     -0.07011523	     -0.00057516	     -0.21198721	     -0.06030262	      0.88275184	     -0.00024513	     -0.21689759	      0.00000000	     -0.00000001	      2.48538065
      0.13724914	     -0.07015466	     -0.00057464	     -0.21202854	     -0.06029114	      0.88274932	     -0.00024489	     -0.21692290	      0.00000000	     -0.00000001	      2.39137120
      0.13859299	     -0.07018902	     -0.00057472	     -0.21206478	     -0.06027941	      0.88274702	     -0.00024465	     -0.21694630	      0.00000000	     -0.00000001	      2.35918070
      0.14030225	     -0.07021725	     -0.00057445	     -0.21209542	     -0.06026414	      0.88274441	     -0.00024436	     -0.21697355	      0.00000000	     -0.00000001	      2.36498069
      0.14177630	     -0.07023463	     -0.00057474	     -0.21211485	     -0.06025066	      0.88274242	     -0.00024413	     -0.21699481	      0.00000000	     -0.00000001	      2.36012666
      0.14325036	     -0.07023843	     -0.00057424	     -0.21212073	     -0.06023687	      0.88274067	     -0.00024390	     -0.21701422	      0.00000000	     -0.00000001	      2.31443131
      0.14450900	     -0.07023819	     -0.00057438	     -0.21212224	     -0.06022487	      0.88273935	     -0.00024371	     -0.21702934	      0.00000000	     -0.00000001	      2.36203563
      0.14576764	     -0.07023144	     -0.00057442	     -0.21211724	     -0.06021265	      0.88273818	     -0.00024354	     -0.21704328	      0.00000000	     -0.00000001	      2.32863870
      0.14747050	     -0.07021811	     -0.00057479	     -0.21210626	     -0.06019578	      0.88273684	     -0.00024331	     -0.21706033	      0.00000000	     -0.00000000	      2.25184707
      0.14917336	     -0.07019490	     -0.00057481	     -0.21208540	     -0.06017852	      0.88273575	     -0.00024309	     -0.21707547	      0.00000000	     -0.00000000	      2.14992954
      0.15030234	     -0.07017945	     -0.00057524	     -0.21207150	     -0.06016686	      0.88273515	     -0.00024296	     -0.21708444	      0.00000000	     -0.00000000	      2.08341447
      0.15143133	     -0.07016023	     -0.00057532	     -0.21205383	     -0.06015503	      0.88273464	     -0.00024283	     -0.21709263	      0.00000000	     -0.00000000	      2.02385933
      0.15340504	     -0.07012475	     -0.00057570	     -0.21202103	     -0.06013394	      0.88273396	     -0.00024262	     -0.21710514	      0.00000000	     -0.00000000	      1.91244277
      0.15532008	     -0.07008711	     -0.00057607	     -0.21198599	     -0.06011297	      0.88273352	     -0.00024244	     -0.21711520	      0.00000000	     -0.00000000	      1.87175313
      0.15691194	     -0.07005856	     -0.00057668	     -0.21195958	     -0.06009518	      0.88273329	     -0.00024230	     -0.21712208	      0.00000000	     -0.00000000	      1.78224840
      0.15819693	     -0.07003300	     -0.00057682	     -0.21193575	     -0.06008056	      0.88273318	     -0.00024220	     -0.21712675	      0.00000000	     -0.00000000	      1.81599922
      0.15948193	     -0.07001079	     -0.00057723	     -0.21191526	     -0.06006573	      0.88273313	     -0.00024210	     -0.21713064	      0.00000000	     -0.00000000	      1.78455041
      0.16102987	     -0.06998447	     -0.00057749	     -0.21189101	     -0.06004757	      0.88273314	     -0.00024200	     -0.21713440	      0.00000000	      0.00000000	      1.82293046
      0.16304573	     -0.06995662	     -0.00057816	     -0.21186585	     -0.06002345	      0.88273322	     -0.00024189	     -0.21713784	      0.00000000	      0.00000000	      1.75403248
      0.16388724	     -0.06994287	     -0.00057818	     -0.21185322	     -0.06001323	      0.88273327	     -0.00024184	     -0.21713886	      0.00000000	      0.00000000	      1.83631588
      0.16503622	     -0.06992626	     -0.00057844	     -0.21183814	     -0.05999911	      0.88273336	     -0.00024179	     -0.21713980	      0.00000000	      0.00000000	      1.87120318
      0.16775872	     -0.06987712	     -0.00057901	     -0.21179264	     -0.05996496	      0.88273356	     -0.00024169	     -0.21713971	      0.00000000	      0.00000000	      1.94423313
      0.16907261	     -0.06983515	     -0.00057898	     -0.21175244	     -0.05994812	      0.88273365	     -0.00024166	     -0.21713806	      0.00000000	      0.00000000	      2.06604499
      0.17116003	     -0.06968054	     -0.00057811	     -0.21160070	     -0.05992090	      0.88273376	     -0.00024162	     -0.21713076	      0.00000000	      0.00000000	      2.36334415
      0.17260763	     -0.06944131	     -0.00057655	     -0.21136352	     -0.05990168	      0.88273380	     -0.00024160	     -0.21711873	      0.00000000	      0.00000000	      2.93081655
      0.17405524	     -0.06906413	     -0.00057427	     -0.21098843	     -0.05988218	      0.88273383	     -0.00024160	     -0.21709680	      0.00000000	      0.00000000	      3.39531444
      0.17550284	     -0.06854862	     -0.00057157	     -0.21047497	     -0.05986241	      0.88273387	     -0.00024160	     -0.21706204	      0.00000000	      0.00000000	      4.07548214
      0.17695045	     -0.06792441	     -0.00056871	     -0.20985269	     -0.05984239	      0.88273395	     -0.00024161	     -0.21701278	      0.00000000	      0.00000000	      4.48677916
      0.17839805	     -0.06721390	     -0.00056540	     -0.20914395	     -0.05982215	      0.88273410	     -0.00024163	     -0.21694876	      0.00000000	      0.00000000	      5.24882926
      0.17984566	     -0.06644838	     -0.00056270	     -0.20837996	     -0.05980170	      0.88273439	     -0.00024167	     -0.21687070	      0.00000000	      0.00000000	      5.77029207
      0.18129326	     -0.06564315	     -0.00055922	     -0.20757603	     -0.05978109	      0.88273487	     -0.00024171	     -0.21678008	      0.00000000	      0.00000000	      6.81606170
      0.18274087	     -0.06482422	     -0.00055607	     -0.20675814	     -0.05976035	      0.88273558	     -0.00024175	     -0.21667863	      0.00000000	      0.00000000	      7.56874567
      0.18418847	     -0.06399938	     -0.00055251	     -0.20593410	     -0.05973953	      0.88273658	     -0.00024181	     -0.21656814	      0.00000000	      0.00000001	      8.75791723
      0.18563608	     -0.06318321	     -0.00054916	     -0.20511849	     -0.05971864	      0.88273791	     -0.00024187	     -0.21645022	      0.00000000	      0.00000001	      9.50912424
      0.18708368	     -0.06237855	     -0.00054514	     -0.20431418	     -0.05969773	      0.88273961	     -0.00024195	     -0.21632640	      0.00000000	      0.00000001	     10.48253858
      0.18883973	     -0.06143470	     -0.00054074	     -0.20337050	     -0.05967238	      0.88274220	     -0.00024205	     -0.21617015	     -0.00000000	      0.00000001	     11.02611084
      0.18994341	     -0.06085726	     -0.00053733	     -0.20279304	     -0.05965647	      0.88274415	     -0.00024211	     -0.21606953	     -0.00000000	      0.00000001	     11.62615415
      0.19104709	     -0.06029920	     -0.00053457	     -0.20223488	     -0.05964058	      0.88274634	     -0.00024218	     -0.21596758	     -0.00000000	      0.00000001	     11.88130164
      0.19311435	     -0.05930414	     -0.00053018	     -0.20123942	     -0.05961092	      0.88275113	     -0.00024233	     -0.21577472	     -0.00000000	      0.00000002	     12.44549139
      0.19477727	     -0.05855048	     -0.00052759	     -0.20048531	     -0.05958717	      0.88275561	     -0.00024246	     -0.21561915	     -0.00000000	      0.00000002	     13.11639830
      0.19625570	     -0.05790896	     -0.00052383	     -0.19984338	     -0.05956615	      0.88276005	     -0.00024258	     -0.21548131	     -0.00000000	      0.00000002	     13.76198276
      0.19773413	     -0.05730617	     -0.00052217	     -0.19924009	     -0.05954522	      0.88276490	     -0.00024271	     -0.21534444	     -0.00000000	      0.00000002	     15.09183050
      0.19893606	     -0.05683041	     -0.00051910	     -0.19876396	     -0.05952827	      0.88276913	     -0.00024282	     -0.21523429	     -0.00000000	      0.00000002	     16.12719829
      0.20013798	     -0.05637919	     -0.00051761	     -0.19831235	     -0.05951137	      0.88277360	     -0.00024293	     -0.21512527	     -0.00000000	      0.00000003	     17.63368208
      0.20169722	     -0.05580515	     -0.00051478	     -0.19773783	     -0.05948953	      0.88277972	     -0.00024308	     -0.21498591	     -0.00000000	      0.00000003	     19.82133519
      0.20325646	     -0.05526971	     -0.00051350	     -0.19720189	     -0.05946778	      0.88278617	     -0.00024324	     -0.21484937	     -0.00000000	      0.00000003	     22.30058947
      0.20435795	     -0.05489917	     -0.00051056	     -0.19683105	     -0.05945247	      0.88279089	     -0.00024336	     -0.21475478	     -0.00000000	      0.00000003	     24.15118607
      0.20545944	     -0.05454586	     -0.00050949	     -0.19647741	     -0.05943719	      0.88279575	     -0.00024348	     -0.21466164	     -0.00000000	      0.00000003	     26.06475739
      0.20713814	     -0.05402499	     -0.00050700	     -0.19595607	     -0.05941398	      0.88280334	     -0.00024367	     -0.21452240	     -0.00000000	      0.00000003	     28.96072757
      0.20849461	     -0.05362099	     -0.00050598	     -0.19555167	     -0.05939528	      0.88280962	     -0.00024383	     -0.21441212	     -0.00000000	      0.00000003	     31.13776009
      0.20985108	     -0.05322599	     -0.00050373	     -0.19515630	     -0.05937663	      0.88281600	     -0.00024400	     -0.21430387	     -0.00000000	      0.00000003	     33.17908719
      0.21120755	     -0.05285376	     -0.00050339	     -0.19478364	     -0.05935804	      0.88282243	     -0.00024417	     -0.21419758	     -0.00000000	      0.00000003	     34.83594924
      0.21256401	     -0.05248514	     -0.00050067	     -0.19441464	     -0.05933950	      0.88282890	     -0.00024434	     -0.21409331	     -0.00000000	      0.00000003	     36.48272854
      0.21373089	     -0.05218675	     -0.00050043	     -0.19411583	     -0.05932360	      0.88283446	     -0.00024449	     -0.21400519	     -0.00000000	      0.00000003	     37.46975399
      0.21489778	     -0.05189075	     -0.00049857	     -0.19381944	     -0.05930774	      0.88284001	     -0.00024465	     -0.21391855	     -0.00000000	      0.00000003	     38.50398401
      0.21633312	     -0.05154178	     -0.00049749	     -0.19346993	     -0.05928829	      0.88284679	     -0.00024485	     -0.21381384	     -0.00000000	      0.00000003	     39.47377392
      0.21776847	     -0.05119832	     -0.00049575	     -0.19312590	     -0.05926892	      0.88285348	     -0.00024505	     -0.21371110	     -0.00000000	      0.00000003	     40.42149824
      0.21890055	     -0.05094228	     -0.00049500	     -0.19286936	     -0.05925370	      0.88285868	     -0.00024521	     -0.21363133	     -0.00000000	      0.00000003	     40.84322772
      0.22003263	     -0.05068717	     -0.00049331	     -0.19261374	     -0.05923853	      0.88286379	     -0.00024538	     -0.21355268	     -0.00000000	      0.00000003	     41.33588026
      0.22150462	     -0.05036764	     -0.00049249	     -0.19229348	     -0.05921888	      0.88287028	     -0.00024560	     -0.21345195	     -0.00000000	      0.00000003	     41.78973807
      0.22297662	     -0.05005186	     -0.00048976	     -0.19197695	     -0.05919934	      0.88287659	     -0.00024582	     -0.21335300	     -0.00000000	      0.00000003	     42.31659059
      0.22403018	     -0.04983913	     -0.00048978	     -0.19176360	     -0.05918543	      0.88288097	     -0.00024599	     -0.21328322	     -0.00000000	      0.00000003	     42.45293839
      0.22508373	     -0.04962658	     -0.00048854	     -0.19155042	     -0.05917157	      0.88288524	     -0.00024616	     -0.21321438	     -0.00000000	      0.00000003	     42.69845261
      0.22665533	     -0.04932206	     -0.00048759	     -0.19124490	     -0.05915101	      0.88289136	     -0.00024642	     -0.21311338	     -0.00000000	      0.00000003	     42.97711875
      0.22796025	     -0.04907406	     -0.00048608	     -0.19099603	     -0.05913406	      0.88289622	     -0.00024664	     -0.21303111	     -0.00000000	      0.00000002	     43.25122261
      0.22926517	     -0.04883809	     -0.00048580	     -0.19075911	     -0.05911722	      0.88290087	     -0.00024687	     -0.21295030	     -0.00000000	      0.00000002	     43.39918687
      0.23057010	     -0.04860288	     -0.00048389	     -0.19052295	     -0.05910049	      0.88290528	     -0.00024710	     -0.21287109	     -0.00000000	      0.00000002	     43.66927840
      0.23173541	     -0.04840507	     -0.00048370	     -0.19032422	     -0.05908565	      0.88290903	     -0.00024731	     -0.21280172	     -0.00000000	      0.00000002	     43.76487718
      0.23290072	     -0.04820850	     -0.00048215	     -0.19012672	     -0.05907091	      0.88291258	     -0.00024752	     -0.21273370	     -0.00000000	      0.00000002	     43.99956273
      0.23406604	     -0.04802213	     -0.00048137	     -0.18993938	     -0.05905628	      0.88291595	     -0.00024774	     -0.21266699	     -0.00000000	      0.00000002	     44.19385372
      0.23553790	     -0.04778946	     -0.00047936	     -0.18970545	     -0.05903796	      0.88291991	     -0.00024803	     -0.21258457	     -0.00000000	      0.00000002	     44.58532401
      0.23669544	     -0.04761673	     -0.00047934	     -0.18953166	     -0.05902368	      0.88292282	     -0.00024825	     -0.21252110	     -0.00000000	      0.00000002	     44.79645626
      0.23785297	     -0.04744391	     -0.00047812	     -0.18935779	     -0.05900951	      0.88292553	     -0.00024849	     -0.21245883	     -0.00000000	      0.00000002	     45.13408527
      0.23901050	     -0.04727923	     -0.00047774	     -0.18919199	     -0.05899546	      0.88292805	     -0.00024872	     -0.21239772	     -0.00000000	      0.00000001	     45.40748460
      0.24049762	     -0.04707022	     -0.00047624	     -0.18898155	     -0.05897759	      0.88293101	     -0.00024903	     -0.21232092	     -0.00000000	      0.00000001	     45.89727084
      0.24161986	     -0.04692196	     -0.00047629	     -0.18883215	     -0.05896425	      0.88293304	     -0.00024927	     -0.21226416	     -0.00000000	      0.00000001	     46.15324201
      0.24274211	     -0.04677007	     -0.00047502	     -0.18867912	     -0.05895102	      0.88293490	     -0.00024952	     -0.21220849	     -0.00000000	      0.00000001	     46.53784934
      0.24412429	     -0.04659540	     -0.00047469	     -0.18850299	     -0.05893491	      0.88293696	     -0.00024982	     -0.21214144	     -0.00000000	      0.00000001	     46.89029686
      0.24533078	     -0.04644327	     -0.00047325	     -0.18834960	     -0.05892100	      0.88293856	     -0.00025009	     -0.21208432	     -0.00000000	      0.00000001	     47.37816036
      0.24653727	     -0.04630035	     -0.00047328	     -0.18820535	     -0.05890725	      0.88293999	     -0.00025037	     -0.21202839	     -0.00000000	      0.00000001	     47.73705592
      0.24774376	     -0.04615546	     -0.00047201	     -0.18805914	     -0.05889364	      0.88294124	     -0.00025065	     -0.21197366	     -0.00000000	      0.00000001	     48.28196232
      0.24895026	     -0.04602034	     -0.00047223	     -0.18792264	     -0.05888020	      0.88294233	     -0.00025094	     -0.21192001	     -0.00000000	      0.00000001	     48.65795706
      0.25015675	     -0.04588459	     -0.00047107	     -0.18778554	     -0.05886692	      0.88294326	     -0.00025123	     -0.21186749	     -0.00000000	      0.00000000	     49.21545529
      0.25136324	     -0.04576233	     -0.00047145	     -0.18766186	     -0.05885380	      0.88294405	     -0.00025152	     -0.21181606	     -0.00000000	      0.00000000	     49.54559786
      0.25256973	     -0.04564273	     -0.00047024	     -0.18754086	     -0.05884085	      0.88294471	     -0.00025182	     -0.21176587	     -0.00000000	      0.00000000	     50.07318109
      0.25377622	     -0.04554089	     -0.00047079	     -0.18743756	     -0.05882807	      0.88294523	     -0.00025213	     -0.21171696	     -0.00000000	      0.00000000	     50.32586317
      0.25498272	     -0.04544297	     -0.00046951	     -0.18733821	     -0.05881545	      0.88294563	     -0.00025243	     -0.21166950	     -0.00000000	      0.00000000	     50.83488395
      0.25606443	     -0.04537364	     -0.00047010	     -0.18726754	     -0.05880429	      0.88294589	     -0.00025272	     -0.21162825	     -0.00000000	      0.00000000	     50.97903544
      0.25714615	     -0.04531115	     -0.00046954	     -0.18720373	     -0.05879327	      0.88294606	     -0.00025300	     -0.21158839	     -0.00000000	      0.00000000	     51.29179067
      0.25822787	     -0.04526495	     -0.00046973	     -0.18715619	     -0.05878239	      0.88294615	     -0.00025329	     -0.21154999	     -0.00000000	      0.00000000	     51.44367063
      0.25971908	     -0.04522084	     -0.00046943	     -0.18711022	     -0.05876762	      0.88294614	     -0.00025369	     -0.21149979	     -0.00000000	     -0.00000000	     51.72015595
      0.26083015	     -0.04521262	     -0.00047017	     -0.18710059	     -0.05875680	      0.88294604	     -0.00025400	     -0.21146463	     -0.00000000	     -0.00000000	     51.63956236
      0.26194122	     -0.04521802	     -0.00047000	     -0.18710461	     -0.05874612	      0.88294585	     -0.00025431	     -0.21143159	     -0.00000000	     -0.00000000	     51.71085245
      0.26305229	     -0.04524482	     -0.00047054	     -0.18713000	     -0.05873559	      0.88294559	     -0.00025462	     -0.21140079	     -0.00000000	     -0.00000000	     51.57852634
      0.26450334	     -0.04530208	     -0.00046835	     -0.18718551	     -0.05872207	      0.88294512	     -0.00025504	     -0.21136416	     -0.00000000	     -0.00000000	     51.50889142
      0.26559029	     -0.04536727	     -0.00046926	     -0.18724934	     -0.05871210	      0.88294468	     -0.00025535	     -0.21133952	     -0.00000000	     -0.00000000	     51.12445016
      0.26667723	     -0.04544390	     -0.00046936	     -0.18732464	     -0.05870228	      0.88294416	     -0.00025567	     -0.21131739	     -0.00000000	     -0.00000000	     50.95161432
      0.26801781	     -0.04555828	     -0.00047041	     -0.18743737	     -0.05869035	      0.88294340	     -0.00025607	     -0.21129344	     -0.00000000	     -0.00000000	     50.51847957
      0.26922339	     -0.04566844	     -0.00047023	     -0.18754612	     -0.05867980	      0.88294261	     -0.00025643	     -0.21127491	     -0.00000000	     -0.00000000	     50.33580879
      0.27042896	     -0.04579312	     -0.00047064	     -0.18766938	     -0.05866942	      0.88294171	     -0.00025680	     -0.21125901	     -0.00000000	     -0.00000001	     49.78372666
      0.27163454	     -0.04592051	     -0.00047057	     -0.18779541	     -0.05865920	      0.88294069	     -0.00025717	     -0.21124560	     -0.00000000	     -0.00000001	     49.53678051
      0.27284011	     -0.04606184	     -0.00047159	     -0.18793536	     -0.05864914	      0.88293957	     -0.00025755	     -0.21123447	     -0.00000000	     -0.00000001	     48.85526176
      0.27404569	     -0.04620206	     -0.00047113	     -0.18807427	     -0.05863923	      0.88293832	     -0.00025793	     -0.21122547	     -0.00000000	     -0.00000001	     48.57053978
      0.27525126	     -0.04635581	     -0.00047203	     -0.18822670	     -0.05862948	      0.88293696	     -0.00025831	     -0.21121838	     -0.00000000	     -0.00000001	     47.79286334
      0.27645684	     -0.04650679	     -0.00047160	     -0.18837643	     -0.05861987	      0.88293548	     -0.00025869	     -0.21121311	     -0.00000000	     -0.00000001	     47.47653651
      0.27766241	     -0.04667078	     -0.00047294	     -0.18853914	     -0.05861042	      0.88293389	     -0.00025909	     -0.21120945	     -0.00000000	     -0.00000001	     46.63049206
      0.27886799	     -0.04683023	     -0.00047289	     -0.18869738	     -0.05860110	      0.88293218	     -0.00025948	     -0.21120734	     -0.00000000	     -0.00000001	     46.29533325
      0.28007356	     -0.04700197	     -0.00047451	     -0.18886789	     -0.05859193	      0.88293035	     -0.00025988	     -0.21120660	     -0.00000000	     -0.00000001	     45.41784033
      0.28127913	     -0.04716768	     -0.00047451	     -0.18903244	     -0.05858290	      0.88292841	     -0.00026028	     -0.21120719	     -0.00000000	     -0.00000001	     45.08061482
      0.28248471	     -0.04734485	     -0.00047612	     -0.18920844	     -0.05857400	      0.88292636	     -0.00026068	     -0.21120896	     -0.00000000	     -0.00000001	     44.20902800
      0.28369028	     -0.04751535	     -0.00047621	     -0.18937783	     -0.05856523	      0.88292421	     -0.00026108	     -0.21121189	     -0.00000000	     -0.00000001	     43.88029069
      0.28489586	     -0.04769601	     -0.00047775	     -0.18955736	     -0.05855659	      0.88292196	     -0.00026149	     -0.21121582	     -0.00000000	     -0.00000001	     43.04537451
      0.28610143	     -0.04786984	     -0.00047796	     -0.18973014	     -0.05854808	      0.88291960	     -0.00026190	     -0.21122075	     -0.00000000	     -0.00000001	     42.72921252
      0.28730701	     -0.04805234	     -0.00047942	     -0.18991157	     -0.05853969	      0.88291715	     -0.00026231	     -0.21122653	     -0.00000000	     -0.00000001	     41.95233051
      0.28851258	     -0.04822774	     -0.00047901	     -0.19008599	     -0.05853142	      0.88291462	     -0.00026272	     -0.21123315	     -0.00000000	     -0.00000001	     41.64569220
      0.28971816	     -0.04841051	     -0.00047946	     -0.19026777	     -0.05852327	      0.88291200	     -0.00026313	     -0.21124052	     -0.00000000	     -0.00000002	     40.93078924
      0.29092373	     -0.04858774	     -0.00047900	     -0.19044407	     -0.05851523	      0.88290930	     -0.00026355	     -0.21124862	     -0.00000000	     -0.00000002	     40.62207114
      0.29212931	     -0.04877169	     -0.00047999	     -0.19062708	     -0.05850730	      0.88290652	     -0.00026396	     -0.21125736	     -0.00000000	     -0.00000002	     39.98225167
      0.29333488	     -0.04895130	     -0.00048077	     -0.19080579	     -0.05849948	      0.88290368	     -0.00026437	     -0.21126669	     -0.00000000	     -0.00000002	     39.67638889
      0.29454046	     -0.04913440	     -0.00048215	     -0.19098800	     -0.05849176	      0.88290078	     -0.00026479	     -0.21127653	     -0.00000000	     -0.00000002	     39.10152741
      0.29574603	     -0.04931283	     -0.00048307	     -0.19116558	     -0.05848414	      0.88289782	     -0.00026520	     -0.21128682	     -0.00000000	     -0.00000002	     38.78403301
      0.29695161	     -0.04949325	     -0.00048441	     -0.19134516	     -0.05847662	      0.88289480	     -0.00026562	     -0.21129750	     -0.00000000	     -0.00000002	     38.26054373
      0.29815718	     -0.04966968	     -0.00048544	     -0.19152080	     -0.05846920	      0.88289175	     -0.00026603	     -0.21130851	     -0.00000000	     -0.00000002	     37.92579514
      0.29966424	     -0.04989211	     -0.00048719	     -0.19174226	     -0.05846004	      0.88288787	     -0.00026654	     -0.21132265	     -0.00000000	     -0.00000002	     37.25346938
      0.30077424	     -0.05004990	     -0.00048799	     -0.19189938	     -0.05845339	      0.88288498	     -0.00026692	     -0.21133331	     -0.00000000	     -0.00000002	     37.05584035
      0.30188424	     -0.05021021	     -0.00048903	     -0.19205903	     -0.05844680	      0.88288207	     -0.00026730	     -0.21134410	     -0.00000000	     -0.00000002	     36.59309321
      0.30333708	     -0.05041476	     -0.00048954	     -0.19226278	     -0.05843828	      0.88287823	     -0.00026779	     -0.21135841	     -0.00000000	     -0.00000002	     36.20763824
      0.30478991	     -0.05062216	     -0.00049081	     -0.19246939	     -0.05842988	      0.88287437	     -0.00026827	     -0.21137283	     -0.00000000	     -0.00000002	     35.50170421
      0.30583329	     -0.05076470	     -0.00049159	     -0.19261139	     -0.05842391	      0.88287158	     -0.00026862	     -0.21138325	     -0.00000000	     -0.00000002	     35.36486303
      0.30687668	     -0.05090951	     -0.00049269	     -0.19275567	     -0.05841800	      0.88286880	     -0.00026896	     -0.21139365	     -0.00000000	     -0.00000002	     34.96192032
      0.30844297	     -0.05112162	     -0.00049402	     -0.19296703	     -0.05840922	      0.88286461	     -0.00026947	     -0.21140923	     -0.00000000	     -0.00000002	     34.51981692
      0.30977073	     -0.05130103	     -0.00049493	     -0.19314583	     -0.05840186	      0.88286107	     -0.00026990	     -0.21142234	     -0.00000000	     -0.00000002	     33.97651474
      0.31109850	     -0.05147386	     -0.00049555	     -0.19331810	     -0.05839458	      0.88285753	     -0.00027033	     -0.21143536	     -0.00000000	     -0.00000002	     33.72721356
      0.31242626	     -0.05165034	     -0.00049697	     -0.19349401	     -0.05838738	      0.88285402	     -0.00027075	     -0.21144821	     -0.00000000	     -0.00000002	     33.09119664
      0.31358747	     -0.05179686	     -0.00049784	     -0.19364007	     -0.05838113	      0.88285096	     -0.00027111	     -0.21145934	     -0.00000000	     -0.00000002	     32.93065297
      0.31474868	     -0.05194562	     -0.00049892	     -0.19378839	     -0.05837494	      0.88284793	     -0.00027147	     -0.21147031	     -0.00000000	     -0.00000002	     32.46200618
      0.31590988	     -0.05208977	     -0.00049984	     -0.19393212	     -0.05836879	      0.88284492	     -0.00027182	     -0.21148111	     -0.00000000	     -0.00000002	     32.17589485
      0.31752549	     -0.05228944	     -0.00050117	     -0.19413123	     -0.05836032	      0.88284077	     -0.00027231	     -0.21149583	     -0.00000000	     -0.00000002	     31.58705011
      0.31873356	     -0.05243239	     -0.00050196	     -0.19427380	     -0.05835404	      0.88283771	     -0.00027266	     -0.21150660	     -0.00000000	     -0.00000002	     31.39471003
      0.31994162	     -0.05257630	     -0.00050279	     -0.19441733	     -0.05834780	      0.88283468	     -0.00027301	     -0.21151710	     -0.00000000	     -0.00000002	     30.93557704
      0.32114969	     -0.05271476	     -0.00050342	     -0.19455545	     -0.05834161	      0.88283168	     -0.00027335	     -0.21152736	     -0.00000000	     -0.00000002	     30.67282111
      0.32271684	     -0.05289199	     -0.00050390	     -0.19473227	     -0.05833364	      0.88282786	     -0.00027379	     -0.21154026	     -0.00000000	     -0.00000002	     30.11400956
      0.32391717	     -0.05302113	     -0.00050425	     -0.19486112	     -0.05832758	      0.88282498	     -0.00027412	     -0.21154984	     -0.00000000	     -0.00000002	     29.95545765
      0.32511750	     -0.05315063	     -0.00050446	     -0.19499034	     -0.05832155	      0.88282214	     -0.00027443	     -0.21155915	     -0.00000000	     -0.00000002	     29.52369785
      0.32631782	     -0.05327436	     -0.00050453	     -0.19511383	     -0.05831555	      0.88281934	     -0.00027475	     -0.21156818	     -0.00000000	     -0.00000002	     29.29572525
      0.32793775	     -0.05343843	     -0.00050437	     -0.19527759	     -0.05830751	      0.88281563	     -0.00027516	     -0.21157989	     -0.00000000	     -0.00000002	     28.75653208
      0.32913942	     -0.05355237	     -0.00050411	     -0.19539133	     -0.05830158	      0.88281294	     -0.00027545	     -0.21158825	     -0.00000000	     -0.00000002	     28.67511038
      0.33034108	     -0.05366611	     -0.00050366	     -0.19550488	     -0.05829568	      0.88281029	     -0.00027574	     -0.21159628	     -0.00000000	     -0.00000001	     28.27215672
      0.33180679	     -0.05379723	     -0.00050302	     -0.19563579	     -0.05828851	      0.88280712	     -0.00027608	     -0.21160571	     -0.00000000	     -0.00000001	     28.11490064
      0.33312074	     -0.05391455	     -0.00050226	     -0.19575295	     -0.05828212	      0.88280434	     -0.00027637	     -0.21161383	     -0.00000000	     -0.00000001	     27.60102218
      0.33443469	     -0.05402428	     -0.00050152	     -0.19586254	     -0.05827575	      0.88280162	     -0.00027665	     -0.21162170	     -0.00000000	     -0.00000001	     27.59364020
      0.33574864	     -0.05413594	     -0.00050054	     -0.19597407	     -0.05826941	      0.88279895	     -0.00027692	     -0.21162935	     -0.00000000	     -0.00000001	     27.04354641
      0.33706260	     -0.05424147	     -0.00049974	     -0.19607948	     -0.05826308	      0.88279634	     -0.00027718	     -0.21163688	     -0.00000000	     -0.00000001	     27.09714184
      0.33837655	     -0.05435245	     -0.00049879	     -0.19619036	     -0.05825678	      0.88279379	     -0.00027743	     -0.21164439	     -0.00000000	     -0.00000001	     26.50401814
      0.33969050	     -0.05445949	     -0.00049815	     -0.19629728	     -0.05825050	      0.88279129	     -0.00027767	     -0.21165206	     -0.00000000	     -0.00000001	     26.61207151
      0.34100445	     -0.05457158	     -0.00049712	     -0.19640930	     -0.05824423	      0.88278884	     -0.00027790	     -0.21165996	     -0.00000000	     -0.00000001	     25.99582862
      0.34231841	     -0.05467786	     -0.00049619	     -0.19651551	     -0.05823798	      0.88278645	     -0.00027812	     -0.21166819	     -0.00000000	     -0.00000001	     26.15458861
      0.34363236	     -0.05478804	     -0.00049465	     -0.19662566	     -0.05823175	      0.88278411	     -0.00027832	     -0.21167674	     -0.00000000	     -0.00000001	     25.52664684
      0.34494631	     -0.05489039	     -0.00049310	     -0.19672799	     -0.05822552	      0.88278182	     -0.00027852	     -0.21168568	     -0.00000000	     -0.00000001	     25.71376876
      0.34626026	     -0.05499259	     -0.00049069	     -0.19683021	     -0.05821931	      0.88277957	     -0.00027870	     -0.21169489	     -0.00000000	     -0.00000001	     25.09813290
      0.34757421	     -0.05508330	     -0.00048834	     -0.19692095	     -0.05821310	      0.88277737	     -0.00027886	     -0.21170431	     -0.00000000	     -0.00000001	     25.29312309
      0.34888817	     -0.05517035	     -0.00048508	     -0.19700808	     -0.05820690	      0.88277521	     -0.00027902	     -0.21171375	     -0.00000000	     -0.00000001	     24.70731372
      0.35020212	     -0.05524505	     -0.00048198	     -0.19708287	     -0.05820071	      0.88277309	     -0.00027916	     -0.21172312	     -0.00000000	     -0.00000001	     24.86871803
      0.35151607	     -0.05531619	     -0.00047809	     -0.19715414	     -0.05819452	      0.88277100	     -0.00027929	     -0.21173227	     -0.00000000	     -0.00000001	     24.32062806
      0.35283002	     -0.05537714	     -0.00047459	     -0.19721521	     -0.05818833	      0.88276896	     -0.00027941	     -0.21174118	     -0.00000000	     -0.00000001	     24.43369435
      0.35414398	     -0.05543549	     -0.00047048	     -0.19727372	     -0.05818214	      0.88276696	     -0.00027952	     -0.21174978	     -0.00000000	     -0.00000001	     23.94330584
      0.35545793	     -0.05548526	     -0.00046694	     -0.19732363	     -0.05817595	      0.88276499	     -0.00027962	     -0.21175807	     -0.00000000	     -0.00000001	     24.01739349
      0.35677188	     -0.05553330	     -0.00046295	     -0.19737184	     -0.05816976	      0.88276306	     -0.00027971	     -0.21176603	     -0.00000000	     -0.00000001	     23.59818747
      0.35808583	     -0.05557482	     -0.00045964	     -0.19741351	     -0.05816357	      0.88276117	     -0.00027978	     -0.21177369	     -0.00000000	     -0.00000001	     23.64579560
      0.35939979	     -0.05561498	     -0.00045599	     -0.19745383	     -0.05815737	      0.88275931	     -0.00027985	     -0.21178104	     -0.00000000	     -0.00000001	     23.30455840
      0.36071374	     -0.05564971	     -0.00045302	     -0.19748871	     -0.05815117	      0.88275750	     -0.00027990	     -0.21178809	     -0.00000000	     -0.00000001	     23.33934375
      0.36202769	     -0.05568321	     -0.00044974	     -0.19752239	     -0.05814497	      0.88275572	     -0.00027995	     -0.21179484	     -0.00000000	     -0.00000001	     23.07251944
      0.36334164	     -0.05571228	     -0.00044714	     -0.19755161	     -0.05813876	      0.88275398	     -0.00027998	     -0.21180132	     -0.00000000	     -0.00000001	     23.10407164
      0.36493535	     -0.05574677	     -0.00044351	     -0.19758631	     -0.05813123	      0.88275193	     -0.00028001	     -0.21180880	     -0.00000000	     -0.00000001	     22.76882743
      0.36611324	     -0.05576742	     -0.00044188	     -0.19760709	     -0.05812565	      0.88275045	     -0.00028003	     -0.21181410	     -0.00000000	     -0.00000001	     22.95171709
      0.36729114	     -0.05578860	     -0.00043963	     -0.19762842	     -0.05812007	      0.88274900	     -0.00028004	     -0.21181919	     -0.00000000	     -0.00000001	     22.78511897
      0.36885543	     -0.05581265	     -0.00043741	     -0.19765265	     -0.05811265	      0.88274712	     -0.00028003	     -0.21182567	     -0.00000000	     -0.00000001	     22.83866210
      0.37025761	     -0.05583389	     -0.00043485	     -0.19767408	     -0.05810599	      0.88274548	     -0.00028002	     -0.21183121	     -0.00000000	     -0.00000001	     22.59710781
      0.37165978	     -0.05585030	     -0.00043363	     -0.19769065	     -0.05809932	      0.88274389	     -0.00028000	     -0.21183653	     -0.00000000	     -0.00000001	     22.82261352
      0.37289072	     -0.05586599	     -0.00043135	     -0.19770651	     -0.05809346	      0.88274254	     -0.00027997	     -0.21184101	     -0.00000000	     -0.00000001	     22.54986467
      0.37412166	     -0.05587797	     -0.00043017	     -0.19771864	     -0.05808759	      0.88274121	     -0.00027994	     -0.21184534	     -0.00000000	     -0.00000001	     22.65606262
      0.37535260	     -0.05588979	     -0.00042838	     -0.19773062	     -0.05808172	      0.88273992	     -0.00027989	     -0.21184952	     -0.00000000	     -0.00000001	     22.55355703
      0.37701165	     -0.05590200	     -0.00042678	     -0.19774304	     -0.05807378	      0.88273823	     -0.00027982	     -0.21185494	     -0.00000000	     -0.00000001	     22.66652213
      0.37827082	     -0.05591141	     -0.00042466	     -0.19775264	     -0.05806775	      0.88273699	     -0.00027976	     -0.21185890	     -0.00000000	     -0.00000001	     22.46565649
      0.37952999	     -0.05591800	     -0.00042360	     -0.19775938	     -0.05806172	      0.88273578	     -0.00027969	     -0.21186274	     -0.00000000	     -0.00000001	     22.56617968
      0.38078916	     -0.05592480	     -0.00042186	     -0.19776635	     -0.05805567	      0.88273461	     -0.00027962	     -0.21186647	     -0.00000000	     -0.00000001	     22.46811303
      0.38242181	     -0.05593090	     -0.00042058	     -0.19777266	     -0.05804782	      0.88273313	     -0.00027951	     -0.21187120	     -0.00000000	     -0.00000001	     22.59649997
      0.38365660	     -0.05593603	     -0.00041850	     -0.19777798	     -0.05804187	      0.88273206	     -0.00027942	     -0.21187469	     -0.00000000	     -0.00000001	     22.40322302
      0.38489139	     -0.05593850	     -0.00041760	     -0.19778061	     -0.05803592	      0.88273101	     -0.00027933	     -0.21187814	     -0.00000000	     -0.00000001	     22.48848564
      0.38639730	     -0.05594223	     -0.00041557	     -0.19778456	     -0.05802865	      0.88272977	     -0.00027920	     -0.21188230	     -0.00000000	     -0.00000001	     22.35386718
      0.38774853	     -0.05594387	     -0.00041497	     -0.19778635	     -0.05802211	      0.88272871	     -0.00027908	     -0.21188604	     -0.00000000	     -0.00000001	     22.49922590
      0.38909976	     -0.05594692	     -0.00041285	     -0.19778962	     -0.05801557	      0.88272767	     -0.00027896	     -0.21188978	     -0.00000000	     -0.00000001	     22.31210166
      0.39045098	     -0.05594798	     -0.00041244	     -0.19779083	     -0.05800901	      0.88272668	     -0.00027883	     -0.21189357	     -0.00000000	     -0.00000000	     22.48011631
      0.39180221	     -0.05595062	     -0.00041024	     -0.19779368	     -0.05800245	      0.88272571	     -0.00027869	     -0.21189739	     -0.00000000	     -0.00000000	     22.27954173
      0.39315343	     -0.05595114	     -0.00041013	     -0.19779434	     -0.05799588	      0.88272479	     -0.00027855	     -0.21190127	     -0.00000000	     -0.00000000	     22.47664923
      0.39450466	     -0.05595351	     -0.00040789	     -0.19779693	     -0.05798930	      0.88272390	     -0.00027840	     -0.21190519	     -0.00000000	     -0.00000000	     22.26133514
      0.39585589	     -0.05595364	     -0.00040812	     -0.19779720	     -0.05798271	      0.88272304	     -0.00027825	     -0.21190919	     -0.00000000	     -0.00000000	     22.48626423
      0.39720711	     -0.05595506	     -0.00040566	     -0.19779883	     -0.05797611	      0.88272222	     -0.00027809	     -0.21191324	     -0.00000000	     -0.00000000	     22.25699485
      0.39840124	     -0.05595251	     -0.00040620	     -0.19779640	     -0.05797028	      0.88272152	     -0.00027795	     -0.21191689	     -0.00000000	     -0.00000000	     22.42573657
      0.39959538	     -0.05595222	     -0.00040529	     -0.19779625	     -0.05796443	      0.88272085	     -0.00027781	     -0.21192063	     -0.00000000	     -0.00000000	     22.34252814
      0.40107997	     -0.05595241	     -0.00040539	     -0.19779660	     -0.05795716	      0.88272005	     -0.00027763	     -0.21192543	     -0.00000000	     -0.00000000	     22.42414865
      0.40256456	     -0.05595543	     -0.00040399	     -0.19779982	     -0.05794988	      0.88271930	     -0.00027745	     -0.21193047	     -0.00000000	     -0.00000000	     22.29703255
      0.40377953	     -0.05595820	     -0.00040450	     -0.19780270	     -0.05794392	      0.88271872	     -0.00027730	     -0.21193482	     -0.00000000	     -0.00000000	     22.44348360
      0.40499449	     -0.05596314	     -0.00040354	     -0.19780780	     -0.05793795	      0.88271816	     -0.00027714	     -0.21193938	     -0.00000000	     -0.00000000	     22.37622771
      0.40648781	     -0.05596917	     -0.00040356	     -0.19781399	     -0.05793061	      0.88271752	     -0.00027696	     -0.21194530	     -0.00000000	     -0.00000000	     22.47385911
      0.40798113	     -0.05597646	     -0.00040170	     -0.19782149	     -0.05792326	      0.88271692	     -0.00027677	     -0.21195150	     -0.00000000	     -0.00000000	     22.34199684
      0.40915013	     -0.05598189	     -0.00040220	     -0.19782704	     -0.05791750	      0.88271647	     -0.00027662	     -0.21195655	     -0.00000000	     -0.00000000	     22.48855570
      0.41031914	     -0.05598813	     -0.00040104	     -0.19783343	     -0.05791173	      0.88271606	     -0.00027648	     -0.21196176	     -0.00000000	     -0.00000000	     22.43366392
      0.41187659	     -0.05599478	     -0.00040032	     -0.19784029	     -0.05790405	      0.88271554	     -0.00027629	     -0.21196890	     -0.00000000	     -0.00000000	     22.51393005
      0.41343404	     -0.05599989	     -0.00039782	     -0.19784564	     -0.05789636	      0.88271507	     -0.00027610	     -0.21197616	     -0.00000000	     -0.00000000	     22.40734291
      0.41455953	     -0.05600104	     -0.00039821	     -0.19784692	     -0.05789079	      0.88271476	     -0.00027597	     -0.21198142	     -0.00000000	     -0.00000000	     22.56560578
      0.41568503	     -0.05600098	     -0.00039714	     -0.19784702	     -0.05788522	      0.88271447	     -0.00027584	     -0.21198664	     -0.00000000	     -0.00000000	     22.55633776
      0.41732651	     -0.05599711	     -0.00039670	     -0.19784335	     -0.05787709	      0.88271410	     -0.00027566	     -0.21199407	     -0.00000000	     -0.00000000	     22.65445455
      0.41871526	     -0.05599118	     -0.00039545	     -0.19783763	     -0.05787021	      0.88271382	     -0.00027552	     -0.21200012	     -0.00000000	     -0.00000000	     22.63197621
      0.42010401	     -0.05598241	     -0.00039600	     -0.19782901	     -0.05786332	      0.88271357	     -0.00027538	     -0.21200589	     -0.00000000	     -0.00000000	     22.77415322
      0.42149276	     -0.05597149	     -0.00039455	     -0.19781830	     -0.05785642	      0.88271337	     -0.00027525	     -0.21201133	     -0.00000000	     -0.00000000	     22.73076732
      0.42288151	     -0.05595716	     -0.00039596	     -0.19780409	     -0.05784951	      0.88271320	     -0.00027513	     -0.21201637	     -0.00000000	     -0.00000000	     22.92664345
      0.42406205	     -0.05594347	     -0.00039458	     -0.19779057	     -0.05784364	      0.88271309	     -0.00027503	     -0.21202031	     -0.00000000	     -0.00000000	     22.88137831
      0.42524259	     -0.05592716	     -0.00039504	     -0.19777440	     -0.05783777	      0.88271301	     -0.00027494	     -0.21202388	     -0.00000000	     -0.00000000	     22.98663934
      0.42675136	     -0.05590272	     -0.00039434	     -0.19775014	     -0.05783025	      0.88271296	     -0.00027484	     -0.21202783	     -0.00000000	     -0.00000000	     23.05510523
      0.42826014	     -0.05587313	     -0.00039566	     -0.19772068	     -0.05782273	      0.88271296	     -0.00027475	     -0.21203102	     -0.00000000	      0.00000000	     23.25301807
      0.42944080	     -0.05584732	     -0.00039504	     -0.19769503	     -0.05781684	      0.88271299	     -0.00027469	     -0.21203291	     -0.00000000	      0.00000000	     23.30153330
      0.43062147	     -0.05581712	     -0.00039630	     -0.19766492	     -0.05781095	      0.88271307	     -0.00027464	     -0.21203423	     -0.00000000	      0.00000000	     23.44484711
      0.43215812	     -0.05577258	     -0.00039680	     -0.19762052	     -0.05780329	      0.88271322	     -0.00027459	     -0.21203498	     -0.00000000	      0.00000000	     23.59032164
      0.43369477	     -0.05572378	     -0.00039945	     -0.19757180	     -0.05779562	      0.88271344	     -0.00027455	     -0.21203457	     -0.00000000	      0.00000000	     23.79579643
      0.43481649	     -0.05568644	     -0.00039908	     -0.19753457	     -0.05779002	      0.88271364	     -0.00027453	     -0.21203355	     -0.00000000	      0.00000000	     23.86519145
      0.43593821	     -0.05564797	     -0.00040036	     -0.19749616	     -0.05778442	      0.88271388	     -0.00027453	     -0.21203193	     -0.00000000	      0.00000000	     23.97598299
      0.43756531	     -0.05559201	     -0.00040126	     -0.19744030	     -0.05777630	      0.88271429	     -0.00027453	     -0.21202857	     -0.00000000	      0.00000000	     24.12930938
      0.43894512	     -0.05554477	     -0.00040356	     -0.19739310	     -0.05776942	      0.88271472	     -0.00027455	     -0.21202489	     -0.00000000	      0.00000000	     24.26105962
      0.44032493	     -0.05550001	     -0.00040443	     -0.19734841	     -0.05776254	      0.88271520	     -0.00027458	     -0.21202056	     -0.00000000	      0.00000000	     24.38161339
      0.44170474	     -0.05545859	     -0.00040806	     -0.19730695	     -0.05775567	      0.88271574	     -0.00027463	     -0.21201570	     -0.00000000	      0.00000000	     24.50108854
      0.44308455	     -0.05542006	     -0.00040888	     -0.19726847	     -0.05774881	      0.88271635	     -0.00027469	     -0.21201041	     -0.00000000	      0.00000000	     24.62506556
      0.44425426	     -0.05538927	     -0.00041232	     -0.19723764	     -0.05774300	      0.88271691	     -0.00027476	     -0.21200562	     -0.00000000	      0.00000000	     24.68803402
      0.44542397	     -0.05536015	     -0.00041393	     -0.19720852	     -0.05773719	      0.88271752	     -0.00027483	     -0.21200059	     -0.00000000	      0.00000000	     24.77916800
      0.44692584	     -0.05532434	     -0.00041756	     -0.19717266	     -0.05772974	      0.88271836	     -0.00027494	     -0.21199378	     -0.00000000	      0.00000000	     24.88832764
      0.44842770	     -0.05529050	     -0.00041924	     -0.19713882	     -0.05772230	      0.88271927	     -0.00027507	     -0.21198660	     -0.00000000	      0.00000000	     25.00313770
      0.44959849	     -0.05526606	     -0.00042264	     -0.19711431	     -0.05771651	      0.88272002	     -0.00027518	     -0.21198076	     -0.00000000	      0.00000000	     25.04121290
      0.45076928	     -0.05524369	     -0.00042429	     -0.19709193	     -0.05771072	      0.88272081	     -0.00027531	     -0.21197475	     -0.00000000	      0.00000000	     25.10018447
      0.45229882	     -0.05521686	     -0.00042793	     -0.19706502	     -0.05770317	      0.88272190	     -0.00027548	     -0.21196668	     -0.00000000	      0.00000000	     25.17381578
      0.45382836	     -0.05519215	     -0.00042966	     -0.19704029	     -0.05769564	      0.88272305	     -0.00027567	     -0.21195839	     -0.00000000	      0.00000001	     25.26464836
      0.45494422	     -0.05517505	     -0.00043331	     -0.19702311	     -0.05769015	      0.88272392	     -0.00027582	     -0.21195221	     -0.00000000	      0.00000001	     25.28579231
      0.45606008	     -0.05515876	     -0.00043502	     -0.19700679	     -0.05768467	      0.88272481	     -0.00027598	     -0.21194591	     -0.00000000	      0.00000001	     25.32055248
      0.45767889	     -0.05513462	     -0.00043822	     -0.19698257	     -0.05767673	      0.88272616	     -0.00027623	     -0.21193655	     -0.00000000	      0.00000001	     25.38042332
      0.45905353	     -0.05511277	     -0.00043941	     -0.19696070	     -0.05767001	      0.88272734	     -0.00027646	     -0.21192833	     -0.00000000	      0.00000001	     25.42939398
      0.46042816	     -0.05508923	     -0.00044203	     -0.19693710	     -0.05766329	      0.88272855	     -0.00027669	     -0.21191980	     -0.00000000	      0.00000001	     25.48105456
      0.46180280	     -0.05506509	     -0.00044209	     -0.19691297	     -0.05765658	      0.88272979	     -0.00027695	     -0.21191093	     -0.00000000	      0.00000001	     25.52120074
      0.46317743	     -0.05504077	     -0.00044510	     -0.19688856	     -0.05764989	      0.88273105	     -0.00027721	     -0.21190172	     -0.00000000	      0.00000001	     25.58095380
      0.46434389	     -0.05502093	     -0.00044484	     -0.19686873	     -0.05764422	      0.88273214	     -0.00027745	     -0.21189367	     -0.00000000	      0.00000001	     25.58830843
      0.46551035	     -0.05500198	     -0.00044675	     -0.19684972	     -0.05763857	      0.88273324	     -0.00027770	     -0.21188543	     -0.00000000	      0.00000001	     25.62998212
      0.46700695	     -0.05497802	     -0.00044790	     -0.19682571	     -0.05763132	      0.88273468	     -0.00027803	     -0.21187461	     -0.00000000	      0.00000001	     25.67397115
      0.46850355	     -0.05495358	     -0.00045074	     -0.19680118	     -0.05762409	      0.88273613	     -0.00027837	     -0.21186351	     -0.00000000	      0.00000001	     25.75172242
      0.46967094	     -0.05493374	     -0.00045039	     -0.19678133	     -0.05761846	      0.88273727	     -0.00027865	     -0.21185464	     -0.00000000	      0.00000001	     25.76086383
      0.47083834	     -0.05491267	     -0.00045165	     -0.19676021	     -0.05761284	      0.88273842	     -0.00027894	     -0.21184556	     -0.00000000	      0.00000001	     25.81301336
      0.47236310	     -0.05488460	     -0.00045191	     -0.19673210	     -0.05760552	      0.88273992	     -0.00027933	     -0.21183334	     -0.00000000	      0.00000001	     25.86410986
      0.47388787	     -0.05485545	     -0.00045422	     -0.19670285	     -0.05759822	      0.88274144	     -0.00027974	     -0.21182074	     -0.00000000	      0.00000001	     25.97845130
      0.47500040	     -0.05483305	     -0.00045339	     -0.19668044	     -0.05759290	      0.88274255	     -0.00028005	     -0.21181129	     -0.00000000	      0.00000001	     25.99051788
      0.47611294	     -0.05480963	     -0.00045426	     -0.19665697	     -0.05758759	      0.88274366	     -0.00028037	     -0.21180160	     -0.00000000	      0.00000001	     26.05208414
      0.47772724	     -0.05477389	     -0.00045401	     -0.19662119	     -0.05757991	      0.88274527	     -0.00028084	     -0.21178710	     -0.00000000	      0.00000001	     26.11349639
      0.47909588	     -0.05474066	     -0.00045470	     -0.19658789	     -0.05757341	      0.88274664	     -0.00028126	     -0.21177437	     -0.00000000	      0.00000001	     26.22036278
      0.48046453	     -0.05470596	     -0.00045354	     -0.19655318	     -0.05756693	      0.88274801	     -0.00028169	     -0.21176120	     -0.00000000	      0.00000001	     26.27985599
      0.48183317	     -0.05467158	     -0.00045483	     -0.19651871	     -0.05756047	      0.88274938	     -0.00028213	     -0.21174762	     -0.00000000	      0.00000001	     26.38909433
      0.48320181	     -0.05463753	     -0.00045307	     -0.19648465	     -0.05755403	      0.88275074	     -0.00028258	     -0.21173369	     -0.00000000	      0.00000001	     26.43428017
      0.48436708	     -0.05460758	     -0.00045418	     -0.19645461	     -0.05754855	      0.88275190	     -0.00028298	     -0.21172156	     -0.00000000	      0.00000001	     26.52395016
      0.48553234	     -0.05457567	     -0.00045287	     -0.19642268	     -0.05754309	      0.88275306	     -0.00028339	     -0.21170917	     -0.00000000	      0.00000001	     26.58112954
      0.48701746	     -0.05453247	     -0.00045227	     -0.19637942	     -0.05753616	      0.88275453	     -0.00028392	     -0.21169294	     -0.00000000	      0.00000001	     26.70519074
      0.48850258	     -0.05448682	     -0.00044968	     -0.19633376	     -0.05752924	      0.88275600	     -0.00028446	     -0.21167618	     -0.00000000	      0.00000001	     26.79176236
      0.48966634	     -0.05444921	     -0.00044998	     -0.19629607	     -0.05752384	      0.88275715	     -0.00028490	     -0.21166270	     -0.00000000	      0.00000001	     26.90210272
      0.49083009	     -0.05441017	     -0.00044836	     -0.19625700	     -0.05751845	      0.88275829	     -0.00028535	     -0.21164890	     -0.00000000	      0.00000001	     26.98196492
      0.49234346	     -0.05435656	     -0.00044761	     -0.19620331	     -0.05751147	      0.88275978	     -0.00028595	     -0.21163048	     -0.00000000	      0.00000001	     27.14365712
      0.49385684	     -0.05429995	     -0.00044468	     -0.19614668	     -0.05750452	      0.88276126	     -0.00028656	     -0.21161146	     -0.00000000	      0.00000001	     27.25665491
      0.49496408	     -0.05425722	     -0.00044484	     -0.19610385	     -0.05749944	      0.88276235	     -0.00028702	     -0.21159717	     -0.00000000	      0.00000001	     27.37628859
      0.49607132	     -0.05421349	     -0.00044302	     -0.19606009	     -0.05749439	      0.88276343	     -0.00028749	     -0.21158257	     -0.00000000	      0.00000001	     27.46036748
      0.49767190	     -0.05415039	     -0.00044125	     -0.19599690	     -0.05748710	      0.88276499	     -0.00028818	     -0.21156094	     -0.00000000	      0.00000001	     27.60858416
      0.49903177	     -0.05409868	     -0.00043865	     -0.19594514	     -0.05748094	      0.88276632	     -0.00028878	     -0.21154217	     -0.00000000	      0.00000001	     27.69956817
      0.50039163	     -0.05404915	     -0.00043810	     -0.19589549	     -0.05747480	      0.88276764	     -0.00028940	     -0.21152313	     -0.00000000	      0.00000001	     27.84997442
      0.50175149	     -0.05400208	     -0.00043528	     -0.19584836	     -0.05746869	      0.88276897	     -0.00029003	     -0.21150392	     -0.00000000	      0.00000001	     27.91820344
      0.50311136	     -0.05395796	     -0.00043553	     -0.19580408	     -0.05746261	      0.88277030	     -0.00029067	     -0.21148461	     -0.00000000	      0.00000001	     28.08667565
      0.50426316	     -0.05392285	     -0.00043278	     -0.19576892	     -0.05745747	      0.88277142	     -0.00029122	     -0.21146822	     -0.00000001	      0.00000001	     28.10441766
      0.50541496	     -0.05388972	     -0.00043189	     -0.19573568	     -0.05745236	      0.88277254	     -0.00029179	     -0.21145185	     -0.00000001	      0.00000001	     28.20402531
      0.50689572	     -0.05385057	     -0.00042928	     -0.19569643	     -0.05744581	      0.88277397	     -0.00029253	     -0.21143086	     -0.00000001	      0.00000001	     28.27752970
      0.50837649	     -0.05381720	     -0.00042879	     -0.19566289	     -0.05743930	      0.88277540	     -0.00029329	     -0.21141002	     -0.00000001	      0.00000001	     28.43311066
      0.50952932	     -0.05379583	     -0.00042645	     -0.19564145	     -0.05743424	      0.88277650	     -0.00029390	     -0.21139399	     -0.00000001	      0.00000001	     28.43360608
      0.51068216	     -0.05377876	     -0.00042616	     -0.19562424	     -0.05742921	      0.88277760	     -0.00029451	     -0.21137819	     -0.00000001	      0.00000001	     28.51365827
      0.51219096	     -0.05376223	     -0.00042450	     -0.19560757	     -0.05742265	      0.88277902	     -0.00029533	     -0.21135794	     -0.00000001	      0.00000001	     28.54677686
      0.51369976	     -0.05375112	     -0.00042469	     -0.19559627	     -0.05741612	      0.88278042	     -0.00029617	     -0.21133820	     -0.00000001	      0.00000001	     28.69332902
      0.51480034	     -0.05374569	     -0.00042231	     -0.19559077	     -0.05741138	      0.88278142	     -0.00029679	     -0.21132413	     -0.00000001	      0.00000001	     28.64175855
      0.51590093	     -0.05374223	     -0.00042167	     -0.19558720	     -0.05740665	      0.88278240	     -0.00029742	     -0.21131032	     -0.00000001	      0.00000001	     28.69886211
      0.51749732	     -0.05374040	     -0.00041965	     -0.19558525	     -0.05739982	      0.88278380	     -0.00029835	     -0.21129073	     -0.00000001	      0.00000001	     28.71968123
      0.51885583	     -0.05374167	     -0.00041911	     -0.19558639	     -0.05739403	      0.88278495	     -0.00029916	     -0.21127445	     -0.00000001	      0.00000001	     28.80057239
      0.52021435	     -0.05374531	     -0.00041675	     -0.19558996	     -0.05738826	      0.88278606	     -0.00029999	     -0.21125851	     -0.00000001	      0.00000001	     28.76363416
      0.52157286	     -0.05375125	     -0.00041681	     -0.19559577	     -0.05738251	      0.88278713	     -0.00030083	     -0.21124288	     -0.00000001	      0.00000001	     28.86908118
      0.52293137	     -0.05375933	     -0.00041380	     -0.19560381	     -0.05737678	      0.88278815	     -0.00030168	     -0.21122756	     -0.00000001	      0.00000001	     28.77226267
      0.52408131	     -0.05376795	     -0.00041420	     -0.19561231	     -0.05737194	      0.88278898	     -0.00030242	     -0.21121482	     -0.00000001	      0.00000000	     28.85486390
      0.52523125	     -0.05377785	     -0.00041263	     -0.19562216	     -0.05736711	      0.88278977	     -0.00030316	     -0.21120229	     -0.00000001	      0.00000000	     28.81286565
      0.52671566	     -0.05379243	     -0.00041200	     -0.19563665	     -0.05736090	      0.88279073	     -0.00030414	     -0.21118639	     -0.00000001	      0.00000000	     28.84870409
      0.52820008	     -0.05380883	     -0.00040959	     -0.19565301	     -0.05735469	      0.88279162	     -0.00030513	     -0.21117080	     -0.00000001	      0.00000000	     28.75733952
      0.52935847	     -0.05382285	     -0.00040998	     -0.19566694	     -0.05734987	      0.88279226	     -0.00030592	     -0.21115883	     -0.00000001	      0.00000000	     28.82758688
      0.53051686	     -0.05383786	     -0.00040856	     -0.19568192	     -0.05734504	      0.88279286	     -0.00030671	     -0.21114703	     -0.00000001	      0.00000000	     28.77123255
      0.53202575	     -0.05385907	     -0.00040808	     -0.19570306	     -0.05733878	      0.88279357	     -0.00030776	     -0.21113190	     -0.00000001	      0.00000000	     28.79699227
      0.53353464	     -0.05388196	     -0.00040548	     -0.19572595	     -0.05733252	      0.88279420	     -0.00030883	     -0.21111704	     -0.00000001	      0.00000000	     28.67337476
      0.53464390	     -0.05389984	     -0.00040564	     -0.19574377	     -0.05732792	      0.88279461	     -0.00030962	     -0.21110629	     -0.00000001	      0.00000000	     28.73898653
      0.53575315	     -0.05391835	     -0.00040392	     -0.19576229	     -0.05732333	      0.88279497	     -0.00031042	     -0.21109567	     -0.00000001	      0.00000000	     28.67604709
      0.53734554	     -0.05394583	     -0.00040247	     -0.19578976	     -0.05731675	      0.88279541	     -0.00031158	     -0.21108065	     -0.00000001	      0.00000000	     28.68073514
      0.53870780	     -0.05397011	     -0.00040002	     -0.19581407	     -0.05731112	      0.88279570	     -0.00031258	     -0.21106799	     -0.00000001	      0.00000000	     28.58745788
      0.54007005	     -0.05399527	     -0.00039945	     -0.19583922	     -0.05730550	      0.88279593	     -0.00031360	     -0.21105550	     -0.00000001	      0.00000000	     28.64814663
      0.54143230	     -0.05402123	     -0.00039652	     -0.19586525	     -0.05729987	      0.88279609	     -0.00031463	     -0.21104316	     -0.00000001	      0.00000000	     28.50666840
      0.54279456	     -0.05404819	     -0.00039668	     -0.19589218	     -0.05729425	      0.88279618	     -0.00031566	     -0.21103098	     -0.00000001	      0.00000000	     28.62830494
      0.54395329	     -0.05407172	     -0.00039397	     -0.19591579	     -0.05728946	      0.88279620	     -0.00031655	     -0.21102074	     -0.00000001	     -0.00000000	     28.46466896
      0.54511203	     -0.05409582	     -0.00039319	     -0.19593991	     -0.05728467	      0.88279617	     -0.00031745	     -0.21101061	     -0.00000001	     -0.00000000	     28.48629294
      0.54659677	     -0.05412730	     -0.00039083	     -0.19597147	     -0.05727854	      0.88279606	     -0.00031860	     -0.21099777	     -0.00000001	     -0.00000000	     28.39354012
      0.54808150	     -0.05415964	     -0.00039037	     -0.19600384	     -0.05727239	      0.88279587	     -0.00031977	     -0.21098510	     -0.00000001	     -0.00000000	     28.47803070
      0.54924805	     -0.05418525	     -0.00038788	     -0.19602955	     -0.05726756	      0.88279567	     -0.00032069	     -0.21097524	     -0.00000001	     -0.00000000	     28.31438300
      0.55041459	     -0.05421061	     -0.00038763	     -0.19605494	     -0.05726272	      0.88279542	     -0.00032161	     -0.21096550	     -0.00000001	     -0.00000000	     28.32538154
      0.55192338	     -0.05424528	     -0.00038637	     -0.19608970	     -0.05725645	      0.88279503	     -0.00032281	     -0.21095311	     -0.00000001	     -0.00000000	     28.21281976
      0.55343218	     -0.05428082	     -0.00038753	     -0.19612526	     -0.05725017	      0.88279456	     -0.00032403	     -0.21094095	     -0.00000001	     -0.00000000	     28.31450225
      0.55455013	     -0.05430718	     -0.00038561	     -0.19615171	     -0.05724551	      0.88279417	     -0.00032493	     -0.21093207	     -0.00000001	     -0.00000000	     28.12109649
      0.55566808	     -0.05433411	     -0.00038564	     -0.19617869	     -0.05724084	      0.88279374	     -0.00032583	     -0.21092332	     -0.00000001	     -0.00000000	     28.12070697
      0.55725868	     -0.05437347	     -0.00038482	     -0.19621816	     -0.05723417	      0.88279306	     -0.00032713	     -0.21091109	     -0.00000001	     -0.00000000	     28.01096462
      0.55862585	     -0.05440810	     -0.00038540	     -0.19625284	     -0.05722843	      0.88279242	     -0.00032824	     -0.21090077	     -0.00000001	     -0.00000000	     28.04199085
      0.55999303	     -0.05444332	     -0.00038419	     -0.19628819	     -0.05722267	      0.88279173	     -0.00032936	     -0.21089060	     -0.00000001	     -0.00000000	     27.87772641
      0.56136021	     -0.05447940	     -0.00038546	     -0.19632432	     -0.05721689	      0.88279099	     -0.00033048	     -0.21088057	     -0.00000001	     -0.00000000	     27.96434167
      0.56272739	     -0.05451615	     -0.00038377	     -0.19636122	     -0.05721109	      0.88279020	     -0.00033161	     -0.21087067	     -0.00000001	     -0.00000000	     27.72455322
      0.56389372	     -0.05454814	     -0.00038521	     -0.19639326	     -0.05720613	      0.88278950	     -0.00033257	     -0.21086232	     -0.00000001	     -0.00000000	     27.80584673
      0.56506006	     -0.05458066	     -0.00038472	     -0.19642590	     -0.05720115	      0.88278875	     -0.00033353	     -0.21085406	     -0.00000001	     -0.00000000	     27.67908125
      0.56654797	     -0.05462312	     -0.00038555	     -0.19646846	     -0.05719477	      0.88278776	     -0.00033475	     -0.21084364	     -0.00000001	     -0.00000000	     27.66936156
      0.56803589	     -0.05466657	     -0.00038466	     -0.19651208	     -0.05718836	      0.88278672	     -0.00033598	     -0.21083335	     -0.00000001	     -0.00000000	     27.45924354
      0.56921273	     -0.05470175	     -0.00038626	     -0.19654733	     -0.05718327	      0.88278587	     -0.00033694	     -0.21082530	     -0.00000001	     -0.00000001	     27.52428296
      0.57038957	     -0.05473752	     -0.00038608	     -0.19658324	     -0.05717815	      0.88278498	     -0.00033791	     -0.21081734	     -0.00000001	     -0.00000001	     27.38806216
      0.57189950	     -0.05478435	     -0.00038727	     -0.19663020	     -0.05717156	      0.88278381	     -0.00033914	     -0.21080724	     -0.00000001	     -0.00000001	     27.36967617
      0.57340943	     -0.05483200	     -0.00038647	     -0.19667806	     -0.05716494	      0.88278258	     -0.00034037	     -0.21079726	     -0.00000001	     -0.00000001	     27.12288736
      0.57454060	     -0.05486842	     -0.00038827	     -0.19671457	     -0.05715994	      0.88278164	     -0.00034128	     -0.21078987	     -0.00000001	     -0.00000001	     27.18601320
      0.57567177	     -0.05490545	     -0.00038832	     -0.19675176	     -0.05715493	      0.88278067	     -0.00034219	     -0.21078255	     -0.00000001	     -0.00000001	     27.05084207
      0.57725855	     -0.05495858	     -0.00038956	     -0.19680507	     -0.05714785	      0.88277928	     -0.00034345	     -0.21077240	     -0.00000001	     -0.00000001	     26.99200879
      0.57884534	     -0.05501296	     -0.00038894	     -0.19685970	     -0.05714073	      0.88277784	     -0.00034471	     -0.21076240	     -0.00000001	     -0.00000001	     26.71144782
      0.57993099	     -0.05505105	     -0.00039098	     -0.19689790	     -0.05713583	      0.88277682	     -0.00034556	     -0.21075566	     -0.00000001	     -0.00000001	     26.77107452
      0.58101663	     -0.05508968	     -0.00039133	     -0.19693669	     -0.05713090	      0.88277579	     -0.00034640	     -0.21074901	     -0.00000001	     -0.00000001	     26.63849648
      0.58271397	     -0.05515124	     -0.00039284	     -0.19699849	     -0.05712314	      0.88277414	     -0.00034770	     -0.21073876	     -0.00000001	     -0.00000001	     26.54005649
      0.58410679	     -0.05520300	     -0.00039321	     -0.19705047	     -0.05711673	      0.88277275	     -0.00034875	     -0.21073051	     -0.00000001	     -0.00000001	     26.32815302
      0.58549960	     -0.05525569	     -0.00039537	     -0.19710335	     -0.05711027	      0.88277132	     -0.00034979	     -0.21072241	     -0.00000001	     -0.00000001	     26.32924298
      0.58689241	     -0.05530898	     -0.00039533	     -0.19715690	     -0.05710376	      0.88276987	     -0.00035081	     -0.21071443	     -0.00000001	     -0.00000001	     26.03681927
      0.58812639	     -0.05535649	     -0.00039779	     -0.19720457	     -0.05709795	      0.88276855	     -0.00035170	     -0.21070747	     -0.00000001	     -0.00000001	     26.08031941
      0.58936037	     -0.05540403	     -0.00039838	     -0.19725234	     -0.05709211	      0.88276720	     -0.00035258	     -0.21070059	     -0.00000001	     -0.00000001	     25.86797791
      0.59059435	     -0.05545134	     -0.00040033	     -0.19729984	     -0.05708622	      0.88276584	     -0.00035345	     -0.21069379	     -0.00000001	     -0.00000001	     25.82383742
      0.59221581	     -0.05551223	     -0.00040163	     -0.19736104	     -0.05707842	      0.88276400	     -0.00035456	     -0.21068492	     -0.00000001	     -0.00000001	     25.58367303
      0.59347836	     -0.05555815	     -0.00040440	     -0.19740715	     -0.05707230	      0.88276254	     -0.00035541	     -0.21067804	     -0.00000001	     -0.00000001	     25.62520042
      0.59474090	     -0.05560246	     -0.00040548	     -0.19745172	     -0.05706613	      0.88276106	     -0.00035624	     -0.21067115	     -0.00000001	     -0.00000001	     25.41540759
      0.59600345	     -0.05564522	     -0.00040796	     -0.19749470	     -0.05705992	      0.88275955	     -0.00035706	     -0.21066424	     -0.00000001	     -0.00000001	     25.39439867
      0.59760080	     -0.05569672	     -0.00040977	     -0.19754651	     -0.05705198	      0.88275761	     -0.00035807	     -0.21065545	     -0.00000001	     -0.00000001	     25.14311942
      0.59884388	     -0.05573445	     -0.00041306	     -0.19758445	     -0.05704576	      0.88275607	     -0.00035883	     -0.21064855	     -0.00000001	     -0.00000001	     25.22371492
      0.60008696	     -0.05576984	     -0.00041468	     -0.19762010	     -0.05703948	      0.88275451	     -0.00035957	     -0.21064160	     -0.00000001	     -0.00000001	     25.02195218
      0.60133004	     -0.05580276	     -0.00041750	     -0.19765324	     -0.05703315	      0.88275294	     -0.00036030	     -0.21063458	     -0.00000001	     -0.00000001	     25.01378529
      0.60299592	     -0.05584279	     -0.00041999	     -0.19769362	     -0.05702460	      0.88275079	     -0.00036125	     -0.21062506	     -0.00000001	     -0.00000001	     24.76731940
      0.60423171	     -0.05586939	     -0.00042352	     -0.19772043	     -0.05701820	      0.88274917	     -0.00036193	     -0.21061790	     -0.00000001	     -0.00000001	     24.88204970
      0.60546750	     -0.05589319	     -0.00042539	     -0.19774450	     -0.05701175	      0.88274754	     -0.00036259	     -0.21061067	     -0.00000001	     -0.00000001	     24.69001661
      0.60697794	     -0.05591827	     -0.00042916	     -0.19776986	     -0.05700379	      0.88274553	     -0.00036337	     -0.21060171	     -0.00000001	     -0.00000001	     24.76043625
      0.60832167	     -0.05593699	     -0.00043079	     -0.19778888	     -0.05699666	      0.88274373	     -0.00036403	     -0.21059363	     -0.00000001	     -0.00000001	     24.48363097
      0.60966540	     -0.05595239	     -0.00043456	     -0.19780452	     -0.05698946	      0.88274191	     -0.00036468	     -0.21058546	     -0.00000001	     -0.00000001	     24.64517220
      0.61100913	     -0.05596462	     -0.00043611	     -0.19781707	     -0.05698221	      0.88274008	     -0.00036530	     -0.21057719	     -0.00000001	     -0.00000001	     24.34725685
      0.61235286	     -0.05597361	     -0.00043997	     -0.19782629	     -0.05697489	      0.88273824	     -0.00036589	     -0.21056885	     -0.00000001	     -0.00000001	     24.54114616
      0.61369660	     -0.05597923	     -0.00044135	     -0.19783223	     -0.05696752	      0.88273639	     -0.00036646	     -0.21056042	     -0.00000001	     -0.00000001	     24.22123732
      0.61504033	     -0.05598160	     -0.00044523	     -0.19783484	     -0.05696009	      0.88273454	     -0.00036701	     -0.21055191	     -0.00000001	     -0.00000001	     24.44957813
      0.61638406	     -0.05598065	     -0.00044642	     -0.19783420	     -0.05695260	      0.88273269	     -0.00036753	     -0.21054332	     -0.00000001	     -0.00000001	     24.10767448
      0.61772779	     -0.05597659	     -0.00045036	     -0.19783037	     -0.05694505	      0.88273084	     -0.00036802	     -0.21053464	     -0.00000001	     -0.00000001	     24.37113738
      0.61907152	     -0.05596965	     -0.00045133	     -0.19782374	     -0.05693745	      0.88272900	     -0.00036849	     -0.21052589	     -0.00000001	     -0.00000001	     24.00170695
      0.62041525	     -0.05596006	     -0.00045540	     -0.19781438	     -0.05692979	      0.88272715	     -0.00036893	     -0.21051706	     -0.00000001	     -0.00000001	     24.30237731
      0.62175899	     -0.05594774	     -0.00045615	     -0.19780238	     -0.05692207	      0.88272532	     -0.00036935	     -0.21050817	     -0.00000001	     -0.00000001	     23.90630323
      0.62296557	     -0.05593452	     -0.00045962	     -0.19778935	     -0.05691510	      0.88272368	     -0.00036970	     -0.21050012	     -0.00000001	     -0.00000001	     24.14232579
      0.62417215	     -0.05591920	     -0.00046103	     -0.19777428	     -0.05690808	      0.88272205	     -0.00037003	     -0.21049203	     -0.00000001	     -0.00000001	     23.96624805
      0.62563123	     -0.05589819	     -0.00046414	     -0.19775353	     -0.05689953	      0.88272010	     -0.00037040	     -0.21048216	     -0.00000001	     -0.00000001	     24.07117016
      0.62709031	     -0.05587461	     -0.00046537	     -0.19773027	     -0.05689093	      0.88271816	     -0.00037074	     -0.21047223	     -0.00000001	     -0.00000001	     23.81247775
      0.62831329	     -0.05585270	     -0.00046846	     -0.19770854	     -0.05688366	      0.88271655	     -0.00037100	     -0.21046384	     -0.00000001	     -0.00000001	     24.02548351
      0.62953628	     -0.05582866	     -0.00046960	     -0.19768476	     -0.05687636	      0.88271497	     -0.00037124	     -0.21045539	     -0.00000001	     -0.00000001	     23.87253672
      0.63075926	     -0.05580272	     -0.00047173	     -0.19765902	     -0.05686901	      0.88271339	     -0.00037146	     -0.21044688	     -0.00000001	     -0.00000001	     23.93822869
      0.63243794	     -0.05576434	     -0.00047329	     -0.19762096	     -0.05685886	      0.88271127	     -0.00037172	     -0.21043507	     -0.00000001	     -0.00000001	     23.78886522
      0.63367487	     -0.05573400	     -0.00047591	     -0.19759081	     -0.05685133	      0.88270973	     -0.00037188	     -0.21042629	     -0.00000001	     -0.00000001	     23.97198925
      0.63491181	     -0.05570188	     -0.00047683	     -0.19755892	     -0.05684376	      0.88270821	     -0.00037203	     -0.21041744	     -0.00000001	     -0.00000001	     23.85082556
      0.63640747	     -0.05566042	     -0.00047934	     -0.19751769	     -0.05683456	      0.88270641	     -0.00037217	     -0.21040662	     -0.00000001	     -0.00000001	     24.00178520
      0.63772762	     -0.05561994	     -0.00047957	     -0.19747748	     -0.05682639	      0.88270486	     -0.00037228	     -0.21039695	     -0.00000001	     -0.00000001	     23.82669044
      0.63904776	     -0.05557577	     -0.00048163	     -0.19743350	     -0.05681818	      0.88270333	     -0.00037235	     -0.21038710	     -0.00000001	     -0.00000001	     24.02942412
      0.64036791	     -0.05552779	     -0.00048152	     -0.19738577	     -0.05680992	      0.88270184	     -0.00037240	     -0.21037704	     -0.00000001	     -0.00000001	     23.88001812
      0.64168806	     -0.05547390	     -0.00048321	     -0.19733207	     -0.05680163	      0.88270038	     -0.00037243	     -0.21036670	     -0.00000001	     -0.00000001	     24.10550344
      0.64300821	     -0.05541415	     -0.00048273	     -0.19727257	     -0.05679330	      0.88269895	     -0.00037243	     -0.21035600	     -0.00000001	     -0.00000001	     23.98578111
      0.64432836	     -0.05534933	     -0.00048411	     -0.19720793	     -0.05678493	      0.88269757	     -0.00037241	     -0.21034489	     -0.00000001	     -0.00000001	     24.21422352
      0.64564850	     -0.05527934	     -0.00048324	     -0.19713817	     -0.05677652	      0.88269623	     -0.00037237	     -0.21033333	     -0.00000001	     -0.00000001	     24.10422073
      0.64696865	     -0.05520506	     -0.00048419	     -0.19706406	     -0.05676808	      0.88269493	     -0.00037230	     -0.21032132	     -0.00000001	     -0.00000001	     24.33840902
      0.64828880	     -0.05512658	     -0.00048279	     -0.19698581	     -0.05675961	      0.88269367	     -0.00037220	     -0.21030886	     -0.00000001	     -0.00000001	     24.23357955
      0.64960895	     -0.05504415	     -0.00048329	     -0.19690352	     -0.05675111	      0.88269247	     -0.00037208	     -0.21029595	     -0.00000001	     -0.00000001	     24.48615625
      0.65092910	     -0.05495807	     -0.00048146	     -0.19681765	     -0.05674258	      0.88269131	     -0.00037194	     -0.21028261	     -0.00000001	     -0.00000001	     24.39104527
      0.65224924	     -0.05486875	     -0.00048196	     -0.19672845	     -0.05673403	      0.88269021	     -0.00037177	     -0.21026887	     -0.00000001	     -0.00000001	     24.67794703
      0.65356939	     -0.05477545	     -0.00047997	     -0.19663532	     -0.05672546	      0.88268917	     -0.00037158	     -0.21025472	     -0.00000001	     -0.00000001	     24.58822440
      0.65488954	     -0.05467776	     -0.00048031	     -0.19653772	     -0.05671687	      0.88268818	     -0.00037137	     -0.21024016	     -0.00000001	     -0.00000000	     24.90762838
      0.65620969	     -0.05457638	     -0.00047767	     -0.19643650	     -0.05670826	      0.88268726	     -0.00037113	     -0.21022518	     -0.00000001	     -0.00000000	     24.79955053
      0.65752984	     -0.05447208	     -0.00047769	     -0.19633226	     -0.05669964	      0.88268640	     -0.00037087	     -0.21020980	     -0.00000001	     -0.00000000	     25.14843295
      0.65884998	     -0.05436523	     -0.00047417	     -0.19622556	     -0.05669100	      0.88268561	     -0.00037059	     -0.21019408	     -0.00000001	     -0.00000000	     25.00373290
      0.66002333	     -0.05426849	     -0.00047359	     -0.19612885	     -0.05668333	      0.88268496	     -0.00037032	     -0.21017984	     -0.00000001	     -0.00000000	     25.29806979
      0.66119668	     -0.05416935	     -0.00047084	     -0.19602980	     -0.05667565	      0.88268437	     -0.00037002	     -0.21016537	     -0.00000001	     -0.00000000	     25.31078826
      0.66262854	     -0.05404533	     -0.00046887	     -0.19590583	     -0.05666627	      0.88268372	     -0.00036964	     -0.21014739	     -0.00000001	     -0.00000000	     25.56723336
      0.66406040	     -0.05392045	     -0.00046522	     -0.19578102	     -0.05665690	      0.88268316	     -0.00036924	     -0.21012912	     -0.00000001	     -0.00000000	     25.54143983
      0.66523651	     -0.05381965	     -0.00046468	     -0.19568018	     -0.05664920	      0.88268277	     -0.00036888	     -0.21011400	     -0.00000001	     -0.00000000	     25.84182955
      0.66641262	     -0.05371968	     -0.00046248	     -0.19558020	     -0.05664151	      0.88268243	     -0.00036851	     -0.21009886	     -0.00000001	     -0.00000000	     25.86609830
      0.66785822	     -0.05359632	     -0.00046113	     -0.19545677	     -0.05663207	      0.88268209	     -0.00036803	     -0.21008028	     -0.00000001	     -0.00000000	     26.13163169
      0.66930383	     -0.05347239	     -0.00045751	     -0.19533283	     -0.05662264	      0.88268185	     -0.00036752	     -0.21006176	     -0.00000001	     -0.00000000	     26.07515332
      0.67042389	     -0.05337619	     -0.00045702	     -0.19523652	     -0.05661535	      0.88268171	     -0.00036710	     -0.21004747	     -0.00000001	     -0.00000000	     26.39717964
      0.67154396	     -0.05327980	     -0.00045487	     -0.19514006	     -0.05660807	      0.88268163	     -0.00036667	     -0.21003324	     -0.00000001	     -0.00000000	     26.44218281
      0.67305643	     -0.05314960	     -0.00045325	     -0.19500972	     -0.05659826	      0.88268161	     -0.00036607	     -0.21001414	     -0.00000001	      0.00000000	     26.69892277
      0.67456889	     -0.05301959	     -0.00044970	     -0.19487960	     -0.05658849	      0.88268167	     -0.00036544	     -0.20999523	     -0.00000001	      0.00000000	     26.64106738
      0.67563732	     -0.05292777	     -0.00044953	     -0.19478761	     -0.05658160	      0.88268176	     -0.00036498	     -0.20998200	     -0.00000001	      0.00000000	     26.96180656
      0.67670574	     -0.05283604	     -0.00044771	     -0.19469576	     -0.05657474	      0.88268190	     -0.00036450	     -0.20996888	     -0.00000001	      0.00000000	     27.01493359
      0.67831136	     -0.05269885	     -0.00044614	     -0.19455832	     -0.05656445	      0.88268218	     -0.00036376	     -0.20994941	     -0.00000001	      0.00000000	     27.25936879
      0.67964605	     -0.05258467	     -0.00044390	     -0.19444395	     -0.05655594	      0.88268249	     -0.00036313	     -0.20993346	     -0.00000001	      0.00000000	     27.29100522
      0.68098074	     -0.05246965	     -0.00044340	     -0.19432865	     -0.05654746	      0.88268285	     -0.00036247	     -0.20991770	     -0.00000001	      0.00000000	     27.59929140
      0.68231543	     -0.05235286	     -0.00044060	     -0.19421165	     -0.05653902	      0.88268327	     -0.00036179	     -0.20990211	     -0.00000001	      0.00000000	     27.56531394
      0.68351537	     -0.05224654	     -0.00044026	     -0.19410506	     -0.05653147	      0.88268370	     -0.00036116	     -0.20988818	     -0.00000001	      0.00000000	     27.87728283
      0.68471530	     -0.05213906	     -0.00043776	     -0.19399736	     -0.05652396	      0.88268416	     -0.00036052	     -0.20987430	     -0.00000001	      0.00000000	     27.90188927
      0.68591524	     -0.05203125	     -0.00043657	     -0.19388928	     -0.05651648	      0.88268467	     -0.00035986	     -0.20986048	     -0.00000001	      0.00000000	     28.11862656
      0.68741756	     -0.05189506	     -0.00043363	     -0.19375277	     -0.05650717	      0.88268537	     -0.00035902	     -0.20984321	     -0.00000001	      0.00000000	     28.22830253
      0.68862660	     -0.05178445	     -0.00043312	     -0.19364183	     -0.05649972	      0.88268597	     -0.00035832	     -0.20982931	     -0.00000001	      0.00000000	     28.52455547
      0.68983563	     -0.05167443	     -0.00043096	     -0.19353151	     -0.05649232	      0.88268662	     -0.00035761	     -0.20981541	     -0.00000001	      0.00000000	     28.62151703
      0.69104466	     -0.05156497	     -0.00043006	     -0.19342169	     -0.05648497	      0.88268730	     -0.00035688	     -0.20980151	     -0.00000001	      0.00000000	     28.85486412
      0.69254259	     -0.05143034	     -0.00042724	     -0.19328666	     -0.05647592	      0.88268821	     -0.00035596	     -0.20978431	     -0.00000001	      0.00000000	     29.02141302
      0.69372560	     -0.05132462	     -0.00042674	     -0.19318054	     -0.05646883	      0.88268896	     -0.00035522	     -0.20977075	     -0.00000001	      0.00000000	     29.29869304
      0.69490861	     -0.05121987	     -0.00042456	     -0.19307544	     -0.05646179	      0.88268976	     -0.00035446	     -0.20975720	     -0.00000001	      0.00000000	     29.46052950
      0.69609162	     -0.05111638	     -0.00042358	     -0.19297154	     -0.05645481	      0.88269059	     -0.00035369	     -0.20974366	     -0.00000001	      0.00000000	     29.70001082
      0.69765265	     -0.05098060	     -0.00042005	     -0.19283527	     -0.05644568	      0.88269174	     -0.00035266	     -0.20972585	     -0.00000001	      0.00000001	     29.95264822
      0.69881673	     -0.05088134	     -0.00041946	     -0.19273556	     -0.05643893	      0.88269265	     -0.00035188	     -0.20971263	     -0.00000001	      0.00000001	     30.20498139
      0.69998081	     -0.05078400	     -0.00041706	     -0.19263781	     -0.05643224	      0.88269359	     -0.00035109	     -0.20969947	     -0.00000001	      0.00000001	     30.39102915
      0.70140649	     -0.05066793	     -0.00041552	     -0.19252118	     -0.05642413	      0.88269479	     -0.00035010	     -0.20968349	     -0.00000001	      0.00000001	     30.67839404
      0.70267184	     -0.05056810	     -0.00041243	     -0.19242088	     -0.05641701	      0.88269591	     -0.00034922	     -0.20966944	     -0.00000001	      0.00000001	     30.88659110
      0.70393719	     -0.05047157	     -0.00041162	     -0.19232380	     -0.05640996	      0.88269706	     -0.00034832	     -0.20965556	     -0.00000001	      0.00000001	     31.14944063
      0.70520254	     -0.05037763	     -0.00040854	     -0.19222937	     -0.05640299	      0.88269827	     -0.00034741	     -0.20964187	     -0.00000001	      0.00000001	     31.36464281
      0.70646789	     -0.05028570	     -0.00040777	     -0.19213685	     -0.05639610	      0.88269951	     -0.00034649	     -0.20962835	     -0.00000001	      0.00000001	     31.62311156
      0.70773324	     -0.05019450	     -0.00040413	     -0.19204515	     -0.05638929	      0.88270080	     -0.00034557	     -0.20961498	     -0.00000001	      0.00000001	     31.83945489
      0.70899859	     -0.05010517	     -0.00040318	     -0.19195521	     -0.05638256	      0.88270213	     -0.00034463	     -0.20960173	     -0.00000001	      0.00000001	     32.09355769
      0.71026394	     -0.05001845	     -0.00039933	     -0.19186796	     -0.05637591	      0.88270350	     -0.00034369	     -0.20958862	     -0.00000001	      0.00000001	     32.30495286
      0.71152929	     -0.04993467	     -0.00039891	     -0.19178354	     -0.05636935	      0.88270491	     -0.00034275	     -0.20957566	     -0.00000001	      0.00000001	     32.55946941
      0.71266273	     -0.04986215	     -0.00039587	     -0.19171052	     -0.05636355	      0.88270621	     -0.00034189	     -0.20956421	     -0.00000001	      0.00000001	     32.73599184
      0.71379616	     -0.04979264	     -0.00039504	     -0.19164042	     -0.05635782	      0.88270754	     -0.00034104	     -0.20955293	     -0.00000001	      0.00000001	     32.93751032
      0.71516154	     -0.04971234	     -0.00039263	     -0.19155945	     -0.05635101	      0.88270918	     -0.00034000	     -0.20953961	     -0.00000001	      0.00000001	     33.16075464
      0.71652691	     -0.04963599	     -0.00039244	     -0.19148234	     -0.05634431	      0.88271086	     -0.00033896	     -0.20952658	     -0.00000001	      0.00000001	     33.41191424
      0.71766805	     -0.04957475	     -0.00039003	     -0.19142052	     -0.05633880	      0.88271230	     -0.00033810	     -0.20951592	     -0.00000001	      0.00000001	     33.57357386
      0.71880919	     -0.04951659	     -0.00038960	     -0.19136172	     -0.05633336	      0.88271377	     -0.00033723	     -0.20950550	     -0.00000001	      0.00000001	     33.75711610
      0.72018448	     -0.04945037	     -0.00038758	     -0.19129476	     -0.05632691	      0.88271558	     -0.00033618	     -0.20949327	     -0.00000001	      0.00000001	     33.96213154
      0.72155977	     -0.04938812	     -0.00038788	     -0.19123170	     -0.05632058	      0.88271742	     -0.00033514	     -0.20948141	     -0.00000001	      0.00000001	     34.20345740
      0.72265687	     -0.04934072	     -0.00038566	     -0.19118371	     -0.05631561	      0.88271892	     -0.00033431	     -0.20947222	     -0.00000001	      0.00000001	     34.33868169
      0.72375396	     -0.04929619	     -0.00038536	     -0.19113853	     -0.05631072	      0.88272044	     -0.00033348	     -0.20946326	     -0.00000001	      0.00000001	     34.49798418
      0.72518145	     -0.04924273	     -0.00038360	     -0.19108427	     -0.05630447	      0.88272245	     -0.00033241	     -0.20945198	     -0.00000001	      0.00000001	     34.68554670
      0.72660894	     -0.04919630	     -0.00038412	     -0.19103694	     -0.05629835	      0.88272449	     -0.00033134	     -0.20944118	     -0.00000001	      0.00000001	     34.89254816
      0.72766748	     -0.04916594	     -0.00038229	     -0.19100599	     -0.05629390	      0.88272602	     -0.00033056	     -0.20943353	     -0.00000001	      0.00000001	     34.98890619
      0.72872602	     -0.04913989	     -0.00038237	     -0.19097927	     -0.05628951	      0.88272756	     -0.00032978	     -0.20942620	     -0.00000001	      0.00000001	     35.10167231
      0.73022001	     -0.04911028	     -0.00038147	     -0.19094876	     -0.05628345	      0.88272977	     -0.00032869	     -0.20941648	     -0.00000001	      0.00000001	     35.23741799
      0.73150336	     -0.04909261	     -0.00038252	     -0.19093025	     -0.05627837	      0.88273168	     -0.00032776	     -0.20940877	     -0.00000001	      0.00000001	     35.36335128
      0.73278671	     -0.04908042	     -0.00038192	     -0.19091728	     -0.05627339	      0.88273360	     -0.00032685	     -0.20940168	     -0.00000001	      0.00000001	     35.46051834
      0.73407006	     -0.04907373	     -0.00038389	     -0.19090972	     -0.05626851	      0.88273553	     -0.00032595	     -0.20939520	     -0.00000001	      0.00000001	     35.57312834
      0.73535341	     -0.04907057	     -0.00038267	     -0.19090579	     -0.05626375	      0.88273747	     -0.00032506	     -0.20938934	     -0.00000001	      0.00000001	     35.64117831
      0.73646359	     -0.04907164	     -0.00038456	     -0.19090611	     -0.05625971	      0.88273915	     -0.00032430	     -0.20938474	     -0.00000001	      0.00000001	     35.71343776
      0.73757376	     -0.04907466	     -0.00038425	     -0.19090845	     -0.05625576	      0.88274083	     -0.00032355	     -0.20938055	     -0.00000001	      0.00000001	     35.76324580
      0.73895500	     -0.04908225	     -0.00038548	     -0.19091515	     -0.05625095	      0.88274291	     -0.00032264	     -0.20937587	     -0.00000001	      0.00000001	     35.84724598
      0.74033624	     -0.04909287	     -0.00038472	     -0.19092495	     -0.05624627	      0.88274499	     -0.00032174	     -0.20937177	     -0.00000001	      0.00000001	     35.90174986
      0.74145293	     -0.04910483	     -0.00038670	     -0.19093616	     -0.05624257	      0.88274665	     -0.00032103	     -0.20936884	     -0.00000001	      0.00000001	     35.96259773
      0.74256962	     -0.04911823	     -0.00038669	     -0.19094888	     -0.05623896	      0.88274831	     -0.00032033	     -0.20936626	     -0.00000001	      0.00000001	     35.99695212
      0.74397025	     -0.04913882	     -0.00038849	     -0.19096857	     -0.05623454	      0.88275037	     -0.00031947	     -0.20936348	     -0.00000001	      0.00000001	     36.06530232
      0.74537087	     -0.04916187	     -0.00038814	     -0.19099079	     -0.05623024	      0.88275241	     -0.00031864	     -0.20936121	     -0.00000001	      0.00000001	     36.09902907
      0.74644811	     -0.04918301	     -0.00039074	     -0.19101122	     -0.05622702	      0.88275396	     -0.00031801	     -0.20935980	     -0.00000001	      0.00000001	     36.14336765
      0.74752534	     -0.04920496	     -0.00039130	     -0.19103252	     -0.05622387	      0.88275549	     -0.00031740	     -0.20935866	     -0.00000001	      0.00000001	     36.16093361
      0.74898765	     -0.04923803	     -0.00039362	     -0.19106466	     -0.05621970	      0.88275754	     -0.00031659	     -0.20935755	     -0.00000001	      0.00000001	     36.21517050
      0.75044996	     -0.04927253	     -0.00039377	     -0.19109831	     -0.05621567	      0.88275956	     -0.00031581	     -0.20935692	     -0.00000001	      0.00000001	     36.23559771
      0.75148730	     -0.04930018	     -0.00039689	     -0.19112528	     -0.05621289	      0.88276096	     -0.00031527	     -0.20935673	     -0.00000001	      0.00000001	     36.26904544
      0.75252465	     -0.04932776	     -0.00039795	     -0.19115224	     -0.05621018	      0.88276234	     -0.00031475	     -0.20935676	     -0.00000001	      0.00000001	     36.27632127
      0.75407249	     -0.04937170	     -0.00040096	     -0.19119523	     -0.05620625	      0.88276437	     -0.00031400	     -0.20935717	     -0.00000001	      0.00000001	     36.31202237
      0.75536902	     -0.04940936	     -0.00040243	     -0.19123213	     -0.05620306	      0.88276602	     -0.00031340	     -0.20935785	     -0.00000001	      0.00000001	     36.31848707
      0.75666555	     -0.04945001	     -0.00040657	     -0.19127195	     -0.05619997	      0.88276764	     -0.00031282	     -0.20935879	     -0.00000001	      0.00000001	     36.37072760
      0.75796207	     -0.04948955	     -0.00040802	     -0.19131075	     -0.05619698	      0.88276923	     -0.00031226	     -0.20935999	     -0.00000001	      0.00000001	     36.36500654
      0.75925860	     -0.04953320	     -0.00041364	     -0.19135354	     -0.05619409	      0.88277078	     -0.00031173	     -0.20936141	     -0.00000001	      0.00000001	     36.42671233
      0.76034977	     -0.04956785	     -0.00041480	     -0.19138758	     -0.05619173	      0.88277206	     -0.00031131	     -0.20936278	     -0.00000001	      0.00000001	     36.38992779
      0.76144093	     -0.04960536	     -0.00041861	     -0.19142441	     -0.05618943	      0.88277331	     -0.00031090	     -0.20936429	     -0.00000001	      0.00000001	     36.40392523
      0.76285954	     -0.04965368	     -0.00042186	     -0.19147191	     -0.05618655	      0.88277491	     -0.00031039	     -0.20936644	     -0.00000001	      0.00000001	     36.39235514
      0.76427814	     -0.04970544	     -0.00042753	     -0.19152277	     -0.05618378	      0.88277647	     -0.00030992	     -0.20936880	     -0.00000001	      0.00000001	     36.42132080
      0.76537278	     -0.04974335	     -0.00042889	     -0.19156010	     -0.05618171	      0.88277765	     -0.00030958	     -0.20937076	     -0.00000001	      0.00000001	     36.37724946
      0.76646743	     -0.04978436	     -0.00043268	     -0.19160045	     -0.05617972	      0.88277880	     -0.00030926	     -0.20937283	     -0.00000001	      0.00000001	     36.37426656
      0.76791341	     -0.04983798	     -0.00043598	     -0.19165327	     -0.05617718	      0.88278030	     -0.00030886	     -0.20937572	     -0.00000001	      0.00000001	     36.35043979
      0.76935940	     -0.04989571	     -0.00044202	     -0.19171012	     -0.05617475	      0.88278177	     -0.00030850	     -0.20937879	     -0.00000001	      0.00000001	     36.36734119
      0.77040326	     -0.04993461	     -0.00044299	     -0.19174850	     -0.05617307	      0.88278281	     -0.00030826	     -0.20938112	     -0.00000001	      0.00000001	     36.30538307
      0.77144712	     -0.04997706	     -0.00044637	     -0.19179036	     -0.05617144	      0.88278383	     -0.00030804	     -0.20938352	     -0.00000001	      0.00000001	     36.28504436
      0.77298157	     -0.05003886	     -0.00044975	     -0.19185136	     -0.05616915	      0.88278531	     -0.00030775	     -0.20938719	     -0.00000001	      0.00000001	     36.23903882
      0.77427959	     -0.05009386	     -0.00045410	     -0.19190563	     -0.05616731	      0.88278654	     -0.00030754	     -0.20939040	     -0.00000001	      0.00000001	     36.21728884
      0.77557761	     -0.05014682	     -0.00045593	     -0.19195796	     -0.05616556	      0.88278774	     -0.00030735	     -0.20939372	     -0.00000001	      0.00000001	     36.16770818
      0.77687563	     -0.05020453	     -0.00046102	     -0.19201495	     -0.05616389	      0.88278893	     -0.00030719	     -0.20939712	     -0.00000001	      0.00000001	     36.15096917
      0.77804214	     -0.05025305	     -0.00046215	     -0.19206294	     -0.05616246	      0.88278998	     -0.00030708	     -0.20940026	     -0.00000001	      0.00000001	     36.08920766
      0.77920865	     -0.05030579	     -0.00046617	     -0.19211506	     -0.05616109	      0.88279102	     -0.00030699	     -0.20940346	     -0.00000001	      0.00000001	     36.05717268
      0.78037516	     -0.05035690	     -0.00046832	     -0.19216563	     -0.05615979	      0.88279204	     -0.00030692	     -0.20940673	     -0.00000001	      0.00000001	     36.00817941
      0.78186008	     -0.05042535	     -0.00047318	     -0.19223332	     -0.05615823	      0.88279332	     -0.00030686	     -0.20941097	     -0.00000001	      0.00000001	     35.97178356
      0.78304997	     -0.05047767	     -0.00047465	     -0.19228513	     -0.05615705	      0.88279433	     -0.00030685	     -0.20941444	     -0.00000001	      0.00000001	     35.91208061
      0.78423986	     -0.05053354	     -0.00047869	     -0.19234041	     -0.05615593	      0.88279533	     -0.00030686	     -0.20941793	     -0.00000001	      0.00000001	     35.87504015
      0.78542974	     -0.05058719	     -0.00048078	     -0.19239355	     -0.05615488	      0.88279631	     -0.00030690	     -0.20942146	     -0.00000001	      0.00000001	     35.82197287
      0.78689795	     -0.05065663	     -0.00048556	     -0.19246231	     -0.05615367	      0.88279750	     -0.00030698	     -0.20942582	     -0.00000001	      0.00000001	     35.77953304
      0.78807252	     -0.05070917	     -0.00048676	     -0.19251439	     -0.05615276	      0.88279844	     -0.00030707	     -0.20942933	     -0.00000001	      0.00000001	     35.71654330
      0.78924709	     -0.05076538	     -0.00049053	     -0.19257006	     -0.05615192	      0.88279936	     -0.00030718	     -0.20943283	     -0.00000001	      0.00000001	     35.67261417
      0.79042166	     -0.05081970	     -0.00049254	     -0.19262392	     -0.05615113	      0.88280027	     -0.00030732	     -0.20943634	     -0.00000001	      0.00000001	     35.61749293
      0.79194658	     -0.05089340	     -0.00049717	     -0.19269697	     -0.05615018	      0.88280142	     -0.00030754	     -0.20944087	     -0.00000001	      0.00000001	     35.56565300
      0.79311791	     -0.05094710	     -0.00049826	     -0.19275026	     -0.05614952	      0.88280229	     -0.00030773	     -0.20944434	     -0.00000001	      0.00000000	     35.50341427
      0.79428924	     -0.05100446	     -0.00050193	     -0.19280714	     -0.05614891	      0.88280313	     -0.00030795	     -0.20944779	     -0.00000001	      0.00000000	     35.45733040
      0.79546057	     -0.05105999	     -0.00050398	     -0.19286226	     -0.05614835	      0.88280397	     -0.00030820	     -0.20945122	     -0.00000001	      0.00000000	     35.40220134
      0.79702365	     -0.05113704	     -0.00050862	     -0.19293870	     -0.05614768	      0.88280504	     -0.00030856	     -0.20945574	     -0.00000001	      0.00000000	     35.34470873
      0.79818777	     -0.05119151	     -0.00050963	     -0.19299281	     -0.05614723	      0.88280582	     -0.00030885	     -0.20945908	     -0.00000001	      0.00000000	     35.27867057
      0.79935190	     -0.05124916	     -0.00051297	     -0.19305003	     -0.05614684	      0.88280658	     -0.00030918	     -0.20946238	     -0.00000001	      0.00000000	     35.22717544
      0.80077322	     -0.05131662	     -0.00051476	     -0.19311707	     -0.05614641	      0.88280748	     -0.00030960	     -0.20946636	     -0.00000001	      0.00000000	     35.15724251
      0.80204324	     -0.05137993	     -0.00051862	     -0.19317994	     -0.05614609	      0.88280825	     -0.00031000	     -0.20946984	     -0.00000001	      0.00000000	     35.10455826
      0.80331326	     -0.05143924	     -0.00051926	     -0.19323893	     -0.05614581	      0.88280899	     -0.00031044	     -0.20947326	     -0.00000001	      0.00000000	     35.03249896
      0.80458328	     -0.05150259	     -0.00052309	     -0.19330186	     -0.05614558	      0.88280971	     -0.00031090	     -0.20947660	     -0.00000001	      0.00000000	     34.98287664
      0.80585330	     -0.05156163	     -0.00052347	     -0.19336060	     -0.05614540	      0.88281039	     -0.00031139	     -0.20947988	     -0.00000001	      0.00000000	     34.90850412
      0.80712332	     -0.05162509	     -0.00052737	     -0.19342368	     -0.05614526	      0.88281103	     -0.00031190	     -0.20948306	     -0.00000001	      0.00000000	     34.86153742
      0.80839334	     -0.05168390	     -0.00052753	     -0.19348223	     -0.05614517	      0.88281164	     -0.00031244	     -0.20948619	     -0.00000001	      0.00000000	     34.78289283
      0.80966336	     -0.05174694	     -0.00053140	     -0.19354489	     -0.05614512	      0.88281222	     -0.00031301	     -0.20948922	     -0.00000001	      0.00000000	     34.74093867
      0.81093338	     -0.05180483	     -0.00053126	     -0.19360257	     -0.05614510	      0.88281275	     -0.00031360	     -0.20949217	     -0.00000001	      0.00000000	     34.65828363
      0.81220339	     -0.05186726	     -0.00053510	     -0.19366465	     -0.05614512	      0.88281325	     -0.00031422	     -0.20949500	     -0.00000001	      0.00000000	     34.62265785
      0.81347341	     -0.05192439	     -0.00053478	     -0.19372159	     -0.05614518	      0.88281370	     -0.00031486	     -0.20949774	     -0.00000001	      0.00000000	     34.53819732
      0.81474343	     -0.05198559	     -0.00053856	     -0.19378248	     -0.05614527	      0.88281412	     -0.00031553	     -0.20950036	     -0.00000001	      0.00000000	     34.51203956
      0.81601345	     -0.05204118	     -0.00053802	     -0.19383791	     -0.05614540	      0.88281449	     -0.00031623	     -0.20950287	     -0.00000001	      0.00000000	     34.42454027
      0.81728347	     -0.05210067	     -0.00054167	     -0.19389712	     -0.05614555	      0.88281481	     -0.00031694	     -0.20950521	     -0.00000001	      0.00000000	     34.40584482
      0.81855349	     -0.05215459	     -0.00054098	     -0.19395091	     -0.05614573	      0.88281509	     -0.00031768	     -0.20950744	     -0.00000001	      0.00000000	     34.31449600
      0.81982351	     -0.05221211	     -0.00054461	     -0.19400817	     -0.05614594	      0.88281532	     -0.00031845	     -0.20950948	     -0.00000001	      0.00000000	     34.30304113
      0.82109353	     -0.05226418	     -0.00054421	     -0.19406013	     -0.05614618	      0.88281551	     -0.00031923	     -0.20951138	     -0.00000001	      0.00000000	     34.20584218
      0.82236355	     -0.05231935	     -0.00054769	     -0.19411506	     -0.05614644	      0.88281565	     -0.00032004	     -0.20951310	     -0.00000001	      0.00000000	     34.19909238
      0.82363356	     -0.05236965	     -0.00054673	     -0.19416529	     -0.05614672	      0.88281573	     -0.00032087	     -0.20951467	     -0.00000001	      0.00000000	     34.09682292
      0.82490358	     -0.05242351	     -0.00054988	     -0.19421896	     -0.05614702	      0.88281577	     -0.00032172	     -0.20951609	     -0.00000001	      0.00000000	     34.09802017
      0.82617360	     -0.05247288	     -0.00054898	     -0.19426827	     -0.05614734	      0.88281576	     -0.00032259	     -0.20951738	     -0.00000001	     -0.00000000	     33.99387898
      0.82744362	     -0.05252507	     -0.00055195	     -0.19432029	     -0.05614768	      0.88281570	     -0.00032349	     -0.20951851	     -0.00000001	     -0.00000000	     34.00338895
      0.82871364	     -0.05257291	     -0.00055100	     -0.19436810	     -0.05614803	      0.88281559	     -0.00032440	     -0.20951951	     -0.00000001	     -0.00000000	     33.89517424
      0.82998366	     -0.05262308	     -0.00055371	     -0.19441813	     -0.05614840	      0.88281542	     -0.00032533	     -0.20952033	     -0.00000001	     -0.00000000	     33.90992216
      0.83125368	     -0.05266931	     -0.00055274	     -0.19446434	     -0.05614878	      0.88281521	     -0.00032628	     -0.20952100	     -0.00000001	     -0.00000000	     33.79873162
      0.83252370	     -0.05271753	     -0.00055521	     -0.19451245	     -0.05614918	      0.88281495	     -0.00032725	     -0.20952149	     -0.00000001	     -0.00000000	     33.81650313
      0.83379371	     -0.05276218	     -0.00055424	     -0.19455711	     -0.05614958	      0.88281463	     -0.00032823	     -0.20952182	     -0.00000001	     -0.00000000	     33.70005172
      0.83506373	     -0.05280827	     -0.00055640	     -0.19460312	     -0.05615000	      0.88281427	     -0.00032923	     -0.20952197	     -0.00000001	     -0.00000000	     33.71746910
      0.83633375	     -0.05285107	     -0.00055535	     -0.19464595	     -0.05615042	      0.88281385	     -0.00033025	     -0.20952195	     -0.00000001	     -0.00000000	     33.59817717
      0.83760377	     -0.05289513	     -0.00055721	     -0.19468996	     -0.05615085	      0.88281338	     -0.00033129	     -0.20952174	     -0.00000001	     -0.00000000	     33.61576204
      0.83887379	     -0.05293637	     -0.00055613	     -0.19473125	     -0.05615128	      0.88281287	     -0.00033233	     -0.20952137	     -0.00000001	     -0.00000000	     33.49542345
      0.84014381	     -0.05297825	     -0.00055763	     -0.19477311	     -0.05615172	      0.88281231	     -0.00033339	     -0.20952080	     -0.00000001	     -0.00000000	     33.51441491
      0.84141383	     -0.05301741	     -0.00055643	     -0.19481233	     -0.05615216	      0.88281169	     -0.00033447	     -0.20952005	     -0.00000001	     -0.00000000	     33.39598283
      0.84268385	     -0.05305710	     -0.00055755	     -0.19485203	     -0.05615261	      0.88281103	     -0.00033556	     -0.20951909	     -0.00000001	     -0.00000000	     33.41140134
      0.84395387	     -0.05309479	     -0.00055624	     -0.19488981	     -0.05615305	      0.88281032	     -0.00033666	     -0.20951795	     -0.00000001	     -0.00000000	     33.29005195
      0.84522388	     -0.05313304	     -0.00055701	     -0.19492809	     -0.05615350	      0.88280957	     -0.00033777	     -0.20951662	     -0.00000001	     -0.00000000	     33.30090210
      0.84649390	     -0.05316956	     -0.00055561	     -0.19496472	     -0.05615394	      0.88280877	     -0.00033889	     -0.20951511	     -0.00000001	     -0.00000000	     33.18205245
      0.84776392	     -0.05320631	     -0.00055608	     -0.19500153	     -0.05615438	      0.88280792	     -0.00034002	     -0.20951343	     -0.00000001	     -0.00000000	     33.19107141
      0.84903394	     -0.05324145	     -0.00055465	     -0.19503679	     -0.05615482	      0.88280702	     -0.00034117	     -0.20951157	     -0.00000001	     -0.00000000	     33.07460283
      0.85030396	     -0.05327681	     -0.00055489	     -0.19507223	     -0.05615525	      0.88280608	     -0.00034232	     -0.20950953	     -0.00000001	     -0.00000001	     33.07722471
      0.85157398	     -0.05331082	     -0.00055331	     -0.19510638	     -0.05615567	      0.88280510	     -0.00034348	     -0.20950733	     -0.00000001	     -0.00000001	     32.96087459
      0.85284400	     -0.05334457	     -0.00055308	     -0.19514025	     -0.05615609	      0.88280407	     -0.00034464	     -0.20950496	     -0.00000001	     -0.00000001	     32.95511931
      0.85411402	     -0.05337714	     -0.00055138	     -0.19517298	     -0.05615650	      0.88280300	     -0.00034582	     -0.20950241	     -0.00000001	     -0.00000001	     32.84110380
      0.85538404	     -0.05340941	     -0.00055091	     -0.19520537	     -0.05615690	      0.88280188	     -0.00034700	     -0.20949969	     -0.00000001	     -0.00000001	     32.83523649
      0.85692170	     -0.05344678	     -0.00054831	     -0.19524298	     -0.05615737	      0.88280048	     -0.00034844	     -0.20949617	     -0.00000001	     -0.00000001	     32.67383718
      0.85805040	     -0.05347440	     -0.00054859	     -0.19527070	     -0.05615771	      0.88279940	     -0.00034950	     -0.20949343	     -0.00000001	     -0.00000001	     32.72630112
      0.85917910	     -0.05350116	     -0.00054707	     -0.19529763	     -0.05615803	      0.88279830	     -0.00035057	     -0.20949056	     -0.00000001	     -0.00000001	     32.62517045
      0.86069577	     -0.05353685	     -0.00054642	     -0.19533350	     -0.05615845	      0.88279676	     -0.00035200	     -0.20948652	     -0.00000001	     -0.00000001	     32.61710850
      0.86205229	     -0.05356743	     -0.00054440	     -0.19536431	     -0.05615881	      0.88279534	     -0.00035330	     -0.20948273	     -0.00000001	     -0.00000001	     32.46103335
      0.86340881	     -0.05359746	     -0.00054502	     -0.19539448	     -0.05615915	      0.88279387	     -0.00035459	     -0.20947876	     -0.00000001	     -0.00000001	     32.56207122
      0.86458677	     -0.05362187	     -0.00054307	     -0.19541909	     -0.05615943	      0.88279256	     -0.00035572	     -0.20947518	     -0.00000001	     -0.00000001	     32.36586174
      0.86576473	     -0.05364556	     -0.00054329	     -0.19544293	     -0.05615970	      0.88279121	     -0.00035686	     -0.20947146	     -0.00000001	     -0.00000001	     32.39872723
      0.86694269	     -0.05366724	     -0.00054262	     -0.19546479	     -0.05615995	      0.88278984	     -0.00035799	     -0.20946761	     -0.00000001	     -0.00000001	     32.30515189
      0.86857556	     -0.05369594	     -0.00054332	     -0.19549368	     -0.05616027	      0.88278787	     -0.00035957	     -0.20946208	     -0.00000001	     -0.00000001	     32.34773195
      0.86978476	     -0.05371529	     -0.00054240	     -0.19551323	     -0.05616049	      0.88278638	     -0.00036074	     -0.20945784	     -0.00000001	     -0.00000001	     32.16820680
      0.87099396	     -0.05373340	     -0.00054337	     -0.19553148	     -0.05616069	      0.88278485	     -0.00036192	     -0.20945348	     -0.00000001	     -0.00000001	     32.22019583
      0.87220316	     -0.05374974	     -0.00054333	     -0.19554799	     -0.05616086	      0.88278329	     -0.00036309	     -0.20944901	     -0.00000001	     -0.00000001	     32.11670654
      0.87380396	     -0.05376898	     -0.00054493	     -0.19556741	     -0.05616107	      0.88278118	     -0.00036465	     -0.20944292	     -0.00000001	     -0.00000001	     32.20551906
      0.87498856	     -0.05378093	     -0.00054451	     -0.19557954	     -0.05616120	      0.88277958	     -0.00036581	     -0.20943830	     -0.00000001	     -0.00000001	     31.99858766
      0.87617317	     -0.05379124	     -0.00054588	     -0.19558999	     -0.05616132	      0.88277795	     -0.00036697	     -0.20943358	     -0.00000001	     -0.00000001	     32.06436329
      0.87763936	     -0.05380129	     -0.00054623	     -0.19560025	     -0.05616143	      0.88277590	     -0.00036840	     -0.20942761	     -0.00000001	     -0.00000001	     31.90734639
      0.87894422	     -0.05380816	     -0.00054839	     -0.19560723	     -0.05616150	      0.88277404	     -0.00036968	     -0.20942221	     -0.00000001	     -0.00000001	     32.05945071
      0.88024908	     -0.05381277	     -0.00054850	     -0.19561204	     -0.05616155	      0.88277214	     -0.00037095	     -0.20941673	     -0.00000001	     -0.00000001	     31.82533778
      0.88155393	     -0.05381534	     -0.00055105	     -0.19561471	     -0.05616158	      0.88277022	     -0.00037222	     -0.20941119	     -0.00000001	     -0.00000001	     32.02405369
      0.88285879	     -0.05381543	     -0.00055114	     -0.19561500	     -0.05616157	      0.88276826	     -0.00037350	     -0.20940561	     -0.00000001	     -0.00000001	     31.74768059
      0.88416365	     -0.05381364	     -0.00055406	     -0.19561329	     -0.05616155	      0.88276628	     -0.00037477	     -0.20939998	     -0.00000001	     -0.00000001	     31.99799160
      0.88546851	     -0.05380959	     -0.00055405	     -0.19560943	     -0.05616150	      0.88276427	     -0.00037603	     -0.20939433	     -0.00000001	     -0.00000001	     31.67048838
      0.88677336	     -0.05380375	     -0.00055730	     -0.19560367	     -0.05616142	      0.88276223	     -0.00037730	     -0.20938867	     -0.00000001	     -0.00000001	     31.98131670
      0.88793819	     -0.05379673	     -0.00055740	     -0.19559680	     -0.05616134	      0.88276038	     -0.00037842	     -0.20938362	     -0.00000001	     -0.00000001	     31.68549888
      0.88910301	     -0.05378832	     -0.00055949	     -0.19558848	     -0.05616123	      0.88275852	     -0.00037954	     -0.20937857	     -0.00000001	     -0.00000001	     31.79913350
      0.89051906	     -0.05377598	     -0.00056058	     -0.19557630	     -0.05616107	      0.88275623	     -0.00038090	     -0.20937246	     -0.00000001	     -0.00000001	     31.64846322
      0.89193511	     -0.05376160	     -0.00056346	     -0.19556201	     -0.05616088	      0.88275391	     -0.00038225	     -0.20936639	     -0.00000001	     -0.00000001	     31.87228062
      0.89311820	     -0.05374790	     -0.00056370	     -0.19554844	     -0.05616071	      0.88275196	     -0.00038337	     -0.20936134	     -0.00000001	     -0.00000001	     31.60857376
      0.89430129	     -0.05373301	     -0.00056576	     -0.19553363	     -0.05616051	      0.88274998	     -0.00038449	     -0.20935634	     -0.00000001	     -0.00000001	     31.72836487
      0.89572319	     -0.05371331	     -0.00056668	     -0.19551407	     -0.05616024	      0.88274759	     -0.00038582	     -0.20935038	     -0.00000001	     -0.00000001	     31.57014533
      0.89714508	     -0.05369203	     -0.00056955	     -0.19549285	     -0.05615995	      0.88274518	     -0.00038714	     -0.20934449	     -0.00000001	     -0.00000001	     31.83101096
      0.89828563	     -0.05367387	     -0.00056957	     -0.19547482	     -0.05615969	      0.88274322	     -0.00038819	     -0.20933982	     -0.00000001	     -0.00000001	     31.55941403
      0.89942618	     -0.05365491	     -0.00057135	     -0.19545592	     -0.05615942	      0.88274126	     -0.00038924	     -0.20933522	     -0.00000001	     -0.00000001	     31.66030028
      0.90090054	     -0.05362898	     -0.00057235	     -0.19543011	     -0.05615904	      0.88273870	     -0.00039058	     -0.20932937	     -0.00000001	     -0.00000001	     31.54207543
      0.90237490	     -0.05360167	     -0.00057520	     -0.19540284	     -0.05615863	      0.88273612	     -0.00039191	     -0.20932363	     -0.00000001	     -0.00000001	     31.81508688
      0.90347844	     -0.05358037	     -0.00057504	     -0.19538164	     -0.05615830	      0.88273417	     -0.00039289	     -0.20931941	     -0.00000001	     -0.00000001	     31.55005249
      0.90458198	     -0.05355856	     -0.00057653	     -0.19535988	     -0.05615796	      0.88273222	     -0.00039387	     -0.20931527	     -0.00000001	     -0.00000001	     31.63421279
      0.90612121	     -0.05352710	     -0.00057747	     -0.19532851	     -0.05615745	      0.88272948	     -0.00039522	     -0.20930964	     -0.00000001	     -0.00000001	     31.55046710
      0.90766043	     -0.05349440	     -0.00058023	     -0.19529583	     -0.05615692	      0.88272672	     -0.00039655	     -0.20930417	     -0.00000001	     -0.00000001	     31.85587567
      0.90871080	     -0.05347138	     -0.00057976	     -0.19527290	     -0.05615654	      0.88272483	     -0.00039745	     -0.20930054	     -0.00000001	     -0.00000001	     31.58869030
      0.90976116	     -0.05344801	     -0.00058092	     -0.19524955	     -0.05615614	      0.88272293	     -0.00039834	     -0.20929699	     -0.00000001	     -0.00000001	     31.65823817
      0.91141258	     -0.05341069	     -0.00058186	     -0.19521229	     -0.05615549	      0.88271993	     -0.00039972	     -0.20929159	     -0.00000001	     -0.00000001	     31.61049090
      0.91276111	     -0.05337992	     -0.00058361	     -0.19518153	     -0.05615494	      0.88271747	     -0.00040084	     -0.20928738	     -0.00000001	     -0.00000001	     31.75650527
      0.91410964	     -0.05334910	     -0.00058379	     -0.19515078	     -0.05615437	      0.88271500	     -0.00040193	     -0.20928335	     -0.00000001	     -0.00000001	     31.60158229
      0.91545818	     -0.05331851	     -0.00058624	     -0.19512015	     -0.05615377	      0.88271252	     -0.00040301	     -0.20927953	     -0.00000001	     -0.00000001	     31.86157635
      0.91664444	     -0.05329163	     -0.00058606	     -0.19509332	     -0.05615323	      0.88271033	     -0.00040395	     -0.20927637	     -0.00000001	     -0.00000001	     31.64585007
      0.91783071	     -0.05326472	     -0.00058767	     -0.19506639	     -0.05615268	      0.88270814	     -0.00040488	     -0.20927339	     -0.00000001	     -0.00000001	     31.78013809
      0.91901698	     -0.05323775	     -0.00058793	     -0.19503943	     -0.05615211	      0.88270594	     -0.00040579	     -0.20927061	     -0.00000001	     -0.00000001	     31.69575483
      0.92059433	     -0.05320280	     -0.00058933	     -0.19500446	     -0.05615133	      0.88270301	     -0.00040698	     -0.20926722	     -0.00000001	     -0.00000001	     31.82692932
      0.92180347	     -0.05317809	     -0.00058876	     -0.19497978	     -0.05615072	      0.88270075	     -0.00040788	     -0.20926492	     -0.00000001	     -0.00000001	     31.61178139
      0.92301262	     -0.05315682	     -0.00058999	     -0.19495847	     -0.05615010	      0.88269849	     -0.00040877	     -0.20926295	     -0.00000001	     -0.00000001	     31.71119384
      0.92422176	     -0.05314007	     -0.00059029	     -0.19494170	     -0.05614946	      0.88269623	     -0.00040964	     -0.20926142	     -0.00000001	     -0.00000001	     31.57959378
      0.92578234	     -0.05312762	     -0.00059269	     -0.19492915	     -0.05614861	      0.88269330	     -0.00041075	     -0.20926028	     -0.00000001	     -0.00000001	     31.69093981
      0.92697169	     -0.05312515	     -0.00059330	     -0.19492664	     -0.05614796	      0.88269106	     -0.00041157	     -0.20926022	     -0.00000001	     -0.00000001	     31.41892773
      0.92816103	     -0.05312817	     -0.00059587	     -0.19492954	     -0.05614729	      0.88268881	     -0.00041238	     -0.20926095	     -0.00000001	     -0.00000001	     31.49012128
      0.92960205	     -0.05313882	     -0.00059787	     -0.19494009	     -0.05614646	      0.88268606	     -0.00041335	     -0.20926300	     -0.00000001	     -0.00000001	     31.25205046
      0.93104307	     -0.05315614	     -0.00060243	     -0.19495721	     -0.05614562	      0.88268331	     -0.00041429	     -0.20926640	     -0.00000001	     -0.00000001	     31.50736347
      0.93213077	     -0.05317334	     -0.00060360	     -0.19497435	     -0.05614496	      0.88268121	     -0.00041499	     -0.20926988	     -0.00000001	     -0.00000001	     31.11338738
      0.93321848	     -0.05319391	     -0.00060660	     -0.19499478	     -0.05614430	      0.88267910	     -0.00041568	     -0.20927418	     -0.00000001	     -0.00000001	     31.11485513
      0.93477781	     -0.05322887	     -0.00060999	     -0.19502960	     -0.05614333	      0.88267606	     -0.00041664	     -0.20928177	     -0.00000001	     -0.00000001	     30.87155258
      0.93612885	     -0.05326456	     -0.00061418	     -0.19506512	     -0.05614247	      0.88267339	     -0.00041744	     -0.20928972	     -0.00000001	     -0.00000001	     30.90226608
      0.93747989	     -0.05330536	     -0.00061669	     -0.19510580	     -0.05614159	      0.88267070	     -0.00041823	     -0.20929898	     -0.00000001	     -0.00000001	     30.50473181
      0.93883093	     -0.05335116	     -0.00062166	     -0.19515142	     -0.05614068	      0.88266798	     -0.00041899	     -0.20930956	     -0.00000001	     -0.00000001	     30.64560674
      0.94001509	     -0.05339499	     -0.00062356	     -0.19519518	     -0.05613987	      0.88266556	     -0.00041964	     -0.20931993	     -0.00000001	     -0.00000001	     30.18812697
      0.94119925	     -0.05344159	     -0.00062732	     -0.19524165	     -0.05613905	      0.88266313	     -0.00042027	     -0.20933131	     -0.00000001	     -0.00000001	     30.16603305
      0.94238341	     -0.05348994	     -0.00062984	     -0.19528992	     -0.05613820	      0.88266067	     -0.00042089	     -0.20934366	     -0.00000001	     -0.00000001	     29.89660169
      0.94402055	     -0.05356001	     -0.00063425	     -0.19535987	     -0.05613700	      0.88265723	     -0.00042170	     -0.20936227	     -0.00000001	     -0.00000001	     29.78752245
      0.94524379	     -0.05361525	     -0.00063563	     -0.19541509	     -0.05613607	      0.88265463	     -0.00042229	     -0.20937729	     -0.00000001	     -0.00000001	     29.36856785
      0.94646704	     -0.05367349	     -0.00063829	     -0.19547327	     -0.05613512	      0.88265200	     -0.00042285	     -0.20939325	     -0.00000001	     -0.00000001	     29.28205515
      0.94769029	     -0.05373294	     -0.00063986	     -0.19553271	     -0.05613415	      0.88264934	     -0.00042339	     -0.20941014	     -0.00000001	     -0.00000001	     28.97445780
      0.94928948	     -0.05381411	     -0.00064343	     -0.19561383	     -0.05613284	      0.88264583	     -0.00042407	     -0.20943362	     -0.00000001	     -0.00000002	     28.85524024
      0.95049456	     -0.05387730	     -0.00064425	     -0.19567706	     -0.05613183	      0.88264316	     -0.00042455	     -0.20945233	     -0.00000001	     -0.00000002	     28.44180174
      0.95169964	     -0.05394147	     -0.00064645	     -0.19574123	     -0.05613078	      0.88264046	     -0.00042501	     -0.20947185	     -0.00000001	     -0.00000002	     28.33995989
      0.95317052	     -0.05402124	     -0.00064731	     -0.19582107	     -0.05612947	      0.88263715	     -0.00042554	     -0.20949667	     -0.00000001	     -0.00000002	     27.96464560
      0.95449418	     -0.05409388	     -0.00064956	     -0.19589375	     -0.05612826	      0.88263414	     -0.00042599	     -0.20951988	     -0.00000001	     -0.00000002	     27.91342572
      0.95581783	     -0.05416641	     -0.00064939	     -0.19596641	     -0.05612700	      0.88263111	     -0.00042641	     -0.20954381	     -0.00000001	     -0.00000002	     27.52869714
      0.95714148	     -0.05423780	     -0.00065131	     -0.19603787	     -0.05612571	      0.88262807	     -0.00042680	     -0.20956835	     -0.00000001	     -0.00000002	     27.50148722
      0.95846514	     -0.05430811	     -0.00065044	     -0.19610836	     -0.05612438	      0.88262502	     -0.00042717	     -0.20959339	     -0.00000001	     -0.00000002	     27.13299823
      0.95978879	     -0.05437732	     -0.00065210	     -0.19617769	     -0.05612301	      0.88262196	     -0.00042750	     -0.20961882	     -0.00000001	     -0.00000002	     27.12360711
      0.96111244	     -0.05444471	     -0.00065062	     -0.19624531	     -0.05612159	      0.88261890	     -0.00042781	     -0.20964453	     -0.00000001	     -0.00000002	     26.78866596
      0.96243609	     -0.05450977	     -0.00065203	     -0.19631051	     -0.05612013	      0.88261584	     -0.00042809	     -0.20967042	     -0.00000001	     -0.00000002	     26.79749119
      0.96375975	     -0.05457159	     -0.00064987	     -0.19637261	     -0.05611862	      0.88261280	     -0.00042833	     -0.20969636	     -0.00000001	     -0.00000002	     26.50843105
      0.96508340	     -0.05463013	     -0.00065087	     -0.19643134	     -0.05611707	      0.88260976	     -0.00042855	     -0.20972221	     -0.00000001	     -0.00000002	     26.52308124
      0.96626684	     -0.05467954	     -0.00064862	     -0.19648102	     -0.05611564	      0.88260707	     -0.00042873	     -0.20974517	     -0.00000001	     -0.00000002	     26.31564200
      0.96745029	     -0.05472626	     -0.00064833	     -0.19652796	     -0.05611418	      0.88260440	     -0.00042888	     -0.20976790	     -0.00000001	     -0.00000002	     26.26936135
      0.96890123	     -0.05477975	     -0.00064634	     -0.19658179	     -0.05611232	      0.88260116	     -0.00042903	     -0.20979536	     -0.00000001	     -0.00000002	     26.14669682
      0.97035218	     -0.05482814	     -0.00064588	     -0.19663048	     -0.05611041	      0.88259797	     -0.00042914	     -0.20982224	     -0.00000001	     -0.00000001	     26.12267721
      0.97156270	     -0.05486425	     -0.00064299	     -0.19666692	     -0.05610877	      0.88259536	     -0.00042921	     -0.20984414	     -0.00000001	     -0.00000001	     26.01782314
      0.97277323	     -0.05489690	     -0.00064175	     -0.19669986	     -0.05610708	      0.88259279	     -0.00042926	     -0.20986546	     -0.00000001	     -0.00000001	     25.98032582
      0.97422769	     -0.05493218	     -0.00063822	     -0.19673556	     -0.05610500	      0.88258978	     -0.00042929	     -0.20989027	     -0.00000001	     -0.00000001	     25.90880717
      0.97568216	     -0.05496395	     -0.00063716	     -0.19676767	     -0.05610285	      0.88258686	     -0.00042928	     -0.20991414	     -0.00000001	     -0.00000001	     25.87316514
      0.97684780	     -0.05498684	     -0.00063396	     -0.19679091	     -0.05610109	      0.88258458	     -0.00042925	     -0.20993257	     -0.00000001	     -0.00000001	     25.79774050
      0.97801344	     -0.05500731	     -0.00063282	     -0.19681167	     -0.05609928	      0.88258237	     -0.00042920	     -0.20995039	     -0.00000001	     -0.00000001	     25.75280247
      0.97952639	     -0.05503238	     -0.00063012	     -0.19683715	     -0.05609688	      0.88257961	     -0.00042911	     -0.20997262	     -0.00000001	     -0.00000001	     25.69162353
      0.98103933	     -0.05505500	     -0.00062948	     -0.19686012	     -0.05609440	      0.88257697	     -0.00042898	     -0.20999384	     -0.00000001	     -0.00000001	     25.65279954
      0.98217122	     -0.05506862	     -0.00062679	     -0.19687408	     -0.05609251	      0.88257509	     -0.00042886	     -0.21000904	     -0.00000001	     -0.00000001	     25.59714945
      0.98330312	     -0.05508010	     -0.00062527	     -0.19688585	     -0.05609057	      0.88257328	     -0.00042872	     -0.21002372	     -0.00000001	     -0.00000001	     25.54263949
      0.98488295	     -0.05509621	     -0.00062207	     -0.19690240	     -0.05608781	      0.88257090	     -0.00042850	     -0.21004340	     -0.00000001	     -0.00000001	     25.46866794
      0.98646277	     -0.05510947	     -0.00062092	     -0.19691604	     -0.05608497	      0.88256869	     -0.00042825	     -0.21006212	     -0.00000001	     -0.00000001	     25.43611142
      0.98753761	     -0.05511616	     -0.00061765	     -0.19692307	     -0.05608299	      0.88256728	     -0.00042805	     -0.21007426	     -0.00000001	     -0.00000001	     25.38196554
      0.98861244	     -0.05512086	     -0.00061610	     -0.19692805	     -0.05608098	      0.88256595	     -0.00042785	     -0.21008588	     -0.00000001	     -0.00000001	     25.35225796
      0.99031640	     -0.05512478	     -0.00061275	     -0.19693245	     -0.05607773	      0.88256402	     -0.00042748	     -0.21010317	     -0.00000001	     -0.00000001	     25.30987670
      0.99170272	     -0.05512490	     -0.00061103	     -0.19693294	     -0.05607501	      0.88256261	     -0.00042716	     -0.21011620	     -0.00000001	     -0.00000001	     25.28166698
      0.99308904	     -0.05512097	     -0.00060740	     -0.19692942	     -0.05607224	      0.88256133	     -0.00042681	     -0.21012826	     -0.00000001	     -0.00000001	     25.25990069
      0.99447536	     -0.05511128	     -0.00060582	     -0.19692008	     -0.05606940	      0.88256020	     -0.00042643	     -0.21013925	     -0.00000001	     -0.00000001	     25.25716870
      0.99569813	     -0.05509822	     -0.00060165	     -0.19690743	     -0.05606686	      0.88255933	     -0.00042608	     -0.21014799	     -0.00000001	     -0.00000000	     25.24756887
      0.99692089	     -0.05508117	     -0.00059930	     -0.19689071	     -0.05606427	      0.88255856	     -0.00042571	     -0.21015580	     -0.00000001	     -0.00000000	     25.24749476
      0.99814366	     -0.05505968	     -0.00059539	     -0.19686961	     -0.05606163	      0.88255791	     -0.00042533	     -0.21016264	     -0.00000001	     -0.00000000	     25.25882035
      0.99975950	     -0.05502547	     -0.00059134	     -0.19683587	     -0.05605809	      0.88255722	     -0.00042479	     -0.21017014	     -0.00000001	     -0.00000000	     25.27963441
      1.00100691	     -0.05499600	     -0.00058644	     -0.19680681	     -0.05605530	      0.88255683	     -0.00042435	     -0.21017474	     -0.00000001	     -0.00000000	     25.30177020
      1.00225433	     -0.05496410	     -0.00058337	     -0.19677526	     -0.05605246	      0.88255655	     -0.00042389	     -0.21017833	     -0.00000001	     -0.00000000	     25.32076133
      1.00350174	     -0.05492922	     -0.00057898	     -0.19674076	     -0.05604958	      0.88255638	     -0.00042342	     -0.21018093	     -0.00000001	     -0.00000000	     25.36009106
      1.00509633	     -0.05488011	     -0.00057508	     -0.19669208	     -0.05604584	      0.88255633	     -0.00042278	     -0.21018279	     -0.00000001	      0.00000000	     25.42351042
      1.00631990	     -0.05483866	     -0.00057055	     -0.19665099	     -0.05604292	      0.88255642	     -0.00042228	     -0.21018312	     -0.00000001	      0.00000000	     25.50118630
      1.00754346	     -0.05479296	     -0.00056815	     -0.19660558	     -0.05603997	      0.88255662	     -0.00042176	     -0.21018246	     -0.00000001	      0.00000000	     25.58202681
      1.00902048	     -0.05473088	     -0.00056409	     -0.19654388	     -0.05603634	      0.88255699	     -0.00042111	     -0.21018028	     -0.00000001	      0.00000000	     25.73036866
      1.01049751	     -0.05465920	     -0.00056270	     -0.19647247	     -0.05603267	      0.88255752	     -0.00042044	     -0.21017649	     -0.00000001	      0.00000000	     25.88166411
      1.01160700	     -0.05459884	     -0.00055902	     -0.19641241	     -0.05602987	      0.88255802	     -0.00041993	     -0.21017251	     -0.00000001	      0.00000000	     26.01056035
      1.01271648	     -0.05453268	     -0.00055721	     -0.19634647	     -0.05602705	      0.88255861	     -0.00041940	     -0.21016749	     -0.00000001	      0.00000000	     26.14346147
      1.01431633	     -0.05442611	     -0.00055343	     -0.19624024	     -0.05602293	      0.88255960	     -0.00041862	     -0.21015837	     -0.00000001	      0.00000000	     26.38233961
      1.01568544	     -0.05432397	     -0.00055135	     -0.19613836	     -0.05601936	      0.88256060	     -0.00041793	     -0.21014869	     -0.00000001	      0.00000001	     26.60160526
      1.01705454	     -0.05421258	     -0.00054737	     -0.19602726	     -0.05601575	      0.88256172	     -0.00041723	     -0.21013722	     -0.00000001	      0.00000001	     26.85819669
      1.01842365	     -0.05409324	     -0.00054602	     -0.19590810	     -0.05601211	      0.88256298	     -0.00041651	     -0.21012397	     -0.00000001	      0.00000001	     27.11123258
      1.01962745	     -0.05398135	     -0.00054220	     -0.19579644	     -0.05600888	      0.88256420	     -0.00041587	     -0.21011087	     -0.00000001	      0.00000001	     27.36361202
      1.02083125	     -0.05386221	     -0.00054028	     -0.19567746	     -0.05600563	      0.88256552	     -0.00041522	     -0.21009638	     -0.00000001	      0.00000001	     27.62587623
      1.02203505	     -0.05373606	     -0.00053707	     -0.19555149	     -0.05600236	      0.88256695	     -0.00041455	     -0.21008051	     -0.00000000	      0.00000001	     27.92142636
      1.02364800	     -0.05355619	     -0.00053424	     -0.19537180	     -0.05599795	      0.88256902	     -0.00041365	     -0.21005705	     -0.00000000	      0.00000001	     28.35801979
      1.02486372	     -0.05341272	     -0.00053034	     -0.19522849	     -0.05599462	      0.88257071	     -0.00041295	     -0.21003771	     -0.00000000	      0.00000001	     28.70100733
      1.02607943	     -0.05326300	     -0.00052826	     -0.19507886	     -0.05599127	      0.88257251	     -0.00041225	     -0.21001696	     -0.00000000	      0.00000001	     29.06849996
      1.02729514	     -0.05310700	     -0.00052504	     -0.19492295	     -0.05598791	      0.88257441	     -0.00041154	     -0.20999483	     -0.00000000	      0.00000001	     29.45804382
      1.02889110	     -0.05289319	     -0.00052222	     -0.19470920	     -0.05598349	      0.88257708	     -0.00041059	     -0.20996370	     -0.00000000	      0.00000001	     30.00150364
      1.03006761	     -0.05272907	     -0.00051809	     -0.19454517	     -0.05598023	      0.88257917	     -0.00040988	     -0.20993928	     -0.00000000	      0.00000001	     30.40092460
      1.03124412	     -0.05255972	     -0.00051556	     -0.19437583	     -0.05597697	      0.88258136	     -0.00040917	     -0.20991362	     -0.00000000	      0.00000001	     30.83564177
      1.03270990	     -0.05234208	     -0.00051093	     -0.19415822	     -0.05597291	      0.88258424	     -0.00040827	     -0.20987997	     -0.00000000	      0.00000001	     31.40039453
      1.03399695	     -0.05214628	     -0.00050869	     -0.19396235	     -0.05596935	      0.88258689	     -0.00040747	     -0.20984895	     -0.00000000	      0.00000001	     31.92362018
      1.03528401	     -0.05194657	     -0.00050422	     -0.19376262	     -0.05596581	      0.88258967	     -0.00040667	     -0.20981662	     -0.00000000	      0.00000002	     32.42824845
      1.03657107	     -0.05174355	     -0.00050196	     -0.19355947	     -0.05596228	      0.88259257	     -0.00040586	     -0.20978306	     -0.00000000	      0.00000002	     32.97177714
      1.03785813	     -0.05153811	     -0.00049696	     -0.19335398	     -0.05595877	      0.88259558	     -0.00040504	     -0.20974835	     -0.00000000	      0.00000002	     33.48588728
      1.03914518	     -0.05133108	     -0.00049486	     -0.19314676	     -0.05595528	      0.88259871	     -0.00040422	     -0.20971259	     -0.00000000	      0.00000002	     34.05915900
      1.04043224	     -0.05112260	     -0.00048959	     -0.19293816	     -0.05595182	      0.88260196	     -0.00040339	     -0.20967585	     -0.00000000	      0.00000002	     34.58989417
      1.04157323	     -0.05093730	     -0.00048778	     -0.19275264	     -0.05594878	      0.88260492	     -0.00040265	     -0.20964255	     -0.00000000	      0.00000002	     35.09777016
      1.04271422	     -0.05075190	     -0.00048376	     -0.19256708	     -0.05594576	      0.88260798	     -0.00040191	     -0.20960861	     -0.00000000	      0.00000002	     35.57283480
      1.04409559	     -0.05052826	     -0.00048036	     -0.19234315	     -0.05594215	      0.88261178	     -0.00040100	     -0.20956678	     -0.00000000	      0.00000002	     36.18653934
      1.04547696	     -0.05030698	     -0.00047496	     -0.19212162	     -0.05593858	      0.88261570	     -0.00040010	     -0.20952428	     -0.00000000	      0.00000002	     36.75629448
      1.04660477	     -0.05012777	     -0.00047373	     -0.19194208	     -0.05593570	      0.88261897	     -0.00039935	     -0.20948922	     -0.00000000	      0.00000002	     37.24488400
      1.04773258	     -0.04995355	     -0.00047008	     -0.19176757	     -0.05593286	      0.88262232	     -0.00039861	     -0.20945400	     -0.00000000	      0.00000002	     37.67944111
      1.04913345	     -0.04974186	     -0.00046720	     -0.19155544	     -0.05592939	      0.88262656	     -0.00039768	     -0.20941022	     -0.00000000	      0.00000002	     38.25609473
      1.05053433	     -0.04953702	     -0.00046210	     -0.19135022	     -0.05592598	      0.88263089	     -0.00039674	     -0.20936653	     -0.00000000	      0.00000002	     38.77300454
      1.05160816	     -0.04938502	     -0.00046068	     -0.19119781	     -0.05592341	      0.88263427	     -0.00039602	     -0.20933320	     -0.00000000	      0.00000002	     39.22096585
      1.05268200	     -0.04923771	     -0.00045741	     -0.19105014	     -0.05592088	      0.88263768	     -0.00039531	     -0.20930005	     -0.00000000	      0.00000002	     39.61276761
      1.05414817	     -0.04904593	     -0.00045440	     -0.19085780	     -0.05591750	      0.88264240	     -0.00039432	     -0.20925523	     -0.00000000	      0.00000002	     40.16851136
      1.05561434	     -0.04886376	     -0.00044950	     -0.19067511	     -0.05591420	      0.88264717	     -0.00039334	     -0.20921103	     -0.00000000	      0.00000002	     40.64556714
      1.05662970	     -0.04874416	     -0.00044886	     -0.19055504	     -0.05591196	      0.88265050	     -0.00039266	     -0.20918086	     -0.00000000	      0.00000002	     41.02347129
      1.05764506	     -0.04862975	     -0.00044658	     -0.19044020	     -0.05590977	      0.88265384	     -0.00039197	     -0.20915110	     -0.00000000	      0.00000002	     41.33550234
      1.05921673	     -0.04846314	     -0.00044439	     -0.19027287	     -0.05590645	      0.88265902	     -0.00039092	     -0.20910595	     -0.00000000	      0.00000002	     41.83790064
      1.06050522	     -0.04833615	     -0.00044187	     -0.19014529	     -0.05590382	      0.88266327	     -0.00039005	     -0.20906985	     -0.00000000	      0.00000002	     42.17482186
      1.06179370	     -0.04821811	     -0.00044140	     -0.19002659	     -0.05590125	      0.88266751	     -0.00038919	     -0.20903466	     -0.00000000	      0.00000002	     42.56830867
      1.06308218	     -0.04810847	     -0.00043871	     -0.18991634	     -0.05589875	      0.88267172	     -0.00038833	     -0.20900044	     -0.00000000	      0.00000002	     42.81808027
      1.06423259	     -0.04801834	     -0.00043908	     -0.18982558	     -0.05589659	      0.88267545	     -0.00038756	     -0.20897074	     -0.00000000	      0.00000002	     43.14082552
      1.06538300	     -0.04793472	     -0.00043749	     -0.18974137	     -0.05589448	      0.88267915	     -0.00038680	     -0.20894189	     -0.00000000	      0.00000002	     43.33931345
      1.06653340	     -0.04785832	     -0.00043760	     -0.18966433	     -0.05589243	      0.88268281	     -0.00038604	     -0.20891391	     -0.00000000	      0.00000002	     43.59683691
      1.06800069	     -0.04777059	     -0.00043649	     -0.18957581	     -0.05588991	      0.88268740	     -0.00038507	     -0.20887955	     -0.00000000	      0.00000002	     43.82010785
      1.06916681	     -0.04770863	     -0.00043773	     -0.18951316	     -0.05588797	      0.88269098	     -0.00038431	     -0.20885333	     -0.00000000	      0.00000002	     44.07889716
      1.07033294	     -0.04765283	     -0.00043718	     -0.18945671	     -0.05588610	      0.88269449	     -0.00038355	     -0.20882807	     -0.00000000	      0.00000002	     44.21194667
      1.07149906	     -0.04760355	     -0.00043817	     -0.18940673	     -0.05588429	      0.88269793	     -0.00038279	     -0.20880379	     -0.00000000	      0.00000002	     44.41618719
      1.07295808	     -0.04754939	     -0.00043789	     -0.18935175	     -0.05588211	      0.88270212	     -0.00038186	     -0.20877478	     -0.00000000	      0.00000002	     44.56954999
      1.07410430	     -0.04751305	     -0.00043984	     -0.18931470	     -0.05588047	      0.88270531	     -0.00038113	     -0.20875305	     -0.00000000	      0.00000002	     44.78580057
      1.07525053	     -0.04748085	     -0.00043992	     -0.18928185	     -0.05587889	      0.88270841	     -0.00038040	     -0.20873223	     -0.00000000	      0.00000002	     44.88039879
      1.07639676	     -0.04745364	     -0.00044141	     -0.18925393	     -0.05587737	      0.88271142	     -0.00037969	     -0.20871229	     -0.00000000	      0.00000002	     45.04219010
      1.07791634	     -0.04742385	     -0.00044193	     -0.18922327	     -0.05587545	      0.88271526	     -0.00037875	     -0.20868722	     -0.00000000	      0.00000002	     45.15919094
      1.07905378	     -0.04740744	     -0.00044440	     -0.18920614	     -0.05587408	      0.88271801	     -0.00037805	     -0.20866944	     -0.00000000	      0.00000002	     45.33935655
      1.08019121	     -0.04739462	     -0.00044500	     -0.18919266	     -0.05587277	      0.88272066	     -0.00037736	     -0.20865251	     -0.00000000	      0.00000002	     45.40344499
      1.08157440	     -0.04738556	     -0.00044767	     -0.18918274	     -0.05587126	      0.88272374	     -0.00037654	     -0.20863304	     -0.00000000	      0.00000001	     45.58160947
      1.08280774	     -0.04738156	     -0.00044806	     -0.18917803	     -0.05586999	      0.88272635	     -0.00037581	     -0.20861671	     -0.00000000	      0.00000001	     45.61845052
      1.08404108	     -0.04738360	     -0.00045114	     -0.18917930	     -0.05586878	      0.88272883	     -0.00037509	     -0.20860133	     -0.00000000	      0.00000001	     45.78979969
      1.08527442	     -0.04738874	     -0.00045152	     -0.18918375	     -0.05586765	      0.88273118	     -0.00037439	     -0.20858689	     -0.00000000	      0.00000001	     45.81410131
      1.08650776	     -0.04740029	     -0.00045492	     -0.18919451	     -0.05586658	      0.88273340	     -0.00037370	     -0.20857339	     -0.00000000	      0.00000001	     45.98122308
      1.08774110	     -0.04741440	     -0.00045532	     -0.18920795	     -0.05586558	      0.88273549	     -0.00037301	     -0.20856082	     -0.00000000	      0.00000001	     45.99602963
      1.08897444	     -0.04743469	     -0.00045920	     -0.18922746	     -0.05586465	      0.88273745	     -0.00037234	     -0.20854915	     -0.00000000	      0.00000001	     46.15586507
      1.09020778	     -0.04745729	     -0.00045979	     -0.18924939	     -0.05586379	      0.88273928	     -0.00037168	     -0.20853842	     -0.00000000	      0.00000001	     46.15239340
      1.09144113	     -0.04748772	     -0.00046415	     -0.18927903	     -0.05586299	      0.88274098	     -0.00037104	     -0.20852862	     -0.00000000	      0.00000001	     46.29463799
      1.09267447	     -0.04751917	     -0.00046449	     -0.18930984	     -0.05586226	      0.88274255	     -0.00037041	     -0.20851976	     -0.00000000	      0.00000001	     46.28726209
      1.09390781	     -0.04755893	     -0.00046896	     -0.18934883	     -0.05586159	      0.88274400	     -0.00036979	     -0.20851179	     -0.00000000	      0.00000001	     46.41678177
      1.09514115	     -0.04759845	     -0.00046890	     -0.18938774	     -0.05586099	      0.88274533	     -0.00036919	     -0.20850472	     -0.00000000	      0.00000001	     46.40498006
      1.09624995	     -0.04764174	     -0.00047279	     -0.18943036	     -0.05586050	      0.88274643	     -0.00036866	     -0.20849910	     -0.00000000	      0.00000001	     46.48116122
      1.09735876	     -0.04768542	     -0.00047384	     -0.18947347	     -0.05586007	      0.88274743	     -0.00036814	     -0.20849419	     -0.00000000	      0.00000001	     46.49077815
      1.09869540	     -0.04774553	     -0.00047723	     -0.18953284	     -0.05585960	      0.88274851	     -0.00036753	     -0.20848917	     -0.00000000	      0.00000001	     46.53297077
      1.10003204	     -0.04780767	     -0.00047798	     -0.18959433	     -0.05585921	      0.88274946	     -0.00036694	     -0.20848516	     -0.00000000	      0.00000000	     46.53673729
      1.10115512	     -0.04786818	     -0.00048168	     -0.18965422	     -0.05585894	      0.88275017	     -0.00036646	     -0.20848255	     -0.00000000	      0.00000000	     46.54201249
      1.10227821	     -0.04792962	     -0.00048299	     -0.18971512	     -0.05585871	      0.88275079	     -0.00036599	     -0.20848064	     -0.00000000	      0.00000000	     46.53007044
      1.10340129	     -0.04799700	     -0.00048572	     -0.18978193	     -0.05585853	      0.88275132	     -0.00036554	     -0.20847942	     -0.00000000	      0.00000000	     46.50955503
      1.10493939	     -0.04809230	     -0.00048748	     -0.18987653	     -0.05585836	      0.88275192	     -0.00036494	     -0.20847884	     -0.00000000	      0.00000000	     46.48480212
      1.10607639	     -0.04817062	     -0.00049079	     -0.18995428	     -0.05585829	      0.88275226	     -0.00036452	     -0.20847921	     -0.00000000	      0.00000000	     46.41592633
      1.10721339	     -0.04824929	     -0.00049205	     -0.19003246	     -0.05585826	      0.88275253	     -0.00036411	     -0.20848027	     -0.00000000	      0.00000000	     46.37738099
      1.10858721	     -0.04835355	     -0.00049577	     -0.19013607	     -0.05585828	      0.88275275	     -0.00036364	     -0.20848242	     -0.00000000	      0.00000000	     46.26554378
      1.10980480	     -0.04844663	     -0.00049678	     -0.19022869	     -0.05585834	      0.88275286	     -0.00036324	     -0.20848518	     -0.00000000	      0.00000000	     46.21776840
      1.11102238	     -0.04854963	     -0.00050067	     -0.19033113	     -0.05585845	      0.88275288	     -0.00036286	     -0.20848869	     -0.00000000	     -0.00000000	     46.05658280
      1.11223997	     -0.04865185	     -0.00050242	     -0.19043289	     -0.05585860	      0.88275283	     -0.00036250	     -0.20849299	     -0.00000000	     -0.00000000	     45.98903677
      1.11345756	     -0.04876329	     -0.00050624	     -0.19054381	     -0.05585880	      0.88275269	     -0.00036216	     -0.20849804	     -0.00000000	     -0.00000000	     45.77957433
      1.11467515	     -0.04887448	     -0.00050758	     -0.19065459	     -0.05585903	      0.88275248	     -0.00036183	     -0.20850390	     -0.00000000	     -0.00000000	     45.68275135
      1.11589274	     -0.04899526	     -0.00051138	     -0.19077490	     -0.05585929	      0.88275220	     -0.00036153	     -0.20851051	     -0.00000000	     -0.00000000	     45.43548900
      1.11711033	     -0.04911536	     -0.00051290	     -0.19089462	     -0.05585959	      0.88275184	     -0.00036125	     -0.20851792	     -0.00000000	     -0.00000000	     45.31428386
      1.11832791	     -0.04924490	     -0.00051668	     -0.19102372	     -0.05585993	      0.88275141	     -0.00036099	     -0.20852606	     -0.00000000	     -0.00000000	     45.02982774
      1.11954550	     -0.04937400	     -0.00051845	     -0.19115249	     -0.05586029	      0.88275091	     -0.00036075	     -0.20853497	     -0.00000000	     -0.00000000	     44.87664094
      1.12076309	     -0.04951184	     -0.00052221	     -0.19128993	     -0.05586067	      0.88275034	     -0.00036053	     -0.20854460	     -0.00000000	     -0.00000000	     44.55955946
      1.12198068	     -0.04964922	     -0.00052418	     -0.19142702	     -0.05586108	      0.88274970	     -0.00036033	     -0.20855496	     -0.00000000	     -0.00000000	     44.37175758
      1.12319827	     -0.04979379	     -0.00052781	     -0.19157125	     -0.05586151	      0.88274899	     -0.00036015	     -0.20856599	     -0.00000000	     -0.00000000	     44.03669969
      1.12441586	     -0.04993694	     -0.00052993	     -0.19171414	     -0.05586196	      0.88274821	     -0.00036000	     -0.20857768	     -0.00000000	     -0.00000000	     43.82953601
      1.12563344	     -0.05008507	     -0.00053341	     -0.19186199	     -0.05586242	      0.88274736	     -0.00035986	     -0.20858995	     -0.00000000	     -0.00000000	     43.49417480
      1.12709991	     -0.05025980	     -0.00053564	     -0.19203648	     -0.05586299	      0.88274625	     -0.00035973	     -0.20860542	     -0.00000000	     -0.00000001	     43.27802776
      1.12821315	     -0.05039834	     -0.00053945	     -0.19217480	     -0.05586344	      0.88274534	     -0.00035965	     -0.20861757	     -0.00000000	     -0.00000001	     42.88339548
      1.12932638	     -0.05053213	     -0.00054138	     -0.19230844	     -0.05586389	      0.88274438	     -0.00035959	     -0.20863006	     -0.00000000	     -0.00000001	     42.67463311
      1.13076092	     -0.05070802	     -0.00054524	     -0.19248414	     -0.05586447	      0.88274305	     -0.00035954	     -0.20864652	     -0.00000000	     -0.00000001	     42.25679415
      1.13219545	     -0.05087756	     -0.00054686	     -0.19265359	     -0.05586506	      0.88274164	     -0.00035952	     -0.20866335	     -0.00000000	     -0.00000001	     42.07835607
      1.13325340	     -0.05100887	     -0.00055057	     -0.19278477	     -0.05586548	      0.88274054	     -0.00035953	     -0.20867591	     -0.00000000	     -0.00000001	     41.64077173
      1.13431136	     -0.05113471	     -0.00055239	     -0.19291056	     -0.05586591	      0.88273939	     -0.00035955	     -0.20868860	     -0.00000000	     -0.00000001	     41.41709277
      1.13584026	     -0.05131843	     -0.00055605	     -0.19309422	     -0.05586651	      0.88273764	     -0.00035962	     -0.20870708	     -0.00000000	     -0.00000001	     40.97209323
      1.13715811	     -0.05147240	     -0.00055797	     -0.19324819	     -0.05586702	      0.88273606	     -0.00035971	     -0.20872312	     -0.00000000	     -0.00000001	     40.72398744
      1.13847595	     -0.05163044	     -0.00056172	     -0.19340620	     -0.05586751	      0.88273441	     -0.00035982	     -0.20873918	     -0.00000000	     -0.00000001	     40.25526150
      1.13979380	     -0.05178036	     -0.00056296	     -0.19355620	     -0.05586799	      0.88273270	     -0.00035996	     -0.20875528	     -0.00000000	     -0.00000001	     40.08202473
      1.14096413	     -0.05191936	     -0.00056658	     -0.19369521	     -0.05586839	      0.88273112	     -0.00036011	     -0.20876954	     -0.00000000	     -0.00000001	     39.61496572
      1.14213446	     -0.05205130	     -0.00056814	     -0.19382724	     -0.05586878	      0.88272949	     -0.00036028	     -0.20878378	     -0.00000000	     -0.00000001	     39.40295606
      1.14330479	     -0.05218507	     -0.00057090	     -0.19396109	     -0.05586914	      0.88272782	     -0.00036047	     -0.20879796	     -0.00000000	     -0.00000001	     39.04451099
      1.14487000	     -0.05235732	     -0.00057320	     -0.19413352	     -0.05586959	      0.88272551	     -0.00036077	     -0.20881680	     -0.00000000	     -0.00000001	     38.75278629
      1.14608187	     -0.05249283	     -0.00057659	     -0.19426913	     -0.05586991	      0.88272367	     -0.00036102	     -0.20883124	     -0.00000000	     -0.00000001	     38.30979285
      1.14729374	     -0.05262087	     -0.00057816	     -0.19439735	     -0.05587020	      0.88272178	     -0.00036130	     -0.20884558	     -0.00000000	     -0.00000001	     38.11396943
      1.14850560	     -0.05274994	     -0.00058098	     -0.19452658	     -0.05587046	      0.88271986	     -0.00036160	     -0.20885975	     -0.00000000	     -0.00000001	     37.74371236
      1.15003034	     -0.05290388	     -0.00058294	     -0.19468079	     -0.05587074	      0.88271738	     -0.00036201	     -0.20887736	     -0.00000000	     -0.00000001	     37.52424640
      1.15122944	     -0.05302666	     -0.00058619	     -0.19480375	     -0.05587092	      0.88271539	     -0.00036236	     -0.20889098	     -0.00000000	     -0.00000001	     37.07576817
      1.15242854	     -0.05314110	     -0.00058761	     -0.19491844	     -0.05587107	      0.88271337	     -0.00036274	     -0.20890443	     -0.00000000	     -0.00000001	     36.92076332
      1.15362764	     -0.05325552	     -0.00059010	     -0.19503309	     -0.05587117	      0.88271131	     -0.00036313	     -0.20891767	     -0.00000000	     -0.00000001	     36.58382528
      1.15521569	     -0.05339793	     -0.00059190	     -0.19517588	     -0.05587126	      0.88270855	     -0.00036370	     -0.20893490	     -0.00000000	     -0.00000001	     36.40265219
      1.15641731	     -0.05350713	     -0.00059487	     -0.19528533	     -0.05587127	      0.88270643	     -0.00036415	     -0.20894767	     -0.00000000	     -0.00000001	     35.95731433
      1.15761893	     -0.05361002	     -0.00059622	     -0.19538854	     -0.05587125	      0.88270429	     -0.00036463	     -0.20896030	     -0.00000000	     -0.00000001	     35.83304687
      1.15906476	     -0.05373940	     -0.00059963	     -0.19551824	     -0.05587116	      0.88270168	     -0.00036523	     -0.20897537	     -0.00000000	     -0.00000001	     35.37204433
      1.16051058	     -0.05386491	     -0.00060100	     -0.19564417	     -0.05587101	      0.88269905	     -0.00036586	     -0.20899057	     -0.00000000	     -0.00000001	     35.41283218
      1.16160772	     -0.05397000	     -0.00060459	     -0.19574948	     -0.05587085	      0.88269704	     -0.00036637	     -0.20900227	     -0.00000000	     -0.00000001	     34.85901674
      1.16270485	     -0.05407193	     -0.00060627	     -0.19585172	     -0.05587065	      0.88269501	     -0.00036689	     -0.20901426	     -0.00000000	     -0.00000001	     34.72028112
      1.16427371	     -0.05422405	     -0.00060919	     -0.19600427	     -0.05587029	      0.88269209	     -0.00036766	     -0.20903200	     -0.00000000	     -0.00000001	     34.27709149
      1.16564156	     -0.05435526	     -0.00060980	     -0.19613594	     -0.05586992	      0.88268953	     -0.00036837	     -0.20904817	     -0.00000000	     -0.00000001	     34.18964031
      1.16700940	     -0.05449361	     -0.00061150	     -0.19627473	     -0.05586947	      0.88268695	     -0.00036910	     -0.20906502	     -0.00000000	     -0.00000001	     33.61675632
      1.16837725	     -0.05462563	     -0.00061010	     -0.19640731	     -0.05586896	      0.88268435	     -0.00036986	     -0.20908266	     -0.00000000	     -0.00000001	     33.74223914
      1.16957132	     -0.05474935	     -0.00061083	     -0.19653147	     -0.05586846	      0.88268206	     -0.00037054	     -0.20909866	     -0.00000000	     -0.00000001	     33.11887230
      1.17076540	     -0.05486809	     -0.00060919	     -0.19665074	     -0.05586790	      0.88267975	     -0.00037124	     -0.20911529	     -0.00000000	     -0.00000001	     33.06039692
      1.17220705	     -0.05501604	     -0.00060804	     -0.19679932	     -0.05586715	      0.88267694	     -0.00037211	     -0.20913617	     -0.00000000	     -0.00000001	     32.54619144
      1.17364870	     -0.05515765	     -0.00060445	     -0.19694166	     -0.05586632	      0.88267410	     -0.00037300	     -0.20915795	     -0.00000000	     -0.00000001	     32.58982623
      1.17486300	     -0.05528274	     -0.00060316	     -0.19706734	     -0.05586554	      0.88267167	     -0.00037378	     -0.20917691	     -0.00000000	     -0.00000001	     31.93237307
      1.17607730	     -0.05540195	     -0.00059977	     -0.19718721	     -0.05586470	      0.88266922	     -0.00037457	     -0.20919646	     -0.00000000	     -0.00000001	     31.84364254
      1.17753520	     -0.05554898	     -0.00059696	     -0.19733502	     -0.05586361	      0.88266624	     -0.00037556	     -0.20922065	     -0.00000000	     -0.00000001	     31.25990179
      1.17899310	     -0.05568871	     -0.00059190	     -0.19747562	     -0.05586242	      0.88266321	     -0.00037656	     -0.20924565	     -0.00000000	     -0.00000001	     31.26295260
      1.18019502	     -0.05581034	     -0.00058986	     -0.19759792	     -0.05586135	      0.88266067	     -0.00037742	     -0.20926680	     -0.00000000	     -0.00000001	     30.55656891
      1.18139694	     -0.05592574	     -0.00058603	     -0.19771407	     -0.05586022	      0.88265809	     -0.00037829	     -0.20928846	     -0.00000000	     -0.00000001	     30.40957241
      1.18289493	     -0.05607246	     -0.00058278	     -0.19786168	     -0.05585870	      0.88265483	     -0.00037940	     -0.20931608	     -0.00000000	     -0.00000002	     29.81910242
      1.18439293	     -0.05621259	     -0.00057779	     -0.19800279	     -0.05585706	      0.88265150	     -0.00038055	     -0.20934436	     -0.00000000	     -0.00000002	     29.76390312
      1.18558537	     -0.05633010	     -0.00057601	     -0.19812101	     -0.05585567	      0.88264880	     -0.00038148	     -0.20936728	     -0.00000000	     -0.00000002	     29.07758394
      1.18677782	     -0.05643921	     -0.00057238	     -0.19823092	     -0.05585420	      0.88264606	     -0.00038243	     -0.20939056	     -0.00000000	     -0.00000002	     28.89442439
      1.18832365	     -0.05658318	     -0.00056927	     -0.19837590	     -0.05585218	      0.88264244	     -0.00038369	     -0.20942118	     -0.00000000	     -0.00000002	     28.31176911
      1.18986948	     -0.05672001	     -0.00056451	     -0.19851381	     -0.05585001	      0.88263874	     -0.00038499	     -0.20945233	     -0.00000000	     -0.00000002	     28.24793263
      1.19103369	     -0.05682915	     -0.00056342	     -0.19862370	     -0.05584828	      0.88263591	     -0.00038598	     -0.20947603	     -0.00000000	     -0.00000002	     27.62177130
      1.19219790	     -0.05693177	     -0.00056070	     -0.19872713	     -0.05584647	      0.88263303	     -0.00038700	     -0.20949997	     -0.00000000	     -0.00000002	     27.43851792
      1.19381610	     -0.05707565	     -0.00055826	     -0.19887214	     -0.05584381	      0.88262896	     -0.00038843	     -0.20953349	     -0.00000000	     -0.00000002	     26.94907648
      1.19543430	     -0.05721094	     -0.00055410	     -0.19900862	     -0.05584099	      0.88262481	     -0.00038991	     -0.20956727	     -0.00000000	     -0.00000002	     26.90352655
      1.19656686	     -0.05731050	     -0.00055351	     -0.19910896	     -0.05583890	      0.88262186	     -0.00039096	     -0.20959095	     -0.00000000	     -0.00000002	     26.36255347
      1.19769942	     -0.05740261	     -0.00055117	     -0.19920192	     -0.05583673	      0.88261887	     -0.00039202	     -0.20961467	     -0.00000000	     -0.00000002	     26.20402997
      1.19941655	     -0.05754155	     -0.00054851	     -0.19934215	     -0.05583328	      0.88261428	     -0.00039366	     -0.20965056	     -0.00000000	     -0.00000002	     25.79223737
      1.20085513	     -0.05765035	     -0.00054513	     -0.19945208	     -0.05583023	      0.88261036	     -0.00039507	     -0.20968051	     -0.00000000	     -0.00000002	     25.67782098
      1.20229371	     -0.05775974	     -0.00054337	     -0.19956257	     -0.05582703	      0.88260640	     -0.00039650	     -0.20971022	     -0.00000000	     -0.00000002	     25.25461965
      1.20373229	     -0.05785780	     -0.00053918	     -0.19966183	     -0.05582368	      0.88260240	     -0.00039795	     -0.20973965	     -0.00000000	     -0.00000002	     25.26708587
      1.20500888	     -0.05794978	     -0.00053789	     -0.19975481	     -0.05582058	      0.88259881	     -0.00039925	     -0.20976546	     -0.00000000	     -0.00000002	     24.84591994
      1.20628546	     -0.05803269	     -0.00053456	     -0.19983880	     -0.05581735	      0.88259519	     -0.00040058	     -0.20979103	     -0.00000000	     -0.00000002	     24.78754563
      1.20756205	     -0.05811646	     -0.00053248	     -0.19992362	     -0.05581401	      0.88259154	     -0.00040192	     -0.20981627	     -0.00000000	     -0.00000002	     24.53755510
      1.20925372	     -0.05821891	     -0.00052845	     -0.20002752	     -0.05580939	      0.88258668	     -0.00040372	     -0.20984927	     -0.00000000	     -0.00000002	     24.45166418
      1.21056926	     -0.05830018	     -0.00052698	     -0.20010987	     -0.05580564	      0.88258288	     -0.00040514	     -0.20987449	     -0.00000000	     -0.00000002	     24.12520288
      1.21188479	     -0.05837262	     -0.00052370	     -0.20018348	     -0.05580175	      0.88257907	     -0.00040657	     -0.20989937	     -0.00000000	     -0.00000002	     24.09062750
      1.21320033	     -0.05844566	     -0.00052170	     -0.20025764	     -0.05579773	      0.88257525	     -0.00040803	     -0.20992384	     -0.00000000	     -0.00000002	     23.86562599
      1.21485486	     -0.05852685	     -0.00051745	     -0.20034032	     -0.05579248	      0.88257045	     -0.00040987	     -0.20995403	     -0.00000000	     -0.00000002	     23.83999861
      1.21615461	     -0.05859172	     -0.00051589	     -0.20040630	     -0.05578820	      0.88256667	     -0.00041134	     -0.20997720	     -0.00000000	     -0.00000002	     23.54809616
      1.21745435	     -0.05864646	     -0.00051269	     -0.20046223	     -0.05578378	      0.88256291	     -0.00041282	     -0.20999994	     -0.00000000	     -0.00000002	     23.53236001
      1.21875410	     -0.05870260	     -0.00051075	     -0.20051951	     -0.05577923	      0.88255916	     -0.00041431	     -0.21002223	     -0.00000000	     -0.00000002	     23.34707205
      1.22047529	     -0.05876777	     -0.00050659	     -0.20058627	     -0.05577298	      0.88255422	     -0.00041631	     -0.21005112	     -0.00000000	     -0.00000002	     23.33690110
      1.22177532	     -0.05881924	     -0.00050497	     -0.20063890	     -0.05576810	      0.88255051	     -0.00041783	     -0.21007242	     -0.00000000	     -0.00000002	     23.07414289
      1.22307535	     -0.05886244	     -0.00050148	     -0.20068331	     -0.05576308	      0.88254683	     -0.00041936	     -0.21009332	     -0.00000000	     -0.00000002	     23.08003855
      1.22463975	     -0.05891586	     -0.00049901	     -0.20073816	     -0.05575685	      0.88254244	     -0.00042122	     -0.21011788	     -0.00000000	     -0.00000002	     22.86663213
      1.22604677	     -0.05895120	     -0.00049577	     -0.20077481	     -0.05575108	      0.88253854	     -0.00042290	     -0.21013951	     -0.00000000	     -0.00000002	     22.95957734
      1.22745379	     -0.05899257	     -0.00049560	     -0.20081741	     -0.05574514	      0.88253469	     -0.00042460	     -0.21016072	     -0.00000000	     -0.00000002	     22.69468717
      1.22886081	     -0.05902389	     -0.00049291	     -0.20085004	     -0.05573903	      0.88253088	     -0.00042630	     -0.21018164	     -0.00000000	     -0.00000002	     22.80640076
      1.23026783	     -0.05905992	     -0.00049215	     -0.20088732	     -0.05573275	      0.88252713	     -0.00042802	     -0.21020214	     -0.00000000	     -0.00000002	     22.56757678
      1.23167485	     -0.05908356	     -0.00048857	     -0.20091231	     -0.05572630	      0.88252344	     -0.00042974	     -0.21022227	     -0.00000000	     -0.00000002	     22.70301358
      1.23308187	     -0.05911074	     -0.00048799	     -0.20094075	     -0.05571968	      0.88251981	     -0.00043147	     -0.21024183	     -0.00000000	     -0.00000002	     22.49198653
      1.23448889	     -0.05912541	     -0.00048505	     -0.20095676	     -0.05571290	      0.88251625	     -0.00043321	     -0.21026086	     -0.00000000	     -0.00000002	     22.67085209
      1.23589591	     -0.05914553	     -0.00048558	     -0.20097812	     -0.05570594	      0.88251275	     -0.00043495	     -0.21027923	     -0.00000000	     -0.00000002	     22.48509551
      1.23730293	     -0.05915166	     -0.00048348	     -0.20098558	     -0.05569881	      0.88250933	     -0.00043670	     -0.21029697	     -0.00000000	     -0.00000002	     22.68645801
      1.23870995	     -0.05916130	     -0.00048486	     -0.20099645	     -0.05569152	      0.88250599	     -0.00043846	     -0.21031388	     -0.00000000	     -0.00000002	     22.52779701
      1.24011697	     -0.05915484	     -0.00048310	     -0.20099131	     -0.05568405	      0.88250273	     -0.00044022	     -0.21032998	     -0.00000000	     -0.00000002	     22.73139920
      1.24152399	     -0.05914883	     -0.00048446	     -0.20098653	     -0.05567641	      0.88249956	     -0.00044199	     -0.21034499	     -0.00000000	     -0.00000002	     22.62195430
      1.24293101	     -0.05912166	     -0.00048183	     -0.20096072	     -0.05566860	      0.88249647	     -0.00044376	     -0.21035882	     -0.00000000	     -0.00000001	     22.83832426
      1.24433803	     -0.05909161	     -0.00048187	     -0.20093195	     -0.05566063	      0.88249348	     -0.00044553	     -0.21037111	     -0.00000000	     -0.00000001	     22.77430864
      1.24574505	     -0.05903468	     -0.00047741	     -0.20087645	     -0.05565249	      0.88249059	     -0.00044730	     -0.21038172	     -0.00000000	     -0.00000001	     23.01450912
      1.24715207	     -0.05896929	     -0.00047565	     -0.20081240	     -0.05564418	      0.88248781	     -0.00044908	     -0.21039031	     -0.00000000	     -0.00000001	     23.02927942
      1.24855909	     -0.05887921	     -0.00047036	     -0.20072375	     -0.05563571	      0.88248514	     -0.00045085	     -0.21039687	     -0.00000000	     -0.00000001	     23.28360644
      1.24996611	     -0.05878122	     -0.00046837	     -0.20062708	     -0.05562707	      0.88248259	     -0.00045263	     -0.21040101	     -0.00000000	     -0.00000001	     23.38659295
      1.25122925	     -0.05866761	     -0.00046234	     -0.20051477	     -0.05561919	      0.88248040	     -0.00045423	     -0.21040251	     -0.00000000	     -0.00000001	     23.63714785
      1.25249238	     -0.05854611	     -0.00045848	     -0.20039449	     -0.05561118	      0.88247833	     -0.00045582	     -0.21040167	     -0.00000000	     -0.00000001	     23.83604732
      1.25401734	     -0.05837570	     -0.00045170	     -0.20022559	     -0.05560134	      0.88247598	     -0.00045775	     -0.21039743	     -0.00000000	     -0.00000001	     24.15059093
      1.25554230	     -0.05819256	     -0.00044740	     -0.20004385	     -0.05559133	      0.88247380	     -0.00045967	     -0.21038947	     -0.00000000	     -0.00000001	     24.47998714
      1.25679719	     -0.05802163	     -0.00044133	     -0.19987411	     -0.05558297	      0.88247215	     -0.00046126	     -0.21038016	     -0.00000000	     -0.00000001	     24.77655558
      1.25805207	     -0.05784427	     -0.00043781	     -0.19969785	     -0.05557449	      0.88247064	     -0.00046284	     -0.21036825	     -0.00000000	     -0.00000001	     25.10523544
      1.25958822	     -0.05760686	     -0.00043156	     -0.19946178	     -0.05556397	      0.88246898	     -0.00046477	     -0.21035014	     -0.00000000	     -0.00000001	     25.52265097
      1.26112437	     -0.05736158	     -0.00042855	     -0.19921769	     -0.05555330	      0.88246755	     -0.00046670	     -0.21032812	     -0.00000000	     -0.00000001	     26.01435723
      1.26229682	     -0.05715941	     -0.00042363	     -0.19901647	     -0.05554506	      0.88246661	     -0.00046817	     -0.21030882	     -0.00000000	     -0.00000001	     26.32099598
      1.26346926	     -0.05695653	     -0.00042144	     -0.19881443	     -0.05553674	      0.88246582	     -0.00046964	     -0.21028736	     -0.00000000	     -0.00000000	     26.70530946
      1.26508025	     -0.05666567	     -0.00041748	     -0.19852468	     -0.05552518	      0.88246498	     -0.00047166	     -0.21025455	     -0.00000000	     -0.00000000	     27.21408885
      1.26652248	     -0.05640187	     -0.00041628	     -0.19826174	     -0.05551472	      0.88246448	     -0.00047346	     -0.21022201	     -0.00000000	     -0.00000000	     27.73679765
      1.26796471	     -0.05612479	     -0.00041199	     -0.19798557	     -0.05550415	      0.88246421	     -0.00047525	     -0.21018668	     -0.00000000	     -0.00000000	     28.18200157
      1.26913624	     -0.05590316	     -0.00041234	     -0.19776452	     -0.05549550	      0.88246418	     -0.00047671	     -0.21015595	     -0.00000000	      0.00000000	     28.62496393
      1.27030777	     -0.05567383	     -0.00041035	     -0.19753579	     -0.05548680	      0.88246431	     -0.00047815	     -0.21012356	     -0.00000000	      0.00000000	     29.01396505
      1.27183971	     -0.05537427	     -0.00040966	     -0.19723691	     -0.05547534	      0.88246474	     -0.00048004	     -0.21007879	     -0.00000000	      0.00000000	     29.57556919
      1.27337164	     -0.05506491	     -0.00040606	     -0.19692826	     -0.05546379	      0.88246546	     -0.00048191	     -0.21003150	     -0.00000000	      0.00000000	     30.09810704
      1.27447366	     -0.05484603	     -0.00040678	     -0.19670974	     -0.05545544	      0.88246615	     -0.00048326	     -0.20999594	     -0.00000000	      0.00000000	     30.50074794
      1.27557567	     -0.05462101	     -0.00040486	     -0.19648514	     -0.05544706	      0.88246700	     -0.00048459	     -0.20995921	     -0.00000000	      0.00000001	     30.88666581
      1.27719333	     -0.05429034	     -0.00040341	     -0.19615498	     -0.05543470	      0.88246852	     -0.00048654	     -0.20990324	     -0.00000000	      0.00000001	     31.46921157
      1.27853098	     -0.05401235	     -0.00040051	     -0.19587741	     -0.05542444	      0.88247002	     -0.00048814	     -0.20985530	     -0.00000000	      0.00000001	     31.95141082
      1.27986864	     -0.05373793	     -0.00039999	     -0.19560329	     -0.05541415	      0.88247173	     -0.00048973	     -0.20980595	     -0.00000000	      0.00000001	     32.44125729
      1.28120629	     -0.05345822	     -0.00039597	     -0.19532393	     -0.05540383	      0.88247366	     -0.00049130	     -0.20975539	     -0.00000000	      0.00000001	     32.94619448
      1.28254394	     -0.05318407	     -0.00039575	     -0.19504997	     -0.05539349	      0.88247579	     -0.00049287	     -0.20970367	     -0.00000000	      0.00000001	     33.44742156
      1.28369288	     -0.05294220	     -0.00039183	     -0.19480833	     -0.05538460	      0.88247778	     -0.00049420	     -0.20965843	     -0.00000000	      0.00000001	     33.88957932
      1.28484182	     -0.05270304	     -0.00039104	     -0.19456928	     -0.05537571	      0.88247992	     -0.00049552	     -0.20961242	     -0.00000000	      0.00000001	     34.32183540
      1.28626180	     -0.05240529	     -0.00038822	     -0.19427168	     -0.05536471	      0.88248276	     -0.00049714	     -0.20955468	     -0.00000000	      0.00000001	     34.86634321
      1.28768178	     -0.05211367	     -0.00038818	     -0.19398005	     -0.05535372	      0.88248581	     -0.00049874	     -0.20949608	     -0.00000000	      0.00000002	     35.38315650
      1.28878174	     -0.05188549	     -0.00038466	     -0.19375194	     -0.05534521	      0.88248831	     -0.00049997	     -0.20945023	     -0.00000000	      0.00000002	     35.79308120
      1.28988171	     -0.05166107	     -0.00038355	     -0.19352748	     -0.05533671	      0.88249092	     -0.00050118	     -0.20940399	     -0.00000000	      0.00000002	     36.19722129
      1.29135027	     -0.05136020	     -0.00038009	     -0.19322657	     -0.05532539	      0.88249457	     -0.00050279	     -0.20934174	     -0.00000000	      0.00000002	     36.76585511
      1.29266960	     -0.05109357	     -0.00037901	     -0.19295980	     -0.05531524	      0.88249801	     -0.00050422	     -0.20928533	     -0.00000000	      0.00000002	     37.24877336
      1.29398893	     -0.05082631	     -0.00037456	     -0.19269245	     -0.05530512	      0.88250159	     -0.00050563	     -0.20922857	     -0.00000000	      0.00000002	     37.75607810
      1.29510586	     -0.05060721	     -0.00037456	     -0.19247313	     -0.05529658	      0.88250471	     -0.00050681	     -0.20918028	     -0.00000000	      0.00000002	     38.14441879
      1.29622280	     -0.05038815	     -0.00037198	     -0.19225389	     -0.05528807	      0.88250793	     -0.00050798	     -0.20913185	     -0.00000000	      0.00000002	     38.56122281
      1.29759996	     -0.05012182	     -0.00037069	     -0.19198725	     -0.05527761	      0.88251200	     -0.00050941	     -0.20907195	     -0.00000000	      0.00000002	     39.06766057
      1.29897711	     -0.04985681	     -0.00036635	     -0.19172196	     -0.05526721	      0.88251619	     -0.00051081	     -0.20901192	     -0.00000000	      0.00000002	     39.58243595
      1.30004737	     -0.04965531	     -0.00036581	     -0.19152013	     -0.05525917	      0.88251951	     -0.00051189	     -0.20896522	     -0.00000000	      0.00000002	     39.95194898
      1.30111762	     -0.04945366	     -0.00036288	     -0.19131820	     -0.05525117	      0.88252289	     -0.00051296	     -0.20891851	     -0.00000000	      0.00000002	     40.33909226
      1.30254359	     -0.04918878	     -0.00036074	     -0.19105285	     -0.05524056	      0.88252747	     -0.00051437	     -0.20885628	     -0.00000000	      0.00000002	     40.85585817
      1.30396955	     -0.04892530	     -0.00035599	     -0.19078893	     -0.05523004	      0.88253213	     -0.00051575	     -0.20879410	     -0.00000000	      0.00000002	     41.39539902
      1.30497042	     -0.04874428	     -0.00035573	     -0.19060748	     -0.05522270	      0.88253544	     -0.00051671	     -0.20875051	     -0.00000000	      0.00000002	     41.73671738
      1.30597129	     -0.04856400	     -0.00035331	     -0.19042682	     -0.05521540	      0.88253878	     -0.00051766	     -0.20870699	     -0.00000000	      0.00000002	     42.09846473
      1.30749861	     -0.04829240	     -0.00034969	     -0.19015458	     -0.05520436	      0.88254392	     -0.00051908	     -0.20864075	     -0.00000000	      0.00000002	     42.65824067
      1.30874954	     -0.04807155	     -0.00034496	     -0.18993323	     -0.05519539	      0.88254817	     -0.00052023	     -0.20858667	     -0.00000000	      0.00000002	     43.09860776
      1.31000047	     -0.04785320	     -0.00034185	     -0.18971430	     -0.05518650	      0.88255245	     -0.00052136	     -0.20853275	     -0.00000000	      0.00000002	     43.55277499
      1.31125140	     -0.04763522	     -0.00033597	     -0.18949579	     -0.05517770	      0.88255674	     -0.00052248	     -0.20847900	     -0.00000000	      0.00000002	     44.01192683
      1.31250232	     -0.04742030	     -0.00033344	     -0.18928020	     -0.05516898	      0.88256105	     -0.00052357	     -0.20842539	     -0.00000000	      0.00000002	     44.49494722
      1.31354653	     -0.04724184	     -0.00032815	     -0.18910125	     -0.05516176	      0.88256465	     -0.00052448	     -0.20838080	     -0.00000000	      0.00000002	     44.86042380
      1.31459073	     -0.04706667	     -0.00032531	     -0.18892551	     -0.05515461	      0.88256826	     -0.00052537	     -0.20833635	     -0.00000000	      0.00000002	     45.25045521
      1.31595163	     -0.04684021	     -0.00032071	     -0.18869828	     -0.05514539	      0.88257295	     -0.00052651	     -0.20827870	     -0.00000000	      0.00000002	     45.75178935
      1.31731252	     -0.04661729	     -0.00031893	     -0.18847447	     -0.05513629	      0.88257764	     -0.00052763	     -0.20822145	     -0.00000000	      0.00000002	     46.27266788
      1.31833273	     -0.04645387	     -0.00031558	     -0.18831043	     -0.05512954	      0.88258115	     -0.00052846	     -0.20817890	     -0.00000000	      0.00000002	     46.59484043
      1.31935293	     -0.04629451	     -0.00031411	     -0.18815036	     -0.05512287	      0.88258465	     -0.00052927	     -0.20813673	     -0.00000000	      0.00000002	     46.94687187
      1.32075681	     -0.04607918	     -0.00031043	     -0.18793407	     -0.05511380	      0.88258946	     -0.00053037	     -0.20807934	     -0.00000000	      0.00000002	     47.42411480
      1.32201106	     -0.04589116	     -0.00030827	     -0.18774514	     -0.05510581	      0.88259372	     -0.00053134	     -0.20802870	     -0.00000000	      0.00000002	     47.86069581
      1.32326531	     -0.04570736	     -0.00030314	     -0.18756047	     -0.05509793	      0.88259797	     -0.00053228	     -0.20797868	     -0.00000000	      0.00000002	     48.26058743
      1.32430479	     -0.04555973	     -0.00030147	     -0.18741204	     -0.05509150	      0.88260147	     -0.00053306	     -0.20793772	     -0.00000000	      0.00000002	     48.59812732
      1.32534427	     -0.04541664	     -0.00029769	     -0.18726817	     -0.05508514	      0.88260495	     -0.00053381	     -0.20789725	     -0.00000000	      0.00000002	     48.89980476
      1.32667034	     -0.04524306	     -0.00029434	     -0.18709354	     -0.05507716	      0.88260936	     -0.00053476	     -0.20784644	     -0.00000000	      0.00000002	     49.29077007
      1.32799641	     -0.04508022	     -0.00028920	     -0.18692967	     -0.05506931	      0.88261373	     -0.00053569	     -0.20779668	     -0.00000000	      0.00000002	     49.63764390
      1.32900773	     -0.04496454	     -0.00028791	     -0.18681311	     -0.05506342	      0.88261703	     -0.00053638	     -0.20775954	     -0.00000000	      0.00000002	     49.90817878
      1.33001905	     -0.04485596	     -0.00028489	     -0.18670368	     -0.05505762	      0.88262031	     -0.00053706	     -0.20772317	     -0.00000000	      0.00000002	     50.13661950
      1.33139092	     -0.04472142	     -0.00028212	     -0.18656792	     -0.05504988	      0.88262471	     -0.00053796	     -0.20767520	     -0.00000000	      0.00000002	     50.45059473
      1.33276279	     -0.04460139	     -0.00027761	     -0.18644671	     -0.05504230	      0.88262904	     -0.00053884	     -0.20762894	     -0.00000000	      0.00000002	     50.70550664
      1.33372104	     -0.04452610	     -0.00027717	     -0.18637050	     -0.05503709	      0.88263204	     -0.00053944	     -0.20759771	     -0.00000000	      0.00000002	     50.90930869
      1.33467929	     -0.04445686	     -0.00027506	     -0.18630038	     -0.05503197	      0.88263499	     -0.00054003	     -0.20756740	     -0.00000000	      0.00000002	     51.07472289
      1.33614516	     -0.04436207	     -0.00027302	     -0.18620420	     -0.05502429	      0.88263945	     -0.00054090	     -0.20752282	     -0.00000000	      0.00000002	     51.34996923
      1.33735623	     -0.04429305	     -0.00027038	     -0.18613405	     -0.05501808	      0.88264306	     -0.00054161	     -0.20748763	     -0.00000000	      0.00000002	     51.52587449
      1.33856729	     -0.04423236	     -0.00026964	     -0.18607217	     -0.05501200	      0.88264660	     -0.00054230	     -0.20745389	     -0.00000000	      0.00000002	     51.75391652
      1.33977835	     -0.04417959	     -0.00026661	     -0.18601827	     -0.05500605	      0.88265008	     -0.00054297	     -0.20742161	     -0.00000000	      0.00000002	     51.87598374
      1.34085954	     -0.04413956	     -0.00026625	     -0.18597716	     -0.05500084	      0.88265312	     -0.00054355	     -0.20739400	     -0.00000000	      0.00000002	     52.05870726
      1.34194073	     -0.04410596	     -0.00026386	     -0.18594254	     -0.05499573	      0.88265610	     -0.00054412	     -0.20736753	     -0.00000000	      0.00000002	     52.14378753
      1.34302191	     -0.04407870	     -0.00026293	     -0.18591422	     -0.05499073	      0.88265901	     -0.00054467	     -0.20734219	     -0.00000000	      0.00000002	     52.28022061
      1.34440598	     -0.04405288	     -0.00026042	     -0.18588707	     -0.05498447	      0.88266264	     -0.00054536	     -0.20731140	     -0.00000000	      0.00000002	     52.37530288
      1.34550385	     -0.04403967	     -0.00026029	     -0.18587275	     -0.05497963	      0.88266545	     -0.00054589	     -0.20728829	     -0.00000000	      0.00000002	     52.51529754
      1.34660173	     -0.04403268	     -0.00025843	     -0.18586472	     -0.05497489	      0.88266818	     -0.00054640	     -0.20726633	     -0.00000000	      0.00000002	     52.55157772
      1.34769960	     -0.04403137	     -0.00025817	     -0.18586231	     -0.05497025	      0.88267083	     -0.00054690	     -0.20724553	     -0.00000000	      0.00000002	     52.64821727
      1.34907368	     -0.04403936	     -0.00025636	     -0.18586897	     -0.05496459	      0.88267405	     -0.00054750	     -0.20722116	     -0.00000000	      0.00000002	     52.66760553
      1.35015411	     -0.04405273	     -0.00025681	     -0.18588126	     -0.05496026	      0.88267649	     -0.00054796	     -0.20720329	     -0.00000000	      0.00000002	     52.77047067
      1.35123454	     -0.04407189	     -0.00025550	     -0.18589939	     -0.05495602	      0.88267885	     -0.00054841	     -0.20718657	     -0.00000000	      0.00000001	     52.75940159
      1.35231497	     -0.04409679	     -0.00025547	     -0.18592323	     -0.05495188	      0.88268113	     -0.00054884	     -0.20717097	     -0.00000000	      0.00000001	     52.81020781
      1.35374882	     -0.04413848	     -0.00025422	     -0.18596355	     -0.05494654	      0.88268404	     -0.00054939	     -0.20715197	     -0.00000000	      0.00000001	     52.76902531
      1.35482566	     -0.04417634	     -0.00025499	     -0.18600035	     -0.05494263	      0.88268612	     -0.00054979	     -0.20713897	     -0.00000000	      0.00000001	     52.82018878
      1.35590250	     -0.04421965	     -0.00025412	     -0.18604266	     -0.05493882	      0.88268813	     -0.00055017	     -0.20712705	     -0.00000000	      0.00000001	     52.74031944
      1.35720608	     -0.04427908	     -0.00025453	     -0.18610085	     -0.05493434	      0.88269045	     -0.00055062	     -0.20711404	     -0.00000000	      0.00000001	     52.73637472
      1.35837424	     -0.04433885	     -0.00025302	     -0.18615957	     -0.05493043	      0.88269242	     -0.00055100	     -0.20710370	     -0.00000000	      0.00000001	     52.57840508
      1.35954240	     -0.04440487	     -0.00025378	     -0.18622449	     -0.05492663	      0.88269429	     -0.00055136	     -0.20709459	     -0.00000000	      0.00000001	     52.55859662
      1.36071056	     -0.04447657	     -0.00025232	     -0.18629517	     -0.05492293	      0.88269606	     -0.00055171	     -0.20708669	     -0.00000000	      0.00000001	     52.35091083
      1.36187872	     -0.04455382	     -0.00025325	     -0.18637135	     -0.05491934	      0.88269774	     -0.00055205	     -0.20707998	     -0.00000000	      0.00000001	     52.30225486
      1.36304688	     -0.04463633	     -0.00025180	     -0.18645287	     -0.05491585	      0.88269931	     -0.00055237	     -0.20707443	     -0.00000000	      0.00000001	     52.05010484
      1.36421504	     -0.04472416	     -0.00025291	     -0.18653965	     -0.05491245	      0.88270079	     -0.00055267	     -0.20707000	     -0.00000000	      0.00000001	     51.97416276
      1.36538320	     -0.04481698	     -0.00025157	     -0.18663151	     -0.05490916	      0.88270217	     -0.00055296	     -0.20706668	     -0.00000000	      0.00000001	     51.68272469
      1.36655136	     -0.04491477	     -0.00025284	     -0.18672827	     -0.05490596	      0.88270345	     -0.00055323	     -0.20706443	     -0.00000000	      0.00000001	     51.58044231
      1.36771952	     -0.04501728	     -0.00025161	     -0.18682985	     -0.05490285	      0.88270464	     -0.00055348	     -0.20706323	     -0.00000000	      0.00000001	     51.25465754
      1.36888768	     -0.04512433	     -0.00025299	     -0.18693591	     -0.05489983	      0.88270573	     -0.00055372	     -0.20706306	     -0.00000000	      0.00000001	     51.12825250
      1.37005584	     -0.04523562	     -0.00025190	     -0.18704630	     -0.05489691	      0.88270673	     -0.00055395	     -0.20706389	     -0.00000000	      0.00000001	     50.77687946
      1.37122400	     -0.04535125	     -0.00025349	     -0.18716098	     -0.05489407	      0.88270764	     -0.00055416	     -0.20706568	     -0.00000000	      0.00000001	     50.62909973
      1.37239216	     -0.04547103	     -0.00025287	     -0.18727988	     -0.05489132	      0.88270846	     -0.00055435	     -0.20706841	     -0.00000000	      0.00000000	     50.25980237
      1.37356032	     -0.04559447	     -0.00025470	     -0.18740240	     -0.05488865	      0.88270919	     -0.00055453	     -0.20707205	     -0.00000000	      0.00000000	     50.09098303
      1.37472848	     -0.04572142	     -0.00025431	     -0.18752851	     -0.05488606	      0.88270984	     -0.00055470	     -0.20707655	     -0.00000000	      0.00000000	     49.70808787
      1.37589664	     -0.04585172	     -0.00025614	     -0.18765793	     -0.05488355	      0.88271040	     -0.00055485	     -0.20708190	     -0.00000000	      0.00000000	     49.51524751
      1.37706480	     -0.04598509	     -0.00025595	     -0.18779050	     -0.05488111	      0.88271088	     -0.00055498	     -0.20708806	      0.00000000	      0.00000000	     49.12442186
      1.37823296	     -0.04612131	     -0.00025773	     -0.18792588	     -0.05487875	      0.88271129	     -0.00055510	     -0.20709501	      0.00000000	      0.00000000	     48.90864665
      1.37940112	     -0.04626013	     -0.00025776	     -0.18806394	     -0.05487646	      0.88271161	     -0.00055520	     -0.20710269	      0.00000000	      0.00000000	     48.51663900
      1.38056928	     -0.04640138	     -0.00025949	     -0.18820440	     -0.05487424	      0.88271187	     -0.00055529	     -0.20711109	      0.00000000	      0.00000000	     48.27855768
      1.38173744	     -0.04654514	     -0.00025952	     -0.18834744	     -0.05487209	      0.88271205	     -0.00055537	     -0.20712016	      0.00000000	      0.00000000	     47.88633755
      1.38290560	     -0.04669186	     -0.00026104	     -0.18849342	     -0.05486999	      0.88271216	     -0.00055543	     -0.20712987	      0.00000000	      0.00000000	     47.62802345
      1.38407376	     -0.04684051	     -0.00026119	     -0.18864140	     -0.05486796	      0.88271220	     -0.00055547	     -0.20714020	      0.00000000	      0.00000000	     47.23878284
      1.38548283	     -0.04702233	     -0.00026318	     -0.18882238	     -0.05486559	      0.88271217	     -0.00055551	     -0.20715341	      0.00000000	     -0.00000000	     46.94756595
      1.38655950	     -0.04716289	     -0.00026285	     -0.18896239	     -0.05486383	      0.88271208	     -0.00055552	     -0.20716405	      0.00000000	     -0.00000000	     46.50600525
      1.38763616	     -0.04730485	     -0.00026429	     -0.18910375	     -0.05486211	      0.88271195	     -0.00055552	     -0.20717513	      0.00000000	     -0.00000000	     46.24506257
      1.38900876	     -0.04748764	     -0.00026491	     -0.18928586	     -0.05485998	      0.88271171	     -0.00055551	     -0.20718985	      0.00000000	     -0.00000000	     45.76990365
      1.39038136	     -0.04767231	     -0.00026770	     -0.18946981	     -0.05485792	      0.88271139	     -0.00055547	     -0.20720521	      0.00000000	     -0.00000000	     45.52423278
      1.39140385	     -0.04781091	     -0.00026749	     -0.18960796	     -0.05485642	      0.88271111	     -0.00055543	     -0.20721704	      0.00000000	     -0.00000000	     45.04891329
      1.39242635	     -0.04795032	     -0.00026906	     -0.18974689	     -0.05485496	      0.88271080	     -0.00055538	     -0.20722918	      0.00000000	     -0.00000000	     44.77650414
      1.39388737	     -0.04815046	     -0.00027066	     -0.18994640	     -0.05485291	      0.88271028	     -0.00055529	     -0.20724703	      0.00000000	     -0.00000000	     44.27006768
      1.39515281	     -0.04832418	     -0.00027357	     -0.19011956	     -0.05485118	      0.88270978	     -0.00055520	     -0.20726291	      0.00000000	     -0.00000000	     43.95821107
      1.39641824	     -0.04849729	     -0.00027424	     -0.19029220	     -0.05484949	      0.88270923	     -0.00055509	     -0.20727913	      0.00000000	     -0.00000000	     43.44133798
      1.39768368	     -0.04867144	     -0.00027740	     -0.19046583	     -0.05484784	      0.88270864	     -0.00055496	     -0.20729564	      0.00000000	     -0.00000000	     43.19339182
      1.39881707	     -0.04882675	     -0.00027785	     -0.19062078	     -0.05484638	      0.88270807	     -0.00055484	     -0.20731063	      0.00000000	     -0.00000000	     42.68845153
      1.39995045	     -0.04898104	     -0.00028022	     -0.19077467	     -0.05484495	      0.88270746	     -0.00055470	     -0.20732577	      0.00000000	     -0.00000000	     42.41615607
      1.40108384	     -0.04913476	     -0.00028165	     -0.19092804	     -0.05484353	      0.88270683	     -0.00055455	     -0.20734101	      0.00000000	     -0.00000000	     42.00459974
      1.40256858	     -0.04933416	     -0.00028484	     -0.19112698	     -0.05484170	      0.88270595	     -0.00055433	     -0.20736106	      0.00000000	     -0.00000000	     41.63556115
      1.40374146	     -0.04949000	     -0.00028577	     -0.19128254	     -0.05484027	      0.88270523	     -0.00055415	     -0.20737692	      0.00000000	     -0.00000000	     41.15093935
      1.40491435	     -0.04964431	     -0.00028853	     -0.19143653	     -0.05483886	      0.88270447	     -0.00055395	     -0.20739277	      0.00000000	     -0.00000000	     40.87908739
      1.40608723	     -0.04979700	     -0.00029012	     -0.19158895	     -0.05483745	      0.88270369	     -0.00055374	     -0.20740856	      0.00000000	     -0.00000000	     40.45531569
      1.40753926	     -0.04998361	     -0.00029388	     -0.19177522	     -0.05483572	      0.88270270	     -0.00055346	     -0.20742800	      0.00000000	     -0.00000000	     40.13262916
      1.40870458	     -0.05013132	     -0.00029542	     -0.19192271	     -0.05483433	      0.88270187	     -0.00055323	     -0.20744348	      0.00000000	     -0.00000000	     39.64944139
      1.40986990	     -0.05027702	     -0.00029900	     -0.19206817	     -0.05483295	      0.88270102	     -0.00055298	     -0.20745882	      0.00000000	     -0.00000001	     39.40056438
      1.41103523	     -0.05042056	     -0.00030171	     -0.19221151	     -0.05483156	      0.88270016	     -0.00055272	     -0.20747401	      0.00000000	     -0.00000001	     39.00093171
      1.41254157	     -0.05060257	     -0.00030712	     -0.19239324	     -0.05482976	      0.88269901	     -0.00055237	     -0.20749336	      0.00000000	     -0.00000001	     38.69933915
      1.41371345	     -0.05074117	     -0.00031009	     -0.19253167	     -0.05482836	      0.88269810	     -0.00055208	     -0.20750818	      0.00000000	     -0.00000001	     38.22475218
      1.41488532	     -0.05087697	     -0.00031515	     -0.19266726	     -0.05482694	      0.88269718	     -0.00055179	     -0.20752276	      0.00000000	     -0.00000001	     38.01646571
      1.41605720	     -0.05100983	     -0.00031946	     -0.19279997	     -0.05482552	      0.88269624	     -0.00055149	     -0.20753710	      0.00000000	     -0.00000001	     37.64010377
      1.41759247	     -0.05117919	     -0.00032706	     -0.19296908	     -0.05482363	      0.88269499	     -0.00055107	     -0.20755548	      0.00000000	     -0.00000001	     37.39970685
      1.41876379	     -0.05130463	     -0.00033166	     -0.19309439	     -0.05482217	      0.88269402	     -0.00055075	     -0.20756919	      0.00000000	     -0.00000001	     36.93273980
      1.41993512	     -0.05142667	     -0.00033828	     -0.19321626	     -0.05482069	      0.88269304	     -0.00055041	     -0.20758261	      0.00000000	     -0.00000001	     36.77550109
      1.42110644	     -0.05154518	     -0.00034416	     -0.19333464	     -0.05481920	      0.88269205	     -0.00055007	     -0.20759575	      0.00000000	     -0.00000001	     36.43082610
      1.42268532	     -0.05169929	     -0.00035391	     -0.19348855	     -0.05481715	      0.88269070	     -0.00054960	     -0.20761298	      0.00000000	     -0.00000001	     36.24633639
      1.42385603	     -0.05180928	     -0.00035988	     -0.19359844	     -0.05481560	      0.88268970	     -0.00054924	     -0.20762542	      0.00000000	     -0.00000001	     35.78728426
      1.42502673	     -0.05191559	     -0.00036773	     -0.19370461	     -0.05481403	      0.88268868	     -0.00054888	     -0.20763756	      0.00000000	     -0.00000001	     35.67277806
      1.42645640	     -0.05204034	     -0.00037616	     -0.19382925	     -0.05481207	      0.88268743	     -0.00054842	     -0.20765200	      0.00000000	     -0.00000001	     35.23288573
      1.42773554	     -0.05214723	     -0.00038562	     -0.19393599	     -0.05481029	      0.88268630	     -0.00054800	     -0.20766455	      0.00000000	     -0.00000001	     35.21087897
      1.42901468	     -0.05224964	     -0.00039320	     -0.19403833	     -0.05480847	      0.88268516	     -0.00054758	     -0.20767676	      0.00000000	     -0.00000001	     34.72805861
      1.43029382	     -0.05234765	     -0.00040318	     -0.19413621	     -0.05480662	      0.88268402	     -0.00054715	     -0.20768864	      0.00000000	     -0.00000001	     34.75127707
      1.43157296	     -0.05244127	     -0.00041101	     -0.19422978	     -0.05480473	      0.88268287	     -0.00054671	     -0.20770020	      0.00000000	     -0.00000001	     34.24967723
      1.43285210	     -0.05253060	     -0.00042135	     -0.19431899	     -0.05480280	      0.88268172	     -0.00054626	     -0.20771145	      0.00000000	     -0.00000001	     34.30806845
      1.43413124	     -0.05261572	     -0.00042931	     -0.19440409	     -0.05480084	      0.88268057	     -0.00054581	     -0.20772238	      0.00000000	     -0.00000001	     33.79641746
      1.43541038	     -0.05269680	     -0.00043992	     -0.19448506	     -0.05479883	      0.88267941	     -0.00054535	     -0.20773301	      0.00000000	     -0.00000001	     33.88162044
      1.43668952	     -0.05277390	     -0.00044800	     -0.19456215	     -0.05479678	      0.88267825	     -0.00054489	     -0.20774336	      0.00000000	     -0.00000001	     33.37225478
      1.43796866	     -0.05284699	     -0.00045878	     -0.19463516	     -0.05479469	      0.88267708	     -0.00054442	     -0.20775342	      0.00000000	     -0.00000001	     33.47810234
      1.43924780	     -0.05291579	     -0.00046687	     -0.19470396	     -0.05479256	      0.88267592	     -0.00054394	     -0.20776318	      0.00000000	     -0.00000001	     32.98316759
      1.44052694	     -0.05297993	     -0.00047758	     -0.19476804	     -0.05479039	      0.88267475	     -0.00054345	     -0.20777265	      0.00000000	     -0.00000001	     33.10715317
      1.44180609	     -0.05303915	     -0.00048548	     -0.19482729	     -0.05478817	      0.88267358	     -0.00054296	     -0.20778178	      0.00000000	     -0.00000001	     32.63983878
      1.44308523	     -0.05309343	     -0.00049598	     -0.19488154	     -0.05478591	      0.88267241	     -0.00054247	     -0.20779056	      0.00000000	     -0.00000001	     32.77803854
      1.44436437	     -0.05314281	     -0.00050368	     -0.19493097	     -0.05478360	      0.88267125	     -0.00054197	     -0.20779896	      0.00000000	     -0.00000001	     32.34455340
      1.44564351	     -0.05318714	     -0.00051390	     -0.19497528	     -0.05478126	      0.88267008	     -0.00054146	     -0.20780697	      0.00000000	     -0.00000001	     32.49216810
      1.44692265	     -0.05322646	     -0.00052128	     -0.19501468	     -0.05477886	      0.88266892	     -0.00054095	     -0.20781455	      0.00000000	     -0.00000001	     32.09619535
      1.44820179	     -0.05326100	     -0.00053117	     -0.19504922	     -0.05477643	      0.88266776	     -0.00054044	     -0.20782169	      0.00000000	     -0.00000001	     32.25398115
      1.44948093	     -0.05329093	     -0.00053835	     -0.19507924	     -0.05477395	      0.88266660	     -0.00053992	     -0.20782839	      0.00000000	     -0.00000001	     31.89972450
      1.45076007	     -0.05331645	     -0.00054798	     -0.19510477	     -0.05477142	      0.88266545	     -0.00053939	     -0.20783464	      0.00000000	     -0.00000001	     32.06621771
      1.45203921	     -0.05333765	     -0.00055499	     -0.19512608	     -0.05476886	      0.88266430	     -0.00053887	     -0.20784043	      0.00000000	     -0.00000001	     31.75205098
      1.45331835	     -0.05335460	     -0.00056441	     -0.19514305	     -0.05476625	      0.88266316	     -0.00053833	     -0.20784577	      0.00000000	     -0.00000001	     31.93019825
      1.45459749	     -0.05336717	     -0.00057128	     -0.19515573	     -0.05476359	      0.88266202	     -0.00053780	     -0.20785065	      0.00000000	     -0.00000001	     31.65672918
      1.45587663	     -0.05337550	     -0.00058046	     -0.19516410	     -0.05476090	      0.88266089	     -0.00053726	     -0.20785507	      0.00000000	     -0.00000001	     31.84577385
      1.45715577	     -0.05337970	     -0.00058715	     -0.19516841	     -0.05475816	      0.88265977	     -0.00053673	     -0.20785902	      0.00000000	     -0.00000001	     31.60682342
      1.45843491	     -0.05337981	     -0.00059610	     -0.19516856	     -0.05475538	      0.88265866	     -0.00053619	     -0.20786251	      0.00000000	     -0.00000001	     31.80807824
      1.45971405	     -0.05337567	     -0.00060262	     -0.19516454	     -0.05475256	      0.88265755	     -0.00053564	     -0.20786554	      0.00000000	     -0.00000001	     31.60287487
      1.46099319	     -0.05336742	     -0.00061132	     -0.19515633	     -0.05474970	      0.88265646	     -0.00053510	     -0.20786810	      0.00000000	     -0.00000001	     31.81613572
      1.46227233	     -0.05335515	     -0.00061767	     -0.19514417	     -0.05474680	      0.88265537	     -0.00053456	     -0.20787019	      0.00000000	     -0.00000001	     31.63973459
      1.46355147	     -0.05333911	     -0.00062618	     -0.19512818	     -0.05474387	      0.88265430	     -0.00053401	     -0.20787181	      0.00000000	     -0.00000001	     31.86424956
      1.46483061	     -0.05331941	     -0.00063243	     -0.19510860	     -0.05474089	      0.88265323	     -0.00053347	     -0.20787299	      0.00000000	     -0.00000001	     31.71345402
      1.46610975	     -0.05329556	     -0.00064083	     -0.19508479	     -0.05473788	      0.88265218	     -0.00053292	     -0.20787371	      0.00000000	     -0.00000001	     31.95858887
      1.46738889	     -0.05326583	     -0.00064690	     -0.19505517	     -0.05473484	      0.88265113	     -0.00053238	     -0.20787396	      0.00000000	     -0.00000001	     31.85366558
      1.46866803	     -0.05322764	     -0.00065492	     -0.19501702	     -0.05473176	      0.88265010	     -0.00053184	     -0.20787363	      0.00000000	     -0.00000001	     32.15422013
      1.46994717	     -0.05317869	     -0.00066044	     -0.19496819	     -0.05472865	      0.88264908	     -0.00053130	     -0.20787259	      0.00000000	     -0.00000001	     32.11801931
      1.47122631	     -0.05311887	     -0.00066788	     -0.19490844	     -0.05472550	      0.88264808	     -0.00053076	     -0.20787068	      0.00000000	     -0.00000001	     32.46361652
      1.47250545	     -0.05304942	     -0.00067287	     -0.19483911	     -0.05472233	      0.88264709	     -0.00053022	     -0.20786780	      0.00000000	     -0.00000001	     32.45270923
      1.47378459	     -0.05297139	     -0.00067993	     -0.19476113	     -0.05471913	      0.88264612	     -0.00052969	     -0.20786392	      0.00000000	     -0.00000001	     32.81570224
      1.47506373	     -0.05288478	     -0.00068437	     -0.19467463	     -0.05471590	      0.88264517	     -0.00052915	     -0.20785902	      0.00000000	     -0.00000000	     32.82387636
      1.47634287	     -0.05279031	     -0.00069100	     -0.19458020	     -0.05471265	      0.88264425	     -0.00052862	     -0.20785307	      0.00000000	     -0.00000000	     33.22485791
      1.47762201	     -0.05268852	     -0.00069490	     -0.19447851	     -0.05470938	      0.88264335	     -0.00052809	     -0.20784610	      0.00000000	     -0.00000000	     33.25383651
      1.47890115	     -0.05257928	     -0.00070124	     -0.19436928	     -0.05470610	      0.88264248	     -0.00052757	     -0.20783811	      0.00000000	     -0.00000000	     33.71047464
      1.48018029	     -0.05246317	     -0.00070448	     -0.19425326	     -0.05470279	      0.88264165	     -0.00052705	     -0.20782912	      0.00000000	     -0.00000000	     33.75120070
      1.48145943	     -0.05234176	     -0.00071057	     -0.19413182	     -0.05469948	      0.88264085	     -0.00052653	     -0.20781915	      0.00000000	     -0.00000000	     34.25360528
      1.48273858	     -0.05221602	     -0.00071314	     -0.19400615	     -0.05469615	      0.88264009	     -0.00052602	     -0.20780829	      0.00000000	     -0.00000000	     34.27622857
      1.48386216	     -0.05210256	     -0.00071806	     -0.19389265	     -0.05469323	      0.88263946	     -0.00052558	     -0.20779806	      0.00000000	     -0.00000000	     34.70545047
      1.48498575	     -0.05198730	     -0.00072095	     -0.19377738	     -0.05469031	      0.88263886	     -0.00052513	     -0.20778724	     -0.00000000	     -0.00000000	     34.86670986
      1.48638774	     -0.05184207	     -0.00072604	     -0.19363208	     -0.05468665	      0.88263816	     -0.00052459	     -0.20777303	     -0.00000000	     -0.00000000	     35.28999953
      1.48778973	     -0.05169347	     -0.00072935	     -0.19348344	     -0.05468301	      0.88263752	     -0.00052405	     -0.20775812	     -0.00000000	     -0.00000000	     35.49011036
      1.48891259	     -0.05157205	     -0.00073410	     -0.19336190	     -0.05468009	      0.88263705	     -0.00052363	     -0.20774569	     -0.00000000	     -0.00000000	     35.94624643
      1.49003545	     -0.05144945	     -0.00073699	     -0.19323922	     -0.05467719	      0.88263662	     -0.00052321	     -0.20773286	     -0.00000000	     -0.00000000	     36.15234038
      1.49145448	     -0.05129416	     -0.00074193	     -0.19308376	     -0.05467353	      0.88263613	     -0.00052268	     -0.20771615	     -0.00000000	     -0.00000000	     36.60627248
      1.49287351	     -0.05113982	     -0.00074492	     -0.19292930	     -0.05466988	      0.88263570	     -0.00052217	     -0.20769901	     -0.00000000	     -0.00000000	     36.78742696
      1.49393482	     -0.05102479	     -0.00074964	     -0.19281408	     -0.05466718	      0.88263541	     -0.00052179	     -0.20768597	     -0.00000000	     -0.00000000	     37.24196075
      1.49499614	     -0.05090966	     -0.00075278	     -0.19269879	     -0.05466448	      0.88263516	     -0.00052142	     -0.20767278	     -0.00000000	     -0.00000000	     37.47453007
      1.49649235	     -0.05074718	     -0.00075817	     -0.19253603	     -0.05466071	      0.88263486	     -0.00052091	     -0.20765397	     -0.00000000	     -0.00000000	     37.94207421
      1.49777619	     -0.05060840	     -0.00076145	     -0.19239703	     -0.05465750	      0.88263464	     -0.00052048	     -0.20763767	     -0.00000000	     -0.00000000	     38.17607369
      1.49906004	     -0.05047060	     -0.00076643	     -0.19225895	     -0.05465432	      0.88263447	     -0.00052006	     -0.20762126	     -0.00000000	     -0.00000000	     38.65176508
      1.50034389	     -0.05033308	     -0.00076904	     -0.19212119	     -0.05465118	      0.88263433	     -0.00051965	     -0.20760480	     -0.00000000	     -0.00000000	     38.84321544
      1.50162773	     -0.05019528	     -0.00077441	     -0.19198305	     -0.05464806	      0.88263423	     -0.00051924	     -0.20758828	     -0.00000000	     -0.00000000	     39.40999641
      1.50271725	     -0.05007909	     -0.00077619	     -0.19186665	     -0.05464545	      0.88263417	     -0.00051891	     -0.20757423	     -0.00000000	     -0.00000000	     39.52902232
      1.50380677	     -0.04996435	     -0.00078022	     -0.19175161	     -0.05464287	      0.88263413	     -0.00051858	     -0.20756019	     -0.00000000	     -0.00000000	     39.87424888
      1.50519770	     -0.04982037	     -0.00078365	     -0.19160728	     -0.05463961	      0.88263410	     -0.00051817	     -0.20754233	     -0.00000000	     -0.00000000	     40.16372471
      1.50658862	     -0.04967873	     -0.00078842	     -0.19146522	     -0.05463641	      0.88263411	     -0.00051777	     -0.20752460	     -0.00000000	      0.00000000	     40.65285976
      1.50767163	     -0.04957067	     -0.00078970	     -0.19135691	     -0.05463395	      0.88263412	     -0.00051746	     -0.20751093	     -0.00000000	      0.00000000	     40.79553371
      1.50875464	     -0.04946447	     -0.00079246	     -0.19125039	     -0.05463153	      0.88263415	     -0.00051717	     -0.20749739	     -0.00000000	      0.00000000	     41.11136299
      1.51017302	     -0.04932741	     -0.00079425	     -0.19111295	     -0.05462841	      0.88263420	     -0.00051678	     -0.20747989	     -0.00000000	      0.00000000	     41.42015769
      1.51159139	     -0.04919328	     -0.00079735	     -0.19097838	     -0.05462535	      0.88263425	     -0.00051641	     -0.20746268	     -0.00000000	      0.00000000	     41.88144678
      1.51261363	     -0.04909816	     -0.00079677	     -0.19088302	     -0.05462319	      0.88263430	     -0.00051615	     -0.20745046	     -0.00000000	      0.00000000	     42.01232414
      1.51363587	     -0.04900450	     -0.00079752	     -0.19078906	     -0.05462106	      0.88263434	     -0.00051590	     -0.20743839	     -0.00000000	      0.00000000	     42.27710176
      1.51514542	     -0.04886832	     -0.00079668	     -0.19065249	     -0.05461799	      0.88263440	     -0.00051553	     -0.20742088	     -0.00000000	      0.00000000	     42.60322387
      1.51641216	     -0.04875651	     -0.00079603	     -0.19054034	     -0.05461548	      0.88263445	     -0.00051523	     -0.20740649	     -0.00000000	      0.00000000	     42.92551063
      1.51767890	     -0.04864749	     -0.00079311	     -0.19043102	     -0.05461303	      0.88263448	     -0.00051494	     -0.20739240	     -0.00000000	      0.00000000	     43.15331090
      1.51894564	     -0.04854108	     -0.00079183	     -0.19032426	     -0.05461064	      0.88263450	     -0.00051466	     -0.20737862	     -0.00000000	      0.00000000	     43.48373796
      1.52021238	     -0.04843778	     -0.00078710	     -0.19022069	     -0.05460831	      0.88263451	     -0.00051439	     -0.20736516	     -0.00000000	     -0.00000000	     43.67648979
      1.52127926	     -0.04835319	     -0.00078550	     -0.19013579	     -0.05460641	      0.88263450	     -0.00051417	     -0.20735408	     -0.00000000	     -0.00000000	     43.93137847
      1.52234613	     -0.04827070	     -0.00078168	     -0.19005304	     -0.05460454	      0.88263447	     -0.00051395	     -0.20734324	     -0.00000000	     -0.00000000	     44.11872187
      1.52372779	     -0.04816718	     -0.00077734	     -0.18994917	     -0.05460221	      0.88263441	     -0.00051368	     -0.20732958	     -0.00000000	     -0.00000000	     44.40325436
      1.52510944	     -0.04806846	     -0.00077095	     -0.18985013	     -0.05459995	      0.88263432	     -0.00051343	     -0.20731636	     -0.00000000	     -0.00000000	     44.62694058
      1.52617438	     -0.04799626	     -0.00076826	     -0.18977762	     -0.05459827	      0.88263422	     -0.00051324	     -0.20730649	     -0.00000000	     -0.00000000	     44.83858290
      1.52723932	     -0.04792687	     -0.00076362	     -0.18970796	     -0.05459663	      0.88263411	     -0.00051306	     -0.20729693	     -0.00000000	     -0.00000000	     45.00038741
      1.52864776	     -0.04783920	     -0.00075835	     -0.18961988	     -0.05459455	      0.88263392	     -0.00051284	     -0.20728476	     -0.00000000	     -0.00000000	     45.24120695
      1.53005619	     -0.04775703	     -0.00075071	     -0.18953738	     -0.05459256	      0.88263369	     -0.00051263	     -0.20727315	     -0.00000000	     -0.00000000	     45.42458026
      1.53106598	     -0.04770170	     -0.00074726	     -0.18948173	     -0.05459119	      0.88263350	     -0.00051249	     -0.20726520	     -0.00000000	     -0.00000000	     45.56460894
      1.53207576	     -0.04764890	     -0.00074172	     -0.18942868	     -0.05458987	      0.88263328	     -0.00051236	     -0.20725756	     -0.00000000	     -0.00000000	     45.67690127
      1.53357389	     -0.04757625	     -0.00073447	     -0.18935560	     -0.05458799	      0.88263292	     -0.00051217	     -0.20724679	     -0.00000000	     -0.00000000	     45.84703619
      1.53483409	     -0.04751993	     -0.00072698	     -0.18929896	     -0.05458650	      0.88263258	     -0.00051203	     -0.20723828	     -0.00000000	     -0.00000000	     45.95400789
      1.53609430	     -0.04746914	     -0.00072112	     -0.18924779	     -0.05458508	      0.88263220	     -0.00051191	     -0.20723027	     -0.00000000	     -0.00000000	     46.06196736
      1.53735450	     -0.04742386	     -0.00071283	     -0.18920219	     -0.05458373	      0.88263178	     -0.00051180	     -0.20722283	     -0.00000000	     -0.00000000	     46.12591824
      1.53848158	     -0.04738789	     -0.00070779	     -0.18916586	     -0.05458260	      0.88263137	     -0.00051171	     -0.20721667	     -0.00000000	     -0.00000000	     46.18902553
      1.53960866	     -0.04735571	     -0.00070065	     -0.18913338	     -0.05458153	      0.88263093	     -0.00051163	     -0.20721097	     -0.00000000	     -0.00000000	     46.22296614
      1.54073574	     -0.04732758	     -0.00069481	     -0.18910489	     -0.05458051	      0.88263047	     -0.00051156	     -0.20720575	     -0.00000000	     -0.00000000	     46.25836261
      1.54218247	     -0.04729741	     -0.00068592	     -0.18907431	     -0.05457931	      0.88262983	     -0.00051149	     -0.20719975	     -0.00000000	     -0.00000000	     46.27929382
      1.54332905	     -0.04727791	     -0.00068064	     -0.18905442	     -0.05457842	      0.88262929	     -0.00051145	     -0.20719555	     -0.00000000	     -0.00000000	     46.29371368
      1.54447563	     -0.04726195	     -0.00067358	     -0.18903812	     -0.05457761	      0.88262872	     -0.00051142	     -0.20719183	     -0.00000000	     -0.00000000	     46.28013487
      1.54562221	     -0.04725051	     -0.00066800	     -0.18902631	     -0.05457685	      0.88262812	     -0.00051141	     -0.20718860	     -0.00000000	     -0.00000000	     46.26332744
      1.54705502	     -0.04724251	     -0.00065969	     -0.18901786	     -0.05457600	      0.88262733	     -0.00051140	     -0.20718525	     -0.00000000	     -0.00000000	     46.21753057
      1.54818311	     -0.04724080	     -0.00065513	     -0.18901574	     -0.05457540	      0.88262668	     -0.00051142	     -0.20718317	     -0.00000000	     -0.00000000	     46.18228724
      1.54931120	     -0.04724249	     -0.00064888	     -0.18901707	     -0.05457487	      0.88262601	     -0.00051144	     -0.20718157	     -0.00000000	     -0.00000000	     46.12239617
      1.55043929	     -0.04724745	     -0.00064390	     -0.18902163	     -0.05457439	      0.88262532	     -0.00051148	     -0.20718043	     -0.00000000	     -0.00000000	     46.07043067
      1.55193211	     -0.04725877	     -0.00063600	     -0.18903246	     -0.05457386	      0.88262437	     -0.00051155	     -0.20717961	     -0.00000000	     -0.00000000	     45.97458774
      1.55305365	     -0.04727105	     -0.00063192	     -0.18904431	     -0.05457353	      0.88262363	     -0.00051162	     -0.20717948	     -0.00000000	     -0.00000000	     45.90916969
      1.55417519	     -0.04728625	     -0.00062623	     -0.18905915	     -0.05457327	      0.88262288	     -0.00051170	     -0.20717978	     -0.00000000	     -0.00000000	     45.80890969
      1.55553494	     -0.04730866	     -0.00062108	     -0.18908106	     -0.05457303	      0.88262194	     -0.00051182	     -0.20718067	     -0.00000000	     -0.00000000	     45.71431268
      1.55675161	     -0.04733213	     -0.00061485	     -0.18910413	     -0.05457289	      0.88262109	     -0.00051194	     -0.20718195	     -0.00000000	     -0.00000000	     45.57712411
      1.55796829	     -0.04735911	     -0.00061098	     -0.18913063	     -0.05457282	      0.88262022	     -0.00051208	     -0.20718368	     -0.00000000	     -0.00000000	     45.48374112
      1.55918496	     -0.04738929	     -0.00060495	     -0.18916042	     -0.05457282	      0.88261933	     -0.00051223	     -0.20718586	     -0.00000000	     -0.00000000	     45.32107427
      1.56040163	     -0.04742308	     -0.00060147	     -0.18919374	     -0.05457288	      0.88261844	     -0.00051240	     -0.20718847	     -0.00000000	     -0.00000001	     45.21770568
      1.56161830	     -0.04746003	     -0.00059562	     -0.18923029	     -0.05457302	      0.88261754	     -0.00051259	     -0.20719152	     -0.00000000	     -0.00000001	     45.03050082
      1.56283498	     -0.04750035	     -0.00059252	     -0.18927014	     -0.05457323	      0.88261663	     -0.00051279	     -0.20719499	     -0.00000000	     -0.00000001	     44.92207926
      1.56405165	     -0.04754349	     -0.00058685	     -0.18931288	     -0.05457350	      0.88261572	     -0.00051301	     -0.20719889	     -0.00000000	     -0.00000001	     44.71349021
      1.56526832	     -0.04758982	     -0.00058409	     -0.18935874	     -0.05457384	      0.88261480	     -0.00051325	     -0.20720319	     -0.00000000	     -0.00000001	     44.59853534
      1.56648499	     -0.04763883	     -0.00057860	     -0.18940736	     -0.05457425	      0.88261388	     -0.00051351	     -0.20720790	     -0.00000000	     -0.00000001	     44.36611281
      1.56770167	     -0.04769094	     -0.00057619	     -0.18945900	     -0.05457472	      0.88261296	     -0.00051378	     -0.20721300	     -0.00000000	     -0.00000001	     44.24519172
      1.56891834	     -0.04774548	     -0.00057091	     -0.18951317	     -0.05457526	      0.88261205	     -0.00051406	     -0.20721848	     -0.00000000	     -0.00000001	     43.99265004
      1.57013501	     -0.04780295	     -0.00056882	     -0.18957017	     -0.05457585	      0.88261114	     -0.00051437	     -0.20722433	     -0.00000000	     -0.00000001	     43.86664657
      1.57135168	     -0.04786262	     -0.00056378	     -0.18962947	     -0.05457651	      0.88261023	     -0.00051469	     -0.20723054	     -0.00000000	     -0.00000001	     43.59750895
      1.57256836	     -0.04792481	     -0.00056199	     -0.18969121	     -0.05457723	      0.88260933	     -0.00051503	     -0.20723710	     -0.00000000	     -0.00000001	     43.47022677
      1.57378503	     -0.04798882	     -0.00055719	     -0.18975486	     -0.05457801	      0.88260844	     -0.00051538	     -0.20724399	     -0.00000000	     -0.00000000	     43.18997460
      1.57500170	     -0.04805525	     -0.00055566	     -0.18982084	     -0.05457885	      0.88260756	     -0.00051575	     -0.20725120	     -0.00000000	     -0.00000000	     43.06083990
      1.57621837	     -0.04812326	     -0.00055115	     -0.18988850	     -0.05457974	      0.88260669	     -0.00051614	     -0.20725870	     -0.00000000	     -0.00000000	     42.77177051
      1.57743505	     -0.04819341	     -0.00054985	     -0.18995822	     -0.05458069	      0.88260583	     -0.00051655	     -0.20726648	     -0.00000000	     -0.00000000	     42.63766566
      1.57865172	     -0.04826487	     -0.00054562	     -0.19002935	     -0.05458170	      0.88260498	     -0.00051697	     -0.20727453	     -0.00000000	     -0.00000000	     42.34001618
      1.57986839	     -0.04833818	     -0.00054435	     -0.19010224	     -0.05458275	      0.88260415	     -0.00051741	     -0.20728282	     -0.00000000	     -0.00000000	     42.20022566
      1.58108506	     -0.04841252	     -0.00054021	     -0.19017626	     -0.05458386	      0.88260333	     -0.00051786	     -0.20729135	     -0.00000000	     -0.00000000	     41.90022671
      1.58230174	     -0.04848851	     -0.00053900	     -0.19025185	     -0.05458502	      0.88260253	     -0.00051833	     -0.20730008	     -0.00000000	     -0.00000000	     41.75557952
      1.58351841	     -0.04856533	     -0.00053517	     -0.19032838	     -0.05458623	      0.88260174	     -0.00051882	     -0.20730900	     -0.00000000	     -0.00000000	     41.45414679
      1.58473508	     -0.04864362	     -0.00053407	     -0.19040630	     -0.05458748	      0.88260097	     -0.00051932	     -0.20731810	     -0.00000000	     -0.00000000	     41.30444382
      1.58595175	     -0.04872263	     -0.00053060	     -0.19048501	     -0.05458878	      0.88260022	     -0.00051984	     -0.20732736	     -0.00000000	     -0.00000000	     41.00801385
      1.58716843	     -0.04880291	     -0.00052963	     -0.19056494	     -0.05459012	      0.88259949	     -0.00052038	     -0.20733677	     -0.00000000	     -0.00000000	     40.85467418
      1.58838510	     -0.04888364	     -0.00052653	     -0.19064540	     -0.05459151	      0.88259877	     -0.00052093	     -0.20734630	     -0.00000000	     -0.00000000	     40.56664114
      1.58960177	     -0.04896531	     -0.00052565	     -0.19072673	     -0.05459293	      0.88259808	     -0.00052149	     -0.20735595	     -0.00000000	     -0.00000000	     40.41005385
      1.59081844	     -0.04904717	     -0.00052292	     -0.19080834	     -0.05459440	      0.88259741	     -0.00052208	     -0.20736569	     -0.00000000	     -0.00000000	     40.13193387
      1.59203512	     -0.04912967	     -0.00052214	     -0.19089053	     -0.05459590	      0.88259675	     -0.00052268	     -0.20737550	     -0.00000000	     -0.00000000	     39.97162871
      1.59325179	     -0.04921279	     -0.00052003	     -0.19097339	     -0.05459744	      0.88259612	     -0.00052329	     -0.20738537	     -0.00000000	     -0.00000000	     39.70441212
      1.59446846	     -0.04929603	     -0.00051953	     -0.19105634	     -0.05459901	      0.88259550	     -0.00052392	     -0.20739526	     -0.00000000	     -0.00000000	     39.53986746
      1.59568513	     -0.04937904	     -0.00051754	     -0.19113913	     -0.05460062	      0.88259491	     -0.00052457	     -0.20740516	     -0.00000000	     -0.00000000	     39.28239076
      1.59690181	     -0.04946224	     -0.00051692	     -0.19122207	     -0.05460225	      0.88259434	     -0.00052523	     -0.20741505	     -0.00000000	     -0.00000000	     39.11068993
      1.59837963	     -0.04956281	     -0.00051443	     -0.19132239	     -0.05460428	      0.88259367	     -0.00052605	     -0.20742704	     -0.00000000	     -0.00000000	     38.78714739
      1.59948306	     -0.04963808	     -0.00051474	     -0.19139743	     -0.05460582	      0.88259320	     -0.00052668	     -0.20743595	     -0.00000000	     -0.00000000	     38.67428033
      1.60058649	     -0.04971293	     -0.00051334	     -0.19147211	     -0.05460738	      0.88259274	     -0.00052732	     -0.20744482	     -0.00000000	     -0.00000000	     38.44509631
      1.60203083	     -0.04981091	     -0.00051304	     -0.19156984	     -0.05460946	      0.88259217	     -0.00052818	     -0.20745635	     -0.00000000	     -0.00000000	     38.24951225
      1.60347518	     -0.04990821	     -0.00051069	     -0.19166696	     -0.05461156	      0.88259162	     -0.00052906	     -0.20746780	     -0.00000000	     -0.00000000	     37.91226575
      1.60451003	     -0.04997821	     -0.00051172	     -0.19173676	     -0.05461309	      0.88259125	     -0.00052970	     -0.20747593	     -0.00000000	     -0.00000000	     37.82823243
      1.60554489	     -0.05004776	     -0.00051103	     -0.19180617	     -0.05461463	      0.88259090	     -0.00053036	     -0.20748401	     -0.00000000	     -0.00000000	     37.62933788
      1.60710126	     -0.05015232	     -0.00051136	     -0.19191051	     -0.05461697	      0.88259040	     -0.00053136	     -0.20749603	     -0.00000000	     -0.00000000	     37.41390603
      1.60841310	     -0.05023959	     -0.00051066	     -0.19199764	     -0.05461897	      0.88259000	     -0.00053222	     -0.20750604	     -0.00000000	     -0.00000000	     37.15313463
      1.60972495	     -0.05032652	     -0.00051195	     -0.19208438	     -0.05462098	      0.88258963	     -0.00053310	     -0.20751592	     -0.00000000	     -0.00000000	     37.03725238
      1.61103679	     -0.05041229	     -0.00051082	     -0.19217005	     -0.05462300	      0.88258928	     -0.00053399	     -0.20752566	     -0.00000000	     -0.00000000	     36.73532238
      1.61218862	     -0.05048749	     -0.00051258	     -0.19224509	     -0.05462479	      0.88258900	     -0.00053479	     -0.20753409	     -0.00000000	     -0.00000000	     36.66236740
      1.61334046	     -0.05056165	     -0.00051234	     -0.19231915	     -0.05462659	      0.88258873	     -0.00053560	     -0.20754239	     -0.00000000	     -0.00000000	     36.43515380
      1.61449229	     -0.05063533	     -0.00051342	     -0.19239271	     -0.05462840	      0.88258849	     -0.00053642	     -0.20755057	     -0.00000000	     -0.00000000	     36.30796201
      1.61606189	     -0.05073403	     -0.00051365	     -0.19249131	     -0.05463086	      0.88258818	     -0.00053756	     -0.20756149	     -0.00000000	     -0.00000000	     36.03806537
      1.61724884	     -0.05080786	     -0.00051562	     -0.19256502	     -0.05463274	      0.88258797	     -0.00053844	     -0.20756957	     -0.00000000	     -0.00000000	     35.96436919
      1.61843579	     -0.05088033	     -0.00051587	     -0.19263744	     -0.05463461	      0.88258778	     -0.00053933	     -0.20757748	     -0.00000000	     -0.00000000	     35.75003703
      1.61962274	     -0.05095203	     -0.00051749	     -0.19270905	     -0.05463649	      0.88258761	     -0.00054022	     -0.20758521	     -0.00000000	     -0.00000000	     35.64248550
      1.62115672	     -0.05104276	     -0.00051814	     -0.19279973	     -0.05463892	      0.88258742	     -0.00054140	     -0.20759493	     -0.00000000	     -0.00000000	     35.38865620
      1.62232459	     -0.05111041	     -0.00052021	     -0.19286731	     -0.05464076	      0.88258729	     -0.00054231	     -0.20760212	     -0.00000000	     -0.00000000	     35.34236857
      1.62349246	     -0.05117705	     -0.00052056	     -0.19293394	     -0.05464261	      0.88258718	     -0.00054323	     -0.20760914	     -0.00000000	     -0.00000000	     35.14894331
      1.62490901	     -0.05125683	     -0.00052275	     -0.19301367	     -0.05464484	      0.88258707	     -0.00054437	     -0.20761742	     -0.00000000	     -0.00000000	     35.06659317
      1.62632555	     -0.05133459	     -0.00052298	     -0.19309144	     -0.05464706	      0.88258699	     -0.00054551	     -0.20762542	     -0.00000000	     -0.00000000	     34.79370203
      1.62739488	     -0.05139253	     -0.00052597	     -0.19314932	     -0.05464874	      0.88258694	     -0.00054639	     -0.20763128	     -0.00000000	     -0.00000000	     34.78817804
      1.62846421	     -0.05144896	     -0.00052708	     -0.19320576	     -0.05465041	      0.88258691	     -0.00054727	     -0.20763696	     -0.00000000	     -0.00000000	     34.64034216
      1.62999462	     -0.05152785	     -0.00052985	     -0.19328463	     -0.05465279	      0.88258689	     -0.00054855	     -0.20764478	     -0.00000000	     -0.00000000	     34.53705865
      1.63131944	     -0.05159409	     -0.00053108	     -0.19335091	     -0.05465483	      0.88258690	     -0.00054967	     -0.20765124	     -0.00000000	      0.00000000	     34.34290280
      1.63264426	     -0.05165895	     -0.00053431	     -0.19341575	     -0.05465686	      0.88258692	     -0.00055080	     -0.20765740	     -0.00000000	      0.00000000	     34.32689269
      1.63396908	     -0.05172184	     -0.00053504	     -0.19347871	     -0.05465888	      0.88258697	     -0.00055194	     -0.20766327	     -0.00000000	      0.00000000	     34.08309821
      1.63513288	     -0.05177628	     -0.00053835	     -0.19353314	     -0.05466064	      0.88258703	     -0.00055295	     -0.20766818	     -0.00000000	      0.00000000	     34.09769862
      1.63629668	     -0.05182920	     -0.00053964	     -0.19358613	     -0.05466239	      0.88258710	     -0.00055397	     -0.20767286	     -0.00000000	      0.00000000	     33.93093833
      1.63746048	     -0.05188090	     -0.00054211	     -0.19363786	     -0.05466412	      0.88258719	     -0.00055500	     -0.20767732	     -0.00000000	      0.00000000	     33.87869045
      1.63905368	     -0.05194914	     -0.00054426	     -0.19370619	     -0.05466647	      0.88258734	     -0.00055641	     -0.20768303	     -0.00000000	      0.00000000	     33.69960003
      1.64025093	     -0.05199891	     -0.00054780	     -0.19375599	     -0.05466822	      0.88258747	     -0.00055749	     -0.20768703	     -0.00000000	      0.00000000	     33.72722874
      1.64144817	     -0.05204696	     -0.00054989	     -0.19380411	     -0.05466995	      0.88258761	     -0.00055857	     -0.20769077	     -0.00000000	      0.00000000	     33.59608906
      1.64264542	     -0.05209375	     -0.00055342	     -0.19385094	     -0.05467166	      0.88258777	     -0.00055966	     -0.20769425	     -0.00000000	      0.00000000	     33.58080870
      1.64420165	     -0.05215233	     -0.00055670	     -0.19390962	     -0.05467385	      0.88258801	     -0.00056109	     -0.20769838	     -0.00000000	      0.00000000	     33.42380936
      1.64537442	     -0.05219526	     -0.00056114	     -0.19395257	     -0.05467549	      0.88258820	     -0.00056217	     -0.20770122	     -0.00000000	      0.00000000	     33.47283235
      1.64654719	     -0.05223675	     -0.00056393	     -0.19399413	     -0.05467710	      0.88258840	     -0.00056326	     -0.20770381	     -0.00000000	      0.00000000	     33.35537956
      1.64798188	     -0.05228607	     -0.00056901	     -0.19404351	     -0.05467905	      0.88258868	     -0.00056459	     -0.20770665	     -0.00000000	      0.00000000	     33.37425773
      1.64926724	     -0.05232846	     -0.00057198	     -0.19408600	     -0.05468077	      0.88258894	     -0.00056580	     -0.20770889	     -0.00000000	      0.00000000	     33.22866465
      1.65055261	     -0.05236953	     -0.00057742	     -0.19412710	     -0.05468247	      0.88258922	     -0.00056701	     -0.20771086	     -0.00000000	      0.00000000	     33.31417941
      1.65183798	     -0.05240868	     -0.00058056	     -0.19416637	     -0.05468414	      0.88258952	     -0.00056823	     -0.20771253	     -0.00000000	      0.00000000	     33.15894964
      1.65312335	     -0.05244640	     -0.00058626	     -0.19420413	     -0.05468579	      0.88258984	     -0.00056945	     -0.20771392	     -0.00000000	      0.00000000	     33.27074595
      1.65440871	     -0.05248192	     -0.00058911	     -0.19423978	     -0.05468741	      0.88259018	     -0.00057068	     -0.20771502	     -0.00000000	      0.00000000	     33.10080885
      1.65569408	     -0.05251615	     -0.00059515	     -0.19427405	     -0.05468901	      0.88259053	     -0.00057191	     -0.20771583	     -0.00000000	      0.00000000	     33.24641765
      1.65697945	     -0.05254879	     -0.00059786	     -0.19430683	     -0.05469058	      0.88259091	     -0.00057315	     -0.20771638	     -0.00000000	      0.00000000	     33.05221917
      1.65812108	     -0.05257680	     -0.00060319	     -0.19433489	     -0.05469195	      0.88259125	     -0.00057425	     -0.20771665	     -0.00000000	      0.00000000	     33.17752259
      1.65926270	     -0.05260354	     -0.00060661	     -0.19436173	     -0.05469330	      0.88259162	     -0.00057536	     -0.20771670	     -0.00000000	      0.00000000	     33.10393842
      1.66066211	     -0.05263492	     -0.00061244	     -0.19439321	     -0.05469493	      0.88259208	     -0.00057672	     -0.20771648	     -0.00000000	      0.00000000	     33.18331853
      1.66206152	     -0.05266412	     -0.00061667	     -0.19442254	     -0.05469653	      0.88259257	     -0.00057808	     -0.20771595	     -0.00000000	      0.00000000	     33.07512636
      1.66321782	     -0.05268593	     -0.00062240	     -0.19444440	     -0.05469783	      0.88259299	     -0.00057921	     -0.20771525	     -0.00000000	      0.00000000	     33.22189308
      1.66437411	     -0.05270518	     -0.00062626	     -0.19446377	     -0.05469910	      0.88259342	     -0.00058034	     -0.20771429	     -0.00000000	      0.00000000	     33.16054314
      1.66578206	     -0.05272596	     -0.00063248	     -0.19448465	     -0.05470063	      0.88259396	     -0.00058172	     -0.20771273	     -0.00000000	      0.00000000	     33.26913812
      1.66719000	     -0.05274394	     -0.00063688	     -0.19450278	     -0.05470212	      0.88259453	     -0.00058311	     -0.20771076	     -0.00000000	      0.00000000	     33.13608506
      1.66830011	     -0.05275652	     -0.00064291	     -0.19451541	     -0.05470328	      0.88259499	     -0.00058420	     -0.20770890	     -0.00000000	      0.00000000	     33.31805737
      1.66941022	     -0.05276738	     -0.00064739	     -0.19452636	     -0.05470441	      0.88259546	     -0.00058530	     -0.20770681	     -0.00000000	      0.00000000	     33.27596141
      1.67087585	     -0.05277862	     -0.00065480	     -0.19453769	     -0.05470588	      0.88259609	     -0.00058675	     -0.20770366	     -0.00000000	      0.00000000	     33.40652061
      1.67234147	     -0.05278597	     -0.00066061	     -0.19454517	     -0.05470732	      0.88259675	     -0.00058821	     -0.20770006	     -0.00000000	      0.00000000	     33.26863409
      1.67341048	     -0.05278893	     -0.00066737	     -0.19454815	     -0.05470834	      0.88259723	     -0.00058927	     -0.20769716	     -0.00000000	      0.00000000	     33.50568927
      1.67447950	     -0.05278974	     -0.00067266	     -0.19454902	     -0.05470935	      0.88259773	     -0.00059033	     -0.20769403	     -0.00000000	      0.00000000	     33.49154584
      1.67601952	     -0.05278777	     -0.00068169	     -0.19454711	     -0.05471077	      0.88259845	     -0.00059187	     -0.20768911	     -0.00000000	      0.00000000	     33.64875181
      1.67732790	     -0.05278368	     -0.00068854	     -0.19454309	     -0.05471195	      0.88259908	     -0.00059318	     -0.20768460	     -0.00000000	      0.00000000	     33.58118009
      1.67863629	     -0.05277706	     -0.00069724	     -0.19453648	     -0.05471311	      0.88259971	     -0.00059449	     -0.20767982	     -0.00000000	      0.00000000	     33.83164937
      1.67994468	     -0.05276760	     -0.00070385	     -0.19452709	     -0.05471424	      0.88260035	     -0.00059580	     -0.20767479	     -0.00000000	      0.00000000	     33.67839425
      1.68125306	     -0.05275556	     -0.00071341	     -0.19451504	     -0.05471535	      0.88260100	     -0.00059712	     -0.20766952	     -0.00000000	      0.00000000	     34.07286484
      1.68237295	     -0.05274424	     -0.00071916	     -0.19450376	     -0.05471628	      0.88260155	     -0.00059824	     -0.20766486	     -0.00000000	      0.00000000	     33.87588229
      1.68349283	     -0.05273265	     -0.00072692	     -0.19449216	     -0.05471720	      0.88260211	     -0.00059936	     -0.20766011	     -0.00000000	      0.00000000	     34.05361346
      1.68490700	     -0.05271658	     -0.00073539	     -0.19447612	     -0.05471833	      0.88260282	     -0.00060078	     -0.20765403	     -0.00000000	      0.00000000	     34.02362145
      1.68632117	     -0.05269776	     -0.00074548	     -0.19445728	     -0.05471943	      0.88260353	     -0.00060220	     -0.20764790	     -0.00000000	      0.00000000	     34.37004178
      1.68744022	     -0.05268166	     -0.00075128	     -0.19444122	     -0.05472029	      0.88260410	     -0.00060332	     -0.20764301	     -0.00000000	      0.00000000	     34.18778104
      1.68855926	     -0.05266493	     -0.00075880	     -0.19442447	     -0.05472114	      0.88260466	     -0.00060444	     -0.20763812	     -0.00000000	      0.00000000	     34.37076722
      1.68999803	     -0.05264239	     -0.00076719	     -0.19440195	     -0.05472220	      0.88260538	     -0.00060587	     -0.20763188	     -0.00000000	      0.00000000	     34.35063001
      1.69143680	     -0.05261864	     -0.00077737	     -0.19437816	     -0.05472324	      0.88260609	     -0.00060730	     -0.20762572	     -0.00000000	      0.00000000	     34.74043188
      1.69250472	     -0.05259999	     -0.00078251	     -0.19435954	     -0.05472400	      0.88260661	     -0.00060836	     -0.20762122	     -0.00000000	      0.00000000	     34.53774271
      1.69357264	     -0.05258036	     -0.00078918	     -0.19433990	     -0.05472475	      0.88260713	     -0.00060942	     -0.20761678	     -0.00000000	      0.00000000	     34.69628500
      1.69508872	     -0.05255070	     -0.00079735	     -0.19431027	     -0.05472579	      0.88260786	     -0.00061091	     -0.20761059	     -0.00000000	      0.00000000	     34.71988873
      1.69638809	     -0.05252380	     -0.00080527	     -0.19428335	     -0.05472667	      0.88260847	     -0.00061219	     -0.20760539	     -0.00000000	      0.00000000	     34.97179951
      1.69768747	     -0.05249570	     -0.00081121	     -0.19425529	     -0.05472753	      0.88260907	     -0.00061346	     -0.20760030	     -0.00000000	      0.00000000	     34.87750077
      1.69898685	     -0.05246640	     -0.00081910	     -0.19422596	     -0.05472838	      0.88260966	     -0.00061472	     -0.20759532	     -0.00000000	      0.00000000	     35.22177897
      1.70028622	     -0.05243591	     -0.00082392	     -0.19419554	     -0.05472921	      0.88261023	     -0.00061598	     -0.20759046	     -0.00000000	      0.00000000	     35.02391722
      1.70139819	     -0.05240899	     -0.00083045	     -0.19416860	     -0.05472991	      0.88261071	     -0.00061705	     -0.20758640	     -0.00000000	      0.00000000	     35.34601016
      1.70251015	     -0.05238132	     -0.00083493	     -0.19414097	     -0.05473061	      0.88261117	     -0.00061812	     -0.20758243	     -0.00000000	      0.00000000	     35.32222897
      1.70391634	     -0.05234550	     -0.00084165	     -0.19410515	     -0.05473147	      0.88261175	     -0.00061946	     -0.20757754	     -0.00000000	      0.00000000	     35.54555549
      1.70532252	     -0.05230904	     -0.00084637	     -0.19406876	     -0.05473232	      0.88261230	     -0.00062079	     -0.20757283	     -0.00000000	      0.00000000	     35.45249808
      1.70643388	     -0.05227984	     -0.00085202	     -0.19403954	     -0.05473299	      0.88261272	     -0.00062184	     -0.20756923	     -0.00000000	      0.00000000	     35.75028140
      1.70754524	     -0.05225028	     -0.00085579	     -0.19401003	     -0.05473365	      0.88261313	     -0.00062288	     -0.20756575	     -0.00000000	      0.00000000	     35.74422486
      1.70897590	     -0.05221179	     -0.00086168	     -0.19397154	     -0.05473448	      0.88261364	     -0.00062421	     -0.20756145	     -0.00000000	      0.00000000	     35.97248224
      1.71040657	     -0.05217303	     -0.00086544	     -0.19393286	     -0.05473531	      0.88261412	     -0.00062553	     -0.20755736	     -0.00000000	      0.00000000	     35.87390225
      1.71146691	     -0.05214422	     -0.00087033	     -0.19390403	     -0.05473592	      0.88261446	     -0.00062651	     -0.20755448	     -0.00000000	      0.00000000	     36.17191942
      1.71252725	     -0.05211529	     -0.00087344	     -0.19387513	     -0.05473652	      0.88261478	     -0.00062748	     -0.20755172	     -0.00000000	      0.00000000	     36.19287864
      1.71403546	     -0.05207402	     -0.00087869	     -0.19383388	     -0.05473737	      0.88261522	     -0.00062884	     -0.20754803	     -0.00000000	      0.00000000	     36.40530585
      1.71532692	     -0.05203853	     -0.00088185	     -0.19379843	     -0.05473810	      0.88261557	     -0.00063001	     -0.20754509	     -0.00000000	      0.00000000	     36.39456752
      1.71661839	     -0.05200300	     -0.00088655	     -0.19376289	     -0.05473882	      0.88261590	     -0.00063116	     -0.20754235	     -0.00000000	      0.00000000	     36.67726378
      1.71790985	     -0.05196754	     -0.00088891	     -0.19372749	     -0.05473953	      0.88261621	     -0.00063230	     -0.20753981	     -0.00000000	      0.00000000	     36.59334096
      1.71920131	     -0.05193216	     -0.00089389	     -0.19369209	     -0.05474024	      0.88261650	     -0.00063344	     -0.20753749	     -0.00000000	      0.00000000	     36.97584878
      1.72030697	     -0.05190182	     -0.00089540	     -0.19366180	     -0.05474085	      0.88261672	     -0.00063441	     -0.20753568	     -0.00000000	      0.00000000	     36.85361853
      1.72141263	     -0.05187152	     -0.00089863	     -0.19363150	     -0.05474146	      0.88261693	     -0.00063537	     -0.20753402	     -0.00000000	      0.00000000	     37.04570301
      1.72280984	     -0.05183339	     -0.00090124	     -0.19359341	     -0.05474223	      0.88261718	     -0.00063657	     -0.20753216	     -0.00000000	      0.00000000	     37.07966229
      1.72420704	     -0.05179544	     -0.00090537	     -0.19355545	     -0.05474299	      0.88261739	     -0.00063777	     -0.20753056	     -0.00000000	      0.00000000	     37.40187958
      1.72531333	     -0.05176551	     -0.00090638	     -0.19352557	     -0.05474360	      0.88261754	     -0.00063870	     -0.20752948	     -0.00000000	      0.00000000	     37.29763022
      1.72641962	     -0.05173576	     -0.00090895	     -0.19349581	     -0.05474420	      0.88261768	     -0.00063963	     -0.20752856	     -0.00000000	      0.00000000	     37.47474452
      1.72784045	     -0.05169765	     -0.00091077	     -0.19345775	     -0.05474499	      0.88261782	     -0.00064082	     -0.20752764	     -0.00000000	      0.00000000	     37.50228098
      1.72926129	     -0.05165986	     -0.00091419	     -0.19341994	     -0.05474577	      0.88261794	     -0.00064200	     -0.20752700	     -0.00000000	      0.00000000	     37.83479448
      1.73031796	     -0.05163246	     -0.00091423	     -0.19339260	     -0.05474636	      0.88261801	     -0.00064287	     -0.20752672	     -0.00000000	      0.00000000	     37.68578883
      1.73137463	     -0.05160674	     -0.00091572	     -0.19336689	     -0.05474694	      0.88261807	     -0.00064373	     -0.20752662	     -0.00000000	      0.00000000	     37.79990941
      1.73287169	     -0.05157551	     -0.00091658	     -0.19333570	     -0.05474778	      0.88261812	     -0.00064494	     -0.20752692	     -0.00000000	      0.00000000	     37.77827846
      1.73415944	     -0.05155418	     -0.00091827	     -0.19331437	     -0.05474851	      0.88261813	     -0.00064598	     -0.20752770	     -0.00000000	      0.00000000	     37.93180180
      1.73544719	     -0.05153816	     -0.00091800	     -0.19329840	     -0.05474924	      0.88261812	     -0.00064700	     -0.20752909	     -0.00000000	     -0.00000000	     37.77793508
      1.73673494	     -0.05152829	     -0.00091984	     -0.19328852	     -0.05474997	      0.88261808	     -0.00064802	     -0.20753119	     -0.00000000	     -0.00000000	     37.99514799
      1.73802269	     -0.05152551	     -0.00091892	     -0.19328580	     -0.05475071	      0.88261801	     -0.00064903	     -0.20753411	     -0.00000000	     -0.00000000	     37.69718279
      1.73913030	     -0.05152893	     -0.00092085	     -0.19328919	     -0.05475136	      0.88261793	     -0.00064990	     -0.20753736	     -0.00000000	     -0.00000000	     37.89978717
      1.74023791	     -0.05153781	     -0.00092097	     -0.19329810	     -0.05475200	      0.88261781	     -0.00065076	     -0.20754138	     -0.00000000	     -0.00000000	     37.74268221
      1.74163369	     -0.05155657	     -0.00092257	     -0.19331685	     -0.05475282	      0.88261762	     -0.00065183	     -0.20754762	     -0.00000000	     -0.00000000	     37.79654332
      1.74302947	     -0.05158251	     -0.00092252	     -0.19334282	     -0.05475364	      0.88261737	     -0.00065290	     -0.20755523	     -0.00000000	     -0.00000000	     37.48009050
      1.74415612	     -0.05160785	     -0.00092462	     -0.19336814	     -0.05475430	      0.88261713	     -0.00065376	     -0.20756239	     -0.00000000	     -0.00000000	     37.64747685
      1.74528277	     -0.05163649	     -0.00092500	     -0.19339681	     -0.05475496	      0.88261685	     -0.00065461	     -0.20757047	     -0.00000000	     -0.00000000	     37.42740135
      1.74669305	     -0.05167664	     -0.00092684	     -0.19343697	     -0.05475579	      0.88261642	     -0.00065566	     -0.20758183	     -0.00000000	     -0.00000000	     37.43452884
      1.74810334	     -0.05172200	     -0.00092678	     -0.19348240	     -0.05475661	      0.88261592	     -0.00065671	     -0.20759459	     -0.00000000	     -0.00000000	     36.98444160
      1.74920461	     -0.05176143	     -0.00092904	     -0.19352182	     -0.05475725	      0.88261547	     -0.00065753	     -0.20760551	     -0.00000000	     -0.00000000	     37.10630540
      1.75030589	     -0.05180432	     -0.00092967	     -0.19356477	     -0.05475789	      0.88261497	     -0.00065834	     -0.20761730	     -0.00000000	     -0.00000000	     36.82761264
      1.75177049	     -0.05186622	     -0.00093187	     -0.19362671	     -0.05475872	      0.88261420	     -0.00065940	     -0.20763429	     -0.00000000	     -0.00000000	     36.71624052
      1.75323510	     -0.05193400	     -0.00093238	     -0.19369459	     -0.05475955	      0.88261333	     -0.00066046	     -0.20765279	     -0.00000000	     -0.00000000	     36.18692623
      1.75431795	     -0.05198746	     -0.00093503	     -0.19374807	     -0.05476014	      0.88261262	     -0.00066124	     -0.20766742	     -0.00000000	     -0.00000000	     36.24600328
      1.75540080	     -0.05204334	     -0.00093597	     -0.19380403	     -0.05476073	      0.88261184	     -0.00066201	     -0.20768285	     -0.00000000	     -0.00000001	     35.94943908
      1.75692633	     -0.05212708	     -0.00093780	     -0.19388788	     -0.05476154	      0.88261064	     -0.00066308	     -0.20770590	     -0.00000000	     -0.00000001	     35.73900737
      1.75824471	     -0.05220445	     -0.00093768	     -0.19396541	     -0.05476222	      0.88260949	     -0.00066400	     -0.20772706	     -0.00000000	     -0.00000001	     35.30404477
      1.75956309	     -0.05228584	     -0.00093906	     -0.19404694	     -0.05476288	      0.88260824	     -0.00066491	     -0.20774933	     -0.00000000	     -0.00000001	     35.20606561
      1.76088147	     -0.05237062	     -0.00093788	     -0.19413193	     -0.05476351	      0.88260690	     -0.00066581	     -0.20777268	     -0.00000000	     -0.00000001	     34.75427995
      1.76219985	     -0.05245606	     -0.00093948	     -0.19421754	     -0.05476412	      0.88260545	     -0.00066669	     -0.20779706	     -0.00000000	     -0.00000001	     34.72476954
      1.76336208	     -0.05253384	     -0.00093796	     -0.19429556	     -0.05476463	      0.88260410	     -0.00066746	     -0.20781937	     -0.00000000	     -0.00000001	     34.33374400
      1.76452432	     -0.05261235	     -0.00093792	     -0.19437428	     -0.05476512	      0.88260267	     -0.00066822	     -0.20784238	     -0.00000000	     -0.00000001	     34.21393819
      1.76593250	     -0.05270695	     -0.00093559	     -0.19446922	     -0.05476568	      0.88260084	     -0.00066913	     -0.20787106	     -0.00000000	     -0.00000001	     33.93367463
      1.76734069	     -0.05280106	     -0.00093421	     -0.19456367	     -0.05476619	      0.88259891	     -0.00067002	     -0.20790043	     -0.00000000	     -0.00000001	     33.83791453
      1.76852591	     -0.05287908	     -0.00093024	     -0.19464206	     -0.05476660	      0.88259721	     -0.00067075	     -0.20792557	     -0.00000000	     -0.00000001	     33.60663645
      1.76971112	     -0.05295517	     -0.00092782	     -0.19471850	     -0.05476697	      0.88259544	     -0.00067148	     -0.20795098	     -0.00000000	     -0.00000001	     33.52344551
      1.77089633	     -0.05302919	     -0.00092400	     -0.19479293	     -0.05476731	      0.88259361	     -0.00067219	     -0.20797654	     -0.00000000	     -0.00000001	     33.39261041
      1.77252489	     -0.05312721	     -0.00091882	     -0.19489151	     -0.05476772	      0.88259101	     -0.00067314	     -0.20801173	     -0.00000000	     -0.00000001	     33.27881002
      1.77373519	     -0.05319625	     -0.00091242	     -0.19496106	     -0.05476799	      0.88258901	     -0.00067384	     -0.20803778	     -0.00000000	     -0.00000001	     33.17293176
      1.77494549	     -0.05326170	     -0.00090685	     -0.19502702	     -0.05476821	      0.88258696	     -0.00067453	     -0.20806362	     -0.00000000	     -0.00000001	     33.09738872
      1.77615578	     -0.05332354	     -0.00089942	     -0.19508941	     -0.05476840	      0.88258488	     -0.00067520	     -0.20808913	     -0.00000000	     -0.00000001	     33.02589711
      1.77777029	     -0.05340104	     -0.00088992	     -0.19516767	     -0.05476858	      0.88258205	     -0.00067608	     -0.20812252	     -0.00000000	     -0.00000001	     32.92989894
      1.77896408	     -0.05345541	     -0.00088067	     -0.19522267	     -0.05476867	      0.88257992	     -0.00067671	     -0.20814665	     -0.00000000	     -0.00000001	     32.87444759
      1.78015788	     -0.05350797	     -0.00087275	     -0.19527582	     -0.05476871	      0.88257778	     -0.00067734	     -0.20817027	     -0.00000000	     -0.00000001	     32.79160284
      1.78163099	     -0.05357070	     -0.00086121	     -0.19533935	     -0.05476872	      0.88257513	     -0.00067810	     -0.20819867	     -0.00000000	     -0.00000001	     32.72454963
      1.78294586	     -0.05362506	     -0.00085232	     -0.19539437	     -0.05476866	      0.88257275	     -0.00067877	     -0.20822332	     -0.00000000	     -0.00000001	     32.62318052
      1.78426072	     -0.05367781	     -0.00084095	     -0.19544787	     -0.05476855	      0.88257037	     -0.00067942	     -0.20824728	     -0.00000000	     -0.00000001	     32.56057747
      1.78557559	     -0.05372834	     -0.00083137	     -0.19549909	     -0.05476839	      0.88256801	     -0.00068007	     -0.20827057	     -0.00000000	     -0.00000001	     32.45200363
      1.78689045	     -0.05377787	     -0.00081911	     -0.19554941	     -0.05476817	      0.88256566	     -0.00068071	     -0.20829317	     -0.00000000	     -0.00000001	     32.38975557
      1.78820532	     -0.05382595	     -0.00080919	     -0.19559821	     -0.05476790	      0.88256334	     -0.00068134	     -0.20831509	     -0.00000000	     -0.00000001	     32.27144057
      1.78952019	     -0.05387245	     -0.00079643	     -0.19564551	     -0.05476757	      0.88256104	     -0.00068196	     -0.20833629	     -0.00000000	     -0.00000001	     32.19882869
      1.79083505	     -0.05391704	     -0.00078708	     -0.19569081	     -0.05476718	      0.88255879	     -0.00068257	     -0.20835676	     -0.00000000	     -0.00000001	     32.09792241
      1.79214992	     -0.05395936	     -0.00077480	     -0.19573393	     -0.05476673	      0.88255658	     -0.00068318	     -0.20837650	     -0.00000000	     -0.00000001	     32.02380367
      1.79333324	     -0.05399633	     -0.00076689	     -0.19577153	     -0.05476628	      0.88255463	     -0.00068373	     -0.20839364	     -0.00000000	     -0.00000001	     31.92985713
      1.79451656	     -0.05403171	     -0.00075705	     -0.19580760	     -0.05476578	      0.88255272	     -0.00068426	     -0.20841017	     -0.00000000	     -0.00000001	     31.85380817
      1.79594549	     -0.05407166	     -0.00074699	     -0.19584834	     -0.05476511	      0.88255048	     -0.00068491	     -0.20842929	     -0.00000000	     -0.00000001	     31.76879289
      1.79737441	     -0.05410791	     -0.00073596	     -0.19588540	     -0.05476436	      0.88254830	     -0.00068555	     -0.20844751	     -0.00000000	     -0.00000001	     31.68022402
      1.79858723	     -0.05413814	     -0.00072904	     -0.19591626	     -0.05476367	      0.88254652	     -0.00068608	     -0.20846231	     -0.00000000	     -0.00000001	     31.59418144
      1.79980004	     -0.05416650	     -0.00072024	     -0.19594530	     -0.05476293	      0.88254479	     -0.00068661	     -0.20847647	     -0.00000000	     -0.00000001	     31.51417855
      1.80101286	     -0.05419287	     -0.00071269	     -0.19597232	     -0.05476213	      0.88254312	     -0.00068714	     -0.20848997	     -0.00000000	     -0.00000001	     31.44281289
      1.80263309	     -0.05422514	     -0.00070128	     -0.19600550	     -0.05476098	      0.88254098	     -0.00068784	     -0.20850691	     -0.00000000	     -0.00000001	     31.34630337
      1.80386547	     -0.05424730	     -0.00069430	     -0.19602830	     -0.05476004	      0.88253942	     -0.00068837	     -0.20851894	     -0.00000000	     -0.00000001	     31.27511707
      1.80509785	     -0.05426703	     -0.00068554	     -0.19604874	     -0.05475904	      0.88253793	     -0.00068889	     -0.20853020	     -0.00000000	     -0.00000001	     31.19464460
      1.80633022	     -0.05428446	     -0.00067794	     -0.19606684	     -0.05475798	      0.88253651	     -0.00068941	     -0.20854067	     -0.00000000	     -0.00000001	     31.12112521
      1.80794428	     -0.05430421	     -0.00066651	     -0.19608750	     -0.05475650	      0.88253474	     -0.00069008	     -0.20855316	     -0.00000000	     -0.00000001	     31.01808752
      1.80915944	     -0.05431742	     -0.00065974	     -0.19610135	     -0.05475533	      0.88253348	     -0.00069059	     -0.20856165	     -0.00000000	     -0.00000001	     30.93958642
      1.81037459	     -0.05432946	     -0.00065132	     -0.19611408	     -0.05475409	      0.88253228	     -0.00069108	     -0.20856937	     -0.00000000	     -0.00000001	     30.84891269
      1.81185600	     -0.05434293	     -0.00064280	     -0.19612834	     -0.05475251	      0.88253090	     -0.00069169	     -0.20857776	     -0.00000000	     -0.00000001	     30.75617810
      1.81318521	     -0.05435406	     -0.00063358	     -0.19614022	     -0.05475102	      0.88252975	     -0.00069222	     -0.20858438	     -0.00000000	     -0.00000001	     30.65249817
      1.81451443	     -0.05436446	     -0.00062681	     -0.19615129	     -0.05474946	      0.88252866	     -0.00069276	     -0.20859017	     -0.00000000	     -0.00000001	     30.57175341
      1.81584364	     -0.05437383	     -0.00061784	     -0.19616141	     -0.05474783	      0.88252764	     -0.00069329	     -0.20859515	     -0.00000000	     -0.00000001	     30.46408109
      1.81717286	     -0.05438231	     -0.00061172	     -0.19617054	     -0.05474612	      0.88252669	     -0.00069381	     -0.20859933	     -0.00000000	     -0.00000000	     30.39448990
      1.81850207	     -0.05438953	     -0.00060311	     -0.19617850	     -0.05474435	      0.88252580	     -0.00069433	     -0.20860274	     -0.00000000	     -0.00000000	     30.28814418
      1.81983129	     -0.05439538	     -0.00059771	     -0.19618498	     -0.05474251	      0.88252498	     -0.00069485	     -0.20860539	     -0.00000000	     -0.00000000	     30.23497391
      1.82116051	     -0.05439935	     -0.00058943	     -0.19618968	     -0.05474059	      0.88252421	     -0.00069536	     -0.20860727	     -0.00000000	     -0.00000000	     30.12944867
      1.82248972	     -0.05440156	     -0.00058513	     -0.19619249	     -0.05473860	      0.88252350	     -0.00069587	     -0.20860839	     -0.00000000	     -0.00000000	     30.12106591
      1.82381894	     -0.05440062	     -0.00057838	     -0.19619222	     -0.05473655	      0.88252284	     -0.00069637	     -0.20860873	     -0.00000000	     -0.00000000	     30.07651347
      1.82500974	     -0.05439460	     -0.00057618	     -0.19618670	     -0.05473464	      0.88252230	     -0.00069682	     -0.20860832	     -0.00000000	     -0.00000000	     30.13083058
      1.82620054	     -0.05438134	     -0.00057248	     -0.19617398	     -0.05473268	      0.88252179	     -0.00069726	     -0.20860711	     -0.00000000	     -0.00000000	     30.16938193
      1.82764831	     -0.05435315	     -0.00057020	     -0.19614638	     -0.05473022	      0.88252124	     -0.00069779	     -0.20860436	     -0.00000000	     -0.00000000	     30.29812763
      1.82909609	     -0.05430878	     -0.00056644	     -0.19610265	     -0.05472767	      0.88252074	     -0.00069832	     -0.20859995	     -0.00000000	     -0.00000000	     30.42045861
      1.83029784	     -0.05425913	     -0.00056587	     -0.19605344	     -0.05472549	      0.88252037	     -0.00069876	     -0.20859481	     -0.00000000	     -0.00000000	     30.59028339
      1.83149958	     -0.05419812	     -0.00056356	     -0.19599293	     -0.05472326	      0.88252006	     -0.00069919	     -0.20858821	     -0.00000000	     -0.00000000	     30.72816874
      1.83295352	     -0.05411072	     -0.00056263	     -0.19590607	     -0.05472049	      0.88251974	     -0.00069971	     -0.20857815	     -0.00000000	     -0.00000000	     30.95641390
      1.83440745	     -0.05400953	     -0.00055985	     -0.19580544	     -0.05471764	      0.88251949	     -0.00070022	     -0.20856577	     -0.00000000	     -0.00000000	     31.16679730
      1.83554181	     -0.05392094	     -0.00056027	     -0.19571720	     -0.05471538	      0.88251937	     -0.00070061	     -0.20855449	     -0.00000000	     -0.00000000	     31.39566879
      1.83667617	     -0.05382367	     -0.00055883	     -0.19562033	     -0.05471306	      0.88251929	     -0.00070100	     -0.20854176	     -0.00000000	     -0.00000000	     31.60875135
      1.83819592	     -0.05368063	     -0.00055815	     -0.19547775	     -0.05470991	      0.88251929	     -0.00070152	     -0.20852242	     -0.00000000	      0.00000000	     31.96054176
      1.83971568	     -0.05352432	     -0.00055532	     -0.19532193	     -0.05470669	      0.88251941	     -0.00070202	     -0.20850048	     -0.00000000	      0.00000000	     32.30414902
      1.84077780	     -0.05340764	     -0.00055565	     -0.19520551	     -0.05470441	      0.88251957	     -0.00070238	     -0.20848363	     -0.00000000	      0.00000000	     32.59376679
      1.84183993	     -0.05328488	     -0.00055402	     -0.19508305	     -0.05470210	      0.88251979	     -0.00070272	     -0.20846555	     -0.00000000	      0.00000000	     32.87156393
      1.84346406	     -0.05308591	     -0.00055216	     -0.19488448	     -0.05469853	      0.88252027	     -0.00070324	     -0.20843556	     -0.00000000	      0.00000000	     33.35939678
      1.84478782	     -0.05291426	     -0.00054928	     -0.19471315	     -0.05469558	      0.88252079	     -0.00070366	     -0.20840906	     -0.00000000	      0.00000000	     33.75354635
      1.84611159	     -0.05273567	     -0.00054793	     -0.19453481	     -0.05469261	      0.88252142	     -0.00070408	     -0.20838076	     -0.00000000	      0.00000000	     34.21228669
      1.84743535	     -0.05255154	     -0.00054334	     -0.19435100	     -0.05468962	      0.88252219	     -0.00070448	     -0.20835076	     -0.00000000	      0.00000000	     34.61753962
      1.84875911	     -0.05236288	     -0.00054069	     -0.19416255	     -0.05468661	      0.88252308	     -0.00070488	     -0.20831916	     -0.00000000	      0.00000000	     35.08905130
      1.84986273	     -0.05220201	     -0.00053534	     -0.19400193	     -0.05468410	      0.88252392	     -0.00070521	     -0.20829166	     -0.00000000	      0.00000001	     35.40300446
      1.85096634	     -0.05203819	     -0.00053177	     -0.19383829	     -0.05468158	      0.88252486	     -0.00070553	     -0.20826316	     -0.00000000	      0.00000001	     35.81106626
      1.85240353	     -0.05182125	     -0.00052575	     -0.19362156	     -0.05467830	      0.88252622	     -0.00070595	     -0.20822463	     -0.00000000	      0.00000001	     36.29960942
      1.85384072	     -0.05160147	     -0.00052231	     -0.19340190	     -0.05467501	      0.88252773	     -0.00070636	     -0.20818472	     -0.00000000	      0.00000001	     36.87109932
      1.85491257	     -0.05143972	     -0.00051733	     -0.19324027	     -0.05467257	      0.88252897	     -0.00070666	     -0.20815422	     -0.00000000	      0.00000001	     37.14398121
      1.85598442	     -0.05127838	     -0.00051437	     -0.19307897	     -0.05467014	      0.88253029	     -0.00070695	     -0.20812321	     -0.00000000	      0.00000001	     37.52009312
      1.85747041	     -0.05105967	     -0.00050946	     -0.19286030	     -0.05466677	      0.88253226	     -0.00070735	     -0.20807958	     -0.00000000	      0.00000001	     37.98821127
      1.85879506	     -0.05086961	     -0.00050687	     -0.19267018	     -0.05466379	      0.88253415	     -0.00070771	     -0.20804022	     -0.00000000	      0.00000001	     38.48040541
      1.86011970	     -0.05068486	     -0.00050216	     -0.19248541	     -0.05466083	      0.88253616	     -0.00070805	     -0.20800058	     -0.00000000	      0.00000001	     38.83294662
      1.86120917	     -0.05053680	     -0.00050114	     -0.19233722	     -0.05465841	      0.88253789	     -0.00070833	     -0.20796787	     -0.00000000	      0.00000001	     39.24142201
      1.86229863	     -0.05039163	     -0.00049846	     -0.19219195	     -0.05465602	      0.88253970	     -0.00070860	     -0.20793510	     -0.00000000	      0.00000001	     39.55420326
      1.86370297	     -0.05020854	     -0.00049652	     -0.19200867	     -0.05465295	      0.88254213	     -0.00070895	     -0.20789284	     -0.00000000	      0.00000001	     40.02127805
      1.86510730	     -0.05003145	     -0.00049284	     -0.19183140	     -0.05464992	      0.88254465	     -0.00070929	     -0.20785065	     -0.00000000	      0.00000001	     40.35474212
      1.86616358	     -0.04990311	     -0.00049248	     -0.19170284	     -0.05464767	      0.88254661	     -0.00070954	     -0.20781903	     -0.00000000	      0.00000001	     40.69969927
      1.86721986	     -0.04977965	     -0.00049052	     -0.19157919	     -0.05464544	      0.88254862	     -0.00070978	     -0.20778759	     -0.00000000	      0.00000001	     40.93290709
      1.86867734	     -0.04961765	     -0.00048945	     -0.19141686	     -0.05464240	      0.88255145	     -0.00071011	     -0.20774461	     -0.00000000	      0.00000001	     41.32581205
      1.86998677	     -0.04947952	     -0.00048753	     -0.19127844	     -0.05463972	      0.88255404	     -0.00071040	     -0.20770650	     -0.00000000	      0.00000001	     41.57736288
      1.87129619	     -0.04934726	     -0.00048846	     -0.19114578	     -0.05463707	      0.88255667	     -0.00071068	     -0.20766894	     -0.00000000	      0.00000001	     42.00288698
      1.87236648	     -0.04924352	     -0.00048689	     -0.19104178	     -0.05463494	      0.88255884	     -0.00071090	     -0.20763867	     -0.00000000	      0.00000001	     42.13386879
      1.87343677	     -0.04914376	     -0.00048737	     -0.19094169	     -0.05463284	      0.88256102	     -0.00071112	     -0.20760880	     -0.00000000	      0.00000001	     42.39938161
      1.87483306	     -0.04901890	     -0.00048682	     -0.19081641	     -0.05463014	      0.88256388	     -0.00071140	     -0.20757047	     -0.00000000	      0.00000001	     42.64088320
      1.87622936	     -0.04890054	     -0.00048822	     -0.19069757	     -0.05462750	      0.88256673	     -0.00071167	     -0.20753288	     -0.00000000	      0.00000001	     43.00859529
      1.87727333	     -0.04881679	     -0.00048706	     -0.19061351	     -0.05462555	      0.88256885	     -0.00071186	     -0.20750530	     -0.00000000	      0.00000001	     43.07224121
      1.87831730	     -0.04873616	     -0.00048755	     -0.19053251	     -0.05462364	      0.88257096	     -0.00071205	     -0.20747818	     -0.00000000	      0.00000001	     43.27506941
      1.87976522	     -0.04862994	     -0.00048713	     -0.19042580	     -0.05462105	      0.88257385	     -0.00071230	     -0.20744135	     -0.00000000	      0.00000001	     43.46269468
      1.88106646	     -0.04854093	     -0.00048827	     -0.19033629	     -0.05461877	      0.88257640	     -0.00071252	     -0.20740906	     -0.00000000	      0.00000001	     43.72457752
      1.88236770	     -0.04845731	     -0.00048693	     -0.19025225	     -0.05461654	      0.88257891	     -0.00071274	     -0.20737758	     -0.00000000	      0.00000001	     43.78387148
      1.88342632	     -0.04839284	     -0.00048828	     -0.19018735	     -0.05461477	      0.88258091	     -0.00071290	     -0.20735256	     -0.00000000	      0.00000001	     44.01551476
      1.88448495	     -0.04833213	     -0.00048757	     -0.19012626	     -0.05461303	      0.88258286	     -0.00071306	     -0.20732809	     -0.00000000	      0.00000001	     44.08291341
      1.88587596	     -0.04825968	     -0.00048799	     -0.19005327	     -0.05461080	      0.88258536	     -0.00071327	     -0.20729681	     -0.00000000	      0.00000001	     44.26202511
      1.88726697	     -0.04819675	     -0.00048685	     -0.18998985	     -0.05460863	      0.88258778	     -0.00071346	     -0.20726664	     -0.00000000	      0.00000001	     44.27762388
      1.88830581	     -0.04815484	     -0.00048858	     -0.18994748	     -0.05460706	      0.88258952	     -0.00071360	     -0.20724488	     -0.00000000	      0.00000001	     44.45902765
      1.88934466	     -0.04811774	     -0.00048889	     -0.18990996	     -0.05460551	      0.88259120	     -0.00071373	     -0.20722384	     -0.00000000	      0.00000001	     44.49002106
      1.89078400	     -0.04807318	     -0.00049052	     -0.18986478	     -0.05460344	      0.88259344	     -0.00071391	     -0.20719591	     -0.00000000	      0.00000001	     44.63954676
      1.89222335	     -0.04803541	     -0.00049026	     -0.18982644	     -0.05460143	      0.88259555	     -0.00071407	     -0.20716936	     -0.00000000	      0.00000001	     44.62436066
      1.89320610	     -0.04801298	     -0.00049247	     -0.18980356	     -0.05460010	      0.88259692	     -0.00071418	     -0.20715200	     -0.00000000	      0.00000001	     44.79765457
      1.89418885	     -0.04799309	     -0.00049301	     -0.18978327	     -0.05459880	      0.88259824	     -0.00071428	     -0.20713525	     -0.00000000	      0.00000001	     44.83192312
      1.89573977	     -0.04796660	     -0.00049478	     -0.18975611	     -0.05459682	      0.88260019	     -0.00071443	     -0.20711001	     -0.00000000	      0.00000001	     44.96586319
      1.89700388	     -0.04794893	     -0.00049505	     -0.18973792	     -0.05459526	      0.88260166	     -0.00071455	     -0.20709047	     -0.00000000	      0.00000001	     44.97595262
      1.89826798	     -0.04793510	     -0.00049679	     -0.18972354	     -0.05459376	      0.88260303	     -0.00071466	     -0.20707186	     -0.00000000	      0.00000001	     45.13995929
      1.89953209	     -0.04792511	     -0.00049639	     -0.18971307	     -0.05459231	      0.88260430	     -0.00071476	     -0.20705414	     -0.00000000	      0.00000001	     45.08019864
      1.90064502	     -0.04791941	     -0.00049854	     -0.18970687	     -0.05459108	      0.88260533	     -0.00071484	     -0.20703926	     -0.00000000	      0.00000001	     45.24736820
      1.90175795	     -0.04791625	     -0.00049882	     -0.18970327	     -0.05458989	      0.88260628	     -0.00071491	     -0.20702505	     -0.00000000	      0.00000001	     45.22154599
      1.90287089	     -0.04791541	     -0.00050047	     -0.18970194	     -0.05458874	      0.88260715	     -0.00071498	     -0.20701146	     -0.00000000	      0.00000001	     45.31274515
      1.90434709	     -0.04791769	     -0.00050166	     -0.18970361	     -0.05458727	      0.88260818	     -0.00071507	     -0.20699439	     -0.00000000	      0.00000000	     45.29784799
      1.90548146	     -0.04792200	     -0.00050416	     -0.18970742	     -0.05458620	      0.88260889	     -0.00071513	     -0.20698197	     -0.00000000	      0.00000000	     45.43789185
      1.90661583	     -0.04792871	     -0.00050500	     -0.18971367	     -0.05458517	      0.88260952	     -0.00071518	     -0.20697015	     -0.00000000	      0.00000000	     45.40064822
      1.90775019	     -0.04793776	     -0.00050703	     -0.18972222	     -0.05458418	      0.88261007	     -0.00071523	     -0.20695890	     -0.00000000	      0.00000000	     45.48386861
      1.90920457	     -0.04795286	     -0.00050816	     -0.18973674	     -0.05458297	      0.88261068	     -0.00071528	     -0.20694532	     -0.00000000	      0.00000000	     45.43455066
      1.91031598	     -0.04796716	     -0.00051069	     -0.18975055	     -0.05458209	      0.88261107	     -0.00071531	     -0.20693556	     -0.00000000	      0.00000000	     45.55929382
      1.91142739	     -0.04798384	     -0.00051152	     -0.18976679	     -0.05458125	      0.88261140	     -0.00071534	     -0.20692633	     -0.00000000	      0.00000000	     45.49911780
      1.91277389	     -0.04800734	     -0.00051394	     -0.18978972	     -0.05458029	      0.88261172	     -0.00071537	     -0.20691585	     -0.00000000	      0.00000000	     45.58376642
      1.91412039	     -0.04803448	     -0.00051405	     -0.18981638	     -0.05457939	      0.88261196	     -0.00071539	     -0.20690614	     -0.00000000	      0.00000000	     45.42205741
      1.91513222	     -0.04805760	     -0.00051653	     -0.18983906	     -0.05457874	      0.88261209	     -0.00071540	     -0.20689935	     -0.00000000	      0.00000000	     45.53252467
      1.91614405	     -0.04808314	     -0.00051723	     -0.18986421	     -0.05457813	      0.88261218	     -0.00071540	     -0.20689299	     -0.00000000	      0.00000000	     45.45695808
      1.91760277	     -0.04812422	     -0.00051915	     -0.18990472	     -0.05457731	      0.88261224	     -0.00071541	     -0.20688460	     -0.00000000	      0.00000000	     45.44945715
      1.91885972	     -0.04816342	     -0.00051956	     -0.18994347	     -0.05457665	      0.88261223	     -0.00071540	     -0.20687810	     -0.00000000	     -0.00000000	     45.29929606
      1.92011667	     -0.04820619	     -0.00052161	     -0.18998575	     -0.05457604	      0.88261217	     -0.00071539	     -0.20687228	     -0.00000000	     -0.00000000	     45.33834442
      1.92137362	     -0.04825276	     -0.00052122	     -0.19003190	     -0.05457547	      0.88261206	     -0.00071538	     -0.20686714	     -0.00000000	     -0.00000000	     45.08700020
      1.92247708	     -0.04829701	     -0.00052327	     -0.19007573	     -0.05457501	      0.88261193	     -0.00071536	     -0.20686319	     -0.00000000	     -0.00000000	     45.12443982
      1.92358054	     -0.04834446	     -0.00052347	     -0.19012282	     -0.05457459	      0.88261177	     -0.00071534	     -0.20685977	     -0.00000000	     -0.00000000	     44.92840792
      1.92468399	     -0.04839506	     -0.00052483	     -0.19017302	     -0.05457419	      0.88261158	     -0.00071531	     -0.20685690	     -0.00000000	     -0.00000000	     44.85415010
      1.92619641	     -0.04846959	     -0.00052568	     -0.19024705	     -0.05457371	      0.88261127	     -0.00071527	     -0.20685383	     -0.00000000	     -0.00000000	     44.58098260
      1.92733359	     -0.04852968	     -0.00052808	     -0.19030672	     -0.05457338	      0.88261101	     -0.00071523	     -0.20685220	     -0.00000000	     -0.00000000	     44.55021082
      1.92847077	     -0.04859320	     -0.00052915	     -0.19036987	     -0.05457309	      0.88261072	     -0.00071519	     -0.20685116	     -0.00000000	     -0.00000000	     44.29349946
      1.92960795	     -0.04866002	     -0.00053169	     -0.19043629	     -0.05457282	      0.88261041	     -0.00071515	     -0.20685070	     -0.00000000	     -0.00000000	     44.18084401
      1.93108624	     -0.04875150	     -0.00053419	     -0.19052729	     -0.05457253	      0.88260997	     -0.00071509	     -0.20685096	     -0.00000000	     -0.00000000	     43.82528778
      1.93220635	     -0.04882414	     -0.00053825	     -0.19059951	     -0.05457233	      0.88260961	     -0.00071504	     -0.20685180	     -0.00000000	     -0.00000000	     43.78356314
      1.93332647	     -0.04889949	     -0.00054115	     -0.19067448	     -0.05457216	      0.88260923	     -0.00071499	     -0.20685319	     -0.00000000	     -0.00000000	     43.48476935
      1.93468929	     -0.04899429	     -0.00054680	     -0.19076877	     -0.05457199	      0.88260874	     -0.00071492	     -0.20685560	     -0.00000000	     -0.00000000	     43.35955099
      1.93605210	     -0.04909221	     -0.00055100	     -0.19086625	     -0.05457186	      0.88260822	     -0.00071486	     -0.20685878	     -0.00000000	     -0.00000000	     42.85690058
      1.93707970	     -0.04916780	     -0.00055702	     -0.19094144	     -0.05457178	      0.88260781	     -0.00071480	     -0.20686167	     -0.00000000	     -0.00000000	     42.87642767
      1.93810730	     -0.04924467	     -0.00056172	     -0.19101795	     -0.05457171	      0.88260739	     -0.00071475	     -0.20686497	     -0.00000000	     -0.00000000	     42.59757320
      1.93958146	     -0.04935672	     -0.00057006	     -0.19112946	     -0.05457165	      0.88260675	     -0.00071468	     -0.20687041	     -0.00000000	     -0.00000000	     42.38719777
      1.94086193	     -0.04945547	     -0.00057676	     -0.19122777	     -0.05457162	      0.88260618	     -0.00071461	     -0.20687577	     -0.00000000	     -0.00000000	     41.97823982
      1.94214240	     -0.04955512	     -0.00058565	     -0.19132693	     -0.05457161	      0.88260558	     -0.00071454	     -0.20688171	     -0.00000000	     -0.00000000	     41.93178619
      1.94342287	     -0.04965527	     -0.00059254	     -0.19142667	     -0.05457163	      0.88260497	     -0.00071447	     -0.20688821	     -0.00000000	     -0.00000000	     41.37945299
      1.94453828	     -0.04974252	     -0.00060116	     -0.19151350	     -0.05457165	      0.88260441	     -0.00071441	     -0.20689430	     -0.00000000	     -0.00000000	     41.40626113
      1.94565369	     -0.04982950	     -0.00060807	     -0.19160012	     -0.05457168	      0.88260384	     -0.00071435	     -0.20690077	     -0.00000000	     -0.00000000	     41.02680332
      1.94700055	     -0.04993390	     -0.00061796	     -0.19170407	     -0.05457174	      0.88260313	     -0.00071427	     -0.20690908	     -0.00000000	     -0.00000000	     40.89621007
      1.94834741	     -0.05003755	     -0.00062613	     -0.19180733	     -0.05457181	      0.88260240	     -0.00071419	     -0.20691791	     -0.00000000	     -0.00000000	     40.35429286
      1.94947262	     -0.05012327	     -0.00063503	     -0.19189267	     -0.05457188	      0.88260177	     -0.00071413	     -0.20692565	     -0.00000000	     -0.00000000	     40.37938471
      1.95059782	     -0.05020787	     -0.00064208	     -0.19197696	     -0.05457195	      0.88260113	     -0.00071406	     -0.20693373	     -0.00000000	     -0.00000000	     39.99033199
      1.95196169	     -0.05030857	     -0.00065185	     -0.19207728	     -0.05457205	      0.88260033	     -0.00071397	     -0.20694393	     -0.00000000	     -0.00000000	     39.86235306
      1.95332555	     -0.05040717	     -0.00065949	     -0.19217556	     -0.05457215	      0.88259952	     -0.00071387	     -0.20695456	     -0.00000000	     -0.00000000	     39.28957110
      1.95442980	     -0.05048527	     -0.00066760	     -0.19225337	     -0.05457223	      0.88259884	     -0.00071379	     -0.20696345	     -0.00000000	     -0.00000000	     39.32903720
      1.95553406	     -0.05056175	     -0.00067369	     -0.19232962	     -0.05457231	      0.88259815	     -0.00071371	     -0.20697258	     -0.00000000	     -0.00000000	     38.95621169
      1.95694014	     -0.05065667	     -0.00068213	     -0.19242424	     -0.05457242	      0.88259726	     -0.00071359	     -0.20698454	     -0.00000000	     -0.00000000	     38.78437022
      1.95834621	     -0.05074852	     -0.00068798	     -0.19251589	     -0.05457253	      0.88259635	     -0.00071348	     -0.20699683	     -0.00000000	     -0.00000000	     38.17731315
      1.95943039	     -0.05081721	     -0.00069412	     -0.19258438	     -0.05457261	      0.88259564	     -0.00071338	     -0.20700652	     -0.00000000	     -0.00000000	     38.21111093
      1.96051456	     -0.05088405	     -0.00069817	     -0.19265110	     -0.05457268	      0.88259491	     -0.00071328	     -0.20701637	     -0.00000000	     -0.00000000	     37.84521100
      1.96197274	     -0.05097102	     -0.00070423	     -0.19273789	     -0.05457278	      0.88259393	     -0.00071314	     -0.20702986	     -0.00000000	     -0.00000000	     37.64230424
      1.96343091	     -0.05105473	     -0.00070803	     -0.19282151	     -0.05457286	      0.88259292	     -0.00071299	     -0.20704359	     -0.00000000	     -0.00000000	     36.99193085
      1.96449057	     -0.05111367	     -0.00071283	     -0.19288033	     -0.05457291	      0.88259218	     -0.00071288	     -0.20705370	     -0.00000000	     -0.00000000	     37.05988431
      1.96555024	     -0.05117143	     -0.00071601	     -0.19293802	     -0.05457296	      0.88259143	     -0.00071277	     -0.20706394	     -0.00000000	     -0.00000000	     36.71295318
      1.96708115	     -0.05125453	     -0.00072190	     -0.19302100	     -0.05457301	      0.88259032	     -0.00071261	     -0.20707895	     -0.00000000	     -0.00000000	     36.47626102
      1.96839739	     -0.05132707	     -0.00072652	     -0.19309345	     -0.05457303	      0.88258936	     -0.00071246	     -0.20709215	     -0.00000000	     -0.00000001	     35.96970203
      1.96971363	     -0.05140152	     -0.00073370	     -0.19316775	     -0.05457304	      0.88258837	     -0.00071232	     -0.20710571	     -0.00000000	     -0.00000001	     35.94796576
      1.97102988	     -0.05147732	     -0.00073947	     -0.19324345	     -0.05457302	      0.88258736	     -0.00071217	     -0.20711970	     -0.00000000	     -0.00000001	     35.28601893
      1.97234612	     -0.05155487	     -0.00074895	     -0.19332079	     -0.05457298	      0.88258633	     -0.00071203	     -0.20713416	     -0.00000000	     -0.00000001	     35.45443084
      1.97346727	     -0.05162294	     -0.00075498	     -0.19338875	     -0.05457293	      0.88258543	     -0.00071190	     -0.20714690	     -0.00000000	     -0.00000001	     34.79299335
      1.97458842	     -0.05169330	     -0.00076342	     -0.19345894	     -0.05457285	      0.88258451	     -0.00071178	     -0.20716008	     -0.00000000	     -0.00000001	     34.67591501
      1.97603428	     -0.05178707	     -0.00077375	     -0.19355252	     -0.05457273	      0.88258329	     -0.00071162	     -0.20717780	     -0.00000000	     -0.00000001	     34.16441509
      1.97748015	     -0.05188426	     -0.00078636	     -0.19364947	     -0.05457256	      0.88258204	     -0.00071146	     -0.20719639	     -0.00000000	     -0.00000001	     34.12917564
      1.97863781	     -0.05196404	     -0.00079476	     -0.19372911	     -0.05457239	      0.88258101	     -0.00071133	     -0.20721194	     -0.00000000	     -0.00000001	     33.49843532
      1.97979548	     -0.05204558	     -0.00080512	     -0.19381048	     -0.05457220	      0.88257996	     -0.00071120	     -0.20722810	     -0.00000000	     -0.00000001	     33.36287337
      1.98125254	     -0.05215049	     -0.00081701	     -0.19391522	     -0.05457191	      0.88257859	     -0.00071104	     -0.20724932	     -0.00000000	     -0.00000001	     32.82256946
      1.98270960	     -0.05225693	     -0.00083068	     -0.19402145	     -0.05457157	      0.88257717	     -0.00071088	     -0.20727153	     -0.00000000	     -0.00000001	     32.79496269
      1.98384576	     -0.05233998	     -0.00083888	     -0.19410444	     -0.05457127	      0.88257604	     -0.00071074	     -0.20728951	     -0.00000000	     -0.00000001	     32.16900356
      1.98498191	     -0.05242340	     -0.00084850	     -0.19418776	     -0.05457092	      0.88257487	     -0.00071061	     -0.20730804	     -0.00000000	     -0.00000001	     31.99584002
      1.98649602	     -0.05253486	     -0.00085962	     -0.19429916	     -0.05457041	      0.88257327	     -0.00071043	     -0.20733357	     -0.00000000	     -0.00000001	     31.48001746
      1.98801012	     -0.05264591	     -0.00087183	     -0.19441013	     -0.05456983	      0.88257161	     -0.00071024	     -0.20736000	     -0.00000000	     -0.00000001	     31.40624033
      1.98913189	     -0.05272797	     -0.00087781	     -0.19449225	     -0.05456934	      0.88257035	     -0.00071010	     -0.20738013	     -0.00000000	     -0.00000001	     30.82452660
      1.99025366	     -0.05281015	     -0.00088487	     -0.19457447	     -0.05456882	      0.88256905	     -0.00070996	     -0.20740070	     -0.00000000	     -0.00000001	     30.62578788
      1.99183346	     -0.05292672	     -0.00089306	     -0.19469115	     -0.05456801	      0.88256718	     -0.00070975	     -0.20743043	     -0.00000000	     -0.00000001	     30.13587107
      1.99320301	     -0.05302842	     -0.00090075	     -0.19479296	     -0.05456723	      0.88256551	     -0.00070956	     -0.20745690	     -0.00000000	     -0.00000001	     29.96660603
      1.99457257	     -0.05313016	     -0.00090614	     -0.19489490	     -0.05456638	      0.88256379	     -0.00070936	     -0.20748401	     -0.00000000	     -0.00000001	     29.45626647
      1.99594212	     -0.05323058	     -0.00091314	     -0.19499548	     -0.05456545	      0.88256203	     -0.00070916	     -0.20751170	     -0.00000000	     -0.00000001	     29.38563995
      1.99731168	     -0.05332942	     -0.00091677	     -0.19509461	     -0.05456445	      0.88256023	     -0.00070896	     -0.20753989	     -0.00000000	     -0.00000001	     28.81468873
      1.99851613	     -0.05341517	     -0.00092214	     -0.19518055	     -0.05456350	      0.88255861	     -0.00070878	     -0.20756504	     -0.00000000	     -0.00000001	     28.77614567
      1.99972058	     -0.05349988	     -0.00092527	     -0.19526555	     -0.05456249	      0.88255696	     -0.00070859	     -0.20759049	     -0.00000000	     -0.00000001	     28.41589995
      2.00119047	     -0.05360179	     -0.00093007	     -0.19536779	     -0.05456116	      0.88255492	     -0.00070835	     -0.20762191	     -0.00000000	     -0.00000001	     28.22811860
      2.00266036	     -0.05370133	     -0.00093267	     -0.19546774	     -0.05455974	      0.88255283	     -0.00070812	     -0.20765364	     -0.00000000	     -0.00000001	     27.77534969
      2.00390109	     -0.05378196	     -0.00093666	     -0.19554868	     -0.05455845	      0.88255105	     -0.00070791	     -0.20768061	     -0.00000000	     -0.00000001	     27.72522037
      2.00514182	     -0.05385952	     -0.00093899	     -0.19562662	     -0.05455709	      0.88254924	     -0.00070771	     -0.20770770	     -0.00000000	     -0.00000001	     27.39948257
      2.00638254	     -0.05393655	     -0.00094248	     -0.19570400	     -0.05455565	      0.88254742	     -0.00070750	     -0.20773491	     -0.00000000	     -0.00000001	     27.25224770
      2.00806727	     -0.05403946	     -0.00094599	     -0.19580744	     -0.05455357	      0.88254491	     -0.00070722	     -0.20777203	     -0.00000000	     -0.00000001	     26.88594096
      2.00934048	     -0.05411503	     -0.00095003	     -0.19588339	     -0.05455190	      0.88254301	     -0.00070701	     -0.20780017	     -0.00000000	     -0.00000001	     26.84444960
      2.01061370	     -0.05418742	     -0.00095193	     -0.19595624	     -0.05455015	      0.88254110	     -0.00070680	     -0.20782830	     -0.00000000	     -0.00000001	     26.57713648
      2.01188692	     -0.05425557	     -0.00095470	     -0.19602483	     -0.05454830	      0.88253918	     -0.00070658	     -0.20785634	     -0.00000000	     -0.00000001	     26.48323385
      2.01355291	     -0.05434041	     -0.00095617	     -0.19611033	     -0.05454575	      0.88253667	     -0.00070631	     -0.20789275	     -0.00000000	     -0.00000001	     26.18302044
      2.01481190	     -0.05440088	     -0.00095768	     -0.19617130	     -0.05454372	      0.88253478	     -0.00070610	     -0.20792002	     -0.00000000	     -0.00000001	     26.17470119
      2.01607089	     -0.05445818	     -0.00095735	     -0.19622916	     -0.05454160	      0.88253289	     -0.00070590	     -0.20794703	     -0.00000000	     -0.00000001	     25.97178383
      2.01759933	     -0.05452172	     -0.00095819	     -0.19629336	     -0.05453890	      0.88253062	     -0.00070565	     -0.20797938	     -0.00000000	     -0.00000001	     25.94791323
      2.01912777	     -0.05457901	     -0.00095685	     -0.19635139	     -0.05453607	      0.88252838	     -0.00070541	     -0.20801112	     -0.00000000	     -0.00000001	     25.69937060
      2.02027746	     -0.05461597	     -0.00095846	     -0.19638884	     -0.05453385	      0.88252672	     -0.00070523	     -0.20803452	     -0.00000000	     -0.00000001	     25.77707847
      2.02142715	     -0.05464867	     -0.00095797	     -0.19642210	     -0.05453155	      0.88252508	     -0.00070506	     -0.20805743	     -0.00000000	     -0.00000001	     25.68400562
      2.02308265	     -0.05468205	     -0.00095681	     -0.19645630	     -0.05452810	      0.88252277	     -0.00070481	     -0.20808940	     -0.00000000	     -0.00000001	     25.70011422
      2.02450969	     -0.05469566	     -0.00095333	     -0.19647071	     -0.05452500	      0.88252083	     -0.00070460	     -0.20811566	     -0.00000000	     -0.00000001	     25.64123315
      2.02593674	     -0.05469405	     -0.00094990	     -0.19646990	     -0.05452178	      0.88251894	     -0.00070440	     -0.20814046	     -0.00000000	     -0.00000001	     25.75998898
      2.02736379	     -0.05468140	     -0.00094408	     -0.19645812	     -0.05451844	      0.88251712	     -0.00070419	     -0.20816360	     -0.00000000	     -0.00000001	     25.70568388
      2.02860165	     -0.05465676	     -0.00093997	     -0.19643422	     -0.05451544	      0.88251560	     -0.00070403	     -0.20818224	     -0.00000000	     -0.00000001	     25.87196008
      2.02983951	     -0.05462411	     -0.00093453	     -0.19640232	     -0.05451235	      0.88251414	     -0.00070386	     -0.20819942	     -0.00000000	     -0.00000001	     25.91800578
      2.03132741	     -0.05456788	     -0.00092777	     -0.19634701	     -0.05450852	      0.88251247	     -0.00070367	     -0.20821810	     -0.00000000	     -0.00000001	     26.11323539
      2.03281530	     -0.05450538	     -0.00091956	     -0.19628546	     -0.05450457	      0.88251090	     -0.00070349	     -0.20823462	     -0.00000000	     -0.00000001	     26.18597810
      2.03398823	     -0.05444392	     -0.00091290	     -0.19622474	     -0.05450136	      0.88250974	     -0.00070335	     -0.20824616	     -0.00000000	     -0.00000001	     26.36637815
      2.03516115	     -0.05438135	     -0.00090650	     -0.19616289	     -0.05449808	      0.88250865	     -0.00070322	     -0.20825636	     -0.00000000	     -0.00000001	     26.48467653
      2.03669665	     -0.05428708	     -0.00089856	     -0.19606953	     -0.05449368	      0.88250735	     -0.00070306	     -0.20826780	     -0.00000000	     -0.00000001	     26.72709237
      2.03823214	     -0.05419158	     -0.00089254	     -0.19597486	     -0.05448915	      0.88250619	     -0.00070291	     -0.20827716	     -0.00000000	     -0.00000000	     26.92565394
      2.03931392	     -0.05411302	     -0.00088710	     -0.19589691	     -0.05448588	      0.88250546	     -0.00070282	     -0.20828257	     -0.00000000	     -0.00000000	     27.12745668
      2.04039569	     -0.05403559	     -0.00088288	     -0.19582003	     -0.05448256	      0.88250481	     -0.00070273	     -0.20828697	     -0.00000000	     -0.00000000	     27.32370097
      2.04204530	     -0.05390773	     -0.00087596	     -0.19569302	     -0.05447738	      0.88250397	     -0.00070261	     -0.20829173	     -0.00000000	     -0.00000000	     27.66169746
      2.04340307	     -0.05379993	     -0.00087157	     -0.19558586	     -0.05447303	      0.88250342	     -0.00070252	     -0.20829388	     -0.00000000	     -0.00000000	     27.96746518
      2.04476085	     -0.05368142	     -0.00086613	     -0.19546801	     -0.05446859	      0.88250301	     -0.00070245	     -0.20829446	     -0.00000000	     -0.00000000	     28.30318300
      2.04611862	     -0.05356465	     -0.00086305	     -0.19535180	     -0.05446407	      0.88250273	     -0.00070239	     -0.20829342	     -0.00000000	     -0.00000000	     28.67654713
      2.04733007	     -0.05345066	     -0.00085865	     -0.19523834	     -0.05445998	      0.88250261	     -0.00070234	     -0.20829120	     -0.00000000	     -0.00000000	     28.98609869
      2.04854151	     -0.05334028	     -0.00085659	     -0.19512841	     -0.05445583	      0.88250259	     -0.00070231	     -0.20828776	     -0.00000000	      0.00000000	     29.33482167
      2.04975296	     -0.05322304	     -0.00085349	     -0.19501163	     -0.05445162	      0.88250269	     -0.00070229	     -0.20828316	     -0.00000000	      0.00000000	     29.67858395
      2.05128900	     -0.05307340	     -0.00085135	     -0.19486250	     -0.05444621	      0.88250299	     -0.00070228	     -0.20827562	     -0.00000000	      0.00000000	     30.18861897
      2.05250374	     -0.05294587	     -0.00084880	     -0.19473538	     -0.05444188	      0.88250336	     -0.00070229	     -0.20826832	     -0.00000000	      0.00000000	     30.54891512
      2.05371848	     -0.05282044	     -0.00084831	     -0.19461028	     -0.05443751	      0.88250385	     -0.00070231	     -0.20825980	     -0.00000000	      0.00000000	     30.97344537
      2.05493322	     -0.05268782	     -0.00084662	     -0.19447801	     -0.05443309	      0.88250445	     -0.00070233	     -0.20825009	     -0.00000000	      0.00000000	     31.37100610
      2.05647129	     -0.05251949	     -0.00084621	     -0.19431005	     -0.05442744	      0.88250539	     -0.00070239	     -0.20823605	     -0.00000000	      0.00000000	     31.96437874
      2.05765477	     -0.05238065	     -0.00084403	     -0.19417151	     -0.05442305	      0.88250625	     -0.00070244	     -0.20822395	     -0.00000000	      0.00000001	     32.34309769
      2.05883825	     -0.05224327	     -0.00084364	     -0.19403437	     -0.05441864	      0.88250721	     -0.00070251	     -0.20821069	     -0.00000000	      0.00000001	     32.82032806
      2.06026619	     -0.05206740	     -0.00084214	     -0.19385880	     -0.05441328	      0.88250853	     -0.00070261	     -0.20819315	     -0.00000000	      0.00000001	     33.34911621
      2.06154521	     -0.05190935	     -0.00084284	     -0.19370093	     -0.05440845	      0.88250985	     -0.00070272	     -0.20817596	     -0.00000000	      0.00000001	     33.91609697
      2.06282423	     -0.05173943	     -0.00084062	     -0.19353126	     -0.05440360	      0.88251130	     -0.00070284	     -0.20815741	     -0.00000000	      0.00000001	     34.38165541
      2.06410326	     -0.05157188	     -0.00084078	     -0.19336384	     -0.05439873	      0.88251287	     -0.00070297	     -0.20813745	     -0.00000000	      0.00000001	     34.98943547
      2.06538228	     -0.05139242	     -0.00083858	     -0.19318458	     -0.05439385	      0.88251457	     -0.00070313	     -0.20811615	     -0.00000000	      0.00000001	     35.47028589
      2.06666130	     -0.05121585	     -0.00083939	     -0.19300808	     -0.05438896	      0.88251639	     -0.00070330	     -0.20809343	     -0.00000000	      0.00000001	     36.11408688
      2.06794033	     -0.05102525	     -0.00083633	     -0.19281763	     -0.05438407	      0.88251833	     -0.00070348	     -0.20806936	     -0.00000000	      0.00000001	     36.58855800
      2.06908793	     -0.05085921	     -0.00083619	     -0.19265163	     -0.05437969	      0.88252018	     -0.00070366	     -0.20804655	     -0.00000000	      0.00000001	     37.17182409
      2.07023554	     -0.05068541	     -0.00083417	     -0.19247790	     -0.05437531	      0.88252211	     -0.00070386	     -0.20802267	     -0.00000000	      0.00000001	     37.64445936
      2.07138315	     -0.05051291	     -0.00083349	     -0.19230541	     -0.05437093	      0.88252414	     -0.00070407	     -0.20799775	     -0.00000000	      0.00000001	     38.19275105
      2.07295020	     -0.05027119	     -0.00083154	     -0.19206368	     -0.05436498	      0.88252705	     -0.00070439	     -0.20796216	     -0.00000000	      0.00000001	     38.87901259
      2.07411559	     -0.05009405	     -0.00083194	     -0.19188645	     -0.05436057	      0.88252932	     -0.00070464	     -0.20793457	     -0.00000000	      0.00000001	     39.47972349
      2.07528099	     -0.04990928	     -0.00083066	     -0.19170160	     -0.05435619	      0.88253167	     -0.00070491	     -0.20790610	     -0.00000000	      0.00000001	     39.99869991
      2.07644638	     -0.04972526	     -0.00083025	     -0.19151746	     -0.05435182	      0.88253410	     -0.00070519	     -0.20787672	     -0.00000000	      0.00000001	     40.58751946
      2.07798060	     -0.04947680	     -0.00082795	     -0.19126885	     -0.05434612	      0.88253742	     -0.00070559	     -0.20783675	     -0.00000000	      0.00000002	     41.27806856
      2.07910395	     -0.04929774	     -0.00082805	     -0.19108959	     -0.05434199	      0.88253993	     -0.00070590	     -0.20780657	     -0.00000000	      0.00000002	     41.87838032
      2.08022730	     -0.04911197	     -0.00082639	     -0.19090366	     -0.05433788	      0.88254251	     -0.00070623	     -0.20777568	     -0.00000000	      0.00000002	     42.40764648
      2.08163713	     -0.04888036	     -0.00082577	     -0.19067176	     -0.05433279	      0.88254584	     -0.00070666	     -0.20773590	     -0.00000000	      0.00000002	     43.15063426
      2.08286917	     -0.04867208	     -0.00082346	     -0.19046324	     -0.05432838	      0.88254882	     -0.00070705	     -0.20770029	     -0.00000000	      0.00000002	     43.72128458
      2.08410122	     -0.04846983	     -0.00082352	     -0.19026065	     -0.05432404	      0.88255186	     -0.00070747	     -0.20766395	     -0.00000000	      0.00000002	     44.38806305
      2.08533326	     -0.04826173	     -0.00082132	     -0.19005224	     -0.05431975	      0.88255497	     -0.00070790	     -0.20762698	     -0.00000000	      0.00000002	     44.96034405
      2.08656530	     -0.04806144	     -0.00082177	     -0.18985154	     -0.05431552	      0.88255814	     -0.00070835	     -0.20758941	     -0.00000000	      0.00000002	     45.63230381
      2.08779735	     -0.04785433	     -0.00081917	     -0.18964407	     -0.05431136	      0.88256135	     -0.00070882	     -0.20755138	     -0.00000000	      0.00000002	     46.20776929
      2.08902939	     -0.04765676	     -0.00081968	     -0.18944602	     -0.05430728	      0.88256462	     -0.00070931	     -0.20751288	     -0.00000000	      0.00000002	     46.89553085
      2.09012107	     -0.04747452	     -0.00081727	     -0.18926341	     -0.05430372	      0.88256755	     -0.00070975	     -0.20747847	     -0.00000000	      0.00000002	     47.39918363
      2.09121274	     -0.04729951	     -0.00081707	     -0.18908795	     -0.05430022	      0.88257051	     -0.00071021	     -0.20744376	     -0.00000000	      0.00000002	     47.96899045
      2.09253277	     -0.04708647	     -0.00081519	     -0.18887436	     -0.05429608	      0.88257412	     -0.00071079	     -0.20740151	     -0.00000000	      0.00000002	     48.59507909
      2.09385279	     -0.04688248	     -0.00081521	     -0.18866975	     -0.05429204	      0.88257776	     -0.00071138	     -0.20735901	     -0.00000000	      0.00000002	     49.26672999
      2.09493337	     -0.04671234	     -0.00081294	     -0.18849913	     -0.05428880	      0.88258077	     -0.00071188	     -0.20732415	     -0.00000000	      0.00000002	     49.74197857
      2.09601395	     -0.04654984	     -0.00081267	     -0.18833609	     -0.05428565	      0.88258379	     -0.00071240	     -0.20728925	     -0.00000000	      0.00000002	     50.27194578
      2.09735148	     -0.04634765	     -0.00081081	     -0.18813322	     -0.05428184	      0.88258754	     -0.00071305	     -0.20724609	     -0.00000000	      0.00000002	     50.89507654
      2.09868900	     -0.04615440	     -0.00081111	     -0.18793921	     -0.05427815	      0.88259130	     -0.00071373	     -0.20720302	     -0.00000000	      0.00000002	     51.55927937
      2.09970999	     -0.04600328	     -0.00080875	     -0.18778756	     -0.05427542	      0.88259417	     -0.00071426	     -0.20717028	     -0.00000000	      0.00000002	     51.98288112
      2.10073097	     -0.04585816	     -0.00080836	     -0.18764183	     -0.05427277	      0.88259704	     -0.00071480	     -0.20713766	     -0.00000000	      0.00000002	     52.43272020
      2.10212936	     -0.04566312	     -0.00080668	     -0.18744597	     -0.05426925	      0.88260097	     -0.00071555	     -0.20709336	     -0.00000000	      0.00000002	     53.00095230
      2.10352774	     -0.04547999	     -0.00080590	     -0.18726194	     -0.05426588	      0.88260487	     -0.00071633	     -0.20704956	     -0.00000000	      0.00000002	     53.60964673
      2.10450010	     -0.04535061	     -0.00080252	     -0.18713201	     -0.05426363	      0.88260758	     -0.00071688	     -0.20701947	     -0.00000000	      0.00000002	     53.93648750
      2.10547247	     -0.04522955	     -0.00080087	     -0.18701034	     -0.05426145	      0.88261026	     -0.00071745	     -0.20698969	     -0.00000000	      0.00000002	     54.30279433
      2.10695603	     -0.04505107	     -0.00079757	     -0.18683091	     -0.05425828	      0.88261433	     -0.00071832	     -0.20694496	     -0.00000000	      0.00000002	     54.84545543
      2.10817335	     -0.04491695	     -0.00079624	     -0.18669596	     -0.05425581	      0.88261763	     -0.00071906	     -0.20690900	     -0.00000000	      0.00000002	     55.25830940
      2.10939067	     -0.04478746	     -0.00079328	     -0.18656565	     -0.05425346	      0.88262089	     -0.00071981	     -0.20687385	     -0.00000000	      0.00000002	     55.65057605
      2.11060799	     -0.04467481	     -0.00079305	     -0.18645210	     -0.05425125	      0.88262410	     -0.00072057	     -0.20683960	     -0.00000000	      0.00000002	     55.99724991
      2.11182531	     -0.04456645	     -0.00079011	     -0.18634288	     -0.05424916	      0.88262726	     -0.00072135	     -0.20680646	     -0.00000000	      0.00000002	     56.33760618
      2.11285296	     -0.04449177	     -0.00079087	     -0.18626738	     -0.05424750	      0.88262988	     -0.00072202	     -0.20677938	     -0.00000000	      0.00000002	     56.55035997
      2.11388062	     -0.04441962	     -0.00078952	     -0.18619446	     -0.05424593	      0.88263246	     -0.00072270	     -0.20675325	     -0.00000000	      0.00000002	     56.78531453
      2.11520129	     -0.04434082	     -0.00078890	     -0.18611463	     -0.05424406	      0.88263569	     -0.00072359	     -0.20672107	     -0.00000000	      0.00000002	     57.04577326
      2.11652197	     -0.04426786	     -0.00078616	     -0.18604069	     -0.05424234	      0.88263884	     -0.00072450	     -0.20669054	     -0.00000000	      0.00000002	     57.33100452
      2.11754491	     -0.04422380	     -0.00078645	     -0.18599580	     -0.05424112	      0.88264121	     -0.00072521	     -0.20666798	     -0.00000000	      0.00000002	     57.46993641
      2.11856785	     -0.04418019	     -0.00078466	     -0.18595142	     -0.05424000	      0.88264351	     -0.00072594	     -0.20664640	     -0.00000000	      0.00000002	     57.64890186
      2.11991611	     -0.04413348	     -0.00078425	     -0.18590364	     -0.05423867	      0.88264644	     -0.00072691	     -0.20661938	     -0.00000000	      0.00000001	     57.84185578
      2.12126436	     -0.04408945	     -0.00078131	     -0.18585861	     -0.05423750	      0.88264925	     -0.00072790	     -0.20659395	     -0.00000000	      0.00000001	     58.07622142
      2.12223545	     -0.04406887	     -0.00078199	     -0.18583722	     -0.05423677	      0.88265119	     -0.00072862	     -0.20657656	     -0.00000000	      0.00000001	     58.13808294
      2.12320653	     -0.04404767	     -0.00078050	     -0.18581529	     -0.05423612	      0.88265307	     -0.00072936	     -0.20655997	     -0.00000000	      0.00000001	     58.25062222
      2.12463925	     -0.04402608	     -0.00077955	     -0.18579257	     -0.05423533	      0.88265569	     -0.00073046	     -0.20653688	     -0.00000000	      0.00000001	     58.37521543
      2.12584487	     -0.04401166	     -0.00077749	     -0.18577723	     -0.05423481	      0.88265777	     -0.00073140	     -0.20651873	     -0.00000000	      0.00000001	     58.48424826
      2.12705050	     -0.04400773	     -0.00077764	     -0.18577233	     -0.05423442	      0.88265973	     -0.00073235	     -0.20650171	     -0.00000000	      0.00000001	     58.53571834
      2.12825612	     -0.04400414	     -0.00077487	     -0.18576786	     -0.05423417	      0.88266157	     -0.00073332	     -0.20648585	     -0.00000000	      0.00000001	     58.62092714
      2.12933580	     -0.04401176	     -0.00077608	     -0.18577458	     -0.05423406	      0.88266311	     -0.00073420	     -0.20647258	     -0.00000000	      0.00000001	     58.62724585
      2.13041548	     -0.04401938	     -0.00077412	     -0.18578140	     -0.05423406	      0.88266455	     -0.00073509	     -0.20646023	     -0.00000000	      0.00000001	     58.65552610
      2.13149516	     -0.04403470	     -0.00077392	     -0.18579587	     -0.05423416	      0.88266588	     -0.00073600	     -0.20644875	     -0.00000000	      0.00000001	     58.65679310
      2.13286417	     -0.04405720	     -0.00077139	     -0.18581736	     -0.05423445	      0.88266742	     -0.00073716	     -0.20643547	     -0.00000000	      0.00000001	     58.66535914
      2.13395000	     -0.04408347	     -0.00077184	     -0.18584277	     -0.05423480	      0.88266852	     -0.00073809	     -0.20642592	     -0.00000000	      0.00000001	     58.65502449
      2.13503582	     -0.04411060	     -0.00076964	     -0.18586912	     -0.05423526	      0.88266952	     -0.00073904	     -0.20641725	     -0.00000000	      0.00000001	     58.62945529
      2.13612165	     -0.04414406	     -0.00076915	     -0.18590176	     -0.05423582	      0.88267041	     -0.00074000	     -0.20640942	     -0.00000000	      0.00000001	     58.60881667
      2.13748660	     -0.04418965	     -0.00076621	     -0.18594639	     -0.05423668	      0.88267139	     -0.00074122	     -0.20640079	     -0.00000000	      0.00000000	     58.54672428
      2.13854689	     -0.04423132	     -0.00076633	     -0.18598726	     -0.05423747	      0.88267203	     -0.00074218	     -0.20639498	     -0.00000000	      0.00000000	     58.51920257
      2.13960718	     -0.04427465	     -0.00076407	     -0.18602986	     -0.05423835	      0.88267258	     -0.00074315	     -0.20638999	     -0.00000000	      0.00000000	     58.43036901
      2.14066746	     -0.04432308	     -0.00076316	     -0.18607752	     -0.05423933	      0.88267303	     -0.00074414	     -0.20638579	     -0.00000000	      0.00000000	     58.37186356
      2.14209829	     -0.04439286	     -0.00075994	     -0.18614635	     -0.05424082	      0.88267348	     -0.00074548	     -0.20638137	     -0.00000000	      0.00000000	     58.22928528
      2.14314993	     -0.04444955	     -0.00075949	     -0.18620229	     -0.05424202	      0.88267370	     -0.00074648	     -0.20637901	     -0.00000000	      0.00000000	     58.17855832
      2.14420158	     -0.04450844	     -0.00075686	     -0.18626050	     -0.05424332	      0.88267384	     -0.00074749	     -0.20637740	     -0.00000000	      0.00000000	     58.03912581
      2.14549677	     -0.04458651	     -0.00075526	     -0.18633771	     -0.05424505	      0.88267388	     -0.00074875	     -0.20637642	     -0.00000000	     -0.00000000	     57.94243951
      2.14664740	     -0.04465908	     -0.00075169	     -0.18640958	     -0.05424670	      0.88267381	     -0.00074988	     -0.20637646	     -0.00000000	     -0.00000000	     57.73949755
      2.14779803	     -0.04473645	     -0.00075048	     -0.18648620	     -0.05424846	      0.88267363	     -0.00075103	     -0.20637734	     -0.00000000	     -0.00000000	     57.65789071
      2.14894867	     -0.04481661	     -0.00074658	     -0.18656571	     -0.05425033	      0.88267336	     -0.00075218	     -0.20637905	     -0.00000000	     -0.00000000	     57.41342772
      2.15009930	     -0.04490132	     -0.00074523	     -0.18664969	     -0.05425230	      0.88267299	     -0.00075335	     -0.20638156	     -0.00000000	     -0.00000000	     57.31798018
      2.15124993	     -0.04498828	     -0.00074011	     -0.18673606	     -0.05425438	      0.88267252	     -0.00075453	     -0.20638488	     -0.00000000	     -0.00000000	     57.02943680
      2.15240057	     -0.04508002	     -0.00073762	     -0.18682714	     -0.05425656	      0.88267197	     -0.00075573	     -0.20638899	     -0.00000000	     -0.00000000	     56.91681516
      2.15355120	     -0.04517483	     -0.00073221	     -0.18692138	     -0.05425884	      0.88267133	     -0.00075693	     -0.20639389	     -0.00000000	     -0.00000000	     56.58684166
      2.15470183	     -0.04527384	     -0.00072961	     -0.18701977	     -0.05426121	      0.88267060	     -0.00075815	     -0.20639956	     -0.00000000	     -0.00000000	     56.45621590
      2.15585247	     -0.04537620	     -0.00072430	     -0.18712160	     -0.05426369	      0.88266978	     -0.00075939	     -0.20640600	     -0.00000000	     -0.00000001	     56.08626899
      2.15700310	     -0.04548243	     -0.00072182	     -0.18722723	     -0.05426626	      0.88266889	     -0.00076063	     -0.20641318	     -0.00000000	     -0.00000001	     55.93220567
      2.15815373	     -0.04559143	     -0.00071643	     -0.18733572	     -0.05426892	      0.88266793	     -0.00076189	     -0.20642108	     -0.00000000	     -0.00000001	     55.53047378
      2.15930436	     -0.04570386	     -0.00071409	     -0.18744758	     -0.05427167	      0.88266689	     -0.00076316	     -0.20642968	     -0.00000000	     -0.00000001	     55.35227030
      2.16045500	     -0.04581935	     -0.00070923	     -0.18756259	     -0.05427451	      0.88266578	     -0.00076444	     -0.20643898	     -0.00000000	     -0.00000001	     54.91699063
      2.16160563	     -0.04593903	     -0.00070718	     -0.18768173	     -0.05427743	      0.88266460	     -0.00076573	     -0.20644894	     -0.00000000	     -0.00000001	     54.70029064
      2.16275626	     -0.04606128	     -0.00070260	     -0.18780353	     -0.05428044	      0.88266336	     -0.00076704	     -0.20645957	     -0.00000000	     -0.00000001	     54.25157681
      2.16390690	     -0.04618661	     -0.00070026	     -0.18792836	     -0.05428353	      0.88266205	     -0.00076836	     -0.20647082	     -0.00000000	     -0.00000001	     54.00174063
      2.16505753	     -0.04631437	     -0.00069567	     -0.18805570	     -0.05428669	      0.88266069	     -0.00076968	     -0.20648270	     -0.00000000	     -0.00000001	     53.54221958
      2.16620816	     -0.04644468	     -0.00069262	     -0.18818557	     -0.05428994	      0.88265927	     -0.00077103	     -0.20649517	     -0.00000000	     -0.00000001	     53.25915069
      2.16735880	     -0.04657720	     -0.00068769	     -0.18831772	     -0.05429325	      0.88265780	     -0.00077238	     -0.20650821	     -0.00000000	     -0.00000001	     52.79212716
      2.16850943	     -0.04671196	     -0.00068428	     -0.18845208	     -0.05429664	      0.88265627	     -0.00077374	     -0.20652180	     -0.00000000	     -0.00000001	     52.47241246
      2.16966006	     -0.04684872	     -0.00067936	     -0.18858851	     -0.05430009	      0.88265470	     -0.00077512	     -0.20653592	     -0.00000000	     -0.00000001	     52.00455011
      2.17081069	     -0.04698754	     -0.00067562	     -0.18872699	     -0.05430361	      0.88265308	     -0.00077651	     -0.20655054	     -0.00000000	     -0.00000001	     51.65118540
      2.17219988	     -0.04715762	     -0.00066886	     -0.18889674	     -0.05430795	      0.88265107	     -0.00077820	     -0.20656885	     -0.00000000	     -0.00000001	     51.05073745
      2.17327054	     -0.04729063	     -0.00066537	     -0.18902947	     -0.05431135	      0.88264948	     -0.00077951	     -0.20658342	     -0.00000000	     -0.00000001	     50.76112470
      2.17434121	     -0.04742504	     -0.00066016	     -0.18916366	     -0.05431480	      0.88264786	     -0.00078083	     -0.20659837	     -0.00000000	     -0.00000001	     50.29993538
      2.17569068	     -0.04759656	     -0.00065506	     -0.18933490	     -0.05431921	      0.88264577	     -0.00078251	     -0.20661775	     -0.00000000	     -0.00000001	     49.86098462
      2.17704015	     -0.04777015	     -0.00064805	     -0.18950829	     -0.05432369	      0.88264363	     -0.00078421	     -0.20663768	     -0.00000000	     -0.00000001	     49.21854196
      2.17806319	     -0.04790302	     -0.00064522	     -0.18964096	     -0.05432714	      0.88264198	     -0.00078550	     -0.20665314	     -0.00000000	     -0.00000001	     48.94921769
      2.17908622	     -0.04803791	     -0.00064113	     -0.18977570	     -0.05433062	      0.88264031	     -0.00078680	     -0.20666888	     -0.00000000	     -0.00000001	     48.50808706
      2.18051528	     -0.04822735	     -0.00063672	     -0.18996491	     -0.05433553	      0.88263793	     -0.00078864	     -0.20669130	     -0.00000000	     -0.00000001	     48.01288171
      2.18177028	     -0.04839511	     -0.00063209	     -0.19013252	     -0.05433990	      0.88263581	     -0.00079026	     -0.20671135	     -0.00000000	     -0.00000001	     47.44494530
      2.18302529	     -0.04856386	     -0.00062956	     -0.19030109	     -0.05434431	      0.88263366	     -0.00079189	     -0.20673172	     -0.00000000	     -0.00000001	     47.07705305
      2.18428029	     -0.04873307	     -0.00062478	     -0.19047020	     -0.05434876	      0.88263149	     -0.00079354	     -0.20675238	     -0.00000000	     -0.00000001	     46.44583530
      2.18540191	     -0.04888421	     -0.00062273	     -0.19062123	     -0.05435276	      0.88262953	     -0.00079502	     -0.20677106	     -0.00000000	     -0.00000001	     46.14334679
      2.18652352	     -0.04903490	     -0.00061845	     -0.19077187	     -0.05435679	      0.88262755	     -0.00079651	     -0.20678990	     -0.00000000	     -0.00000001	     45.62873800
      2.18764514	     -0.04918405	     -0.00061445	     -0.19092099	     -0.05436085	      0.88262556	     -0.00079801	     -0.20680888	     -0.00000000	     -0.00000001	     45.25049768
      2.18913594	     -0.04938176	     -0.00060792	     -0.19111873	     -0.05436627	      0.88262289	     -0.00080001	     -0.20683429	     -0.00000000	     -0.00000001	     44.59916635
      2.19029878	     -0.04953456	     -0.00060447	     -0.19127153	     -0.05437052	      0.88262080	     -0.00080159	     -0.20685420	     -0.00000000	     -0.00000001	     44.27781517
      2.19146161	     -0.04968596	     -0.00060004	     -0.19142298	     -0.05437479	      0.88261870	     -0.00080317	     -0.20687414	     -0.00000000	     -0.00000001	     43.75648402
      2.19262445	     -0.04983567	     -0.00059694	     -0.19157272	     -0.05437908	      0.88261659	     -0.00080477	     -0.20689407	     -0.00000000	     -0.00000001	     43.38419837
      2.19408456	     -0.05002127	     -0.00059174	     -0.19175842	     -0.05438447	      0.88261394	     -0.00080678	     -0.20691903	     -0.00000000	     -0.00000001	     42.75537846
      2.19523711	     -0.05016569	     -0.00058956	     -0.19190290	     -0.05438873	      0.88261184	     -0.00080838	     -0.20693862	     -0.00000000	     -0.00000001	     42.46996906
      2.19638966	     -0.05030835	     -0.00058595	     -0.19204566	     -0.05439300	      0.88260975	     -0.00080999	     -0.20695810	     -0.00000000	     -0.00000001	     41.97663571
      2.19754221	     -0.05044908	     -0.00058380	     -0.19218648	     -0.05439728	      0.88260766	     -0.00081161	     -0.20697743	     -0.00000000	     -0.00000001	     41.63383168
      2.19906538	     -0.05063208	     -0.00058027	     -0.19236964	     -0.05440293	      0.88260490	     -0.00081376	     -0.20700271	     -0.00000000	     -0.00000001	     41.01538190
      2.20022498	     -0.05076887	     -0.00057975	     -0.19250652	     -0.05440722	      0.88260280	     -0.00081541	     -0.20702172	     -0.00000000	     -0.00000001	     40.76946713
      2.20138457	     -0.05090336	     -0.00057810	     -0.19264113	     -0.05441152	      0.88260072	     -0.00081707	     -0.20704052	     -0.00000000	     -0.00000001	     40.29648689
      2.20254417	     -0.05103524	     -0.00057806	     -0.19277312	     -0.05441580	      0.88259864	     -0.00081874	     -0.20705906	     -0.00000000	     -0.00000001	     39.99221795
      2.20409862	     -0.05120771	     -0.00057755	     -0.19294577	     -0.05442154	      0.88259587	     -0.00082099	     -0.20708351	     -0.00000000	     -0.00000001	     39.39256749
      2.20525675	     -0.05133267	     -0.00057943	     -0.19307082	     -0.05442579	      0.88259383	     -0.00082268	     -0.20710139	     -0.00000000	     -0.00000001	     39.21592601
      2.20641489	     -0.05145452	     -0.00058026	     -0.19319280	     -0.05443003	      0.88259180	     -0.00082438	     -0.20711897	     -0.00000000	     -0.00000001	     38.77351027
      2.20782702	     -0.05159857	     -0.00058347	     -0.19333697	     -0.05443519	      0.88258934	     -0.00082646	     -0.20713998	     -0.00000000	     -0.00000001	     38.51990309
      2.20909644	     -0.05172364	     -0.00058535	     -0.19346219	     -0.05443980	      0.88258715	     -0.00082834	     -0.20715845	     -0.00000000	     -0.00000001	     37.98680268
      2.21036587	     -0.05184425	     -0.00058990	     -0.19358290	     -0.05444438	      0.88258498	     -0.00083024	     -0.20717652	     -0.00000000	     -0.00000001	     37.88187053
      2.21163529	     -0.05196019	     -0.00059270	     -0.19369900	     -0.05444894	      0.88258284	     -0.00083215	     -0.20719418	     -0.00000000	     -0.00000001	     37.32897044
      2.21290472	     -0.05207115	     -0.00059832	     -0.19381005	     -0.05445347	      0.88258072	     -0.00083406	     -0.20721142	     -0.00000000	     -0.00000001	     37.29233393
      2.21417414	     -0.05217689	     -0.00060182	     -0.19391597	     -0.05445797	      0.88257863	     -0.00083599	     -0.20722824	     -0.00000000	     -0.00000001	     36.72303666
      2.21544357	     -0.05227721	     -0.00060820	     -0.19401638	     -0.05446244	      0.88257656	     -0.00083793	     -0.20724461	     -0.00000000	     -0.00000001	     36.74722328
      2.21671299	     -0.05237201	     -0.00061216	     -0.19411137	     -0.05446688	      0.88257452	     -0.00083987	     -0.20726055	     -0.00000000	     -0.00000001	     36.16701283
      2.21798242	     -0.05246110	     -0.00061904	     -0.19420057	     -0.05447128	      0.88257251	     -0.00084182	     -0.20727603	     -0.00000000	     -0.00000001	     36.23862468
      2.21925184	     -0.05254449	     -0.00062328	     -0.19428415	     -0.05447565	      0.88257053	     -0.00084378	     -0.20729106	     -0.00000000	     -0.00000001	     35.65576817
      2.22052127	     -0.05262217	     -0.00063042	     -0.19436196	     -0.05447998	      0.88256858	     -0.00084575	     -0.20730564	     -0.00000000	     -0.00000001	     35.75916136
      2.22179069	     -0.05269421	     -0.00063480	     -0.19443420	     -0.05448427	      0.88256666	     -0.00084772	     -0.20731975	     -0.00000000	     -0.00000001	     35.18399673
      2.22306012	     -0.05276051	     -0.00064199	     -0.19450063	     -0.05448852	      0.88256477	     -0.00084969	     -0.20733342	     -0.00000000	     -0.00000001	     35.30474367
      2.22432954	     -0.05282119	     -0.00064637	     -0.19456153	     -0.05449272	      0.88256292	     -0.00085167	     -0.20734664	     -0.00000000	     -0.00000001	     34.74730609
      2.22559897	     -0.05287653	     -0.00065344	     -0.19461702	     -0.05449689	      0.88256110	     -0.00085366	     -0.20735941	     -0.00000000	     -0.00000001	     34.86842361
      2.22686839	     -0.05292659	     -0.00065774	     -0.19466731	     -0.05450101	      0.88255931	     -0.00085565	     -0.20737175	     -0.00000000	     -0.00000001	     34.33830274
      2.22813782	     -0.05297129	     -0.00066452	     -0.19471218	     -0.05450509	      0.88255756	     -0.00085764	     -0.20738366	     -0.00000000	     -0.00000001	     34.45436757
      2.22940724	     -0.05301068	     -0.00066867	     -0.19475180	     -0.05450913	      0.88255585	     -0.00085963	     -0.20739514	     -0.00000000	     -0.00000001	     33.96743695
      2.23067667	     -0.05304491	     -0.00067515	     -0.19478621	     -0.05451312	      0.88255417	     -0.00086162	     -0.20740620	     -0.00000000	     -0.00000001	     34.07664066
      2.23194609	     -0.05307428	     -0.00067922	     -0.19481582	     -0.05451706	      0.88255253	     -0.00086361	     -0.20741685	     -0.00000000	     -0.00000001	     33.63864917
      2.23321552	     -0.05309901	     -0.00068548	     -0.19484073	     -0.05452096	      0.88255092	     -0.00086560	     -0.20742708	     -0.00000000	     -0.00000001	     33.73724926
      2.23448494	     -0.05311946	     -0.00068962	     -0.19486142	     -0.05452481	      0.88254935	     -0.00086759	     -0.20743691	     -0.00000000	     -0.00000001	     33.35300662
      2.23575437	     -0.05313581	     -0.00069581	     -0.19487794	     -0.05452862	      0.88254782	     -0.00086958	     -0.20744637	     -0.00000000	     -0.00000001	     33.44026136
      2.23702379	     -0.05314801	     -0.00070011	     -0.19489037	     -0.05453238	      0.88254633	     -0.00087157	     -0.20745544	     -0.00000000	     -0.00000001	     33.11172511
      2.23829322	     -0.05315597	     -0.00070619	     -0.19489851	     -0.05453609	      0.88254488	     -0.00087355	     -0.20746415	     -0.00000000	     -0.00000001	     33.19209274
      2.23956264	     -0.05315986	     -0.00071057	     -0.19490262	     -0.05453976	      0.88254347	     -0.00087553	     -0.20747249	     -0.00000000	     -0.00000001	     32.91646184
      2.24083207	     -0.05316000	     -0.00071658	     -0.19490294	     -0.05454338	      0.88254209	     -0.00087751	     -0.20748045	     -0.00000000	     -0.00000001	     32.99176915
      2.24210149	     -0.05315657	     -0.00072116	     -0.19489971	     -0.05454695	      0.88254076	     -0.00087948	     -0.20748806	     -0.00000000	     -0.00000001	     32.76896564
      2.24337092	     -0.05314968	     -0.00072722	     -0.19489298	     -0.05455048	      0.88253946	     -0.00088145	     -0.20749532	     -0.00000000	     -0.00000001	     32.84673003
      2.24464034	     -0.05313944	     -0.00073202	     -0.19488292	     -0.05455396	      0.88253821	     -0.00088341	     -0.20750223	     -0.00000000	     -0.00000001	     32.67182574
      2.24590977	     -0.05312610	     -0.00073811	     -0.19486974	     -0.05455740	      0.88253700	     -0.00088537	     -0.20750881	     -0.00000000	     -0.00000001	     32.75042429
      2.24717919	     -0.05310969	     -0.00074310	     -0.19485351	     -0.05456079	      0.88253582	     -0.00088732	     -0.20751507	     -0.00000000	     -0.00000001	     32.61743083
      2.24870821	     -0.05308594	     -0.00075085	     -0.19482990	     -0.05456481	      0.88253447	     -0.00088966	     -0.20752218	     -0.00000000	     -0.00000001	     32.81344256
      2.24983789	     -0.05306562	     -0.00075453	     -0.19480974	     -0.05456774	      0.88253351	     -0.00089139	     -0.20752715	     -0.00000000	     -0.00000001	     32.58392106
      2.25096756	     -0.05304299	     -0.00075985	     -0.19478723	     -0.05457064	      0.88253258	     -0.00089311	     -0.20753188	     -0.00000000	     -0.00000001	     32.67578086
      2.25247518	     -0.05300915	     -0.00076580	     -0.19475356	     -0.05457446	      0.88253139	     -0.00089539	     -0.20753782	     -0.00000000	     -0.00000001	     32.60261707
      2.25382303	     -0.05297541	     -0.00077268	     -0.19471993	     -0.05457782	      0.88253038	     -0.00089742	     -0.20754276	     -0.00000000	     -0.00000000	     32.81096620
      2.25517088	     -0.05293858	     -0.00077738	     -0.19468325	     -0.05458113	      0.88252942	     -0.00089945	     -0.20754737	     -0.00000000	     -0.00000000	     32.62983353
      2.25634805	     -0.05290405	     -0.00078404	     -0.19464878	     -0.05458398	      0.88252862	     -0.00090121	     -0.20755112	     -0.00000000	     -0.00000000	     32.89063733
      2.25752522	     -0.05286737	     -0.00078915	     -0.19461220	     -0.05458681	      0.88252786	     -0.00090296	     -0.20755462	     -0.00000000	     -0.00000000	     32.84344323
      2.25870240	     -0.05282864	     -0.00079582	     -0.19457351	     -0.05458959	      0.88252714	     -0.00090470	     -0.20755788	     -0.00000000	     -0.00000000	     33.00434911
      2.26030498	     -0.05277214	     -0.00080441	     -0.19451707	     -0.05459334	      0.88252621	     -0.00090706	     -0.20756194	     -0.00000000	     -0.00000000	     33.03942514
      2.26150323	     -0.05272497	     -0.00081289	     -0.19446989	     -0.05459609	      0.88252556	     -0.00090881	     -0.20756465	     -0.00000000	     -0.00000000	     33.34714750
      2.26270149	     -0.05267249	     -0.00081994	     -0.19441742	     -0.05459882	      0.88252495	     -0.00091056	     -0.20756702	     -0.00000000	     -0.00000000	     33.38815022
      2.26389975	     -0.05261486	     -0.00082812	     -0.19435977	     -0.05460152	      0.88252438	     -0.00091229	     -0.20756897	     -0.00000000	     -0.00000000	     33.61140835
      2.26547717	     -0.05253166	     -0.00083734	     -0.19427657	     -0.05460502	      0.88252370	     -0.00091456	     -0.20757086	     -0.00000000	     -0.00000000	     33.68477818
      2.26664349	     -0.05246307	     -0.00084564	     -0.19420793	     -0.05460758	      0.88252324	     -0.00091622	     -0.20757170	     -0.00000000	     -0.00000000	     34.02866307
      2.26780982	     -0.05238791	     -0.00085223	     -0.19413276	     -0.05461011	      0.88252283	     -0.00091788	     -0.20757198	     -0.00000000	     -0.00000000	     34.12435068
      2.26925671	     -0.05228770	     -0.00086193	     -0.19403248	     -0.05461322	      0.88252237	     -0.00091992	     -0.20757151	     -0.00000000	     -0.00000000	     34.48871111
      2.27053554	     -0.05219415	     -0.00086915	     -0.19393889	     -0.05461595	      0.88252203	     -0.00092171	     -0.20757035	     -0.00000000	     -0.00000000	     34.54738267
      2.27181436	     -0.05209716	     -0.00087866	     -0.19384177	     -0.05461864	      0.88252174	     -0.00092349	     -0.20756854	     -0.00000000	     -0.00000000	     34.95296118
      2.27309319	     -0.05199719	     -0.00088602	     -0.19374172	     -0.05462132	      0.88252151	     -0.00092526	     -0.20756614	     -0.00000000	     -0.00000000	     34.98967728
      2.27437202	     -0.05189543	     -0.00089603	     -0.19363979	     -0.05462398	      0.88252134	     -0.00092701	     -0.20756320	     -0.00000000	     -0.00000000	     35.43494517
      2.27565085	     -0.05179343	     -0.00090364	     -0.19353766	     -0.05462662	      0.88252122	     -0.00092875	     -0.20755982	     -0.00000000	     -0.00000000	     35.43925918
      2.27692968	     -0.05169129	     -0.00091456	     -0.19343529	     -0.05462924	      0.88252117	     -0.00093048	     -0.20755610	     -0.00000000	     -0.00000000	     35.94684831
      2.27807395	     -0.05159975	     -0.00092187	     -0.19334359	     -0.05463158	      0.88252118	     -0.00093201	     -0.20755254	     -0.00000000	      0.00000000	     35.95012593
      2.27921822	     -0.05150886	     -0.00093134	     -0.19325247	     -0.05463391	      0.88252123	     -0.00093354	     -0.20754881	     -0.00000000	      0.00000000	     36.27967579
      2.28036250	     -0.05141910	     -0.00094013	     -0.19316248	     -0.05463623	      0.88252133	     -0.00093505	     -0.20754499	     -0.00000000	      0.00000000	     36.43322909
      2.28195471	     -0.05129729	     -0.00095451	     -0.19304027	     -0.05463945	      0.88252154	     -0.00093713	     -0.20753962	     -0.00000000	      0.00000000	     36.84986673
      2.28312393	     -0.05121087	     -0.00096374	     -0.19295358	     -0.05464181	      0.88252175	     -0.00093865	     -0.20753576	     -0.00000000	      0.00000000	     36.90325698
      2.28429316	     -0.05112704	     -0.00097480	     -0.19286941	     -0.05464417	      0.88252201	     -0.00094015	     -0.20753205	     -0.00000000	      0.00000000	     37.22475903
      2.28570097	     -0.05103024	     -0.00098676	     -0.19277224	     -0.05464700	      0.88252238	     -0.00094194	     -0.20752786	     -0.00000000	      0.00000000	     37.36630511
      2.28693888	     -0.05094965	     -0.00099903	     -0.19269125	     -0.05464949	      0.88252275	     -0.00094350	     -0.20752453	     -0.00000000	      0.00000000	     37.73480182
      2.28817680	     -0.05087359	     -0.00100923	     -0.19261484	     -0.05465199	      0.88252317	     -0.00094503	     -0.20752162	     -0.00000000	      0.00000000	     37.79988873
      2.28941471	     -0.05080155	     -0.00102127	     -0.19254239	     -0.05465448	      0.88252362	     -0.00094655	     -0.20751920	     -0.00000000	      0.00000000	     38.13856966
      2.29065263	     -0.05073214	     -0.00103105	     -0.19247262	     -0.05465698	      0.88252411	     -0.00094805	     -0.20751730	     -0.00000000	      0.00000000	     38.22307347
      2.29189054	     -0.05066423	     -0.00104217	     -0.19240432	     -0.05465949	      0.88252464	     -0.00094953	     -0.20751589	     -0.00000000	      0.00000000	     38.54328692
      2.29312846	     -0.05059758	     -0.00105096	     -0.19233732	     -0.05466200	      0.88252519	     -0.00095099	     -0.20751496	     -0.00000000	      0.00000000	     38.65028935
      2.29436637	     -0.05053225	     -0.00106103	     -0.19227162	     -0.05466451	      0.88252576	     -0.00095243	     -0.20751446	     -0.00000000	      0.00000000	     38.94969156
      2.29560429	     -0.05046808	     -0.00106872	     -0.19220712	     -0.05466703	      0.88252636	     -0.00095384	     -0.20751438	     -0.00000000	      0.00000000	     39.06728913
      2.29684221	     -0.05040491	     -0.00107746	     -0.19214358	     -0.05466956	      0.88252698	     -0.00095523	     -0.20751468	     -0.00000000	      0.00000000	     39.33679099
      2.29808012	     -0.05034316	     -0.00108371	     -0.19208154	     -0.05467210	      0.88252762	     -0.00095659	     -0.20751534	     -0.00000000	      0.00000000	     39.45694124
      2.29931804	     -0.05028281	     -0.00109102	     -0.19202085	     -0.05467465	      0.88252826	     -0.00095793	     -0.20751634	     -0.00000000	      0.00000000	     39.69896331
      2.30055595	     -0.05022381	     -0.00109579	     -0.19196158	     -0.05467722	      0.88252892	     -0.00095924	     -0.20751766	     -0.00000000	      0.00000000	     39.82776974
      2.30179387	     -0.05016651	     -0.00110168	     -0.19190397	     -0.05467979	      0.88252959	     -0.00096053	     -0.20751928	     -0.00000000	      0.00000000	     40.04975994
      2.30303178	     -0.05011019	     -0.00110457	     -0.19184742	     -0.05468238	      0.88253027	     -0.00096179	     -0.20752120	     -0.00000000	      0.00000000	     40.19478976
      2.30426970	     -0.05005573	     -0.00110889	     -0.19179267	     -0.05468498	      0.88253095	     -0.00096302	     -0.20752340	     -0.00000000	      0.00000000	     40.40004183
      2.30550761	     -0.05000234	     -0.00111060	     -0.19173905	     -0.05468760	      0.88253163	     -0.00096423	     -0.20752585	     -0.00000000	      0.00000000	     40.55339737
      2.30674553	     -0.04995041	     -0.00111363	     -0.19168686	     -0.05469024	      0.88253231	     -0.00096540	     -0.20752851	     -0.00000000	      0.00000000	     40.73726187
      2.30798344	     -0.04990061	     -0.00111408	     -0.19163686	     -0.05469289	      0.88253300	     -0.00096656	     -0.20753136	     -0.00000000	      0.00000000	     40.88707935
      2.30922136	     -0.04985305	     -0.00111645	     -0.19158903	     -0.05469557	      0.88253369	     -0.00096768	     -0.20753437	     -0.00000000	      0.00000000	     41.05046074
      2.31045927	     -0.04980775	     -0.00111611	     -0.19154353	     -0.05469826	      0.88253437	     -0.00096878	     -0.20753755	     -0.00000000	      0.00000000	     41.20473596
      2.31169719	     -0.04976488	     -0.00111804	     -0.19150039	     -0.05470097	      0.88253506	     -0.00096985	     -0.20754089	     -0.00000000	      0.00000000	     41.34331651
      2.31293510	     -0.04972528	     -0.00111704	     -0.19146059	     -0.05470371	      0.88253574	     -0.00097089	     -0.20754439	     -0.00000000	      0.00000000	     41.48540653
      2.31417302	     -0.04968942	     -0.00111902	     -0.19142443	     -0.05470647	      0.88253642	     -0.00097191	     -0.20754808	     -0.00000000	      0.00000000	     41.59578836
      2.31541093	     -0.04965740	     -0.00111810	     -0.19139220	     -0.05470925	      0.88253710	     -0.00097290	     -0.20755198	     -0.00000000	      0.00000000	     41.72489879
      2.31664885	     -0.04962933	     -0.00112039	     -0.19136381	     -0.05471205	      0.88253777	     -0.00097387	     -0.20755612	     -0.00000000	      0.00000000	     41.79934307
      2.31774836	     -0.04960759	     -0.00111943	     -0.19134187	     -0.05471456	      0.88253837	     -0.00097470	     -0.20756001	     -0.00000000	      0.00000000	     41.88728939
      2.31884787	     -0.04958920	     -0.00112048	     -0.19132321	     -0.05471709	      0.88253896	     -0.00097552	     -0.20756410	     -0.00000000	      0.00000000	     41.94306664
      2.32019976	     -0.04957025	     -0.00111986	     -0.19130399	     -0.05472023	      0.88253968	     -0.00097649	     -0.20756941	     -0.00000000	      0.00000000	     42.02652482
      2.32155165	     -0.04955493	     -0.00112066	     -0.19128835	     -0.05472340	      0.88254039	     -0.00097744	     -0.20757501	     -0.00000000	      0.00000000	     42.07580487
      2.32266695	     -0.04954498	     -0.00111898	     -0.19127820	     -0.05472604	      0.88254098	     -0.00097819	     -0.20757983	     -0.00000000	      0.00000000	     42.13302618
      2.32378225	     -0.04953749	     -0.00111909	     -0.19127045	     -0.05472870	      0.88254155	     -0.00097893	     -0.20758485	     -0.00000000	      0.00000000	     42.15492880
      2.32514270	     -0.04953169	     -0.00111765	     -0.19126438	     -0.05473198	      0.88254225	     -0.00097980	     -0.20759121	     -0.00000000	      0.00000000	     42.20334643
      2.32650314	     -0.04952951	     -0.00111807	     -0.19126188	     -0.05473528	      0.88254294	     -0.00098064	     -0.20759785	     -0.00000000	      0.00000000	     42.20996981
      2.32757683	     -0.04953024	     -0.00111569	     -0.19126242	     -0.05473792	      0.88254347	     -0.00098128	     -0.20760328	     -0.00000000	      0.00000000	     42.22194997
      2.32865052	     -0.04953310	     -0.00111507	     -0.19126505	     -0.05474057	      0.88254400	     -0.00098190	     -0.20760887	     -0.00000000	      0.00000000	     42.20719065
      2.33006656	     -0.04954004	     -0.00111297	     -0.19127172	     -0.05474410	      0.88254469	     -0.00098269	     -0.20761649	     -0.00000000	      0.00000000	     42.20855700
      2.33148260	     -0.04955040	     -0.00111283	     -0.19128176	     -0.05474766	      0.88254537	     -0.00098345	     -0.20762438	     -0.00000000	      0.00000000	     42.18811444
      2.33252113	     -0.04956006	     -0.00111039	     -0.19129124	     -0.05475029	      0.88254586	     -0.00098399	     -0.20763033	     -0.00000000	      0.00000000	     42.17178585
      2.33355966	     -0.04957139	     -0.00110971	     -0.19130236	     -0.05475295	      0.88254634	     -0.00098451	     -0.20763642	     -0.00000000	      0.00000000	     42.14374820
      2.33504530	     -0.04959034	     -0.00110763	     -0.19132102	     -0.05475678	      0.88254702	     -0.00098523	     -0.20764536	     -0.00000000	      0.00000000	     42.11054650
      2.33631503	     -0.04960907	     -0.00110703	     -0.19133948	     -0.05476008	      0.88254759	     -0.00098582	     -0.20765320	     -0.00000000	      0.00000000	     42.06425241
      2.33758476	     -0.04962997	     -0.00110456	     -0.19136016	     -0.05476340	      0.88254815	     -0.00098638	     -0.20766122	     -0.00000000	      0.00000000	     42.02685977
      2.33885450	     -0.04965307	     -0.00110441	     -0.19138298	     -0.05476676	      0.88254870	     -0.00098692	     -0.20766940	     -0.00000000	      0.00000000	     41.97039963
      2.34012423	     -0.04967829	     -0.00110130	     -0.19140801	     -0.05477013	      0.88254924	     -0.00098744	     -0.20767775	     -0.00000000	      0.00000000	     41.92396964
      2.34121757	     -0.04970166	     -0.00110134	     -0.19143114	     -0.05477306	      0.88254970	     -0.00098786	     -0.20768507	     -0.00000000	      0.00000000	     41.85316448
      2.34231090	     -0.04972646	     -0.00109935	     -0.19145576	     -0.05477601	      0.88255015	     -0.00098827	     -0.20769249	     -0.00000000	      0.00000000	     41.79169232
      2.34368226	     -0.04975956	     -0.00109818	     -0.19148861	     -0.05477974	      0.88255070	     -0.00098875	     -0.20770196	     -0.00000000	      0.00000000	     41.71390630
      2.34505362	     -0.04979484	     -0.00109505	     -0.19152369	     -0.05478349	      0.88255124	     -0.00098921	     -0.20771159	     -0.00000000	      0.00000000	     41.63329117
      2.34615636	     -0.04982474	     -0.00109468	     -0.19155338	     -0.05478652	      0.88255167	     -0.00098956	     -0.20771944	     -0.00000000	      0.00000000	     41.55321949
      2.34725911	     -0.04985614	     -0.00109238	     -0.19158462	     -0.05478958	      0.88255209	     -0.00098989	     -0.20772739	     -0.00000000	      0.00000000	     41.46761855
      2.34864917	     -0.04989814	     -0.00109080	     -0.19162639	     -0.05479345	      0.88255262	     -0.00099028	     -0.20773756	     -0.00000000	      0.00000000	     41.36624163
      2.35003924	     -0.04994283	     -0.00108716	     -0.19167092	     -0.05479735	      0.88255313	     -0.00099065	     -0.20774789	     -0.00000000	      0.00000000	     41.25403962
      2.35110499	     -0.04997894	     -0.00108669	     -0.19170684	     -0.05480036	      0.88255351	     -0.00099091	     -0.20775593	     -0.00000000	      0.00000000	     41.16110260
      2.35217073	     -0.05001666	     -0.00108438	     -0.19174444	     -0.05480338	      0.88255389	     -0.00099116	     -0.20776408	     -0.00000000	      0.00000000	     41.05836814
      2.35362271	     -0.05007078	     -0.00108241	     -0.19179835	     -0.05480751	      0.88255440	     -0.00099147	     -0.20777536	     -0.00000000	      0.00000000	     40.93065534
      2.35507469	     -0.05012805	     -0.00107848	     -0.19185549	     -0.05481167	      0.88255489	     -0.00099175	     -0.20778686	     -0.00000000	      0.00000000	     40.78168957
      2.35610454	     -0.05017061	     -0.00107808	     -0.19189789	     -0.05481463	      0.88255523	     -0.00099193	     -0.20779516	     -0.00000000	      0.00000000	     40.67808579
      2.35713440	     -0.05021462	     -0.00107593	     -0.19194181	     -0.05481761	      0.88255557	     -0.00099209	     -0.20780357	     -0.00000000	      0.00000000	     40.56102395
      2.35867093	     -0.05028291	     -0.00107375	     -0.19200992	     -0.05482206	      0.88255606	     -0.00099231	     -0.20781633	     -0.00000000	      0.00000000	     40.40530545
      2.35996201	     -0.05034258	     -0.00107084	     -0.19206949	     -0.05482582	      0.88255646	     -0.00099248	     -0.20782725	     -0.00000000	      0.00000000	     40.24772931
      2.36125310	     -0.05040423	     -0.00106976	     -0.19213101	     -0.05482959	      0.88255685	     -0.00099262	     -0.20783833	     -0.00000000	      0.00000000	     40.12704656
      2.36254419	     -0.05046759	     -0.00106638	     -0.19219430	     -0.05483338	      0.88255722	     -0.00099273	     -0.20784957	     -0.00000000	      0.00000000	     39.95030840
      2.36370532	     -0.05052587	     -0.00106592	     -0.19225246	     -0.05483679	      0.88255755	     -0.00099282	     -0.20785981	     -0.00000000	      0.00000000	     39.84095087
      2.36486646	     -0.05058542	     -0.00106342	     -0.19231196	     -0.05484021	      0.88255787	     -0.00099289	     -0.20787017	     -0.00000000	      0.00000000	     39.68134644
      2.36602760	     -0.05064580	     -0.00106228	     -0.19237225	     -0.05484363	      0.88255818	     -0.00099294	     -0.20788062	     -0.00000000	      0.00000000	     39.56273806
      2.36750471	     -0.05072335	     -0.00105933	     -0.19244975	     -0.05484799	      0.88255857	     -0.00099299	     -0.20789402	     -0.00000000	      0.00000000	     39.37583529
      2.36869276	     -0.05078630	     -0.00105872	     -0.19251263	     -0.05485151	      0.88255886	     -0.00099300	     -0.20790486	     -0.00000000	      0.00000000	     39.27263389
      2.36988080	     -0.05084977	     -0.00105625	     -0.19257608	     -0.05485502	      0.88255914	     -0.00099300	     -0.20791572	     -0.00000000	      0.00000000	     39.10877232
      2.37106885	     -0.05091363	     -0.00105516	     -0.19263990	     -0.05485854	      0.88255942	     -0.00099298	     -0.20792659	     -0.00000000	      0.00000000	     38.99261783
      2.37252647	     -0.05099225	     -0.00105216	     -0.19271853	     -0.05486286	      0.88255974	     -0.00099294	     -0.20793992	     -0.00000000	      0.00000000	     38.80104345
      2.37370205	     -0.05105573	     -0.00105158	     -0.19278197	     -0.05486634	      0.88255999	     -0.00099289	     -0.20795064	     -0.00000000	      0.00000000	     38.70678010
      2.37487763	     -0.05111896	     -0.00104909	     -0.19284524	     -0.05486982	      0.88256022	     -0.00099282	     -0.20796130	     -0.00000000	      0.00000000	     38.54613085
      2.37605320	     -0.05118186	     -0.00104782	     -0.19290814	     -0.05487329	      0.88256045	     -0.00099273	     -0.20797189	     -0.00000000	      0.00000000	     38.43675508
      2.37756491	     -0.05126226	     -0.00104460	     -0.19298862	     -0.05487776	      0.88256073	     -0.00099260	     -0.20798538	     -0.00000000	      0.00000000	     38.24068296
      2.37873995	     -0.05132441	     -0.00104383	     -0.19305079	     -0.05488122	      0.88256093	     -0.00099249	     -0.20799573	     -0.00000000	      0.00000000	     38.15573792
      2.37991498	     -0.05138620	     -0.00104111	     -0.19311266	     -0.05488467	      0.88256113	     -0.00099236	     -0.20800596	     -0.00000000	      0.00000000	     37.99257543
      2.38109002	     -0.05144762	     -0.00103942	     -0.19317415	     -0.05488812	      0.88256132	     -0.00099221	     -0.20801606	     -0.00000000	      0.00000000	     37.88489157
      2.38263777	     -0.05152871	     -0.00103595	     -0.19325538	     -0.05489264	      0.88256155	     -0.00099200	     -0.20802914	     -0.00000000	      0.00000000	     37.68079995
      2.38380757	     -0.05158939	     -0.00103499	     -0.19331613	     -0.05489605	      0.88256172	     -0.00099183	     -0.20803884	     -0.00000000	      0.00000000	     37.60318198
      2.38497738	     -0.05164961	     -0.00103222	     -0.19337648	     -0.05489944	      0.88256187	     -0.00099164	     -0.20804837	     -0.00000000	      0.00000000	     37.43770989
      2.38639130	     -0.05172146	     -0.00103050	     -0.19344846	     -0.05490353	      0.88256206	     -0.00099140	     -0.20805966	     -0.00000000	      0.00000000	     37.32773930
      2.38780522	     -0.05179285	     -0.00102643	     -0.19352005	     -0.05490759	      0.88256223	     -0.00099114	     -0.20807070	     -0.00000000	      0.00000000	     37.09762628
      2.38887184	     -0.05184619	     -0.00102593	     -0.19357349	     -0.05491064	      0.88256235	     -0.00099093	     -0.20807886	     -0.00000000	      0.00000000	     37.04266591
      2.38993847	     -0.05189910	     -0.00102359	     -0.19362656	     -0.05491367	      0.88256247	     -0.00099072	     -0.20808688	     -0.00000000	      0.00000000	     36.90249610
      2.39147301	     -0.05197433	     -0.00102125	     -0.19370199	     -0.05491801	      0.88256263	     -0.00099039	     -0.20809814	     -0.00000000	      0.00000000	     36.76925148
      2.39280366	     -0.05203876	     -0.00101819	     -0.19376664	     -0.05492175	      0.88256276	     -0.00099009	     -0.20810764	     -0.00000000	      0.00000000	     36.58325850
      2.39413430	     -0.05210241	     -0.00101713	     -0.19383047	     -0.05492546	      0.88256288	     -0.00098978	     -0.20811688	     -0.00000000	      0.00000000	     36.51530398
      2.39546495	     -0.05216525	     -0.00101347	     -0.19389357	     -0.05492913	      0.88256299	     -0.00098946	     -0.20812585	     -0.00000000	      0.00000000	     36.29160648
      2.39662196	     -0.05221937	     -0.00101288	     -0.19394786	     -0.05493231	      0.88256309	     -0.00098917	     -0.20813343	     -0.00000000	      0.00000000	     36.25151080
      2.39777897	     -0.05227309	     -0.00101032	     -0.19400181	     -0.05493546	      0.88256318	     -0.00098887	     -0.20814082	     -0.00000000	      0.00000000	     36.08884741
      2.39917981	     -0.05233740	     -0.00100878	     -0.19406637	     -0.05493924	      0.88256328	     -0.00098850	     -0.20814948	     -0.00000000	      0.00000000	     36.00387933
      2.40058064	     -0.05240080	     -0.00100533	     -0.19413008	     -0.05494298	      0.88256337	     -0.00098811	     -0.20815785	     -0.00000000	      0.00000000	     35.79533131
      2.40174514	     -0.05245287	     -0.00100478	     -0.19418236	     -0.05494605	      0.88256344	     -0.00098779	     -0.20816457	     -0.00000000	      0.00000000	     35.76981685
      2.40290964	     -0.05250426	     -0.00100232	     -0.19423403	     -0.05494910	      0.88256351	     -0.00098745	     -0.20817107	     -0.00000000	      0.00000000	     35.61549313
      2.40432990	     -0.05256605	     -0.00100089	     -0.19429612	     -0.05495278	      0.88256359	     -0.00098704	     -0.20817871	     -0.00000000	      0.00000000	     35.54639245
      2.40575017	     -0.05262714	     -0.00099768	     -0.19435757	     -0.05495641	      0.88256365	     -0.00098661	     -0.20818602	     -0.00000000	      0.00000000	     35.33376054
      2.40689023	     -0.05267547	     -0.00099735	     -0.19440614	     -0.05495928	      0.88256370	     -0.00098627	     -0.20819164	     -0.00000000	      0.00000000	     35.32585676
      2.40803028	     -0.05272304	     -0.00099514	     -0.19445401	     -0.05496212	      0.88256374	     -0.00098592	     -0.20819705	     -0.00000000	      0.00000000	     35.18530653
      2.40949674	     -0.05278301	     -0.00099372	     -0.19451433	     -0.05496573	      0.88256379	     -0.00098546	     -0.20820369	     -0.00000000	      0.00000000	     35.12125729
      2.41096319	     -0.05284202	     -0.00099042	     -0.19457377	     -0.05496928	      0.88256382	     -0.00098499	     -0.20820996	     -0.00000000	      0.00000000	     34.90534396
      2.41207750	     -0.05288637	     -0.00099032	     -0.19461839	     -0.05497193	      0.88256385	     -0.00098464	     -0.20821450	     -0.00000000	      0.00000000	     34.91403045
      2.41319181	     -0.05293017	     -0.00098845	     -0.19466251	     -0.05497455	      0.88256386	     -0.00098428	     -0.20821883	     -0.00000000	      0.00000000	     34.78527025
      2.41471701	     -0.05298912	     -0.00098712	     -0.19472187	     -0.05497807	      0.88256387	     -0.00098378	     -0.20822444	     -0.00000000	      0.00000000	     34.71842584
      2.41624221	     -0.05304696	     -0.00098389	     -0.19478020	     -0.05498153	      0.88256388	     -0.00098328	     -0.20822968	     -0.00000000	     -0.00000000	     34.49705494
      2.41731787	     -0.05308719	     -0.00098406	     -0.19482070	     -0.05498392	      0.88256387	     -0.00098293	     -0.20823316	     -0.00000000	     -0.00000000	     34.52606755
      2.41839353	     -0.05312655	     -0.00098236	     -0.19486041	     -0.05498627	      0.88256386	     -0.00098257	     -0.20823646	     -0.00000000	     -0.00000000	     34.41589927
      2.42001074	     -0.05318464	     -0.00098026	     -0.19491901	     -0.05498974	      0.88256383	     -0.00098203	     -0.20824110	     -0.00000000	     -0.00000000	     34.34192753
      2.42136613	     -0.05323285	     -0.00097723	     -0.19496769	     -0.05499257	      0.88256379	     -0.00098158	     -0.20824471	      0.00000000	     -0.00000000	     34.16996832
      2.42272152	     -0.05328017	     -0.00097595	     -0.19501545	     -0.05499535	      0.88256375	     -0.00098113	     -0.20824807	      0.00000000	     -0.00000000	     34.17927815
      2.42407692	     -0.05332685	     -0.00097239	     -0.19506264	     -0.05499806	      0.88256369	     -0.00098068	     -0.20825117	      0.00000000	     -0.00000000	     33.96336220
      2.42528718	     -0.05336791	     -0.00097170	     -0.19510409	     -0.05500042	      0.88256363	     -0.00098028	     -0.20825373	      0.00000000	     -0.00000000	     34.00767243
      2.42649744	     -0.05340832	     -0.00096902	     -0.19514495	     -0.05500273	      0.88256356	     -0.00097988	     -0.20825609	      0.00000000	     -0.00000000	     33.85314703
      2.42770770	     -0.05344803	     -0.00096766	     -0.19518510	     -0.05500499	      0.88256348	     -0.00097948	     -0.20825823	      0.00000000	     -0.00000000	     33.83238735
      2.42927648	     -0.05349863	     -0.00096454	     -0.19523630	     -0.05500783	      0.88256337	     -0.00097897	     -0.20826071	      0.00000000	     -0.00000000	     33.66497962
      2.43051554	     -0.05353775	     -0.00096381	     -0.19527586	     -0.05501000	      0.88256327	     -0.00097856	     -0.20826243	      0.00000000	     -0.00000000	     33.70180795
      2.43175460	     -0.05357620	     -0.00096127	     -0.19531481	     -0.05501212	      0.88256315	     -0.00097816	     -0.20826393	      0.00000000	     -0.00000000	     33.54750424
      2.43299367	     -0.05361395	     -0.00096005	     -0.19535303	     -0.05501417	      0.88256303	     -0.00097777	     -0.20826521	      0.00000000	     -0.00000000	     33.53344353
      2.43453949	     -0.05366010	     -0.00095698	     -0.19539981	     -0.05501665	      0.88256286	     -0.00097728	     -0.20826651	      0.00000000	     -0.00000000	     33.35516529
      2.43576185	     -0.05369577	     -0.00095635	     -0.19543594	     -0.05501854	      0.88256271	     -0.00097690	     -0.20826730	      0.00000000	     -0.00000000	     33.40034816
      2.43698420	     -0.05373067	     -0.00095384	     -0.19547136	     -0.05502037	      0.88256255	     -0.00097652	     -0.20826789	      0.00000000	     -0.00000000	     33.25024793
      2.43820655	     -0.05376471	     -0.00095249	     -0.19550589	     -0.05502213	      0.88256238	     -0.00097614	     -0.20826827	      0.00000000	     -0.00000000	     33.23112176
      2.43981592	     -0.05380815	     -0.00094929	     -0.19555003	     -0.05502435	      0.88256214	     -0.00097566	     -0.20826843	      0.00000000	     -0.00000000	     33.05644296
      2.44103444	     -0.05384012	     -0.00094861	     -0.19558248	     -0.05502596	      0.88256194	     -0.00097530	     -0.20826831	      0.00000000	     -0.00000000	     33.10618621
      2.44225295	     -0.05387135	     -0.00094626	     -0.19561426	     -0.05502751	      0.88256173	     -0.00097494	     -0.20826797	      0.00000000	     -0.00000000	     32.96368972
      2.44372115	     -0.05390811	     -0.00094508	     -0.19565163	     -0.05502929	      0.88256146	     -0.00097452	     -0.20826729	      0.00000000	     -0.00000000	     32.97694712
      2.44518935	     -0.05394391	     -0.00094218	     -0.19568809	     -0.05503097	      0.88256117	     -0.00097411	     -0.20826631	      0.00000000	     -0.00000000	     32.73141176
      2.44629691	     -0.05397034	     -0.00094259	     -0.19571495	     -0.05503217	      0.88256094	     -0.00097380	     -0.20826538	      0.00000000	     -0.00000000	     32.80911784
      2.44740447	     -0.05399630	     -0.00094120	     -0.19574140	     -0.05503332	      0.88256070	     -0.00097350	     -0.20826428	      0.00000000	     -0.00000000	     32.69655489
      2.44899647	     -0.05403279	     -0.00094028	     -0.19577858	     -0.05503487	      0.88256034	     -0.00097308	     -0.20826244	      0.00000000	     -0.00000000	     32.66411930
      2.45037287	     -0.05406352	     -0.00093834	     -0.19580992	     -0.05503612	      0.88256002	     -0.00097273	     -0.20826059	      0.00000000	     -0.00000000	     32.50155965
      2.45174927	     -0.05409357	     -0.00093827	     -0.19584055	     -0.05503728	      0.88255968	     -0.00097238	     -0.20825850	      0.00000000	     -0.00000000	     32.55798438
      2.45312567	     -0.05412290	     -0.00093574	     -0.19587054	     -0.05503835	      0.88255932	     -0.00097204	     -0.20825619	      0.00000000	     -0.00000000	     32.32180893
      2.45432875	     -0.05414795	     -0.00093607	     -0.19589609	     -0.05503922	      0.88255900	     -0.00097176	     -0.20825399	      0.00000000	     -0.00000000	     32.40412285
      2.45553184	     -0.05417242	     -0.00093444	     -0.19592112	     -0.05504001	      0.88255866	     -0.00097148	     -0.20825162	      0.00000000	     -0.00000000	     32.25374052
      2.45673492	     -0.05419648	     -0.00093394	     -0.19594571	     -0.05504074	      0.88255832	     -0.00097121	     -0.20824908	      0.00000000	     -0.00000000	     32.23643614
      2.45840416	     -0.05422930	     -0.00093198	     -0.19597930	     -0.05504163	      0.88255782	     -0.00097084	     -0.20824530	      0.00000000	     -0.00000000	     32.06002014
      2.45964286	     -0.05425344	     -0.00093214	     -0.19600398	     -0.05504221	      0.88255744	     -0.00097058	     -0.20824231	      0.00000000	     -0.00000000	     32.11288003
      2.46088156	     -0.05427733	     -0.00093063	     -0.19602845	     -0.05504272	      0.88255705	     -0.00097033	     -0.20823918	      0.00000000	     -0.00000000	     31.96071343
      2.46212026	     -0.05430084	     -0.00093027	     -0.19605252	     -0.05504315	      0.88255665	     -0.00097009	     -0.20823590	      0.00000000	     -0.00000000	     31.94961430
      2.46375001	     -0.05433061	     -0.00092830	     -0.19608306	     -0.05504360	      0.88255610	     -0.00096978	     -0.20823138	      0.00000000	     -0.00000000	     31.76404932
      2.46496442	     -0.05435184	     -0.00092852	     -0.19610483	     -0.05504385	      0.88255568	     -0.00096956	     -0.20822785	      0.00000000	     -0.00000000	     31.83290072
      2.46617884	     -0.05437219	     -0.00092709	     -0.19612576	     -0.05504403	      0.88255526	     -0.00096935	     -0.20822417	      0.00000000	     -0.00000000	     31.69293526
      2.46767521	     -0.05439597	     -0.00092688	     -0.19615022	     -0.05504415	      0.88255472	     -0.00096911	     -0.20821945	      0.00000000	     -0.00000000	     31.72410827
      2.46901250	     -0.05441573	     -0.00092507	     -0.19617063	     -0.05504417	      0.88255422	     -0.00096890	     -0.20821504	      0.00000000	     -0.00000000	     31.52533066
      2.47034978	     -0.05443412	     -0.00092549	     -0.19618961	     -0.05504410	      0.88255372	     -0.00096871	     -0.20821047	      0.00000000	     -0.00000000	     31.63101745
      2.47168707	     -0.05445091	     -0.00092363	     -0.19620706	     -0.05504394	      0.88255320	     -0.00096853	     -0.20820572	      0.00000000	     -0.00000000	     31.40153739
      2.47302436	     -0.05446605	     -0.00092443	     -0.19622279	     -0.05504369	      0.88255268	     -0.00096837	     -0.20820082	      0.00000000	     -0.00000000	     31.56352515
      2.47436165	     -0.05447921	     -0.00092253	     -0.19623660	     -0.05504335	      0.88255214	     -0.00096821	     -0.20819576	      0.00000000	     -0.00000000	     31.29799220
      2.47569894	     -0.05449042	     -0.00092377	     -0.19624839	     -0.05504292	      0.88255160	     -0.00096808	     -0.20819057	      0.00000000	     -0.00000000	     31.52899477
      2.47703622	     -0.05449934	     -0.00092179	     -0.19625797	     -0.05504240	      0.88255105	     -0.00096796	     -0.20818524	      0.00000000	     -0.00000000	     31.21417279
      2.47822548	     -0.05450465	     -0.00092307	     -0.19626379	     -0.05504187	      0.88255055	     -0.00096787	     -0.20818040	      0.00000000	     -0.00000000	     31.42103580
      2.47941474	     -0.05450861	     -0.00092245	     -0.19626830	     -0.05504127	      0.88255004	     -0.00096779	     -0.20817548	      0.00000000	     -0.00000000	     31.28134121
      2.48087227	     -0.05451124	     -0.00092318	     -0.19627157	     -0.05504044	      0.88254942	     -0.00096771	     -0.20816939	      0.00000000	     -0.00000000	     31.39066044
      2.48232981	     -0.05451102	     -0.00092214	     -0.19627203	     -0.05503950	      0.88254879	     -0.00096765	     -0.20816322	      0.00000000	     -0.00000000	     31.16330739
      2.48353908	     -0.05450872	     -0.00092346	     -0.19627024	     -0.05503864	      0.88254826	     -0.00096762	     -0.20815805	      0.00000000	     -0.00000000	     31.39254417
      2.48474836	     -0.05450428	     -0.00092296	     -0.19626636	     -0.05503772	      0.88254772	     -0.00096761	     -0.20815284	      0.00000000	     -0.00000000	     31.25813470
      2.48621217	     -0.05449613	     -0.00092391	     -0.19625884	     -0.05503650	      0.88254707	     -0.00096761	     -0.20814647	      0.00000000	     -0.00000000	     31.41410797
      2.48767598	     -0.05448486	     -0.00092287	     -0.19624824	     -0.05503519	      0.88254642	     -0.00096764	     -0.20814004	      0.00000000	     -0.00000000	     31.14881360
      2.48883873	     -0.05447386	     -0.00092438	     -0.19623771	     -0.05503407	      0.88254589	     -0.00096768	     -0.20813489	      0.00000000	     -0.00000000	     31.41477703
      2.49000148	     -0.05446099	     -0.00092409	     -0.19622537	     -0.05503289	      0.88254537	     -0.00096773	     -0.20812971	      0.00000000	     -0.00000000	     31.30332993
      2.49152319	     -0.05444163	     -0.00092497	     -0.19620664	     -0.05503124	      0.88254468	     -0.00096783	     -0.20812288	      0.00000000	     -0.00000000	     31.43770232
      2.49304489	     -0.05441926	     -0.00092391	     -0.19618496	     -0.05502950	      0.88254400	     -0.00096796	     -0.20811602	      0.00000000	     -0.00000000	     31.16388163
      2.49416621	     -0.05440125	     -0.00092543	     -0.19616738	     -0.05502814	      0.88254349	     -0.00096807	     -0.20811095	      0.00000000	     -0.00000000	     31.44195343
      2.49528753	     -0.05438200	     -0.00092529	     -0.19614862	     -0.05502673	      0.88254298	     -0.00096820	     -0.20810586	      0.00000000	     -0.00000000	     31.35734544
      2.49688259	     -0.05435280	     -0.00092624	     -0.19612007	     -0.05502462	      0.88254227	     -0.00096841	     -0.20809863	      0.00000000	     -0.00000000	     31.47584273
      2.49824527	     -0.05432592	     -0.00092593	     -0.19609376	     -0.05502274	      0.88254166	     -0.00096861	     -0.20809247	      0.00000000	     -0.00000000	     31.32219761
      2.49960794	     -0.05429741	     -0.00092739	     -0.19606577	     -0.05502077	      0.88254105	     -0.00096885	     -0.20808633	      0.00000000	     -0.00000000	     31.55465239
      2.50097061	     -0.05426738	     -0.00092665	     -0.19603632	     -0.05501872	      0.88254045	     -0.00096910	     -0.20808020	      0.00000000	     -0.00000000	     31.30600398
      2.50233329	     -0.05423636	     -0.00092877	     -0.19600578	     -0.05501660	      0.88253985	     -0.00096939	     -0.20807411	      0.00000000	     -0.00000000	     31.66474814
      2.50350751	     -0.05420862	     -0.00092799	     -0.19597854	     -0.05501471	      0.88253934	     -0.00096965	     -0.20806889	      0.00000000	     -0.00000000	     31.39616683
      2.50468174	     -0.05418030	     -0.00092918	     -0.19595064	     -0.05501276	      0.88253883	     -0.00096994	     -0.20806371	      0.00000000	     -0.00000000	     31.54306677
      2.50614756	     -0.05414400	     -0.00092935	     -0.19591491	     -0.05501025	      0.88253820	     -0.00097032	     -0.20805730	      0.00000000	     -0.00000000	     31.44837637
      2.50761339	     -0.05410685	     -0.00093140	     -0.19587827	     -0.05500765	      0.88253758	     -0.00097074	     -0.20805097	      0.00000000	     -0.00000000	     31.73768974
      2.50878482	     -0.05407628	     -0.00093088	     -0.19584816	     -0.05500551	      0.88253709	     -0.00097109	     -0.20804597	      0.00000000	     -0.00000000	     31.51546355
      2.50995625	     -0.05404528	     -0.00093218	     -0.19581756	     -0.05500333	      0.88253660	     -0.00097146	     -0.20804102	      0.00000000	     -0.00000000	     31.66194722
      2.51144661	     -0.05400499	     -0.00093258	     -0.19577781	     -0.05500047	      0.88253599	     -0.00097197	     -0.20803481	      0.00000000	     -0.00000000	     31.59627150
      2.51293697	     -0.05396394	     -0.00093509	     -0.19573723	     -0.05499753	      0.88253539	     -0.00097251	     -0.20802868	      0.00000000	     -0.00000000	     31.93563310
      2.51405559	     -0.05393228	     -0.00093474	     -0.19570599	     -0.05499526	      0.88253494	     -0.00097293	     -0.20802413	      0.00000000	     -0.00000000	     31.72341990
      2.51517421	     -0.05390014	     -0.00093618	     -0.19567420	     -0.05499296	      0.88253450	     -0.00097338	     -0.20801963	      0.00000000	     -0.00000000	     31.86097518
      2.51673993	     -0.05385396	     -0.00093720	     -0.19562855	     -0.05498966	      0.88253389	     -0.00097403	     -0.20801338	      0.00000000	     -0.00000000	     31.85752485
      2.51830566	     -0.05380723	     -0.00094031	     -0.19558227	     -0.05498627	      0.88253329	     -0.00097472	     -0.20800721	      0.00000000	     -0.00000000	     32.23887155
      2.51936764	     -0.05377597	     -0.00094021	     -0.19555138	     -0.05498392	      0.88253289	     -0.00097521	     -0.20800308	      0.00000000	     -0.00000000	     32.02540529
      2.52042962	     -0.05374634	     -0.00094197	     -0.19552205	     -0.05498154	      0.88253249	     -0.00097571	     -0.20799903	      0.00000000	     -0.00000000	     32.14151093
      2.52211320	     -0.05370410	     -0.00094435	     -0.19548030	     -0.05497768	      0.88253187	     -0.00097655	     -0.20799292	      0.00000000	     -0.00000000	     32.17214570
      2.52347790	     -0.05367537	     -0.00094766	     -0.19545192	     -0.05497449	      0.88253138	     -0.00097725	     -0.20798838	      0.00000000	     -0.00000000	     32.37373544
      2.52484259	     -0.05365261	     -0.00094961	     -0.19542953	     -0.05497123	      0.88253088	     -0.00097798	     -0.20798436	      0.00000000	     -0.00000000	     32.27717413
      2.52620728	     -0.05363753	     -0.00095392	     -0.19541476	     -0.05496792	      0.88253039	     -0.00097873	     -0.20798103	      0.00000000	     -0.00000000	     32.56570275
      2.52741412	     -0.05363005	     -0.00095529	     -0.19540762	     -0.05496494	      0.88252996	     -0.00097942	     -0.20797877	      0.00000000	     -0.00000000	     32.38628575
      2.52862095	     -0.05362746	     -0.00095838	     -0.19540531	     -0.05496192	      0.88252953	     -0.00098012	     -0.20797723	      0.00000000	     -0.00000000	     32.55814107
      2.52982779	     -0.05362873	     -0.00095984	     -0.19540692	     -0.05495885	      0.88252909	     -0.00098084	     -0.20797645	      0.00000000	     -0.00000000	     32.50635785
      2.53140279	     -0.05363625	     -0.00096251	     -0.19541484	     -0.05495478	      0.88252852	     -0.00098180	     -0.20797662	      0.00000000	     -0.00000000	     32.69074822
      2.53262675	     -0.05364583	     -0.00096244	     -0.19542480	     -0.05495157	      0.88252806	     -0.00098256	     -0.20797769	      0.00000000	     -0.00000000	     32.51655026
      2.53385072	     -0.05365884	     -0.00096366	     -0.19543816	     -0.05494830	      0.88252759	     -0.00098334	     -0.20797960	      0.00000000	     -0.00000000	     32.65802573
      2.53507468	     -0.05367531	     -0.00096328	     -0.19545501	     -0.05494499	      0.88252711	     -0.00098414	     -0.20798235	      0.00000000	     -0.00000000	     32.55505251
      2.53664185	     -0.05370078	     -0.00096370	     -0.19548096	     -0.05494069	      0.88252646	     -0.00098518	     -0.20798712	      0.00000000	     -0.00000000	     32.70873274
      2.53784619	     -0.05372314	     -0.00096191	     -0.19550375	     -0.05493733	      0.88252594	     -0.00098600	     -0.20799172	      0.00000000	     -0.00000000	     32.45585781
      2.53905053	     -0.05374846	     -0.00096157	     -0.19552946	     -0.05493393	      0.88252540	     -0.00098683	     -0.20799714	      0.00000000	     -0.00000000	     32.53861496
      2.54050092	     -0.05378261	     -0.00095940	     -0.19556415	     -0.05492976	      0.88252471	     -0.00098784	     -0.20800476	      0.00000000	     -0.00000000	     32.30598696
      2.54195131	     -0.05382060	     -0.00095938	     -0.19560260	     -0.05492553	      0.88252398	     -0.00098888	     -0.20801356	      0.00000000	     -0.00000000	     32.55118127
      2.54305148	     -0.05385053	     -0.00095694	     -0.19563297	     -0.05492228	      0.88252339	     -0.00098968	     -0.20802101	      0.00000000	     -0.00000000	     32.15986440
      2.54415165	     -0.05388301	     -0.00095647	     -0.19566582	     -0.05491898	      0.88252278	     -0.00099049	     -0.20802915	      0.00000000	     -0.00000000	     32.14559915
      2.54571948	     -0.05393322	     -0.00095480	     -0.19571660	     -0.05491422	      0.88252184	     -0.00099167	     -0.20804195	      0.00000000	     -0.00000000	     31.88669866
      2.54708065	     -0.05398005	     -0.00095455	     -0.19576390	     -0.05491001	      0.88252098	     -0.00099271	     -0.20805419	      0.00000000	     -0.00000000	     31.90193095
      2.54844183	     -0.05402938	     -0.00095251	     -0.19581376	     -0.05490574	      0.88252006	     -0.00099376	     -0.20806744	      0.00000000	     -0.00000000	     31.51121978
      2.54980301	     -0.05408048	     -0.00095293	     -0.19586532	     -0.05490141	      0.88251909	     -0.00099484	     -0.20808164	      0.00000000	     -0.00000001	     31.63938924
      2.55099306	     -0.05412530	     -0.00095078	     -0.19591063	     -0.05489757	      0.88251819	     -0.00099579	     -0.20809478	      0.00000000	     -0.00000001	     31.21232833
      2.55218310	     -0.05417002	     -0.00095059	     -0.19595578	     -0.05489367	      0.88251725	     -0.00099675	     -0.20810852	      0.00000000	     -0.00000001	     31.19485217
      2.55337315	     -0.05421433	     -0.00094935	     -0.19600056	     -0.05488973	      0.88251627	     -0.00099773	     -0.20812278	      0.00000000	     -0.00000001	     30.95591054
      2.55502948	     -0.05427564	     -0.00094903	     -0.19606250	     -0.05488415	      0.88251483	     -0.00099911	     -0.20814339	      0.00000000	     -0.00000001	     30.87233295
      2.55625677	     -0.05432061	     -0.00094735	     -0.19610799	     -0.05487995	      0.88251371	     -0.00100015	     -0.20815916	      0.00000000	     -0.00000001	     30.51531677
      2.55748405	     -0.05436479	     -0.00094741	     -0.19615264	     -0.05487569	      0.88251255	     -0.00100120	     -0.20817529	      0.00000000	     -0.00000001	     30.47058071
      2.55871133	     -0.05440782	     -0.00094641	     -0.19619618	     -0.05487138	      0.88251134	     -0.00100227	     -0.20819169	      0.00000000	     -0.00000001	     30.23424897
      2.56032663	     -0.05446304	     -0.00094667	     -0.19625204	     -0.05486561	      0.88250970	     -0.00100368	     -0.20821360	      0.00000000	     -0.00000001	     30.17432150
      2.56153068	     -0.05450244	     -0.00094520	     -0.19629197	     -0.05486124	      0.88250843	     -0.00100475	     -0.20823009	      0.00000000	     -0.00000001	     29.87384184
      2.56273472	     -0.05453976	     -0.00094587	     -0.19632976	     -0.05485682	      0.88250714	     -0.00100583	     -0.20824663	      0.00000000	     -0.00000001	     29.83484758
      2.56421667	     -0.05458200	     -0.00094553	     -0.19637262	     -0.05485129	      0.88250551	     -0.00100718	     -0.20826693	      0.00000000	     -0.00000001	     29.61064360
      2.56554088	     -0.05461710	     -0.00094694	     -0.19640824	     -0.05484628	      0.88250402	     -0.00100839	     -0.20828491	      0.00000000	     -0.00000001	     29.62631981
      2.56686509	     -0.05464805	     -0.00094588	     -0.19643977	     -0.05484120	      0.88250251	     -0.00100962	     -0.20830264	      0.00000000	     -0.00000001	     29.44228301
      2.56818930	     -0.05467418	     -0.00094714	     -0.19646643	     -0.05483604	      0.88250099	     -0.00101085	     -0.20831999	      0.00000000	     -0.00000001	     29.49914139
      2.56951350	     -0.05469488	     -0.00094586	     -0.19648773	     -0.05483082	      0.88249947	     -0.00101210	     -0.20833681	      0.00000000	     -0.00000001	     29.38065844
      2.57083771	     -0.05471110	     -0.00094729	     -0.19650448	     -0.05482552	      0.88249794	     -0.00101335	     -0.20835300	      0.00000000	     -0.00000001	     29.45069746
      2.57216192	     -0.05472365	     -0.00094448	     -0.19651767	     -0.05482015	      0.88249642	     -0.00101461	     -0.20836850	      0.00000000	     -0.00000001	     29.35435260
      2.57348613	     -0.05473180	     -0.00094490	     -0.19652638	     -0.05481471	      0.88249492	     -0.00101589	     -0.20838328	      0.00000000	     -0.00000001	     29.39530079
      2.57465513	     -0.05473640	     -0.00094222	     -0.19653155	     -0.05480985	      0.88249361	     -0.00101701	     -0.20839570	      0.00000000	     -0.00000001	     29.33874582
      2.57582412	     -0.05473741	     -0.00094141	     -0.19653307	     -0.05480494	      0.88249233	     -0.00101815	     -0.20840751	      0.00000000	     -0.00000001	     29.36374426
      2.57727230	     -0.05472925	     -0.00093923	     -0.19652558	     -0.05479878	      0.88249079	     -0.00101956	     -0.20842125	      0.00000000	     -0.00000001	     29.38516217
      2.57872047	     -0.05471910	     -0.00093855	     -0.19651604	     -0.05479253	      0.88248931	     -0.00102097	     -0.20843404	      0.00000000	     -0.00000001	     29.40168030
      2.57990208	     -0.05470775	     -0.00093552	     -0.19650526	     -0.05478738	      0.88248815	     -0.00102214	     -0.20844376	      0.00000000	     -0.00000001	     29.40511395
      2.58108370	     -0.05469447	     -0.00093418	     -0.19649249	     -0.05478217	      0.88248705	     -0.00102330	     -0.20845281	      0.00000000	     -0.00000001	     29.41214277
      2.58254315	     -0.05467510	     -0.00093095	     -0.19647378	     -0.05477567	      0.88248577	     -0.00102475	     -0.20846302	      0.00000000	     -0.00000001	     29.44396766
      2.58400260	     -0.05465128	     -0.00092980	     -0.19645057	     -0.05476909	      0.88248458	     -0.00102619	     -0.20847212	      0.00000000	     -0.00000001	     29.48552626
      2.58513210	     -0.05462964	     -0.00092633	     -0.19642945	     -0.05476394	      0.88248374	     -0.00102732	     -0.20847836	      0.00000000	     -0.00000000	     29.50753137
      2.58626159	     -0.05460504	     -0.00092445	     -0.19640533	     -0.05475875	      0.88248296	     -0.00102844	     -0.20848387	      0.00000000	     -0.00000000	     29.51807198
      2.58778556	     -0.05456610	     -0.00092029	     -0.19636707	     -0.05475168	      0.88248202	     -0.00102997	     -0.20849008	      0.00000000	     -0.00000000	     29.56035339
      2.58930953	     -0.05452087	     -0.00091782	     -0.19632245	     -0.05474453	      0.88248121	     -0.00103149	     -0.20849481	      0.00000000	     -0.00000000	     29.60054703
      2.59039366	     -0.05448502	     -0.00091362	     -0.19628710	     -0.05473939	      0.88248073	     -0.00103258	     -0.20849723	      0.00000000	     -0.00000000	     29.63790742
      2.59147780	     -0.05444619	     -0.00091116	     -0.19624871	     -0.05473422	      0.88248031	     -0.00103366	     -0.20849887	      0.00000000	     -0.00000000	     29.67287971
      2.59308859	     -0.05438228	     -0.00090635	     -0.19618547	     -0.05472646	      0.88247984	     -0.00103528	     -0.20849979	      0.00000000	     -0.00000000	     29.74843455
      2.59443359	     -0.05432488	     -0.00090338	     -0.19612859	     -0.05471992	      0.88247958	     -0.00103663	     -0.20849917	      0.00000000	     -0.00000000	     29.78448839
      2.59577859	     -0.05426566	     -0.00089856	     -0.19606992	     -0.05471332	      0.88247944	     -0.00103798	     -0.20849732	      0.00000000	     -0.00000000	     29.83390392
      2.59712359	     -0.05420568	     -0.00089592	     -0.19601042	     -0.05470667	      0.88247942	     -0.00103933	     -0.20849433	      0.00000000	      0.00000000	     29.85044171
      2.59846859	     -0.05414368	     -0.00089040	     -0.19594896	     -0.05469998	      0.88247953	     -0.00104068	     -0.20849027	      0.00000000	      0.00000000	     29.92792159
      2.59961295	     -0.05408824	     -0.00088858	     -0.19589389	     -0.05469424	      0.88247972	     -0.00104183	     -0.20848594	      0.00000000	      0.00000000	     29.94357901
      2.60075731	     -0.05403044	     -0.00088484	     -0.19583650	     -0.05468846	      0.88248000	     -0.00104298	     -0.20848081	      0.00000000	      0.00000000	     29.99448081
      2.60221224	     -0.05395556	     -0.00088171	     -0.19576208	     -0.05468107	      0.88248049	     -0.00104444	     -0.20847315	      0.00000000	      0.00000000	     30.03052636
      2.60366716	     -0.05387833	     -0.00087669	     -0.19568535	     -0.05467363	      0.88248112	     -0.00104590	     -0.20846427	      0.00000000	      0.00000000	     30.11461125
      2.60480743	     -0.05381555	     -0.00087512	     -0.19562289	     -0.05466776	      0.88248171	     -0.00104704	     -0.20845646	      0.00000000	      0.00000000	     30.13943534
      2.60594770	     -0.05375018	     -0.00087179	     -0.19555786	     -0.05466186	      0.88248239	     -0.00104818	     -0.20844789	      0.00000000	      0.00000000	     30.20747863
      2.60743137	     -0.05365878	     -0.00086849	     -0.19546687	     -0.05465414	      0.88248340	     -0.00104966	     -0.20843556	      0.00000000	      0.00000000	     30.28873864
      2.60891504	     -0.05355810	     -0.00086231	     -0.19536666	     -0.05464638	      0.88248455	     -0.00105114	     -0.20842175	      0.00000000	      0.00000001	     30.41247173
      2.60999981	     -0.05347815	     -0.00085979	     -0.19528699	     -0.05464067	      0.88248548	     -0.00105222	     -0.20841063	      0.00000000	      0.00000001	     30.45572542
      2.61108458	     -0.05339283	     -0.00085524	     -0.19520198	     -0.05463494	      0.88248647	     -0.00105330	     -0.20839860	      0.00000000	      0.00000001	     30.54789485
      2.61265339	     -0.05326091	     -0.00084945	     -0.19507048	     -0.05462662	      0.88248804	     -0.00105485	     -0.20837951	      0.00000000	      0.00000001	     30.67766560
      2.61398510	     -0.05314100	     -0.00084311	     -0.19495093	     -0.05461952	      0.88248948	     -0.00105617	     -0.20836171	      0.00000000	      0.00000001	     30.81495776
      2.61531681	     -0.05301387	     -0.00083846	     -0.19482410	     -0.05461239	      0.88249102	     -0.00105748	     -0.20834243	      0.00000000	      0.00000001	     30.94356876
      2.61664851	     -0.05287893	     -0.00083140	     -0.19468950	     -0.05460524	      0.88249265	     -0.00105879	     -0.20832166	      0.00000000	      0.00000001	     31.12421300
      2.61798022	     -0.05273663	     -0.00082765	     -0.19454743	     -0.05459807	      0.88249439	     -0.00106009	     -0.20829937	      0.00000000	      0.00000001	     31.30186862
      2.61910339	     -0.05261045	     -0.00082174	     -0.19442149	     -0.05459200	      0.88249592	     -0.00106118	     -0.20827939	      0.00000000	      0.00000001	     31.47501392
      2.62022657	     -0.05247813	     -0.00081787	     -0.19428935	     -0.05458592	      0.88249752	     -0.00106227	     -0.20825832	      0.00000000	      0.00000001	     31.65856840
      2.62167741	     -0.05229838	     -0.00081159	     -0.19410982	     -0.05457806	      0.88249969	     -0.00106368	     -0.20822945	      0.00000000	      0.00000001	     31.93127779
      2.62312824	     -0.05210983	     -0.00080743	     -0.19392140	     -0.05457018	      0.88250197	     -0.00106508	     -0.20819872	      0.00000000	      0.00000001	     32.22341462
      2.62423593	     -0.05195988	     -0.00080206	     -0.19377158	     -0.05456415	      0.88250378	     -0.00106614	     -0.20817403	      0.00000000	      0.00000001	     32.46103714
      2.62534362	     -0.05180496	     -0.00079855	     -0.19361672	     -0.05455813	      0.88250566	     -0.00106719	     -0.20814827	      0.00000000	      0.00000001	     32.70818649
      2.62683037	     -0.05158889	     -0.00079249	     -0.19340073	     -0.05455004	      0.88250829	     -0.00106860	     -0.20811205	      0.00000000	      0.00000001	     33.07709054
      2.62816726	     -0.05138662	     -0.00078851	     -0.19319845	     -0.05454278	      0.88251075	     -0.00106986	     -0.20807787	      0.00000000	      0.00000001	     33.43011703
      2.62950415	     -0.05117704	     -0.00078240	     -0.19298889	     -0.05453552	      0.88251331	     -0.00107112	     -0.20804217	      0.00000000	      0.00000001	     33.83212979
      2.63063331	     -0.05099509	     -0.00078004	     -0.19280685	     -0.05452940	      0.88251555	     -0.00107217	     -0.20801084	      0.00000000	      0.00000001	     34.15948149
      2.63176247	     -0.05080839	     -0.00077579	     -0.19262009	     -0.05452329	      0.88251786	     -0.00107321	     -0.20797845	      0.00000000	      0.00000001	     34.52357947
      2.63316211	     -0.05057156	     -0.00077211	     -0.19238309	     -0.05451574	      0.88252082	     -0.00107450	     -0.20793686	      0.00000000	      0.00000001	     34.98884649
      2.63456174	     -0.05033003	     -0.00076649	     -0.19214140	     -0.05450822	      0.88252389	     -0.00107577	     -0.20789377	      0.00000000	      0.00000002	     35.48568753
      2.63564810	     -0.05014018	     -0.00076460	     -0.19195133	     -0.05450241	      0.88252636	     -0.00107675	     -0.20785935	      0.00000000	      0.00000002	     35.85341854
      2.63673445	     -0.04994857	     -0.00076097	     -0.19175952	     -0.05449662	      0.88252889	     -0.00107773	     -0.20782415	      0.00000000	      0.00000002	     36.25187065
      2.63818128	     -0.04969146	     -0.00075748	     -0.19150207	     -0.05448895	      0.88253237	     -0.00107901	     -0.20777616	      0.00000000	      0.00000002	     36.80046641
      2.63962811	     -0.04943275	     -0.00075194	     -0.19124301	     -0.05448133	      0.88253598	     -0.00108029	     -0.20772702	      0.00000000	      0.00000002	     37.38956778
      2.64064138	     -0.04925069	     -0.00075060	     -0.19106062	     -0.05447603	      0.88253858	     -0.00108117	     -0.20769198	      0.00000000	      0.00000002	     37.77060547
      2.64165465	     -0.04906786	     -0.00074754	     -0.19087747	     -0.05447077	      0.88254124	     -0.00108205	     -0.20765647	      0.00000000	      0.00000002	     38.17960533
      2.64320594	     -0.04878663	     -0.00074371	     -0.19059570	     -0.05446277	      0.88254543	     -0.00108338	     -0.20760123	      0.00000000	      0.00000002	     38.82374603
      2.64447335	     -0.04855681	     -0.00073953	     -0.19036542	     -0.05445630	      0.88254895	     -0.00108445	     -0.20755540	      0.00000000	      0.00000002	     39.35533669
      2.64574076	     -0.04832751	     -0.00073735	     -0.19013557	     -0.05444989	      0.88255257	     -0.00108551	     -0.20750902	      0.00000000	      0.00000002	     39.89565993
      2.64700817	     -0.04809875	     -0.00073442	     -0.18990625	     -0.05444355	      0.88255627	     -0.00108655	     -0.20746227	      0.00000000	      0.00000002	     40.41674313
      2.64814726	     -0.04789841	     -0.00073454	     -0.18970531	     -0.05443791	      0.88255968	     -0.00108748	     -0.20742014	      0.00000000	      0.00000002	     40.88069339
      2.64928635	     -0.04770066	     -0.00073252	     -0.18950697	     -0.05443233	      0.88256315	     -0.00108840	     -0.20737797	      0.00000000	      0.00000002	     41.34306495
      2.65042544	     -0.04750519	     -0.00073183	     -0.18931086	     -0.05442682	      0.88256669	     -0.00108931	     -0.20733580	      0.00000000	      0.00000002	     41.82389365
      2.65182718	     -0.04726800	     -0.00072929	     -0.18907289	     -0.05442012	      0.88257112	     -0.00109041	     -0.20728395	      0.00000000	      0.00000002	     42.40418411
      2.65296141	     -0.04708097	     -0.00072808	     -0.18888518	     -0.05441478	      0.88257478	     -0.00109129	     -0.20724207	      0.00000000	      0.00000002	     42.86616579
      2.65409564	     -0.04689985	     -0.00072483	     -0.18870341	     -0.05440951	      0.88257848	     -0.00109216	     -0.20720038	      0.00000000	      0.00000002	     43.27262528
      2.65522987	     -0.04672479	     -0.00072276	     -0.18852764	     -0.05440431	      0.88258224	     -0.00109301	     -0.20715897	      0.00000000	      0.00000002	     43.70904127
      2.65664178	     -0.04651417	     -0.00071855	     -0.18831616	     -0.05439795	      0.88258697	     -0.00109406	     -0.20710793	      0.00000000	      0.00000002	     44.21459973
      2.65774260	     -0.04635519	     -0.00071720	     -0.18815643	     -0.05439307	      0.88259070	     -0.00109486	     -0.20706858	      0.00000000	      0.00000002	     44.64019064
      2.65884342	     -0.04620157	     -0.00071432	     -0.18800209	     -0.05438827	      0.88259446	     -0.00109566	     -0.20702964	      0.00000000	      0.00000002	     45.01274826
      2.66016538	     -0.04602386	     -0.00071254	     -0.18782344	     -0.05438260	      0.88259900	     -0.00109659	     -0.20698349	      0.00000000	      0.00000002	     45.49596742
      2.66148735	     -0.04585377	     -0.00070845	     -0.18765246	     -0.05437704	      0.88260357	     -0.00109751	     -0.20693807	      0.00000000	      0.00000002	     45.89215207
      2.66248369	     -0.04573127	     -0.00070799	     -0.18752920	     -0.05437294	      0.88260702	     -0.00109818	     -0.20690437	      0.00000000	      0.00000002	     46.22957645
      2.66348003	     -0.04561435	     -0.00070587	     -0.18741155	     -0.05436889	      0.88261047	     -0.00109885	     -0.20687117	      0.00000000	      0.00000002	     46.50595012
      2.66490912	     -0.04545655	     -0.00070421	     -0.18725266	     -0.05436321	      0.88261542	     -0.00109979	     -0.20682453	      0.00000000	      0.00000002	     46.92412792
      2.66613425	     -0.04532936	     -0.00070176	     -0.18712454	     -0.05435846	      0.88261965	     -0.00110058	     -0.20678552	      0.00000000	      0.00000002	     47.22136230
      2.66735939	     -0.04520866	     -0.00070112	     -0.18700285	     -0.05435380	      0.88262385	     -0.00110136	     -0.20674745	      0.00000000	      0.00000002	     47.57592624
      2.66858452	     -0.04509435	     -0.00069793	     -0.18688761	     -0.05434926	      0.88262803	     -0.00110211	     -0.20671033	      0.00000000	      0.00000002	     47.80141869
      2.66967047	     -0.04499872	     -0.00069759	     -0.18679108	     -0.05434532	      0.88263169	     -0.00110277	     -0.20667821	      0.00000000	      0.00000002	     48.08857744
      2.67075642	     -0.04490907	     -0.00069531	     -0.18670056	     -0.05434146	      0.88263531	     -0.00110342	     -0.20664688	      0.00000000	      0.00000002	     48.26674099
      2.67184237	     -0.04482602	     -0.00069435	     -0.18661662	     -0.05433769	      0.88263889	     -0.00110405	     -0.20661635	      0.00000000	      0.00000002	     48.48232353
      2.67327323	     -0.04472742	     -0.00069186	     -0.18651686	     -0.05433285	      0.88264353	     -0.00110486	     -0.20657746	      0.00000000	      0.00000002	     48.67373427
      2.67437689	     -0.04465929	     -0.00069151	     -0.18644778	     -0.05432923	      0.88264704	     -0.00110547	     -0.20654854	      0.00000000	      0.00000002	     48.87845393
      2.67548055	     -0.04459819	     -0.00068937	     -0.18638577	     -0.05432569	      0.88265048	     -0.00110607	     -0.20652061	      0.00000000	      0.00000002	     48.97769165
      2.67658421	     -0.04454302	     -0.00068845	     -0.18632966	     -0.05432224	      0.88265385	     -0.00110666	     -0.20649366	      0.00000000	      0.00000002	     49.13641842
      2.67800005	     -0.04447893	     -0.00068613	     -0.18626440	     -0.05431795	      0.88265806	     -0.00110739	     -0.20646056	      0.00000000	      0.00000002	     49.25593798
      2.67908167	     -0.04443628	     -0.00068622	     -0.18622079	     -0.05431477	      0.88266118	     -0.00110793	     -0.20643639	      0.00000000	      0.00000002	     49.41999842
      2.68016330	     -0.04439826	     -0.00068462	     -0.18618187	     -0.05431168	      0.88266421	     -0.00110846	     -0.20641317	      0.00000000	      0.00000002	     49.48494909
      2.68147339	     -0.04435788	     -0.00068425	     -0.18614035	     -0.05430805	      0.88266777	     -0.00110909	     -0.20638629	      0.00000000	      0.00000002	     49.65529336
      2.68265224	     -0.04432674	     -0.00068222	     -0.18610823	     -0.05430489	      0.88267085	     -0.00110963	     -0.20636323	      0.00000000	      0.00000002	     49.68923818
      2.68383109	     -0.04430044	     -0.00068241	     -0.18608089	     -0.05430184	      0.88267382	     -0.00111017	     -0.20634121	      0.00000000	      0.00000002	     49.85155477
      2.68500995	     -0.04427903	     -0.00068023	     -0.18605850	     -0.05429888	      0.88267667	     -0.00111068	     -0.20632023	      0.00000000	      0.00000002	     49.85413788
      2.68618880	     -0.04426240	     -0.00068058	     -0.18604083	     -0.05429603	      0.88267940	     -0.00111118	     -0.20630025	      0.00000000	      0.00000002	     50.01373464
      2.68736765	     -0.04425045	     -0.00067829	     -0.18602792	     -0.05429329	      0.88268200	     -0.00111167	     -0.20628128	      0.00000000	      0.00000001	     49.98651106
      2.68854651	     -0.04424292	     -0.00067886	     -0.18601935	     -0.05429064	      0.88268448	     -0.00111214	     -0.20626328	      0.00000000	      0.00000001	     50.15293910
      2.68972536	     -0.04423983	     -0.00067611	     -0.18601532	     -0.05428810	      0.88268683	     -0.00111259	     -0.20624626	      0.00000000	      0.00000001	     50.09154885
      2.69090421	     -0.04424121	     -0.00067671	     -0.18601566	     -0.05428565	      0.88268905	     -0.00111303	     -0.20623019	      0.00000000	      0.00000001	     50.26275923
      2.69194949	     -0.04424628	     -0.00067444	     -0.18601989	     -0.05428357	      0.88269092	     -0.00111341	     -0.20621673	      0.00000000	      0.00000001	     50.18970495
      2.69299477	     -0.04425484	     -0.00067424	     -0.18602756	     -0.05428157	      0.88269268	     -0.00111378	     -0.20620402	      0.00000000	      0.00000001	     50.27021450
      2.69428561	     -0.04427023	     -0.00067283	     -0.18604189	     -0.05427921	      0.88269472	     -0.00111421	     -0.20618934	      0.00000000	      0.00000001	     50.26218460
      2.69557646	     -0.04429093	     -0.00067349	     -0.18606148	     -0.05427696	      0.88269662	     -0.00111463	     -0.20617578	      0.00000000	      0.00000001	     50.38899777
      2.69663947	     -0.04431199	     -0.00067195	     -0.18608168	     -0.05427520	      0.88269807	     -0.00111496	     -0.20616545	      0.00000000	      0.00000001	     50.30461767
      2.69770248	     -0.04433660	     -0.00067231	     -0.18610539	     -0.05427352	      0.88269942	     -0.00111528	     -0.20615587	      0.00000000	      0.00000001	     50.36873415
      2.69900055	     -0.04437190	     -0.00067155	     -0.18613964	     -0.05427158	      0.88270094	     -0.00111566	     -0.20614517	      0.00000000	      0.00000001	     50.32584257
      2.70029863	     -0.04441257	     -0.00067294	     -0.18617920	     -0.05426976	      0.88270232	     -0.00111601	     -0.20613559	      0.00000000	      0.00000001	     50.45269915
      2.70132223	     -0.04444841	     -0.00067181	     -0.18621423	     -0.05426840	      0.88270332	     -0.00111628	     -0.20612880	      0.00000000	      0.00000001	     50.32944137
      2.70234582	     -0.04448751	     -0.00067252	     -0.18625248	     -0.05426712	      0.88270423	     -0.00111654	     -0.20612269	      0.00000000	      0.00000001	     50.36323676
      2.70369694	     -0.04454416	     -0.00067233	     -0.18630805	     -0.05426554	      0.88270531	     -0.00111686	     -0.20611566	      0.00000000	      0.00000001	     50.29703582
      2.70504806	     -0.04460638	     -0.00067411	     -0.18636915	     -0.05426408	      0.88270626	     -0.00111717	     -0.20610979	      0.00000000	      0.00000000	     50.40240893
      2.70603869	     -0.04465552	     -0.00067320	     -0.18641755	     -0.05426309	      0.88270687	     -0.00111738	     -0.20610621	      0.00000000	      0.00000000	     50.23746140
      2.70702932	     -0.04470752	     -0.00067402	     -0.18646875	     -0.05426216	      0.88270741	     -0.00111758	     -0.20610325	      0.00000000	      0.00000000	     50.23653197
      2.70844658	     -0.04478679	     -0.00067422	     -0.18654694	     -0.05426095	      0.88270808	     -0.00111785	     -0.20610005	      0.00000000	      0.00000000	     50.13066478
      2.70965830	     -0.04485914	     -0.00067558	     -0.18661834	     -0.05426002	      0.88270855	     -0.00111807	     -0.20609828	      0.00000000	      0.00000000	     50.13512870
      2.71087002	     -0.04493579	     -0.00067523	     -0.18669410	     -0.05425918	      0.88270893	     -0.00111827	     -0.20609739	      0.00000000	      0.00000000	     49.95648345
      2.71208174	     -0.04501669	     -0.00067714	     -0.18677407	     -0.05425843	      0.88270923	     -0.00111846	     -0.20609735	      0.00000000	      0.00000000	     49.98372492
      2.71329346	     -0.04510171	     -0.00067628	     -0.18685825	     -0.05425778	      0.88270945	     -0.00111863	     -0.20609817	      0.00000000	      0.00000000	     49.72035065
      2.71433795	     -0.04517818	     -0.00067823	     -0.18693393	     -0.05425728	      0.88270957	     -0.00111877	     -0.20609955	      0.00000000	      0.00000000	     49.73164157
      2.71538245	     -0.04525770	     -0.00067830	     -0.18701272	     -0.05425686	      0.88270964	     -0.00111889	     -0.20610154	      0.00000000	      0.00000000	     49.54720878
      2.71669125	     -0.04536268	     -0.00068011	     -0.18711676	     -0.05425641	      0.88270965	     -0.00111904	     -0.20610490	      0.00000000	     -0.00000000	     49.44379616
      2.71800005	     -0.04547261	     -0.00068026	     -0.18722582	     -0.05425607	      0.88270958	     -0.00111917	     -0.20610919	      0.00000000	     -0.00000000	     49.14600818
      2.71905709	     -0.04556473	     -0.00068255	     -0.18731719	     -0.05425586	      0.88270946	     -0.00111926	     -0.20611334	      0.00000000	     -0.00000000	     49.10085083
      2.72011413	     -0.04565973	     -0.00068308	     -0.18741150	     -0.05425572	      0.88270930	     -0.00111934	     -0.20611808	      0.00000000	     -0.00000000	     48.86324205
      2.72143919	     -0.04578285	     -0.00068513	     -0.18753374	     -0.05425562	      0.88270904	     -0.00111942	     -0.20612485	      0.00000000	     -0.00000000	     48.70058276
      2.72276425	     -0.04591033	     -0.00068518	     -0.18766043	     -0.05425562	      0.88270870	     -0.00111949	     -0.20613251	      0.00000000	     -0.00000000	     48.31881458
      2.72379087	     -0.04601197	     -0.00068720	     -0.18776141	     -0.05425568	      0.88270839	     -0.00111954	     -0.20613905	      0.00000000	     -0.00000000	     48.23930945
      2.72481748	     -0.04611565	     -0.00068705	     -0.18786450	     -0.05425579	      0.88270805	     -0.00111957	     -0.20614611	      0.00000000	     -0.00000000	     47.96985475
      2.72619655	     -0.04625880	     -0.00068774	     -0.18800686	     -0.05425603	      0.88270752	     -0.00111960	     -0.20615639	      0.00000000	     -0.00000000	     47.72582664
      2.72757561	     -0.04640630	     -0.00068671	     -0.18815365	     -0.05425635	      0.88270693	     -0.00111961	     -0.20616759	      0.00000000	     -0.00000000	     47.26800336
      2.72857715	     -0.04651574	     -0.00068822	     -0.18826252	     -0.05425664	      0.88270646	     -0.00111961	     -0.20617627	      0.00000000	     -0.00000000	     47.15952166
      2.72957869	     -0.04662710	     -0.00068807	     -0.18837338	     -0.05425697	      0.88270596	     -0.00111959	     -0.20618539	      0.00000000	     -0.00000000	     46.86113836
      2.73102575	     -0.04679122	     -0.00068889	     -0.18853677	     -0.05425753	      0.88270517	     -0.00111956	     -0.20619933	      0.00000000	     -0.00000000	     46.53993264
      2.73226382	     -0.04693435	     -0.00068849	     -0.18867934	     -0.05425808	      0.88270445	     -0.00111952	     -0.20621194	      0.00000000	     -0.00000000	     46.12038212
      2.73350189	     -0.04708014	     -0.00068996	     -0.18882453	     -0.05425868	      0.88270368	     -0.00111947	     -0.20622514	      0.00000000	     -0.00000000	     45.90280231
      2.73473996	     -0.04722990	     -0.00068992	     -0.18897376	     -0.05425934	      0.88270286	     -0.00111940	     -0.20623889	      0.00000000	     -0.00000000	     45.40213441
      2.73597803	     -0.04738149	     -0.00069282	     -0.18912477	     -0.05426006	      0.88270199	     -0.00111932	     -0.20625317	      0.00000000	     -0.00000000	     45.25424878
      2.73703863	     -0.04751274	     -0.00069274	     -0.18925560	     -0.05426072	      0.88270120	     -0.00111924	     -0.20626580	      0.00000000	     -0.00000001	     44.76867185
      2.73809924	     -0.04764491	     -0.00069511	     -0.18938731	     -0.05426141	      0.88270039	     -0.00111916	     -0.20627877	      0.00000000	     -0.00000001	     44.53019562
      2.73944538	     -0.04781372	     -0.00069708	     -0.18955559	     -0.05426233	      0.88269930	     -0.00111904	     -0.20629569	      0.00000000	     -0.00000001	     44.05550621
      2.74079152	     -0.04798322	     -0.00070097	     -0.18972454	     -0.05426331	      0.88269816	     -0.00111890	     -0.20631307	      0.00000000	     -0.00000001	     43.81797488
      2.74188198	     -0.04812085	     -0.00070228	     -0.18986179	     -0.05426414	      0.88269720	     -0.00111878	     -0.20632745	      0.00000000	     -0.00000001	     43.32574369
      2.74297244	     -0.04825847	     -0.00070558	     -0.18999901	     -0.05426499	      0.88269620	     -0.00111865	     -0.20634208	      0.00000000	     -0.00000001	     43.08788603
      2.74432792	     -0.04842922	     -0.00070870	     -0.19016930	     -0.05426610	      0.88269491	     -0.00111848	     -0.20636057	      0.00000000	     -0.00000001	     42.60138455
      2.74568341	     -0.04859932	     -0.00071417	     -0.19033891	     -0.05426724	      0.88269357	     -0.00111830	     -0.20637935	      0.00000000	     -0.00000001	     42.42027924
      2.74674762	     -0.04873220	     -0.00071654	     -0.19047148	     -0.05426816	      0.88269247	     -0.00111814	     -0.20639428	      0.00000000	     -0.00000001	     41.90663276
      2.74781183	     -0.04886415	     -0.00072090	     -0.19060308	     -0.05426910	      0.88269135	     -0.00111798	     -0.20640935	      0.00000000	     -0.00000001	     41.68656552
      2.74922092	     -0.04903690	     -0.00072584	     -0.19077541	     -0.05427037	      0.88268981	     -0.00111776	     -0.20642949	      0.00000000	     -0.00000001	     41.20452198
      2.75063001	     -0.04920675	     -0.00073302	     -0.19094482	     -0.05427167	      0.88268821	     -0.00111753	     -0.20644977	      0.00000000	     -0.00000001	     41.07416756
      2.75167318	     -0.04933037	     -0.00073638	     -0.19106818	     -0.05427265	      0.88268700	     -0.00111735	     -0.20646486	      0.00000000	     -0.00000001	     40.54839377
      2.75271635	     -0.04945197	     -0.00074159	     -0.19118949	     -0.05427364	      0.88268575	     -0.00111717	     -0.20647998	      0.00000000	     -0.00000001	     40.35434804
[truncated: 329,869 more chars]
