# Supplementary material for: A Neural Controller Model Considering the Vestibulospinal Tract in Human Postural Control
Source: Front Comput Neurosci. 2022 Feb 25;16:785099. doi: 10.3389/fncom.2022.785099 (PMC8913724; doi:10.3389/fncom.2022.785099)
Supplement: Supplementary file 8 [file Data_Sheet_3.zip › SimulationResults/VST-/2.088/opt_5/jiang_CoPpositon_pos.sto]

CoP
version=1
nRows=3866
nColumns=11
inDegrees=no

This file contains CoP trajectory (of origin) and orientations.

Units are S.I. units (seconds, meters, Newtons, ...)
Angles are in degrees.

endheader
time	cop-x	cop-z	cop-x-calcn-r	com-x	com-y	com-z	com-x-calcn-r	com-x-vel	com-y-vel	s_torques
      0.00045132	     -0.06230895	     -0.00056566	     -0.20408112	     -0.06063969	      0.88292437	     -0.00027995	     -0.21502011	     -0.00000000	      0.00000000	    140.52260227
      0.00099801	     -0.06161440	     -0.00056300	     -0.20338672	     -0.06063970	      0.88292438	     -0.00027994	     -0.21500291	     -0.00000000	      0.00000000	    133.36874333
      0.00166977	     -0.06102459	     -0.00056073	     -0.20279681	     -0.06063972	      0.88292442	     -0.00027991	     -0.21497167	     -0.00000000	      0.00000000	     98.21492538
      0.00254216	     -0.06059742	     -0.00055913	     -0.20236909	     -0.06063979	      0.88292452	     -0.00027986	     -0.21492389	     -0.00000000	      0.00000000	     72.83953268
      0.00377286	     -0.06043457	     -0.00055862	     -0.20220496	     -0.06064005	      0.88292476	     -0.00027976	     -0.21485759	      0.00000000	      0.00000000	     59.74022058
      0.00576463	     -0.06067986	     -0.00055997	     -0.20244790	     -0.06064088	      0.88292538	     -0.00027956	     -0.21477540	      0.00000000	      0.00000000	     43.62901165
      0.00714492	     -0.06092882	     -0.00056141	     -0.20269543	     -0.06064175	      0.88292588	     -0.00027939	     -0.21473818	      0.00000000	      0.00000000	     32.35901543
      0.00852521	     -0.06114147	     -0.00056283	     -0.20290693	     -0.06064282	      0.88292638	     -0.00027921	     -0.21471253	      0.00000000	      0.00000000	     22.60665531
      0.01028132	     -0.06134555	     -0.00056453	     -0.20310995	     -0.06064441	      0.88292689	     -0.00027896	     -0.21469012	      0.00000000	      0.00000000	     14.62236134
      0.01164345	     -0.06145710	     -0.00056572	     -0.20322095	     -0.06064578	      0.88292714	     -0.00027875	     -0.21467735	      0.00000000	      0.00000000	     10.63556790
      0.01300559	     -0.06154997	     -0.00056692	     -0.20331349	     -0.06064722	      0.88292723	     -0.00027854	     -0.21466701	      0.00000000	     -0.00000000	      8.49735493
      0.01464399	     -0.06163777	     -0.00056829	     -0.20340116	     -0.06064902	      0.88292709	     -0.00027828	     -0.21465713	      0.00000000	     -0.00000000	      7.85175455
      0.01628239	     -0.06171957	     -0.00056957	     -0.20348310	     -0.06065084	      0.88292664	     -0.00027800	     -0.21464984	      0.00000000	     -0.00000000	      7.95471928
      0.01757112	     -0.06176860	     -0.00057038	     -0.20353244	     -0.06065226	      0.88292608	     -0.00027778	     -0.21464602	      0.00000000	     -0.00000000	      9.72437054
      0.01885986	     -0.06181459	     -0.00057118	     -0.20357889	     -0.06065364	      0.88292532	     -0.00027754	     -0.21464379	      0.00000000	     -0.00000000	     11.17135788
      0.02058977	     -0.06186092	     -0.00057204	     -0.20362608	     -0.06065541	      0.88292402	     -0.00027722	     -0.21464325	      0.00000000	     -0.00000001	     14.20649617
      0.02231967	     -0.06189499	     -0.00057281	     -0.20366126	     -0.06065702	      0.88292241	     -0.00027688	     -0.21464509	      0.00000000	     -0.00000001	     16.39109857
      0.02358705	     -0.06190338	     -0.00057312	     -0.20367061	     -0.06065809	      0.88292106	     -0.00027662	     -0.21464773	      0.00000000	     -0.00000001	     19.31834544
      0.02485443	     -0.06190773	     -0.00057345	     -0.20367601	     -0.06065904	      0.88291958	     -0.00027636	     -0.21465115	      0.00000000	     -0.00000001	     20.99950082
      0.02662929	     -0.06189817	     -0.00057367	     -0.20366808	     -0.06066017	      0.88291732	     -0.00027598	     -0.21465698	      0.00000000	     -0.00000001	     23.67287236
      0.02815263	     -0.06188346	     -0.00057382	     -0.20365487	     -0.06066092	      0.88291525	     -0.00027564	     -0.21466256	      0.00000000	     -0.00000001	     24.80501449
      0.02967596	     -0.06185696	     -0.00057372	     -0.20362993	     -0.06066147	      0.88291310	     -0.00027529	     -0.21466844	      0.00000000	     -0.00000001	     26.58579367
      0.03119930	     -0.06183156	     -0.00057373	     -0.20360614	     -0.06066180	      0.88291089	     -0.00027494	     -0.21467431	      0.00000000	     -0.00000001	     26.76616631
      0.03272263	     -0.06179513	     -0.00057338	     -0.20357135	     -0.06066192	      0.88290866	     -0.00027457	     -0.21468005	      0.00000000	     -0.00000001	     28.02371260
      0.03402637	     -0.06176987	     -0.00057331	     -0.20354750	     -0.06066184	      0.88290676	     -0.00027425	     -0.21468463	      0.00000000	     -0.00000001	     27.60867591
      0.03533010	     -0.06173880	     -0.00057299	     -0.20351784	     -0.06066160	      0.88290488	     -0.00027392	     -0.21468888	      0.00000000	     -0.00000001	     27.84031561
      0.03697049	     -0.06170369	     -0.00057270	     -0.20348449	     -0.06066108	      0.88290258	     -0.00027350	     -0.21469357	      0.00000000	     -0.00000001	     27.39423512
      0.03861087	     -0.06166454	     -0.00057214	     -0.20344708	     -0.06066031	      0.88290038	     -0.00027308	     -0.21469746	      0.00000000	     -0.00000001	     27.31381831
      0.03990058	     -0.06164103	     -0.00057198	     -0.20342490	     -0.06065954	      0.88289873	     -0.00027273	     -0.21469982	      0.00000000	     -0.00000001	     26.46347043
      0.04119030	     -0.06161373	     -0.00057158	     -0.20339891	     -0.06065862	      0.88289717	     -0.00027239	     -0.21470160	      0.00000000	     -0.00000001	     26.02469296
      0.04286441	     -0.06158385	     -0.00057118	     -0.20337068	     -0.06065722	      0.88289528	     -0.00027193	     -0.21470292	      0.00000000	     -0.00000001	     25.03608662
      0.04453852	     -0.06155139	     -0.00057037	     -0.20333982	     -0.06065560	      0.88289356	     -0.00027146	     -0.21470320	      0.00000000	     -0.00000001	     24.40042513
      0.04576670	     -0.06153511	     -0.00057014	     -0.20332468	     -0.06065427	      0.88289240	     -0.00027111	     -0.21470268	      0.00000000	     -0.00000001	     23.41164542
      0.04699489	     -0.06151447	     -0.00056960	     -0.20330515	     -0.06065283	      0.88289135	     -0.00027076	     -0.21470162	      0.00000000	     -0.00000001	     22.79405680
      0.04875983	     -0.06148844	     -0.00056900	     -0.20328065	     -0.06065057	      0.88289001	     -0.00027025	     -0.21469905	      0.00000000	     -0.00000000	     21.72049237
      0.05026611	     -0.06146327	     -0.00056839	     -0.20325674	     -0.06064848	      0.88288903	     -0.00026980	     -0.21469597	      0.00000000	     -0.00000000	     21.08078413
      0.05177239	     -0.06144326	     -0.00056809	     -0.20323795	     -0.06064624	      0.88288819	     -0.00026936	     -0.21469202	      0.00000000	     -0.00000000	     20.10317132
      0.05327868	     -0.06141632	     -0.00056722	     -0.20321219	     -0.06064386	      0.88288749	     -0.00026890	     -0.21468735	      0.00000000	     -0.00000000	     19.65850152
      0.05478496	     -0.06139782	     -0.00056684	     -0.20319482	     -0.06064134	      0.88288693	     -0.00026844	     -0.21468188	      0.00000000	     -0.00000000	     18.63684221
      0.05605926	     -0.06137368	     -0.00056590	     -0.20317160	     -0.06063912	      0.88288655	     -0.00026805	     -0.21467678	      0.00000000	     -0.00000000	     18.40886239
      0.05733356	     -0.06135443	     -0.00056529	     -0.20315325	     -0.06063681	      0.88288626	     -0.00026765	     -0.21467119	      0.00000000	     -0.00000000	     17.80953724
      0.05897831	     -0.06132499	     -0.00056416	     -0.20312493	     -0.06063370	      0.88288600	     -0.00026714	     -0.21466339	      0.00000000	     -0.00000000	     17.39962820
      0.06062307	     -0.06129999	     -0.00056343	     -0.20310100	     -0.06063047	      0.88288587	     -0.00026662	     -0.21465493	      0.00000000	     -0.00000000	     16.63926136
      0.06190196	     -0.06127351	     -0.00056241	     -0.20307533	     -0.06062786	      0.88288583	     -0.00026621	     -0.21464802	      0.00000000	     -0.00000000	     16.58718728
      0.06318084	     -0.06125171	     -0.00056184	     -0.20305432	     -0.06062519	      0.88288585	     -0.00026580	     -0.21464078	      0.00000000	      0.00000000	     16.15436707
      0.06485483	     -0.06121896	     -0.00056089	     -0.20302256	     -0.06062158	      0.88288596	     -0.00026526	     -0.21463094	      0.00000000	      0.00000000	     15.93335856
      0.06652882	     -0.06119155	     -0.00056049	     -0.20299609	     -0.06061787	      0.88288613	     -0.00026471	     -0.21462068	      0.00000000	      0.00000000	     15.30833071
      0.06774902	     -0.06116471	     -0.00055969	     -0.20296994	     -0.06061509	      0.88288629	     -0.00026431	     -0.21461305	      0.00000000	      0.00000000	     15.39495152
      0.06896922	     -0.06114349	     -0.00055934	     -0.20294937	     -0.06061225	      0.88288647	     -0.00026391	     -0.21460527	      0.00000000	      0.00000000	     15.11672455
      0.07074047	     -0.06111077	     -0.00055854	     -0.20291759	     -0.06060805	      0.88288676	     -0.00026332	     -0.21459386	      0.00000000	      0.00000000	     14.97922302
      0.07224715	     -0.06108749	     -0.00055811	     -0.20289508	     -0.06060438	      0.88288702	     -0.00026282	     -0.21458410	      0.00000000	      0.00000000	     14.64080229
      0.07375384	     -0.06106016	     -0.00055712	     -0.20286851	     -0.06060064	      0.88288728	     -0.00026231	     -0.21457439	      0.00000000	      0.00000000	     14.69664760
      0.07526053	     -0.06104065	     -0.00055665	     -0.20284974	     -0.06059683	      0.88288753	     -0.00026181	     -0.21456471	      0.00000000	      0.00000000	     14.30614522
      0.07661597	     -0.06101715	     -0.00055554	     -0.20282690	     -0.06059334	      0.88288775	     -0.00026134	     -0.21455612	      0.00000000	      0.00000000	     14.43289804
      0.07797141	     -0.06100073	     -0.00055493	     -0.20281113	     -0.06058979	      0.88288794	     -0.00026088	     -0.21454760	      0.00000000	      0.00000000	     14.19233773
      0.07932685	     -0.06098140	     -0.00055393	     -0.20279245	     -0.06058619	      0.88288811	     -0.00026042	     -0.21453922	      0.00000000	      0.00000000	     14.21566878
      0.08104762	     -0.06096213	     -0.00055311	     -0.20277399	     -0.06058155	      0.88288828	     -0.00025982	     -0.21452876	      0.00000000	      0.00000000	     14.00677480
      0.08230881	     -0.06100964	     -0.00055234	     -0.20282206	     -0.06057808	      0.88288836	     -0.00025939	     -0.21452208	      0.00000000	      0.00000000	     13.71093826
      0.08357000	     -0.06117961	     -0.00055232	     -0.20299252	     -0.06057458	      0.88288841	     -0.00025895	     -0.21451922	      0.00000000	      0.00000000	     13.16808200
      0.08526957	     -0.06162285	     -0.00055295	     -0.20343635	     -0.06056979	      0.88288837	     -0.00025836	     -0.21452756	      0.00000000	     -0.00000000	     13.71361668
      0.08682122	     -0.06219472	     -0.00055464	     -0.20400878	     -0.06056534	      0.88288819	     -0.00025782	     -0.21455192	      0.00000000	     -0.00000000	     15.15908807
      0.08837286	     -0.06283927	     -0.00055627	     -0.20465402	     -0.06056081	      0.88288780	     -0.00025728	     -0.21459352	      0.00000000	     -0.00000000	     19.08092158
      0.08992451	     -0.06350981	     -0.00055852	     -0.20532540	     -0.06055615	      0.88288712	     -0.00025675	     -0.21465084	      0.00000000	     -0.00000000	     21.82214690
      0.09147615	     -0.06415575	     -0.00056000	     -0.20597237	     -0.06055135	      0.88288608	     -0.00025621	     -0.21472145	      0.00000000	     -0.00000001	     27.10165388
      0.09302780	     -0.06477799	     -0.00056229	     -0.20659579	     -0.06054637	      0.88288463	     -0.00025569	     -0.21480252	      0.00000000	     -0.00000001	     28.30386655
      0.09457944	     -0.06534470	     -0.00056373	     -0.20716384	     -0.06054119	      0.88288272	     -0.00025517	     -0.21489184	      0.00000000	     -0.00000001	     31.65731898
      0.09613109	     -0.06587598	     -0.00056576	     -0.20769657	     -0.06053579	      0.88288031	     -0.00025465	     -0.21498730	      0.00000000	     -0.00000001	     29.68158461
      0.09768273	     -0.06634131	     -0.00056681	     -0.20816347	     -0.06053015	      0.88287739	     -0.00025414	     -0.21508735	      0.00000000	     -0.00000001	     29.14552321
      0.09923437	     -0.06676060	     -0.00056821	     -0.20858443	     -0.06052425	      0.88287396	     -0.00025364	     -0.21519070	      0.00000000	     -0.00000002	     24.48231354
      0.10078602	     -0.06712837	     -0.00056882	     -0.20895394	     -0.06051809	      0.88287002	     -0.00025314	     -0.21529642	      0.00000000	     -0.00000002	     20.80112694
      0.10233766	     -0.06745123	     -0.00056960	     -0.20927861	     -0.06051166	      0.88286560	     -0.00025265	     -0.21540302	      0.00000000	     -0.00000002	     15.48083322
      0.10426282	     -0.06776380	     -0.00056886	     -0.20959355	     -0.06050328	      0.88285951	     -0.00025204	     -0.21553422	      0.00000000	     -0.00000002	     10.81470845
      0.10580317	     -0.06796823	     -0.00056946	     -0.20979991	     -0.06049626	      0.88285420	     -0.00025157	     -0.21563703	      0.00000000	     -0.00000002	      6.91763224
      0.10734351	     -0.06813356	     -0.00056907	     -0.20996721	     -0.06048896	      0.88284857	     -0.00025110	     -0.21573722	      0.00000000	     -0.00000003	      5.22436667
      0.10888386	     -0.06827048	     -0.00056833	     -0.21010614	     -0.06048136	      0.88284268	     -0.00025064	     -0.21583397	      0.00000000	     -0.00000003	      4.39427176
      0.11093119	     -0.06842811	     -0.00056742	     -0.21026645	     -0.06047082	      0.88283455	     -0.00025004	     -0.21595690	      0.00000000	     -0.00000003	      4.99881356
      0.11244538	     -0.06854501	     -0.00056698	     -0.21038534	     -0.06046269	      0.88282841	     -0.00024960	     -0.21604335	      0.00000000	     -0.00000003	      6.29898581
      0.11395957	     -0.06865161	     -0.00056627	     -0.21049393	     -0.06045428	      0.88282221	     -0.00024917	     -0.21612583	      0.00000000	     -0.00000003	      7.59996967
      0.11583424	     -0.06878232	     -0.00056594	     -0.21062713	     -0.06044349	      0.88281455	     -0.00024865	     -0.21622219	      0.00000000	     -0.00000003	      9.52057086
      0.11747414	     -0.06889818	     -0.00056444	     -0.21074517	     -0.06043369	      0.88280794	     -0.00024821	     -0.21630155	      0.00000000	     -0.00000003	      9.93099296
      0.11911403	     -0.06902722	     -0.00056366	     -0.21087640	     -0.06042356	      0.88280147	     -0.00024778	     -0.21637624	      0.00000000	     -0.00000003	     10.82112034
      0.12075393	     -0.06914880	     -0.00056267	     -0.21100017	     -0.06041310	      0.88279518	     -0.00024736	     -0.21644633	      0.00000000	     -0.00000003	     10.12935513
      0.12239382	     -0.06927646	     -0.00056233	     -0.21113003	     -0.06040230	      0.88278913	     -0.00024695	     -0.21651173	      0.00000000	     -0.00000002	      9.90522225
      0.12403372	     -0.06939755	     -0.00056124	     -0.21125335	     -0.06039116	      0.88278335	     -0.00024655	     -0.21657277	      0.00000000	     -0.00000002	      8.40792024
      0.12567361	     -0.06952317	     -0.00056016	     -0.21138122	     -0.06037968	      0.88277787	     -0.00024617	     -0.21662939	      0.00000000	     -0.00000002	      7.55807793
      0.12731350	     -0.06963692	     -0.00055910	     -0.21149723	     -0.06036785	      0.88277270	     -0.00024579	     -0.21668182	      0.00000000	     -0.00000002	      5.99123464
      0.12895340	     -0.06974875	     -0.00055855	     -0.21161131	     -0.06035567	      0.88276788	     -0.00024543	     -0.21673010	      0.00000000	     -0.00000002	      5.13320452
      0.13059329	     -0.06984641	     -0.00055761	     -0.21171126	     -0.06034314	      0.88276339	     -0.00024508	     -0.21677455	      0.00000000	     -0.00000002	      3.91684506
      0.13223319	     -0.06993511	     -0.00055740	     -0.21180222	     -0.06033025	      0.88275926	     -0.00024475	     -0.21681541	      0.00000000	     -0.00000002	      3.53008260
      0.13335205	     -0.06999087	     -0.00055707	     -0.21185955	     -0.06032125	      0.88275664	     -0.00024452	     -0.21684144	      0.00000000	     -0.00000002	      2.92225875
      0.13447091	     -0.07004064	     -0.00055655	     -0.21191089	     -0.06031208	      0.88275418	     -0.00024431	     -0.21686604	      0.00000000	     -0.00000001	      2.69938718
      0.13651215	     -0.07011719	     -0.00055553	     -0.21199032	     -0.06029492	      0.88275011	     -0.00024393	     -0.21690740	      0.00000000	     -0.00000001	      2.42960759
      0.13842999	     -0.07016915	     -0.00055455	     -0.21204498	     -0.06027828	      0.88274676	     -0.00024359	     -0.21694230	      0.00000000	     -0.00000001	      2.40311200
      0.14005133	     -0.07020218	     -0.00055430	     -0.21208028	     -0.06026383	      0.88274427	     -0.00024332	     -0.21696892	      0.00000000	     -0.00000001	      2.33819191
      0.14136785	     -0.07021669	     -0.00055391	     -0.21209664	     -0.06025183	      0.88274247	     -0.00024311	     -0.21698876	      0.00000000	     -0.00000001	      2.37886204
      0.14268436	     -0.07022682	     -0.00055383	     -0.21210862	     -0.06023960	      0.88274086	     -0.00024291	     -0.21700703	      0.00000000	     -0.00000001	      2.39049817
      0.14400087	     -0.07022814	     -0.00055294	     -0.21211179	     -0.06022713	      0.88273943	     -0.00024271	     -0.21702386	      0.00000000	     -0.00000001	      2.39434706
      0.14595445	     -0.07022233	     -0.00055297	     -0.21210870	     -0.06020819	      0.88273763	     -0.00024245	     -0.21704634	      0.00000000	     -0.00000001	      2.32461672
      0.14745243	     -0.07020864	     -0.00055304	     -0.21209708	     -0.06019333	      0.88273649	     -0.00024225	     -0.21706173	      0.00000000	     -0.00000000	      2.26097384
      0.14895040	     -0.07019337	     -0.00055355	     -0.21208386	     -0.06017816	      0.88273554	     -0.00024207	     -0.21707556	      0.00000000	     -0.00000000	      2.18012708
      0.15026965	     -0.07017386	     -0.00055376	     -0.21206616	     -0.06016455	      0.88273485	     -0.00024192	     -0.21708659	      0.00000000	     -0.00000000	      2.09154056
      0.15158890	     -0.07015443	     -0.00055429	     -0.21204853	     -0.06015070	      0.88273429	     -0.00024178	     -0.21709652	      0.00000000	     -0.00000000	      2.01830463
      0.15290815	     -0.07013196	     -0.00055466	     -0.21202785	     -0.06013663	      0.88273385	     -0.00024165	     -0.21710545	      0.00000000	     -0.00000000	      1.95923668
      0.15474198	     -0.07010075	     -0.00055542	     -0.21199913	     -0.06011668	      0.88273341	     -0.00024148	     -0.21711624	      0.00000000	     -0.00000000	      1.85595839
      0.15628278	     -0.07007194	     -0.00055590	     -0.21197239	     -0.06009958	      0.88273317	     -0.00024136	     -0.21712395	      0.00000000	     -0.00000000	      1.85564538
      0.15782358	     -0.07004711	     -0.00055673	     -0.21194962	     -0.06008216	      0.88273304	     -0.00024124	     -0.21713045	      0.00000000	     -0.00000000	      1.76585535
      0.15905607	     -0.07002459	     -0.00055705	     -0.21192876	     -0.06006800	      0.88273301	     -0.00024116	     -0.21713488	      0.00000000	     -0.00000000	      1.81938839
      0.16028857	     -0.07000510	     -0.00055757	     -0.21191092	     -0.06005363	      0.88273301	     -0.00024108	     -0.21713860	      0.00000000	      0.00000000	      1.79751455
      0.16189829	     -0.06998024	     -0.00055805	     -0.21188821	     -0.06003458	      0.88273308	     -0.00024100	     -0.21714250	      0.00000000	      0.00000000	      1.83560392
      0.16389396	     -0.06995408	     -0.00055883	     -0.21186472	     -0.06001047	      0.88273323	     -0.00024091	     -0.21714589	      0.00000000	      0.00000000	      1.79468707
      0.16493967	     -0.06993802	     -0.00055898	     -0.21185006	     -0.05999763	      0.88273332	     -0.00024087	     -0.21714707	      0.00000000	      0.00000000	      1.87998962
      0.16629393	     -0.06991688	     -0.00055933	     -0.21183073	     -0.05998079	      0.88273345	     -0.00024083	     -0.21714790	      0.00000000	      0.00000000	      1.91377285
      0.16891591	     -0.06985371	     -0.00055968	     -0.21177109	     -0.05994748	      0.88273368	     -0.00024077	     -0.21714664	      0.00000000	      0.00000000	      2.13724983
      0.17007726	     -0.06979200	     -0.00055999	     -0.21171095	     -0.05993244	      0.88273377	     -0.00024076	     -0.21714411	      0.00000000	      0.00000000	      2.20299067
      0.17123860	     -0.06967962	     -0.00055994	     -0.21160018	     -0.05991721	      0.88273384	     -0.00024075	     -0.21713907	      0.00000000	      0.00000000	      2.47653146
      0.17367353	     -0.06918602	     -0.00055767	     -0.21111005	     -0.05988471	      0.88273394	     -0.00024076	     -0.21711272	      0.00000000	      0.00000000	      3.30540625
      0.17514562	     -0.06869550	     -0.00055503	     -0.21062163	     -0.05986468	      0.88273400	     -0.00024078	     -0.21708109	      0.00000000	      0.00000000	      3.92931315
      0.17717004	     -0.06783528	     -0.00055221	     -0.20976410	     -0.05983672	      0.88273414	     -0.00024082	     -0.21701350	      0.00000000	      0.00000000	      4.57223671
      0.17818246	     -0.06733789	     -0.00054996	     -0.20926795	     -0.05982256	      0.88273427	     -0.00024084	     -0.21696892	      0.00000000	      0.00000000	      5.10736239
      0.17952468	     -0.06663700	     -0.00054730	     -0.20856853	     -0.05980365	      0.88273454	     -0.00024089	     -0.21689916	      0.00000000	      0.00000000	      5.72998720
      0.18260247	     -0.06492072	     -0.00053877	     -0.20685487	     -0.05975978	      0.88273580	     -0.00024101	     -0.21669951	      0.00000000	      0.00000000	      8.07808104
      0.18380534	     -0.06423992	     -0.00053676	     -0.20617477	     -0.05974250	      0.88273661	     -0.00024107	     -0.21660920	      0.00000000	      0.00000001	      8.34151681
      0.18500822	     -0.06355913	     -0.00053366	     -0.20549453	     -0.05972518	      0.88273764	     -0.00024114	     -0.21651350	      0.00000000	      0.00000001	      9.22402043
      0.18703435	     -0.06243468	     -0.00052891	     -0.20437064	     -0.05969595	      0.88273995	     -0.00024126	     -0.21634251	      0.00000000	      0.00000001	     10.37835611
      0.18862255	     -0.06157576	     -0.00052424	     -0.20351191	     -0.05967304	      0.88274229	     -0.00024136	     -0.21620203	      0.00000000	      0.00000001	     11.20970022
      0.19021076	     -0.06075451	     -0.00052105	     -0.20269062	     -0.05965016	      0.88274513	     -0.00024147	     -0.21605754	     -0.00000000	      0.00000001	     11.60650723
      0.19158763	     -0.06006275	     -0.00051592	     -0.20199875	     -0.05963038	      0.88274802	     -0.00024158	     -0.21593027	     -0.00000000	      0.00000002	     12.20800724
      0.19296451	     -0.05940799	     -0.00051360	     -0.20134372	     -0.05961066	      0.88275129	     -0.00024169	     -0.21580195	     -0.00000000	      0.00000002	     12.41710448
      0.19434138	     -0.05877646	     -0.00050977	     -0.20071188	     -0.05959100	      0.88275495	     -0.00024181	     -0.21567337	     -0.00000000	      0.00000002	     12.93948163
      0.19571826	     -0.05817727	     -0.00050754	     -0.20011229	     -0.05957142	      0.88275899	     -0.00024193	     -0.21554501	     -0.00000000	      0.00000002	     13.58400300
      0.19709513	     -0.05759895	     -0.00050354	     -0.19953359	     -0.05955191	      0.88276338	     -0.00024206	     -0.21541740	     -0.00000000	      0.00000002	     14.49461966
      0.19847201	     -0.05705047	     -0.00050136	     -0.19898468	     -0.05953248	      0.88276812	     -0.00024219	     -0.21529084	     -0.00000000	      0.00000002	     15.77906153
      0.19984888	     -0.05652132	     -0.00049746	     -0.19845513	     -0.05951313	      0.88277318	     -0.00024233	     -0.21516567	     -0.00000000	      0.00000003	     17.34333758
      0.20122576	     -0.05601459	     -0.00049443	     -0.19794800	     -0.05949384	      0.88277852	     -0.00024248	     -0.21504207	     -0.00000000	      0.00000003	     19.28327814
      0.20260263	     -0.05552071	     -0.00049045	     -0.19745376	     -0.05947463	      0.88278413	     -0.00024263	     -0.21492045	     -0.00000000	      0.00000003	     21.34536061
      0.20397951	     -0.05505746	     -0.00048948	     -0.19699007	     -0.05945547	      0.88278998	     -0.00024278	     -0.21480108	     -0.00000000	      0.00000003	     23.62210446
      0.20535639	     -0.05460513	     -0.00048579	     -0.19653738	     -0.05943638	      0.88279602	     -0.00024294	     -0.21468406	     -0.00000000	      0.00000003	     26.01767069
      0.20673326	     -0.05417796	     -0.00048627	     -0.19610977	     -0.05941735	      0.88280223	     -0.00024311	     -0.21456916	     -0.00000000	      0.00000003	     28.36240124
      0.20789093	     -0.05382174	     -0.00048252	     -0.19575328	     -0.05940139	      0.88280757	     -0.00024325	     -0.21447418	     -0.00000000	      0.00000003	     30.28687581
      0.20904860	     -0.05347854	     -0.00048132	     -0.19540976	     -0.05938547	      0.88281297	     -0.00024340	     -0.21438058	     -0.00000000	      0.00000003	     32.03575831
      0.21054153	     -0.05304967	     -0.00047831	     -0.19498049	     -0.05936499	      0.88282003	     -0.00024359	     -0.21426198	     -0.00000000	      0.00000003	     34.09397937
      0.21203446	     -0.05264315	     -0.00047835	     -0.19457346	     -0.05934458	      0.88282714	     -0.00024380	     -0.21414572	     -0.00000000	      0.00000003	     35.82543770
      0.21315141	     -0.05234127	     -0.00047501	     -0.19427127	     -0.05932935	      0.88283247	     -0.00024395	     -0.21406030	     -0.00000000	      0.00000003	     37.00216390
      0.21426835	     -0.05205207	     -0.00047399	     -0.19398169	     -0.05931417	      0.88283779	     -0.00024410	     -0.21397617	     -0.00000000	      0.00000003	     37.97861221
      0.21581283	     -0.05165989	     -0.00047064	     -0.19358899	     -0.05929323	      0.88284511	     -0.00024432	     -0.21386188	     -0.00000000	      0.00000003	     39.17754287
      0.21717369	     -0.05133052	     -0.00047056	     -0.19325905	     -0.05927486	      0.88285149	     -0.00024452	     -0.21376300	     -0.00000000	      0.00000003	     39.97955663
      0.21853455	     -0.05100450	     -0.00046658	     -0.19293252	     -0.05925655	      0.88285778	     -0.00024472	     -0.21366581	     -0.00000000	      0.00000003	     40.73780978
      0.21968690	     -0.05074444	     -0.00046652	     -0.19267191	     -0.05924111	      0.88286301	     -0.00024490	     -0.21358471	     -0.00000000	      0.00000003	     41.16468071
      0.22083926	     -0.05048569	     -0.00046428	     -0.19241262	     -0.05922572	      0.88286814	     -0.00024508	     -0.21350477	     -0.00000000	      0.00000003	     41.60088027
      0.22225765	     -0.05018031	     -0.00046331	     -0.19210649	     -0.05920687	      0.88287431	     -0.00024530	     -0.21340789	     -0.00000000	      0.00000003	     42.00433032
      0.22367604	     -0.04987857	     -0.00045927	     -0.19180403	     -0.05918812	      0.88288029	     -0.00024553	     -0.21331272	     -0.00000000	      0.00000003	     42.41279697
      0.22478021	     -0.04965678	     -0.00045934	     -0.19158156	     -0.05917359	      0.88288479	     -0.00024572	     -0.21323978	     -0.00000000	      0.00000003	     42.60143300
      0.22588438	     -0.04943562	     -0.00045704	     -0.19135975	     -0.05915914	      0.88288917	     -0.00024590	     -0.21316789	     -0.00000000	      0.00000003	     42.83678368
      0.22735286	     -0.04915394	     -0.00045572	     -0.19107709	     -0.05914002	      0.88289476	     -0.00024615	     -0.21307387	     -0.00000000	      0.00000003	     43.09097234
      0.22882134	     -0.04887598	     -0.00045158	     -0.19079817	     -0.05912104	      0.88290007	     -0.00024641	     -0.21298175	     -0.00000000	      0.00000002	     43.39696547
      0.22985358	     -0.04869175	     -0.00045200	     -0.19061315	     -0.05910778	      0.88290364	     -0.00024659	     -0.21291814	     -0.00000000	      0.00000002	     43.50248525
      0.23088582	     -0.04850836	     -0.00045026	     -0.19042901	     -0.05909460	      0.88290706	     -0.00024678	     -0.21285557	     -0.00000000	      0.00000002	     43.66275356
      0.23245040	     -0.04824208	     -0.00044934	     -0.19016146	     -0.05907477	      0.88291197	     -0.00024707	     -0.21276274	     -0.00000000	      0.00000002	     43.89929174
      0.23373904	     -0.04802945	     -0.00044722	     -0.18994779	     -0.05905857	      0.88291575	     -0.00024732	     -0.21268816	     -0.00000000	      0.00000002	     44.14652969
      0.23502767	     -0.04782862	     -0.00044725	     -0.18974581	     -0.05904251	      0.88291929	     -0.00024756	     -0.21261519	     -0.00000000	      0.00000002	     44.39213211
      0.23631631	     -0.04762749	     -0.00044445	     -0.18954357	     -0.05902658	      0.88292259	     -0.00024782	     -0.21254382	     -0.00000000	      0.00000002	     44.72242384
      0.23747195	     -0.04745829	     -0.00044509	     -0.18937327	     -0.05901242	      0.88292535	     -0.00024805	     -0.21248108	     -0.00000000	      0.00000002	     44.96516913
      0.23862759	     -0.04728777	     -0.00044297	     -0.18920169	     -0.05899838	      0.88292791	     -0.00024829	     -0.21241955	     -0.00000000	      0.00000001	     45.28843686
      0.23978323	     -0.04712552	     -0.00044274	     -0.18903830	     -0.05898446	      0.88293028	     -0.00024853	     -0.21235915	     -0.00000000	      0.00000001	     45.58856618
      0.24121739	     -0.04692627	     -0.00044041	     -0.18883766	     -0.05896735	      0.88293297	     -0.00024883	     -0.21228580	     -0.00000000	      0.00000001	     46.03934141
      0.24236818	     -0.04677437	     -0.00044052	     -0.18868455	     -0.05895377	      0.88293492	     -0.00024908	     -0.21222815	     -0.00000000	      0.00000001	     46.36338287
      0.24351897	     -0.04662067	     -0.00043851	     -0.18852969	     -0.05894032	      0.88293670	     -0.00024933	     -0.21217167	     -0.00000000	      0.00000001	     46.71821535
      0.24466976	     -0.04647542	     -0.00043828	     -0.18838320	     -0.05892700	      0.88293830	     -0.00024958	     -0.21211634	     -0.00000000	      0.00000001	     47.07404951
      0.24610782	     -0.04629456	     -0.00043588	     -0.18820082	     -0.05891055	      0.88294008	     -0.00024991	     -0.21204879	     -0.00000000	      0.00000001	     47.62319916
      0.24722348	     -0.04616247	     -0.00043642	     -0.18806746	     -0.05889793	      0.88294128	     -0.00025017	     -0.21199751	     -0.00000000	      0.00000001	     48.00156922
      0.24833914	     -0.04602889	     -0.00043465	     -0.18793266	     -0.05888546	      0.88294235	     -0.00025043	     -0.21194720	     -0.00000000	      0.00000001	     48.45415673
      0.24968060	     -0.04587700	     -0.00043463	     -0.18777923	     -0.05887063	      0.88294345	     -0.00025075	     -0.21188790	     -0.00000000	      0.00000001	     48.95545812
      0.25088161	     -0.04574223	     -0.00043225	     -0.18764311	     -0.05885753	      0.88294428	     -0.00025104	     -0.21183595	     -0.00000000	      0.00000000	     49.44587405
      0.25208263	     -0.04562169	     -0.00043285	     -0.18752112	     -0.05884460	      0.88294497	     -0.00025133	     -0.21178508	     -0.00000000	      0.00000000	     49.83166569
      0.25328365	     -0.04550588	     -0.00043050	     -0.18740393	     -0.05883183	      0.88294553	     -0.00025163	     -0.21173547	     -0.00000000	      0.00000000	     50.26771159
      0.25448467	     -0.04540812	     -0.00043149	     -0.18730468	     -0.05881923	      0.88294597	     -0.00025194	     -0.21168719	     -0.00000000	      0.00000000	     50.58899218
      0.25568569	     -0.04531655	     -0.00042904	     -0.18721170	     -0.05880679	      0.88294629	     -0.00025225	     -0.21164044	     -0.00000000	      0.00000000	     50.97137967
      0.25688670	     -0.04524713	     -0.00043055	     -0.18714074	     -0.05879454	      0.88294650	     -0.00025256	     -0.21159530	     -0.00000000	      0.00000000	     51.19712289
      0.25808772	     -0.04518591	     -0.00042788	     -0.18707809	     -0.05878245	      0.88294661	     -0.00025288	     -0.21155202	     -0.00000000	      0.00000000	     51.49082976
      0.25914901	     -0.04515307	     -0.00042937	     -0.18704388	     -0.05877192	      0.88294663	     -0.00025316	     -0.21151539	     -0.00000000	     -0.00000000	     51.57010084
      0.26021029	     -0.04513054	     -0.00042828	     -0.18702003	     -0.05876152	      0.88294656	     -0.00025345	     -0.21148050	     -0.00000000	     -0.00000000	     51.66950594
      0.26151456	     -0.04512878	     -0.00042895	     -0.18701660	     -0.05874893	      0.88294639	     -0.00025381	     -0.21144017	     -0.00000000	     -0.00000000	     51.66279710
      0.26281882	     -0.04514728	     -0.00042727	     -0.18703350	     -0.05873655	      0.88294611	     -0.00025418	     -0.21140288	     -0.00000000	     -0.00000000	     51.66236068
      0.26389227	     -0.04518700	     -0.00042814	     -0.18707185	     -0.05872651	      0.88294579	     -0.00025448	     -0.21137458	     -0.00000000	     -0.00000000	     51.47958115
      0.26496572	     -0.04523628	     -0.00042693	     -0.18711981	     -0.05871661	      0.88294540	     -0.00025479	     -0.21134857	     -0.00000000	     -0.00000000	     51.32458453
      0.26627791	     -0.04532075	     -0.00042791	     -0.18720264	     -0.05870470	      0.88294481	     -0.00025517	     -0.21131999	     -0.00000000	     -0.00000000	     50.99235731
      0.26759011	     -0.04542074	     -0.00042664	     -0.18730105	     -0.05869299	      0.88294411	     -0.00025556	     -0.21129503	     -0.00000000	     -0.00000000	     50.75075775
      0.26864621	     -0.04551810	     -0.00042873	     -0.18739708	     -0.05868371	      0.88294346	     -0.00025587	     -0.21127743	     -0.00000000	     -0.00000000	     50.38728439
      0.26970232	     -0.04561867	     -0.00042842	     -0.18749641	     -0.05867456	      0.88294272	     -0.00025619	     -0.21126197	     -0.00000000	     -0.00000001	     50.10936245
      0.27105356	     -0.04575984	     -0.00042962	     -0.18763597	     -0.05866303	      0.88294165	     -0.00025660	     -0.21124507	     -0.00000000	     -0.00000001	     49.63202075
      0.27240479	     -0.04590707	     -0.00042820	     -0.18778169	     -0.05865171	      0.88294045	     -0.00025701	     -0.21123121	     -0.00000000	     -0.00000001	     49.18840881
      0.27344805	     -0.04603230	     -0.00043018	     -0.18790571	     -0.05864310	      0.88293942	     -0.00025734	     -0.21122240	     -0.00000000	     -0.00000001	     48.68727899
      0.27449130	     -0.04615749	     -0.00042950	     -0.18802977	     -0.05863461	      0.88293830	     -0.00025766	     -0.21121514	     -0.00000000	     -0.00000001	     48.26022691
      0.27588637	     -0.04633421	     -0.00043028	     -0.18820497	     -0.05862342	      0.88293667	     -0.00025810	     -0.21120765	     -0.00000000	     -0.00000001	     47.59952976
      0.27728143	     -0.04651344	     -0.00042902	     -0.18838278	     -0.05861244	      0.88293488	     -0.00025855	     -0.21120250	     -0.00000000	     -0.00000001	     47.01129989
      0.27830194	     -0.04665386	     -0.00043130	     -0.18852208	     -0.05860453	      0.88293347	     -0.00025888	     -0.21120006	     -0.00000000	     -0.00000001	     46.43261416
      0.27932244	     -0.04679301	     -0.00043154	     -0.18866019	     -0.05859672	      0.88293198	     -0.00025921	     -0.21119870	     -0.00000000	     -0.00000001	     45.94049078
      0.28078657	     -0.04699926	     -0.00043338	     -0.18886495	     -0.05858569	      0.88292970	     -0.00025969	     -0.21119846	     -0.00000000	     -0.00000001	     45.18589157
      0.28204479	     -0.04717678	     -0.00043341	     -0.18904126	     -0.05857637	      0.88292762	     -0.00026010	     -0.21119975	     -0.00000000	     -0.00000001	     44.59351161
      0.28330302	     -0.04736143	     -0.00043596	     -0.18922466	     -0.05856720	      0.88292541	     -0.00026052	     -0.21120229	     -0.00000000	     -0.00000001	     43.93113656
      0.28456124	     -0.04754232	     -0.00043540	     -0.18940442	     -0.05855817	      0.88292309	     -0.00026094	     -0.21120603	     -0.00000000	     -0.00000001	     43.38306885
      0.28581947	     -0.04773230	     -0.00043890	     -0.18959318	     -0.05854927	      0.88292066	     -0.00026136	     -0.21121083	     -0.00000000	     -0.00000001	     42.73017591
      0.28690543	     -0.04789032	     -0.00043811	     -0.18975028	     -0.05854171	      0.88291848	     -0.00026173	     -0.21121580	     -0.00000000	     -0.00000001	     42.28045174
      0.28799138	     -0.04805396	     -0.00043963	     -0.18991295	     -0.05853424	      0.88291623	     -0.00026210	     -0.21122144	     -0.00000000	     -0.00000001	     41.77495135
      0.28935778	     -0.04825625	     -0.00043948	     -0.19011412	     -0.05852497	      0.88291329	     -0.00026256	     -0.21122946	     -0.00000000	     -0.00000001	     41.22401417
      0.29072418	     -0.04846401	     -0.00044153	     -0.19032073	     -0.05851585	      0.88291025	     -0.00026302	     -0.21123839	     -0.00000000	     -0.00000002	     40.61703831
      0.29183795	     -0.04862802	     -0.00044034	     -0.19048392	     -0.05850853	      0.88290770	     -0.00026340	     -0.21124634	     -0.00000000	     -0.00000002	     40.22081046
      0.29295173	     -0.04879795	     -0.00044236	     -0.19065296	     -0.05850129	      0.88290509	     -0.00026378	     -0.21125480	     -0.00000000	     -0.00000002	     39.76979045
      0.29432742	     -0.04900442	     -0.00044335	     -0.19085841	     -0.05849248	      0.88290179	     -0.00026425	     -0.21126589	     -0.00000000	     -0.00000002	     39.29162581
      0.29570312	     -0.04921473	     -0.00044703	     -0.19106765	     -0.05848380	      0.88289842	     -0.00026472	     -0.21127758	     -0.00000000	     -0.00000002	     38.75875151
      0.29680084	     -0.04937571	     -0.00044688	     -0.19122790	     -0.05847696	      0.88289568	     -0.00026509	     -0.21128732	     -0.00000000	     -0.00000002	     38.41052094
      0.29789857	     -0.04954029	     -0.00044921	     -0.19139170	     -0.05847020	      0.88289290	     -0.00026547	     -0.21129732	     -0.00000000	     -0.00000002	     38.00536219
      0.29931897	     -0.04974823	     -0.00045045	     -0.19159872	     -0.05846157	      0.88288925	     -0.00026595	     -0.21131065	     -0.00000000	     -0.00000002	     37.54033524
      0.30073937	     -0.04995884	     -0.00045426	     -0.19180837	     -0.05845306	      0.88288555	     -0.00026643	     -0.21132430	     -0.00000000	     -0.00000002	     37.02065592
      0.30182124	     -0.05011191	     -0.00045361	     -0.19196084	     -0.05844665	      0.88288271	     -0.00026679	     -0.21133491	     -0.00000000	     -0.00000002	     36.68845844
      0.30290311	     -0.05026804	     -0.00045524	     -0.19211632	     -0.05844031	      0.88287984	     -0.00026715	     -0.21134561	     -0.00000000	     -0.00000002	     36.30956241
      0.30437746	     -0.05047552	     -0.00045590	     -0.19232299	     -0.05843177	      0.88287592	     -0.00026764	     -0.21136035	     -0.00000000	     -0.00000002	     35.83956759
      0.30585182	     -0.05068627	     -0.00045958	     -0.19253289	     -0.05842335	      0.88287197	     -0.00026812	     -0.21137518	     -0.00000000	     -0.00000002	     35.32516878
      0.30690791	     -0.05083004	     -0.00045929	     -0.19267615	     -0.05841738	      0.88286914	     -0.00026847	     -0.21138585	     -0.00000000	     -0.00000002	     35.00993509
      0.30796401	     -0.05097638	     -0.00046121	     -0.19282194	     -0.05841146	      0.88286631	     -0.00026881	     -0.21139648	     -0.00000000	     -0.00000002	     34.65544182
      0.30951691	     -0.05118601	     -0.00046224	     -0.19303085	     -0.05840285	      0.88286215	     -0.00026931	     -0.21141205	     -0.00000000	     -0.00000002	     34.17288779
      0.31083678	     -0.05136416	     -0.00046465	     -0.19320836	     -0.05839562	      0.88285862	     -0.00026973	     -0.21142517	     -0.00000000	     -0.00000002	     33.73668218
      0.31215666	     -0.05153545	     -0.00046471	     -0.19337913	     -0.05838846	      0.88285511	     -0.00027014	     -0.21143818	     -0.00000000	     -0.00000002	     33.35614962
      0.31347653	     -0.05171042	     -0.00046829	     -0.19355348	     -0.05838137	      0.88285162	     -0.00027055	     -0.21145102	     -0.00000000	     -0.00000002	     32.91685627
      0.31479640	     -0.05187508	     -0.00046766	     -0.19371768	     -0.05837435	      0.88284815	     -0.00027095	     -0.21146370	     -0.00000000	     -0.00000002	     32.56915848
      0.31591829	     -0.05201983	     -0.00047095	     -0.19386195	     -0.05836842	      0.88284523	     -0.00027128	     -0.21147429	     -0.00000000	     -0.00000002	     32.18318660
      0.31704018	     -0.05215770	     -0.00047153	     -0.19399942	     -0.05836255	      0.88284233	     -0.00027162	     -0.21148473	     -0.00000000	     -0.00000002	     31.86494606
      0.31848661	     -0.05233553	     -0.00047397	     -0.19417674	     -0.05835503	      0.88283864	     -0.00027204	     -0.21149791	     -0.00000000	     -0.00000002	     31.43193750
      0.31993304	     -0.05250523	     -0.00047388	     -0.19434601	     -0.05834758	      0.88283499	     -0.00027245	     -0.21151078	     -0.00000000	     -0.00000002	     31.06038759
      0.32108449	     -0.05264276	     -0.00047668	     -0.19448315	     -0.05834169	      0.88283212	     -0.00027277	     -0.21152074	     -0.00000000	     -0.00000002	     30.69740498
      0.32223593	     -0.05277276	     -0.00047713	     -0.19461283	     -0.05833584	      0.88282929	     -0.00027308	     -0.21153048	     -0.00000000	     -0.00000002	     30.39619072
      0.32369713	     -0.05293668	     -0.00047907	     -0.19477634	     -0.05832846	      0.88282575	     -0.00027348	     -0.21154247	     -0.00000000	     -0.00000002	     29.98019814
      0.32515832	     -0.05309153	     -0.00047814	     -0.19493088	     -0.05832114	      0.88282227	     -0.00027386	     -0.21155410	     -0.00000000	     -0.00000002	     29.64279597
      0.32628045	     -0.05321276	     -0.00048052	     -0.19505181	     -0.05831555	      0.88281964	     -0.00027414	     -0.21156272	     -0.00000000	     -0.00000002	     29.30632505
      0.32740258	     -0.05332648	     -0.00048032	     -0.19516531	     -0.05830998	      0.88281706	     -0.00027442	     -0.21157112	     -0.00000000	     -0.00000002	     29.04174222
      0.32892482	     -0.05347852	     -0.00048151	     -0.19531704	     -0.05830248	      0.88281361	     -0.00027479	     -0.21158208	     -0.00000000	     -0.00000002	     28.66299567
      0.33044706	     -0.05361989	     -0.00047989	     -0.19545819	     -0.05829502	      0.88281023	     -0.00027514	     -0.21159258	     -0.00000000	     -0.00000001	     28.37711552
      0.33154215	     -0.05372385	     -0.00048185	     -0.19556193	     -0.05828967	      0.88280785	     -0.00027539	     -0.21159982	     -0.00000000	     -0.00000001	     28.07231017
      0.33263723	     -0.05382096	     -0.00048139	     -0.19565889	     -0.05828435	      0.88280551	     -0.00027563	     -0.21160685	     -0.00000000	     -0.00000001	     27.84845350
      0.33423810	     -0.05396120	     -0.00048205	     -0.19579889	     -0.05827660	      0.88280216	     -0.00027597	     -0.21161675	     -0.00000000	     -0.00000001	     27.49832432
      0.33559981	     -0.05407394	     -0.00048094	     -0.19591150	     -0.05827004	      0.88279937	     -0.00027625	     -0.21162490	     -0.00000000	     -0.00000001	     27.25555996
      0.33696153	     -0.05418821	     -0.00048223	     -0.19602557	     -0.05826350	      0.88279665	     -0.00027652	     -0.21163283	     -0.00000000	     -0.00000001	     26.94867481
      0.33832324	     -0.05429588	     -0.00048032	     -0.19613316	     -0.05825699	      0.88279399	     -0.00027677	     -0.21164067	     -0.00000000	     -0.00000001	     26.74240395
      0.33968495	     -0.05441205	     -0.00048275	     -0.19624913	     -0.05825049	      0.88279138	     -0.00027702	     -0.21164853	     -0.00000000	     -0.00000001	     26.41398895
      0.34084482	     -0.05450485	     -0.00048103	     -0.19634187	     -0.05824497	      0.88278922	     -0.00027722	     -0.21165541	     -0.00000000	     -0.00000001	     26.25043455
      0.34200469	     -0.05460241	     -0.00048197	     -0.19643932	     -0.05823947	      0.88278709	     -0.00027741	     -0.21166248	     -0.00000000	     -0.00000001	     26.01387861
      0.34349218	     -0.05472245	     -0.00048111	     -0.19655928	     -0.05823242	      0.88278442	     -0.00027764	     -0.21167192	     -0.00000000	     -0.00000001	     25.79074939
      0.34497966	     -0.05484177	     -0.00048220	     -0.19667850	     -0.05822539	      0.88278182	     -0.00027786	     -0.21168173	     -0.00000000	     -0.00000001	     25.50263611
      0.34616427	     -0.05492590	     -0.00047960	     -0.19676265	     -0.05821980	      0.88277979	     -0.00027802	     -0.21168974	     -0.00000000	     -0.00000001	     25.36902837
      0.34734888	     -0.05500891	     -0.00047916	     -0.19684565	     -0.05821422	      0.88277779	     -0.00027817	     -0.21169781	     -0.00000000	     -0.00000001	     25.16033279
      0.34885221	     -0.05510299	     -0.00047625	     -0.19693979	     -0.05820715	      0.88277532	     -0.00027835	     -0.21170807	     -0.00000000	     -0.00000001	     24.95877836
      0.35035555	     -0.05519276	     -0.00047569	     -0.19702957	     -0.05820008	      0.88277290	     -0.00027851	     -0.21171816	     -0.00000000	     -0.00000001	     24.69301767
      0.35150301	     -0.05524997	     -0.00047177	     -0.19708689	     -0.05819469	      0.88277109	     -0.00027863	     -0.21172574	     -0.00000000	     -0.00000001	     24.54973781
      0.35265047	     -0.05530677	     -0.00047019	     -0.19714376	     -0.05818930	      0.88276931	     -0.00027873	     -0.21173312	     -0.00000000	     -0.00000001	     24.36361120
      0.35422145	     -0.05537505	     -0.00046627	     -0.19721218	     -0.05818192	      0.88276693	     -0.00027886	     -0.21174294	     -0.00000000	     -0.00000001	     24.14798758
      0.35579244	     -0.05544055	     -0.00046498	     -0.19727776	     -0.05817455	      0.88276460	     -0.00027898	     -0.21175234	     -0.00000000	     -0.00000001	     23.93008078
      0.35690160	     -0.05547728	     -0.00046080	     -0.19731465	     -0.05816934	      0.88276300	     -0.00027905	     -0.21175876	     -0.00000000	     -0.00000001	     23.78708549
      0.35801076	     -0.05551515	     -0.00045909	     -0.19735261	     -0.05816413	      0.88276142	     -0.00027911	     -0.21176496	     -0.00000000	     -0.00000001	     23.65078058
      0.35967313	     -0.05556491	     -0.00045534	     -0.19740255	     -0.05815633	      0.88275911	     -0.00027919	     -0.21177392	     -0.00000000	     -0.00000001	     23.47209895
      0.36106586	     -0.05560475	     -0.00045384	     -0.19744250	     -0.05814978	      0.88275722	     -0.00027925	     -0.21178109	     -0.00000000	     -0.00000001	     23.34337850
      0.36245858	     -0.05563717	     -0.00045000	     -0.19747510	     -0.05814323	      0.88275538	     -0.00027929	     -0.21178797	     -0.00000000	     -0.00000001	     23.21880778
      0.36385131	     -0.05567121	     -0.00044955	     -0.19750924	     -0.05813668	      0.88275358	     -0.00027933	     -0.21179454	     -0.00000000	     -0.00000001	     23.14060021
      0.36509741	     -0.05569396	     -0.00044590	     -0.19753217	     -0.05813081	      0.88275201	     -0.00027935	     -0.21180020	     -0.00000000	     -0.00000001	     23.03449041
      0.36634351	     -0.05571880	     -0.00044522	     -0.19755711	     -0.05812494	      0.88275048	     -0.00027936	     -0.21180561	     -0.00000000	     -0.00000001	     22.97984722
      0.36758961	     -0.05573890	     -0.00044284	     -0.19757737	     -0.05811906	      0.88274898	     -0.00027936	     -0.21181082	     -0.00000000	     -0.00000001	     22.90697630
      0.36918969	     -0.05576500	     -0.00044199	     -0.19760361	     -0.05811151	      0.88274711	     -0.00027936	     -0.21181720	     -0.00000000	     -0.00000001	     22.86901272
      0.37045951	     -0.05578042	     -0.00043907	     -0.19761921	     -0.05810550	      0.88274567	     -0.00027934	     -0.21182205	     -0.00000000	     -0.00000001	     22.79103668
      0.37172933	     -0.05579784	     -0.00043878	     -0.19763674	     -0.05809950	      0.88274426	     -0.00027932	     -0.21182670	     -0.00000000	     -0.00000001	     22.77487687
      0.37299915	     -0.05581109	     -0.00043672	     -0.19765016	     -0.05809348	      0.88274289	     -0.00027929	     -0.21183119	     -0.00000000	     -0.00000001	     22.72339311
      0.37458192	     -0.05582860	     -0.00043644	     -0.19766782	     -0.05808597	      0.88274123	     -0.00027924	     -0.21183656	     -0.00000000	     -0.00000001	     22.72556344
      0.37583149	     -0.05583750	     -0.00043376	     -0.19767690	     -0.05808004	      0.88273995	     -0.00027919	     -0.21184066	     -0.00000000	     -0.00000001	     22.65820216
      0.37708107	     -0.05584842	     -0.00043360	     -0.19768795	     -0.05807410	      0.88273872	     -0.00027914	     -0.21184461	     -0.00000000	     -0.00000001	     22.66089626
      0.37833064	     -0.05585599	     -0.00043184	     -0.19769568	     -0.05806815	      0.88273751	     -0.00027907	     -0.21184846	     -0.00000000	     -0.00000001	     22.62217800
      0.37997901	     -0.05586685	     -0.00043154	     -0.19770670	     -0.05806029	      0.88273597	     -0.00027898	     -0.21185337	     -0.00000000	     -0.00000001	     22.63872511
      0.38122049	     -0.05587098	     -0.00042901	     -0.19771102	     -0.05805436	      0.88273484	     -0.00027890	     -0.21185698	     -0.00000000	     -0.00000001	     22.57275649
      0.38246197	     -0.05587735	     -0.00042884	     -0.19771752	     -0.05804843	      0.88273375	     -0.00027882	     -0.21186051	     -0.00000000	     -0.00000001	     22.58256095
      0.38396520	     -0.05588173	     -0.00042649	     -0.19772212	     -0.05804123	      0.88273246	     -0.00027871	     -0.21186474	     -0.00000000	     -0.00000001	     22.52966745
      0.38531002	     -0.05588790	     -0.00042677	     -0.19772842	     -0.05803479	      0.88273135	     -0.00027860	     -0.21186848	     -0.00000000	     -0.00000001	     22.55949565
      0.38665484	     -0.05588959	     -0.00042413	     -0.19773032	     -0.05802834	      0.88273028	     -0.00027848	     -0.21187222	     -0.00000000	     -0.00000001	     22.48816112
      0.38799967	     -0.05589453	     -0.00042470	     -0.19773538	     -0.05802187	      0.88272923	     -0.00027837	     -0.21187596	     -0.00000000	     -0.00000001	     22.52500196
      0.38934449	     -0.05589556	     -0.00042205	     -0.19773661	     -0.05801541	      0.88272823	     -0.00027824	     -0.21187976	     -0.00000000	     -0.00000001	     22.45131428
      0.39068932	     -0.05589987	     -0.00042274	     -0.19774104	     -0.05800893	      0.88272725	     -0.00027811	     -0.21188359	     -0.00000000	     -0.00000000	     22.50289771
      0.39203414	     -0.05589998	     -0.00041999	     -0.19774137	     -0.05800244	      0.88272631	     -0.00027797	     -0.21188749	     -0.00000000	     -0.00000000	     22.42922935
      0.39337896	     -0.05590368	     -0.00042091	     -0.19774519	     -0.05799595	      0.88272540	     -0.00027783	     -0.21189142	     -0.00000000	     -0.00000000	     22.49627244
      0.39472379	     -0.05590299	     -0.00041812	     -0.19774471	     -0.05798945	      0.88272453	     -0.00027768	     -0.21189543	     -0.00000000	     -0.00000000	     22.42243454
      0.39606861	     -0.05590574	     -0.00041926	     -0.19774757	     -0.05798294	      0.88272369	     -0.00027753	     -0.21189946	     -0.00000000	     -0.00000000	     22.50514548
      0.39741343	     -0.05590408	     -0.00041635	     -0.19774613	     -0.05797643	      0.88272288	     -0.00027738	     -0.21190356	     -0.00000000	     -0.00000000	     22.42680906
      0.39875826	     -0.05590682	     -0.00041762	     -0.19774897	     -0.05796991	      0.88272210	     -0.00027722	     -0.21190769	     -0.00000000	     -0.00000000	     22.52175320
      0.40010308	     -0.05590417	     -0.00041508	     -0.19774653	     -0.05796338	      0.88272136	     -0.00027706	     -0.21191194	     -0.00000000	     -0.00000000	     22.43454129
      0.40144790	     -0.05590873	     -0.00041748	     -0.19775116	     -0.05795685	      0.88272065	     -0.00027691	     -0.21191636	     -0.00000000	     -0.00000000	     22.53209156
      0.40265077	     -0.05591055	     -0.00041579	     -0.19775314	     -0.05795101	      0.88272005	     -0.00027676	     -0.21192054	     -0.00000000	     -0.00000000	     22.45276121
      0.40385364	     -0.05591473	     -0.00041627	     -0.19775743	     -0.05794515	      0.88271947	     -0.00027662	     -0.21192492	     -0.00000000	     -0.00000000	     22.49779952
      0.40532630	     -0.05591937	     -0.00041479	     -0.19776226	     -0.05793799	      0.88271881	     -0.00027644	     -0.21193058	     -0.00000000	     -0.00000000	     22.46864881
      0.40679896	     -0.05592712	     -0.00041560	     -0.19777014	     -0.05793081	      0.88271818	     -0.00027627	     -0.21193655	     -0.00000000	     -0.00000000	     22.55966985
      0.40802584	     -0.05593173	     -0.00041344	     -0.19777493	     -0.05792483	      0.88271769	     -0.00027612	     -0.21194177	     -0.00000000	     -0.00000000	     22.49444000
      0.40925272	     -0.05593752	     -0.00041367	     -0.19778084	     -0.05791885	      0.88271723	     -0.00027597	     -0.21194716	     -0.00000000	     -0.00000000	     22.55699068
      0.41072883	     -0.05594096	     -0.00041179	     -0.19778449	     -0.05791164	      0.88271671	     -0.00027580	     -0.21195381	     -0.00000000	     -0.00000000	     22.54431360
      0.41220494	     -0.05594403	     -0.00041205	     -0.19778771	     -0.05790443	      0.88271623	     -0.00027564	     -0.21196051	     -0.00000000	     -0.00000000	     22.64865760
      0.41339006	     -0.05594379	     -0.00040937	     -0.19778768	     -0.05789864	      0.88271588	     -0.00027551	     -0.21196592	     -0.00000000	     -0.00000000	     22.57522117
      0.41457519	     -0.05594420	     -0.00040910	     -0.19778822	     -0.05789284	      0.88271556	     -0.00027538	     -0.21197131	     -0.00000000	     -0.00000000	     22.63828317
      0.41610337	     -0.05594114	     -0.00040728	     -0.19778537	     -0.05788537	      0.88271518	     -0.00027523	     -0.21197819	     -0.00000000	     -0.00000000	     22.64593119
      0.41763155	     -0.05593708	     -0.00040817	     -0.19778146	     -0.05787788	      0.88271484	     -0.00027508	     -0.21198490	     -0.00000000	     -0.00000000	     22.80022307
      0.41878019	     -0.05593061	     -0.00040615	     -0.19777517	     -0.05787226	      0.88271462	     -0.00027498	     -0.21198980	     -0.00000000	     -0.00000000	     22.74432076
      0.41992883	     -0.05592398	     -0.00040644	     -0.19776867	     -0.05786663	      0.88271443	     -0.00027488	     -0.21199454	     -0.00000000	     -0.00000000	     22.81788082
      0.42152284	     -0.05591106	     -0.00040559	     -0.19775594	     -0.05785881	      0.88271421	     -0.00027475	     -0.21200078	     -0.00000000	     -0.00000000	     22.86225940
      0.42311685	     -0.05589552	     -0.00040725	     -0.19774053	     -0.05785098	      0.88271404	     -0.00027464	     -0.21200654	     -0.00000000	     -0.00000000	     23.04393700
      0.42421043	     -0.05588077	     -0.00040550	     -0.19772595	     -0.05784561	      0.88271395	     -0.00027457	     -0.21201017	     -0.00000000	     -0.00000000	     23.01302483
      0.42530401	     -0.05586573	     -0.00040574	     -0.19771102	     -0.05784024	      0.88271389	     -0.00027451	     -0.21201348	     -0.00000000	     -0.00000000	     23.09196952
      0.42701265	     -0.05583852	     -0.00040510	     -0.19768402	     -0.05783185	      0.88271386	     -0.00027443	     -0.21201798	     -0.00000000	      0.00000000	     23.18385784
      0.42840941	     -0.05581186	     -0.00040587	     -0.19765748	     -0.05782498	      0.88271389	     -0.00027438	     -0.21202098	     -0.00000000	      0.00000000	     23.33747311
      0.42980617	     -0.05577930	     -0.00040459	     -0.19762510	     -0.05781811	      0.88271396	     -0.00027434	     -0.21202323	     -0.00000000	      0.00000000	     23.42888658
      0.43120293	     -0.05574498	     -0.00040626	     -0.19759087	     -0.05781124	      0.88271408	     -0.00027432	     -0.21202469	     -0.00000000	      0.00000000	     23.60026444
      0.43244312	     -0.05571201	     -0.00040541	     -0.19755803	     -0.05780514	      0.88271424	     -0.00027431	     -0.21202532	     -0.00000000	      0.00000000	     23.68498406
      0.43368332	     -0.05567927	     -0.00040713	     -0.19752536	     -0.05779904	      0.88271444	     -0.00027431	     -0.21202534	     -0.00000000	      0.00000000	     23.81220392
      0.43492351	     -0.05564440	     -0.00040725	     -0.19749059	     -0.05779295	      0.88271468	     -0.00027432	     -0.21202478	     -0.00000000	      0.00000000	     23.91498068
      0.43652884	     -0.05559716	     -0.00040884	     -0.19744343	     -0.05778506	      0.88271506	     -0.00027435	     -0.21202313	     -0.00000000	      0.00000000	     24.08075844
      0.43778551	     -0.05555857	     -0.00040810	     -0.19740496	     -0.05777888	      0.88271542	     -0.00027439	     -0.21202113	     -0.00000000	      0.00000000	     24.18221649
      0.43904218	     -0.05552071	     -0.00040940	     -0.19736714	     -0.05777271	      0.88271582	     -0.00027444	     -0.21201852	     -0.00000000	      0.00000000	     24.29490593
      0.44029885	     -0.05548290	     -0.00040936	     -0.19732941	     -0.05776654	      0.88271627	     -0.00027451	     -0.21201534	     -0.00000000	      0.00000000	     24.40238900
      0.44189464	     -0.05543794	     -0.00041180	     -0.19728448	     -0.05775872	      0.88271691	     -0.00027461	     -0.21201060	     -0.00000000	      0.00000000	     24.54243942
      0.44312728	     -0.05540570	     -0.00041227	     -0.19725229	     -0.05775268	      0.88271746	     -0.00027470	     -0.21200652	     -0.00000000	      0.00000000	     24.63645176
      0.44435991	     -0.05537480	     -0.00041481	     -0.19722136	     -0.05774665	      0.88271806	     -0.00027481	     -0.21200212	     -0.00000000	      0.00000000	     24.72891470
      0.44584128	     -0.05533814	     -0.00041595	     -0.19718474	     -0.05773940	      0.88271884	     -0.00027495	     -0.21199641	     -0.00000000	      0.00000000	     24.83956336
      0.44732264	     -0.05530415	     -0.00041978	     -0.19715069	     -0.05773217	      0.88271968	     -0.00027511	     -0.21199024	     -0.00000000	      0.00000000	     24.93558156
      0.44844408	     -0.05527983	     -0.00041999	     -0.19712640	     -0.05772670	      0.88272036	     -0.00027525	     -0.21198532	     -0.00000000	      0.00000000	     24.99556835
      0.44956552	     -0.05525758	     -0.00042222	     -0.19710411	     -0.05772124	      0.88272107	     -0.00027539	     -0.21198021	     -0.00000000	      0.00000000	     25.04946327
      0.45116703	     -0.05522555	     -0.00042386	     -0.19707207	     -0.05771345	      0.88272215	     -0.00027561	     -0.21197258	     -0.00000000	      0.00000000	     25.13815936
      0.45254962	     -0.05519822	     -0.00042615	     -0.19704471	     -0.05770673	      0.88272313	     -0.00027583	     -0.21196564	     -0.00000000	      0.00000000	     25.19091017
      0.45393220	     -0.05517094	     -0.00042616	     -0.19701746	     -0.05770003	      0.88272416	     -0.00027605	     -0.21195837	     -0.00000000	      0.00000001	     25.25598067
      0.45531479	     -0.05514546	     -0.00042887	     -0.19699192	     -0.05769333	      0.88272523	     -0.00027629	     -0.21195079	     -0.00000000	      0.00000001	     25.30652738
      0.45653490	     -0.05512284	     -0.00042846	     -0.19696933	     -0.05768744	      0.88272621	     -0.00027652	     -0.21194385	     -0.00000000	      0.00000001	     25.34821936
      0.45775502	     -0.05510113	     -0.00043024	     -0.19694757	     -0.05768155	      0.88272721	     -0.00027676	     -0.21193670	     -0.00000000	      0.00000001	     25.38753147
      0.45897513	     -0.05507972	     -0.00043074	     -0.19692615	     -0.05767567	      0.88272825	     -0.00027701	     -0.21192933	     -0.00000000	      0.00000001	     25.42685008
      0.46061486	     -0.05505231	     -0.00043291	     -0.19689869	     -0.05766778	      0.88272968	     -0.00027736	     -0.21191913	     -0.00000000	      0.00000001	     25.48511543
      0.46186215	     -0.05503258	     -0.00043289	     -0.19687895	     -0.05766180	      0.88273079	     -0.00027764	     -0.21191115	     -0.00000000	      0.00000001	     25.51210076
      0.46310943	     -0.05501299	     -0.00043464	     -0.19685930	     -0.05765582	      0.88273193	     -0.00027794	     -0.21190301	     -0.00000000	      0.00000001	     25.55216955
      0.46435672	     -0.05499282	     -0.00043491	     -0.19683912	     -0.05764986	      0.88273308	     -0.00027825	     -0.21189467	     -0.00000000	      0.00000001	     25.58227638
      0.46596859	     -0.05496675	     -0.00043668	     -0.19681299	     -0.05764216	      0.88273460	     -0.00027866	     -0.21188359	     -0.00000000	      0.00000001	     25.64230378
      0.46718991	     -0.05494615	     -0.00043620	     -0.19679239	     -0.05763635	      0.88273576	     -0.00027899	     -0.21187495	     -0.00000000	      0.00000001	     25.67320051
      0.46841123	     -0.05492491	     -0.00043769	     -0.19677108	     -0.05763054	      0.88273694	     -0.00027933	     -0.21186610	     -0.00000000	      0.00000001	     25.73221085
      0.46989996	     -0.05489602	     -0.00043763	     -0.19674217	     -0.05762348	      0.88273839	     -0.00027976	     -0.21185494	     -0.00000000	      0.00000001	     25.79131008
      0.47123335	     -0.05486902	     -0.00043919	     -0.19671509	     -0.05761717	      0.88273970	     -0.00028016	     -0.21184457	     -0.00000000	      0.00000001	     25.85362270
      0.47256675	     -0.05484210	     -0.00043842	     -0.19668817	     -0.05761087	      0.88274102	     -0.00028057	     -0.21183386	     -0.00000000	      0.00000001	     25.88523300
      0.47390014	     -0.05481706	     -0.00044027	     -0.19666303	     -0.05760459	      0.88274235	     -0.00028100	     -0.21182286	     -0.00000000	      0.00000001	     25.94863432
      0.47523354	     -0.05479147	     -0.00043934	     -0.19663742	     -0.05759832	      0.88274368	     -0.00028144	     -0.21181163	     -0.00000000	      0.00000001	     25.98696269
      0.47656693	     -0.05476434	     -0.00044107	     -0.19661020	     -0.05759207	      0.88274502	     -0.00028189	     -0.21180013	     -0.00000000	      0.00000001	     26.08156870
      0.47790033	     -0.05473525	     -0.00043954	     -0.19658110	     -0.05758584	      0.88274636	     -0.00028235	     -0.21178831	     -0.00000000	      0.00000001	     26.12864654
      0.47923372	     -0.05470642	     -0.00044145	     -0.19655217	     -0.05757962	      0.88274771	     -0.00028283	     -0.21177616	     -0.00000000	      0.00000001	     26.23468389
      0.48056712	     -0.05467623	     -0.00043949	     -0.19652198	     -0.05757342	      0.88274906	     -0.00028332	     -0.21176371	     -0.00000000	      0.00000001	     26.27384160
      0.48174476	     -0.05464825	     -0.00044053	     -0.19649391	     -0.05756795	      0.88275026	     -0.00028377	     -0.21175242	     -0.00000000	      0.00000001	     26.35796709
      0.48292241	     -0.05461792	     -0.00043906	     -0.19646357	     -0.05756250	      0.88275145	     -0.00028422	     -0.21174084	     -0.00000000	      0.00000001	     26.41470865
      0.48438439	     -0.05457768	     -0.00043834	     -0.19642327	     -0.05755576	      0.88275293	     -0.00028481	     -0.21172600	     -0.00000000	      0.00000001	     26.52499910
      0.48584636	     -0.05453376	     -0.00043528	     -0.19637936	     -0.05754903	      0.88275442	     -0.00028540	     -0.21171059	     -0.00000000	      0.00000001	     26.61161122
      0.48704145	     -0.05449634	     -0.00043496	     -0.19634188	     -0.05754355	      0.88275563	     -0.00028590	     -0.21169756	     -0.00000000	      0.00000001	     26.71788139
      0.48823653	     -0.05445655	     -0.00043273	     -0.19630209	     -0.05753809	      0.88275684	     -0.00028641	     -0.21168413	     -0.00000000	      0.00000001	     26.79344949
      0.48970738	     -0.05440642	     -0.00043171	     -0.19625189	     -0.05753139	      0.88275833	     -0.00028706	     -0.21166709	     -0.00000000	      0.00000001	     26.92321173
      0.49117823	     -0.05435511	     -0.00042859	     -0.19620057	     -0.05752471	      0.88275981	     -0.00028772	     -0.21164953	     -0.00000000	      0.00000001	     27.01815682
      0.49232263	     -0.05431448	     -0.00042858	     -0.19615985	     -0.05751953	      0.88276097	     -0.00028824	     -0.21163553	     -0.00000000	      0.00000001	     27.13035540
      0.49346703	     -0.05427299	     -0.00042658	     -0.19611832	     -0.05751436	      0.88276212	     -0.00028878	     -0.21162123	     -0.00000000	      0.00000001	     27.20861990
      0.49500305	     -0.05421677	     -0.00042531	     -0.19606202	     -0.05750746	      0.88276367	     -0.00028952	     -0.21160161	     -0.00000000	      0.00000001	     27.36344274
      0.49653907	     -0.05416015	     -0.00042207	     -0.19600535	     -0.05750058	      0.88276522	     -0.00029027	     -0.21158151	     -0.00000000	      0.00000001	     27.47111728
      0.49763593	     -0.05412093	     -0.00042222	     -0.19596602	     -0.05749569	      0.88276632	     -0.00029082	     -0.21156691	     -0.00000000	      0.00000001	     27.58566782
      0.49873279	     -0.05408275	     -0.00042064	     -0.19592778	     -0.05749082	      0.88276743	     -0.00029138	     -0.21155213	     -0.00000000	      0.00000001	     27.66429655
      0.50035677	     -0.05402876	     -0.00041962	     -0.19587365	     -0.05748363	      0.88276906	     -0.00029223	     -0.21153003	     -0.00000000	      0.00000001	     27.81852423
      0.50171777	     -0.05398626	     -0.00041776	     -0.19583105	     -0.05747763	      0.88277042	     -0.00029296	     -0.21151138	     -0.00000000	      0.00000001	     27.90406852
      0.50307877	     -0.05394696	     -0.00041788	     -0.19579159	     -0.05747166	      0.88277179	     -0.00029370	     -0.21149268	     -0.00000000	      0.00000001	     28.04857071
      0.50443977	     -0.05391049	     -0.00041556	     -0.19575504	     -0.05746572	      0.88277315	     -0.00029445	     -0.21147399	     -0.00000000	      0.00000001	     28.10127102
      0.50580077	     -0.05387729	     -0.00041618	     -0.19572165	     -0.05745980	      0.88277451	     -0.00029523	     -0.21145537	     -0.00000001	      0.00000001	     28.26254754
      0.50695094	     -0.05385190	     -0.00041374	     -0.19569620	     -0.05745482	      0.88277565	     -0.00029589	     -0.21143972	     -0.00000001	      0.00000001	     28.26737393
      0.50810111	     -0.05382902	     -0.00041330	     -0.19567319	     -0.05744986	      0.88277679	     -0.00029656	     -0.21142418	     -0.00000001	      0.00000001	     28.36137906
      0.50958313	     -0.05380287	     -0.00041135	     -0.19564691	     -0.05744349	      0.88277825	     -0.00029744	     -0.21140436	     -0.00000001	      0.00000001	     28.42758918
      0.51106514	     -0.05378202	     -0.00041128	     -0.19562588	     -0.05743716	      0.88277969	     -0.00029835	     -0.21138480	     -0.00000001	      0.00000001	     28.56500151
      0.51221540	     -0.05376957	     -0.00040878	     -0.19561337	     -0.05743226	      0.88278079	     -0.00029906	     -0.21136985	     -0.00000001	      0.00000001	     28.53957275
      0.51336566	     -0.05376025	     -0.00040806	     -0.19560393	     -0.05742739	      0.88278189	     -0.00029978	     -0.21135515	     -0.00000001	      0.00000001	     28.60318489
      0.51487700	     -0.05375184	     -0.00040567	     -0.19559540	     -0.05742101	      0.88278330	     -0.00030074	     -0.21133621	     -0.00000001	      0.00000001	     28.62242469
      0.51638834	     -0.05374726	     -0.00040531	     -0.19559066	     -0.05741466	      0.88278468	     -0.00030172	     -0.21131769	     -0.00000001	      0.00000001	     28.76487448
      0.51748673	     -0.05374583	     -0.00040259	     -0.19558919	     -0.05741006	      0.88278566	     -0.00030245	     -0.21130450	     -0.00000001	      0.00000001	     28.70147420
      0.51858512	     -0.05374605	     -0.00040173	     -0.19558931	     -0.05740548	      0.88278661	     -0.00030319	     -0.21129151	     -0.00000001	      0.00000001	     28.75234174
      0.52018560	     -0.05374908	     -0.00039950	     -0.19559224	     -0.05739882	      0.88278796	     -0.00030427	     -0.21127293	     -0.00000001	      0.00000001	     28.75970397
      0.52154473	     -0.05375436	     -0.00039893	     -0.19559740	     -0.05739319	      0.88278906	     -0.00030522	     -0.21125747	     -0.00000001	      0.00000001	     28.83272117
      0.52290385	     -0.05376181	     -0.00039663	     -0.19560479	     -0.05738758	      0.88279012	     -0.00030617	     -0.21124230	     -0.00000001	      0.00000001	     28.78232009
      0.52426298	     -0.05377142	     -0.00039685	     -0.19561427	     -0.05738199	      0.88279112	     -0.00030714	     -0.21122740	     -0.00000001	      0.00000000	     28.88579778
      0.52562211	     -0.05378292	     -0.00039405	     -0.19562573	     -0.05737641	      0.88279208	     -0.00030812	     -0.21121277	     -0.00000001	      0.00000000	     28.77586768
      0.52676962	     -0.05379423	     -0.00039468	     -0.19563693	     -0.05737172	      0.88279284	     -0.00030897	     -0.21120063	     -0.00000001	      0.00000000	     28.86037641
      0.52791713	     -0.05380667	     -0.00039335	     -0.19564932	     -0.05736703	      0.88279356	     -0.00030982	     -0.21118866	     -0.00000001	      0.00000000	     28.81221575
      0.52940452	     -0.05382468	     -0.00039313	     -0.19566723	     -0.05736097	      0.88279442	     -0.00031094	     -0.21117340	     -0.00000001	      0.00000000	     28.84533661
      0.53089192	     -0.05384415	     -0.00039106	     -0.19568666	     -0.05735493	      0.88279522	     -0.00031207	     -0.21115841	     -0.00000001	      0.00000000	     28.74633831
      0.53204733	     -0.05386027	     -0.00039175	     -0.19570269	     -0.05735024	      0.88279578	     -0.00031296	     -0.21114694	     -0.00000001	      0.00000000	     28.82054091
      0.53320275	     -0.05387718	     -0.00039032	     -0.19571958	     -0.05734556	      0.88279629	     -0.00031386	     -0.21113562	     -0.00000001	      0.00000000	     28.76170388
      0.53471101	     -0.05390064	     -0.00038955	     -0.19574298	     -0.05733946	      0.88279689	     -0.00031505	     -0.21112104	     -0.00000001	      0.00000000	     28.77696540
      0.53621927	     -0.05392548	     -0.00038680	     -0.19576784	     -0.05733337	      0.88279740	     -0.00031625	     -0.21110671	     -0.00000001	      0.00000000	     28.64802683
      0.53733459	     -0.05394485	     -0.00038721	     -0.19578716	     -0.05732887	      0.88279772	     -0.00031715	     -0.21109625	     -0.00000001	      0.00000000	     28.72245410
      0.53844991	     -0.05396489	     -0.00038587	     -0.19580720	     -0.05732437	      0.88279800	     -0.00031806	     -0.21108593	     -0.00000001	      0.00000000	     28.66260398
      0.54003134	     -0.05399427	     -0.00038511	     -0.19583656	     -0.05731800	      0.88279831	     -0.00031936	     -0.21107149	     -0.00000001	      0.00000000	     28.67476466
      0.54138938	     -0.05402050	     -0.00038328	     -0.19586281	     -0.05731253	      0.88279850	     -0.00032048	     -0.21105927	     -0.00000001	      0.00000000	     28.57616489
      0.54274741	     -0.05404778	     -0.00038337	     -0.19589007	     -0.05730706	      0.88279862	     -0.00032162	     -0.21104723	     -0.00000001	      0.00000000	     28.63941052
      0.54410545	     -0.05407569	     -0.00038106	     -0.19591804	     -0.05730159	      0.88279868	     -0.00032276	     -0.21103535	     -0.00000001	      0.00000000	     28.49606251
      0.54546348	     -0.05410413	     -0.00038163	     -0.19594646	     -0.05729611	      0.88279866	     -0.00032391	     -0.21102361	     -0.00000001	     -0.00000000	     28.61497035
      0.54663426	     -0.05412905	     -0.00037931	     -0.19597144	     -0.05729140	      0.88279859	     -0.00032491	     -0.21101361	     -0.00000001	     -0.00000000	     28.44727194
      0.54780503	     -0.05415461	     -0.00037902	     -0.19599702	     -0.05728667	      0.88279847	     -0.00032591	     -0.21100371	     -0.00000001	     -0.00000000	     28.47088655
      0.54927084	     -0.05418735	     -0.00037725	     -0.19602983	     -0.05728075	      0.88279826	     -0.00032718	     -0.21099145	     -0.00000001	     -0.00000000	     28.36998596
      0.55073665	     -0.05422009	     -0.00037756	     -0.19606260	     -0.05727483	      0.88279797	     -0.00032845	     -0.21097935	     -0.00000001	     -0.00000000	     28.45222264
      0.55191627	     -0.05424705	     -0.00037611	     -0.19608962	     -0.05727005	      0.88279768	     -0.00032947	     -0.21096976	     -0.00000001	     -0.00000000	     28.27839797
      0.55309588	     -0.05427547	     -0.00037691	     -0.19611805	     -0.05726527	      0.88279735	     -0.00033051	     -0.21096032	     -0.00000001	     -0.00000000	     28.29100443
      0.55458019	     -0.05431163	     -0.00037608	     -0.19615428	     -0.05725924	      0.88279687	     -0.00033181	     -0.21094867	     -0.00000001	     -0.00000000	     28.17652503
      0.55606451	     -0.05434914	     -0.00037726	     -0.19619182	     -0.05725320	      0.88279632	     -0.00033312	     -0.21093728	     -0.00000001	     -0.00000000	     28.26830623
      0.55720362	     -0.05437779	     -0.00037586	     -0.19622056	     -0.05724855	      0.88279586	     -0.00033413	     -0.21092870	     -0.00000001	     -0.00000000	     28.08018492
      0.55834273	     -0.05440711	     -0.00037633	     -0.19624993	     -0.05724389	      0.88279535	     -0.00033514	     -0.21092025	     -0.00000001	     -0.00000000	     28.08581629
      0.55989192	     -0.05444752	     -0.00037581	     -0.19629044	     -0.05723754	      0.88279461	     -0.00033651	     -0.21090895	     -0.00000001	     -0.00000000	     27.97287206
      0.56144111	     -0.05448858	     -0.00037729	     -0.19633156	     -0.05723117	      0.88279380	     -0.00033789	     -0.21089783	     -0.00000001	     -0.00000000	     28.07828284
      0.56253884	     -0.05451790	     -0.00037595	     -0.19636100	     -0.05722663	      0.88279319	     -0.00033887	     -0.21089004	     -0.00000001	     -0.00000000	     27.86946724
      0.56363657	     -0.05454764	     -0.00037639	     -0.19639081	     -0.05722209	      0.88279255	     -0.00033985	     -0.21088233	     -0.00000001	     -0.00000000	     27.86028663
      0.56527620	     -0.05459309	     -0.00037614	     -0.19643640	     -0.05721527	      0.88279153	     -0.00034131	     -0.21087092	     -0.00000001	     -0.00000000	     27.73833130
      0.56665091	     -0.05463223	     -0.00037714	     -0.19647564	     -0.05720953	      0.88279063	     -0.00034254	     -0.21086147	     -0.00000001	     -0.00000000	     27.75635210
      0.56802562	     -0.05467229	     -0.00037642	     -0.19651584	     -0.05720377	      0.88278969	     -0.00034376	     -0.21085213	     -0.00000001	     -0.00000000	     27.57376446
      0.56940034	     -0.05471347	     -0.00037810	     -0.19655712	     -0.05719798	      0.88278870	     -0.00034498	     -0.21084290	     -0.00000001	     -0.00000000	     27.64844436
      0.57063549	     -0.05475145	     -0.00037724	     -0.19659525	     -0.05719275	      0.88278778	     -0.00034607	     -0.21083469	     -0.00000001	     -0.00000001	     27.43056394
      0.57187064	     -0.05479050	     -0.00037856	     -0.19663440	     -0.05718750	      0.88278683	     -0.00034715	     -0.21082659	     -0.00000001	     -0.00000001	     27.44683665
      0.57310580	     -0.05483054	     -0.00037865	     -0.19667459	     -0.05718223	      0.88278585	     -0.00034824	     -0.21081859	     -0.00000001	     -0.00000001	     27.30845428
      0.57467467	     -0.05488281	     -0.00038039	     -0.19672700	     -0.05717549	      0.88278455	     -0.00034960	     -0.21080858	     -0.00000001	     -0.00000001	     27.30814183
      0.57593345	     -0.05492555	     -0.00038013	     -0.19676991	     -0.05717006	      0.88278348	     -0.00035069	     -0.21080066	     -0.00000001	     -0.00000001	     27.09580402
      0.57719224	     -0.05496891	     -0.00038175	     -0.19681340	     -0.05716459	      0.88278238	     -0.00035177	     -0.21079286	     -0.00000001	     -0.00000001	     27.09753052
      0.57845102	     -0.05501319	     -0.00038206	     -0.19685785	     -0.05715909	      0.88278125	     -0.00035284	     -0.21078516	     -0.00000001	     -0.00000001	     26.93319948
      0.58000406	     -0.05506894	     -0.00038411	     -0.19691377	     -0.05715227	      0.88277981	     -0.00035415	     -0.21077581	     -0.00000001	     -0.00000001	     26.92875067
      0.58124608	     -0.05511402	     -0.00038395	     -0.19695906	     -0.05714677	      0.88277863	     -0.00035519	     -0.21076844	     -0.00000001	     -0.00000001	     26.69330534
      0.58248809	     -0.05515977	     -0.00038567	     -0.19700497	     -0.05714124	      0.88277742	     -0.00035621	     -0.21076117	     -0.00000001	     -0.00000001	     26.67911146
      0.58373011	     -0.05520610	     -0.00038621	     -0.19705149	     -0.05713568	      0.88277618	     -0.00035723	     -0.21075400	     -0.00000001	     -0.00000001	     26.51221953
      0.58534426	     -0.05526689	     -0.00038844	     -0.19711249	     -0.05712840	      0.88277453	     -0.00035853	     -0.21074482	     -0.00000001	     -0.00000001	     26.48397311
      0.58658215	     -0.05531380	     -0.00038854	     -0.19715964	     -0.05712277	      0.88277323	     -0.00035951	     -0.21073786	     -0.00000001	     -0.00000001	     26.23486247
      0.58782004	     -0.05536112	     -0.00039053	     -0.19720713	     -0.05711710	      0.88277191	     -0.00036048	     -0.21073098	     -0.00000001	     -0.00000001	     26.21081026
      0.58905793	     -0.05540858	     -0.00039156	     -0.19725480	     -0.05711140	      0.88277056	     -0.00036143	     -0.21072417	     -0.00000001	     -0.00000001	     26.04215176
      0.59071362	     -0.05547167	     -0.00039457	     -0.19731814	     -0.05710370	      0.88276871	     -0.00036268	     -0.21071516	     -0.00000001	     -0.00000001	     26.01455135
      0.59194227	     -0.05551779	     -0.00039532	     -0.19736450	     -0.05709794	      0.88276731	     -0.00036359	     -0.21070851	     -0.00000001	     -0.00000001	     25.75758017
      0.59317093	     -0.05556312	     -0.00039792	     -0.19741001	     -0.05709215	      0.88276588	     -0.00036449	     -0.21070190	     -0.00000001	     -0.00000001	     25.73883694
      0.59467606	     -0.05561694	     -0.00039980	     -0.19746411	     -0.05708498	      0.88276410	     -0.00036556	     -0.21069380	     -0.00000001	     -0.00000001	     25.50409539
      0.59601779	     -0.05566308	     -0.00040341	     -0.19751045	     -0.05707854	      0.88276248	     -0.00036650	     -0.21068657	     -0.00000001	     -0.00000001	     25.55601191
      0.59735952	     -0.05570717	     -0.00040506	     -0.19755481	     -0.05707204	      0.88276083	     -0.00036741	     -0.21067931	     -0.00000001	     -0.00000001	     25.27479085
      0.59870125	     -0.05574913	     -0.00040920	     -0.19759696	     -0.05706550	      0.88275915	     -0.00036830	     -0.21067199	     -0.00000001	     -0.00000001	     25.36591009
      0.60004297	     -0.05578878	     -0.00041114	     -0.19763688	     -0.05705889	      0.88275745	     -0.00036918	     -0.21066463	     -0.00000001	     -0.00000001	     25.05831853
      0.60138470	     -0.05582583	     -0.00041576	     -0.19767412	     -0.05705223	      0.88275573	     -0.00037003	     -0.21065720	     -0.00000001	     -0.00000001	     25.19339753
      0.60272643	     -0.05585992	     -0.00041785	     -0.19770849	     -0.05704551	      0.88275397	     -0.00037085	     -0.21064971	     -0.00000001	     -0.00000001	     24.85778390
      0.60406816	     -0.05589107	     -0.00042281	     -0.19773983	     -0.05703874	      0.88275220	     -0.00037166	     -0.21064213	     -0.00000001	     -0.00000001	     25.03945402
      0.60540989	     -0.05591908	     -0.00042496	     -0.19776813	     -0.05703190	      0.88275041	     -0.00037244	     -0.21063448	     -0.00000001	     -0.00000001	     24.67378485
      0.60675162	     -0.05594381	     -0.00043021	     -0.19779304	     -0.05702501	      0.88274860	     -0.00037319	     -0.21062673	     -0.00000001	     -0.00000001	     24.90459527
      0.60809335	     -0.05596520	     -0.00043236	     -0.19781472	     -0.05701806	      0.88274677	     -0.00037392	     -0.21061890	     -0.00000001	     -0.00000001	     24.50820812
      0.60943508	     -0.05598330	     -0.00043784	     -0.19783300	     -0.05701106	      0.88274493	     -0.00037463	     -0.21061098	     -0.00000001	     -0.00000001	     24.78714240
      0.61077680	     -0.05599798	     -0.00043987	     -0.19784798	     -0.05700399	      0.88274307	     -0.00037531	     -0.21060297	     -0.00000001	     -0.00000001	     24.35674184
      0.61197702	     -0.05600831	     -0.00044456	     -0.19785849	     -0.05699762	      0.88274140	     -0.00037590	     -0.21059572	     -0.00000001	     -0.00000001	     24.57273811
      0.61317723	     -0.05601602	     -0.00044721	     -0.19786644	     -0.05699121	      0.88273973	     -0.00037647	     -0.21058841	     -0.00000001	     -0.00000001	     24.37436838
      0.61464668	     -0.05602226	     -0.00045186	     -0.19787292	     -0.05698329	      0.88273767	     -0.00037714	     -0.21057937	     -0.00000001	     -0.00000001	     24.44643743
      0.61611613	     -0.05602495	     -0.00045467	     -0.19787591	     -0.05697530	      0.88273561	     -0.00037777	     -0.21057025	     -0.00000001	     -0.00000001	     24.14487879
      0.61733955	     -0.05602435	     -0.00045911	     -0.19787549	     -0.05696860	      0.88273390	     -0.00037828	     -0.21056260	     -0.00000001	     -0.00000001	     24.34562178
      0.61856298	     -0.05602091	     -0.00046156	     -0.19787230	     -0.05696185	      0.88273218	     -0.00037876	     -0.21055490	     -0.00000001	     -0.00000001	     24.15413035
      0.62003620	     -0.05601347	     -0.00046589	     -0.19786511	     -0.05695366	      0.88273012	     -0.00037931	     -0.21054553	     -0.00000001	     -0.00000001	     24.25419535
      0.62150942	     -0.05600279	     -0.00046806	     -0.19785474	     -0.05694540	      0.88272807	     -0.00037983	     -0.21053607	     -0.00000001	     -0.00000001	     23.93273778
      0.62268564	     -0.05599217	     -0.00047204	     -0.19784430	     -0.05693876	      0.88272643	     -0.00038022	     -0.21052847	     -0.00000001	     -0.00000001	     24.14863850
      0.62386186	     -0.05597944	     -0.00047414	     -0.19783179	     -0.05693207	      0.88272481	     -0.00038058	     -0.21052082	     -0.00000001	     -0.00000001	     24.00040202
      0.62539244	     -0.05595964	     -0.00047795	     -0.19781226	     -0.05692332	      0.88272271	     -0.00038103	     -0.21051079	     -0.00000001	     -0.00000001	     24.08115823
      0.62692303	     -0.05593612	     -0.00047960	     -0.19778907	     -0.05691449	      0.88272063	     -0.00038144	     -0.21050066	     -0.00000001	     -0.00000001	     23.79007011
      0.62805822	     -0.05591656	     -0.00048298	     -0.19776967	     -0.05690790	      0.88271910	     -0.00038172	     -0.21049307	     -0.00000001	     -0.00000001	     24.01483728
      0.62919340	     -0.05589528	     -0.00048453	     -0.19774861	     -0.05690127	      0.88271759	     -0.00038198	     -0.21048541	     -0.00000001	     -0.00000001	     23.91210219
      0.63079532	     -0.05586264	     -0.00048764	     -0.19771624	     -0.05689185	      0.88271548	     -0.00038232	     -0.21047450	     -0.00000001	     -0.00000001	     23.98821342
      0.63216851	     -0.05583198	     -0.00048890	     -0.19768586	     -0.05688373	      0.88271369	     -0.00038257	     -0.21046506	     -0.00000001	     -0.00000001	     23.82921359
      0.63354170	     -0.05579901	     -0.00049175	     -0.19765311	     -0.05687555	      0.88271193	     -0.00038280	     -0.21045552	     -0.00000001	     -0.00000001	     24.01289006
      0.63491489	     -0.05576380	     -0.00049221	     -0.19761818	     -0.05686732	      0.88271020	     -0.00038299	     -0.21044588	     -0.00000001	     -0.00000001	     23.78495622
      0.63628808	     -0.05572641	     -0.00049530	     -0.19758099	     -0.05685904	      0.88270850	     -0.00038316	     -0.21043615	     -0.00000001	     -0.00000001	     24.07767687
      0.63747841	     -0.05569107	     -0.00049517	     -0.19754590	     -0.05685183	      0.88270706	     -0.00038328	     -0.21042762	     -0.00000001	     -0.00000001	     23.84616421
      0.63866874	     -0.05565201	     -0.00049666	     -0.19750703	     -0.05684458	      0.88270563	     -0.00038338	     -0.21041896	     -0.00000001	     -0.00000001	     23.97480095
      0.64014040	     -0.05559781	     -0.00049651	     -0.19745312	     -0.05683557	      0.88270391	     -0.00038347	     -0.21040799	     -0.00000001	     -0.00000001	     23.89067661
      0.64161205	     -0.05553671	     -0.00049752	     -0.19739227	     -0.05682650	      0.88270223	     -0.00038353	     -0.21039662	     -0.00000001	     -0.00000001	     24.14414430
      0.64279792	     -0.05548264	     -0.00049581	     -0.19733847	     -0.05681917	      0.88270090	     -0.00038356	     -0.21038712	     -0.00000001	     -0.00000001	     23.96164179
      0.64398379	     -0.05542448	     -0.00049577	     -0.19728052	     -0.05681180	      0.88269961	     -0.00038356	     -0.21037728	     -0.00000001	     -0.00000001	     24.10580401
      0.64548011	     -0.05534453	     -0.00049412	     -0.19720088	     -0.05680246	      0.88269802	     -0.00038354	     -0.21036434	     -0.00000001	     -0.00000001	     24.07191845
      0.64697642	     -0.05525795	     -0.00049422	     -0.19711453	     -0.05679307	      0.88269649	     -0.00038348	     -0.21035077	     -0.00000001	     -0.00000001	     24.38471968
      0.64810778	     -0.05518822	     -0.00049180	     -0.19704503	     -0.05678595	      0.88269537	     -0.00038342	     -0.21034008	     -0.00000001	     -0.00000001	     24.21983372
      0.64923914	     -0.05511515	     -0.00049099	     -0.19697213	     -0.05677880	      0.88269429	     -0.00038333	     -0.21032901	     -0.00000001	     -0.00000001	     24.35597921
      0.65080923	     -0.05500873	     -0.00048842	     -0.19686598	     -0.05676885	      0.88269284	     -0.00038319	     -0.21031305	     -0.00000001	     -0.00000001	     24.36425428
      0.65237932	     -0.05489673	     -0.00048751	     -0.19675417	     -0.05675886	      0.88269147	     -0.00038301	     -0.21029640	     -0.00000001	     -0.00000001	     24.72124186
      0.65344834	     -0.05481867	     -0.00048469	     -0.19667630	     -0.05675205	      0.88269058	     -0.00038286	     -0.21028470	     -0.00000001	     -0.00000001	     24.55738708
      0.65451736	     -0.05473916	     -0.00048373	     -0.19659690	     -0.05674521	      0.88268973	     -0.00038270	     -0.21027275	     -0.00000001	     -0.00000001	     24.69030378
      0.65620776	     -0.05460911	     -0.00048138	     -0.19646703	     -0.05673439	      0.88268846	     -0.00038242	     -0.21025337	     -0.00000001	     -0.00000000	     24.77594607
      0.65757141	     -0.05450097	     -0.00048023	     -0.19635897	     -0.05672564	      0.88268751	     -0.00038216	     -0.21023732	     -0.00000001	     -0.00000000	     24.98510704
      0.65893506	     -0.05438975	     -0.00047715	     -0.19624789	     -0.05671687	      0.88268664	     -0.00038187	     -0.21022092	     -0.00000001	     -0.00000000	     24.95356850
      0.66029871	     -0.05427646	     -0.00047588	     -0.19613465	     -0.05670810	      0.88268583	     -0.00038156	     -0.21020423	     -0.00000001	     -0.00000000	     25.25458545
      0.66166236	     -0.05416099	     -0.00047148	     -0.19601933	     -0.05669932	      0.88268510	     -0.00038122	     -0.21018726	     -0.00000001	     -0.00000000	     25.11852343
      0.66280093	     -0.05406342	     -0.00047047	     -0.19592176	     -0.05669199	      0.88268455	     -0.00038092	     -0.21017290	     -0.00000001	     -0.00000000	     25.42231961
      0.66393949	     -0.05396541	     -0.00046765	     -0.19582381	     -0.05668467	      0.88268406	     -0.00038060	     -0.21015841	     -0.00000001	     -0.00000000	     25.44121969
      0.66542650	     -0.05383773	     -0.00046549	     -0.19569612	     -0.05667510	      0.88268349	     -0.00038015	     -0.21013936	     -0.00000001	     -0.00000000	     25.68038219
      0.66691350	     -0.05370983	     -0.00046165	     -0.19556824	     -0.05666554	      0.88268301	     -0.00037968	     -0.21012026	     -0.00000001	     -0.00000000	     25.62416642
      0.66804204	     -0.05361135	     -0.00046094	     -0.19546970	     -0.05665829	      0.88268271	     -0.00037930	     -0.21010574	     -0.00000001	     -0.00000000	     25.94498926
      0.66917057	     -0.05351121	     -0.00045852	     -0.19536953	     -0.05665105	      0.88268246	     -0.00037891	     -0.21009119	     -0.00000001	     -0.00000000	     25.98416907
      0.67069404	     -0.05337587	     -0.00045665	     -0.19523409	     -0.05664129	      0.88268221	     -0.00037835	     -0.21007152	     -0.00000001	     -0.00000000	     26.23599630
      0.67221751	     -0.05324307	     -0.00045317	     -0.19510122	     -0.05663155	      0.88268205	     -0.00037777	     -0.21005193	     -0.00000001	     -0.00000000	     26.14452202
      0.67328044	     -0.05315185	     -0.00045330	     -0.19500984	     -0.05662477	      0.88268199	     -0.00037734	     -0.21003839	     -0.00000001	     -0.00000000	     26.46542360
      0.67434336	     -0.05306081	     -0.00045183	     -0.19491869	     -0.05661800	      0.88268197	     -0.00037690	     -0.21002499	     -0.00000001	      0.00000000	     26.51306812
      0.67597952	     -0.05292031	     -0.00045064	     -0.19477796	     -0.05660762	      0.88268203	     -0.00037620	     -0.21000464	     -0.00000001	      0.00000000	     26.74988208
      0.67732543	     -0.05280406	     -0.00044879	     -0.19466154	     -0.05659910	      0.88268215	     -0.00037560	     -0.20998813	     -0.00000001	      0.00000000	     26.77415853
      0.67867135	     -0.05268800	     -0.00044870	     -0.19454522	     -0.05659062	      0.88268234	     -0.00037497	     -0.20997184	     -0.00000001	      0.00000000	     27.07170215
      0.68001726	     -0.05257175	     -0.00044637	     -0.19442877	     -0.05658216	      0.88268258	     -0.00037433	     -0.20995577	     -0.00000001	      0.00000000	     27.00584987
      0.68121499	     -0.05246705	     -0.00044657	     -0.19432381	     -0.05657467	      0.88268285	     -0.00037373	     -0.20994163	     -0.00000001	      0.00000000	     27.32489286
      0.68241272	     -0.05236160	     -0.00044480	     -0.19421815	     -0.05656721	      0.88268317	     -0.00037313	     -0.20992761	     -0.00000001	      0.00000000	     27.34018391
      0.68361045	     -0.05225649	     -0.00044430	     -0.19411277	     -0.05655978	      0.88268353	     -0.00037250	     -0.20991372	     -0.00000001	      0.00000000	     27.54455300
      0.68514857	     -0.05212247	     -0.00044229	     -0.19397843	     -0.05655028	      0.88268406	     -0.00037167	     -0.20989609	     -0.00000001	      0.00000000	     27.62301709
      0.68635717	     -0.05201693	     -0.00044235	     -0.19387256	     -0.05654286	      0.88268452	     -0.00037100	     -0.20988240	     -0.00000001	      0.00000000	     27.90608802
      0.68756576	     -0.05191036	     -0.00044052	     -0.19376572	     -0.05653548	      0.88268503	     -0.00037031	     -0.20986881	     -0.00000001	      0.00000000	     27.98453228
      0.68877436	     -0.05180256	     -0.00043962	     -0.19365760	     -0.05652813	      0.88268558	     -0.00036961	     -0.20985529	     -0.00000001	      0.00000000	     28.20918504
      0.69030742	     -0.05166405	     -0.00043638	     -0.19351872	     -0.05651888	      0.88268634	     -0.00036870	     -0.20983815	     -0.00000001	      0.00000000	     28.35954967
      0.69148774	     -0.05155625	     -0.00043525	     -0.19341058	     -0.05651181	      0.88268697	     -0.00036798	     -0.20982493	     -0.00000001	      0.00000000	     28.63555393
      0.69266806	     -0.05144798	     -0.00043225	     -0.19330203	     -0.05650478	      0.88268764	     -0.00036724	     -0.20981166	     -0.00000001	      0.00000000	     28.78163034
      0.69409130	     -0.05131773	     -0.00043003	     -0.19317135	     -0.05649637	      0.88268850	     -0.00036633	     -0.20979558	     -0.00000001	      0.00000000	     29.08422194
      0.69537022	     -0.05120265	     -0.00042634	     -0.19305593	     -0.05648887	      0.88268933	     -0.00036550	     -0.20978108	     -0.00000001	      0.00000000	     29.25004884
      0.69664914	     -0.05108980	     -0.00042491	     -0.19294264	     -0.05648144	      0.88269021	     -0.00036466	     -0.20976659	     -0.00000001	      0.00000000	     29.54487738
      0.69792807	     -0.05097861	     -0.00042085	     -0.19283108	     -0.05647406	      0.88269113	     -0.00036380	     -0.20975214	     -0.00000001	      0.00000001	     29.73332106
      0.69920699	     -0.05086964	     -0.00041959	     -0.19272163	     -0.05646676	      0.88269210	     -0.00036292	     -0.20973778	     -0.00000001	      0.00000001	     30.02570317
      0.70048592	     -0.05076308	     -0.00041570	     -0.19261465	     -0.05645952	      0.88269313	     -0.00036203	     -0.20972354	     -0.00000001	      0.00000001	     30.22731288
      0.70176484	     -0.05065936	     -0.00041480	     -0.19251041	     -0.05645235	      0.88269420	     -0.00036113	     -0.20970943	     -0.00000001	      0.00000001	     30.51990376
      0.70304376	     -0.05055787	     -0.00041055	     -0.19240848	     -0.05644525	      0.88269532	     -0.00036022	     -0.20969547	     -0.00000001	      0.00000001	     30.72653352
      0.70417626	     -0.05046822	     -0.00040925	     -0.19231835	     -0.05643903	      0.88269635	     -0.00035941	     -0.20968320	     -0.00000001	      0.00000001	     30.96695235
      0.70530875	     -0.05037931	     -0.00040576	     -0.19222903	     -0.05643287	      0.88269743	     -0.00035858	     -0.20967099	     -0.00000001	      0.00000001	     31.17013958
      0.70669768	     -0.05027282	     -0.00040284	     -0.19212196	     -0.05642541	      0.88269880	     -0.00035756	     -0.20965608	     -0.00000001	      0.00000001	     31.44529330
      0.70808661	     -0.05017067	     -0.00039816	     -0.19201927	     -0.05641803	      0.88270022	     -0.00035652	     -0.20964131	     -0.00000001	      0.00000001	     31.68377420
      0.70922455	     -0.05009013	     -0.00039653	     -0.19193820	     -0.05641207	      0.88270143	     -0.00035567	     -0.20962936	     -0.00000001	      0.00000001	     31.89696252
      0.71036248	     -0.05001223	     -0.00039314	     -0.19185982	     -0.05640617	      0.88270268	     -0.00035481	     -0.20961757	     -0.00000001	      0.00000001	     32.08665969
      0.71176482	     -0.04991945	     -0.00039059	     -0.19176638	     -0.05639899	      0.88270427	     -0.00035375	     -0.20960328	     -0.00000001	      0.00000001	     32.35199424
      0.71316717	     -0.04983008	     -0.00038621	     -0.19167639	     -0.05639192	      0.88270591	     -0.00035268	     -0.20958927	     -0.00000001	      0.00000001	     32.59121139
      0.71425441	     -0.04976243	     -0.00038514	     -0.19160818	     -0.05638652	      0.88270722	     -0.00035184	     -0.20957859	     -0.00000001	      0.00000001	     32.78899758
      0.71534166	     -0.04969639	     -0.00038232	     -0.19154163	     -0.05638118	      0.88270856	     -0.00035101	     -0.20956807	     -0.00000001	      0.00000001	     32.96681947
      0.71680703	     -0.04961150	     -0.00038007	     -0.19145598	     -0.05637409	      0.88271041	     -0.00034988	     -0.20955413	     -0.00000001	      0.00000001	     33.21896168
      0.71827240	     -0.04953123	     -0.00037608	     -0.19137499	     -0.05636713	      0.88271231	     -0.00034875	     -0.20954052	     -0.00000001	      0.00000001	     33.45476593
      0.71931180	     -0.04947629	     -0.00037564	     -0.19131946	     -0.05636227	      0.88271369	     -0.00034795	     -0.20953108	     -0.00000001	      0.00000001	     33.62723937
      0.72035120	     -0.04942344	     -0.00037356	     -0.19126607	     -0.05635747	      0.88271509	     -0.00034715	     -0.20952181	     -0.00000001	      0.00000001	     33.78540251
      0.72190460	     -0.04935050	     -0.00037161	     -0.19119226	     -0.05635042	      0.88271723	     -0.00034595	     -0.20950833	     -0.00000001	      0.00000001	     34.01626758
      0.72320045	     -0.04929597	     -0.00036909	     -0.19113703	     -0.05634466	      0.88271906	     -0.00034496	     -0.20949749	     -0.00000001	      0.00000001	     34.18189298
      0.72449629	     -0.04924608	     -0.00036840	     -0.19108636	     -0.05633900	      0.88272091	     -0.00034397	     -0.20948708	     -0.00000001	      0.00000001	     34.37081254
      0.72579213	     -0.04920064	     -0.00036567	     -0.19104021	     -0.05633345	      0.88272280	     -0.00034299	     -0.20947712	     -0.00000001	      0.00000001	     34.53215807
      0.72708798	     -0.04915989	     -0.00036595	     -0.19099864	     -0.05632801	      0.88272471	     -0.00034201	     -0.20946760	     -0.00000001	      0.00000001	     34.72624370
      0.72818132	     -0.04913011	     -0.00036376	     -0.19096824	     -0.05632350	      0.88272634	     -0.00034119	     -0.20945995	     -0.00000001	      0.00000001	     34.82781767
      0.72927466	     -0.04910535	     -0.00036388	     -0.19094279	     -0.05631906	      0.88272798	     -0.00034038	     -0.20945268	     -0.00000001	      0.00000001	     34.95357266
      0.73068673	     -0.04908129	     -0.00036333	     -0.19091785	     -0.05631346	      0.88273013	     -0.00033934	     -0.20944392	     -0.00000001	      0.00000001	     35.09149862
      0.73209881	     -0.04906527	     -0.00036510	     -0.19090088	     -0.05630798	      0.88273229	     -0.00033832	     -0.20943595	     -0.00000001	      0.00000001	     35.24533550
      0.73319217	     -0.04905729	     -0.00036437	     -0.19089223	     -0.05630382	      0.88273398	     -0.00033753	     -0.20943032	     -0.00000001	      0.00000001	     35.31337237
      0.73428554	     -0.04905257	     -0.00036542	     -0.19088678	     -0.05629975	      0.88273567	     -0.00033676	     -0.20942514	     -0.00000001	      0.00000001	     35.40517975
      0.73572543	     -0.04905090	     -0.00036554	     -0.19088420	     -0.05629450	      0.88273791	     -0.00033575	     -0.20941901	     -0.00000001	      0.00000001	     35.50825107
      0.73716531	     -0.04905378	     -0.00036774	     -0.19088611	     -0.05628939	      0.88274015	     -0.00033476	     -0.20941361	     -0.00000001	      0.00000001	     35.64916048
      0.73820799	     -0.04905875	     -0.00036703	     -0.19089044	     -0.05628577	      0.88274177	     -0.00033406	     -0.20941012	     -0.00000001	      0.00000001	     35.67958193
      0.73925067	     -0.04906587	     -0.00036803	     -0.19089687	     -0.05628223	      0.88274339	     -0.00033336	     -0.20940697	     -0.00000001	      0.00000001	     35.74463092
      0.74077698	     -0.04908018	     -0.00036848	     -0.19091023	     -0.05627717	      0.88274575	     -0.00033237	     -0.20940296	     -0.00000001	      0.00000001	     35.81734389
      0.74207029	     -0.04909557	     -0.00036998	     -0.19092477	     -0.05627300	      0.88274774	     -0.00033154	     -0.20940008	     -0.00000001	      0.00000001	     35.89275816
      0.74336360	     -0.04911402	     -0.00036980	     -0.19094244	     -0.05626893	      0.88274972	     -0.00033074	     -0.20939766	     -0.00000001	      0.00000001	     35.93198473
      0.74465690	     -0.04913508	     -0.00037213	     -0.19096264	     -0.05626498	      0.88275167	     -0.00032995	     -0.20939568	     -0.00000001	      0.00000001	     36.02376490
      0.74581979	     -0.04915649	     -0.00037218	     -0.19098335	     -0.05626151	      0.88275342	     -0.00032926	     -0.20939426	     -0.00000001	      0.00000001	     36.04767797
      0.74698268	     -0.04917957	     -0.00037451	     -0.19100567	     -0.05625813	      0.88275514	     -0.00032859	     -0.20939316	     -0.00000001	      0.00000001	     36.12003357
      0.74814557	     -0.04920467	     -0.00037586	     -0.19103004	     -0.05625483	      0.88275685	     -0.00032793	     -0.20939237	     -0.00000001	      0.00000001	     36.16102203
      0.74962216	     -0.04923904	     -0.00037940	     -0.19106343	     -0.05625076	      0.88275899	     -0.00032713	     -0.20939179	     -0.00000001	      0.00000001	     36.25205172
      0.75080493	     -0.04926870	     -0.00038081	     -0.19109236	     -0.05624760	      0.88276067	     -0.00032650	     -0.20939166	     -0.00000001	      0.00000001	     36.26657927
      0.75198769	     -0.04929978	     -0.00038407	     -0.19112266	     -0.05624453	      0.88276233	     -0.00032589	     -0.20939181	     -0.00000001	      0.00000001	     36.32694194
      0.75317046	     -0.04933259	     -0.00038633	     -0.19115473	     -0.05624154	      0.88276397	     -0.00032531	     -0.20939223	     -0.00000001	      0.00000001	     36.35436847
      0.75463308	     -0.04937490	     -0.00039100	     -0.19119608	     -0.05623796	      0.88276596	     -0.00032461	     -0.20939310	     -0.00000001	      0.00000001	     36.43878424
      0.75579669	     -0.04941029	     -0.00039324	     -0.19123076	     -0.05623520	      0.88276751	     -0.00032408	     -0.20939405	     -0.00000001	      0.00000001	     36.43839385
      0.75696029	     -0.04944673	     -0.00039738	     -0.19126643	     -0.05623253	      0.88276903	     -0.00032357	     -0.20939523	     -0.00000001	      0.00000001	     36.49146795
      0.75812390	     -0.04948476	     -0.00040062	     -0.19130374	     -0.05622993	      0.88277054	     -0.00032308	     -0.20939662	     -0.00000001	      0.00000001	     36.50468378
      0.75964511	     -0.04953613	     -0.00040652	     -0.19135411	     -0.05622666	      0.88277246	     -0.00032247	     -0.20939875	     -0.00000001	      0.00000001	     36.57585033
      0.76079982	     -0.04957659	     -0.00040953	     -0.19139387	     -0.05622426	      0.88277389	     -0.00032203	     -0.20940058	     -0.00000001	      0.00000001	     36.55488003
      0.76195453	     -0.04961750	     -0.00041407	     -0.19143403	     -0.05622195	      0.88277531	     -0.00032162	     -0.20940260	     -0.00000001	      0.00000001	     36.58885846
      0.76334615	     -0.04966815	     -0.00041791	     -0.19148386	     -0.05621925	      0.88277697	     -0.00032114	     -0.20940524	     -0.00000001	      0.00000001	     36.56878349
      0.76459424	     -0.04971411	     -0.00042291	     -0.19152902	     -0.05621694	      0.88277844	     -0.00032075	     -0.20940780	     -0.00000001	      0.00000001	     36.61627900
      0.76584234	     -0.04976128	     -0.00042585	     -0.19157549	     -0.05621471	      0.88277989	     -0.00032038	     -0.20941050	     -0.00000001	      0.00000001	     36.57574332
      0.76709044	     -0.04980868	     -0.00043078	     -0.19162211	     -0.05621256	      0.88278131	     -0.00032003	     -0.20941335	     -0.00000001	      0.00000001	     36.61843150
      0.76833853	     -0.04985724	     -0.00043335	     -0.19166998	     -0.05621051	      0.88278271	     -0.00031971	     -0.20941633	     -0.00000001	      0.00000001	     36.55809741
      0.76958663	     -0.04990598	     -0.00043800	     -0.19171798	     -0.05620854	      0.88278408	     -0.00031942	     -0.20941942	     -0.00000001	      0.00000001	     36.59320528
      0.77083473	     -0.04995601	     -0.00044016	     -0.19176736	     -0.05620665	      0.88278544	     -0.00031916	     -0.20942261	     -0.00000001	      0.00000001	     36.51687334
      0.77208282	     -0.05000623	     -0.00044469	     -0.19181686	     -0.05620485	      0.88278677	     -0.00031892	     -0.20942590	     -0.00000001	      0.00000001	     36.55335146
      0.77333092	     -0.05005822	     -0.00044678	     -0.19186821	     -0.05620314	      0.88278808	     -0.00031871	     -0.20942928	     -0.00000001	      0.00000001	     36.46382259
      0.77457901	     -0.05011015	     -0.00045144	     -0.19191944	     -0.05620150	      0.88278937	     -0.00031853	     -0.20943273	     -0.00000001	      0.00000001	     36.50470119
      0.77582711	     -0.05016354	     -0.00045335	     -0.19197222	     -0.05619995	      0.88279064	     -0.00031837	     -0.20943626	     -0.00000001	      0.00000001	     36.40189733
      0.77707521	     -0.05021710	     -0.00045807	     -0.19202509	     -0.05619848	      0.88279189	     -0.00031825	     -0.20943986	     -0.00000001	      0.00000001	     36.44368565
      0.77832330	     -0.05027217	     -0.00045991	     -0.19207956	     -0.05619709	      0.88279312	     -0.00031815	     -0.20944353	     -0.00000001	      0.00000001	     36.32626348
      0.77957140	     -0.05032728	     -0.00046473	     -0.19213399	     -0.05619577	      0.88279433	     -0.00031808	     -0.20944727	     -0.00000001	      0.00000001	     36.37133620
      0.78081950	     -0.05038370	     -0.00046649	     -0.19218984	     -0.05619454	      0.88279553	     -0.00031803	     -0.20945107	     -0.00000001	      0.00000001	     36.24204360
      0.78206759	     -0.05043970	     -0.00047132	     -0.19224518	     -0.05619337	      0.88279670	     -0.00031802	     -0.20945492	     -0.00000001	      0.00000001	     36.29238226
      0.78331569	     -0.05049689	     -0.00047287	     -0.19230183	     -0.05619228	      0.88279786	     -0.00031803	     -0.20945881	     -0.00000001	      0.00000001	     36.14910540
      0.78456379	     -0.05055379	     -0.00047763	     -0.19235810	     -0.05619127	      0.88279899	     -0.00031808	     -0.20946274	     -0.00000001	      0.00000001	     36.20141382
      0.78581188	     -0.05061207	     -0.00047903	     -0.19241586	     -0.05619033	      0.88280011	     -0.00031815	     -0.20946668	     -0.00000001	      0.00000001	     36.04640597
      0.78693346	     -0.05066437	     -0.00048301	     -0.19246762	     -0.05618954	      0.88280109	     -0.00031824	     -0.20947026	     -0.00000001	      0.00000001	     36.06616232
      0.78805505	     -0.05071760	     -0.00048507	     -0.19252039	     -0.05618881	      0.88280206	     -0.00031835	     -0.20947385	     -0.00000001	      0.00000001	     35.97436422
      0.78942850	     -0.05078295	     -0.00048890	     -0.19258513	     -0.05618798	      0.88280323	     -0.00031851	     -0.20947827	     -0.00000001	      0.00000001	     35.95467791
      0.79080195	     -0.05084913	     -0.00049101	     -0.19265077	     -0.05618724	      0.88280436	     -0.00031872	     -0.20948271	     -0.00000001	      0.00000001	     35.82979428
      0.79195651	     -0.05090470	     -0.00049475	     -0.19270583	     -0.05618668	      0.88280530	     -0.00031891	     -0.20948646	     -0.00000001	      0.00000001	     35.84452253
      0.79311108	     -0.05096095	     -0.00049667	     -0.19276165	     -0.05618617	      0.88280622	     -0.00031913	     -0.20949020	     -0.00000001	      0.00000001	     35.74369272
      0.79426565	     -0.05101729	     -0.00049961	     -0.19281754	     -0.05618572	      0.88280711	     -0.00031938	     -0.20949395	     -0.00000001	      0.00000001	     35.71559283
      0.79582890	     -0.05109451	     -0.00050248	     -0.19289418	     -0.05618518	      0.88280829	     -0.00031975	     -0.20949900	     -0.00000001	      0.00000001	     35.59743985
      0.79700237	     -0.05115228	     -0.00050608	     -0.19295149	     -0.05618484	      0.88280915	     -0.00032005	     -0.20950278	     -0.00000001	      0.00000000	     35.60612225
      0.79817584	     -0.05121047	     -0.00050804	     -0.19300928	     -0.05618455	      0.88280998	     -0.00032038	     -0.20950654	     -0.00000001	      0.00000000	     35.50286147
      0.79934931	     -0.05126868	     -0.00051100	     -0.19306707	     -0.05618431	      0.88281079	     -0.00032074	     -0.20951027	     -0.00000001	      0.00000000	     35.47484258
      0.80090805	     -0.05134671	     -0.00051353	     -0.19314461	     -0.05618407	      0.88281182	     -0.00032125	     -0.20951518	     -0.00000001	      0.00000000	     35.34616789
      0.80206543	     -0.05140461	     -0.00051694	     -0.19320210	     -0.05618394	      0.88281256	     -0.00032165	     -0.20951879	     -0.00000001	      0.00000000	     35.35759443
      0.80322280	     -0.05146280	     -0.00051870	     -0.19325995	     -0.05618385	      0.88281327	     -0.00032208	     -0.20952238	     -0.00000001	      0.00000000	     35.25509641
      0.80464675	     -0.05153399	     -0.00052209	     -0.19333070	     -0.05618380	      0.88281411	     -0.00032264	     -0.20952674	     -0.00000001	      0.00000000	     35.24328920
      0.80591927	     -0.05159765	     -0.00052338	     -0.19339403	     -0.05618381	      0.88281482	     -0.00032317	     -0.20953058	     -0.00000001	      0.00000000	     35.10668507
      0.80719179	     -0.05166086	     -0.00052669	     -0.19345686	     -0.05618386	      0.88281549	     -0.00032373	     -0.20953435	     -0.00000001	      0.00000000	     35.13130026
      0.80846431	     -0.05172423	     -0.00052771	     -0.19351995	     -0.05618397	      0.88281612	     -0.00032432	     -0.20953805	     -0.00000001	      0.00000000	     34.97856657
      0.80973682	     -0.05178705	     -0.00053108	     -0.19358241	     -0.05618411	      0.88281672	     -0.00032493	     -0.20954168	     -0.00000001	      0.00000000	     35.01801765
      0.81100934	     -0.05184978	     -0.00053175	     -0.19364489	     -0.05618430	      0.88281727	     -0.00032557	     -0.20954522	     -0.00000001	      0.00000000	     34.84904496
      0.81228186	     -0.05191155	     -0.00053509	     -0.19370634	     -0.05618452	      0.88281779	     -0.00032624	     -0.20954867	     -0.00000001	      0.00000000	     34.90737071
      0.81355438	     -0.05197297	     -0.00053538	     -0.19376754	     -0.05618479	      0.88281826	     -0.00032693	     -0.20955201	     -0.00000001	      0.00000000	     34.72375127
      0.81482690	     -0.05203318	     -0.00053868	     -0.19382745	     -0.05618509	      0.88281868	     -0.00032765	     -0.20955524	     -0.00000001	      0.00000000	     34.80102799
      0.81609942	     -0.05209296	     -0.00053857	     -0.19388706	     -0.05618542	      0.88281906	     -0.00032839	     -0.20955832	     -0.00000001	      0.00000000	     34.60061705
      0.81723779	     -0.05214549	     -0.00054120	     -0.19393935	     -0.05618575	      0.88281937	     -0.00032908	     -0.20956097	     -0.00000001	      0.00000000	     34.64870837
      0.81837615	     -0.05219742	     -0.00054178	     -0.19399112	     -0.05618610	      0.88281963	     -0.00032978	     -0.20956349	     -0.00000001	      0.00000000	     34.53931137
      0.81976961	     -0.05225961	     -0.00054376	     -0.19405309	     -0.05618657	      0.88281991	     -0.00033068	     -0.20956641	     -0.00000001	      0.00000000	     34.53394313
      0.82116306	     -0.05232055	     -0.00054422	     -0.19411388	     -0.05618706	      0.88282012	     -0.00033160	     -0.20956911	     -0.00000001	      0.00000000	     34.38628678
      0.82233389	     -0.05237070	     -0.00054670	     -0.19416384	     -0.05618751	      0.88282026	     -0.00033239	     -0.20957122	     -0.00000001	      0.00000000	     34.42769274
      0.82350471	     -0.05241979	     -0.00054700	     -0.19421282	     -0.05618797	      0.88282035	     -0.00033320	     -0.20957317	     -0.00000001	      0.00000000	     34.31557612
      0.82467554	     -0.05246819	     -0.00054814	     -0.19426110	     -0.05618845	      0.88282040	     -0.00033404	     -0.20957498	     -0.00000001	      0.00000000	     34.30092091
      0.82626280	     -0.05253299	     -0.00054832	     -0.19432579	     -0.05618914	      0.88282040	     -0.00033519	     -0.20957722	     -0.00000001	     -0.00000000	     34.17441676
      0.82745319	     -0.05258053	     -0.00054992	     -0.19437321	     -0.05618967	      0.88282035	     -0.00033609	     -0.20957873	     -0.00000001	     -0.00000000	     34.21456438
      0.82864358	     -0.05262731	     -0.00054979	     -0.19441993	     -0.05619022	      0.88282026	     -0.00033699	     -0.20958010	     -0.00000001	     -0.00000000	     34.10711916
      0.82983397	     -0.05267310	     -0.00055067	     -0.19446564	     -0.05619078	      0.88282012	     -0.00033792	     -0.20958131	     -0.00000001	     -0.00000000	     34.09949128
      0.83141534	     -0.05273271	     -0.00055030	     -0.19452522	     -0.05619155	      0.88281987	     -0.00033918	     -0.20958267	     -0.00000001	     -0.00000000	     33.96552479
      0.83258863	     -0.05277604	     -0.00055155	     -0.19456848	     -0.05619214	      0.88281963	     -0.00034013	     -0.20958349	     -0.00000001	     -0.00000000	     34.00618251
      0.83376192	     -0.05281863	     -0.00055106	     -0.19461107	     -0.05619273	      0.88281935	     -0.00034109	     -0.20958416	     -0.00000001	     -0.00000000	     33.89763764
      0.83520656	     -0.05287007	     -0.00055179	     -0.19466248	     -0.05619348	      0.88281895	     -0.00034230	     -0.20958477	     -0.00000001	     -0.00000000	     33.90460992
      0.83649584	     -0.05291520	     -0.00055065	     -0.19470764	     -0.05619416	      0.88281853	     -0.00034340	     -0.20958511	     -0.00000001	     -0.00000000	     33.74998021
      0.83778512	     -0.05295937	     -0.00055151	     -0.19475179	     -0.05619485	      0.88281807	     -0.00034451	     -0.20958526	     -0.00000001	     -0.00000000	     33.79806322
      0.83907440	     -0.05300256	     -0.00054990	     -0.19479505	     -0.05619554	      0.88281755	     -0.00034564	     -0.20958521	     -0.00000001	     -0.00000000	     33.62518731
      0.84036368	     -0.05304449	     -0.00055057	     -0.19483699	     -0.05619624	      0.88281698	     -0.00034679	     -0.20958497	     -0.00000001	     -0.00000000	     33.69134574
      0.84165296	     -0.05308532	     -0.00054839	     -0.19487793	     -0.05619695	      0.88281636	     -0.00034794	     -0.20958451	     -0.00000001	     -0.00000000	     33.49792560
      0.84294224	     -0.05312512	     -0.00054887	     -0.19491776	     -0.05619765	      0.88281569	     -0.00034912	     -0.20958385	     -0.00000001	     -0.00000000	     33.58054855
      0.84423152	     -0.05316410	     -0.00054622	     -0.19495688	     -0.05619836	      0.88281497	     -0.00035030	     -0.20958297	     -0.00000001	     -0.00000000	     33.36507641
      0.84552080	     -0.05320209	     -0.00054663	     -0.19499492	     -0.05619907	      0.88281420	     -0.00035150	     -0.20958188	     -0.00000001	     -0.00000000	     33.46810614
      0.84681008	     -0.05323915	     -0.00054356	     -0.19503215	     -0.05619978	      0.88281339	     -0.00035271	     -0.20958058	     -0.00000001	     -0.00000000	     33.22982173
      0.84796271	     -0.05327140	     -0.00054359	     -0.19506447	     -0.05620041	      0.88281261	     -0.00035380	     -0.20957924	     -0.00000001	     -0.00000000	     33.29689764
      0.84911534	     -0.05330287	     -0.00054156	     -0.19509608	     -0.05620104	      0.88281180	     -0.00035490	     -0.20957774	     -0.00000001	     -0.00000000	     33.16697239
      0.85052651	     -0.05334042	     -0.00054029	     -0.19513377	     -0.05620181	      0.88281075	     -0.00035626	     -0.20957566	     -0.00000001	     -0.00000001	     33.16017475
      0.85193768	     -0.05337712	     -0.00053713	     -0.19517069	     -0.05620256	      0.88280965	     -0.00035762	     -0.20957334	     -0.00000001	     -0.00000001	     32.96593548
      0.85311956	     -0.05340722	     -0.00053659	     -0.19520091	     -0.05620319	      0.88280868	     -0.00035878	     -0.20957122	     -0.00000001	     -0.00000001	     33.02089638
      0.85430143	     -0.05343672	     -0.00053417	     -0.19523059	     -0.05620381	      0.88280768	     -0.00035994	     -0.20956893	     -0.00000001	     -0.00000001	     32.88102671
      0.85548331	     -0.05346561	     -0.00053282	     -0.19525964	     -0.05620443	      0.88280663	     -0.00036110	     -0.20956649	     -0.00000001	     -0.00000001	     32.85994235
      0.85710040	     -0.05350437	     -0.00052966	     -0.19529866	     -0.05620525	      0.88280514	     -0.00036271	     -0.20956291	     -0.00000001	     -0.00000001	     32.69342392
      0.85830299	     -0.05353284	     -0.00052894	     -0.19532727	     -0.05620585	      0.88280398	     -0.00036391	     -0.20956007	     -0.00000001	     -0.00000001	     32.73614528
      0.85950558	     -0.05356094	     -0.00052662	     -0.19535558	     -0.05620644	      0.88280279	     -0.00036512	     -0.20955710	     -0.00000001	     -0.00000001	     32.59600459
      0.86070817	     -0.05358853	     -0.00052548	     -0.19538334	     -0.05620702	      0.88280156	     -0.00036633	     -0.20955400	     -0.00000001	     -0.00000001	     32.58094280
      0.86231625	     -0.05362451	     -0.00052278	     -0.19541959	     -0.05620778	      0.88279985	     -0.00036795	     -0.20954965	     -0.00000001	     -0.00000001	     32.40761717
      0.86350075	     -0.05365033	     -0.00052262	     -0.19544556	     -0.05620832	      0.88279855	     -0.00036916	     -0.20954630	     -0.00000001	     -0.00000001	     32.46910943
      0.86468525	     -0.05367544	     -0.00052103	     -0.19547087	     -0.05620884	      0.88279722	     -0.00037037	     -0.20954283	     -0.00000001	     -0.00000001	     32.33579959
      0.86615077	     -0.05370524	     -0.00052077	     -0.19550086	     -0.05620947	      0.88279552	     -0.00037187	     -0.20953836	     -0.00000001	     -0.00000001	     32.36420836
      0.86745371	     -0.05373027	     -0.00051914	     -0.19552612	     -0.05621001	      0.88279397	     -0.00037320	     -0.20953422	     -0.00000001	     -0.00000001	     32.16968369
      0.86875666	     -0.05375365	     -0.00051995	     -0.19554965	     -0.05621053	      0.88279237	     -0.00037455	     -0.20952993	     -0.00000001	     -0.00000001	     32.26655798
      0.87005961	     -0.05377565	     -0.00051891	     -0.19557187	     -0.05621103	      0.88279074	     -0.00037589	     -0.20952550	     -0.00000001	     -0.00000001	     32.03675674
      0.87136256	     -0.05379643	     -0.00052061	     -0.19559277	     -0.05621151	      0.88278907	     -0.00037725	     -0.20952096	     -0.00000001	     -0.00000001	     32.17308790
      0.87266551	     -0.05381547	     -0.00051995	     -0.19561203	     -0.05621196	      0.88278735	     -0.00037860	     -0.20951630	     -0.00000001	     -0.00000001	     31.90863989
      0.87396845	     -0.05383265	     -0.00052232	     -0.19562932	     -0.05621239	      0.88278560	     -0.00037996	     -0.20951154	     -0.00000001	     -0.00000001	     32.09756962
      0.87527140	     -0.05384774	     -0.00052191	     -0.19564462	     -0.05621280	      0.88278382	     -0.00038132	     -0.20950666	     -0.00000001	     -0.00000001	     31.79092916
      0.87657435	     -0.05386067	     -0.00052487	     -0.19565764	     -0.05621318	      0.88278200	     -0.00038269	     -0.20950168	     -0.00000001	     -0.00000001	     32.03668054
      0.87774636	     -0.05387045	     -0.00052490	     -0.19566760	     -0.05621351	      0.88278033	     -0.00038391	     -0.20949711	     -0.00000001	     -0.00000001	     31.75684805
      0.87891838	     -0.05387845	     -0.00052705	     -0.19567571	     -0.05621381	      0.88277863	     -0.00038514	     -0.20949247	     -0.00000001	     -0.00000001	     31.84471585
      0.88032981	     -0.05388567	     -0.00052832	     -0.19568310	     -0.05621415	      0.88277655	     -0.00038662	     -0.20948680	     -0.00000001	     -0.00000001	     31.68193006
      0.88174124	     -0.05389024	     -0.00053152	     -0.19568778	     -0.05621446	      0.88277444	     -0.00038811	     -0.20948103	     -0.00000001	     -0.00000001	     31.87133156
      0.88293466	     -0.05389204	     -0.00053218	     -0.19568973	     -0.05621469	      0.88277262	     -0.00038936	     -0.20947611	     -0.00000001	     -0.00000001	     31.60407594
      0.88412809	     -0.05389199	     -0.00053475	     -0.19568978	     -0.05621491	      0.88277078	     -0.00039061	     -0.20947114	     -0.00000001	     -0.00000001	     31.70959857
      0.88532151	     -0.05389005	     -0.00053625	     -0.19568796	     -0.05621510	      0.88276891	     -0.00039186	     -0.20946613	     -0.00000001	     -0.00000001	     31.59474160
      0.88693207	     -0.05388460	     -0.00053965	     -0.19568264	     -0.05621533	      0.88276635	     -0.00039354	     -0.20945934	     -0.00000001	     -0.00000001	     31.71789561
      0.88814086	     -0.05387853	     -0.00054068	     -0.19567670	     -0.05621547	      0.88276441	     -0.00039480	     -0.20945423	     -0.00000001	     -0.00000001	     31.47854551
      0.88934966	     -0.05387083	     -0.00054337	     -0.19566909	     -0.05621559	      0.88276244	     -0.00039606	     -0.20944911	     -0.00000001	     -0.00000001	     31.58541821
      0.89055846	     -0.05386148	     -0.00054499	     -0.19565985	     -0.05621569	      0.88276046	     -0.00039731	     -0.20944401	     -0.00000001	     -0.00000001	     31.46917652
      0.89216640	     -0.05384645	     -0.00054846	     -0.19564493	     -0.05621579	      0.88275778	     -0.00039897	     -0.20943724	     -0.00000001	     -0.00000001	     31.61315298
      0.89335357	     -0.05383340	     -0.00054935	     -0.19563200	     -0.05621583	      0.88275579	     -0.00040019	     -0.20943227	     -0.00000001	     -0.00000001	     31.37066604
      0.89454073	     -0.05381885	     -0.00055181	     -0.19561752	     -0.05621585	      0.88275377	     -0.00040140	     -0.20942733	     -0.00000001	     -0.00000001	     31.47083479
      0.89600885	     -0.05379894	     -0.00055336	     -0.19559774	     -0.05621585	      0.88275126	     -0.00040289	     -0.20942126	     -0.00000001	     -0.00000001	     31.30212882
      0.89731261	     -0.05377978	     -0.00055632	     -0.19557864	     -0.05621582	      0.88274901	     -0.00040421	     -0.20941592	     -0.00000001	     -0.00000001	     31.49026014
      0.89861637	     -0.05375934	     -0.00055712	     -0.19555832	     -0.05621577	      0.88274674	     -0.00040552	     -0.20941064	     -0.00000001	     -0.00000001	     31.24832460
      0.89992012	     -0.05373765	     -0.00056010	     -0.19553668	     -0.05621569	      0.88274445	     -0.00040682	     -0.20940543	     -0.00000001	     -0.00000001	     31.47182996
      0.90122388	     -0.05371480	     -0.00056061	     -0.19551394	     -0.05621558	      0.88274215	     -0.00040811	     -0.20940031	     -0.00000001	     -0.00000001	     31.20792167
      0.90252764	     -0.05369084	     -0.00056369	     -0.19549001	     -0.05621545	      0.88273983	     -0.00040939	     -0.20939527	     -0.00000001	     -0.00000001	     31.47372083
      0.90383140	     -0.05366564	     -0.00056387	     -0.19546493	     -0.05621529	      0.88273750	     -0.00041066	     -0.20939032	     -0.00000001	     -0.00000001	     31.18171852
      0.90513515	     -0.05363943	     -0.00056704	     -0.19543873	     -0.05621511	      0.88273516	     -0.00041192	     -0.20938546	     -0.00000001	     -0.00000001	     31.49484467
      0.90643891	     -0.05361255	     -0.00056690	     -0.19541196	     -0.05621491	      0.88273280	     -0.00041316	     -0.20938070	     -0.00000001	     -0.00000001	     31.16566316
      0.90759127	     -0.05358836	     -0.00056960	     -0.19538777	     -0.05621470	      0.88273071	     -0.00041425	     -0.20937659	     -0.00000001	     -0.00000001	     31.41429812
      0.90874364	     -0.05356374	     -0.00057035	     -0.19536321	     -0.05621448	      0.88272861	     -0.00041534	     -0.20937258	     -0.00000001	     -0.00000001	     31.29775725
      0.91017339	     -0.05353261	     -0.00057265	     -0.19533211	     -0.05621419	      0.88272598	     -0.00041666	     -0.20936775	     -0.00000001	     -0.00000001	     31.42473541
      0.91160314	     -0.05350087	     -0.00057319	     -0.19530043	     -0.05621386	      0.88272335	     -0.00041798	     -0.20936310	     -0.00000001	     -0.00000001	     31.22867407
      0.91277305	     -0.05347454	     -0.00057573	     -0.19527408	     -0.05621357	      0.88272119	     -0.00041904	     -0.20935943	     -0.00000001	     -0.00000001	     31.45429779
      0.91394295	     -0.05344796	     -0.00057651	     -0.19524754	     -0.05621326	      0.88271902	     -0.00042009	     -0.20935589	     -0.00000001	     -0.00000001	     31.34955292
      0.91538186	     -0.05341506	     -0.00057892	     -0.19521462	     -0.05621286	      0.88271634	     -0.00042136	     -0.20935173	     -0.00000001	     -0.00000001	     31.49186327
      0.91682076	     -0.05338199	     -0.00057925	     -0.19518159	     -0.05621244	      0.88271365	     -0.00042262	     -0.20934780	     -0.00000001	     -0.00000001	     31.26469347
      0.91794356	     -0.05335616	     -0.00058161	     -0.19515573	     -0.05621209	      0.88271155	     -0.00042359	     -0.20934490	     -0.00000001	     -0.00000001	     31.48212747
      0.91906636	     -0.05333036	     -0.00058207	     -0.19512994	     -0.05621172	      0.88270944	     -0.00042454	     -0.20934216	     -0.00000001	     -0.00000001	     31.38175245
      0.92056666	     -0.05329694	     -0.00058365	     -0.19509650	     -0.05621121	      0.88270662	     -0.00042580	     -0.20933877	     -0.00000001	     -0.00000001	     31.46064542
      0.92206696	     -0.05326586	     -0.00058326	     -0.19506546	     -0.05621067	      0.88270379	     -0.00042704	     -0.20933577	     -0.00000001	     -0.00000001	     31.18373472
      0.92314977	     -0.05324640	     -0.00058538	     -0.19504593	     -0.05621027	      0.88270174	     -0.00042792	     -0.20933390	     -0.00000001	     -0.00000001	     31.38854592
      0.92423257	     -0.05323052	     -0.00058613	     -0.19503002	     -0.05620985	      0.88269968	     -0.00042879	     -0.20933237	     -0.00000001	     -0.00000001	     31.27499579
      0.92581335	     -0.05321489	     -0.00058888	     -0.19501429	     -0.05620922	      0.88269667	     -0.00043004	     -0.20933089	     -0.00000001	     -0.00000001	     31.30246910
      0.92715538	     -0.05320930	     -0.00059072	     -0.19500862	     -0.05620866	      0.88269410	     -0.00043108	     -0.20933052	     -0.00000001	     -0.00000001	     31.07981476
      0.92849741	     -0.05321113	     -0.00059490	     -0.19501029	     -0.05620809	      0.88269152	     -0.00043210	     -0.20933109	     -0.00000001	     -0.00000001	     31.22432823
      0.92983943	     -0.05321972	     -0.00059743	     -0.19501876	     -0.05620749	      0.88268893	     -0.00043311	     -0.20933274	     -0.00000001	     -0.00000001	     30.86795981
      0.93118146	     -0.05323488	     -0.00060338	     -0.19503369	     -0.05620688	      0.88268631	     -0.00043409	     -0.20933553	     -0.00000001	     -0.00000001	     31.15803762
      0.93231874	     -0.05325214	     -0.00060607	     -0.19505084	     -0.05620634	      0.88268409	     -0.00043491	     -0.20933884	     -0.00000001	     -0.00000001	     30.76076811
      0.93345601	     -0.05327258	     -0.00061081	     -0.19507109	     -0.05620578	      0.88268184	     -0.00043572	     -0.20934302	     -0.00000001	     -0.00000001	     30.79608381
      0.93492287	     -0.05330336	     -0.00061590	     -0.19510167	     -0.05620505	      0.88267892	     -0.00043674	     -0.20934971	     -0.00000001	     -0.00000001	     30.53677079
      0.93638972	     -0.05334018	     -0.00062300	     -0.19513822	     -0.05620428	      0.88267597	     -0.00043773	     -0.20935787	     -0.00000001	     -0.00000001	     30.66263962
      0.93754205	     -0.05337342	     -0.00062660	     -0.19517134	     -0.05620366	      0.88267363	     -0.00043849	     -0.20936534	     -0.00000001	     -0.00000001	     30.23748567
      0.93869439	     -0.05341031	     -0.00063197	     -0.19520802	     -0.05620302	      0.88267127	     -0.00043924	     -0.20937375	     -0.00000001	     -0.00000001	     30.20967536
      0.94018291	     -0.05346308	     -0.00063758	     -0.19526060	     -0.05620217	      0.88266818	     -0.00044018	     -0.20938604	     -0.00000001	     -0.00000001	     29.86892451
      0.94167143	     -0.05352126	     -0.00064496	     -0.19531853	     -0.05620129	      0.88266506	     -0.00044108	     -0.20939992	     -0.00000001	     -0.00000001	     29.95744168
      0.94278189	     -0.05356769	     -0.00064800	     -0.19536487	     -0.05620060	      0.88266270	     -0.00044174	     -0.20941130	     -0.00000001	     -0.00000001	     29.48450479
      0.94389234	     -0.05361621	     -0.00065229	     -0.19541326	     -0.05619990	      0.88266032	     -0.00044238	     -0.20942355	     -0.00000001	     -0.00000001	     29.39452209
      0.94545925	     -0.05368776	     -0.00065675	     -0.19548469	     -0.05619887	      0.88265693	     -0.00044325	     -0.20944223	     -0.00000001	     -0.00000001	     29.03408811
      0.94681076	     -0.05375247	     -0.00066154	     -0.19554929	     -0.05619796	      0.88265396	     -0.00044397	     -0.20945961	     -0.00000001	     -0.00000002	     28.96677857
      0.94816227	     -0.05381813	     -0.00066452	     -0.19561490	     -0.05619700	      0.88265097	     -0.00044466	     -0.20947813	     -0.00000001	     -0.00000002	     28.54760763
      0.94951378	     -0.05388728	     -0.00066975	     -0.19568394	     -0.05619602	      0.88264794	     -0.00044533	     -0.20949777	     -0.00000001	     -0.00000002	     28.54082714
      0.95086529	     -0.05395985	     -0.00067197	     -0.19575651	     -0.05619500	      0.88264488	     -0.00044596	     -0.20951853	     -0.00000001	     -0.00000002	     28.02933138
      0.95204265	     -0.05402498	     -0.00067633	     -0.19582157	     -0.05619407	      0.88264220	     -0.00044649	     -0.20953750	     -0.00000001	     -0.00000002	     28.04101256
      0.95322001	     -0.05409097	     -0.00067843	     -0.19588758	     -0.05619312	      0.88263949	     -0.00044699	     -0.20955724	     -0.00000001	     -0.00000002	     27.73329168
      0.95467261	     -0.05417268	     -0.00068198	     -0.19596928	     -0.05619191	      0.88263614	     -0.00044759	     -0.20958253	     -0.00000001	     -0.00000002	     27.59429186
      0.95612521	     -0.05425467	     -0.00068323	     -0.19605137	     -0.05619065	      0.88263276	     -0.00044814	     -0.20960875	     -0.00000001	     -0.00000002	     27.19755798
      0.95731987	     -0.05432266	     -0.00068610	     -0.19611939	     -0.05618957	      0.88262996	     -0.00044857	     -0.20963093	     -0.00000001	     -0.00000002	     27.16794065
      0.95851452	     -0.05439021	     -0.00068677	     -0.19618705	     -0.05618846	      0.88262716	     -0.00044898	     -0.20965360	     -0.00000001	     -0.00000002	     26.90377900
      0.95998086	     -0.05447206	     -0.00068863	     -0.19626903	     -0.05618705	      0.88262372	     -0.00044944	     -0.20968198	     -0.00000001	     -0.00000002	     26.77945601
      0.96144719	     -0.05455189	     -0.00068803	     -0.19634908	     -0.05618558	      0.88262027	     -0.00044986	     -0.20971084	     -0.00000001	     -0.00000002	     26.45773641
      0.96260921	     -0.05461316	     -0.00068954	     -0.19641047	     -0.05618438	      0.88261755	     -0.00045017	     -0.20973393	     -0.00000001	     -0.00000002	     26.43515004
      0.96377123	     -0.05467216	     -0.00068896	     -0.19646967	     -0.05618314	      0.88261483	     -0.00045046	     -0.20975713	     -0.00000001	     -0.00000002	     26.25544028
      0.96529019	     -0.05474462	     -0.00068905	     -0.19654238	     -0.05618146	      0.88261129	     -0.00045079	     -0.20978746	     -0.00000001	     -0.00000002	     26.15630508
      0.96680915	     -0.05481140	     -0.00068679	     -0.19660951	     -0.05617971	      0.88260778	     -0.00045109	     -0.20981758	     -0.00000001	     -0.00000002	     25.95505217
      0.96793967	     -0.05485731	     -0.00068721	     -0.19665562	     -0.05617837	      0.88260519	     -0.00045128	     -0.20983975	     -0.00000001	     -0.00000002	     25.94248745
      0.96907019	     -0.05489972	     -0.00068562	     -0.19669830	     -0.05617698	      0.88260263	     -0.00045145	     -0.20986161	     -0.00000001	     -0.00000002	     25.84529493
      0.97065468	     -0.05495399	     -0.00068416	     -0.19675294	     -0.05617498	      0.88259909	     -0.00045165	     -0.20989160	     -0.00000001	     -0.00000002	     25.77281380
      0.97223918	     -0.05500334	     -0.00068032	     -0.19680274	     -0.05617290	      0.88259563	     -0.00045181	     -0.20992075	     -0.00000001	     -0.00000001	     25.66539739
      0.97331826	     -0.05503384	     -0.00067976	     -0.19683348	     -0.05617144	      0.88259331	     -0.00045189	     -0.20994005	     -0.00000001	     -0.00000001	     25.63327814
      0.97439734	     -0.05506179	     -0.00067728	     -0.19686175	     -0.05616994	      0.88259105	     -0.00045196	     -0.20995887	     -0.00000001	     -0.00000001	     25.57796148
      0.97609679	     -0.05510149	     -0.00067500	     -0.19690190	     -0.05616751	      0.88258757	     -0.00045202	     -0.20998747	     -0.00000001	     -0.00000001	     25.52206130
      0.97746657	     -0.05512950	     -0.00067210	     -0.19693029	     -0.05616548	      0.88258487	     -0.00045204	     -0.21000956	     -0.00000001	     -0.00000001	     25.45437825
      0.97883635	     -0.05515461	     -0.00067109	     -0.19695574	     -0.05616340	      0.88258225	     -0.00045202	     -0.21003079	     -0.00000001	     -0.00000001	     25.41244086
      0.98020614	     -0.05517787	     -0.00066803	     -0.19697941	     -0.05616125	      0.88257974	     -0.00045198	     -0.21005118	     -0.00000001	     -0.00000001	     25.35882210
      0.98157592	     -0.05519894	     -0.00066733	     -0.19700080	     -0.05615905	      0.88257734	     -0.00045190	     -0.21007072	     -0.00000001	     -0.00000001	     25.31800850
      0.98278719	     -0.05521365	     -0.00066393	     -0.19701590	     -0.05615705	      0.88257531	     -0.00045182	     -0.21008728	     -0.00000001	     -0.00000001	     25.25787824
      0.98399847	     -0.05522774	     -0.00066296	     -0.19703029	     -0.05615500	      0.88257337	     -0.00045171	     -0.21010322	     -0.00000001	     -0.00000001	     25.19768292
      0.98520974	     -0.05524043	     -0.00066038	     -0.19704334	     -0.05615291	      0.88257152	     -0.00045157	     -0.21011859	     -0.00000001	     -0.00000001	     25.14879885
      0.98687021	     -0.05525626	     -0.00065844	     -0.19705960	     -0.05614996	      0.88256915	     -0.00045136	     -0.21013873	     -0.00000001	     -0.00000001	     25.09987847
      0.98811543	     -0.05526575	     -0.00065540	     -0.19706946	     -0.05614770	      0.88256750	     -0.00045117	     -0.21015309	     -0.00000001	     -0.00000001	     25.06165985
      0.98936065	     -0.05527279	     -0.00065413	     -0.19707683	     -0.05614538	      0.88256596	     -0.00045096	     -0.21016678	     -0.00000001	     -0.00000001	     25.03160982
      0.99060587	     -0.05527667	     -0.00065152	     -0.19708108	     -0.05614302	      0.88256454	     -0.00045072	     -0.21017973	     -0.00000001	     -0.00000001	     25.00194748
      0.99222636	     -0.05527694	     -0.00064950	     -0.19708178	     -0.05613987	      0.88256285	     -0.00045039	     -0.21019542	     -0.00000001	     -0.00000001	     24.97998210
      0.99344527	     -0.05527356	     -0.00064595	     -0.19707880	     -0.05613745	      0.88256171	     -0.00045011	     -0.21020630	     -0.00000001	     -0.00000001	     24.95193257
      0.99466418	     -0.05526727	     -0.00064399	     -0.19707284	     -0.05613498	      0.88256069	     -0.00044981	     -0.21021636	     -0.00000001	     -0.00000001	     24.93507333
      0.99615791	     -0.05525450	     -0.00063966	     -0.19706054	     -0.05613189	      0.88255958	     -0.00044942	     -0.21022753	     -0.00000001	     -0.00000000	     24.93024100
      0.99749491	     -0.05523810	     -0.00063723	     -0.19704452	     -0.05612906	      0.88255873	     -0.00044905	     -0.21023639	     -0.00000001	     -0.00000000	     24.93090868
      0.99883191	     -0.05521746	     -0.00063225	     -0.19702434	     -0.05612618	      0.88255802	     -0.00044865	     -0.21024413	     -0.00000001	     -0.00000000	     24.94024068
      1.00016891	     -0.05519260	     -0.00062950	     -0.19699987	     -0.05612325	      0.88255744	     -0.00044823	     -0.21025074	     -0.00000001	     -0.00000000	     24.94983260
      1.00150591	     -0.05516379	     -0.00062393	     -0.19697152	     -0.05612026	      0.88255700	     -0.00044778	     -0.21025619	     -0.00000001	     -0.00000000	     24.98223348
      1.00284292	     -0.05513143	     -0.00062135	     -0.19693952	     -0.05611722	      0.88255669	     -0.00044732	     -0.21026049	     -0.00000001	     -0.00000000	     25.01100840
      1.00417992	     -0.05509508	     -0.00061584	     -0.19690362	     -0.05611412	      0.88255651	     -0.00044683	     -0.21026362	     -0.00000001	     -0.00000000	     25.08387966
      1.00551692	     -0.05505459	     -0.00061400	     -0.19686345	     -0.05611098	      0.88255647	     -0.00044632	     -0.21026558	     -0.00000001	      0.00000000	     25.13555348
      1.00671151	     -0.05501502	     -0.00060967	     -0.19682425	     -0.05610813	      0.88255654	     -0.00044584	     -0.21026633	     -0.00000001	      0.00000000	     25.21430104
      1.00790609	     -0.05497200	     -0.00060781	     -0.19678152	     -0.05610523	      0.88255671	     -0.00044536	     -0.21026612	     -0.00000001	      0.00000000	     25.29054664
      1.00935500	     -0.05491238	     -0.00060426	     -0.19672227	     -0.05610168	      0.88255706	     -0.00044474	     -0.21026454	     -0.00000001	      0.00000000	     25.44014027
      1.01080390	     -0.05484370	     -0.00060282	     -0.19665389	     -0.05609806	      0.88255755	     -0.00044411	     -0.21026138	     -0.00000001	      0.00000000	     25.58212192
      1.01200872	     -0.05477963	     -0.00059934	     -0.19659014	     -0.05609502	      0.88255808	     -0.00044356	     -0.21025748	     -0.00000000	      0.00000000	     25.73288084
      1.01321354	     -0.05470881	     -0.00059790	     -0.19651955	     -0.05609194	      0.88255871	     -0.00044300	     -0.21025237	     -0.00000000	      0.00000000	     25.88171157
      1.01467135	     -0.05461303	     -0.00059448	     -0.19642411	     -0.05608816	      0.88255961	     -0.00044231	     -0.21024449	     -0.00000000	      0.00000000	     26.11060314
      1.01612917	     -0.05450605	     -0.00059306	     -0.19631738	     -0.05608435	      0.88256067	     -0.00044159	     -0.21023465	     -0.00000000	      0.00000001	     26.34494487
      1.01727669	     -0.05441415	     -0.00058933	     -0.19622576	     -0.05608131	      0.88256161	     -0.00044102	     -0.21022548	     -0.00000000	      0.00000001	     26.55538189
      1.01842421	     -0.05431552	     -0.00058748	     -0.19612732	     -0.05607825	      0.88256265	     -0.00044043	     -0.21021504	     -0.00000000	      0.00000001	     26.77509688
      1.01994412	     -0.05417370	     -0.00058346	     -0.19598580	     -0.05607416	      0.88256417	     -0.00043963	     -0.21019920	     -0.00000000	      0.00000001	     27.10606021
      1.02146402	     -0.05401988	     -0.00058122	     -0.19583219	     -0.05607004	      0.88256586	     -0.00043882	     -0.21018104	     -0.00000000	      0.00000001	     27.46427753
      1.02255254	     -0.05390281	     -0.00057694	     -0.19571534	     -0.05606707	      0.88256718	     -0.00043823	     -0.21016660	     -0.00000000	      0.00000001	     27.72023705
      1.02364105	     -0.05378037	     -0.00057438	     -0.19559305	     -0.05606408	      0.88256859	     -0.00043763	     -0.21015098	     -0.00000000	      0.00000001	     28.00191947
      1.02525127	     -0.05359019	     -0.00056962	     -0.19540310	     -0.05605964	      0.88257083	     -0.00043672	     -0.21012574	     -0.00000000	      0.00000001	     28.45661172
      1.02659206	     -0.05342343	     -0.00056685	     -0.19523647	     -0.05605593	      0.88257285	     -0.00043596	     -0.21010282	     -0.00000000	      0.00000001	     28.86762284
      1.02793285	     -0.05324884	     -0.00056222	     -0.19506203	     -0.05605221	      0.88257501	     -0.00043518	     -0.21007820	     -0.00000000	      0.00000001	     29.30240052
      1.02927364	     -0.05306707	     -0.00055990	     -0.19488033	     -0.05604848	      0.88257730	     -0.00043440	     -0.21005189	     -0.00000000	      0.00000001	     29.76982254
      1.03061443	     -0.05287833	     -0.00055432	     -0.19469172	     -0.05604474	      0.88257973	     -0.00043360	     -0.21002395	     -0.00000000	      0.00000001	     30.23274487
      1.03174917	     -0.05271325	     -0.00055217	     -0.19452665	     -0.05604158	      0.88258190	     -0.00043292	     -0.20999904	     -0.00000000	      0.00000001	     30.64444708
      1.03288391	     -0.05254365	     -0.00054787	     -0.19435710	     -0.05603843	      0.88258416	     -0.00043223	     -0.20997300	     -0.00000000	      0.00000001	     31.06376079
      1.03433140	     -0.05232213	     -0.00054377	     -0.19413558	     -0.05603441	      0.88258718	     -0.00043134	     -0.20993821	     -0.00000000	      0.00000001	     31.63709660
      1.03577889	     -0.05209551	     -0.00053778	     -0.19390899	     -0.05603040	      0.88259036	     -0.00043045	     -0.20990174	     -0.00000000	      0.00000002	     32.21504760
      1.03688862	     -0.05191902	     -0.00053570	     -0.19373241	     -0.05602734	      0.88259291	     -0.00042976	     -0.20987271	     -0.00000000	      0.00000002	     32.68204232
      1.03799835	     -0.05174043	     -0.00053178	     -0.19355377	     -0.05602430	      0.88259554	     -0.00042906	     -0.20984281	     -0.00000000	      0.00000002	     33.13713452
      1.03948490	     -0.05149818	     -0.00052752	     -0.19331138	     -0.05602025	      0.88259920	     -0.00042812	     -0.20980147	     -0.00000000	      0.00000002	     33.77230447
      1.04097145	     -0.05125330	     -0.00052069	     -0.19306642	     -0.05601623	      0.88260301	     -0.00042717	     -0.20975877	     -0.00000000	      0.00000002	     34.39050885
      1.04200689	     -0.05108227	     -0.00051832	     -0.19289522	     -0.05601346	      0.88260575	     -0.00042651	     -0.20972830	     -0.00000000	      0.00000002	     34.83606828
      1.04304234	     -0.05091149	     -0.00051407	     -0.19272431	     -0.05601071	      0.88260857	     -0.00042584	     -0.20969728	     -0.00000000	      0.00000002	     35.26709542
      1.04464119	     -0.05064855	     -0.00050834	     -0.19246111	     -0.05600650	      0.88261304	     -0.00042480	     -0.20964846	     -0.00000000	      0.00000002	     35.96404896
      1.04594780	     -0.05043488	     -0.00050235	     -0.19224724	     -0.05600311	      0.88261680	     -0.00042395	     -0.20960784	     -0.00000000	      0.00000002	     36.50675062
      1.04725441	     -0.05022091	     -0.00049861	     -0.19203297	     -0.05599977	      0.88262067	     -0.00042310	     -0.20956670	     -0.00000000	      0.00000002	     37.09456155
      1.04856103	     -0.05001226	     -0.00049264	     -0.19182406	     -0.05599647	      0.88262461	     -0.00042224	     -0.20952522	     -0.00000000	      0.00000002	     37.59048799
      1.04972910	     -0.04983037	     -0.00048995	     -0.19164181	     -0.05599357	      0.88262821	     -0.00042147	     -0.20948805	     -0.00000000	      0.00000002	     38.07231513
      1.05089718	     -0.04965461	     -0.00048539	     -0.19146574	     -0.05599071	      0.88263187	     -0.00042070	     -0.20945092	     -0.00000000	      0.00000002	     38.49672569
      1.05206526	     -0.04948440	     -0.00048229	     -0.19129515	     -0.05598790	      0.88263558	     -0.00041992	     -0.20941396	     -0.00000000	      0.00000002	     38.96251599
      1.05353585	     -0.04927817	     -0.00047691	     -0.19108846	     -0.05598443	      0.88264033	     -0.00041895	     -0.20936777	     -0.00000000	      0.00000002	     39.49566017
      1.05471017	     -0.04912032	     -0.00047432	     -0.19093016	     -0.05598172	      0.88264416	     -0.00041817	     -0.20933126	     -0.00000000	      0.00000002	     39.96233239
      1.05588449	     -0.04896945	     -0.00047011	     -0.19077888	     -0.05597906	      0.88264802	     -0.00041738	     -0.20929516	     -0.00000000	      0.00000002	     40.34211656
      1.05705881	     -0.04882496	     -0.00046736	     -0.19063392	     -0.05597645	      0.88265191	     -0.00041660	     -0.20925952	     -0.00000000	      0.00000002	     40.76768361
      1.05852873	     -0.04865385	     -0.00046267	     -0.19046223	     -0.05597327	      0.88265680	     -0.00041562	     -0.20921567	     -0.00000000	      0.00000002	     41.21871806
      1.05967959	     -0.04852856	     -0.00046122	     -0.19033641	     -0.05597084	      0.88266063	     -0.00041485	     -0.20918203	     -0.00000000	      0.00000002	     41.61825482
      1.06083044	     -0.04841078	     -0.00045826	     -0.19021813	     -0.05596846	      0.88266447	     -0.00041409	     -0.20914907	     -0.00000000	      0.00000002	     41.91991745
      1.06198129	     -0.04830014	     -0.00045676	     -0.19010693	     -0.05596614	      0.88266829	     -0.00041332	     -0.20911685	     -0.00000000	      0.00000002	     42.26191639
      1.06351448	     -0.04816278	     -0.00045346	     -0.18996885	     -0.05596314	      0.88267336	     -0.00041230	     -0.20907514	     -0.00000000	      0.00000002	     42.61717751
      1.06465307	     -0.04806848	     -0.00045288	     -0.18987395	     -0.05596098	      0.88267710	     -0.00041155	     -0.20904510	     -0.00000000	      0.00000002	     42.93666468
      1.06579167	     -0.04798053	     -0.00045067	     -0.18978544	     -0.05595888	      0.88268080	     -0.00041079	     -0.20901588	     -0.00000000	      0.00000002	     43.14800631
      1.06718595	     -0.04788178	     -0.00044982	     -0.18968595	     -0.05595639	      0.88268527	     -0.00040987	     -0.20898125	     -0.00000000	      0.00000002	     43.47944705
      1.06842406	     -0.04780229	     -0.00044749	     -0.18960584	     -0.05595425	      0.88268919	     -0.00040906	     -0.20895160	     -0.00000000	      0.00000002	     43.64306932
      1.06966216	     -0.04773058	     -0.00044768	     -0.18953341	     -0.05595217	      0.88269303	     -0.00040825	     -0.20892301	     -0.00000000	      0.00000002	     43.92539451
      1.07090027	     -0.04766585	     -0.00044574	     -0.18946804	     -0.05595017	      0.88269680	     -0.00040745	     -0.20889551	     -0.00000000	      0.00000002	     44.05159956
      1.07213837	     -0.04760895	     -0.00044659	     -0.18941040	     -0.05594824	      0.88270048	     -0.00040665	     -0.20886911	     -0.00000000	      0.00000002	     44.31530622
      1.07337648	     -0.04755880	     -0.00044502	     -0.18935959	     -0.05594638	      0.88270408	     -0.00040585	     -0.20884383	     -0.00000000	      0.00000002	     44.40413855
      1.07461458	     -0.04751561	     -0.00044651	     -0.18931565	     -0.05594459	      0.88270757	     -0.00040507	     -0.20881966	     -0.00000000	      0.00000002	     44.65703357
      1.07585269	     -0.04747801	     -0.00044529	     -0.18927737	     -0.05594288	      0.88271096	     -0.00040428	     -0.20879661	     -0.00000000	      0.00000002	     44.71586361
      1.07709080	     -0.04744681	     -0.00044738	     -0.18924539	     -0.05594123	      0.88271424	     -0.00040351	     -0.20877464	     -0.00000000	      0.00000002	     44.96203050
      1.07832890	     -0.04742033	     -0.00044637	     -0.18921824	     -0.05593965	      0.88271741	     -0.00040274	     -0.20875375	     -0.00000000	      0.00000002	     44.99236262
      1.07956701	     -0.04740001	     -0.00044897	     -0.18919712	     -0.05593815	      0.88272046	     -0.00040198	     -0.20873390	     -0.00000000	      0.00000002	     45.23399358
      1.08080511	     -0.04738392	     -0.00044806	     -0.18918035	     -0.05593671	      0.88272338	     -0.00040123	     -0.20871509	     -0.00000000	      0.00000002	     45.23500625
      1.08204322	     -0.04737415	     -0.00045116	     -0.18916978	     -0.05593535	      0.88272618	     -0.00040049	     -0.20869730	     -0.00000000	      0.00000002	     45.47421389
      1.08315075	     -0.04736858	     -0.00045072	     -0.18916360	     -0.05593419	      0.88272858	     -0.00039984	     -0.20868224	     -0.00000000	      0.00000001	     45.46284535
      1.08425829	     -0.04736767	     -0.00045271	     -0.18916200	     -0.05593309	      0.88273088	     -0.00039920	     -0.20866797	     -0.00000000	      0.00000001	     45.60165105
      1.08561159	     -0.04737091	     -0.00045352	     -0.18916447	     -0.05593181	      0.88273354	     -0.00039842	     -0.20865160	     -0.00000000	      0.00000001	     45.66714852
      1.08696489	     -0.04738060	     -0.00045656	     -0.18917331	     -0.05593062	      0.88273605	     -0.00039766	     -0.20863637	     -0.00000000	      0.00000001	     45.85835395
      1.08809340	     -0.04739150	     -0.00045650	     -0.18918360	     -0.05592969	      0.88273802	     -0.00039703	     -0.20862453	     -0.00000000	      0.00000001	     45.84930263
      1.08922192	     -0.04740658	     -0.00045894	     -0.18919798	     -0.05592882	      0.88273988	     -0.00039642	     -0.20861347	     -0.00000000	      0.00000001	     45.96835268
      1.09057880	     -0.04742927	     -0.00046011	     -0.18921991	     -0.05592785	      0.88274198	     -0.00039569	     -0.20860121	     -0.00000000	      0.00000001	     46.00432369
      1.09193569	     -0.04745949	     -0.00046392	     -0.18924929	     -0.05592696	      0.88274392	     -0.00039498	     -0.20859008	     -0.00000000	      0.00000001	     46.17242762
      1.09302249	     -0.04748537	     -0.00046384	     -0.18927460	     -0.05592630	      0.88274537	     -0.00039443	     -0.20858198	     -0.00000000	      0.00000001	     46.14463175
      1.09410929	     -0.04751643	     -0.00046611	     -0.18930503	     -0.05592569	      0.88274672	     -0.00039388	     -0.20857457	     -0.00000000	      0.00000001	     46.22662662
      1.09551674	     -0.04756013	     -0.00046728	     -0.18934798	     -0.05592498	      0.88274834	     -0.00039319	     -0.20856602	     -0.00000000	      0.00000001	     46.26335802
      1.09692419	     -0.04761202	     -0.00047106	     -0.18939903	     -0.05592436	      0.88274980	     -0.00039252	     -0.20855859	     -0.00000000	      0.00000001	     46.38723108
      1.09797236	     -0.04765109	     -0.00047065	     -0.18943761	     -0.05592394	      0.88275079	     -0.00039204	     -0.20855380	     -0.00000000	      0.00000001	     46.35161996
      1.09902054	     -0.04769603	     -0.00047264	     -0.18948198	     -0.05592358	      0.88275170	     -0.00039156	     -0.20854961	     -0.00000000	      0.00000001	     46.38543358
      1.10049161	     -0.04776285	     -0.00047386	     -0.18954807	     -0.05592313	      0.88275284	     -0.00039092	     -0.20854477	     -0.00000000	      0.00000000	     46.39672651
      1.10181136	     -0.04783126	     -0.00047699	     -0.18961577	     -0.05592281	      0.88275373	     -0.00039036	     -0.20854144	     -0.00000000	      0.00000000	     46.41444977
      1.10313111	     -0.04790101	     -0.00047686	     -0.18968493	     -0.05592255	      0.88275451	     -0.00038982	     -0.20853908	     -0.00000000	      0.00000000	     46.40925221
      1.10419075	     -0.04796629	     -0.00048044	     -0.18974963	     -0.05592238	      0.88275505	     -0.00038941	     -0.20853786	     -0.00000000	      0.00000000	     46.37189499
      1.10525038	     -0.04803117	     -0.00048144	     -0.18981402	     -0.05592226	      0.88275551	     -0.00038900	     -0.20853727	     -0.00000000	      0.00000000	     46.34770528
      1.10666994	     -0.04812638	     -0.00048418	     -0.18990856	     -0.05592216	      0.88275603	     -0.00038848	     -0.20853743	     -0.00000000	      0.00000000	     46.28080323
      1.10808950	     -0.04822402	     -0.00048465	     -0.19000561	     -0.05592213	      0.88275642	     -0.00038799	     -0.20853870	     -0.00000000	      0.00000000	     46.26177287
      1.10912920	     -0.04830512	     -0.00048806	     -0.19008619	     -0.05592215	      0.88275663	     -0.00038764	     -0.20854030	     -0.00000000	      0.00000000	     46.12540821
      1.11016890	     -0.04838532	     -0.00048925	     -0.19016597	     -0.05592220	      0.88275678	     -0.00038731	     -0.20854249	     -0.00000000	      0.00000000	     46.06427937
      1.11164272	     -0.04850752	     -0.00049257	     -0.19028753	     -0.05592232	      0.88275689	     -0.00038686	     -0.20854659	     -0.00000000	      0.00000000	     45.90294881
      1.11290527	     -0.04861435	     -0.00049443	     -0.19039387	     -0.05592248	      0.88275689	     -0.00038650	     -0.20855102	     -0.00000000	     -0.00000000	     45.81956974
      1.11416781	     -0.04873024	     -0.00049800	     -0.19050922	     -0.05592269	      0.88275680	     -0.00038617	     -0.20855627	     -0.00000000	     -0.00000000	     45.59293574
      1.11543036	     -0.04884557	     -0.00049894	     -0.19062413	     -0.05592293	      0.88275663	     -0.00038585	     -0.20856241	     -0.00000000	     -0.00000000	     45.51164076
      1.11669290	     -0.04897335	     -0.00050322	     -0.19075140	     -0.05592321	      0.88275638	     -0.00038556	     -0.20856937	     -0.00000000	     -0.00000000	     45.19770069
      1.11780558	     -0.04908276	     -0.00050397	     -0.19086047	     -0.05592349	      0.88275609	     -0.00038532	     -0.20857622	     -0.00000000	     -0.00000000	     45.11506048
      1.11891827	     -0.04920121	     -0.00050705	     -0.19097853	     -0.05592379	      0.88275575	     -0.00038510	     -0.20858370	     -0.00000000	     -0.00000000	     44.85362207
      1.12026366	     -0.04934519	     -0.00050917	     -0.19112212	     -0.05592419	      0.88275524	     -0.00038486	     -0.20859361	     -0.00000000	     -0.00000000	     44.66163882
      1.12160904	     -0.04949956	     -0.00051344	     -0.19127605	     -0.05592462	      0.88275465	     -0.00038465	     -0.20860440	     -0.00000000	     -0.00000000	     44.27672533
      1.12274287	     -0.04962732	     -0.00051472	     -0.19140353	     -0.05592500	      0.88275409	     -0.00038449	     -0.20861421	     -0.00000000	     -0.00000000	     44.14776952
      1.12387670	     -0.04976305	     -0.00051813	     -0.19153894	     -0.05592540	      0.88275346	     -0.00038435	     -0.20862461	     -0.00000000	     -0.00000000	     43.82592679
      1.12501053	     -0.04989769	     -0.00052040	     -0.19167333	     -0.05592582	      0.88275278	     -0.00038423	     -0.20863559	     -0.00000000	     -0.00000000	     43.61672844
      1.12656881	     -0.05008838	     -0.00052491	     -0.19186364	     -0.05592641	      0.88275174	     -0.00038410	     -0.20865151	     -0.00000000	     -0.00000000	     43.18879303
      1.12773520	     -0.05022751	     -0.00052661	     -0.19200258	     -0.05592686	      0.88275088	     -0.00038403	     -0.20866399	     -0.00000000	     -0.00000001	     43.02944111
      1.12890160	     -0.05037164	     -0.00053005	     -0.19214648	     -0.05592733	      0.88274997	     -0.00038397	     -0.20867686	     -0.00000000	     -0.00000001	     42.67637452
      1.13006800	     -0.05051259	     -0.00053227	     -0.19228727	     -0.05592780	      0.88274898	     -0.00038394	     -0.20869008	     -0.00000000	     -0.00000001	     42.44758182
      1.13160515	     -0.05070203	     -0.00053660	     -0.19247649	     -0.05592842	      0.88274760	     -0.00038394	     -0.20870792	     -0.00000000	     -0.00000001	     41.97994852
      1.13276290	     -0.05083951	     -0.00053808	     -0.19261388	     -0.05592889	      0.88274649	     -0.00038396	     -0.20872163	     -0.00000000	     -0.00000001	     41.81174808
      1.13392064	     -0.05098123	     -0.00054125	     -0.19275548	     -0.05592935	      0.88274531	     -0.00038400	     -0.20873550	     -0.00000000	     -0.00000001	     41.44082569
      1.13532912	     -0.05114844	     -0.00054348	     -0.19292263	     -0.05592992	      0.88274381	     -0.00038408	     -0.20875257	     -0.00000000	     -0.00000001	     41.17423037
      1.13673760	     -0.05132102	     -0.00054795	     -0.19309510	     -0.05593047	      0.88274222	     -0.00038420	     -0.20876975	     -0.00000000	     -0.00000001	     40.63865258
      1.13780263	     -0.05144357	     -0.00054874	     -0.19321767	     -0.05593087	      0.88274097	     -0.00038430	     -0.20878283	     -0.00000000	     -0.00000001	     40.51231334
      1.13886766	     -0.05157054	     -0.00055133	     -0.19334463	     -0.05593127	      0.88273967	     -0.00038443	     -0.20879591	     -0.00000000	     -0.00000001	     40.18020428
      1.14039158	     -0.05174793	     -0.00055397	     -0.19352206	     -0.05593182	      0.88273773	     -0.00038464	     -0.20881467	     -0.00000000	     -0.00000001	     39.84000587
      1.14171990	     -0.05190439	     -0.00055747	     -0.19367854	     -0.05593227	      0.88273597	     -0.00038486	     -0.20883098	     -0.00000000	     -0.00000001	     39.40027721
      1.14304823	     -0.05205386	     -0.00055913	     -0.19382812	     -0.05593270	      0.88273415	     -0.00038511	     -0.20884727	     -0.00000000	     -0.00000001	     39.20163855
      1.14437655	     -0.05220860	     -0.00056335	     -0.19398290	     -0.05593310	      0.88273227	     -0.00038538	     -0.20886345	     -0.00000000	     -0.00000001	     38.68246966
      1.14553396	     -0.05233431	     -0.00056453	     -0.19410876	     -0.05593343	      0.88273059	     -0.00038565	     -0.20887748	     -0.00000000	     -0.00000001	     38.55617513
      1.14669138	     -0.05246370	     -0.00056768	     -0.19423824	     -0.05593373	      0.88272886	     -0.00038594	     -0.20889140	     -0.00000000	     -0.00000001	     38.17690388
      1.14809137	     -0.05261296	     -0.00057004	     -0.19438769	     -0.05593406	      0.88272672	     -0.00038632	     -0.20890809	     -0.00000000	     -0.00000001	     37.93828615
      1.14949136	     -0.05276416	     -0.00057430	     -0.19453902	     -0.05593435	      0.88272452	     -0.00038673	     -0.20892454	     -0.00000000	     -0.00000001	     37.44000585
      1.15066369	     -0.05288146	     -0.00057571	     -0.19465654	     -0.05593455	      0.88272264	     -0.00038710	     -0.20893818	     -0.00000000	     -0.00000001	     37.34682965
      1.15183602	     -0.05300136	     -0.00057898	     -0.19477660	     -0.05593473	      0.88272072	     -0.00038750	     -0.20895161	     -0.00000000	     -0.00000001	     36.97510465
      1.15325210	     -0.05313781	     -0.00058143	     -0.19491332	     -0.05593489	      0.88271837	     -0.00038801	     -0.20896761	     -0.00000000	     -0.00000001	     36.78264056
      1.15466817	     -0.05327560	     -0.00058584	     -0.19505133	     -0.05593500	      0.88271597	     -0.00038856	     -0.20898329	     -0.00000000	     -0.00000001	     36.26814651
      1.15582160	     -0.05337817	     -0.00058718	     -0.19515416	     -0.05593506	      0.88271399	     -0.00038902	     -0.20899588	     -0.00000000	     -0.00000001	     36.23811288
      1.15697503	     -0.05348429	     -0.00059039	     -0.19526051	     -0.05593507	      0.88271199	     -0.00038952	     -0.20900827	     -0.00000000	     -0.00000001	     35.88471934
      1.15843224	     -0.05361368	     -0.00059330	     -0.19539023	     -0.05593503	      0.88270943	     -0.00039017	     -0.20902378	     -0.00000000	     -0.00000001	     35.69971429
      1.15988945	     -0.05375075	     -0.00059847	     -0.19552756	     -0.05593493	      0.88270683	     -0.00039086	     -0.20903924	     -0.00000000	     -0.00000001	     35.13030499
      1.16102574	     -0.05385349	     -0.00060044	     -0.19563059	     -0.05593481	      0.88270479	     -0.00039142	     -0.20905145	     -0.00000000	     -0.00000001	     35.13813555
      1.16216204	     -0.05396424	     -0.00060419	     -0.19574157	     -0.05593464	      0.88270274	     -0.00039201	     -0.20906388	     -0.00000000	     -0.00000001	     34.77190574
      1.16366773	     -0.05411178	     -0.00060768	     -0.19588948	     -0.05593436	      0.88269999	     -0.00039281	     -0.20908091	     -0.00000000	     -0.00000001	     34.57085204
      1.16517343	     -0.05426810	     -0.00061234	     -0.19604616	     -0.05593400	      0.88269721	     -0.00039365	     -0.20909868	     -0.00000000	     -0.00000001	     33.92364336
      1.16628587	     -0.05437833	     -0.00061295	     -0.19615675	     -0.05593368	      0.88269515	     -0.00039430	     -0.20911241	     -0.00000000	     -0.00000001	     34.00535065
      1.16739831	     -0.05449475	     -0.00061476	     -0.19627352	     -0.05593332	      0.88269307	     -0.00039496	     -0.20912663	     -0.00000000	     -0.00000001	     33.65292742
      1.16897291	     -0.05465747	     -0.00061532	     -0.19643680	     -0.05593274	      0.88269010	     -0.00039592	     -0.20914767	     -0.00000000	     -0.00000001	     33.45019883
      1.17034130	     -0.05480320	     -0.00061609	     -0.19658304	     -0.05593215	      0.88268749	     -0.00039679	     -0.20916682	     -0.00000000	     -0.00000001	     32.92845613
      1.17170969	     -0.05494354	     -0.00061434	     -0.19672399	     -0.05593149	      0.88268486	     -0.00039768	     -0.20918681	     -0.00000000	     -0.00000001	     32.94361952
      1.17307807	     -0.05509037	     -0.00061438	     -0.19687139	     -0.05593076	      0.88268220	     -0.00039860	     -0.20920757	     -0.00000000	     -0.00000001	     32.24709208
      1.17430773	     -0.05521418	     -0.00061148	     -0.19699583	     -0.05593003	      0.88267978	     -0.00039945	     -0.20922690	     -0.00000000	     -0.00000001	     32.33019449
      1.17553738	     -0.05534311	     -0.00061025	     -0.19712536	     -0.05592924	      0.88267733	     -0.00040032	     -0.20924680	     -0.00000000	     -0.00000001	     31.80097524
      1.17676703	     -0.05546732	     -0.00060750	     -0.19725023	     -0.05592838	      0.88267485	     -0.00040121	     -0.20926728	     -0.00000000	     -0.00000001	     31.64222378
      1.17836702	     -0.05563176	     -0.00060496	     -0.19741551	     -0.05592716	      0.88267157	     -0.00040240	     -0.20929471	     -0.00000000	     -0.00000001	     30.99896593
      1.17964132	     -0.05575772	     -0.00060126	     -0.19754222	     -0.05592609	      0.88266891	     -0.00040337	     -0.20931724	     -0.00000000	     -0.00000001	     30.95944197
      1.18091562	     -0.05588891	     -0.00059935	     -0.19767412	     -0.05592495	      0.88266622	     -0.00040437	     -0.20934032	     -0.00000000	     -0.00000001	     30.37450638
      1.18218992	     -0.05601531	     -0.00059602	     -0.19780129	     -0.05592373	      0.88266347	     -0.00040539	     -0.20936397	     -0.00000000	     -0.00000001	     30.18323334
      1.18375117	     -0.05617445	     -0.00059355	     -0.19796134	     -0.05592212	      0.88266005	     -0.00040667	     -0.20939364	     -0.00000000	     -0.00000002	     29.49223535
      1.18501829	     -0.05629628	     -0.00058966	     -0.19808400	     -0.05592071	      0.88265722	     -0.00040774	     -0.20941826	     -0.00000000	     -0.00000002	     29.44108584
      1.18628541	     -0.05642144	     -0.00058752	     -0.19820994	     -0.05591922	      0.88265433	     -0.00040882	     -0.20944325	     -0.00000000	     -0.00000002	     28.87787333
      1.18755253	     -0.05654070	     -0.00058461	     -0.19833003	     -0.05591764	      0.88265140	     -0.00040994	     -0.20946861	     -0.00000000	     -0.00000002	     28.65090953
      1.18917155	     -0.05669855	     -0.00058281	     -0.19848889	     -0.05591548	      0.88264758	     -0.00041139	     -0.20950155	     -0.00000000	     -0.00000002	     27.99181587
      1.19044513	     -0.05681647	     -0.00057990	     -0.19860768	     -0.05591367	      0.88264451	     -0.00041256	     -0.20952790	     -0.00000000	     -0.00000002	     27.91164449
      1.19171872	     -0.05693806	     -0.00057890	     -0.19873010	     -0.05591177	      0.88264139	     -0.00041375	     -0.20955453	     -0.00000000	     -0.00000002	     27.41671855
      1.19299230	     -0.05705339	     -0.00057672	     -0.19884631	     -0.05590976	      0.88263822	     -0.00041496	     -0.20958139	     -0.00000000	     -0.00000002	     27.21572892
      1.19464940	     -0.05720392	     -0.00057538	     -0.19899796	     -0.05590699	      0.88263401	     -0.00041658	     -0.20961652	     -0.00000000	     -0.00000002	     26.65631655
      1.19592366	     -0.05731221	     -0.00057281	     -0.19910718	     -0.05590475	      0.88263072	     -0.00041784	     -0.20964363	     -0.00000000	     -0.00000002	     26.59593612
      1.19719792	     -0.05742382	     -0.00057204	     -0.19921968	     -0.05590239	      0.88262738	     -0.00041913	     -0.20967075	     -0.00000000	     -0.00000002	     26.18337699
      1.19847218	     -0.05752993	     -0.00057012	     -0.19932674	     -0.05589992	      0.88262399	     -0.00042044	     -0.20969786	     -0.00000000	     -0.00000002	     26.00622528
      1.20017552	     -0.05767264	     -0.00056888	     -0.19947070	     -0.05589645	      0.88261939	     -0.00042222	     -0.20973400	     -0.00000000	     -0.00000002	     25.52886041
      1.20145337	     -0.05777093	     -0.00056621	     -0.19957000	     -0.05589371	      0.88261589	     -0.00042358	     -0.20976101	     -0.00000000	     -0.00000002	     25.49651322
      1.20273122	     -0.05787126	     -0.00056522	     -0.19967130	     -0.05589086	      0.88261235	     -0.00042496	     -0.20978782	     -0.00000000	     -0.00000002	     25.16424555
      1.20427719	     -0.05798224	     -0.00056229	     -0.19978353	     -0.05588725	      0.88260802	     -0.00042665	     -0.20981997	     -0.00000000	     -0.00000002	     25.06415519
      1.20566743	     -0.05808284	     -0.00056123	     -0.19988522	     -0.05588385	      0.88260408	     -0.00042820	     -0.20984847	     -0.00000000	     -0.00000002	     24.67407438
      1.20705766	     -0.05817357	     -0.00055794	     -0.19997714	     -0.05588030	      0.88260011	     -0.00042977	     -0.20987661	     -0.00000000	     -0.00000002	     24.66212186
      1.20844790	     -0.05826805	     -0.00055710	     -0.20007273	     -0.05587661	      0.88259612	     -0.00043136	     -0.20990432	     -0.00000000	     -0.00000002	     24.29051626
      1.20983814	     -0.05835132	     -0.00055395	     -0.20015720	     -0.05587277	      0.88259210	     -0.00043297	     -0.20993164	     -0.00000000	     -0.00000002	     24.31403006
      1.21122837	     -0.05843913	     -0.00055339	     -0.20024614	     -0.05586878	      0.88258806	     -0.00043460	     -0.20995848	     -0.00000000	     -0.00000002	     23.95025666
      1.21261861	     -0.05851583	     -0.00055035	     -0.20032407	     -0.05586464	      0.88258401	     -0.00043624	     -0.20998493	     -0.00000000	     -0.00000002	     23.99057460
      1.21400885	     -0.05859690	     -0.00054996	     -0.20040629	     -0.05586034	      0.88257995	     -0.00043791	     -0.21001087	     -0.00000000	     -0.00000002	     23.64705854
      1.21539908	     -0.05866577	     -0.00054692	     -0.20047641	     -0.05585589	      0.88257589	     -0.00043959	     -0.21003639	     -0.00000000	     -0.00000002	     23.70548452
      1.21678932	     -0.05873859	     -0.00054661	     -0.20055040	     -0.05585129	      0.88257183	     -0.00044129	     -0.21006136	     -0.00000000	     -0.00000002	     23.37340180
      1.21817956	     -0.05880082	     -0.00054393	     -0.20061389	     -0.05584652	      0.88256778	     -0.00044301	     -0.21008592	     -0.00000000	     -0.00000002	     23.42870100
      1.21956979	     -0.05886873	     -0.00054390	     -0.20068297	     -0.05584160	      0.88256375	     -0.00044474	     -0.21011004	     -0.00000000	     -0.00000002	     23.11521106
      1.22096003	     -0.05892502	     -0.00054102	     -0.20074054	     -0.05583652	      0.88255974	     -0.00044649	     -0.21013378	     -0.00000000	     -0.00000002	     23.18880011
      1.22235026	     -0.05898538	     -0.00054036	     -0.20080212	     -0.05583128	      0.88255576	     -0.00044825	     -0.21015703	     -0.00000000	     -0.00000002	     22.89700976
      1.22374050	     -0.05903444	     -0.00053710	     -0.20085248	     -0.05582588	      0.88255180	     -0.00045003	     -0.21017986	     -0.00000000	     -0.00000002	     22.97561638
      1.22513074	     -0.05908656	     -0.00053621	     -0.20090584	     -0.05582032	      0.88254788	     -0.00045181	     -0.21020216	     -0.00000000	     -0.00000002	     22.72327196
      1.22652097	     -0.05912427	     -0.00053394	     -0.20094485	     -0.05581459	      0.88254400	     -0.00045361	     -0.21022400	     -0.00000000	     -0.00000002	     22.80809907
      1.22791121	     -0.05916890	     -0.00053446	     -0.20099069	     -0.05580870	      0.88254017	     -0.00045542	     -0.21024544	     -0.00000000	     -0.00000002	     22.54853222
      1.22930145	     -0.05920476	     -0.00053256	     -0.20102784	     -0.05580265	      0.88253638	     -0.00045724	     -0.21026661	     -0.00000000	     -0.00000002	     22.62267493
      1.23069168	     -0.05924297	     -0.00053185	     -0.20106730	     -0.05579644	      0.88253264	     -0.00045907	     -0.21028739	     -0.00000000	     -0.00000002	     22.40943616
      1.23208192	     -0.05927128	     -0.00052914	     -0.20109695	     -0.05579006	      0.88252896	     -0.00046091	     -0.21030777	     -0.00000000	     -0.00000002	     22.48939656
      1.23347216	     -0.05930204	     -0.00052861	     -0.20112897	     -0.05578351	      0.88252534	     -0.00046276	     -0.21032766	     -0.00000000	     -0.00000002	     22.33055942
      1.23486239	     -0.05932415	     -0.00052659	     -0.20115240	     -0.05577680	      0.88252178	     -0.00046461	     -0.21034708	     -0.00000000	     -0.00000002	     22.41288140
      1.23625263	     -0.05934683	     -0.00052613	     -0.20117636	     -0.05576992	      0.88251829	     -0.00046648	     -0.21036592	     -0.00000000	     -0.00000002	     22.29710621
      1.23764286	     -0.05935813	     -0.00052451	     -0.20118897	     -0.05576288	      0.88251486	     -0.00046834	     -0.21038410	     -0.00000000	     -0.00000002	     22.40417026
      1.23903310	     -0.05936662	     -0.00052453	     -0.20119874	     -0.05575567	      0.88251151	     -0.00047022	     -0.21040142	     -0.00000000	     -0.00000002	     22.33718798
      1.24042334	     -0.05936523	     -0.00052333	     -0.20119866	     -0.05574829	      0.88250824	     -0.00047210	     -0.21041783	     -0.00000000	     -0.00000002	     22.41947148
      1.24210735	     -0.05936100	     -0.00052437	     -0.20119596	     -0.05573913	      0.88250438	     -0.00047438	     -0.21043634	     -0.00000000	     -0.00000002	     22.35834308
      1.24334764	     -0.05934349	     -0.00052290	     -0.20117965	     -0.05573223	      0.88250161	     -0.00047606	     -0.21044895	     -0.00000000	     -0.00000002	     22.52118997
      1.24458793	     -0.05932190	     -0.00052297	     -0.20115920	     -0.05572520	      0.88249892	     -0.00047775	     -0.21046048	     -0.00000000	     -0.00000001	     22.53572107
      1.24624391	     -0.05926828	     -0.00052096	     -0.20110718	     -0.05571560	      0.88249544	     -0.00048001	     -0.21047392	     -0.00000000	     -0.00000001	     22.69659639
      1.24772138	     -0.05920453	     -0.00052013	     -0.20104483	     -0.05570685	      0.88249246	     -0.00048202	     -0.21048368	     -0.00000000	     -0.00000001	     22.77060940
      1.24919885	     -0.05911155	     -0.00051556	     -0.20095336	     -0.05569791	      0.88248959	     -0.00048404	     -0.21049109	     -0.00000000	     -0.00000001	     23.02646310
      1.25048834	     -0.05902120	     -0.00051357	     -0.20086425	     -0.05568997	      0.88248720	     -0.00048580	     -0.21049525	     -0.00000000	     -0.00000001	     23.11467190
      1.25177784	     -0.05890892	     -0.00050853	     -0.20075329	     -0.05568189	      0.88248491	     -0.00048757	     -0.21049715	     -0.00000000	     -0.00000001	     23.34184162
      1.25306733	     -0.05878525	     -0.00050462	     -0.20063090	     -0.05567368	      0.88248273	     -0.00048933	     -0.21049656	     -0.00000000	     -0.00000001	     23.55006509
      1.25480780	     -0.05859216	     -0.00049739	     -0.20043954	     -0.05566240	      0.88247997	     -0.00049171	     -0.21049173	     -0.00000000	     -0.00000001	     23.89958900
      1.25610610	     -0.05843560	     -0.00049401	     -0.20028420	     -0.05565383	      0.88247807	     -0.00049349	     -0.21048495	     -0.00000000	     -0.00000001	     24.18161971
      1.25740441	     -0.05825929	     -0.00048856	     -0.20010913	     -0.05564514	      0.88247630	     -0.00049526	     -0.21047540	     -0.00000000	     -0.00000001	     24.50188095
      1.25870272	     -0.05807315	     -0.00048463	     -0.19992415	     -0.05563633	      0.88247467	     -0.00049704	     -0.21046299	     -0.00000000	     -0.00000001	     24.84382868
      1.26042046	     -0.05780299	     -0.00047762	     -0.19965553	     -0.05562450	      0.88247276	     -0.00049938	     -0.21044219	     -0.00000000	     -0.00000001	     25.31644423
      1.26166262	     -0.05760135	     -0.00047559	     -0.19945486	     -0.05561583	      0.88247155	     -0.00050108	     -0.21042400	     -0.00000000	     -0.00000001	     25.70887891
      1.26290478	     -0.05738711	     -0.00047179	     -0.19924161	     -0.05560706	      0.88247049	     -0.00050277	     -0.21040331	     -0.00000000	     -0.00000001	     26.07757141
      1.26448052	     -0.05710991	     -0.00046955	     -0.19896553	     -0.05559581	      0.88246939	     -0.00050492	     -0.21037356	     -0.00000000	     -0.00000000	     26.59540023
      1.26583783	     -0.05685790	     -0.00046560	     -0.19871449	     -0.05558601	      0.88246866	     -0.00050676	     -0.21034494	     -0.00000000	     -0.00000000	     27.02168391
      1.26719514	     -0.05660502	     -0.00046490	     -0.19846244	     -0.05557611	      0.88246815	     -0.00050860	     -0.21031360	     -0.00000000	     -0.00000000	     27.50622417
      1.26855245	     -0.05634025	     -0.00046117	     -0.19819853	     -0.05556613	      0.88246785	     -0.00051043	     -0.21027971	     -0.00000000	     -0.00000000	     27.95344970
      1.26990975	     -0.05607690	     -0.00046102	     -0.19793589	     -0.05555606	      0.88246777	     -0.00051226	     -0.21024333	     -0.00000000	      0.00000000	     28.44230897
      1.27126706	     -0.05580319	     -0.00045692	     -0.19766295	     -0.05554592	      0.88246792	     -0.00051408	     -0.21020467	     -0.00000000	      0.00000000	     28.89373775
      1.27262437	     -0.05553368	     -0.00045708	     -0.19739403	     -0.05553571	      0.88246830	     -0.00051589	     -0.21016381	     -0.00000000	      0.00000000	     29.37623794
      1.27380396	     -0.05529079	     -0.00045304	     -0.19715174	     -0.05552678	      0.88246882	     -0.00051746	     -0.21012666	     -0.00000000	      0.00000000	     29.77129287
      1.27498356	     -0.05504995	     -0.00045193	     -0.19691137	     -0.05551782	      0.88246951	     -0.00051902	     -0.21008804	     -0.00000000	      0.00000000	     30.18578166
      1.27644408	     -0.05474548	     -0.00044827	     -0.19660750	     -0.05550666	      0.88247062	     -0.00052095	     -0.21003830	     -0.00000000	      0.00000001	     30.72171739
      1.27790460	     -0.05444244	     -0.00044749	     -0.19630490	     -0.05549546	      0.88247199	     -0.00052286	     -0.20998653	     -0.00000000	      0.00000001	     31.24529558
      1.27904218	     -0.05419957	     -0.00044335	     -0.19606246	     -0.05548670	      0.88247324	     -0.00052434	     -0.20994494	     -0.00000000	      0.00000001	     31.67074052
      1.28017977	     -0.05395981	     -0.00044204	     -0.19582299	     -0.05547792	      0.88247466	     -0.00052581	     -0.20990229	     -0.00000000	      0.00000001	     32.07136947
      1.28167863	     -0.05364103	     -0.00043827	     -0.19550460	     -0.05546633	      0.88247676	     -0.00052773	     -0.20984465	     -0.00000000	      0.00000001	     32.63596055
      1.28302702	     -0.05335510	     -0.00043618	     -0.19521893	     -0.05545588	      0.88247888	     -0.00052944	     -0.20979149	     -0.00000000	      0.00000001	     33.12095756
      1.28437541	     -0.05306643	     -0.00043106	     -0.19493056	     -0.05544541	      0.88248120	     -0.00053114	     -0.20973724	     -0.00000000	      0.00000001	     33.65981021
      1.28553060	     -0.05282172	     -0.00043037	     -0.19468595	     -0.05543644	      0.88248336	     -0.00053259	     -0.20968996	     -0.00000000	      0.00000001	     34.05170999
      1.28668578	     -0.05257661	     -0.00042729	     -0.19444099	     -0.05542747	      0.88248566	     -0.00053402	     -0.20964209	     -0.00000000	      0.00000001	     34.48179031
      1.28808430	     -0.05228481	     -0.00042564	     -0.19414925	     -0.05541661	      0.88248864	     -0.00053574	     -0.20958347	     -0.00000000	      0.00000001	     34.97792291
      1.28948281	     -0.05199318	     -0.00042110	     -0.19385770	     -0.05540576	      0.88249181	     -0.00053744	     -0.20952425	     -0.00000000	      0.00000002	     35.52720246
      1.29058366	     -0.05176642	     -0.00042038	     -0.19363089	     -0.05539724	      0.88249444	     -0.00053877	     -0.20947725	     -0.00000000	      0.00000002	     35.90318683
      1.29168451	     -0.05153856	     -0.00041716	     -0.19340302	     -0.05538872	      0.88249717	     -0.00054008	     -0.20942993	     -0.00000000	      0.00000002	     36.31961456
      1.29313223	     -0.05124137	     -0.00041446	     -0.19310573	     -0.05537756	      0.88250093	     -0.00054179	     -0.20936726	     -0.00000000	      0.00000002	     36.85113286
      1.29457995	     -0.05094522	     -0.00040915	     -0.19280950	     -0.05536642	      0.88250486	     -0.00054348	     -0.20930417	     -0.00000000	      0.00000002	     37.40997543
      1.29560976	     -0.05073819	     -0.00040821	     -0.19260229	     -0.05535853	      0.88250775	     -0.00054467	     -0.20925907	     -0.00000000	      0.00000002	     37.75253402
      1.29663957	     -0.05053251	     -0.00040523	     -0.19239647	     -0.05535066	      0.88251072	     -0.00054584	     -0.20921382	     -0.00000000	      0.00000002	     38.12622585
      1.29818161	     -0.05022774	     -0.00040203	     -0.19209140	     -0.05533892	      0.88251529	     -0.00054759	     -0.20914583	     -0.00000000	      0.00000002	     38.68250307
      1.29945576	     -0.04997763	     -0.00039779	     -0.19184104	     -0.05532928	      0.88251917	     -0.00054900	     -0.20908948	     -0.00000000	      0.00000002	     39.14776221
      1.30072991	     -0.04973138	     -0.00039536	     -0.19159446	     -0.05531968	      0.88252314	     -0.00055041	     -0.20903302	     -0.00000000	      0.00000002	     39.60565247
      1.30200405	     -0.04948679	     -0.00039036	     -0.19134957	     -0.05531014	      0.88252718	     -0.00055179	     -0.20897654	     -0.00000000	      0.00000002	     40.07059420
      1.30327820	     -0.04924538	     -0.00038862	     -0.19110772	     -0.05530066	      0.88253130	     -0.00055316	     -0.20892005	     -0.00000000	      0.00000002	     40.53212937
      1.30434818	     -0.04904284	     -0.00038406	     -0.19090488	     -0.05529274	      0.88253481	     -0.00055429	     -0.20887263	     -0.00000000	      0.00000002	     40.90631815
      1.30541815	     -0.04884178	     -0.00038155	     -0.19070343	     -0.05528487	      0.88253835	     -0.00055541	     -0.20882521	     -0.00000000	      0.00000002	     41.28959740
      1.30679868	     -0.04858425	     -0.00037673	     -0.19044541	     -0.05527479	      0.88254297	     -0.00055683	     -0.20876406	     -0.00000000	      0.00000002	     41.78436639
      1.30817921	     -0.04833073	     -0.00037318	     -0.19019131	     -0.05526480	      0.88254764	     -0.00055823	     -0.20870300	     -0.00000000	      0.00000002	     42.29171836
      1.30922295	     -0.04814077	     -0.00036770	     -0.19000097	     -0.05525730	      0.88255120	     -0.00055928	     -0.20865694	     -0.00000000	      0.00000002	     42.63160860
      1.31026668	     -0.04795296	     -0.00036395	     -0.18981270	     -0.05524986	      0.88255477	     -0.00056031	     -0.20861099	     -0.00000000	      0.00000002	     43.00033110
      1.31168940	     -0.04769933	     -0.00035755	     -0.18955845	     -0.05523980	      0.88255967	     -0.00056170	     -0.20854856	     -0.00000000	      0.00000002	     43.51582014
      1.31296188	     -0.04747505	     -0.00035350	     -0.18933352	     -0.05523090	      0.88256406	     -0.00056292	     -0.20849294	     -0.00000000	      0.00000002	     43.99840716
      1.31423436	     -0.04725182	     -0.00034687	     -0.18910969	     -0.05522210	      0.88256847	     -0.00056412	     -0.20843754	     -0.00000000	      0.00000002	     44.48553391
      1.31529803	     -0.04706653	     -0.00034412	     -0.18892379	     -0.05521481	      0.88257215	     -0.00056510	     -0.20839139	     -0.00000000	      0.00000002	     44.88519744
      1.31636169	     -0.04688387	     -0.00033982	     -0.18874054	     -0.05520759	      0.88257583	     -0.00056608	     -0.20834543	     -0.00000000	      0.00000002	     45.27164847
      1.31769998	     -0.04665504	     -0.00033679	     -0.18851087	     -0.05519860	      0.88258047	     -0.00056728	     -0.20828794	     -0.00000000	      0.00000002	     45.76772618
      1.31903828	     -0.04643295	     -0.00033177	     -0.18828795	     -0.05518974	      0.88258509	     -0.00056847	     -0.20823097	     -0.00000000	      0.00000002	     46.22962887
      1.32006491	     -0.04626657	     -0.00033028	     -0.18812084	     -0.05518302	      0.88258863	     -0.00056936	     -0.20818768	     -0.00000000	      0.00000002	     46.59105323
      1.32109154	     -0.04610275	     -0.00032676	     -0.18795633	     -0.05517637	      0.88259215	     -0.00057024	     -0.20814477	     -0.00000000	      0.00000002	     46.94759616
      1.32247738	     -0.04588633	     -0.00032296	     -0.18773892	     -0.05516751	      0.88259690	     -0.00057140	     -0.20808746	     -0.00000000	      0.00000002	     47.43630929
      1.32386322	     -0.04567639	     -0.00031679	     -0.18752802	     -0.05515880	      0.88260162	     -0.00057254	     -0.20803091	     -0.00000000	      0.00000002	     47.90339269
      1.32482824	     -0.04553510	     -0.00031497	     -0.18738596	     -0.05515282	      0.88260489	     -0.00057332	     -0.20799202	     -0.00000000	      0.00000002	     48.21728081
      1.32579326	     -0.04539775	     -0.00031132	     -0.18724789	     -0.05514691	      0.88260815	     -0.00057409	     -0.20795359	     -0.00000000	      0.00000002	     48.52079327
      1.32727843	     -0.04519481	     -0.00030654	     -0.18704377	     -0.05513795	      0.88261313	     -0.00057525	     -0.20789538	     -0.00000000	      0.00000002	     48.98737986
      1.32849732	     -0.04503666	     -0.00030151	     -0.18688465	     -0.05513074	      0.88261718	     -0.00057618	     -0.20784855	     -0.00000000	      0.00000002	     49.33209706
      1.32971621	     -0.04488759	     -0.00029832	     -0.18673454	     -0.05512364	      0.88262120	     -0.00057708	     -0.20780266	     -0.00000000	      0.00000002	     49.69207348
      1.33093511	     -0.04474862	     -0.00029299	     -0.18659457	     -0.05511667	      0.88262519	     -0.00057797	     -0.20775782	     -0.00000000	      0.00000002	     49.97918901
      1.33202291	     -0.04463489	     -0.00029095	     -0.18647985	     -0.05511055	      0.88262871	     -0.00057875	     -0.20771880	     -0.00000000	      0.00000002	     50.25518827
      1.33311072	     -0.04453097	     -0.00028710	     -0.18637497	     -0.05510453	      0.88263220	     -0.00057951	     -0.20768083	     -0.00000000	      0.00000002	     50.46461529
      1.33419852	     -0.04443647	     -0.00028482	     -0.18627945	     -0.05509862	      0.88263565	     -0.00058026	     -0.20764399	     -0.00000000	      0.00000002	     50.70033375
      1.33558269	     -0.04432838	     -0.00028055	     -0.18617008	     -0.05509124	      0.88263998	     -0.00058118	     -0.20759883	     -0.00000000	      0.00000002	     50.94669858
      1.33668108	     -0.04425168	     -0.00027907	     -0.18609231	     -0.05508551	      0.88264337	     -0.00058190	     -0.20756439	     -0.00000000	      0.00000002	     51.18063239
      1.33777946	     -0.04418239	     -0.00027588	     -0.18602199	     -0.05507988	      0.88264671	     -0.00058260	     -0.20753118	     -0.00000000	      0.00000002	     51.34172530
      1.33887784	     -0.04412038	     -0.00027414	     -0.18595889	     -0.05507436	      0.88265000	     -0.00058328	     -0.20749921	     -0.00000000	      0.00000002	     51.53989248
      1.34025943	     -0.04405236	     -0.00027056	     -0.18588954	     -0.05506756	      0.88265406	     -0.00058412	     -0.20746074	     -0.00000000	      0.00000002	     51.71751455
      1.34133883	     -0.04400716	     -0.00026951	     -0.18584325	     -0.05506237	      0.88265717	     -0.00058475	     -0.20743203	     -0.00000000	      0.00000002	     51.90736706
      1.34241824	     -0.04396840	     -0.00026662	     -0.18580345	     -0.05505729	      0.88266022	     -0.00058537	     -0.20740449	     -0.00000000	      0.00000002	     52.00011179
      1.34349764	     -0.04393621	     -0.00026498	     -0.18577018	     -0.05505230	      0.88266321	     -0.00058598	     -0.20737811	     -0.00000000	      0.00000002	     52.13597241
      1.34493533	     -0.04390336	     -0.00026155	     -0.18573592	     -0.05504582	      0.88266709	     -0.00058676	     -0.20734478	     -0.00000000	      0.00000002	     52.23845675
      1.34600583	     -0.04388588	     -0.00026093	     -0.18571734	     -0.05504112	      0.88266990	     -0.00058732	     -0.20732129	     -0.00000000	      0.00000002	     52.37413458
      1.34707634	     -0.04387462	     -0.00025883	     -0.18570503	     -0.05503652	      0.88267265	     -0.00058787	     -0.20729895	     -0.00000000	      0.00000002	     52.40985331
      1.34838292	     -0.04386966	     -0.00025789	     -0.18569873	     -0.05503103	      0.88267591	     -0.00058852	     -0.20727326	     -0.00000000	      0.00000002	     52.53173351
      1.34954809	     -0.04387269	     -0.00025533	     -0.18570063	     -0.05502627	      0.88267872	     -0.00058907	     -0.20725179	     -0.00000000	      0.00000002	     52.52927929
      1.35071326	     -0.04388268	     -0.00025499	     -0.18570942	     -0.05502162	      0.88268145	     -0.00058962	     -0.20723168	     -0.00000000	      0.00000002	     52.64561441
      1.35187843	     -0.04389954	     -0.00025244	     -0.18572516	     -0.05501710	      0.88268409	     -0.00059014	     -0.20721289	     -0.00000000	      0.00000002	     52.61086283
      1.35304360	     -0.04392340	     -0.00025253	     -0.18574782	     -0.05501268	      0.88268664	     -0.00059064	     -0.20719542	     -0.00000000	      0.00000001	     52.71511101
      1.35420877	     -0.04395408	     -0.00025036	     -0.18577738	     -0.05500839	      0.88268910	     -0.00059113	     -0.20717926	     -0.00000000	      0.00000001	     52.63744441
      1.35537394	     -0.04399156	     -0.00025085	     -0.18581368	     -0.05500420	      0.88269146	     -0.00059160	     -0.20716441	     -0.00000000	      0.00000001	     52.72175317
      1.35653911	     -0.04403554	     -0.00024871	     -0.18585656	     -0.05500013	      0.88269373	     -0.00059205	     -0.20715084	     -0.00000000	      0.00000001	     52.59971216
      1.35770428	     -0.04408560	     -0.00024908	     -0.18590546	     -0.05499617	      0.88269589	     -0.00059248	     -0.20713856	     -0.00000000	      0.00000001	     52.65694261
      1.35886945	     -0.04414228	     -0.00024670	     -0.18596108	     -0.05499232	      0.88269796	     -0.00059290	     -0.20712755	     -0.00000000	      0.00000001	     52.47867753
      1.36003462	     -0.04420517	     -0.00024737	     -0.18602282	     -0.05498858	      0.88269994	     -0.00059329	     -0.20711780	     -0.00000000	      0.00000001	     52.50318527
      1.36119979	     -0.04427401	     -0.00024511	     -0.18609062	     -0.05498494	      0.88270181	     -0.00059367	     -0.20710928	     -0.00000000	      0.00000001	     52.27396045
      1.36236495	     -0.04434870	     -0.00024600	     -0.18616419	     -0.05498141	      0.88270358	     -0.00059404	     -0.20710198	     -0.00000000	      0.00000001	     52.26326770
      1.36353012	     -0.04442902	     -0.00024387	     -0.18624349	     -0.05497798	      0.88270525	     -0.00059438	     -0.20709587	     -0.00000000	      0.00000001	     51.98643567
      1.36469529	     -0.04451482	     -0.00024497	     -0.18632819	     -0.05497465	      0.88270683	     -0.00059471	     -0.20709093	     -0.00000000	      0.00000001	     51.94290765
      1.36586046	     -0.04460586	     -0.00024300	     -0.18641825	     -0.05497142	      0.88270830	     -0.00059502	     -0.20708713	     -0.00000000	      0.00000001	     51.62562361
      1.36702563	     -0.04470202	     -0.00024423	     -0.18651334	     -0.05496829	      0.88270968	     -0.00059531	     -0.20708444	     -0.00000000	      0.00000001	     51.55022608
      1.36819080	     -0.04480307	     -0.00024245	     -0.18661343	     -0.05496525	      0.88271096	     -0.00059559	     -0.20708284	     -0.00000000	      0.00000001	     51.20108046
      1.36935597	     -0.04490878	     -0.00024379	     -0.18671811	     -0.05496231	      0.88271215	     -0.00059585	     -0.20708230	     -0.00000000	      0.00000001	     51.09721364
      1.37052114	     -0.04501892	     -0.00024225	     -0.18682731	     -0.05495946	      0.88271324	     -0.00059609	     -0.20708279	     -0.00000000	      0.00000001	     50.72757149
      1.37168631	     -0.04513330	     -0.00024370	     -0.18694069	     -0.05495670	      0.88271424	     -0.00059631	     -0.20708428	     -0.00000000	      0.00000001	     50.59871879
      1.37285148	     -0.04525200	     -0.00024266	     -0.18705849	     -0.05495403	      0.88271514	     -0.00059652	     -0.20708674	     -0.00000000	      0.00000001	     50.21611663
      1.37401665	     -0.04537465	     -0.00024446	     -0.18718016	     -0.05495144	      0.88271596	     -0.00059671	     -0.20709013	     -0.00000000	      0.00000000	     50.06260915
      1.37518181	     -0.04550075	     -0.00024386	     -0.18730539	     -0.05494893	      0.88271669	     -0.00059689	     -0.20709442	     -0.00000000	      0.00000000	     49.67421475
      1.37634698	     -0.04563021	     -0.00024569	     -0.18743392	     -0.05494650	      0.88271733	     -0.00059705	     -0.20709957	      0.00000000	      0.00000000	     49.49309197
      1.37751215	     -0.04576291	     -0.00024544	     -0.18756576	     -0.05494416	      0.88271789	     -0.00059719	     -0.20710556	      0.00000000	      0.00000000	     49.10083403
      1.37867732	     -0.04589864	     -0.00024728	     -0.18770061	     -0.05494189	      0.88271837	     -0.00059731	     -0.20711235	      0.00000000	      0.00000000	     48.89220186
      1.37984249	     -0.04603725	     -0.00024738	     -0.18783841	     -0.05493969	      0.88271877	     -0.00059742	     -0.20711991	      0.00000000	      0.00000000	     48.50054084
      1.38100766	     -0.04617860	     -0.00024896	     -0.18797892	     -0.05493756	      0.88271909	     -0.00059752	     -0.20712821	      0.00000000	      0.00000000	     48.26526766
      1.38217283	     -0.04632248	     -0.00024892	     -0.18812204	     -0.05493550	      0.88271934	     -0.00059759	     -0.20713722	      0.00000000	      0.00000000	     47.88092894
      1.38333800	     -0.04646873	     -0.00025006	     -0.18826751	     -0.05493350	      0.88271952	     -0.00059765	     -0.20714691	      0.00000000	      0.00000000	     47.62323855
      1.38450317	     -0.04661789	     -0.00025041	     -0.18841595	     -0.05493157	      0.88271963	     -0.00059770	     -0.20715725	      0.00000000	      0.00000000	     47.24056918
      1.38593147	     -0.04680406	     -0.00025285	     -0.18860119	     -0.05492929	      0.88271967	     -0.00059773	     -0.20717076	      0.00000000	     -0.00000000	     46.95049265
      1.38699967	     -0.04694512	     -0.00025287	     -0.18874164	     -0.05492763	      0.88271964	     -0.00059774	     -0.20718144	      0.00000000	     -0.00000000	     46.51127390
      1.38806787	     -0.04708772	     -0.00025466	     -0.18888360	     -0.05492603	      0.88271957	     -0.00059774	     -0.20719258	      0.00000000	     -0.00000000	     46.25240336
      1.38945503	     -0.04727513	     -0.00025585	     -0.18907024	     -0.05492401	      0.88271939	     -0.00059772	     -0.20720771	      0.00000000	     -0.00000000	     45.77619818
      1.39084218	     -0.04746461	     -0.00025923	     -0.18925891	     -0.05492205	      0.88271914	     -0.00059768	     -0.20722355	      0.00000000	     -0.00000000	     45.53575608
      1.39184979	     -0.04760327	     -0.00025937	     -0.18939709	     -0.05492068	      0.88271891	     -0.00059763	     -0.20723547	      0.00000000	     -0.00000000	     45.05951956
      1.39285739	     -0.04774263	     -0.00026128	     -0.18953592	     -0.05491933	      0.88271864	     -0.00059757	     -0.20724772	      0.00000000	     -0.00000000	     44.79141408
      1.39434671	     -0.04794949	     -0.00026343	     -0.18974205	     -0.05491740	      0.88271819	     -0.00059747	     -0.20726636	      0.00000000	     -0.00000000	     44.28468938
      1.39561603	     -0.04812603	     -0.00026685	     -0.18991796	     -0.05491580	      0.88271774	     -0.00059736	     -0.20728271	      0.00000000	     -0.00000000	     43.97500205
      1.39688536	     -0.04830156	     -0.00026785	     -0.19009297	     -0.05491425	      0.88271724	     -0.00059724	     -0.20729941	      0.00000000	     -0.00000000	     43.46201439
      1.39815469	     -0.04847714	     -0.00027111	     -0.19026798	     -0.05491273	      0.88271670	     -0.00059710	     -0.20731645	      0.00000000	     -0.00000000	     43.21676155
      1.39928100	     -0.04863353	     -0.00027196	     -0.19042395	     -0.05491141	      0.88271618	     -0.00059696	     -0.20733179	      0.00000000	     -0.00000000	     42.71251336
      1.40040730	     -0.04878925	     -0.00027477	     -0.19057921	     -0.05491011	      0.88271563	     -0.00059680	     -0.20734729	      0.00000000	     -0.00000000	     42.44610902
      1.40153361	     -0.04894365	     -0.00027634	     -0.19073322	     -0.05490884	      0.88271504	     -0.00059664	     -0.20736290	      0.00000000	     -0.00000000	     42.04414628
      1.40303984	     -0.04914896	     -0.00028012	     -0.19093800	     -0.05490717	      0.88271421	     -0.00059639	     -0.20738387	      0.00000000	     -0.00000000	     41.67010315
      1.40420776	     -0.04930649	     -0.00028148	     -0.19109518	     -0.05490589	      0.88271354	     -0.00059619	     -0.20740016	      0.00000000	     -0.00000000	     41.19094486
      1.40537567	     -0.04946256	     -0.00028464	     -0.19125087	     -0.05490463	      0.88271284	     -0.00059597	     -0.20741644	      0.00000000	     -0.00000000	     40.92053741
      1.40654359	     -0.04961699	     -0.00028666	     -0.19140499	     -0.05490338	      0.88271211	     -0.00059574	     -0.20743268	      0.00000000	     -0.00000000	     40.50401690
      1.40801206	     -0.04980876	     -0.00029097	     -0.19159634	     -0.05490182	      0.88271116	     -0.00059543	     -0.20745300	      0.00000000	     -0.00000000	     40.17763575
      1.40917073	     -0.04995795	     -0.00029290	     -0.19174526	     -0.05490059	      0.88271038	     -0.00059517	     -0.20746892	      0.00000000	     -0.00000000	     39.69745066
      1.41032940	     -0.05010519	     -0.00029687	     -0.19189220	     -0.05489938	      0.88270959	     -0.00059490	     -0.20748471	      0.00000000	     -0.00000000	     39.44824808
      1.41148806	     -0.05025022	     -0.00030003	     -0.19203698	     -0.05489816	      0.88270878	     -0.00059462	     -0.20750035	      0.00000000	     -0.00000000	     39.05485883
      1.41301636	     -0.05043786	     -0.00030612	     -0.19222426	     -0.05489655	      0.88270767	     -0.00059423	     -0.20752071	      0.00000000	     -0.00000000	     38.74712250
      1.41418099	     -0.05057780	     -0.00030956	     -0.19236398	     -0.05489532	      0.88270682	     -0.00059392	     -0.20753600	      0.00000000	     -0.00000001	     38.27250343
      1.41534562	     -0.05071501	     -0.00031506	     -0.19250094	     -0.05489408	      0.88270595	     -0.00059360	     -0.20755106	      0.00000000	     -0.00000001	     38.06100640
      1.41651025	     -0.05084932	     -0.00031989	     -0.19263503	     -0.05489284	      0.88270506	     -0.00059327	     -0.20756589	      0.00000000	     -0.00000001	     37.68912571
      1.41807169	     -0.05102463	     -0.00032832	     -0.19281002	     -0.05489116	      0.88270385	     -0.00059281	     -0.20758537	      0.00000000	     -0.00000001	     37.43939403
      1.41923519	     -0.05115147	     -0.00033345	     -0.19293668	     -0.05488989	      0.88270294	     -0.00059245	     -0.20759957	      0.00000000	     -0.00000001	     36.97220423
      1.42039869	     -0.05127506	     -0.00034058	     -0.19306004	     -0.05488860	      0.88270201	     -0.00059209	     -0.20761351	      0.00000000	     -0.00000001	     36.81099485
      1.42181629	     -0.05142108	     -0.00034828	     -0.19320584	     -0.05488701	      0.88270087	     -0.00059164	     -0.20763011	      0.00000000	     -0.00000001	     36.34938468
      1.42308866	     -0.05154781	     -0.00035731	     -0.19333233	     -0.05488557	      0.88269984	     -0.00059122	     -0.20764466	      0.00000000	     -0.00000001	     36.27597469
      1.42436104	     -0.05167030	     -0.00036460	     -0.19345464	     -0.05488409	      0.88269879	     -0.00059079	     -0.20765887	      0.00000000	     -0.00000001	     35.78040640
      1.42563341	     -0.05178853	     -0.00037448	     -0.19357265	     -0.05488259	      0.88269774	     -0.00059036	     -0.20767274	      0.00000000	     -0.00000001	     35.76367083
      1.42690578	     -0.05190239	     -0.00038233	     -0.19368636	     -0.05488107	      0.88269668	     -0.00058991	     -0.20768627	      0.00000000	     -0.00000001	     35.24872964
      1.42817816	     -0.05201195	     -0.00039293	     -0.19379570	     -0.05487951	      0.88269561	     -0.00058945	     -0.20769947	      0.00000000	     -0.00000001	     35.27993855
      1.42945053	     -0.05211714	     -0.00040129	     -0.19390075	     -0.05487793	      0.88269453	     -0.00058899	     -0.20771234	      0.00000000	     -0.00000001	     34.75129095
      1.43072290	     -0.05221809	     -0.00041250	     -0.19400150	     -0.05487631	      0.88269345	     -0.00058852	     -0.20772488	      0.00000000	     -0.00000001	     34.81729428
      1.43199527	     -0.05231473	     -0.00042129	     -0.19409802	     -0.05487466	      0.88269236	     -0.00058804	     -0.20773711	      0.00000000	     -0.00000001	     34.28420604
      1.43326765	     -0.05240719	     -0.00043294	     -0.19419028	     -0.05487297	      0.88269126	     -0.00058755	     -0.20774902	      0.00000000	     -0.00000001	     34.37298754
      1.43454002	     -0.05249547	     -0.00044206	     -0.19427847	     -0.05487125	      0.88269016	     -0.00058705	     -0.20776063	      0.00000000	     -0.00000001	     33.84594504
      1.43581239	     -0.05257975	     -0.00045399	     -0.19436257	     -0.05486949	      0.88268906	     -0.00058655	     -0.20777194	      0.00000000	     -0.00000001	     33.94483241
      1.43708476	     -0.05266006	     -0.00046337	     -0.19444280	     -0.05486769	      0.88268795	     -0.00058604	     -0.20778296	      0.00000000	     -0.00000001	     33.43455366
      1.43835714	     -0.05273661	     -0.00047546	     -0.19451919	     -0.05486585	      0.88268684	     -0.00058552	     -0.20779370	      0.00000000	     -0.00000001	     33.53399732
      1.43962951	     -0.05280937	     -0.00048501	     -0.19459188	     -0.05486398	      0.88268573	     -0.00058499	     -0.20780417	      0.00000000	     -0.00000001	     33.05069663
      1.44090188	     -0.05287808	     -0.00049706	     -0.19466045	     -0.05486206	      0.88268461	     -0.00058446	     -0.20781436	      0.00000000	     -0.00000001	     33.14713712
      1.44217426	     -0.05294243	     -0.00050657	     -0.19472476	     -0.05486011	      0.88268350	     -0.00058392	     -0.20782427	      0.00000000	     -0.00000001	     32.70320721
      1.44344663	     -0.05300221	     -0.00051834	     -0.19478443	     -0.05485811	      0.88268238	     -0.00058337	     -0.20783387	      0.00000000	     -0.00000001	     32.79707855
      1.44471900	     -0.05305715	     -0.00052765	     -0.19483935	     -0.05485608	      0.88268126	     -0.00058281	     -0.20784314	      0.00000000	     -0.00000001	     32.40169627
      1.44599137	     -0.05310722	     -0.00053905	     -0.19488934	     -0.05485400	      0.88268013	     -0.00058225	     -0.20785206	      0.00000000	     -0.00000001	     32.49539442
      1.44726375	     -0.05315235	     -0.00054813	     -0.19493446	     -0.05485188	      0.88267901	     -0.00058168	     -0.20786059	      0.00000000	     -0.00000001	     32.14855404
      1.44853612	     -0.05319273	     -0.00055912	     -0.19497478	     -0.05484972	      0.88267789	     -0.00058111	     -0.20786872	      0.00000000	     -0.00000001	     32.23948281
      1.44980849	     -0.05322847	     -0.00056798	     -0.19501054	     -0.05484752	      0.88267677	     -0.00058053	     -0.20787644	      0.00000000	     -0.00000001	     31.94054290
      1.45108087	     -0.05325971	     -0.00057860	     -0.19504175	     -0.05484528	      0.88267566	     -0.00057995	     -0.20788373	      0.00000000	     -0.00000001	     32.03294517
      1.45235324	     -0.05328652	     -0.00058727	     -0.19506858	     -0.05484300	      0.88267454	     -0.00057936	     -0.20789058	      0.00000000	     -0.00000001	     31.78095376
      1.45362561	     -0.05330905	     -0.00059754	     -0.19509109	     -0.05484068	      0.88267343	     -0.00057876	     -0.20789700	      0.00000000	     -0.00000001	     31.87646537
      1.45489798	     -0.05332733	     -0.00060602	     -0.19510941	     -0.05483832	      0.88267232	     -0.00057816	     -0.20790297	      0.00000000	     -0.00000001	     31.66791321
      1.45617036	     -0.05334147	     -0.00061596	     -0.19512354	     -0.05483591	      0.88267122	     -0.00057756	     -0.20790850	      0.00000000	     -0.00000001	     31.76876914
      1.45744273	     -0.05335116	     -0.00062422	     -0.19513328	     -0.05483347	      0.88267012	     -0.00057696	     -0.20791359	      0.00000000	     -0.00000001	     31.60353429
      1.45871510	     -0.05335640	     -0.00063377	     -0.19513853	     -0.05483099	      0.88266903	     -0.00057635	     -0.20791821	      0.00000000	     -0.00000001	     31.71494786
      1.45998747	     -0.05335737	     -0.00064180	     -0.19513955	     -0.05482847	      0.88266794	     -0.00057574	     -0.20792237	      0.00000000	     -0.00000001	     31.58775899
      1.46125985	     -0.05335430	     -0.00065101	     -0.19513649	     -0.05482592	      0.88266686	     -0.00057512	     -0.20792606	      0.00000000	     -0.00000001	     31.70561911
      1.46253222	     -0.05334731	     -0.00065883	     -0.19512956	     -0.05482333	      0.88266578	     -0.00057451	     -0.20792929	      0.00000000	     -0.00000001	     31.60993878
      1.46380459	     -0.05333659	     -0.00066775	     -0.19511886	     -0.05482070	      0.88266472	     -0.00057389	     -0.20793207	      0.00000000	     -0.00000001	     31.73644980
      1.46507697	     -0.05332215	     -0.00067537	     -0.19510448	     -0.05481803	      0.88266366	     -0.00057327	     -0.20793441	      0.00000000	     -0.00000001	     31.67068732
      1.46634934	     -0.05330392	     -0.00068396	     -0.19508627	     -0.05481533	      0.88266261	     -0.00057266	     -0.20793630	      0.00000000	     -0.00000001	     31.80688814
      1.46788474	     -0.05327638	     -0.00069249	     -0.19505880	     -0.05481204	      0.88266135	     -0.00057191	     -0.20793801	      0.00000000	     -0.00000001	     31.71248215
      1.46899863	     -0.05325173	     -0.00070069	     -0.19503416	     -0.05480961	      0.88266045	     -0.00057137	     -0.20793882	      0.00000000	     -0.00000001	     31.97588593
      1.47011252	     -0.05322144	     -0.00070717	     -0.19500391	     -0.05480717	      0.88265955	     -0.00057083	     -0.20793923	      0.00000000	     -0.00000001	     31.99960469
      1.47163636	     -0.05316750	     -0.00071680	     -0.19495000	     -0.05480378	      0.88265834	     -0.00057009	     -0.20793898	      0.00000000	     -0.00000001	     32.26116310
      1.47298596	     -0.05310679	     -0.00072349	     -0.19488938	     -0.05480075	      0.88265728	     -0.00056944	     -0.20793779	      0.00000000	     -0.00000001	     32.28597753
      1.47433555	     -0.05303467	     -0.00073201	     -0.19481727	     -0.05479769	      0.88265624	     -0.00056879	     -0.20793554	      0.00000000	     -0.00000001	     32.69119775
      1.47549499	     -0.05296413	     -0.00073653	     -0.19474683	     -0.05479504	      0.88265536	     -0.00056823	     -0.20793269	      0.00000000	     -0.00000001	     32.65384944
      1.47665443	     -0.05288621	     -0.00074265	     -0.19466894	     -0.05479237	      0.88265450	     -0.00056767	     -0.20792897	      0.00000000	     -0.00000001	     32.93575573
      1.47805807	     -0.05278283	     -0.00074833	     -0.19456564	     -0.05478912	      0.88265348	     -0.00056701	     -0.20792328	      0.00000000	     -0.00000000	     33.07086887
      1.47946171	     -0.05266959	     -0.00075559	     -0.19445241	     -0.05478584	      0.88265248	     -0.00056634	     -0.20791629	      0.00000000	     -0.00000000	     33.53309215
      1.48059189	     -0.05257232	     -0.00075900	     -0.19435521	     -0.05478319	      0.88265171	     -0.00056581	     -0.20790973	      0.00000000	     -0.00000000	     33.55486215
      1.48172206	     -0.05247135	     -0.00076414	     -0.19425423	     -0.05478053	      0.88265096	     -0.00056529	     -0.20790238	      0.00000000	     -0.00000000	     33.85804349
      1.48316231	     -0.05233769	     -0.00076927	     -0.19412059	     -0.05477713	      0.88265005	     -0.00056462	     -0.20789196	      0.00000000	     -0.00000000	     34.06893524
      1.48460256	     -0.05219803	     -0.00077614	     -0.19398087	     -0.05477373	      0.88264918	     -0.00056396	     -0.20788043	      0.00000000	     -0.00000000	     34.59853884
      1.48567780	     -0.05209028	     -0.00077869	     -0.19387314	     -0.05477118	      0.88264857	     -0.00056347	     -0.20787116	      0.00000000	     -0.00000000	     34.62994826
      1.48675303	     -0.05198055	     -0.00078276	     -0.19376336	     -0.05476864	      0.88264798	     -0.00056299	     -0.20786134	      0.00000000	     -0.00000000	     34.92891156
      1.48826614	     -0.05182273	     -0.00078714	     -0.19360548	     -0.05476506	      0.88264721	     -0.00056232	     -0.20784671	     -0.00000000	     -0.00000000	     35.21466479
      1.48962254	     -0.05167798	     -0.00079231	     -0.19346062	     -0.05476186	      0.88264657	     -0.00056173	     -0.20783283	     -0.00000000	     -0.00000000	     35.68985688
      1.49097893	     -0.05153138	     -0.00079497	     -0.19331396	     -0.05475867	      0.88264598	     -0.00056115	     -0.20781832	     -0.00000000	     -0.00000000	     35.81151705
      1.49205848	     -0.05141420	     -0.00079967	     -0.19319664	     -0.05475614	      0.88264555	     -0.00056069	     -0.20780637	     -0.00000000	     -0.00000000	     36.25564105
      1.49313803	     -0.05129724	     -0.00080269	     -0.19307956	     -0.05475363	      0.88264515	     -0.00056024	     -0.20779414	     -0.00000000	     -0.00000000	     36.45668062
      1.49460233	     -0.05113953	     -0.00080832	     -0.19292164	     -0.05475023	      0.88264466	     -0.00055963	     -0.20777717	     -0.00000000	     -0.00000000	     36.90906275
      1.49606663	     -0.05098232	     -0.00081224	     -0.19276423	     -0.05474686	      0.88264423	     -0.00055904	     -0.20775990	     -0.00000000	     -0.00000000	     37.11498872
      1.49711301	     -0.05086988	     -0.00081719	     -0.19265156	     -0.05474448	      0.88264395	     -0.00055863	     -0.20774740	     -0.00000000	     -0.00000000	     37.54671529
      1.49815938	     -0.05075669	     -0.00082025	     -0.19253820	     -0.05474211	      0.88264371	     -0.00055822	     -0.20773479	     -0.00000000	     -0.00000000	     37.76611636
      1.49969115	     -0.05059104	     -0.00082559	     -0.19237224	     -0.05473867	      0.88264339	     -0.00055764	     -0.20771611	     -0.00000000	     -0.00000000	     38.22625530
      1.50097352	     -0.05045340	     -0.00082892	     -0.19223436	     -0.05473583	      0.88264316	     -0.00055716	     -0.20770035	     -0.00000000	     -0.00000000	     38.47432794
      1.50225589	     -0.05031702	     -0.00083384	     -0.19209766	     -0.05473302	      0.88264297	     -0.00055669	     -0.20768453	     -0.00000000	     -0.00000000	     38.92636589
      1.50353827	     -0.05018200	     -0.00083696	     -0.19196236	     -0.05473025	      0.88264281	     -0.00055623	     -0.20766869	     -0.00000000	     -0.00000000	     39.12146128
      1.50482064	     -0.05004939	     -0.00084257	     -0.19182938	     -0.05472752	      0.88264268	     -0.00055579	     -0.20765289	     -0.00000000	     -0.00000000	     39.61131167
      1.50592888	     -0.04993752	     -0.00084465	     -0.19171725	     -0.05472519	      0.88264258	     -0.00055541	     -0.20763932	     -0.00000000	     -0.00000000	     39.74423967
      1.50703713	     -0.04982802	     -0.00084843	     -0.19160744	     -0.05472289	      0.88264251	     -0.00055503	     -0.20762587	     -0.00000000	     -0.00000000	     40.07755693
      1.50840642	     -0.04969453	     -0.00085113	     -0.19147360	     -0.05472010	      0.88264243	     -0.00055459	     -0.20760946	     -0.00000000	     -0.00000000	     40.36602493
      1.50977570	     -0.04956277	     -0.00085506	     -0.19134143	     -0.05471737	      0.88264237	     -0.00055415	     -0.20759328	     -0.00000000	     -0.00000000	     40.81895027
      1.51087146	     -0.04945880	     -0.00085551	     -0.19123721	     -0.05471522	      0.88264233	     -0.00055380	     -0.20758049	     -0.00000000	     -0.00000000	     40.98470212
      1.51196721	     -0.04935679	     -0.00085741	     -0.19113489	     -0.05471311	      0.88264230	     -0.00055347	     -0.20756785	     -0.00000000	     -0.00000000	     41.28793616
      1.51336425	     -0.04922989	     -0.00085789	     -0.19100764	     -0.05471047	      0.88264227	     -0.00055305	     -0.20755199	     -0.00000000	     -0.00000000	     41.57643336
      1.51476129	     -0.04910489	     -0.00085937	     -0.19088224	     -0.05470791	      0.88264224	     -0.00055265	     -0.20753644	     -0.00000000	     -0.00000000	     41.99058238
      1.51580440	     -0.04901295	     -0.00085755	     -0.19079008	     -0.05470603	      0.88264221	     -0.00055235	     -0.20752501	     -0.00000000	     -0.00000000	     42.13690277
      1.51684752	     -0.04892249	     -0.00085682	     -0.19069936	     -0.05470420	      0.88264218	     -0.00055206	     -0.20751374	     -0.00000000	     -0.00000000	     42.38939996
      1.51831828	     -0.04879855	     -0.00085394	     -0.19057508	     -0.05470168	      0.88264212	     -0.00055167	     -0.20749819	     -0.00000000	     -0.00000000	     42.68920115
      1.51963902	     -0.04869030	     -0.00085210	     -0.19046650	     -0.05469949	      0.88264206	     -0.00055133	     -0.20748459	     -0.00000000	     -0.00000000	     43.00904947
      1.52095976	     -0.04858482	     -0.00084709	     -0.19036075	     -0.05469737	      0.88264198	     -0.00055100	     -0.20747131	     -0.00000000	     -0.00000000	     43.22570546
      1.52200946	     -0.04850366	     -0.00084522	     -0.19027931	     -0.05469573	      0.88264190	     -0.00055075	     -0.20746101	     -0.00000000	     -0.00000000	     43.45158261
      1.52305915	     -0.04842435	     -0.00084081	     -0.19019979	     -0.05469414	      0.88264181	     -0.00055050	     -0.20745095	     -0.00000000	     -0.00000000	     43.62225517
      1.52448748	     -0.04832013	     -0.00083550	     -0.19009525	     -0.05469204	      0.88264166	     -0.00055019	     -0.20743762	     -0.00000000	     -0.00000000	     43.89380836
      1.52591581	     -0.04822012	     -0.00082792	     -0.18999497	     -0.05469003	      0.88264147	     -0.00054988	     -0.20742476	     -0.00000000	     -0.00000000	     44.12385234
      1.52694321	     -0.04815099	     -0.00082443	     -0.18992557	     -0.05468864	      0.88264132	     -0.00054967	     -0.20741579	     -0.00000000	     -0.00000000	     44.30738823
      1.52797060	     -0.04808418	     -0.00081893	     -0.18985855	     -0.05468730	      0.88264114	     -0.00054948	     -0.20740708	     -0.00000000	     -0.00000000	     44.45118933
      1.52945895	     -0.04799253	     -0.00081178	     -0.18976656	     -0.05468543	      0.88264085	     -0.00054920	     -0.20739493	     -0.00000000	     -0.00000000	     44.67613655
      1.53071528	     -0.04791921	     -0.00080418	     -0.18969298	     -0.05468393	      0.88264057	     -0.00054899	     -0.20738512	     -0.00000000	     -0.00000000	     44.83460494
      1.53197162	     -0.04784964	     -0.00079774	     -0.18962310	     -0.05468251	      0.88264026	     -0.00054879	     -0.20737573	     -0.00000000	     -0.00000000	     45.01030822
      1.53322795	     -0.04778381	     -0.00078869	     -0.18955704	     -0.05468115	      0.88263991	     -0.00054860	     -0.20736677	     -0.00000000	     -0.00000000	     45.13565169
      1.53448428	     -0.04772218	     -0.00078216	     -0.18949508	     -0.05467987	      0.88263952	     -0.00054843	     -0.20735825	     -0.00000000	     -0.00000000	     45.28463965
      1.53557947	     -0.04767229	     -0.00077365	     -0.18944499	     -0.05467881	      0.88263915	     -0.00054830	     -0.20735120	     -0.00000000	     -0.00000000	     45.34741598
      1.53667466	     -0.04762696	     -0.00076720	     -0.18939939	     -0.05467781	      0.88263875	     -0.00054817	     -0.20734452	     -0.00000000	     -0.00000000	     45.42913188
      1.53801482	     -0.04757686	     -0.00075770	     -0.18934899	     -0.05467666	      0.88263823	     -0.00054804	     -0.20733688	     -0.00000000	     -0.00000000	     45.50081843
      1.53935498	     -0.04753342	     -0.00075011	     -0.18930519	     -0.05467559	      0.88263767	     -0.00054792	     -0.20732987	     -0.00000000	     -0.00000000	     45.57730011
      1.54045222	     -0.04750227	     -0.00074164	     -0.18927380	     -0.05467479	      0.88263717	     -0.00054784	     -0.20732462	     -0.00000000	     -0.00000000	     45.59306130
      1.54154946	     -0.04747514	     -0.00073508	     -0.18924637	     -0.05467404	      0.88263665	     -0.00054777	     -0.20731983	     -0.00000000	     -0.00000000	     45.62116092
      1.54290856	     -0.04744692	     -0.00072555	     -0.18921781	     -0.05467319	      0.88263597	     -0.00054770	     -0.20731453	     -0.00000000	     -0.00000000	     45.63321998
      1.54426765	     -0.04742461	     -0.00071819	     -0.18919510	     -0.05467243	      0.88263524	     -0.00054766	     -0.20730993	     -0.00000000	     -0.00000000	     45.65789960
      1.54532723	     -0.04741125	     -0.00071017	     -0.18918149	     -0.05467190	      0.88263465	     -0.00054764	     -0.20730684	     -0.00000000	     -0.00000000	     45.62044448
      1.54638681	     -0.04740113	     -0.00070408	     -0.18917105	     -0.05467142	      0.88263403	     -0.00054763	     -0.20730417	     -0.00000000	     -0.00000000	     45.60671880
      1.54780128	     -0.04739192	     -0.00069480	     -0.18916145	     -0.05467087	      0.88263317	     -0.00054764	     -0.20730125	     -0.00000000	     -0.00000000	     45.56820791
      1.54921574	     -0.04738845	     -0.00068771	     -0.18915754	     -0.05467042	      0.88263227	     -0.00054767	     -0.20729903	     -0.00000000	     -0.00000000	     45.54959865
      1.55023767	     -0.04738915	     -0.00068033	     -0.18915797	     -0.05467015	      0.88263160	     -0.00054771	     -0.20729787	     -0.00000000	     -0.00000000	     45.46574405
      1.55125960	     -0.04739267	     -0.00067485	     -0.18916117	     -0.05466993	      0.88263091	     -0.00054776	     -0.20729706	     -0.00000000	     -0.00000000	     45.41539968
      1.55274975	     -0.04740222	     -0.00066596	     -0.18917029	     -0.05466970	      0.88262988	     -0.00054786	     -0.20729650	     -0.00000000	     -0.00000000	     45.31605393
      1.55401213	     -0.04741437	     -0.00065976	     -0.18918203	     -0.05466958	      0.88262897	     -0.00054797	     -0.20729657	     -0.00000000	     -0.00000000	     45.24242902
      1.55527451	     -0.04742988	     -0.00065185	     -0.18919718	     -0.05466955	      0.88262805	     -0.00054809	     -0.20729714	     -0.00000000	     -0.00000001	     45.12266923
      1.55653689	     -0.04744928	     -0.00064648	     -0.18921615	     -0.05466959	      0.88262711	     -0.00054824	     -0.20729819	     -0.00000000	     -0.00000001	     45.04682826
      1.55779927	     -0.04747194	     -0.00063820	     -0.18923847	     -0.05466970	      0.88262615	     -0.00054841	     -0.20729969	     -0.00000000	     -0.00000001	     44.89069847
      1.55887448	     -0.04749452	     -0.00063421	     -0.18926066	     -0.05466986	      0.88262533	     -0.00054857	     -0.20730134	     -0.00000000	     -0.00000001	     44.80654802
      1.55994968	     -0.04751946	     -0.00062832	     -0.18928527	     -0.05467006	      0.88262449	     -0.00054874	     -0.20730332	     -0.00000000	     -0.00000001	     44.67305632
      1.56132222	     -0.04755525	     -0.00062240	     -0.18932060	     -0.05467041	      0.88262342	     -0.00054899	     -0.20730632	     -0.00000000	     -0.00000001	     44.53989231
      1.56269475	     -0.04759479	     -0.00061478	     -0.18935974	     -0.05467084	      0.88262233	     -0.00054926	     -0.20730985	     -0.00000000	     -0.00000001	     44.34420178
      1.56377857	     -0.04762923	     -0.00061125	     -0.18939379	     -0.05467124	      0.88262147	     -0.00054949	     -0.20731300	     -0.00000000	     -0.00000001	     44.24089582
      1.56486240	     -0.04766582	     -0.00060593	     -0.18943005	     -0.05467169	      0.88262061	     -0.00054974	     -0.20731648	     -0.00000000	     -0.00000001	     44.07395133
      1.56625630	     -0.04771668	     -0.00060070	     -0.18948044	     -0.05467235	      0.88261950	     -0.00055008	     -0.20732141	     -0.00000000	     -0.00000001	     43.90746209
      1.56765021	     -0.04777082	     -0.00059352	     -0.18953419	     -0.05467309	      0.88261840	     -0.00055045	     -0.20732685	     -0.00000000	     -0.00000001	     43.66204554
      1.56869272	     -0.04781421	     -0.00059082	     -0.18957720	     -0.05467370	      0.88261757	     -0.00055074	     -0.20733124	     -0.00000000	     -0.00000001	     43.54688897
      1.56973522	     -0.04785922	     -0.00058636	     -0.18962190	     -0.05467435	      0.88261675	     -0.00055105	     -0.20733591	     -0.00000000	     -0.00000001	     43.36627355
      1.57120036	     -0.04792608	     -0.00058155	     -0.18968827	     -0.05467535	      0.88261560	     -0.00055150	     -0.20734291	     -0.00000000	     -0.00000001	     43.16401661
      1.57246774	     -0.04798669	     -0.00057630	     -0.18974851	     -0.05467628	      0.88261462	     -0.00055192	     -0.20734939	     -0.00000000	     -0.00000001	     42.92503569
      1.57373511	     -0.04805049	     -0.00057328	     -0.18981187	     -0.05467728	      0.88261365	     -0.00055236	     -0.20735623	     -0.00000000	     -0.00000001	     42.77342857
      1.57500249	     -0.04811601	     -0.00056790	     -0.18987704	     -0.05467833	      0.88261269	     -0.00055282	     -0.20736344	     -0.00000000	     -0.00000001	     42.50242766
      1.57626987	     -0.04818457	     -0.00056594	     -0.18994516	     -0.05467946	      0.88261175	     -0.00055331	     -0.20737098	     -0.00000000	     -0.00000001	     42.37962024
      1.57736160	     -0.04824426	     -0.00056132	     -0.19000456	     -0.05468047	      0.88261095	     -0.00055374	     -0.20737774	     -0.00000000	     -0.00000000	     42.10948330
      1.57845333	     -0.04830594	     -0.00055894	     -0.19006590	     -0.05468153	      0.88261016	     -0.00055419	     -0.20738471	     -0.00000000	     -0.00000000	     41.95060415
      1.57982547	     -0.04838478	     -0.00055438	     -0.19014436	     -0.05468292	      0.88260918	     -0.00055478	     -0.20739376	     -0.00000000	     -0.00000000	     41.67978629
      1.58119762	     -0.04846619	     -0.00055206	     -0.19022534	     -0.05468437	      0.88260823	     -0.00055539	     -0.20740310	     -0.00000000	     -0.00000000	     41.51533948
      1.58230386	     -0.04853224	     -0.00054783	     -0.19029112	     -0.05468559	      0.88260748	     -0.00055590	     -0.20741084	     -0.00000000	     -0.00000000	     41.24077457
      1.58341009	     -0.04860009	     -0.00054578	     -0.19035865	     -0.05468685	      0.88260674	     -0.00055643	     -0.20741874	     -0.00000000	     -0.00000000	     41.07495668
      1.58479866	     -0.04868608	     -0.00054171	     -0.19044430	     -0.05468849	      0.88260584	     -0.00055711	     -0.20742887	     -0.00000000	     -0.00000000	     40.78863470
      1.58618723	     -0.04877439	     -0.00054005	     -0.19053220	     -0.05469019	      0.88260497	     -0.00055782	     -0.20743921	     -0.00000000	     -0.00000000	     40.62772319
      1.58725918	     -0.04884235	     -0.00053620	     -0.19059994	     -0.05469154	      0.88260431	     -0.00055838	     -0.20744734	     -0.00000000	     -0.00000000	     40.34295026
      1.58833113	     -0.04891183	     -0.00053450	     -0.19066913	     -0.05469292	      0.88260367	     -0.00055896	     -0.20745557	     -0.00000000	     -0.00000000	     40.17684971
      1.58977886	     -0.04900599	     -0.00053097	     -0.19076296	     -0.05469484	      0.88260284	     -0.00055977	     -0.20746683	     -0.00000000	     -0.00000000	     39.88576615
      1.59122659	     -0.04910245	     -0.00053003	     -0.19085904	     -0.05469682	      0.88260203	     -0.00056060	     -0.20747824	     -0.00000000	     -0.00000000	     39.73053321
      1.59226666	     -0.04917089	     -0.00052678	     -0.19092729	     -0.05469827	      0.88260147	     -0.00056121	     -0.20748650	     -0.00000000	     -0.00000000	     39.44879545
      1.59330673	     -0.04924048	     -0.00052564	     -0.19099664	     -0.05469975	      0.88260093	     -0.00056184	     -0.20749480	     -0.00000000	     -0.00000000	     39.29087518
      1.59483155	     -0.04934242	     -0.00052284	     -0.19109828	     -0.05470196	      0.88260017	     -0.00056278	     -0.20750702	     -0.00000000	     -0.00000000	     39.00023843
      1.59612475	     -0.04942991	     -0.00052189	     -0.19118548	     -0.05470388	      0.88259955	     -0.00056360	     -0.20751742	     -0.00000000	     -0.00000000	     38.82861952
      1.59741795	     -0.04951657	     -0.00051900	     -0.19127193	     -0.05470584	      0.88259896	     -0.00056444	     -0.20752784	     -0.00000000	     -0.00000000	     38.54310326
      1.59871115	     -0.04960478	     -0.00051908	     -0.19135985	     -0.05470783	      0.88259840	     -0.00056531	     -0.20753825	     -0.00000000	     -0.00000000	     38.41501097
      1.60000435	     -0.04969097	     -0.00051572	     -0.19144587	     -0.05470985	      0.88259786	     -0.00056619	     -0.20754866	     -0.00000000	     -0.00000000	     38.09442051
      1.60109991	     -0.04976575	     -0.00051638	     -0.19152042	     -0.05471158	      0.88259743	     -0.00056695	     -0.20755744	     -0.00000000	     -0.00000000	     37.99026902
      1.60219548	     -0.04983914	     -0.00051481	     -0.19159364	     -0.05471334	      0.88259701	     -0.00056773	     -0.20756620	     -0.00000000	     -0.00000000	     37.76926038
      1.60361064	     -0.04993454	     -0.00051451	     -0.19168880	     -0.05471563	      0.88259650	     -0.00056876	     -0.20757744	     -0.00000000	     -0.00000000	     37.57874184
      1.60502579	     -0.05002845	     -0.00051233	     -0.19178254	     -0.05471796	      0.88259603	     -0.00056981	     -0.20758860	     -0.00000000	     -0.00000000	     37.28067917
      1.60613747	     -0.05010352	     -0.00051349	     -0.19185740	     -0.05471981	      0.88259567	     -0.00057065	     -0.20759728	     -0.00000000	     -0.00000000	     37.17955350
      1.60724914	     -0.05017697	     -0.00051256	     -0.19193072	     -0.05472167	      0.88259534	     -0.00057150	     -0.20760590	     -0.00000000	     -0.00000000	     36.96709293
      1.60868401	     -0.05027248	     -0.00051320	     -0.19202602	     -0.05472409	      0.88259494	     -0.00057262	     -0.20761689	     -0.00000000	     -0.00000000	     36.79141874
      1.61011887	     -0.05036576	     -0.00051159	     -0.19211918	     -0.05472654	      0.88259457	     -0.00057377	     -0.20762775	     -0.00000000	     -0.00000000	     36.49952649
      1.61119051	     -0.05043671	     -0.00051342	     -0.19218995	     -0.05472838	      0.88259431	     -0.00057464	     -0.20763575	     -0.00000000	     -0.00000000	     36.41893594
      1.61226214	     -0.05050578	     -0.00051321	     -0.19225892	     -0.05473022	      0.88259407	     -0.00057552	     -0.20764366	     -0.00000000	     -0.00000000	     36.23568590
      1.61377023	     -0.05060285	     -0.00051445	     -0.19235581	     -0.05473284	      0.88259376	     -0.00057678	     -0.20765462	     -0.00000000	     -0.00000000	     36.06193553
      1.61507583	     -0.05068507	     -0.00051420	     -0.19243794	     -0.05473511	      0.88259351	     -0.00057789	     -0.20766393	     -0.00000000	     -0.00000000	     35.83128364
      1.61638144	     -0.05076809	     -0.00051640	     -0.19252080	     -0.05473740	      0.88259329	     -0.00057902	     -0.20767307	     -0.00000000	     -0.00000000	     35.73086364
      1.61768704	     -0.05084853	     -0.00051584	     -0.19260118	     -0.05473969	      0.88259310	     -0.00058016	     -0.20768205	     -0.00000000	     -0.00000000	     35.47242353
      1.61899264	     -0.05093046	     -0.00051909	     -0.19268295	     -0.05474198	      0.88259293	     -0.00058132	     -0.20769085	     -0.00000000	     -0.00000000	     35.42820206
      1.62011204	     -0.05099758	     -0.00051853	     -0.19275005	     -0.05474395	      0.88259280	     -0.00058233	     -0.20769826	     -0.00000000	     -0.00000000	     35.18455209
      1.62123144	     -0.05106528	     -0.00052044	     -0.19281766	     -0.05474592	      0.88259268	     -0.00058335	     -0.20770552	     -0.00000000	     -0.00000000	     35.09179742
      1.62265036	     -0.05114804	     -0.00052083	     -0.19290038	     -0.05474842	      0.88259256	     -0.00058466	     -0.20771453	     -0.00000000	     -0.00000000	     34.88875272
      1.62406927	     -0.05123118	     -0.00052363	     -0.19298342	     -0.05475092	      0.88259247	     -0.00058599	     -0.20772329	     -0.00000000	     -0.00000000	     34.82080313
      1.62520229	     -0.05129453	     -0.00052322	     -0.19304679	     -0.05475291	      0.88259241	     -0.00058707	     -0.20773012	     -0.00000000	     -0.00000000	     34.60176747
      1.62633530	     -0.05135833	     -0.00052547	     -0.19311053	     -0.05475490	      0.88259237	     -0.00058815	     -0.20773678	     -0.00000000	     -0.00000000	     34.52223057
      1.62777070	     -0.05143628	     -0.00052675	     -0.19318847	     -0.05475742	      0.88259234	     -0.00058954	     -0.20774497	     -0.00000000	     -0.00000000	     34.33200837
      1.62920611	     -0.05151383	     -0.00053059	     -0.19326595	     -0.05475992	      0.88259234	     -0.00059095	     -0.20775285	     -0.00000000	      0.00000000	     34.30741618
      1.63030257	     -0.05156986	     -0.00053074	     -0.19332201	     -0.05476183	      0.88259236	     -0.00059203	     -0.20775867	     -0.00000000	      0.00000000	     34.09784021
      1.63139903	     -0.05162617	     -0.00053314	     -0.19337831	     -0.05476373	      0.88259239	     -0.00059313	     -0.20776430	     -0.00000000	      0.00000000	     34.03442642
      1.63289790	     -0.05170052	     -0.00053510	     -0.19345268	     -0.05476631	      0.88259245	     -0.00059464	     -0.20777168	     -0.00000000	      0.00000000	     33.86923420
      1.63439677	     -0.05177446	     -0.00053957	     -0.19352658	     -0.05476888	      0.88259254	     -0.00059617	     -0.20777869	     -0.00000000	      0.00000000	     33.87453319
      1.63545319	     -0.05182361	     -0.00054003	     -0.19357579	     -0.05477068	      0.88259262	     -0.00059725	     -0.20778343	     -0.00000000	      0.00000000	     33.67642873
      1.63650960	     -0.05187302	     -0.00054275	     -0.19362520	     -0.05477247	      0.88259271	     -0.00059835	     -0.20778798	     -0.00000000	      0.00000000	     33.63253800
      1.63809866	     -0.05194484	     -0.00054594	     -0.19369706	     -0.05477514	      0.88259288	     -0.00060000	     -0.20779449	     -0.00000000	      0.00000000	     33.49700080
      1.63942523	     -0.05200379	     -0.00055015	     -0.19375601	     -0.05477735	      0.88259304	     -0.00060140	     -0.20779961	     -0.00000000	      0.00000000	     33.48012704
      1.64075180	     -0.05206004	     -0.00055250	     -0.19381232	     -0.05477955	      0.88259322	     -0.00060281	     -0.20780444	     -0.00000000	      0.00000000	     33.32699715
      1.64207837	     -0.05211626	     -0.00055786	     -0.19386852	     -0.05478172	      0.88259342	     -0.00060423	     -0.20780897	     -0.00000000	      0.00000000	     33.37548301
      1.64326904	     -0.05216389	     -0.00056015	     -0.19391622	     -0.05478366	      0.88259362	     -0.00060551	     -0.20781281	     -0.00000000	      0.00000000	     33.21970262
      1.64445970	     -0.05221131	     -0.00056502	     -0.19396364	     -0.05478557	      0.88259383	     -0.00060679	     -0.20781640	     -0.00000000	      0.00000000	     33.23862098
      1.64565036	     -0.05225648	     -0.00056841	     -0.19400885	     -0.05478747	      0.88259406	     -0.00060809	     -0.20781975	     -0.00000000	      0.00000000	     33.14516308
      1.64716086	     -0.05231268	     -0.00057448	     -0.19406507	     -0.05478986	      0.88259438	     -0.00060974	     -0.20782366	     -0.00000000	      0.00000000	     33.16423709
      1.64836947	     -0.05235532	     -0.00057743	     -0.19410779	     -0.05479174	      0.88259465	     -0.00061107	     -0.20782650	     -0.00000000	      0.00000000	     33.02554855
      1.64957808	     -0.05239760	     -0.00058246	     -0.19415009	     -0.05479361	      0.88259494	     -0.00061241	     -0.20782910	     -0.00000000	      0.00000000	     33.05300329
      1.65078669	     -0.05243801	     -0.00058610	     -0.19419057	     -0.05479546	      0.88259525	     -0.00061375	     -0.20783145	     -0.00000000	      0.00000000	     32.97112879
      1.65228527	     -0.05248705	     -0.00059254	     -0.19423965	     -0.05479772	      0.88259566	     -0.00061542	     -0.20783403	     -0.00000000	      0.00000000	     33.02973791
      1.65347217	     -0.05252373	     -0.00059570	     -0.19427642	     -0.05479949	      0.88259601	     -0.00061675	     -0.20783582	     -0.00000000	      0.00000000	     32.91067703
      1.65465907	     -0.05255970	     -0.00060074	     -0.19431243	     -0.05480124	      0.88259637	     -0.00061809	     -0.20783737	     -0.00000000	      0.00000000	     32.95279660
      1.65584597	     -0.05259347	     -0.00060458	     -0.19434628	     -0.05480297	      0.88259675	     -0.00061943	     -0.20783868	     -0.00000000	      0.00000000	     32.89395486
      1.65740914	     -0.05263659	     -0.00061132	     -0.19438947	     -0.05480522	      0.88259727	     -0.00062120	     -0.20784006	     -0.00000000	      0.00000000	     32.96532292
      1.65858502	     -0.05266727	     -0.00061462	     -0.19442026	     -0.05480688	      0.88259769	     -0.00062253	     -0.20784085	     -0.00000000	      0.00000000	     32.84629429
      1.65976090	     -0.05269727	     -0.00061976	     -0.19445032	     -0.05480853	      0.88259812	     -0.00062387	     -0.20784142	     -0.00000000	      0.00000000	     32.90408310
      1.66118714	     -0.05273182	     -0.00062450	     -0.19448499	     -0.05481050	      0.88259866	     -0.00062550	     -0.20784183	     -0.00000000	      0.00000000	     32.82473059
      1.66245989	     -0.05276154	     -0.00063072	     -0.19451476	     -0.05481223	      0.88259917	     -0.00062695	     -0.20784193	     -0.00000000	      0.00000000	     32.94279157
      1.66373265	     -0.05278936	     -0.00063492	     -0.19454270	     -0.05481394	      0.88259969	     -0.00062841	     -0.20784179	     -0.00000000	      0.00000000	     32.82646007
      1.66500541	     -0.05281576	     -0.00064172	     -0.19456914	     -0.05481562	      0.88260023	     -0.00062988	     -0.20784138	     -0.00000000	      0.00000000	     32.97757062
      1.66627816	     -0.05283977	     -0.00064650	     -0.19459326	     -0.05481728	      0.88260078	     -0.00063134	     -0.20784070	     -0.00000000	      0.00000000	     32.85304639
      1.66755092	     -0.05286242	     -0.00065417	     -0.19461593	     -0.05481891	      0.88260135	     -0.00063282	     -0.20783974	     -0.00000000	      0.00000000	     33.03588586
      1.66882367	     -0.05288341	     -0.00065974	     -0.19463702	     -0.05482052	      0.88260193	     -0.00063429	     -0.20783851	     -0.00000000	      0.00000000	     32.88524239
      1.67009643	     -0.05290337	     -0.00066846	     -0.19465697	     -0.05482211	      0.88260253	     -0.00063577	     -0.20783703	     -0.00000000	      0.00000000	     33.10286639
      1.67136919	     -0.05292160	     -0.00067477	     -0.19467528	     -0.05482367	      0.88260313	     -0.00063725	     -0.20783530	     -0.00000000	      0.00000000	     32.91856452
      1.67264194	     -0.05293835	     -0.00068449	     -0.19469200	     -0.05482520	      0.88260375	     -0.00063873	     -0.20783334	     -0.00000000	      0.00000000	     33.18885981
      1.67391470	     -0.05295195	     -0.00069141	     -0.19470566	     -0.05482671	      0.88260438	     -0.00064022	     -0.20783115	     -0.00000000	      0.00000000	     32.97822645
      1.67518745	     -0.05296213	     -0.00070198	     -0.19471579	     -0.05482820	      0.88260501	     -0.00064171	     -0.20782869	     -0.00000000	      0.00000000	     33.32359798
      1.67632260	     -0.05296871	     -0.00070881	     -0.19472242	     -0.05482951	      0.88260558	     -0.00064304	     -0.20782625	     -0.00000000	      0.00000000	     33.12973397
      1.67745775	     -0.05297311	     -0.00071774	     -0.19472679	     -0.05483079	      0.88260616	     -0.00064438	     -0.20782360	     -0.00000000	      0.00000000	     33.29050609
      1.67884638	     -0.05297493	     -0.00072740	     -0.19472863	     -0.05483234	      0.88260687	     -0.00064601	     -0.20782005	     -0.00000000	      0.00000000	     33.24111746
      1.68023501	     -0.05297419	     -0.00073904	     -0.19472784	     -0.05483386	      0.88260758	     -0.00064765	     -0.20781619	     -0.00000000	      0.00000000	     33.52668894
      1.68138656	     -0.05297240	     -0.00074675	     -0.19472606	     -0.05483511	      0.88260817	     -0.00064900	     -0.20781280	     -0.00000000	      0.00000000	     33.34373663
      1.68253810	     -0.05296936	     -0.00075639	     -0.19472297	     -0.05483633	      0.88260876	     -0.00065036	     -0.20780928	     -0.00000000	      0.00000000	     33.52395202
      1.68393367	     -0.05296324	     -0.00076670	     -0.19471683	     -0.05483779	      0.88260948	     -0.00065201	     -0.20780486	     -0.00000000	      0.00000000	     33.46614667
      1.68532923	     -0.05295455	     -0.00077901	     -0.19470808	     -0.05483922	      0.88261020	     -0.00065365	     -0.20780031	     -0.00000000	      0.00000000	     33.81996909
      1.68643512	     -0.05294539	     -0.00078643	     -0.19469893	     -0.05484034	      0.88261076	     -0.00065496	     -0.20779662	     -0.00000000	      0.00000000	     33.62414118
      1.68754100	     -0.05293440	     -0.00079549	     -0.19468790	     -0.05484144	      0.88261133	     -0.00065626	     -0.20779285	     -0.00000000	      0.00000000	     33.79423738
      1.68899271	     -0.05291790	     -0.00080604	     -0.19467137	     -0.05484287	      0.88261206	     -0.00065796	     -0.20778781	     -0.00000000	      0.00000000	     33.77157184
      1.69044442	     -0.05289962	     -0.00081836	     -0.19465302	     -0.05484427	      0.88261278	     -0.00065966	     -0.20778271	     -0.00000000	      0.00000000	     34.14626485
      1.69150984	     -0.05288519	     -0.00082510	     -0.19463860	     -0.05484528	      0.88261330	     -0.00066091	     -0.20777896	     -0.00000000	      0.00000000	     33.93918647
      1.69257527	     -0.05286992	     -0.00083341	     -0.19462329	     -0.05484628	      0.88261382	     -0.00066215	     -0.20777523	     -0.00000000	      0.00000000	     34.08742016
      1.69409888	     -0.05284639	     -0.00084407	     -0.19459974	     -0.05484769	      0.88261455	     -0.00066392	     -0.20776993	     -0.00000000	      0.00000000	     34.10060098
      1.69539771	     -0.05282459	     -0.00085403	     -0.19457789	     -0.05484887	      0.88261516	     -0.00066542	     -0.20776548	     -0.00000000	      0.00000000	     34.34047205
      1.69669654	     -0.05280129	     -0.00086202	     -0.19455460	     -0.05485003	      0.88261576	     -0.00066692	     -0.20776110	     -0.00000000	      0.00000000	     34.24094896
      1.69799536	     -0.05277654	     -0.00087189	     -0.19452979	     -0.05485118	      0.88261635	     -0.00066840	     -0.20775679	     -0.00000000	      0.00000000	     34.57274782
      1.69929419	     -0.05275028	     -0.00087870	     -0.19450356	     -0.05485231	      0.88261692	     -0.00066988	     -0.20775256	     -0.00000000	      0.00000000	     34.37136472
      1.70041038	     -0.05272666	     -0.00088688	     -0.19447989	     -0.05485327	      0.88261740	     -0.00067115	     -0.20774899	     -0.00000000	      0.00000000	     34.68405725
      1.70152656	     -0.05270220	     -0.00089298	     -0.19445545	     -0.05485422	      0.88261787	     -0.00067241	     -0.20774550	     -0.00000000	      0.00000000	     34.65114507
      1.70292683	     -0.05267047	     -0.00090167	     -0.19442369	     -0.05485540	      0.88261844	     -0.00067398	     -0.20774122	     -0.00000000	      0.00000000	     34.86877681
      1.70432709	     -0.05263759	     -0.00090826	     -0.19439085	     -0.05485657	      0.88261899	     -0.00067554	     -0.20773708	     -0.00000000	      0.00000000	     34.77027673
      1.70544253	     -0.05261058	     -0.00091536	     -0.19436380	     -0.05485748	      0.88261942	     -0.00067677	     -0.20773387	     -0.00000000	      0.00000000	     35.06461839
      1.70655796	     -0.05258300	     -0.00092053	     -0.19433625	     -0.05485839	      0.88261984	     -0.00067800	     -0.20773076	     -0.00000000	      0.00000000	     35.05422705
      1.70798154	     -0.05254717	     -0.00092811	     -0.19430041	     -0.05485954	      0.88262035	     -0.00067955	     -0.20772693	     -0.00000000	      0.00000000	     35.28004685
      1.70940512	     -0.05251065	     -0.00093345	     -0.19426395	     -0.05486067	      0.88262084	     -0.00068110	     -0.20772328	     -0.00000000	      0.00000000	     35.18266683
      1.71047144	     -0.05248280	     -0.00093945	     -0.19423607	     -0.05486152	      0.88262120	     -0.00068224	     -0.20772066	     -0.00000000	      0.00000000	     35.47765035
      1.71153776	     -0.05245461	     -0.00094358	     -0.19420790	     -0.05486235	      0.88262154	     -0.00068338	     -0.20771813	     -0.00000000	      0.00000000	     35.49526177
      1.71303412	     -0.05241447	     -0.00095010	     -0.19416777	     -0.05486352	      0.88262199	     -0.00068497	     -0.20771477	     -0.00000000	      0.00000000	     35.70791120
      1.71453048	     -0.05237396	     -0.00095444	     -0.19412732	     -0.05486467	      0.88262243	     -0.00068654	     -0.20771162	     -0.00000000	      0.00000000	     35.62446472
      1.71554507	     -0.05234630	     -0.00095949	     -0.19409964	     -0.05486545	      0.88262271	     -0.00068760	     -0.20770962	     -0.00000000	      0.00000000	     35.91586391
      1.71655967	     -0.05231836	     -0.00096277	     -0.19407173	     -0.05486623	      0.88262297	     -0.00068865	     -0.20770771	     -0.00000000	      0.00000000	     35.95609074
      1.71816792	     -0.05227374	     -0.00096851	     -0.19402713	     -0.05486745	      0.88262337	     -0.00069030	     -0.20770491	     -0.00000000	      0.00000000	     36.15744708
      1.71947338	     -0.05223749	     -0.00097200	     -0.19399092	     -0.05486843	      0.88262367	     -0.00069163	     -0.20770284	     -0.00000000	      0.00000000	     36.16527542
      1.72077883	     -0.05220128	     -0.00097686	     -0.19395470	     -0.05486942	      0.88262395	     -0.00069294	     -0.20770096	     -0.00000000	      0.00000000	     36.43002132
      1.72208428	     -0.05216511	     -0.00097936	     -0.19391859	     -0.05487039	      0.88262421	     -0.00069424	     -0.20769928	     -0.00000000	      0.00000000	     36.34542113
      1.72323893	     -0.05213311	     -0.00098366	     -0.19388658	     -0.05487126	      0.88262442	     -0.00069538	     -0.20769796	     -0.00000000	      0.00000000	     36.62512257
      1.72439357	     -0.05210118	     -0.00098588	     -0.19385469	     -0.05487212	      0.88262461	     -0.00069652	     -0.20769680	     -0.00000000	      0.00000000	     36.60170374
      1.72554822	     -0.05206944	     -0.00098911	     -0.19382296	     -0.05487298	      0.88262479	     -0.00069764	     -0.20769580	     -0.00000000	      0.00000000	     36.76613380
      1.72705707	     -0.05202829	     -0.00099170	     -0.19378186	     -0.05487410	      0.88262500	     -0.00069909	     -0.20769477	     -0.00000000	      0.00000000	     36.76961551
      1.72822986	     -0.05199634	     -0.00099493	     -0.19374990	     -0.05487497	      0.88262514	     -0.00070021	     -0.20769417	     -0.00000000	      0.00000000	     37.00099762
      1.72940265	     -0.05196466	     -0.00099607	     -0.19371828	     -0.05487585	      0.88262526	     -0.00070131	     -0.20769374	     -0.00000000	      0.00000000	     36.95587595
      1.73057543	     -0.05193436	     -0.00099801	     -0.19368800	     -0.05487672	      0.88262537	     -0.00070241	     -0.20769352	     -0.00000000	      0.00000000	     37.08012405
      1.73207339	     -0.05189908	     -0.00099864	     -0.19365280	     -0.05487784	      0.88262547	     -0.00070380	     -0.20769361	     -0.00000000	      0.00000000	     36.99778889
      1.73322708	     -0.05187566	     -0.00100062	     -0.19362939	     -0.05487870	      0.88262553	     -0.00070485	     -0.20769403	     -0.00000000	      0.00000000	     37.18579371
      1.73438077	     -0.05185647	     -0.00100092	     -0.19361025	     -0.05487956	      0.88262557	     -0.00070590	     -0.20769485	     -0.00000000	      0.00000000	     37.08713823
      1.73576870	     -0.05184041	     -0.00100290	     -0.19359421	     -0.05488060	      0.88262559	     -0.00070715	     -0.20769649	     -0.00000000	     -0.00000000	     37.22044771
      1.73715663	     -0.05183320	     -0.00100291	     -0.19358706	     -0.05488165	      0.88262557	     -0.00070839	     -0.20769902	     -0.00000000	     -0.00000000	     36.94238394
      1.73821706	     -0.05183364	     -0.00100549	     -0.19358747	     -0.05488245	      0.88262552	     -0.00070933	     -0.20770166	     -0.00000000	     -0.00000000	     37.14711810
      1.73927749	     -0.05183851	     -0.00100641	     -0.19359236	     -0.05488325	      0.88262545	     -0.00071026	     -0.20770497	     -0.00000000	     -0.00000000	     37.02826539
      1.74077175	     -0.05185197	     -0.00100880	     -0.19360581	     -0.05488438	      0.88262531	     -0.00071156	     -0.20771083	     -0.00000000	     -0.00000000	     37.06029627
      1.74207861	     -0.05186997	     -0.00100981	     -0.19362384	     -0.05488536	      0.88262513	     -0.00071268	     -0.20771715	     -0.00000000	     -0.00000000	     36.82529951
      1.74338547	     -0.05189315	     -0.00101261	     -0.19364700	     -0.05488635	      0.88262490	     -0.00071380	     -0.20772461	     -0.00000000	     -0.00000000	     36.96236137
      1.74469233	     -0.05192065	     -0.00101305	     -0.19367456	     -0.05488733	      0.88262460	     -0.00071490	     -0.20773322	     -0.00000000	     -0.00000000	     36.55702141
      1.74584596	     -0.05194899	     -0.00101600	     -0.19370288	     -0.05488819	      0.88262429	     -0.00071587	     -0.20774176	     -0.00000000	     -0.00000000	     36.71671624
      1.74699960	     -0.05198175	     -0.00101726	     -0.19373568	     -0.05488905	      0.88262393	     -0.00071683	     -0.20775122	     -0.00000000	     -0.00000000	     36.42514457
      1.74815324	     -0.05201910	     -0.00101986	     -0.19377303	     -0.05488991	      0.88262351	     -0.00071778	     -0.20776162	     -0.00000000	     -0.00000000	     36.37252783
      1.74972946	     -0.05207681	     -0.00102239	     -0.19383078	     -0.05489106	      0.88262283	     -0.00071907	     -0.20777738	     -0.00000000	     -0.00000000	     35.98896307
      1.75092675	     -0.05212541	     -0.00102590	     -0.19387938	     -0.05489192	      0.88262224	     -0.00072003	     -0.20779056	     -0.00000000	     -0.00000000	     36.01659900
      1.75212405	     -0.05217743	     -0.00102770	     -0.19393146	     -0.05489277	      0.88262157	     -0.00072099	     -0.20780477	     -0.00000000	     -0.00000000	     35.65591645
      1.75332135	     -0.05223272	     -0.00103058	     -0.19398678	     -0.05489361	      0.88262083	     -0.00072194	     -0.20782000	     -0.00000000	     -0.00000000	     35.54236380
      1.75485560	     -0.05230768	     -0.00103214	     -0.19406187	     -0.05489467	      0.88261976	     -0.00072313	     -0.20784093	     -0.00000000	     -0.00000001	     35.09373238
      1.75604223	     -0.05236857	     -0.00103456	     -0.19412283	     -0.05489546	      0.88261885	     -0.00072405	     -0.20785819	     -0.00000000	     -0.00000001	     35.04986357
      1.75722886	     -0.05243225	     -0.00103506	     -0.19418665	     -0.05489624	      0.88261785	     -0.00072495	     -0.20787634	     -0.00000000	     -0.00000001	     34.68616372
      1.75841549	     -0.05249819	     -0.00103626	     -0.19425272	     -0.05489700	      0.88261677	     -0.00072584	     -0.20789534	     -0.00000000	     -0.00000001	     34.52160193
      1.76001368	     -0.05258942	     -0.00103583	     -0.19434421	     -0.05489799	      0.88261519	     -0.00072703	     -0.20792222	     -0.00000000	     -0.00000001	     34.09682537
      1.76120471	     -0.05265739	     -0.00103683	     -0.19441234	     -0.05489870	      0.88261392	     -0.00072789	     -0.20794313	     -0.00000000	     -0.00000001	     34.02252318
      1.76239573	     -0.05272813	     -0.00103595	     -0.19448332	     -0.05489938	      0.88261256	     -0.00072874	     -0.20796477	     -0.00000000	     -0.00000001	     33.71362244
      1.76384208	     -0.05281713	     -0.00103583	     -0.19457260	     -0.05490017	      0.88261081	     -0.00072976	     -0.20799202	     -0.00000000	     -0.00000001	     33.55361049
      1.76514023	     -0.05289878	     -0.00103329	     -0.19465458	     -0.05490085	      0.88260915	     -0.00073065	     -0.20801730	     -0.00000000	     -0.00000001	     33.24711008
      1.76643839	     -0.05298107	     -0.00103214	     -0.19473718	     -0.05490149	      0.88260739	     -0.00073152	     -0.20804328	     -0.00000000	     -0.00000001	     33.15814380
      1.76773654	     -0.05306359	     -0.00102803	     -0.19482011	     -0.05490209	      0.88260555	     -0.00073238	     -0.20806984	     -0.00000000	     -0.00000001	     32.91787424
      1.76903469	     -0.05314570	     -0.00102608	     -0.19490258	     -0.05490264	      0.88260363	     -0.00073322	     -0.20809688	     -0.00000000	     -0.00000001	     32.83760526
      1.77033284	     -0.05322613	     -0.00102064	     -0.19498348	     -0.05490316	      0.88260164	     -0.00073403	     -0.20812426	     -0.00000000	     -0.00000001	     32.66162843
      1.77163100	     -0.05330363	     -0.00101662	     -0.19506144	     -0.05490363	      0.88259957	     -0.00073483	     -0.20815185	     -0.00000000	     -0.00000001	     32.58565840
      1.77292915	     -0.05337794	     -0.00100888	     -0.19513632	     -0.05490406	      0.88259745	     -0.00073561	     -0.20817947	     -0.00000000	     -0.00000001	     32.46775235
      1.77422730	     -0.05344881	     -0.00100268	     -0.19520774	     -0.05490444	      0.88259527	     -0.00073637	     -0.20820700	     -0.00000000	     -0.00000001	     32.38192848
      1.77552545	     -0.05351587	     -0.00099273	     -0.19527547	     -0.05490477	      0.88259305	     -0.00073711	     -0.20823431	     -0.00000000	     -0.00000001	     32.30455437
      1.77682361	     -0.05357896	     -0.00098449	     -0.19533919	     -0.05490506	      0.88259078	     -0.00073783	     -0.20826125	     -0.00000000	     -0.00000001	     32.20897287
      1.77812176	     -0.05363810	     -0.00097270	     -0.19539907	     -0.05490529	      0.88258848	     -0.00073853	     -0.20828773	     -0.00000000	     -0.00000001	     32.15768032
      1.77941991	     -0.05369372	     -0.00096285	     -0.19545538	     -0.05490546	      0.88258616	     -0.00073921	     -0.20831366	     -0.00000000	     -0.00000001	     32.05654121
      1.78071806	     -0.05374636	     -0.00094961	     -0.19550882	     -0.05490559	      0.88258382	     -0.00073988	     -0.20833895	     -0.00000000	     -0.00000001	     32.00991627
      1.78201622	     -0.05379674	     -0.00093865	     -0.19555994	     -0.05490566	      0.88258147	     -0.00074053	     -0.20836358	     -0.00000000	     -0.00000001	     31.89858525
      1.78331437	     -0.05384515	     -0.00092461	     -0.19560918	     -0.05490567	      0.88257912	     -0.00074117	     -0.20838753	     -0.00000000	     -0.00000001	     31.85074040
      1.78461252	     -0.05389184	     -0.00091244	     -0.19565665	     -0.05490563	      0.88257677	     -0.00074179	     -0.20841077	     -0.00000000	     -0.00000001	     31.73381682
      1.78591068	     -0.05393705	     -0.00089777	     -0.19570271	     -0.05490553	      0.88257444	     -0.00074239	     -0.20843330	     -0.00000000	     -0.00000001	     31.67183891
      1.78720883	     -0.05398038	     -0.00088528	     -0.19574684	     -0.05490537	      0.88257213	     -0.00074299	     -0.20845512	     -0.00000000	     -0.00000001	     31.56759420
      1.78850698	     -0.05402242	     -0.00087041	     -0.19578975	     -0.05490516	      0.88256985	     -0.00074357	     -0.20847623	     -0.00000000	     -0.00000001	     31.50212985
      1.78980513	     -0.05406332	     -0.00085801	     -0.19583145	     -0.05490488	      0.88256760	     -0.00074414	     -0.20849665	     -0.00000000	     -0.00000001	     31.40639622
      1.79110329	     -0.05410195	     -0.00084383	     -0.19587093	     -0.05490455	      0.88256538	     -0.00074470	     -0.20851637	     -0.00000000	     -0.00000001	     31.33680160
      1.79240144	     -0.05413921	     -0.00083205	     -0.19590897	     -0.05490415	      0.88256321	     -0.00074525	     -0.20853537	     -0.00000000	     -0.00000001	     31.24543647
      1.79369959	     -0.05417473	     -0.00081853	     -0.19594533	     -0.05490369	      0.88256109	     -0.00074579	     -0.20855366	     -0.00000000	     -0.00000001	     31.16629324
      1.79499774	     -0.05420840	     -0.00080700	     -0.19597979	     -0.05490316	      0.88255902	     -0.00074632	     -0.20857120	     -0.00000000	     -0.00000001	     31.08418150
      1.79629590	     -0.05423795	     -0.00079435	     -0.19601016	     -0.05490258	      0.88255701	     -0.00074684	     -0.20858799	     -0.00000000	     -0.00000001	     31.00645375
      1.79759405	     -0.05426705	     -0.00078385	     -0.19604002	     -0.05490192	      0.88255505	     -0.00074735	     -0.20860406	     -0.00000000	     -0.00000001	     30.91199535
      1.79889220	     -0.05429450	     -0.00077199	     -0.19606827	     -0.05490121	      0.88255316	     -0.00074785	     -0.20861942	     -0.00000000	     -0.00000001	     30.82688639
      1.80019035	     -0.05431974	     -0.00076159	     -0.19609427	     -0.05490043	      0.88255133	     -0.00074834	     -0.20863403	     -0.00000000	     -0.00000001	     30.75178373
      1.80148851	     -0.05434266	     -0.00074996	     -0.19611799	     -0.05489958	      0.88254956	     -0.00074883	     -0.20864787	     -0.00000000	     -0.00000001	     30.67087404
      1.80278666	     -0.05436353	     -0.00073962	     -0.19613963	     -0.05489866	      0.88254787	     -0.00074930	     -0.20866089	     -0.00000000	     -0.00000001	     30.59691124
      1.80436654	     -0.05438625	     -0.00072533	     -0.19616333	     -0.05489746	      0.88254589	     -0.00074987	     -0.20867563	     -0.00000000	     -0.00000001	     30.50117769
      1.80552580	     -0.05440105	     -0.00071698	     -0.19617879	     -0.05489651	      0.88254451	     -0.00075028	     -0.20868564	     -0.00000000	     -0.00000001	     30.42922552
      1.80668506	     -0.05441398	     -0.00070692	     -0.19619243	     -0.05489551	      0.88254319	     -0.00075068	     -0.20869497	     -0.00000000	     -0.00000001	     30.35102224
      1.80823761	     -0.05442878	     -0.00069480	     -0.19620814	     -0.05489408	      0.88254150	     -0.00075121	     -0.20870638	     -0.00000000	     -0.00000001	     30.25954553
      1.80962708	     -0.05444005	     -0.00068255	     -0.19622027	     -0.05489272	      0.88254008	     -0.00075168	     -0.20871553	     -0.00000000	     -0.00000001	     30.15985267
      1.81101655	     -0.05444985	     -0.00067297	     -0.19623085	     -0.05489128	      0.88253873	     -0.00075214	     -0.20872370	     -0.00000000	     -0.00000001	     30.08485621
      1.81222802	     -0.05445721	     -0.00066227	     -0.19623895	     -0.05488996	      0.88253762	     -0.00075253	     -0.20873003	     -0.00000000	     -0.00000001	     29.97945589
      1.81343949	     -0.05446403	     -0.00065387	     -0.19624646	     -0.05488858	      0.88253657	     -0.00075291	     -0.20873565	     -0.00000000	     -0.00000001	     29.90273656
      1.81465097	     -0.05447006	     -0.00064455	     -0.19625319	     -0.05488714	      0.88253558	     -0.00075329	     -0.20874058	     -0.00000000	     -0.00000001	     29.81502753
      1.81631531	     -0.05447716	     -0.00063359	     -0.19626120	     -0.05488506	      0.88253431	     -0.00075381	     -0.20874625	     -0.00000000	     -0.00000001	     29.72399132
      1.81755991	     -0.05448155	     -0.00062413	     -0.19626631	     -0.05488343	      0.88253342	     -0.00075418	     -0.20874969	     -0.00000000	     -0.00000000	     29.62452921
      1.81880451	     -0.05448520	     -0.00061678	     -0.19627062	     -0.05488174	      0.88253259	     -0.00075456	     -0.20875246	     -0.00000000	     -0.00000000	     29.56103122
      1.82004910	     -0.05448779	     -0.00060860	     -0.19627388	     -0.05487998	      0.88253181	     -0.00075492	     -0.20875457	     -0.00000000	     -0.00000000	     29.48386353
      1.82167970	     -0.05448911	     -0.00060039	     -0.19627602	     -0.05487758	      0.88253087	     -0.00075539	     -0.20875635	     -0.00000000	     -0.00000000	     29.45744291
      1.82289836	     -0.05448823	     -0.00059354	     -0.19627577	     -0.05487571	      0.88253022	     -0.00075574	     -0.20875694	     -0.00000000	     -0.00000000	     29.41176997
      1.82411701	     -0.05448418	     -0.00058942	     -0.19627226	     -0.05487378	      0.88252961	     -0.00075608	     -0.20875688	     -0.00000000	     -0.00000000	     29.44194958
      1.82561670	     -0.05447064	     -0.00058387	     -0.19625942	     -0.05487133	      0.88252893	     -0.00075649	     -0.20875579	     -0.00000000	     -0.00000000	     29.49059411
      1.82695232	     -0.05444725	     -0.00058156	     -0.19623657	     -0.05486906	      0.88252837	     -0.00075685	     -0.20875366	     -0.00000000	     -0.00000000	     29.62381962
      1.82828794	     -0.05441170	     -0.00057773	     -0.19620161	     -0.05486671	      0.88252787	     -0.00075720	     -0.20875022	     -0.00000000	     -0.00000000	     29.72355762
      1.82962355	     -0.05436371	     -0.00057704	     -0.19615411	     -0.05486430	      0.88252742	     -0.00075754	     -0.20874528	     -0.00000000	     -0.00000000	     29.91769307
      1.83095917	     -0.05430322	     -0.00057417	     -0.19609417	     -0.05486181	      0.88252704	     -0.00075788	     -0.20873869	     -0.00000000	     -0.00000000	     30.05177202
      1.83229478	     -0.05423049	     -0.00057452	     -0.19602189	     -0.05485926	      0.88252671	     -0.00075821	     -0.20873033	     -0.00000000	     -0.00000000	     30.28550474
      1.83363040	     -0.05414374	     -0.00057138	     -0.19593568	     -0.05485664	      0.88252645	     -0.00075854	     -0.20872010	     -0.00000000	     -0.00000000	     30.45902913
      1.83479703	     -0.05405743	     -0.00057149	     -0.19584973	     -0.05485431	      0.88252629	     -0.00075882	     -0.20870955	     -0.00000000	     -0.00000000	     30.69058212
      1.83596365	     -0.05396199	     -0.00056947	     -0.19575471	     -0.05485193	      0.88252619	     -0.00075909	     -0.20869746	     -0.00000000	     -0.00000000	     30.89565805
      1.83741460	     -0.05382996	     -0.00056826	     -0.19562316	     -0.05484890	      0.88252615	     -0.00075942	     -0.20868025	     -0.00000000	      0.00000000	     31.23379908
      1.83886554	     -0.05368403	     -0.00056494	     -0.19547772	     -0.05484582	      0.88252622	     -0.00075974	     -0.20866060	     -0.00000000	      0.00000000	     31.55530000
      1.84001050	     -0.05356037	     -0.00056456	     -0.19535437	     -0.05484336	      0.88252635	     -0.00075999	     -0.20864337	     -0.00000000	      0.00000000	     31.87619102
      1.84115546	     -0.05343029	     -0.00056241	     -0.19522462	     -0.05484086	      0.88252657	     -0.00076024	     -0.20862467	     -0.00000000	      0.00000000	     32.16774827
      1.84263420	     -0.05325285	     -0.00056090	     -0.19504754	     -0.05483759	      0.88252697	     -0.00076054	     -0.20859841	     -0.00000000	      0.00000000	     32.61844675
      1.84411294	     -0.05306482	     -0.00055686	     -0.19485991	     -0.05483428	      0.88252751	     -0.00076084	     -0.20856983	     -0.00000000	      0.00000000	     33.04011673
      1.84517333	     -0.05292429	     -0.00055629	     -0.19471958	     -0.05483188	      0.88252799	     -0.00076105	     -0.20854795	     -0.00000000	      0.00000000	     33.40763367
      1.84623371	     -0.05277976	     -0.00055376	     -0.19457527	     -0.05482947	      0.88252855	     -0.00076125	     -0.20852494	     -0.00000000	      0.00000000	     33.73946017
      1.84781521	     -0.05255873	     -0.00055004	     -0.19435454	     -0.05482586	      0.88252954	     -0.00076154	     -0.20848867	     -0.00000000	      0.00000000	     34.26644248
      1.84912454	     -0.05237088	     -0.00054442	     -0.19416698	     -0.05482285	      0.88253051	     -0.00076178	     -0.20845698	     -0.00000000	      0.00000001	     34.66662398
      1.85043386	     -0.05217927	     -0.00054004	     -0.19397558	     -0.05481984	      0.88253160	     -0.00076201	     -0.20842388	     -0.00000000	      0.00000001	     35.14374898
      1.85174318	     -0.05198518	     -0.00053315	     -0.19378175	     -0.05481682	      0.88253283	     -0.00076223	     -0.20838946	     -0.00000000	      0.00000001	     35.54648297
      1.85305251	     -0.05179007	     -0.00052932	     -0.19358676	     -0.05481380	      0.88253419	     -0.00076245	     -0.20835385	     -0.00000000	      0.00000001	     36.08981350
      1.85414491	     -0.05162450	     -0.00052385	     -0.19342134	     -0.05481129	      0.88253542	     -0.00076262	     -0.20832333	     -0.00000000	      0.00000001	     36.40065160
      1.85523730	     -0.05146071	     -0.00052062	     -0.19325761	     -0.05480878	      0.88253674	     -0.00076279	     -0.20829220	     -0.00000000	      0.00000001	     36.78748339
      1.85666344	     -0.05124847	     -0.00051557	     -0.19304544	     -0.05480551	      0.88253861	     -0.00076301	     -0.20825084	     -0.00000000	      0.00000001	     37.24784796
      1.85808958	     -0.05104000	     -0.00051292	     -0.19283691	     -0.05480227	      0.88254061	     -0.00076321	     -0.20820883	     -0.00000000	      0.00000001	     37.81019206
      1.85915654	     -0.05088638	     -0.00050883	     -0.19268329	     -0.05479985	      0.88254221	     -0.00076336	     -0.20817708	     -0.00000000	      0.00000001	     38.08630176
      1.86022349	     -0.05073557	     -0.00050665	     -0.19253241	     -0.05479746	      0.88254387	     -0.00076351	     -0.20814512	     -0.00000000	      0.00000001	     38.45847779
      1.86169493	     -0.05053311	     -0.00050266	     -0.19232983	     -0.05479418	      0.88254629	     -0.00076370	     -0.20810083	     -0.00000000	      0.00000001	     38.88645725
      1.86300966	     -0.05035800	     -0.00050069	     -0.19215455	     -0.05479127	      0.88254856	     -0.00076386	     -0.20806116	     -0.00000000	      0.00000001	     39.34296647
      1.86432439	     -0.05018831	     -0.00049642	     -0.19198473	     -0.05478840	      0.88255091	     -0.00076402	     -0.20802152	     -0.00000000	      0.00000001	     39.63699113
      1.86541114	     -0.05005274	     -0.00049567	     -0.19184894	     -0.05478605	      0.88255293	     -0.00076414	     -0.20798886	     -0.00000000	      0.00000001	     40.01213964
      1.86649790	     -0.04992167	     -0.00049328	     -0.19171769	     -0.05478373	      0.88255499	     -0.00076426	     -0.20795634	     -0.00000000	      0.00000001	     40.26402447
      1.86789032	     -0.04976115	     -0.00049211	     -0.19155686	     -0.05478079	      0.88255769	     -0.00076441	     -0.20791500	     -0.00000000	      0.00000001	     40.66808831
      1.86928275	     -0.04960968	     -0.00048966	     -0.19140510	     -0.05477790	      0.88256045	     -0.00076455	     -0.20787417	     -0.00000000	      0.00000001	     40.92451382
      1.87034054	     -0.04950064	     -0.00049051	     -0.19129573	     -0.05477573	      0.88256259	     -0.00076465	     -0.20784356	     -0.00000000	      0.00000001	     41.24746092
      1.87139833	     -0.04939612	     -0.00048981	     -0.19119093	     -0.05477359	      0.88256474	     -0.00076475	     -0.20781336	     -0.00000000	      0.00000001	     41.44272766
      1.87283942	     -0.04926002	     -0.00049018	     -0.19105438	     -0.05477072	      0.88256769	     -0.00076488	     -0.20777290	     -0.00000000	      0.00000001	     41.78185669
      1.87428050	     -0.04913148	     -0.00048883	     -0.19092543	     -0.05476790	      0.88257066	     -0.00076499	     -0.20773327	     -0.00000000	      0.00000001	     41.97089246
      1.87527976	     -0.04904615	     -0.00049048	     -0.19083972	     -0.05476598	      0.88257272	     -0.00076507	     -0.20770630	     -0.00000000	      0.00000001	     42.24986971
      1.87627902	     -0.04896396	     -0.00049053	     -0.19075720	     -0.05476409	      0.88257478	     -0.00076514	     -0.20767975	     -0.00000000	      0.00000001	     42.40524592
      1.87782409	     -0.04884361	     -0.00049180	     -0.19063629	     -0.05476123	      0.88257793	     -0.00076525	     -0.20763954	     -0.00000000	      0.00000001	     42.70104039
      1.87909180	     -0.04875167	     -0.00049199	     -0.19054391	     -0.05475893	      0.88258049	     -0.00076532	     -0.20760737	     -0.00000000	      0.00000001	     42.83450349
      1.88035952	     -0.04866611	     -0.00049396	     -0.19045783	     -0.05475669	      0.88258301	     -0.00076540	     -0.20757597	     -0.00000000	      0.00000001	     43.08928810
      1.88162723	     -0.04858674	     -0.00049365	     -0.19037800	     -0.05475449	      0.88258549	     -0.00076546	     -0.20754541	     -0.00000000	      0.00000001	     43.14314182
      1.88275612	     -0.04852123	     -0.00049567	     -0.19031202	     -0.05475257	      0.88258766	     -0.00076552	     -0.20751892	     -0.00000000	      0.00000001	     43.36412072
      1.88388501	     -0.04846055	     -0.00049563	     -0.19025091	     -0.05475070	      0.88258978	     -0.00076557	     -0.20749313	     -0.00000000	      0.00000001	     43.41913159
      1.88501390	     -0.04840492	     -0.00049670	     -0.19019483	     -0.05474887	      0.88259185	     -0.00076561	     -0.20746807	     -0.00000000	      0.00000001	     43.57379558
      1.88646311	     -0.04834113	     -0.00049667	     -0.19013047	     -0.05474659	      0.88259442	     -0.00076566	     -0.20743700	     -0.00000000	      0.00000001	     43.63953391
      1.88760497	     -0.04829617	     -0.00049833	     -0.19008502	     -0.05474483	      0.88259638	     -0.00076569	     -0.20741341	     -0.00000000	      0.00000001	     43.82990990
      1.88874682	     -0.04825533	     -0.00049822	     -0.19004374	     -0.05474312	      0.88259827	     -0.00076572	     -0.20739061	     -0.00000000	      0.00000001	     43.86361834
      1.88988867	     -0.04821769	     -0.00049960	     -0.19000560	     -0.05474146	      0.88260009	     -0.00076574	     -0.20736860	     -0.00000000	      0.00000001	     44.00246583
      1.89133273	     -0.04817714	     -0.00050013	     -0.18996447	     -0.05473942	      0.88260229	     -0.00076576	     -0.20734193	     -0.00000000	      0.00000001	     44.03538910
      1.89245389	     -0.04815049	     -0.00050238	     -0.18993731	     -0.05473789	      0.88260391	     -0.00076577	     -0.20732212	     -0.00000000	      0.00000001	     44.20876607
      1.89357505	     -0.04812757	     -0.00050298	     -0.18991393	     -0.05473639	      0.88260545	     -0.00076577	     -0.20730310	     -0.00000000	      0.00000001	     44.22331469
      1.89469621	     -0.04810819	     -0.00050473	     -0.18989405	     -0.05473495	      0.88260692	     -0.00076577	     -0.20728484	     -0.00000000	      0.00000001	     44.33678261
      1.89620233	     -0.04808726	     -0.00050581	     -0.18987249	     -0.05473307	      0.88260876	     -0.00076577	     -0.20726148	     -0.00000000	      0.00000001	     44.36089271
      1.89731288	     -0.04807482	     -0.00050788	     -0.18985955	     -0.05473174	      0.88261003	     -0.00076576	     -0.20724510	     -0.00000000	      0.00000001	     44.51911653
      1.89842343	     -0.04806556	     -0.00050836	     -0.18984985	     -0.05473044	      0.88261121	     -0.00076574	     -0.20722941	     -0.00000000	      0.00000001	     44.51412542
      1.89978855	     -0.04805799	     -0.00051049	     -0.18984168	     -0.05472892	      0.88261256	     -0.00076572	     -0.20721108	     -0.00000000	      0.00000001	     44.65735652
      1.90099821	     -0.04805480	     -0.00051088	     -0.18983800	     -0.05472761	      0.88261366	     -0.00076569	     -0.20719567	     -0.00000000	      0.00000001	     44.61149443
      1.90220786	     -0.04805452	     -0.00051346	     -0.18983718	     -0.05472636	      0.88261466	     -0.00076566	     -0.20718102	     -0.00000000	      0.00000001	     44.77515549
      1.90341751	     -0.04805704	     -0.00051400	     -0.18983922	     -0.05472516	      0.88261557	     -0.00076562	     -0.20716711	     -0.00000000	      0.00000000	     44.71001523
      1.90462716	     -0.04806220	     -0.00051722	     -0.18984382	     -0.05472401	      0.88261639	     -0.00076558	     -0.20715391	     -0.00000000	      0.00000000	     44.87713509
      1.90583682	     -0.04806987	     -0.00051798	     -0.18985101	     -0.05472291	      0.88261712	     -0.00076554	     -0.20714139	     -0.00000000	      0.00000000	     44.78684588
      1.90704647	     -0.04807992	     -0.00052126	     -0.18986050	     -0.05472186	      0.88261778	     -0.00076549	     -0.20712954	     -0.00000000	      0.00000000	     44.96277081
      1.90825612	     -0.04809245	     -0.00052183	     -0.18987256	     -0.05472085	      0.88261835	     -0.00076544	     -0.20711833	     -0.00000000	      0.00000000	     44.84680402
      1.90946578	     -0.04810745	     -0.00052516	     -0.18988700	     -0.05471990	      0.88261884	     -0.00076538	     -0.20710774	     -0.00000000	      0.00000000	     45.02777922
      1.91067543	     -0.04812494	     -0.00052541	     -0.18990405	     -0.05471900	      0.88261926	     -0.00076532	     -0.20709778	     -0.00000000	      0.00000000	     44.87615206
      1.91188508	     -0.04814502	     -0.00052869	     -0.18992358	     -0.05471814	      0.88261961	     -0.00076525	     -0.20708841	     -0.00000000	      0.00000000	     45.06106090
      1.91309474	     -0.04816788	     -0.00052855	     -0.18994601	     -0.05471734	      0.88261989	     -0.00076518	     -0.20707964	     -0.00000000	      0.00000000	     44.86736397
      1.91417180	     -0.04819063	     -0.00053116	     -0.18996830	     -0.05471666	      0.88262009	     -0.00076512	     -0.20707234	     -0.00000000	      0.00000000	     44.98737868
      1.91524887	     -0.04821584	     -0.00053174	     -0.18999310	     -0.05471602	      0.88262024	     -0.00076505	     -0.20706550	     -0.00000000	      0.00000000	     44.88915145
      1.91657531	     -0.04825050	     -0.00053374	     -0.19002724	     -0.05471528	      0.88262037	     -0.00076496	     -0.20705774	     -0.00000000	      0.00000000	     44.91744498
      1.91790175	     -0.04828917	     -0.00053392	     -0.19006545	     -0.05471460	      0.88262043	     -0.00076487	     -0.20705071	     -0.00000000	      0.00000000	     44.73872703
      1.91900306	     -0.04832436	     -0.00053607	     -0.19010019	     -0.05471407	      0.88262044	     -0.00076479	     -0.20704543	     -0.00000000	     -0.00000000	     44.80479860
      1.92010437	     -0.04836249	     -0.00053640	     -0.19013794	     -0.05471358	      0.88262041	     -0.00076471	     -0.20704066	     -0.00000000	     -0.00000000	     44.65431087
      1.92143485	     -0.04841251	     -0.00053824	     -0.19018747	     -0.05471304	      0.88262033	     -0.00076461	     -0.20703558	     -0.00000000	     -0.00000000	     44.63587493
      1.92276533	     -0.04846687	     -0.00053814	     -0.19024140	     -0.05471256	      0.88262020	     -0.00076451	     -0.20703126	     -0.00000000	     -0.00000000	     44.36970420
      1.92383207	     -0.04851374	     -0.00054038	     -0.19028786	     -0.05471220	      0.88262007	     -0.00076442	     -0.20702835	     -0.00000000	     -0.00000000	     44.39733953
      1.92489882	     -0.04856371	     -0.00054101	     -0.19033748	     -0.05471188	      0.88261990	     -0.00076433	     -0.20702594	     -0.00000000	     -0.00000000	     44.20432638
      1.92627888	     -0.04863300	     -0.00054335	     -0.19040627	     -0.05471151	      0.88261966	     -0.00076422	     -0.20702356	     -0.00000000	     -0.00000000	     44.10258705
      1.92765895	     -0.04870748	     -0.00054429	     -0.19048031	     -0.05471118	      0.88261937	     -0.00076410	     -0.20702204	     -0.00000000	     -0.00000000	     43.74693047
      1.92870253	     -0.04876718	     -0.00054755	     -0.19053962	     -0.05471097	      0.88261913	     -0.00076401	     -0.20702146	     -0.00000000	     -0.00000000	     43.74496835
      1.92974611	     -0.04882970	     -0.00054947	     -0.19060178	     -0.05471079	      0.88261887	     -0.00076393	     -0.20702136	     -0.00000000	     -0.00000000	     43.51053860
      1.93118139	     -0.04892000	     -0.00055388	     -0.19069157	     -0.05471058	      0.88261848	     -0.00076380	     -0.20702203	     -0.00000000	     -0.00000000	     43.34214528
      1.93261666	     -0.04901504	     -0.00055731	     -0.19078614	     -0.05471042	      0.88261806	     -0.00076368	     -0.20702361	     -0.00000000	     -0.00000000	     42.88664146
      1.93362437	     -0.04908441	     -0.00056251	     -0.19085509	     -0.05471033	      0.88261774	     -0.00076360	     -0.20702525	     -0.00000000	     -0.00000000	     42.89000599
      1.93463207	     -0.04915576	     -0.00056653	     -0.19092608	     -0.05471026	      0.88261740	     -0.00076351	     -0.20702732	     -0.00000000	     -0.00000000	     42.63626706
      1.93615571	     -0.04926708	     -0.00057440	     -0.19103683	     -0.05471019	      0.88261687	     -0.00076339	     -0.20703125	     -0.00000000	     -0.00000000	     42.40476619
      1.93743209	     -0.04936302	     -0.00058078	     -0.19113230	     -0.05471017	      0.88261640	     -0.00076329	     -0.20703527	     -0.00000000	     -0.00000000	     42.02038690
      1.93870848	     -0.04946085	     -0.00058947	     -0.19122961	     -0.05471018	      0.88261590	     -0.00076319	     -0.20703991	     -0.00000000	     -0.00000000	     41.94742314
      1.93998486	     -0.04956008	     -0.00059652	     -0.19132840	     -0.05471021	      0.88261538	     -0.00076310	     -0.20704515	     -0.00000000	     -0.00000000	     41.43609265
      1.94111943	     -0.04964923	     -0.00060555	     -0.19141708	     -0.05471025	      0.88261490	     -0.00076302	     -0.20705029	     -0.00000000	     -0.00000000	     41.43450175
      1.94225401	     -0.04973903	     -0.00061303	     -0.19150647	     -0.05471032	      0.88261440	     -0.00076294	     -0.20705587	     -0.00000000	     -0.00000000	     41.04201917
      1.94338858	     -0.04982926	     -0.00062198	     -0.19159626	     -0.05471040	      0.88261389	     -0.00076286	     -0.20706187	     -0.00000000	     -0.00000000	     40.89685575
      1.94488233	     -0.04994828	     -0.00063283	     -0.19171475	     -0.05471053	      0.88261318	     -0.00076277	     -0.20707039	     -0.00000000	     -0.00000000	     40.42326444
      1.94604988	     -0.05004102	     -0.00064307	     -0.19180705	     -0.05471064	      0.88261261	     -0.00076270	     -0.20707753	     -0.00000000	     -0.00000000	     40.39290311
      1.94721744	     -0.05013318	     -0.00065173	     -0.19189882	     -0.05471077	      0.88261202	     -0.00076263	     -0.20708505	     -0.00000000	     -0.00000000	     39.98459953
      1.94838499	     -0.05022457	     -0.00066167	     -0.19198979	     -0.05471091	      0.88261142	     -0.00076256	     -0.20709294	     -0.00000000	     -0.00000000	     39.85439376
      1.94985177	     -0.05033790	     -0.00067269	     -0.19210267	     -0.05471109	      0.88261063	     -0.00076247	     -0.20710336	     -0.00000000	     -0.00000000	     39.35806655
      1.95100641	     -0.05042560	     -0.00068294	     -0.19218998	     -0.05471125	      0.88260999	     -0.00076241	     -0.20711193	     -0.00000000	     -0.00000000	     39.34969787
      1.95216106	     -0.05051184	     -0.00069137	     -0.19227590	     -0.05471141	      0.88260934	     -0.00076235	     -0.20712080	     -0.00000000	     -0.00000000	     38.94847283
      1.95331571	     -0.05059649	     -0.00070073	     -0.19236021	     -0.05471157	      0.88260868	     -0.00076228	     -0.20712995	     -0.00000000	     -0.00000000	     38.80557246
      1.95484402	     -0.05070589	     -0.00071139	     -0.19246924	     -0.05471179	      0.88260777	     -0.00076220	     -0.20714248	     -0.00000000	     -0.00000000	     38.30359551
      1.95600037	     -0.05078653	     -0.00072058	     -0.19254957	     -0.05471197	      0.88260707	     -0.00076213	     -0.20715225	     -0.00000000	     -0.00000000	     38.28105713
      1.95715673	     -0.05086525	     -0.00072765	     -0.19262806	     -0.05471214	      0.88260636	     -0.00076207	     -0.20716225	     -0.00000000	     -0.00000000	     37.86933176
      1.95854758	     -0.05095724	     -0.00073686	     -0.19271977	     -0.05471234	      0.88260549	     -0.00076199	     -0.20717457	     -0.00000000	     -0.00000000	     37.72894661
      1.95993844	     -0.05104603	     -0.00074308	     -0.19280838	     -0.05471255	      0.88260460	     -0.00076191	     -0.20718717	     -0.00000000	     -0.00000000	     37.06220363
      1.96099623	     -0.05111116	     -0.00074976	     -0.19287332	     -0.05471270	      0.88260391	     -0.00076185	     -0.20719692	     -0.00000000	     -0.00000000	     37.12618476
      1.96205401	     -0.05117425	     -0.00075446	     -0.19293629	     -0.05471284	      0.88260321	     -0.00076179	     -0.20720680	     -0.00000000	     -0.00000000	     36.78240761
      1.96356131	     -0.05126093	     -0.00076192	     -0.19302279	     -0.05471305	      0.88260219	     -0.00076170	     -0.20722107	     -0.00000000	     -0.00000000	     36.55679345
      1.96488075	     -0.05133390	     -0.00076728	     -0.19309565	     -0.05471321	      0.88260129	     -0.00076163	     -0.20723373	     -0.00000000	     -0.00000000	     36.06538050
      1.96620018	     -0.05140423	     -0.00077450	     -0.19316582	     -0.05471336	      0.88260037	     -0.00076155	     -0.20724654	     -0.00000000	     -0.00000000	     36.05405435
      1.96751962	     -0.05147223	     -0.00077962	     -0.19323372	     -0.05471350	      0.88259942	     -0.00076148	     -0.20725948	     -0.00000000	     -0.00000000	     35.38133690
      1.96866983	     -0.05153027	     -0.00078695	     -0.19329161	     -0.05471361	      0.88259859	     -0.00076142	     -0.20727087	     -0.00000000	     -0.00000001	     35.46009859
      1.96982004	     -0.05158811	     -0.00079302	     -0.19334934	     -0.05471370	      0.88259774	     -0.00076137	     -0.20728239	     -0.00000000	     -0.00000001	     35.01304823
      1.97121378	     -0.05166006	     -0.00080279	     -0.19342109	     -0.05471379	      0.88259668	     -0.00076131	     -0.20729661	     -0.00000000	     -0.00000001	     34.87486817
      1.97260752	     -0.05173555	     -0.00081193	     -0.19349640	     -0.05471386	      0.88259560	     -0.00076125	     -0.20731123	     -0.00000000	     -0.00000001	     34.22376678
      1.97378422	     -0.05180230	     -0.00082247	     -0.19356293	     -0.05471389	      0.88259467	     -0.00076120	     -0.20732400	     -0.00000000	     -0.00000001	     34.26155137
      1.97496091	     -0.05187106	     -0.00083177	     -0.19363151	     -0.05471391	      0.88259371	     -0.00076116	     -0.20733722	     -0.00000000	     -0.00000001	     33.78138681
      1.97613760	     -0.05194085	     -0.00084258	     -0.19370108	     -0.05471389	      0.88259274	     -0.00076112	     -0.20735093	     -0.00000000	     -0.00000001	     33.60932502
      1.97775323	     -0.05203928	     -0.00085681	     -0.19379926	     -0.05471384	      0.88259136	     -0.00076108	     -0.20737055	     -0.00000000	     -0.00000001	     33.01553558
      1.97896979	     -0.05211599	     -0.00086940	     -0.19387573	     -0.05471376	      0.88259029	     -0.00076104	     -0.20738600	     -0.00000000	     -0.00000001	     32.97716709
      1.98018636	     -0.05219443	     -0.00088053	     -0.19395397	     -0.05471365	      0.88258919	     -0.00076101	     -0.20740206	     -0.00000000	     -0.00000001	     32.49107400
      1.98140292	     -0.05227460	     -0.00089285	     -0.19403394	     -0.05471350	      0.88258807	     -0.00076099	     -0.20741875	     -0.00000000	     -0.00000001	     32.30492488
      1.98299134	     -0.05238204	     -0.00090749	     -0.19414117	     -0.05471326	      0.88258656	     -0.00076095	     -0.20744152	     -0.00000000	     -0.00000001	     31.70681402
      1.98420368	     -0.05246542	     -0.00092002	     -0.19422436	     -0.05471303	      0.88258537	     -0.00076093	     -0.20745967	     -0.00000000	     -0.00000001	     31.65219730
      1.98541602	     -0.05254965	     -0.00093051	     -0.19430848	     -0.05471276	      0.88258414	     -0.00076090	     -0.20747846	     -0.00000000	     -0.00000001	     31.19068511
      1.98687642	     -0.05265244	     -0.00094390	     -0.19441113	     -0.05471238	      0.88258263	     -0.00076087	     -0.20750195	     -0.00000000	     -0.00000001	     30.99331365
      1.98833683	     -0.05275586	     -0.00095380	     -0.19451454	     -0.05471193	      0.88258106	     -0.00076083	     -0.20752637	     -0.00000000	     -0.00000001	     30.31986396
      1.98946508	     -0.05283598	     -0.00096325	     -0.19459461	     -0.05471154	      0.88257982	     -0.00076080	     -0.20754583	     -0.00000000	     -0.00000001	     30.30370451
      1.99059334	     -0.05291605	     -0.00097041	     -0.19467471	     -0.05471110	      0.88257855	     -0.00076077	     -0.20756581	     -0.00000000	     -0.00000001	     29.93245271
      1.99216038	     -0.05302705	     -0.00098057	     -0.19478577	     -0.05471042	      0.88257674	     -0.00076073	     -0.20759434	     -0.00000000	     -0.00000001	     29.64718150
      1.99354295	     -0.05312445	     -0.00098758	     -0.19488330	     -0.05470975	      0.88257509	     -0.00076068	     -0.20762024	     -0.00000000	     -0.00000001	     29.18155115
      1.99492552	     -0.05322119	     -0.00099584	     -0.19498015	     -0.05470900	      0.88257340	     -0.00076064	     -0.20764677	     -0.00000000	     -0.00000001	     29.05983652
      1.99630809	     -0.05331748	     -0.00100106	     -0.19507666	     -0.05470818	      0.88257167	     -0.00076059	     -0.20767388	     -0.00000000	     -0.00000001	     28.52638468
      1.99754927	     -0.05340408	     -0.00100779	     -0.19516340	     -0.05470738	      0.88257008	     -0.00076054	     -0.20769869	     -0.00000000	     -0.00000001	     28.45225525
      1.99879044	     -0.05348983	     -0.00101199	     -0.19524939	     -0.05470651	      0.88256846	     -0.00076048	     -0.20772392	     -0.00000000	     -0.00000001	     28.07011342
      2.00003162	     -0.05357440	     -0.00101706	     -0.19533420	     -0.05470557	      0.88256681	     -0.00076043	     -0.20774953	     -0.00000000	     -0.00000001	     27.88775615
      2.00165902	     -0.05368255	     -0.00102153	     -0.19544272	     -0.05470423	      0.88256461	     -0.00076036	     -0.20778357	     -0.00000000	     -0.00000001	     27.46851951
      2.00294536	     -0.05376638	     -0.00102648	     -0.19552684	     -0.05470309	      0.88256283	     -0.00076029	     -0.20781077	     -0.00000000	     -0.00000001	     27.36631879
      2.00423170	     -0.05384766	     -0.00102918	     -0.19560847	     -0.05470187	      0.88256103	     -0.00076023	     -0.20783818	     -0.00000000	     -0.00000001	     27.04930814
      2.00551804	     -0.05392606	     -0.00103361	     -0.19568720	     -0.05470057	      0.88255920	     -0.00076017	     -0.20786575	     -0.00000000	     -0.00000001	     26.89601526
      2.00710222	     -0.05402105	     -0.00103714	     -0.19578266	     -0.05469885	      0.88255693	     -0.00076009	     -0.20789996	     -0.00000000	     -0.00000001	     26.55490124
      2.00837523	     -0.05409630	     -0.00104148	     -0.19585826	     -0.05469737	      0.88255509	     -0.00076003	     -0.20792759	     -0.00000000	     -0.00000001	     26.44907035
      2.00964824	     -0.05416705	     -0.00104322	     -0.19592945	     -0.05469581	      0.88255324	     -0.00075996	     -0.20795528	     -0.00000000	     -0.00000001	     26.21496578
      2.01092125	     -0.05423556	     -0.00104606	     -0.19599838	     -0.05469417	      0.88255137	     -0.00075990	     -0.20798293	     -0.00000000	     -0.00000001	     26.07672659
      2.01255127	     -0.05431563	     -0.00104567	     -0.19607912	     -0.05469193	      0.88254898	     -0.00075982	     -0.20801815	     -0.00000000	     -0.00000001	     25.87300379
      2.01381033	     -0.05437580	     -0.00104723	     -0.19613976	     -0.05469011	      0.88254714	     -0.00075977	     -0.20804510	     -0.00000000	     -0.00000001	     25.72581207
      2.01506939	     -0.05442965	     -0.00104631	     -0.19619417	     -0.05468819	      0.88254530	     -0.00075971	     -0.20807179	     -0.00000000	     -0.00000001	     25.61415109
      2.01632845	     -0.05448261	     -0.00104702	     -0.19624765	     -0.05468619	      0.88254347	     -0.00075966	     -0.20809815	     -0.00000000	     -0.00000001	     25.50014263
      2.01797465	     -0.05454227	     -0.00104603	     -0.19630806	     -0.05468343	      0.88254110	     -0.00075960	     -0.20813208	     -0.00000000	     -0.00000001	     25.45117216
      2.01918412	     -0.05458576	     -0.00104796	     -0.19635204	     -0.05468131	      0.88253938	     -0.00075956	     -0.20815652	     -0.00000000	     -0.00000001	     25.30686807
      2.02039359	     -0.05462062	     -0.00104721	     -0.19638746	     -0.05467910	      0.88253768	     -0.00075952	     -0.20818053	     -0.00000000	     -0.00000001	     25.29211608
      2.02190938	     -0.05465949	     -0.00104721	     -0.19642703	     -0.05467621	      0.88253559	     -0.00075947	     -0.20820984	     -0.00000000	     -0.00000001	     25.19132446
      2.02324514	     -0.05467831	     -0.00104404	     -0.19644656	     -0.05467356	      0.88253379	     -0.00075944	     -0.20823481	     -0.00000000	     -0.00000001	     25.27347970
      2.02458089	     -0.05469148	     -0.00104222	     -0.19646042	     -0.05467080	      0.88253203	     -0.00075941	     -0.20825871	     -0.00000000	     -0.00000001	     25.18541420
      2.02591664	     -0.05468541	     -0.00103674	     -0.19645514	     -0.05466794	      0.88253033	     -0.00075938	     -0.20828141	     -0.00000000	     -0.00000001	     25.32958757
      2.02725239	     -0.05467346	     -0.00103310	     -0.19644394	     -0.05466497	      0.88252868	     -0.00075936	     -0.20830265	     -0.00000000	     -0.00000001	     25.28320688
      2.02858814	     -0.05464110	     -0.00102569	     -0.19641243	     -0.05466190	      0.88252709	     -0.00075935	     -0.20832233	     -0.00000000	     -0.00000001	     25.48358700
      2.02992389	     -0.05460663	     -0.00102048	     -0.19637875	     -0.05465872	      0.88252557	     -0.00075934	     -0.20834029	     -0.00000000	     -0.00000001	     25.47792815
      2.03112372	     -0.05455825	     -0.00101232	     -0.19633116	     -0.05465578	      0.88252426	     -0.00075933	     -0.20835497	     -0.00000000	     -0.00000001	     25.65310460
      2.03232354	     -0.05450652	     -0.00100565	     -0.19628018	     -0.05465277	      0.88252303	     -0.00075934	     -0.20836821	     -0.00000000	     -0.00000001	     25.72788985
      2.03352337	     -0.05444686	     -0.00099800	     -0.19622129	     -0.05464967	      0.88252186	     -0.00075935	     -0.20838012	     -0.00000000	     -0.00000001	     25.87403648
      2.03518957	     -0.05435892	     -0.00098880	     -0.19613434	     -0.05464523	      0.88252036	     -0.00075937	     -0.20839447	     -0.00000000	     -0.00000001	     26.04956095
      2.03641404	     -0.05428210	     -0.00098039	     -0.19605829	     -0.05464188	      0.88251936	     -0.00075940	     -0.20840343	     -0.00000000	     -0.00000001	     26.26129635
      2.03763850	     -0.05420363	     -0.00097368	     -0.19598053	     -0.05463845	      0.88251845	     -0.00075944	     -0.20841099	     -0.00000000	     -0.00000000	     26.43395380
      2.03910899	     -0.05409561	     -0.00096488	     -0.19587336	     -0.05463424	      0.88251748	     -0.00075949	     -0.20841827	     -0.00000000	     -0.00000000	     26.70400562
      2.04040001	     -0.05400386	     -0.00095940	     -0.19578227	     -0.05463045	      0.88251674	     -0.00075955	     -0.20842315	     -0.00000000	     -0.00000000	     26.89227010
      2.04169103	     -0.05390313	     -0.00095227	     -0.19568223	     -0.05462658	      0.88251612	     -0.00075962	     -0.20842674	     -0.00000000	     -0.00000000	     27.16148728
      2.04298205	     -0.05380459	     -0.00094771	     -0.19558428	     -0.05462264	      0.88251561	     -0.00075970	     -0.20842903	     -0.00000000	     -0.00000000	     27.43803065
      2.04427307	     -0.05369580	     -0.00094141	     -0.19547612	     -0.05461862	      0.88251522	     -0.00075979	     -0.20843004	     -0.00000000	     -0.00000000	     27.75885028
      2.04556408	     -0.05358714	     -0.00093724	     -0.19536801	     -0.05461453	      0.88251495	     -0.00075990	     -0.20842971	     -0.00000000	     -0.00000000	     28.09492152
      2.04685510	     -0.05346857	     -0.00093152	     -0.19525002	     -0.05461038	      0.88251481	     -0.00076001	     -0.20842805	     -0.00000000	     -0.00000000	     28.44280679
      2.04814612	     -0.05335162	     -0.00092803	     -0.19513356	     -0.05460616	      0.88251480	     -0.00076014	     -0.20842502	     -0.00000000	      0.00000000	     28.81852292
      2.04943714	     -0.05322596	     -0.00092308	     -0.19500843	     -0.05460187	      0.88251491	     -0.00076027	     -0.20842068	     -0.00000000	      0.00000000	     29.19097999
      2.05072816	     -0.05310229	     -0.00092042	     -0.19488519	     -0.05459754	      0.88251516	     -0.00076043	     -0.20841500	     -0.00000000	      0.00000000	     29.60038092
      2.05201918	     -0.05297010	     -0.00091636	     -0.19475345	     -0.05459314	      0.88251554	     -0.00076059	     -0.20840805	     -0.00000000	      0.00000000	     29.98163891
      2.05331020	     -0.05284057	     -0.00091430	     -0.19462430	     -0.05458870	      0.88251605	     -0.00076076	     -0.20839979	     -0.00000000	      0.00000000	     30.42383521
      2.05460122	     -0.05270307	     -0.00091066	     -0.19448720	     -0.05458421	      0.88251670	     -0.00076095	     -0.20839030	     -0.00000000	      0.00000000	     30.82527830
      2.05589224	     -0.05256954	     -0.00090936	     -0.19435398	     -0.05457968	      0.88251748	     -0.00076116	     -0.20837956	     -0.00000000	      0.00000000	     31.30439262
      2.05718326	     -0.05242732	     -0.00090603	     -0.19421211	     -0.05457512	      0.88251840	     -0.00076137	     -0.20836765	     -0.00000000	      0.00000001	     31.71824924
      2.05847428	     -0.05228880	     -0.00090538	     -0.19407384	     -0.05457051	      0.88251945	     -0.00076160	     -0.20835451	     -0.00000000	      0.00000001	     32.24578637
      2.05976530	     -0.05213886	     -0.00090309	     -0.19392418	     -0.05456588	      0.88252064	     -0.00076185	     -0.20834021	     -0.00000000	      0.00000001	     32.68162568
      2.06105632	     -0.05199215	     -0.00090342	     -0.19377765	     -0.05456123	      0.88252195	     -0.00076211	     -0.20832462	     -0.00000000	      0.00000001	     33.26133638
      2.06234734	     -0.05183116	     -0.00090043	     -0.19361691	     -0.05455655	      0.88252339	     -0.00076238	     -0.20830778	     -0.00000000	      0.00000001	     33.70611320
      2.06350205	     -0.05169063	     -0.00090025	     -0.19347652	     -0.05455235	      0.88252479	     -0.00076264	     -0.20829155	     -0.00000000	      0.00000001	     34.24645488
      2.06465675	     -0.05154091	     -0.00089842	     -0.19332696	     -0.05454814	      0.88252629	     -0.00076291	     -0.20827431	     -0.00000000	      0.00000001	     34.68770760
      2.06581146	     -0.05139048	     -0.00089754	     -0.19317664	     -0.05454393	      0.88252789	     -0.00076320	     -0.20825599	     -0.00000000	      0.00000001	     35.20008886
      2.06741417	     -0.05117146	     -0.00089442	     -0.19295780	     -0.05453807	      0.88253027	     -0.00076362	     -0.20822881	     -0.00000000	      0.00000001	     35.85759022
      2.06859239	     -0.05101055	     -0.00089312	     -0.19279696	     -0.05453377	      0.88253213	     -0.00076394	     -0.20820750	     -0.00000000	      0.00000001	     36.43349703
      2.06977061	     -0.05084215	     -0.00089030	     -0.19262865	     -0.05452947	      0.88253409	     -0.00076428	     -0.20818510	     -0.00000000	      0.00000001	     36.91290289
      2.07094884	     -0.05067404	     -0.00088874	     -0.19246058	     -0.05452518	      0.88253615	     -0.00076464	     -0.20816160	     -0.00000000	      0.00000001	     37.46673939
      2.07250927	     -0.05044277	     -0.00088525	     -0.19222935	     -0.05451951	      0.88253901	     -0.00076513	     -0.20812884	     -0.00000000	      0.00000001	     38.13438360
      2.07364521	     -0.05027606	     -0.00088457	     -0.19206259	     -0.05451541	      0.88254118	     -0.00076551	     -0.20810383	     -0.00000000	      0.00000001	     38.72247874
      2.07478115	     -0.05010199	     -0.00088234	     -0.19188848	     -0.05451132	      0.88254344	     -0.00076590	     -0.20807791	     -0.00000000	      0.00000001	     39.22737001
      2.07621278	     -0.04988389	     -0.00088140	     -0.19167026	     -0.05450621	      0.88254638	     -0.00076642	     -0.20804394	     -0.00000000	      0.00000001	     39.95309835
      2.07746322	     -0.04968619	     -0.00087881	     -0.19147247	     -0.05450177	      0.88254905	     -0.00076689	     -0.20801318	     -0.00000000	      0.00000001	     40.51331699
      2.07871366	     -0.04949239	     -0.00087812	     -0.19127848	     -0.05449737	      0.88255180	     -0.00076738	     -0.20798139	     -0.00000000	      0.00000002	     41.16179216
      2.07996411	     -0.04929066	     -0.00087527	     -0.19107660	     -0.05449302	      0.88255463	     -0.00076789	     -0.20794868	     -0.00000000	      0.00000002	     41.70505642
      2.08121455	     -0.04909476	     -0.00087515	     -0.19088044	     -0.05448871	      0.88255754	     -0.00076841	     -0.20791508	     -0.00000000	      0.00000002	     42.37974471
      2.08246499	     -0.04888856	     -0.00087197	     -0.19067404	     -0.05448445	      0.88256052	     -0.00076896	     -0.20788066	     -0.00000000	      0.00000002	     42.93687959
      2.08371544	     -0.04868910	     -0.00087209	     -0.19047423	     -0.05448025	      0.88256356	     -0.00076952	     -0.20784540	     -0.00000000	      0.00000002	     43.64821731
      2.08480821	     -0.04850562	     -0.00086918	     -0.19029053	     -0.05447663	      0.88256627	     -0.00077002	     -0.20781397	     -0.00000000	      0.00000002	     44.13289309
      2.08590099	     -0.04832742	     -0.00086806	     -0.19011202	     -0.05447305	      0.88256903	     -0.00077054	     -0.20778196	     -0.00000000	      0.00000002	     44.70782310
      2.08725869	     -0.04810201	     -0.00086510	     -0.18988624	     -0.05446869	      0.88257251	     -0.00077121	     -0.20774153	     -0.00000000	      0.00000002	     45.37086794
      2.08861639	     -0.04788260	     -0.00086349	     -0.18966638	     -0.05446440	      0.88257606	     -0.00077189	     -0.20770038	     -0.00000000	      0.00000002	     46.10486419
      2.08969324	     -0.04770385	     -0.00085987	     -0.18948731	     -0.05446107	      0.88257891	     -0.00077245	     -0.20766737	     -0.00000000	      0.00000002	     46.57994081
      2.09077009	     -0.04753132	     -0.00085789	     -0.18931439	     -0.05445780	      0.88258178	     -0.00077302	     -0.20763403	     -0.00000000	      0.00000002	     47.12649407
      2.09215263	     -0.04730934	     -0.00085429	     -0.18909191	     -0.05445370	      0.88258552	     -0.00077378	     -0.20759086	     -0.00000000	      0.00000002	     47.78925999
      2.09353518	     -0.04709702	     -0.00085297	     -0.18887897	     -0.05444970	      0.88258929	     -0.00077455	     -0.20754737	      0.00000000	      0.00000002	     48.51633319
      2.09454736	     -0.04693758	     -0.00084968	     -0.18871913	     -0.05444685	      0.88259207	     -0.00077513	     -0.20751543	      0.00000000	      0.00000002	     48.95158611
      2.09555955	     -0.04678481	     -0.00084817	     -0.18856589	     -0.05444406	      0.88259487	     -0.00077572	     -0.20748342	      0.00000000	      0.00000002	     49.44487049
      2.09702270	     -0.04656437	     -0.00084477	     -0.18834475	     -0.05444014	      0.88259892	     -0.00077659	     -0.20743712	      0.00000000	      0.00000002	     50.11935480
      2.09825579	     -0.04638493	     -0.00084291	     -0.18816468	     -0.05443695	      0.88260235	     -0.00077734	     -0.20739812	      0.00000000	      0.00000002	     50.70260241
      2.09948888	     -0.04620469	     -0.00083950	     -0.18798382	     -0.05443387	      0.88260579	     -0.00077810	     -0.20735924	      0.00000000	      0.00000002	     51.23917281
      2.10072197	     -0.04603524	     -0.00083814	     -0.18781367	     -0.05443089	      0.88260922	     -0.00077888	     -0.20732054	      0.00000000	      0.00000002	     51.80021628
      2.10195505	     -0.04586115	     -0.00083446	     -0.18763892	     -0.05442803	      0.88261264	     -0.00077967	     -0.20728216	      0.00000000	      0.00000002	     52.29789832
      2.10300898	     -0.04572533	     -0.00083364	     -0.18750244	     -0.05442567	      0.88261556	     -0.00078036	     -0.20724966	      0.00000000	      0.00000002	     52.71500685
      2.10406290	     -0.04558850	     -0.00083025	     -0.18736501	     -0.05442340	      0.88261846	     -0.00078107	     -0.20721753	      0.00000000	      0.00000002	     53.09911172
      2.10538803	     -0.04542724	     -0.00082746	     -0.18720293	     -0.05442067	      0.88262209	     -0.00078196	     -0.20717770	      0.00000000	      0.00000002	     53.59272496
      2.10671316	     -0.04526920	     -0.00082296	     -0.18704409	     -0.05441808	      0.88262569	     -0.00078287	     -0.20713861	      0.00000000	      0.00000002	     54.08291077
      2.10774956	     -0.04515802	     -0.00082177	     -0.18693221	     -0.05441616	      0.88262847	     -0.00078360	     -0.20710858	      0.00000000	      0.00000002	     54.42101688
      2.10878596	     -0.04504809	     -0.00081892	     -0.18682160	     -0.05441433	      0.88263123	     -0.00078433	     -0.20707914	      0.00000000	      0.00000002	     54.75563918
      2.11014360	     -0.04491865	     -0.00081668	     -0.18669121	     -0.05441207	      0.88263479	     -0.00078531	     -0.20704150	      0.00000000	      0.00000002	     55.14701387
      2.11150123	     -0.04479737	     -0.00081265	     -0.18656902	     -0.05440997	      0.88263829	     -0.00078630	     -0.20700515	      0.00000000	      0.00000002	     55.53776992
      2.11248243	     -0.04472539	     -0.00081203	     -0.18649630	     -0.05440856	      0.88264078	     -0.00078703	     -0.20697974	      0.00000000	      0.00000002	     55.72206665
      2.11346364	     -0.04465627	     -0.00080986	     -0.18642648	     -0.05440723	      0.88264323	     -0.00078777	     -0.20695516	      0.00000000	      0.00000002	     55.93710470
      2.11490465	     -0.04456974	     -0.00080774	     -0.18633886	     -0.05440543	      0.88264674	     -0.00078886	     -0.20692064	      0.00000000	      0.00000002	     56.21235409
      2.11611800	     -0.04450359	     -0.00080492	     -0.18627183	     -0.05440407	      0.88264961	     -0.00078980	     -0.20689305	      0.00000000	      0.00000002	     56.46169233
      2.11733134	     -0.04445015	     -0.00080367	     -0.18621746	     -0.05440284	      0.88265240	     -0.00079075	     -0.20686679	      0.00000000	      0.00000002	     56.64051542
      2.11854469	     -0.04439796	     -0.00080042	     -0.18616439	     -0.05440174	      0.88265510	     -0.00079172	     -0.20684188	      0.00000000	      0.00000001	     56.88529410
      2.11975804	     -0.04436061	     -0.00079992	     -0.18612608	     -0.05440078	      0.88265771	     -0.00079270	     -0.20681823	      0.00000000	      0.00000001	     56.99655924
      2.12078573	     -0.04432691	     -0.00079745	     -0.18609163	     -0.05440008	      0.88265984	     -0.00079354	     -0.20679922	      0.00000000	      0.00000001	     57.17094121
      2.12181343	     -0.04430300	     -0.00079649	     -0.18606691	     -0.05439947	      0.88266189	     -0.00079439	     -0.20678109	      0.00000000	      0.00000001	     57.25792150
      2.12313254	     -0.04427557	     -0.00079430	     -0.18603848	     -0.05439884	      0.88266441	     -0.00079549	     -0.20675911	      0.00000000	      0.00000001	     57.42513771
      2.12445166	     -0.04426017	     -0.00079325	     -0.18602205	     -0.05439836	      0.88266680	     -0.00079661	     -0.20673854	      0.00000000	      0.00000001	     57.47647836
      2.12547344	     -0.04424761	     -0.00079134	     -0.18600873	     -0.05439811	      0.88266855	     -0.00079749	     -0.20672358	      0.00000000	      0.00000001	     57.61388862
      2.12649522	     -0.04424364	     -0.00079036	     -0.18600397	     -0.05439795	      0.88267021	     -0.00079837	     -0.20670944	      0.00000000	      0.00000001	     57.63451756
      2.12783992	     -0.04424172	     -0.00078846	     -0.18600103	     -0.05439789	      0.88267227	     -0.00079956	     -0.20669207	      0.00000000	      0.00000001	     57.73931304
      2.12918462	     -0.04425152	     -0.00078756	     -0.18600978	     -0.05439800	      0.88267417	     -0.00080076	     -0.20667609	      0.00000000	      0.00000001	     57.69056798
      2.13014257	     -0.04425762	     -0.00078648	     -0.18601516	     -0.05439818	      0.88267543	     -0.00080162	     -0.20666556	      0.00000000	      0.00000001	     57.78926127
      2.13110053	     -0.04427068	     -0.00078531	     -0.18602750	     -0.05439844	      0.88267660	     -0.00080249	     -0.20665571	      0.00000000	      0.00000001	     57.75943764
      2.13253206	     -0.04429482	     -0.00078350	     -0.18605057	     -0.05439899	      0.88267821	     -0.00080381	     -0.20664225	      0.00000000	      0.00000001	     57.79331909
      2.13371749	     -0.04432218	     -0.00078162	     -0.18607706	     -0.05439959	      0.88267940	     -0.00080492	     -0.20663223	      0.00000000	      0.00000001	     57.71915997
      2.13490292	     -0.04435225	     -0.00078025	     -0.18610626	     -0.05440032	      0.88268047	     -0.00080603	     -0.20662323	      0.00000000	      0.00000001	     57.77952047
      2.13608835	     -0.04438969	     -0.00077768	     -0.18614285	     -0.05440117	      0.88268141	     -0.00080717	     -0.20661522	      0.00000000	      0.00000001	     57.64334707
      2.13727378	     -0.04442894	     -0.00077654	     -0.18618124	     -0.05440215	      0.88268223	     -0.00080831	     -0.20660820	      0.00000000	      0.00000000	     57.74045726
      2.13828732	     -0.04446841	     -0.00077377	     -0.18622003	     -0.05440309	      0.88268283	     -0.00080930	     -0.20660297	      0.00000000	      0.00000000	     57.56744410
      2.13930087	     -0.04450948	     -0.00077216	     -0.18626039	     -0.05440412	      0.88268334	     -0.00081029	     -0.20659843	      0.00000000	      0.00000000	     57.55918380
      2.14057797	     -0.04456638	     -0.00076894	     -0.18631644	     -0.05440555	      0.88268386	     -0.00081156	     -0.20659368	      0.00000000	      0.00000000	     57.42854422
      2.14185507	     -0.04462659	     -0.00076710	     -0.18637578	     -0.05440712	      0.88268424	     -0.00081284	     -0.20659000	      0.00000000	      0.00000000	     57.44508416
      2.14287155	     -0.04467902	     -0.00076382	     -0.18642757	     -0.05440847	      0.88268445	     -0.00081387	     -0.20658783	      0.00000000	      0.00000000	     57.23995057
      2.14388803	     -0.04473393	     -0.00076197	     -0.18648181	     -0.05440991	      0.88268457	     -0.00081491	     -0.20658632	      0.00000000	      0.00000000	     57.18416468
      2.14518779	     -0.04480899	     -0.00075827	     -0.18655606	     -0.05441187	      0.88268460	     -0.00081625	     -0.20658536	      0.00000000	     -0.00000000	     56.99190670
      2.14648756	     -0.04488836	     -0.00075616	     -0.18663460	     -0.05441398	      0.88268450	     -0.00081761	     -0.20658546	      0.00000000	     -0.00000000	     56.96057911
      2.14747055	     -0.04495198	     -0.00075232	     -0.18669767	     -0.05441566	      0.88268434	     -0.00081865	     -0.20658622	      0.00000000	     -0.00000000	     56.70015476
      2.14845354	     -0.04501790	     -0.00074998	     -0.18676299	     -0.05441742	      0.88268410	     -0.00081969	     -0.20658757	      0.00000000	     -0.00000000	     56.59207479
      2.14981477	     -0.04511329	     -0.00074497	     -0.18685763	     -0.05441999	      0.88268366	     -0.00082115	     -0.20659039	      0.00000000	     -0.00000000	     56.33272268
      2.15117600	     -0.04521349	     -0.00074097	     -0.18695707	     -0.05442271	      0.88268309	     -0.00082263	     -0.20659430	      0.00000000	     -0.00000000	     56.24130654
      2.15212694	     -0.04528677	     -0.00073590	     -0.18702989	     -0.05442469	      0.88268262	     -0.00082367	     -0.20659768	      0.00000000	     -0.00000000	     55.92519885
      2.15307789	     -0.04536215	     -0.00073241	     -0.18710478	     -0.05442674	      0.88268208	     -0.00082472	     -0.20660157	      0.00000000	     -0.00000000	     55.77194161
      2.15452410	     -0.04548126	     -0.00072608	     -0.18722319	     -0.05442998	      0.88268116	     -0.00082633	     -0.20660848	      0.00000000	     -0.00000000	     55.43816196
      2.15573136	     -0.04558514	     -0.00072203	     -0.18732647	     -0.05443281	      0.88268029	     -0.00082769	     -0.20661512	      0.00000000	     -0.00000001	     55.24063425
      2.15693861	     -0.04569272	     -0.00071625	     -0.18743351	     -0.05443574	      0.88267933	     -0.00082906	     -0.20662255	      0.00000000	     -0.00000001	     54.86825508
      2.15814586	     -0.04580368	     -0.00071266	     -0.18754389	     -0.05443877	      0.88267829	     -0.00083044	     -0.20663075	      0.00000000	     -0.00000001	     54.70004802
      2.15922533	     -0.04590593	     -0.00070745	     -0.18764569	     -0.05444156	      0.88267729	     -0.00083169	     -0.20663871	      0.00000000	     -0.00000001	     54.29697025
      2.16030479	     -0.04601126	     -0.00070438	     -0.18775052	     -0.05444443	      0.88267623	     -0.00083294	     -0.20664726	      0.00000000	     -0.00000001	     54.07303508
      2.16138425	     -0.04611997	     -0.00070023	     -0.18785878	     -0.05444737	      0.88267512	     -0.00083421	     -0.20665639	      0.00000000	     -0.00000001	     53.72146515
      2.16278458	     -0.04626461	     -0.00069620	     -0.18800283	     -0.05445130	      0.88267358	     -0.00083587	     -0.20666907	      0.00000000	     -0.00000001	     53.39792164
      2.16389713	     -0.04638244	     -0.00069132	     -0.18812025	     -0.05445451	      0.88267230	     -0.00083720	     -0.20667979	      0.00000000	     -0.00000001	     52.95630460
      2.16500968	     -0.04650264	     -0.00068785	     -0.18824002	     -0.05445779	      0.88267097	     -0.00083854	     -0.20669108	      0.00000000	     -0.00000001	     52.68419807
      2.16612223	     -0.04662510	     -0.00068296	     -0.18836210	     -0.05446114	      0.88266958	     -0.00083989	     -0.20670290	      0.00000000	     -0.00000001	     52.26997121
      2.16750046	     -0.04677975	     -0.00067833	     -0.18851626	     -0.05446538	      0.88266780	     -0.00084158	     -0.20671828	      0.00000000	     -0.00000001	     51.90669420
      2.16860664	     -0.04690623	     -0.00067280	     -0.18864243	     -0.05446886	      0.88266632	     -0.00084294	     -0.20673119	      0.00000000	     -0.00000001	     51.41668283
      2.16971283	     -0.04703468	     -0.00066898	     -0.18877053	     -0.05447240	      0.88266479	     -0.00084432	     -0.20674457	      0.00000000	     -0.00000001	     51.10249999
      2.17081901	     -0.04716500	     -0.00066353	     -0.18890057	     -0.05447600	      0.88266323	     -0.00084570	     -0.20675842	      0.00000000	     -0.00000001	     50.65890511
      2.17224545	     -0.04733562	     -0.00065776	     -0.18907082	     -0.05448073	      0.88266115	     -0.00084750	     -0.20677693	      0.00000000	     -0.00000001	     50.23464405
      2.17336205	     -0.04747120	     -0.00065164	     -0.18920618	     -0.05448450	      0.88265948	     -0.00084892	     -0.20679192	      0.00000000	     -0.00000001	     49.71509806
      2.17447865	     -0.04760843	     -0.00064733	     -0.18934315	     -0.05448832	      0.88265778	     -0.00085035	     -0.20680732	      0.00000000	     -0.00000001	     49.37617685
      2.17559525	     -0.04774721	     -0.00064195	     -0.18948172	     -0.05449218	      0.88265605	     -0.00085179	     -0.20682312	      0.00000000	     -0.00000001	     48.91145612
      2.17704478	     -0.04792948	     -0.00063657	     -0.18966370	     -0.05449728	      0.88265375	     -0.00085367	     -0.20684420	      0.00000000	     -0.00000001	     48.46218627
      2.17816491	     -0.04807219	     -0.00063103	     -0.18980625	     -0.05450127	      0.88265194	     -0.00085514	     -0.20686090	     -0.00000000	     -0.00000001	     47.92428098
      2.17928505	     -0.04821700	     -0.00062771	     -0.18995085	     -0.05450530	      0.88265011	     -0.00085661	     -0.20687794	     -0.00000000	     -0.00000001	     47.57178850
      2.18040519	     -0.04836258	     -0.00062339	     -0.19009628	     -0.05450937	      0.88264825	     -0.00085809	     -0.20689528	     -0.00000000	     -0.00000001	     47.09836872
      2.18189305	     -0.04855779	     -0.00061951	     -0.19029126	     -0.05451483	      0.88264575	     -0.00086008	     -0.20691875	     -0.00000000	     -0.00000001	     46.62082623
      2.18301844	     -0.04870633	     -0.00061517	     -0.19043969	     -0.05451900	      0.88264383	     -0.00086159	     -0.20693681	     -0.00000000	     -0.00000001	     46.07473720
      2.18414383	     -0.04885522	     -0.00061241	     -0.19058844	     -0.05452321	      0.88264189	     -0.00086311	     -0.20695510	     -0.00000000	     -0.00000001	     45.71304168
      2.18549744	     -0.04903413	     -0.00060714	     -0.19076727	     -0.05452830	      0.88263954	     -0.00086495	     -0.20697738	     -0.00000000	     -0.00000001	     45.12132409
      2.18685105	     -0.04921180	     -0.00060351	     -0.19094484	     -0.05453344	      0.88263717	     -0.00086680	     -0.20699989	     -0.00000000	     -0.00000001	     44.79432792
      2.18788779	     -0.04934713	     -0.00059794	     -0.19108019	     -0.05453739	      0.88263534	     -0.00086822	     -0.20701727	     -0.00000000	     -0.00000001	     44.23831420
      2.18892452	     -0.04948194	     -0.00059424	     -0.19121499	     -0.05454136	      0.88263351	     -0.00086966	     -0.20703475	     -0.00000000	     -0.00000001	     43.89844767
      2.19038681	     -0.04967043	     -0.00058814	     -0.19140352	     -0.05454699	      0.88263090	     -0.00087169	     -0.20705950	     -0.00000000	     -0.00000001	     43.31069936
      2.19166880	     -0.04983377	     -0.00058481	     -0.19156686	     -0.05455195	      0.88262862	     -0.00087349	     -0.20708124	     -0.00000000	     -0.00000001	     42.93641850
      2.19295078	     -0.04999513	     -0.00057977	     -0.19172829	     -0.05455692	      0.88262632	     -0.00087529	     -0.20710295	     -0.00000000	     -0.00000001	     42.35286061
      2.19423276	     -0.05015446	     -0.00057739	     -0.19188764	     -0.05456191	      0.88262403	     -0.00087710	     -0.20712458	     -0.00000000	     -0.00000001	     42.06834868
      2.19536859	     -0.05029381	     -0.00057313	     -0.19202710	     -0.05456634	      0.88262199	     -0.00087872	     -0.20714365	     -0.00000000	     -0.00000001	     41.51643779
      2.19650441	     -0.05043148	     -0.00057117	     -0.19216482	     -0.05457077	      0.88261996	     -0.00088035	     -0.20716260	     -0.00000000	     -0.00000001	     41.21519354
      2.19764024	     -0.05056737	     -0.00056851	     -0.19230079	     -0.05457520	      0.88261794	     -0.00088198	     -0.20718141	     -0.00000000	     -0.00000001	     40.77846485
      2.19918061	     -0.05074873	     -0.00056700	     -0.19248224	     -0.05458122	      0.88261520	     -0.00088421	     -0.20720665	     -0.00000000	     -0.00000001	     40.37447509
      2.20036175	     -0.05088533	     -0.00056500	     -0.19261896	     -0.05458583	      0.88261310	     -0.00088593	     -0.20722576	     -0.00000000	     -0.00000001	     39.85134083
      2.20154289	     -0.05101966	     -0.00056538	     -0.19275336	     -0.05459044	      0.88261102	     -0.00088766	     -0.20724465	     -0.00000000	     -0.00000001	     39.58213086
      2.20272402	     -0.05115147	     -0.00056524	     -0.19288527	     -0.05459504	      0.88260895	     -0.00088939	     -0.20726328	     -0.00000000	     -0.00000001	     39.13876335
      2.20421707	     -0.05131416	     -0.00056756	     -0.19304803	     -0.05460084	      0.88260635	     -0.00089161	     -0.20728646	     -0.00000000	     -0.00000001	     38.83961626
      2.20538651	     -0.05143821	     -0.00056846	     -0.19317218	     -0.05460537	      0.88260433	     -0.00089335	     -0.20730428	     -0.00000000	     -0.00000001	     38.31856056
      2.20655595	     -0.05155918	     -0.00057175	     -0.19329320	     -0.05460989	      0.88260232	     -0.00089510	     -0.20732180	     -0.00000000	     -0.00000001	     38.10854820
      2.20772539	     -0.05167688	     -0.00057461	     -0.19341099	     -0.05461439	      0.88260033	     -0.00089687	     -0.20733901	     -0.00000000	     -0.00000001	     37.71001402
      2.20928158	     -0.05182820	     -0.00058073	     -0.19356236	     -0.05462036	      0.88259771	     -0.00089923	     -0.20736140	     -0.00000000	     -0.00000001	     37.46432346
      2.21045507	     -0.05193799	     -0.00058442	     -0.19367224	     -0.05462483	      0.88259576	     -0.00090102	     -0.20737789	     -0.00000000	     -0.00000001	     36.96146641
      2.21162856	     -0.05204392	     -0.00059029	     -0.19377822	     -0.05462929	      0.88259382	     -0.00090282	     -0.20739404	     -0.00000000	     -0.00000001	     36.80918295
      2.21304200	     -0.05216601	     -0.00059644	     -0.19390039	     -0.05463463	      0.88259152	     -0.00090501	     -0.20741302	     -0.00000000	     -0.00000001	     36.32117271
      2.21445545	     -0.05228165	     -0.00060542	     -0.19401606	     -0.05463993	      0.88258925	     -0.00090720	     -0.20743147	     -0.00000000	     -0.00000001	     36.36285785
      2.21552460	     -0.05236469	     -0.00061003	     -0.19409920	     -0.05464391	      0.88258755	     -0.00090887	     -0.20744507	     -0.00000000	     -0.00000001	     35.81436603
      2.21659375	     -0.05244383	     -0.00061661	     -0.19417837	     -0.05464788	      0.88258588	     -0.00091054	     -0.20745836	     -0.00000000	     -0.00000001	     35.68819320
      2.21812902	     -0.05255043	     -0.00062531	     -0.19428508	     -0.05465352	      0.88258351	     -0.00091296	     -0.20747688	     -0.00000000	     -0.00000001	     35.28592720
      2.21946104	     -0.05263621	     -0.00063416	     -0.19437092	     -0.05465838	      0.88258149	     -0.00091506	     -0.20749240	     -0.00000000	     -0.00000001	     35.21746527
      2.22079307	     -0.05271571	     -0.00064132	     -0.19445054	     -0.05466320	      0.88257950	     -0.00091717	     -0.20750743	     -0.00000000	     -0.00000001	     34.72830276
      2.22212509	     -0.05278904	     -0.00065090	     -0.19452393	     -0.05466798	      0.88257754	     -0.00091929	     -0.20752196	     -0.00000000	     -0.00000001	     34.83448585
      2.22328841	     -0.05284805	     -0.00065682	     -0.19458307	     -0.05467212	      0.88257587	     -0.00092114	     -0.20753425	     -0.00000000	     -0.00000001	     34.32826247
      2.22445172	     -0.05290250	     -0.00066460	     -0.19463759	     -0.05467623	      0.88257422	     -0.00092300	     -0.20754616	     -0.00000000	     -0.00000001	     34.29818338
      2.22584946	     -0.05296202	     -0.00067238	     -0.19469726	     -0.05468111	      0.88257227	     -0.00092523	     -0.20755999	     -0.00000000	     -0.00000001	     33.91544451
      2.22724720	     -0.05301534	     -0.00068187	     -0.19475069	     -0.05468595	      0.88257037	     -0.00092747	     -0.20757331	     -0.00000000	     -0.00000001	     33.99270339
      2.22841503	     -0.05305530	     -0.00068754	     -0.19479079	     -0.05468996	      0.88256881	     -0.00092934	     -0.20758405	     -0.00000000	     -0.00000001	     33.53135840
      2.22958285	     -0.05309116	     -0.00069491	     -0.19482676	     -0.05469392	      0.88256728	     -0.00093121	     -0.20759445	     -0.00000000	     -0.00000001	     33.51844881
      2.23099994	     -0.05312915	     -0.00070225	     -0.19486493	     -0.05469869	      0.88256547	     -0.00093348	     -0.20760663	     -0.00000000	     -0.00000001	     33.17580142
      2.23241703	     -0.05316107	     -0.00071135	     -0.19489698	     -0.05470340	      0.88256370	     -0.00093575	     -0.20761832	     -0.00000000	     -0.00000001	     33.30552921
      2.23355748	     -0.05318239	     -0.00071636	     -0.19491846	     -0.05470715	      0.88256230	     -0.00093758	     -0.20762738	     -0.00000000	     -0.00000001	     32.89024798
      2.23469792	     -0.05320004	     -0.00072310	     -0.19493622	     -0.05471087	      0.88256094	     -0.00093941	     -0.20763612	     -0.00000000	     -0.00000001	     32.89533947
      2.23616051	     -0.05321776	     -0.00073040	     -0.19495413	     -0.05471558	      0.88255924	     -0.00094174	     -0.20764688	     -0.00000000	     -0.00000001	     32.63035624
      2.23762309	     -0.05323032	     -0.00073955	     -0.19496682	     -0.05472023	      0.88255758	     -0.00094408	     -0.20765715	     -0.00000000	     -0.00000001	     32.79958205
      2.23873304	     -0.05323646	     -0.00074425	     -0.19497313	     -0.05472372	      0.88255636	     -0.00094585	     -0.20766464	     -0.00000000	     -0.00000001	     32.43410469
      2.23984298	     -0.05323979	     -0.00075064	     -0.19497656	     -0.05472718	      0.88255516	     -0.00094761	     -0.20767186	     -0.00000000	     -0.00000001	     32.45292284
      2.24136492	     -0.05323980	     -0.00075828	     -0.19497675	     -0.05473186	      0.88255357	     -0.00095003	     -0.20768135	     -0.00000000	     -0.00000001	     32.26424301
      2.24288685	     -0.05323476	     -0.00076782	     -0.19497182	     -0.05473648	      0.88255204	     -0.00095244	     -0.20769037	     -0.00000000	     -0.00000001	     32.48911588
      2.24395043	     -0.05322815	     -0.00077215	     -0.19496536	     -0.05473967	      0.88255100	     -0.00095412	     -0.20769640	     -0.00000000	     -0.00000001	     32.16291997
      2.24501401	     -0.05321907	     -0.00077808	     -0.19495638	     -0.05474283	      0.88254998	     -0.00095579	     -0.20770219	     -0.00000000	     -0.00000001	     32.19351254
      2.24663292	     -0.05320077	     -0.00078602	     -0.19493825	     -0.05474757	      0.88254849	     -0.00095833	     -0.20771058	     -0.00000000	     -0.00000001	     32.07647690
      2.24798176	     -0.05318190	     -0.00079368	     -0.19491948	     -0.05475148	      0.88254730	     -0.00096044	     -0.20771717	     -0.00000000	     -0.00000001	     32.18574306
      2.24933059	     -0.05315999	     -0.00079985	     -0.19489771	     -0.05475533	      0.88254615	     -0.00096254	     -0.20772342	     -0.00000000	     -0.00000001	     31.99856847
      2.25067943	     -0.05313507	     -0.00080850	     -0.19487286	     -0.05475913	      0.88254505	     -0.00096464	     -0.20772935	     -0.00000000	     -0.00000001	     32.25606468
      2.25186074	     -0.05311076	     -0.00081380	     -0.19484866	     -0.05476242	      0.88254412	     -0.00096647	     -0.20773428	     -0.00000000	     -0.00000001	     32.03571048
      2.25304206	     -0.05308417	     -0.00082110	     -0.19482211	     -0.05476568	      0.88254322	     -0.00096829	     -0.20773898	     -0.00000000	     -0.00000001	     32.18222718
      2.25422337	     -0.05305539	     -0.00082742	     -0.19479340	     -0.05476890	      0.88254236	     -0.00097010	     -0.20774345	     -0.00000000	     -0.00000000	     32.13603434
      2.25582811	     -0.05301292	     -0.00083751	     -0.19475098	     -0.05477322	      0.88254125	     -0.00097255	     -0.20774915	     -0.00000000	     -0.00000000	     32.32782171
      2.25703464	     -0.05297837	     -0.00084382	     -0.19471648	     -0.05477643	      0.88254045	     -0.00097439	     -0.20775317	     -0.00000000	     -0.00000000	     32.20643435
      2.25824116	     -0.05294158	     -0.00085214	     -0.19467970	     -0.05477960	      0.88253969	     -0.00097621	     -0.20775696	     -0.00000000	     -0.00000000	     32.39381602
      2.25944769	     -0.05290270	     -0.00085984	     -0.19464082	     -0.05478273	      0.88253897	     -0.00097803	     -0.20776053	     -0.00000000	     -0.00000000	     32.40319717
      2.26102493	     -0.05284777	     -0.00087209	     -0.19458584	     -0.05478678	      0.88253808	     -0.00098040	     -0.20776485	     -0.00000000	     -0.00000000	     32.69970281
      2.26220243	     -0.05280257	     -0.00087994	     -0.19454062	     -0.05478977	      0.88253745	     -0.00098215	     -0.20776779	     -0.00000000	     -0.00000000	     32.63196622
      2.26337992	     -0.05275285	     -0.00088961	     -0.19449083	     -0.05479273	      0.88253686	     -0.00098390	     -0.20777043	     -0.00000000	     -0.00000000	     32.86331454
      2.26483065	     -0.05268365	     -0.00090017	     -0.19442157	     -0.05479633	      0.88253619	     -0.00098604	     -0.20777317	     -0.00000000	     -0.00000000	     32.93077509
      2.26612078	     -0.05261403	     -0.00091126	     -0.19435184	     -0.05479949	      0.88253564	     -0.00098793	     -0.20777503	     -0.00000000	     -0.00000000	     33.28446359
      2.26741091	     -0.05253696	     -0.00092023	     -0.19427471	     -0.05480263	      0.88253513	     -0.00098981	     -0.20777625	     -0.00000000	     -0.00000000	     33.29254976
      2.26870104	     -0.05245439	     -0.00093163	     -0.19419200	     -0.05480573	      0.88253467	     -0.00099168	     -0.20777678	     -0.00000000	     -0.00000000	     33.68364304
      2.26999116	     -0.05236867	     -0.00094080	     -0.19410619	     -0.05480881	      0.88253426	     -0.00099354	     -0.20777668	     -0.00000000	     -0.00000000	     33.65623254
      2.27128129	     -0.05228004	     -0.00095285	     -0.19401737	     -0.05481186	      0.88253390	     -0.00099539	     -0.20777601	     -0.00000000	     -0.00000000	     34.09119324
      2.27257142	     -0.05218747	     -0.00096178	     -0.19392469	     -0.05481488	      0.88253360	     -0.00099722	     -0.20777481	     -0.00000000	     -0.00000000	     34.03641111
      2.27371879	     -0.05210242	     -0.00097252	     -0.19383944	     -0.05481755	      0.88253337	     -0.00099884	     -0.20777330	     -0.00000000	     -0.00000000	     34.42878606
      2.27486617	     -0.05201502	     -0.00098137	     -0.19375189	     -0.05482021	      0.88253319	     -0.00100045	     -0.20777140	     -0.00000000	     -0.00000000	     34.51438406
      2.27625610	     -0.05190591	     -0.00099360	     -0.19364252	     -0.05482341	      0.88253303	     -0.00100239	     -0.20776859	     -0.00000000	     -0.00000000	     34.86763997
      2.27764604	     -0.05179430	     -0.00100408	     -0.19353069	     -0.05482658	      0.88253294	     -0.00100431	     -0.20776525	     -0.00000000	     -0.00000000	     34.93811412
      2.27879532	     -0.05170203	     -0.00101524	     -0.19343816	     -0.05482920	      0.88253291	     -0.00100589	     -0.20776216	     -0.00000000	     -0.00000000	     35.32143299
      2.27994460	     -0.05161095	     -0.00102542	     -0.19334683	     -0.05483180	      0.88253293	     -0.00100745	     -0.20775885	     -0.00000000	      0.00000000	     35.41786151
      2.28135189	     -0.05150191	     -0.00103959	     -0.19323741	     -0.05483498	      0.88253301	     -0.00100936	     -0.20775464	     -0.00000000	      0.00000000	     35.76385476
      2.28275918	     -0.05139636	     -0.00105204	     -0.19313151	     -0.05483815	      0.88253315	     -0.00101124	     -0.20775039	     -0.00000000	      0.00000000	     35.81772187
      2.28385266	     -0.05131789	     -0.00106441	     -0.19305268	     -0.05484061	      0.88253331	     -0.00101269	     -0.20774717	     -0.00000000	      0.00000000	     36.18431897
      2.28494614	     -0.05124326	     -0.00107530	     -0.19297771	     -0.05484306	      0.88253351	     -0.00101413	     -0.20774412	     -0.00000000	      0.00000000	     36.30013708
      2.28641846	     -0.05114843	     -0.00109134	     -0.19288238	     -0.05484636	      0.88253383	     -0.00101605	     -0.20774041	     -0.00000000	      0.00000000	     36.62330462
      2.28789079	     -0.05105993	     -0.00110535	     -0.19279341	     -0.05484965	      0.88253421	     -0.00101794	     -0.20773730	     -0.00000000	      0.00000000	     36.69894112
      2.28893604	     -0.05100110	     -0.00111737	     -0.19273419	     -0.05485199	      0.88253452	     -0.00101927	     -0.20773552	     -0.00000000	      0.00000000	     37.00659636
      2.28998130	     -0.05094494	     -0.00112728	     -0.19267769	     -0.05485433	      0.88253486	     -0.00102059	     -0.20773413	     -0.00000000	      0.00000000	     37.11702251
      2.29153971	     -0.05086443	     -0.00114206	     -0.19259665	     -0.05485782	      0.88253540	     -0.00102252	     -0.20773281	     -0.00000000	      0.00000000	     37.39666209
      2.29283866	     -0.05080007	     -0.00115241	     -0.19253192	     -0.05486073	      0.88253590	     -0.00102410	     -0.20773236	     -0.00000000	      0.00000000	     37.51683231
      2.29413761	     -0.05073815	     -0.00116371	     -0.19246957	     -0.05486365	      0.88253643	     -0.00102566	     -0.20773250	     -0.00000000	      0.00000000	     37.80284607
      2.29543656	     -0.05067748	     -0.00117186	     -0.19240857	     -0.05486657	      0.88253698	     -0.00102720	     -0.20773321	     -0.00000000	      0.00000000	     37.89367586
      2.29673551	     -0.05061760	     -0.00118199	     -0.19234828	     -0.05486950	      0.88253756	     -0.00102871	     -0.20773442	     -0.00000000	      0.00000000	     38.21479863
      2.29783617	     -0.05056767	     -0.00118707	     -0.19229812	     -0.05487199	      0.88253807	     -0.00102996	     -0.20773580	     -0.00000000	      0.00000000	     38.26154893
      2.29893683	     -0.05051902	     -0.00119343	     -0.19224917	     -0.05487448	      0.88253859	     -0.00103120	     -0.20773749	     -0.00000000	      0.00000000	     38.44121471
      2.30034562	     -0.05045765	     -0.00119930	     -0.19218749	     -0.05487769	      0.88253928	     -0.00103275	     -0.20774008	     -0.00000000	      0.00000000	     38.60707563
      2.30175440	     -0.05039667	     -0.00120595	     -0.19212618	     -0.05488090	      0.88253998	     -0.00103427	     -0.20774308	     -0.00000000	      0.00000000	     38.86208743
      2.30284796	     -0.05034951	     -0.00120816	     -0.19207883	     -0.05488340	      0.88254053	     -0.00103543	     -0.20774563	     -0.00000000	      0.00000000	     38.95522341
      2.30394152	     -0.05030189	     -0.00121142	     -0.19203098	     -0.05488592	      0.88254109	     -0.00103656	     -0.20774835	     -0.00000000	      0.00000000	     39.11998204
      2.30538103	     -0.05023994	     -0.00121297	     -0.19196881	     -0.05488924	      0.88254183	     -0.00103803	     -0.20775212	     -0.00000000	      0.00000000	     39.29365925
      2.30682055	     -0.05018079	     -0.00121558	     -0.19190938	     -0.05489259	      0.88254258	     -0.00103945	     -0.20775614	     -0.00000000	      0.00000000	     39.50506800
      2.30785654	     -0.05013936	     -0.00121457	     -0.19186784	     -0.05489501	      0.88254312	     -0.00104046	     -0.20775917	     -0.00000000	      0.00000000	     39.60372080
      2.30889253	     -0.05009963	     -0.00121497	     -0.19182794	     -0.05489744	      0.88254367	     -0.00104145	     -0.20776231	     -0.00000000	      0.00000000	     39.72425064
      2.31042512	     -0.05004478	     -0.00121436	     -0.19177286	     -0.05490105	      0.88254448	     -0.00104287	     -0.20776716	     -0.00000000	      0.00000000	     39.89468295
      2.31170824	     -0.05000179	     -0.00121460	     -0.19172965	     -0.05490410	      0.88254517	     -0.00104404	     -0.20777141	     -0.00000000	      0.00000000	     40.02525498
      2.31299135	     -0.04996240	     -0.00121306	     -0.19169007	     -0.05490717	      0.88254585	     -0.00104518	     -0.20777583	     -0.00000000	      0.00000000	     40.15903427
      2.31427447	     -0.04992702	     -0.00121391	     -0.19165444	     -0.05491026	      0.88254654	     -0.00104629	     -0.20778045	     -0.00000000	      0.00000000	     40.25916787
      2.31555759	     -0.04989513	     -0.00121156	     -0.19162236	     -0.05491337	      0.88254722	     -0.00104737	     -0.20778529	     -0.00000000	      0.00000000	     40.39087082
      2.31665074	     -0.04987096	     -0.00121213	     -0.19159797	     -0.05491604	      0.88254781	     -0.00104828	     -0.20778958	     -0.00000000	      0.00000000	     40.43651595
      2.31774389	     -0.04984962	     -0.00121028	     -0.19157646	     -0.05491872	      0.88254839	     -0.00104916	     -0.20779405	     -0.00000000	      0.00000000	     40.51459183
      2.31912991	     -0.04982648	     -0.00120879	     -0.19155308	     -0.05492216	      0.88254913	     -0.00105025	     -0.20779996	     -0.00000000	      0.00000000	     40.56956153
      2.32051593	     -0.04980728	     -0.00120519	     -0.19153369	     -0.05492561	      0.88254987	     -0.00105132	     -0.20780616	     -0.00000000	      0.00000000	     40.66507206
      2.32161781	     -0.04979485	     -0.00120426	     -0.19152105	     -0.05492838	      0.88255045	     -0.00105214	     -0.20781128	     -0.00000000	      0.00000000	     40.67530199
      2.32271969	     -0.04978545	     -0.00120152	     -0.19151149	     -0.05493117	      0.88255103	     -0.00105295	     -0.20781657	     -0.00000000	      0.00000000	     40.72293390
      2.32412179	     -0.04977698	     -0.00119944	     -0.19150277	     -0.05493475	      0.88255177	     -0.00105395	     -0.20782354	     -0.00000000	      0.00000000	     40.75525171
      2.32552389	     -0.04977216	     -0.00119529	     -0.19149776	     -0.05493835	      0.88255250	     -0.00105491	     -0.20783076	     -0.00000000	      0.00000000	     40.82443966
      2.32657883	     -0.04977097	     -0.00119455	     -0.19149636	     -0.05494109	      0.88255304	     -0.00105562	     -0.20783637	     -0.00000000	      0.00000000	     40.79838937
      2.32763378	     -0.04977178	     -0.00119202	     -0.19149701	     -0.05494384	      0.88255358	     -0.00105632	     -0.20784211	     -0.00000000	      0.00000000	     40.81274934
      2.32910710	     -0.04977606	     -0.00118960	     -0.19150102	     -0.05494770	      0.88255433	     -0.00105726	     -0.20785035	     -0.00000000	      0.00000000	     40.80764702
      2.33058043	     -0.04978389	     -0.00118517	     -0.19150864	     -0.05495161	      0.88255507	     -0.00105817	     -0.20785884	     -0.00000000	      0.00000000	     40.83875393
      2.33159037	     -0.04979126	     -0.00118452	     -0.19151581	     -0.05495430	      0.88255557	     -0.00105878	     -0.20786481	     -0.00000000	      0.00000000	     40.78309427
      2.33260032	     -0.04980018	     -0.00118213	     -0.19152458	     -0.05495701	      0.88255607	     -0.00105937	     -0.20787088	     -0.00000000	      0.00000000	     40.76785307
      2.33417573	     -0.04981710	     -0.00117932	     -0.19154122	     -0.05496127	      0.88255683	     -0.00106026	     -0.20788057	     -0.00000000	      0.00000000	     40.72752414
      2.33546758	     -0.04983373	     -0.00117599	     -0.19155766	     -0.05496479	      0.88255745	     -0.00106097	     -0.20788869	     -0.00000000	      0.00000000	     40.69712691
      2.33675943	     -0.04985280	     -0.00117440	     -0.19157650	     -0.05496833	      0.88255806	     -0.00106165	     -0.20789699	     -0.00000000	      0.00000000	     40.64769732
      2.33805128	     -0.04987414	     -0.00117047	     -0.19159767	     -0.05497190	      0.88255866	     -0.00106231	     -0.20790544	     -0.00000000	      0.00000000	     40.60982510
      2.33919873	     -0.04989492	     -0.00116941	     -0.19161823	     -0.05497508	      0.88255919	     -0.00106288	     -0.20791308	     -0.00000000	      0.00000000	     40.54982808
      2.34034618	     -0.04991732	     -0.00116643	     -0.19164047	     -0.05497829	      0.88255971	     -0.00106343	     -0.20792084	     -0.00000000	      0.00000000	     40.49750216
      2.34149363	     -0.04994128	     -0.00116475	     -0.19166424	     -0.05498152	      0.88256022	     -0.00106397	     -0.20792871	     -0.00000000	      0.00000000	     40.43896298
      2.34298673	     -0.04997469	     -0.00116103	     -0.19169745	     -0.05498574	      0.88256088	     -0.00106463	     -0.20793911	     -0.00000000	      0.00000000	     40.36645265
      2.34415753	     -0.05000275	     -0.00115974	     -0.19172531	     -0.05498907	      0.88256139	     -0.00106514	     -0.20794738	     -0.00000000	      0.00000000	     40.30146747
      2.34532833	     -0.05003260	     -0.00115660	     -0.19175501	     -0.05499242	      0.88256190	     -0.00106562	     -0.20795576	     -0.00000000	      0.00000000	     40.22682195
      2.34649913	     -0.05006425	     -0.00115470	     -0.19178649	     -0.05499579	      0.88256239	     -0.00106609	     -0.20796425	     -0.00000000	      0.00000000	     40.15562964
      2.34797482	     -0.05010657	     -0.00115063	     -0.19182864	     -0.05500006	      0.88256301	     -0.00106665	     -0.20797512	     -0.00000000	      0.00000000	     40.05592956
      2.34912856	     -0.05014150	     -0.00114917	     -0.19186340	     -0.05500341	      0.88256349	     -0.00106707	     -0.20798373	     -0.00000000	      0.00000000	     39.97993171
      2.35028231	     -0.05017801	     -0.00114584	     -0.19189980	     -0.05500679	      0.88256396	     -0.00106747	     -0.20799245	     -0.00000000	      0.00000000	     39.88346250
      2.35143605	     -0.05021617	     -0.00114360	     -0.19193782	     -0.05501017	      0.88256442	     -0.00106786	     -0.20800128	     -0.00000000	      0.00000000	     39.79761366
      2.35297406	     -0.05026965	     -0.00113911	     -0.19199116	     -0.05501470	      0.88256503	     -0.00106835	     -0.20801322	     -0.00000000	      0.00000000	     39.66530049
      2.35412411	     -0.05031166	     -0.00113742	     -0.19203303	     -0.05501811	      0.88256548	     -0.00106869	     -0.20802227	     -0.00000000	      0.00000000	     39.57791127
      2.35527416	     -0.05035542	     -0.00113401	     -0.19207670	     -0.05502153	      0.88256592	     -0.00106902	     -0.20803143	     -0.00000000	      0.00000000	     39.46178559
      2.35667132	     -0.05041089	     -0.00113145	     -0.19213203	     -0.05502570	      0.88256645	     -0.00106939	     -0.20804272	     -0.00000000	      0.00000000	     39.35200171
      2.35792156	     -0.05046262	     -0.00112741	     -0.19218369	     -0.05502944	      0.88256691	     -0.00106971	     -0.20805296	     -0.00000000	      0.00000000	     39.21003903
      2.35917181	     -0.05051640	     -0.00112563	     -0.19223735	     -0.05503320	      0.88256737	     -0.00107001	     -0.20806334	     -0.00000000	      0.00000000	     39.11137212
      2.36042206	     -0.05057227	     -0.00112161	     -0.19229318	     -0.05503697	      0.88256782	     -0.00107028	     -0.20807386	     -0.00000000	      0.00000000	     38.95596025
      2.36167230	     -0.05063016	     -0.00112025	     -0.19235095	     -0.05504074	      0.88256825	     -0.00107054	     -0.20808452	     -0.00000000	      0.00000000	     38.85858609
      2.36292255	     -0.05068959	     -0.00111660	     -0.19241033	     -0.05504453	      0.88256868	     -0.00107078	     -0.20809531	     -0.00000000	      0.00000000	     38.69158008
      2.36417280	     -0.05075087	     -0.00111572	     -0.19247150	     -0.05504832	      0.88256911	     -0.00107100	     -0.20810624	     -0.00000000	      0.00000000	     38.59422010
      2.36542304	     -0.05081381	     -0.00111228	     -0.19253442	     -0.05505212	      0.88256952	     -0.00107121	     -0.20811731	     -0.00000000	      0.00000000	     38.42100548
      2.36667329	     -0.05087796	     -0.00111162	     -0.19259847	     -0.05505593	      0.88256992	     -0.00107139	     -0.20812850	     -0.00000000	      0.00000000	     38.33336102
      2.36792354	     -0.05094288	     -0.00110823	     -0.19266339	     -0.05505974	      0.88257031	     -0.00107156	     -0.20813978	      0.00000000	      0.00000000	     38.15713232
      2.36917378	     -0.05100841	     -0.00110763	     -0.19272885	     -0.05506355	      0.88257069	     -0.00107171	     -0.20815113	      0.00000000	      0.00000000	     38.07394500
      2.37042403	     -0.05107422	     -0.00110420	     -0.19279467	     -0.05506736	      0.88257107	     -0.00107185	     -0.20816251	      0.00000000	      0.00000000	     37.89244292
      2.37167428	     -0.05114010	     -0.00110354	     -0.19286050	     -0.05507118	      0.88257143	     -0.00107196	     -0.20817389	      0.00000000	      0.00000000	     37.81404274
      2.37292453	     -0.05120590	     -0.00110005	     -0.19292635	     -0.05507499	      0.88257178	     -0.00107207	     -0.20818525	      0.00000000	      0.00000000	     37.63058939
      2.37417477	     -0.05127169	     -0.00109933	     -0.19299211	     -0.05507880	      0.88257212	     -0.00107215	     -0.20819655	      0.00000000	      0.00000000	     37.55739804
      2.37542502	     -0.05133726	     -0.00109586	     -0.19305775	     -0.05508261	      0.88257246	     -0.00107222	     -0.20820778	      0.00000000	      0.00000000	     37.37354945
      2.37667527	     -0.05140245	     -0.00109504	     -0.19312294	     -0.05508641	      0.88257278	     -0.00107228	     -0.20821891	      0.00000000	      0.00000000	     37.30536203
      2.37792551	     -0.05146724	     -0.00109138	     -0.19318782	     -0.05509021	      0.88257309	     -0.00107232	     -0.20822993	      0.00000000	      0.00000000	     37.12220315
      2.37917576	     -0.05153217	     -0.00109044	     -0.19325279	     -0.05509400	      0.88257340	     -0.00107234	     -0.20824081	      0.00000000	      0.00000000	     37.05733275
      2.38042601	     -0.05159638	     -0.00108699	     -0.19331711	     -0.05509778	      0.88257369	     -0.00107236	     -0.20825152	      0.00000000	      0.00000000	     36.87773416
      2.38167625	     -0.05165993	     -0.00108583	     -0.19338072	     -0.05510155	      0.88257397	     -0.00107236	     -0.20826206	      0.00000000	      0.00000000	     36.81200016
      2.38292650	     -0.05172288	     -0.00108239	     -0.19344380	     -0.05510531	      0.88257425	     -0.00107234	     -0.20827241	      0.00000000	      0.00000000	     36.63338728
      2.38417675	     -0.05178545	     -0.00108104	     -0.19350646	     -0.05510905	      0.88257452	     -0.00107231	     -0.20828256	      0.00000000	      0.00000000	     36.56331914
      2.38542699	     -0.05184750	     -0.00107767	     -0.19356867	     -0.05511278	      0.88257478	     -0.00107227	     -0.20829251	      0.00000000	      0.00000000	     36.38987866
      2.38667724	     -0.05190873	     -0.00107618	     -0.19363002	     -0.05511650	      0.88257503	     -0.00107222	     -0.20830225	      0.00000000	      0.00000000	     36.31850419
      2.38792749	     -0.05196915	     -0.00107302	     -0.19369061	     -0.05512020	      0.88257527	     -0.00107216	     -0.20831178	      0.00000000	      0.00000000	     36.14886023
      2.38917774	     -0.05202919	     -0.00107146	     -0.19375079	     -0.05512388	      0.88257551	     -0.00107208	     -0.20832109	      0.00000000	      0.00000000	     36.07067776
      2.39042798	     -0.05208878	     -0.00106841	     -0.19381057	     -0.05512754	      0.88257574	     -0.00107199	     -0.20833020	      0.00000000	      0.00000000	     35.90696141
      2.39167823	     -0.05214796	     -0.00106673	     -0.19386991	     -0.05513118	      0.88257596	     -0.00107190	     -0.20833910	      0.00000000	      0.00000000	     35.82633687
      2.39292848	     -0.05220664	     -0.00106386	     -0.19392880	     -0.05513480	      0.88257618	     -0.00107179	     -0.20834778	      0.00000000	      0.00000000	     35.67045083
      2.39444323	     -0.05227711	     -0.00106261	     -0.19399948	     -0.05513915	      0.88257643	     -0.00107165	     -0.20835802	      0.00000000	      0.00000000	     35.60993184
      2.39557410	     -0.05232923	     -0.00105964	     -0.19405182	     -0.05514237	      0.88257661	     -0.00107154	     -0.20836545	      0.00000000	      0.00000000	     35.41299792
      2.39670496	     -0.05238082	     -0.00105843	     -0.19410358	     -0.05514558	      0.88257679	     -0.00107142	     -0.20837270	      0.00000000	      0.00000000	     35.34367680
      2.39818999	     -0.05244772	     -0.00105556	     -0.19417077	     -0.05514975	      0.88257701	     -0.00107125	     -0.20838194	      0.00000000	      0.00000000	     35.17195609
      2.39967502	     -0.05251382	     -0.00105490	     -0.19423710	     -0.05515388	      0.88257722	     -0.00107107	     -0.20839086	      0.00000000	      0.00000000	     35.16769082
      2.40073746	     -0.05256063	     -0.00105195	     -0.19428417	     -0.05515681	      0.88257737	     -0.00107094	     -0.20839704	      0.00000000	      0.00000000	     34.95665095
      2.40179990	     -0.05260707	     -0.00105085	     -0.19433081	     -0.05515971	      0.88257751	     -0.00107080	     -0.20840306	      0.00000000	      0.00000000	     34.89289298
      2.40339890	     -0.05267617	     -0.00104839	     -0.19440025	     -0.05516404	      0.88257772	     -0.00107058	     -0.20841180	      0.00000000	      0.00000000	     34.73192388
      2.40474614	     -0.05273348	     -0.00104755	     -0.19445783	     -0.05516764	      0.88257788	     -0.00107039	     -0.20841886	      0.00000000	      0.00000000	     34.68322924
      2.40609339	     -0.05278986	     -0.00104494	     -0.19451454	     -0.05517120	      0.88257803	     -0.00107019	     -0.20842563	      0.00000000	      0.00000000	     34.50040219
      2.40744063	     -0.05284547	     -0.00104463	     -0.19457043	     -0.05517472	      0.88257817	     -0.00106999	     -0.20843212	      0.00000000	      0.00000000	     34.51185208
      2.40862412	     -0.05289351	     -0.00104187	     -0.19461879	     -0.05517777	      0.88257829	     -0.00106981	     -0.20843759	      0.00000000	      0.00000000	     34.31298583
      2.40980762	     -0.05294084	     -0.00104117	     -0.19466639	     -0.05518079	      0.88257841	     -0.00106963	     -0.20844283	      0.00000000	      0.00000000	     34.28356692
      2.41099111	     -0.05298744	     -0.00103931	     -0.19471330	     -0.05518377	      0.88257851	     -0.00106944	     -0.20844785	      0.00000000	      0.00000000	     34.16244798
      2.41260132	     -0.05304966	     -0.00103814	     -0.19477593	     -0.05518776	      0.88257864	     -0.00106918	     -0.20845432	      0.00000000	      0.00000000	     34.11984885
      2.41382095	     -0.05309594	     -0.00103563	     -0.19482256	     -0.05519073	      0.88257873	     -0.00106899	     -0.20845895	      0.00000000	      0.00000000	     33.94562650
      2.41504057	     -0.05314171	     -0.00103493	     -0.19486866	     -0.05519366	      0.88257882	     -0.00106879	     -0.20846334	      0.00000000	      0.00000000	     33.92438834
      2.41626020	     -0.05318695	     -0.00103305	     -0.19491426	     -0.05519655	      0.88257889	     -0.00106858	     -0.20846751	      0.00000000	      0.00000000	     33.80076545
      2.41783436	     -0.05324370	     -0.00103162	     -0.19497146	     -0.05520022	      0.88257897	     -0.00106832	     -0.20847257	      0.00000000	      0.00000000	     33.78654102
      2.41903501	     -0.05328679	     -0.00102882	     -0.19501495	     -0.05520296	      0.88257903	     -0.00106812	     -0.20847620	      0.00000000	      0.00000000	     33.60047001
      2.42023567	     -0.05332932	     -0.00102778	     -0.19505785	     -0.05520565	      0.88257907	     -0.00106792	     -0.20847964	      0.00000000	      0.00000000	     33.58357820
      2.42169008	     -0.05338027	     -0.00102501	     -0.19510928	     -0.05520886	      0.88257912	     -0.00106768	     -0.20848355	      0.00000000	      0.00000000	     33.42480026
      2.42314449	     -0.05343043	     -0.00102444	     -0.19515988	     -0.05521199	      0.88257915	     -0.00106744	     -0.20848719	      0.00000000	      0.00000000	     33.50087717
      2.42424462	     -0.05346779	     -0.00102119	     -0.19519766	     -0.05521431	      0.88257916	     -0.00106725	     -0.20848975	      0.00000000	      0.00000000	     33.28152934
      2.42534475	     -0.05350454	     -0.00101973	     -0.19523478	     -0.05521659	      0.88257917	     -0.00106707	     -0.20849215	      0.00000000	      0.00000000	     33.25671909
      2.42691655	     -0.05355610	     -0.00101659	     -0.19528692	     -0.05521978	      0.88257916	     -0.00106682	     -0.20849528	      0.00000000	     -0.00000000	     33.12486997
      2.42827926	     -0.05359987	     -0.00101511	     -0.19533116	     -0.05522247	      0.88257914	     -0.00106660	     -0.20849772	      0.00000000	     -0.00000000	     33.13565942
      2.42964197	     -0.05364293	     -0.00101181	     -0.19537475	     -0.05522509	      0.88257910	     -0.00106638	     -0.20849990	      0.00000000	     -0.00000000	     32.95811241
      2.43100469	     -0.05368535	     -0.00101108	     -0.19541765	     -0.05522764	      0.88257905	     -0.00106617	     -0.20850183	      0.00000000	     -0.00000000	     33.04002075
      2.43220213	     -0.05372206	     -0.00100794	     -0.19545485	     -0.05522983	      0.88257900	     -0.00106598	     -0.20850332	      0.00000000	     -0.00000000	     32.83755480
      2.43339957	     -0.05375816	     -0.00100681	     -0.19549139	     -0.05523196	      0.88257893	     -0.00106580	     -0.20850462	      0.00000000	     -0.00000000	     32.84906944
      2.43459701	     -0.05379358	     -0.00100453	     -0.19552729	     -0.05523403	      0.88257885	     -0.00106562	     -0.20850573	      0.00000000	     -0.00000000	     32.74185058
      2.43623816	     -0.05384121	     -0.00100275	     -0.19557555	     -0.05523679	      0.88257872	     -0.00106538	     -0.20850693	      0.00000000	     -0.00000000	     32.74330911
      2.43747203	     -0.05387623	     -0.00099985	     -0.19561110	     -0.05523879	      0.88257861	     -0.00106521	     -0.20850761	      0.00000000	     -0.00000000	     32.56758967
      2.43870590	     -0.05391075	     -0.00099868	     -0.19564611	     -0.05524072	      0.88257849	     -0.00106504	     -0.20850808	      0.00000000	     -0.00000000	     32.58141965
      2.43993977	     -0.05394469	     -0.00099629	     -0.19568057	     -0.05524260	      0.88257835	     -0.00106488	     -0.20850836	      0.00000000	     -0.00000000	     32.46421130
      2.44154180	     -0.05398802	     -0.00099472	     -0.19572455	     -0.05524494	      0.88257815	     -0.00106467	     -0.20850845	      0.00000000	     -0.00000000	     32.48498137
      2.44275386	     -0.05402015	     -0.00099183	     -0.19575722	     -0.05524664	      0.88257798	     -0.00106452	     -0.20850830	      0.00000000	     -0.00000000	     32.29846192
      2.44396593	     -0.05405165	     -0.00099069	     -0.19578922	     -0.05524827	      0.88257780	     -0.00106438	     -0.20850797	      0.00000000	     -0.00000000	     32.30907734
      2.44544336	     -0.05408898	     -0.00098805	     -0.19582720	     -0.05525018	      0.88257756	     -0.00106421	     -0.20850733	      0.00000000	     -0.00000000	     32.15269293
      2.44677092	     -0.05412185	     -0.00098778	     -0.19586061	     -0.05525182	      0.88257732	     -0.00106407	     -0.20850652	      0.00000000	     -0.00000000	     32.20549331
      2.44809847	     -0.05415407	     -0.00098530	     -0.19589343	     -0.05525337	      0.88257707	     -0.00106393	     -0.20850550	      0.00000000	     -0.00000000	     32.00376501
      2.44942602	     -0.05418547	     -0.00098520	     -0.19592537	     -0.05525485	      0.88257680	     -0.00106381	     -0.20850427	      0.00000000	     -0.00000000	     32.08053442
      2.45075358	     -0.05421592	     -0.00098255	     -0.19595644	     -0.05525625	      0.88257652	     -0.00106369	     -0.20850283	      0.00000000	     -0.00000000	     31.86003871
      2.45208113	     -0.05424563	     -0.00098264	     -0.19598669	     -0.05525757	      0.88257622	     -0.00106357	     -0.20850118	      0.00000000	     -0.00000000	     31.96046752
      2.45340869	     -0.05427467	     -0.00097986	     -0.19601636	     -0.05525882	      0.88257590	     -0.00106347	     -0.20849932	      0.00000000	     -0.00000000	     31.71596377
      2.45473624	     -0.05430325	     -0.00098020	     -0.19604549	     -0.05525998	      0.88257557	     -0.00106338	     -0.20849727	      0.00000000	     -0.00000000	     31.83818816
      2.45606379	     -0.05433117	     -0.00097724	     -0.19607405	     -0.05526106	      0.88257522	     -0.00106329	     -0.20849501	      0.00000000	     -0.00000000	     31.56665631
      2.45739135	     -0.05435854	     -0.00097772	     -0.19610197	     -0.05526205	      0.88257485	     -0.00106321	     -0.20849257	      0.00000000	     -0.00000000	     31.71175161
      2.45857454	     -0.05438234	     -0.00097518	     -0.19612635	     -0.05526287	      0.88257452	     -0.00106315	     -0.20849024	      0.00000000	     -0.00000000	     31.47231410
      2.45975773	     -0.05440574	     -0.00097467	     -0.19615028	     -0.05526363	      0.88257417	     -0.00106310	     -0.20848776	      0.00000000	     -0.00000000	     31.48671456
      2.46121409	     -0.05443403	     -0.00097262	     -0.19617925	     -0.05526447	      0.88257372	     -0.00106304	     -0.20848451	      0.00000000	     -0.00000000	     31.33332674
      2.46267045	     -0.05446227	     -0.00097250	     -0.19620813	     -0.05526521	      0.88257325	     -0.00106300	     -0.20848108	      0.00000000	     -0.00000000	     31.40622850
      2.46388243	     -0.05448545	     -0.00097033	     -0.19623190	     -0.05526575	      0.88257285	     -0.00106297	     -0.20847808	      0.00000000	     -0.00000000	     31.18769235
      2.46509441	     -0.05450815	     -0.00097013	     -0.19625514	     -0.05526622	      0.88257244	     -0.00106295	     -0.20847496	      0.00000000	     -0.00000000	     31.21040841
      2.46655362	     -0.05453451	     -0.00096850	     -0.19628219	     -0.05526669	      0.88257193	     -0.00106295	     -0.20847104	      0.00000000	     -0.00000000	     31.04819798
      2.46801283	     -0.05455957	     -0.00096912	     -0.19630788	     -0.05526706	      0.88257140	     -0.00106295	     -0.20846694	      0.00000000	     -0.00000000	     31.16933706
      2.46918417	     -0.05457843	     -0.00096741	     -0.19632731	     -0.05526728	      0.88257097	     -0.00106297	     -0.20846350	      0.00000000	     -0.00000000	     30.93591395
      2.47035552	     -0.05459617	     -0.00096768	     -0.19634557	     -0.05526743	      0.88257053	     -0.00106300	     -0.20845993	      0.00000000	     -0.00000000	     30.96471233
      2.47186899	     -0.05461712	     -0.00096692	     -0.19636723	     -0.05526754	      0.88256994	     -0.00106305	     -0.20845513	      0.00000000	     -0.00000000	     30.82161746
      2.47338245	     -0.05463586	     -0.00096832	     -0.19638661	     -0.05526753	      0.88256934	     -0.00106312	     -0.20845011	      0.00000000	     -0.00000000	     30.98843893
      2.47451999	     -0.05464817	     -0.00096721	     -0.19639946	     -0.05526745	      0.88256888	     -0.00106319	     -0.20844621	      0.00000000	     -0.00000000	     30.73394014
      2.47565754	     -0.05465888	     -0.00096795	     -0.19641067	     -0.05526731	      0.88256841	     -0.00106327	     -0.20844219	      0.00000000	     -0.00000000	     30.77521330
      2.47723575	     -0.05467091	     -0.00096802	     -0.19642341	     -0.05526702	      0.88256775	     -0.00106340	     -0.20843642	      0.00000000	     -0.00000000	     30.65189898
      2.47881396	     -0.05467981	     -0.00097026	     -0.19643296	     -0.05526660	      0.88256707	     -0.00106355	     -0.20843046	      0.00000000	     -0.00000000	     30.90004785
      2.47989799	     -0.05468332	     -0.00096967	     -0.19643697	     -0.05526625	      0.88256661	     -0.00106367	     -0.20842627	      0.00000000	     -0.00000000	     30.60775222
      2.48098201	     -0.05468560	     -0.00097088	     -0.19643970	     -0.05526584	      0.88256613	     -0.00106380	     -0.20842203	      0.00000000	     -0.00000000	     30.65020057
      2.48267412	     -0.05468579	     -0.00097197	     -0.19644062	     -0.05526510	      0.88256539	     -0.00106403	     -0.20841529	      0.00000000	     -0.00000000	     30.55631714
      2.48405916	     -0.05468281	     -0.00097392	     -0.19643820	     -0.05526439	      0.88256478	     -0.00106425	     -0.20840968	      0.00000000	     -0.00000000	     30.68790321
      2.48544421	     -0.05467707	     -0.00097426	     -0.19643307	     -0.05526359	      0.88256417	     -0.00106448	     -0.20840399	      0.00000000	     -0.00000000	     30.48561807
      2.48682925	     -0.05466886	     -0.00097693	     -0.19642539	     -0.05526270	      0.88256355	     -0.00106474	     -0.20839824	      0.00000000	     -0.00000000	     30.75730443
      2.48805954	     -0.05465933	     -0.00097698	     -0.19641639	     -0.05526184	      0.88256300	     -0.00106498	     -0.20839309	      0.00000000	     -0.00000000	     30.49089449
      2.48928983	     -0.05464787	     -0.00097901	     -0.19640541	     -0.05526092	      0.88256246	     -0.00106525	     -0.20838790	      0.00000000	     -0.00000000	     30.65110215
      2.49052012	     -0.05463435	     -0.00097977	     -0.19639240	     -0.05525992	      0.88256192	     -0.00106553	     -0.20838268	      0.00000000	     -0.00000000	     30.54488116
      2.49211294	     -0.05461431	     -0.00098217	     -0.19637297	     -0.05525854	      0.88256122	     -0.00106592	     -0.20837588	      0.00000000	     -0.00000000	     30.72463458
      2.49336132	     -0.05459665	     -0.00098239	     -0.19635583	     -0.05525738	      0.88256067	     -0.00106625	     -0.20837055	      0.00000000	     -0.00000000	     30.49912094
      2.49460971	     -0.05457742	     -0.00098435	     -0.19633706	     -0.05525615	      0.88256013	     -0.00106660	     -0.20836521	      0.00000000	     -0.00000000	     30.65916205
      2.49585809	     -0.05455650	     -0.00098506	     -0.19631664	     -0.05525486	      0.88255960	     -0.00106697	     -0.20835987	      0.00000000	     -0.00000000	     30.55421605
      2.49743765	     -0.05452805	     -0.00098745	     -0.19628876	     -0.05525314	      0.88255893	     -0.00106747	     -0.20835313	      0.00000000	     -0.00000000	     30.75591588
      2.49866133	     -0.05450434	     -0.00098754	     -0.19626555	     -0.05525173	      0.88255842	     -0.00106788	     -0.20834792	      0.00000000	     -0.00000000	     30.53559350
      2.49988501	     -0.05447948	     -0.00098934	     -0.19624112	     -0.05525026	      0.88255792	     -0.00106830	     -0.20834273	      0.00000000	     -0.00000000	     30.68593823
      2.50110869	     -0.05445352	     -0.00099006	     -0.19621563	     -0.05524873	      0.88255742	     -0.00106875	     -0.20833756	      0.00000000	     -0.00000000	     30.61238206
      2.50275954	     -0.05441705	     -0.00099237	     -0.19617973	     -0.05524658	      0.88255677	     -0.00106938	     -0.20833062	      0.00000000	     -0.00000000	     30.80646708
      2.50397001	     -0.05438893	     -0.00099241	     -0.19615208	     -0.05524494	      0.88255630	     -0.00106987	     -0.20832558	      0.00000000	     -0.00000000	     30.61082477
      2.50518047	     -0.05435991	     -0.00099406	     -0.19612347	     -0.05524324	      0.88255584	     -0.00107038	     -0.20832056	      0.00000000	     -0.00000000	     30.75284190
      2.50667458	     -0.05432299	     -0.00099462	     -0.19608708	     -0.05524106	      0.88255528	     -0.00107104	     -0.20831441	      0.00000000	     -0.00000000	     30.64204421
      2.50799428	     -0.05428980	     -0.00099682	     -0.19605432	     -0.05523908	      0.88255480	     -0.00107164	     -0.20830904	      0.00000000	     -0.00000000	     30.87281225
      2.50931397	     -0.05425571	     -0.00099692	     -0.19602070	     -0.05523703	      0.88255433	     -0.00107227	     -0.20830372	      0.00000000	     -0.00000000	     30.69773132
      2.51063366	     -0.05422104	     -0.00099928	     -0.19598643	     -0.05523492	      0.88255387	     -0.00107293	     -0.20829847	      0.00000000	     -0.00000000	     30.95259587
      2.51195336	     -0.05418565	     -0.00099937	     -0.19595150	     -0.05523275	      0.88255342	     -0.00107361	     -0.20829328	      0.00000000	     -0.00000000	     30.76833866
      2.51327305	     -0.05414983	     -0.00100196	     -0.19591606	     -0.05523052	      0.88255298	     -0.00107431	     -0.20828817	      0.00000000	     -0.00000000	     31.05047170
      2.51459275	     -0.05411333	     -0.00100199	     -0.19588001	     -0.05522823	      0.88255255	     -0.00107504	     -0.20828313	      0.00000000	     -0.00000000	     30.85247133
      2.51591244	     -0.05407648	     -0.00100484	     -0.19584352	     -0.05522588	      0.88255214	     -0.00107580	     -0.20827817	      0.00000000	     -0.00000000	     31.16983193
      2.51723213	     -0.05403889	     -0.00100477	     -0.19580637	     -0.05522348	      0.88255173	     -0.00107658	     -0.20827329	      0.00000000	     -0.00000000	     30.95002160
      2.51855183	     -0.05400124	     -0.00100794	     -0.19576906	     -0.05522103	      0.88255134	     -0.00107739	     -0.20826849	      0.00000000	     -0.00000000	     31.30671501
      2.51973779	     -0.05396828	     -0.00100816	     -0.19573646	     -0.05521877	      0.88255099	     -0.00107813	     -0.20826428	      0.00000000	     -0.00000000	     31.11155813
      2.52092375	     -0.05393827	     -0.00101063	     -0.19570675	     -0.05521648	      0.88255066	     -0.00107890	     -0.20826022	      0.00000000	     -0.00000000	     31.27411709
      2.52234830	     -0.05390762	     -0.00101250	     -0.19567649	     -0.05521366	      0.88255026	     -0.00107984	     -0.20825570	      0.00000000	     -0.00000000	     31.20241198
      2.52377286	     -0.05388454	     -0.00101661	     -0.19565371	     -0.05521079	      0.88254988	     -0.00108082	     -0.20825174	      0.00000000	     -0.00000000	     31.45348039
      2.52497010	     -0.05387065	     -0.00101801	     -0.19564014	     -0.05520833	      0.88254957	     -0.00108166	     -0.20824899	      0.00000000	     -0.00000000	     31.26452765
      2.52616733	     -0.05386155	     -0.00102118	     -0.19563130	     -0.05520583	      0.88254926	     -0.00108252	     -0.20824685	      0.00000000	     -0.00000000	     31.40823202
      2.52736457	     -0.05385658	     -0.00102308	     -0.19562662	     -0.05520329	      0.88254895	     -0.00108340	     -0.20824537	      0.00000000	     -0.00000000	     31.35786218
      2.52900610	     -0.05385495	     -0.00102650	     -0.19562537	     -0.05519975	      0.88254854	     -0.00108463	     -0.20824446	      0.00000000	     -0.00000000	     31.53600186
      2.53021906	     -0.05385744	     -0.00102708	     -0.19562818	     -0.05519708	      0.88254823	     -0.00108556	     -0.20824464	      0.00000000	     -0.00000000	     31.35595978
      2.53143202	     -0.05386366	     -0.00102902	     -0.19563470	     -0.05519437	      0.88254792	     -0.00108652	     -0.20824556	      0.00000000	     -0.00000000	     31.47938348
      2.53289561	     -0.05387518	     -0.00102947	     -0.19564664	     -0.05519105	      0.88254753	     -0.00108769	     -0.20824769	      0.00000000	     -0.00000000	     31.32427863
      2.53419234	     -0.05388820	     -0.00103133	     -0.19565998	     -0.05518806	      0.88254718	     -0.00108875	     -0.20825050	      0.00000000	     -0.00000000	     31.52281692
      2.53548907	     -0.05390417	     -0.00103096	     -0.19567634	     -0.05518503	      0.88254682	     -0.00108983	     -0.20825417	      0.00000000	     -0.00000000	     31.27686971
      2.53678579	     -0.05392451	     -0.00103260	     -0.19569702	     -0.05518194	      0.88254643	     -0.00109093	     -0.20825873	      0.00000000	     -0.00000000	     31.43902145
      2.53808252	     -0.05394979	     -0.00103226	     -0.19572269	     -0.05517882	      0.88254603	     -0.00109204	     -0.20826423	      0.00000000	     -0.00000000	     31.15150688
      2.53937925	     -0.05397947	     -0.00103403	     -0.19575270	     -0.05517564	      0.88254560	     -0.00109318	     -0.20827072	      0.00000000	     -0.00000000	     31.28979426
      2.54067598	     -0.05401170	     -0.00103386	     -0.19578533	     -0.05517241	      0.88254514	     -0.00109434	     -0.20827819	      0.00000000	     -0.00000000	     30.98417903
      2.54197271	     -0.05404653	     -0.00103559	     -0.19582050	     -0.05516914	      0.88254465	     -0.00109551	     -0.20828662	      0.00000000	     -0.00000000	     31.08948404
      2.54326943	     -0.05408239	     -0.00103574	     -0.19585676	     -0.05516582	      0.88254412	     -0.00109671	     -0.20829598	      0.00000000	     -0.00000000	     30.76021952
      2.54456616	     -0.05412130	     -0.00103789	     -0.19589602	     -0.05516245	      0.88254355	     -0.00109792	     -0.20830627	      0.00000000	     -0.00000000	     30.82120107
      2.54586289	     -0.05416186	     -0.00103828	     -0.19593697	     -0.05515903	      0.88254294	     -0.00109915	     -0.20831748	      0.00000000	     -0.00000000	     30.47931568
      2.54715962	     -0.05420461	     -0.00104048	     -0.19598009	     -0.05515556	      0.88254229	     -0.00110039	     -0.20832956	      0.00000000	     -0.00000000	     30.50522652
      2.54845634	     -0.05424929	     -0.00104113	     -0.19602517	     -0.05515203	      0.88254160	     -0.00110166	     -0.20834247	      0.00000000	     -0.00000000	     30.16410710
      2.54975307	     -0.05429552	     -0.00104350	     -0.19607176	     -0.05514846	      0.88254086	     -0.00110294	     -0.20835619	      0.00000000	     -0.00000000	     30.16114276
      2.55104980	     -0.05434323	     -0.00104444	     -0.19611989	     -0.05514483	      0.88254007	     -0.00110423	     -0.20837067	      0.00000000	     -0.00000000	     29.83391913
      2.55234653	     -0.05439211	     -0.00104684	     -0.19616914	     -0.05514114	      0.88253924	     -0.00110555	     -0.20838586	      0.00000000	     -0.00000000	     29.79927324
      2.55364326	     -0.05444148	     -0.00104785	     -0.19621894	     -0.05513741	      0.88253836	     -0.00110687	     -0.20840172	      0.00000000	     -0.00000000	     29.49725027
      2.55493998	     -0.05449104	     -0.00105019	     -0.19626890	     -0.05513361	      0.88253743	     -0.00110822	     -0.20841817	      0.00000000	     -0.00000000	     29.44840747
      2.55623671	     -0.05454027	     -0.00105119	     -0.19631857	     -0.05512976	      0.88253646	     -0.00110958	     -0.20843515	      0.00000000	     -0.00000001	     29.17502283
      2.55753344	     -0.05458852	     -0.00105318	     -0.19636724	     -0.05512585	      0.88253544	     -0.00111095	     -0.20845257	      0.00000000	     -0.00000001	     29.11085937
      2.55909335	     -0.05464432	     -0.00105349	     -0.19642361	     -0.05512107	      0.88253417	     -0.00111261	     -0.20847399	      0.00000000	     -0.00000001	     28.77247356
      2.56024873	     -0.05468394	     -0.00105556	     -0.19646362	     -0.05511748	      0.88253319	     -0.00111386	     -0.20849008	      0.00000000	     -0.00000001	     28.81398068
      2.56140411	     -0.05472234	     -0.00105613	     -0.19650245	     -0.05511384	      0.88253218	     -0.00111512	     -0.20850630	      0.00000000	     -0.00000001	     28.62909047
      2.56294214	     -0.05477149	     -0.00105870	     -0.19655214	     -0.05510891	      0.88253081	     -0.00111680	     -0.20852802	      0.00000000	     -0.00000001	     28.56107197
      2.56431688	     -0.05481189	     -0.00105902	     -0.19659307	     -0.05510444	      0.88252954	     -0.00111832	     -0.20854743	      0.00000000	     -0.00000001	     28.35868684
      2.56569161	     -0.05484770	     -0.00106130	     -0.19662937	     -0.05509990	      0.88252826	     -0.00111985	     -0.20856669	      0.00000000	     -0.00000001	     28.41425212
      2.56690864	     -0.05487460	     -0.00106066	     -0.19665679	     -0.05509582	      0.88252711	     -0.00112122	     -0.20858348	      0.00000000	     -0.00000001	     28.25847369
      2.56812567	     -0.05489731	     -0.00106194	     -0.19667996	     -0.05509169	      0.88252595	     -0.00112259	     -0.20859993	      0.00000000	     -0.00000001	     28.29110964
      2.56934271	     -0.05491578	     -0.00106115	     -0.19669896	     -0.05508750	      0.88252478	     -0.00112397	     -0.20861593	      0.00000000	     -0.00000001	     28.25081199
      2.57092780	     -0.05493401	     -0.00106026	     -0.19671787	     -0.05508196	      0.88252327	     -0.00112577	     -0.20863598	      0.00000000	     -0.00000001	     28.24947813
      2.57218559	     -0.05494396	     -0.00105747	     -0.19672841	     -0.05507751	      0.88252209	     -0.00112721	     -0.20865118	      0.00000000	     -0.00000001	     28.20675875
      2.57344338	     -0.05494958	     -0.00105648	     -0.19673457	     -0.05507299	      0.88252092	     -0.00112866	     -0.20866569	      0.00000000	     -0.00000001	     28.24395773
      2.57470117	     -0.05495156	     -0.00105419	     -0.19673713	     -0.05506842	      0.88251978	     -0.00113011	     -0.20867949	      0.00000000	     -0.00000001	     28.25556973
      2.57621428	     -0.05494986	     -0.00105293	     -0.19673608	     -0.05506284	      0.88251846	     -0.00113187	     -0.20869511	      0.00000000	     -0.00000001	     28.30261267
      2.57743837	     -0.05494331	     -0.00105005	     -0.19673010	     -0.05505827	      0.88251742	     -0.00113330	     -0.20870693	      0.00000000	     -0.00000001	     28.32105239
      2.57866245	     -0.05493305	     -0.00104941	     -0.19672035	     -0.05505365	      0.88251644	     -0.00113473	     -0.20871803	      0.00000000	     -0.00000001	     28.34243084
      2.57988654	     -0.05491955	     -0.00104667	     -0.19670740	     -0.05504897	      0.88251550	     -0.00113616	     -0.20872843	      0.00000000	     -0.00000001	     28.36899777
      2.58147797	     -0.05489939	     -0.00104419	     -0.19668793	     -0.05504282	      0.88251436	     -0.00113804	     -0.20874090	      0.00000000	     -0.00000000	     28.38936592
      2.58269333	     -0.05488142	     -0.00104032	     -0.19667052	     -0.05503806	      0.88251357	     -0.00113947	     -0.20874961	      0.00000000	     -0.00000000	     28.42151152
      2.58390868	     -0.05485982	     -0.00103807	     -0.19664944	     -0.05503326	      0.88251284	     -0.00114091	     -0.20875757	      0.00000000	     -0.00000000	     28.45465777
      2.58512403	     -0.05483429	     -0.00103478	     -0.19662444	     -0.05502840	      0.88251218	     -0.00114235	     -0.20876470	      0.00000000	     -0.00000000	     28.50937133
      2.58675438	     -0.05479595	     -0.00103193	     -0.19658678	     -0.05502182	      0.88251141	     -0.00114428	     -0.20877293	      0.00000000	     -0.00000000	     28.56900216
      2.58795081	     -0.05476386	     -0.00102812	     -0.19655522	     -0.05501694	      0.88251093	     -0.00114571	     -0.20877797	      0.00000000	     -0.00000000	     28.62947572
      2.58914724	     -0.05472804	     -0.00102576	     -0.19651988	     -0.05501201	      0.88251054	     -0.00114713	     -0.20878213	      0.00000000	     -0.00000000	     28.66404273
      2.59062806	     -0.05467855	     -0.00102092	     -0.19647103	     -0.05500585	      0.88251017	     -0.00114890	     -0.20878600	      0.00000000	     -0.00000000	     28.73145682
      2.59193471	     -0.05463113	     -0.00101816	     -0.19642412	     -0.05500036	      0.88250995	     -0.00115046	     -0.20878822	      0.00000000	     -0.00000000	     28.76307457
      2.59324136	     -0.05458082	     -0.00101307	     -0.19637436	     -0.05499483	      0.88250983	     -0.00115202	     -0.20878934	      0.00000000	     -0.00000000	     28.82517193
      2.59454801	     -0.05452679	     -0.00101000	     -0.19632083	     -0.05498924	      0.88250982	     -0.00115358	     -0.20878936	      0.00000000	      0.00000000	     28.86211234
      2.59585466	     -0.05446814	     -0.00100412	     -0.19626273	     -0.05498362	      0.88250992	     -0.00115515	     -0.20878824	      0.00000000	      0.00000000	     28.93827019
      2.59716131	     -0.05440624	     -0.00100075	     -0.19620131	     -0.05497794	      0.88251013	     -0.00115671	     -0.20878597	      0.00000000	      0.00000000	     28.97437127
      2.59846796	     -0.05434225	     -0.00099462	     -0.19613786	     -0.05497223	      0.88251045	     -0.00115828	     -0.20878258	      0.00000000	      0.00000000	     29.04823216
      2.59977461	     -0.05427619	     -0.00099152	     -0.19607224	     -0.05496647	      0.88251087	     -0.00115984	     -0.20877812	      0.00000000	      0.00000000	     29.08015561
      2.60108126	     -0.05420801	     -0.00098544	     -0.19600456	     -0.05496068	      0.88251140	     -0.00116141	     -0.20877261	      0.00000000	      0.00000000	     29.15710922
      2.60238791	     -0.05413885	     -0.00098271	     -0.19593580	     -0.05495484	      0.88251205	     -0.00116297	     -0.20876609	      0.00000000	      0.00000000	     29.17507826
      2.60354796	     -0.05407623	     -0.00097737	     -0.19587359	     -0.05494963	      0.88251270	     -0.00116436	     -0.20875949	      0.00000000	      0.00000000	     29.22836646
      2.60470801	     -0.05401134	     -0.00097400	     -0.19580907	     -0.05494440	      0.88251344	     -0.00116575	     -0.20875213	      0.00000000	      0.00000000	     29.26676760
      2.60613381	     -0.05392734	     -0.00096826	     -0.19572553	     -0.05493792	      0.88251446	     -0.00116745	     -0.20874202	      0.00000000	      0.00000001	     29.35738437
      2.60755960	     -0.05383642	     -0.00096411	     -0.19563501	     -0.05493141	      0.88251560	     -0.00116915	     -0.20873065	      0.00000000	      0.00000001	     29.44374988
      2.60873397	     -0.05375531	     -0.00095817	     -0.19555429	     -0.05492601	      0.88251662	     -0.00117055	     -0.20872026	      0.00000000	      0.00000001	     29.54186455
      2.60990834	     -0.05366829	     -0.00095389	     -0.19546761	     -0.05492060	      0.88251772	     -0.00117195	     -0.20870886	      0.00000000	      0.00000001	     29.62652079
      2.61134305	     -0.05355273	     -0.00094668	     -0.19535249	     -0.05491395	      0.88251916	     -0.00117366	     -0.20869349	      0.00000000	      0.00000001	     29.76978534
      2.61277775	     -0.05342777	     -0.00094121	     -0.19522790	     -0.05490727	      0.88252071	     -0.00117536	     -0.20867641	      0.00000000	      0.00000001	     29.90456602
      2.61390137	     -0.05332496	     -0.00093451	     -0.19512543	     -0.05490201	      0.88252200	     -0.00117670	     -0.20866184	      0.00000000	      0.00000001	     30.02502454
      2.61502499	     -0.05321708	     -0.00092963	     -0.19501783	     -0.05489674	      0.88252335	     -0.00117803	     -0.20864623	      0.00000000	      0.00000001	     30.15125293
      2.61652121	     -0.05306465	     -0.00092193	     -0.19486577	     -0.05488970	      0.88252524	     -0.00117979	     -0.20862380	      0.00000000	      0.00000001	     30.36786441
      2.61801743	     -0.05290300	     -0.00091647	     -0.19470440	     -0.05488264	      0.88252724	     -0.00118155	     -0.20859946	      0.00000000	      0.00000001	     30.59826453
      2.61909110	     -0.05278184	     -0.00091030	     -0.19458347	     -0.05487756	      0.88252874	     -0.00118281	     -0.20858083	      0.00000000	      0.00000001	     30.76875907
      2.62016477	     -0.05265572	     -0.00090599	     -0.19445753	     -0.05487246	      0.88253029	     -0.00118407	     -0.20856124	      0.00000000	      0.00000001	     30.95625884
      2.62174524	     -0.05246032	     -0.00089869	     -0.19426238	     -0.05486496	      0.88253267	     -0.00118592	     -0.20853061	      0.00000000	      0.00000001	     31.27171544
      2.62306621	     -0.05228799	     -0.00089378	     -0.19409020	     -0.05485868	      0.88253475	     -0.00118745	     -0.20850335	      0.00000000	      0.00000001	     31.54960397
      2.62438718	     -0.05210801	     -0.00088721	     -0.19391036	     -0.05485239	      0.88253691	     -0.00118898	     -0.20847458	      0.00000000	      0.00000001	     31.86205166
      2.62570815	     -0.05192125	     -0.00088314	     -0.19372366	     -0.05484611	      0.88253915	     -0.00119051	     -0.20844430	      0.00000000	      0.00000001	     32.17949102
      2.62702912	     -0.05172760	     -0.00087607	     -0.19353012	     -0.05483983	      0.88254148	     -0.00119202	     -0.20841255	      0.00000000	      0.00000001	     32.53516079
      2.62814786	     -0.05155873	     -0.00087298	     -0.19336123	     -0.05483452	      0.88254351	     -0.00119330	     -0.20838453	      0.00000000	      0.00000001	     32.81120012
      2.62926661	     -0.05138484	     -0.00086783	     -0.19318736	     -0.05482922	      0.88254561	     -0.00119458	     -0.20835549	      0.00000000	      0.00000001	     33.12990148
      2.63069265	     -0.05115610	     -0.00086248	     -0.19295857	     -0.05482247	      0.88254837	     -0.00119619	     -0.20831700	      0.00000000	      0.00000001	     33.55685491
      2.63211869	     -0.05092062	     -0.00085510	     -0.19272304	     -0.05481575	      0.88255123	     -0.00119779	     -0.20827688	      0.00000000	      0.00000001	     34.02709945
      2.63321256	     -0.05073670	     -0.00085183	     -0.19253899	     -0.05481062	      0.88255350	     -0.00119902	     -0.20824506	      0.00000000	      0.00000001	     34.36264821
      2.63430644	     -0.05055076	     -0.00084695	     -0.19235294	     -0.05480550	      0.88255583	     -0.00120023	     -0.20821237	      0.00000000	      0.00000001	     34.73237339
      2.63576983	     -0.05029935	     -0.00084180	     -0.19210130	     -0.05479870	      0.88255904	     -0.00120185	     -0.20816736	      0.00000000	      0.00000002	     35.23966702
      2.63708666	     -0.05007126	     -0.00083580	     -0.19187301	     -0.05479261	      0.88256203	     -0.00120329	     -0.20812574	      0.00000000	      0.00000002	     35.72083925
      2.63840350	     -0.04984181	     -0.00083218	     -0.19164324	     -0.05478657	      0.88256511	     -0.00120472	     -0.20808316	      0.00000000	      0.00000002	     36.21169158
      2.63951494	     -0.04964679	     -0.00082651	     -0.19144800	     -0.05478150	      0.88256778	     -0.00120592	     -0.20804654	      0.00000000	      0.00000002	     36.62810565
      2.64062638	     -0.04945030	     -0.00082267	     -0.19125120	     -0.05477647	      0.88257052	     -0.00120712	     -0.20800931	      0.00000000	      0.00000002	     37.05688137
      2.64200511	     -0.04920478	     -0.00081628	     -0.19100532	     -0.05477029	      0.88257401	     -0.00120858	     -0.20796235	      0.00000000	      0.00000002	     37.59929424
      2.64338385	     -0.04895852	     -0.00081173	     -0.19075860	     -0.05476417	      0.88257760	     -0.00121004	     -0.20791459	      0.00000000	      0.00000002	     38.16059022
      2.64445235	     -0.04876831	     -0.00080584	     -0.19056807	     -0.05475947	      0.88258044	     -0.00121115	     -0.20787708	      0.00000000	      0.00000002	     38.56831774
      2.64552085	     -0.04857634	     -0.00080258	     -0.19037568	     -0.05475482	      0.88258334	     -0.00121226	     -0.20783922	      0.00000000	      0.00000002	     39.00015248
      2.64694787	     -0.04832462	     -0.00079768	     -0.19012339	     -0.05474869	      0.88258731	     -0.00121372	     -0.20778835	      0.00000000	      0.00000002	     39.54982570
      2.64837489	     -0.04807718	     -0.00079493	     -0.18987526	     -0.05474264	      0.88259136	     -0.00121517	     -0.20773729	      0.00000000	      0.00000002	     40.14916675
      2.64937638	     -0.04790591	     -0.00079048	     -0.18970356	     -0.05473845	      0.88259427	     -0.00121618	     -0.20770141	      0.00000000	      0.00000002	     40.50663241
      2.65037786	     -0.04773720	     -0.00078778	     -0.18953434	     -0.05473430	      0.88259721	     -0.00121718	     -0.20766551	      0.00000000	      0.00000002	     40.90004374
      2.65190488	     -0.04748528	     -0.00078273	     -0.18928164	     -0.05472808	      0.88260177	     -0.00121868	     -0.20761087	      0.00000000	      0.00000002	     41.48377873
      2.65315933	     -0.04728389	     -0.00077966	     -0.18907956	     -0.05472306	      0.88260558	     -0.00121991	     -0.20756613	      0.00000000	      0.00000002	     41.96640229
      2.65441379	     -0.04708837	     -0.00077470	     -0.18888336	     -0.05471813	      0.88260944	     -0.00122111	     -0.20752164	      0.00000000	      0.00000002	     42.39566393
      2.65566824	     -0.04689997	     -0.00077141	     -0.18869421	     -0.05471328	      0.88261335	     -0.00122231	     -0.20747748	      0.00000000	      0.00000002	     42.85229821
      2.65679640	     -0.04673748	     -0.00076612	     -0.18853108	     -0.05470899	      0.88261689	     -0.00122337	     -0.20743817	      0.00000000	      0.00000002	     43.17495432
      2.65792456	     -0.04658103	     -0.00076289	     -0.18837393	     -0.05470478	      0.88262046	     -0.00122442	     -0.20739931	      0.00000000	      0.00000002	     43.55691904
      2.65905273	     -0.04643016	     -0.00075830	     -0.18822236	     -0.05470065	      0.88262404	     -0.00122545	     -0.20736095	      0.00000000	      0.00000002	     43.89058132
      2.66045217	     -0.04625128	     -0.00075437	     -0.18804256	     -0.05469563	      0.88262850	     -0.00122672	     -0.20731413	      0.00000000	      0.00000002	     44.34086228
      2.66158366	     -0.04611366	     -0.00074964	     -0.18790422	     -0.05469166	      0.88263212	     -0.00122773	     -0.20727696	      0.00000000	      0.00000002	     44.61985630
      2.66271514	     -0.04598155	     -0.00074682	     -0.18777132	     -0.05468777	      0.88263573	     -0.00122873	     -0.20724041	      0.00000000	      0.00000002	     44.95266448
      2.66384663	     -0.04585498	     -0.00074266	     -0.18764398	     -0.05468396	      0.88263933	     -0.00122972	     -0.20720451	      0.00000000	      0.00000002	     45.21982446
      2.66525029	     -0.04570625	     -0.00073918	     -0.18749424	     -0.05467935	      0.88264378	     -0.00123093	     -0.20716094	      0.00000000	      0.00000002	     45.59838423
      2.66635984	     -0.04559563	     -0.00073460	     -0.18738285	     -0.05467580	      0.88264728	     -0.00123188	     -0.20712729	      0.00000000	      0.00000002	     45.78944879
      2.66746938	     -0.04549180	     -0.00073195	     -0.18727819	     -0.05467233	      0.88265074	     -0.00123281	     -0.20709441	      0.00000000	      0.00000002	     46.04023574
      2.66857893	     -0.04539406	     -0.00072812	     -0.18717965	     -0.05466894	      0.88265417	     -0.00123373	     -0.20706232	      0.00000000	      0.00000002	     46.22438774
      2.67004063	     -0.04527582	     -0.00072475	     -0.18706029	     -0.05466460	      0.88265863	     -0.00123492	     -0.20702133	      0.00000000	      0.00000002	     46.51726138
      2.67113815	     -0.04519479	     -0.00072068	     -0.18697845	     -0.05466144	      0.88266192	     -0.00123580	     -0.20699155	      0.00000000	      0.00000002	     46.62867701
      2.67223566	     -0.04512057	     -0.00071845	     -0.18690337	     -0.05465836	      0.88266515	     -0.00123667	     -0.20696268	      0.00000000	      0.00000002	     46.81009789
      2.67357004	     -0.04503924	     -0.00071434	     -0.18682103	     -0.05465473	      0.88266900	     -0.00123772	     -0.20692883	      0.00000000	      0.00000002	     46.93972960
      2.67476080	     -0.04497438	     -0.00071256	     -0.18675520	     -0.05465159	      0.88267236	     -0.00123863	     -0.20689982	      0.00000000	      0.00000002	     47.13469805
      2.67595156	     -0.04491643	     -0.00070873	     -0.18669634	     -0.05464855	      0.88267563	     -0.00123954	     -0.20687193	      0.00000000	      0.00000002	     47.20126195
      2.67714231	     -0.04486445	     -0.00070736	     -0.18664338	     -0.05464561	      0.88267881	     -0.00124043	     -0.20684516	      0.00000000	      0.00000002	     47.38816150
      2.67833307	     -0.04481775	     -0.00070399	     -0.18659575	     -0.05464276	      0.88268189	     -0.00124131	     -0.20681951	      0.00000000	      0.00000002	     47.42311586
      2.67952383	     -0.04477742	     -0.00070330	     -0.18655442	     -0.05464001	      0.88268487	     -0.00124217	     -0.20679498	      0.00000000	      0.00000002	     47.59561808
      2.68071458	     -0.04474248	     -0.00070007	     -0.18651855	     -0.05463736	      0.88268774	     -0.00124302	     -0.20677157	      0.00000000	      0.00000002	     47.60208938
      2.68190534	     -0.04471261	     -0.00069966	     -0.18648767	     -0.05463481	      0.88269050	     -0.00124386	     -0.20674924	      0.00000000	      0.00000002	     47.77297634
      2.68309610	     -0.04468754	     -0.00069640	     -0.18646167	     -0.05463235	      0.88269314	     -0.00124468	     -0.20672796	      0.00000000	      0.00000001	     47.75280518
      2.68428685	     -0.04466720	     -0.00069625	     -0.18644033	     -0.05462999	      0.88269567	     -0.00124550	     -0.20670772	      0.00000000	      0.00000001	     47.92408360
      2.68547761	     -0.04465143	     -0.00069296	     -0.18642363	     -0.05462773	      0.88269808	     -0.00124629	     -0.20668848	      0.00000000	      0.00000001	     47.87559735
      2.68666837	     -0.04464034	     -0.00069310	     -0.18641153	     -0.05462556	      0.88270036	     -0.00124708	     -0.20667024	      0.00000000	      0.00000001	     48.04893849
      2.68773830	     -0.04463423	     -0.00069041	     -0.18640459	     -0.05462369	      0.88270231	     -0.00124778	     -0.20665468	      0.00000000	      0.00000001	     47.98762604
      2.68880824	     -0.04463183	     -0.00068983	     -0.18640130	     -0.05462191	      0.88270416	     -0.00124846	     -0.20663989	      0.00000000	      0.00000001	     48.07278398
      2.69010324	     -0.04463373	     -0.00068773	     -0.18640218	     -0.05461985	      0.88270626	     -0.00124928	     -0.20662303	      0.00000000	      0.00000001	     48.06869915
      2.69139823	     -0.04464082	     -0.00068775	     -0.18640818	     -0.05461790	      0.88270822	     -0.00125008	     -0.20660729	      0.00000000	      0.00000001	     48.19810021
      2.69248771	     -0.04465083	     -0.00068582	     -0.18641734	     -0.05461634	      0.88270975	     -0.00125075	     -0.20659489	      0.00000000	      0.00000001	     48.12269456
      2.69357720	     -0.04466471	     -0.00068596	     -0.18643031	     -0.05461487	      0.88271118	     -0.00125140	     -0.20658327	      0.00000000	      0.00000001	     48.19330776
      2.69466668	     -0.04468226	     -0.00068508	     -0.18644699	     -0.05461347	      0.88271251	     -0.00125204	     -0.20657242	      0.00000000	      0.00000001	     48.17648613
      2.69614970	     -0.04471225	     -0.00068538	     -0.18647576	     -0.05461170	      0.88271416	     -0.00125290	     -0.20655888	      0.00000000	      0.00000001	     48.25895501
      2.69725471	     -0.04473914	     -0.00068414	     -0.18650179	     -0.05461047	      0.88271527	     -0.00125353	     -0.20654970	      0.00000000	      0.00000001	     48.17704883
      2.69835972	     -0.04476986	     -0.00068457	     -0.18653161	     -0.05460932	      0.88271629	     -0.00125415	     -0.20654130	      0.00000000	      0.00000001	     48.23103938
      2.69968624	     -0.04481171	     -0.00068346	     -0.18657242	     -0.05460804	      0.88271738	     -0.00125488	     -0.20653225	      0.00000000	      0.00000001	     48.15516350
      2.70086427	     -0.04485333	     -0.00068435	     -0.18661309	     -0.05460700	      0.88271824	     -0.00125552	     -0.20652513	      0.00000000	      0.00000000	     48.23039660
      2.70204231	     -0.04489901	     -0.00068324	     -0.18665788	     -0.05460605	      0.88271900	     -0.00125614	     -0.20651888	      0.00000000	      0.00000000	     48.11660341
      2.70322034	     -0.04494881	     -0.00068433	     -0.18670674	     -0.05460519	      0.88271966	     -0.00125675	     -0.20651347	      0.00000000	      0.00000000	     48.17980715
      2.70439838	     -0.04500269	     -0.00068352	     -0.18675974	     -0.05460441	      0.88272023	     -0.00125735	     -0.20650891	      0.00000000	      0.00000000	     48.05001730
      2.70557642	     -0.04506058	     -0.00068481	     -0.18681670	     -0.05460372	      0.88272071	     -0.00125795	     -0.20650519	      0.00000000	      0.00000000	     48.09385234
      2.70675445	     -0.04512243	     -0.00068424	     -0.18687769	     -0.05460311	      0.88272109	     -0.00125852	     -0.20650229	      0.00000000	      0.00000000	     47.94353578
      2.70793249	     -0.04518840	     -0.00068566	     -0.18694275	     -0.05460259	      0.88272140	     -0.00125909	     -0.20650020	      0.00000000	      0.00000000	     47.96228568
      2.70911053	     -0.04525847	     -0.00068530	     -0.18701197	     -0.05460214	      0.88272162	     -0.00125965	     -0.20649893	      0.00000000	      0.00000000	     47.78858629
      2.71028856	     -0.04533257	     -0.00068682	     -0.18708518	     -0.05460178	      0.88272177	     -0.00126019	     -0.20649845	      0.00000000	      0.00000000	     47.78215163
      2.71146660	     -0.04541071	     -0.00068669	     -0.18716250	     -0.05460150	      0.88272184	     -0.00126073	     -0.20649878	      0.00000000	      0.00000000	     47.58734305
      2.71264464	     -0.04549385	     -0.00068868	     -0.18724476	     -0.05460130	      0.88272184	     -0.00126125	     -0.20649989	      0.00000000	     -0.00000000	     47.55334252
      2.71382267	     -0.04558096	     -0.00068913	     -0.18733106	     -0.05460117	      0.88272177	     -0.00126176	     -0.20650179	      0.00000000	     -0.00000000	     47.33786003
      2.71500071	     -0.04567200	     -0.00069125	     -0.18742125	     -0.05460113	      0.88272164	     -0.00126226	     -0.20650445	      0.00000000	     -0.00000000	     47.27431779
      2.71617874	     -0.04576680	     -0.00069170	     -0.18751526	     -0.05460115	      0.88272145	     -0.00126275	     -0.20650788	      0.00000000	     -0.00000000	     47.03719941
      2.71735678	     -0.04586539	     -0.00069354	     -0.18761305	     -0.05460125	      0.88272119	     -0.00126323	     -0.20651206	      0.00000000	     -0.00000000	     46.94299540
      2.71853482	     -0.04596771	     -0.00069408	     -0.18771461	     -0.05460142	      0.88272088	     -0.00126370	     -0.20651698	      0.00000000	     -0.00000000	     46.68573937
      2.71971285	     -0.04607359	     -0.00069582	     -0.18781973	     -0.05460166	      0.88272052	     -0.00126416	     -0.20652263	      0.00000000	     -0.00000000	     46.55860794
      2.72089089	     -0.04618278	     -0.00069626	     -0.18792819	     -0.05460197	      0.88272010	     -0.00126460	     -0.20652898	      0.00000000	     -0.00000000	     46.28478189
      2.72206893	     -0.04629466	     -0.00069749	     -0.18803935	     -0.05460235	      0.88271964	     -0.00126504	     -0.20653603	      0.00000000	     -0.00000000	     46.12871288
      2.72350165	     -0.04643569	     -0.00069722	     -0.18817958	     -0.05460289	      0.88271901	     -0.00126556	     -0.20654553	      0.00000000	     -0.00000000	     45.72405521
      2.72455258	     -0.04654220	     -0.00069905	     -0.18828546	     -0.05460335	      0.88271850	     -0.00126593	     -0.20655314	      0.00000000	     -0.00000000	     45.62849873
      2.72560350	     -0.04665110	     -0.00069930	     -0.18839379	     -0.05460386	      0.88271796	     -0.00126629	     -0.20656127	      0.00000000	     -0.00000000	     45.34015605
      2.72701457	     -0.04680088	     -0.00070091	     -0.18854280	     -0.05460461	      0.88271717	     -0.00126676	     -0.20657299	      0.00000000	     -0.00000000	     45.08611426
      2.72828273	     -0.04693896	     -0.00070101	     -0.18868023	     -0.05460535	      0.88271641	     -0.00126717	     -0.20658428	      0.00000000	     -0.00000000	     44.67170958
      2.72955088	     -0.04708015	     -0.00070350	     -0.18882075	     -0.05460616	      0.88271561	     -0.00126757	     -0.20659625	      0.00000000	     -0.00000000	     44.52824717
      2.73064789	     -0.04720572	     -0.00070366	     -0.18894581	     -0.05460691	      0.88271487	     -0.00126791	     -0.20660714	      0.00000000	     -0.00000000	     44.08796183
      2.73174491	     -0.04733384	     -0.00070612	     -0.18907337	     -0.05460770	      0.88271410	     -0.00126824	     -0.20661850	      0.00000000	     -0.00000000	     43.88336786
      2.73307084	     -0.04749085	     -0.00070769	     -0.18922976	     -0.05460871	      0.88271312	     -0.00126863	     -0.20663281	      0.00000000	     -0.00000001	     43.45199434
      2.73439677	     -0.04765023	     -0.00071118	     -0.18938850	     -0.05460978	      0.88271210	     -0.00126901	     -0.20664774	      0.00000000	     -0.00000001	     43.24416505
      2.73550101	     -0.04778485	     -0.00071204	     -0.18952268	     -0.05461071	      0.88271120	     -0.00126931	     -0.20666061	      0.00000000	     -0.00000001	     42.77859888
      2.73660525	     -0.04792099	     -0.00071538	     -0.18965831	     -0.05461168	      0.88271027	     -0.00126961	     -0.20667388	      0.00000000	     -0.00000001	     42.54416113
      2.73794891	     -0.04808825	     -0.00071823	     -0.18982502	     -0.05461290	      0.88270910	     -0.00126996	     -0.20669051	      0.00000000	     -0.00000001	     42.07238888
      2.73929257	     -0.04825688	     -0.00072328	     -0.18999307	     -0.05461417	      0.88270787	     -0.00127031	     -0.20670766	      0.00000000	     -0.00000001	     41.86014913
      2.74038476	     -0.04839487	     -0.00072550	     -0.19013065	     -0.05461524	      0.88270684	     -0.00127058	     -0.20672194	      0.00000000	     -0.00000001	     41.37367974
      2.74147696	     -0.04853332	     -0.00072979	     -0.19026866	     -0.05461633	      0.88270578	     -0.00127085	     -0.20673650	      0.00000000	     -0.00000001	     41.13850112
      2.74285798	     -0.04870838	     -0.00073431	     -0.19044322	     -0.05461774	      0.88270439	     -0.00127118	     -0.20675529	      0.00000000	     -0.00000001	     40.66245017
      2.74423901	     -0.04888281	     -0.00074121	     -0.19061711	     -0.05461919	      0.88270294	     -0.00127150	     -0.20677443	      0.00000000	     -0.00000001	     40.48097395
      2.74531431	     -0.04901796	     -0.00074475	     -0.19075191	     -0.05462034	      0.88270178	     -0.00127174	     -0.20678955	      0.00000000	     -0.00000001	     39.98233669
      2.74638960	     -0.04915230	     -0.00075036	     -0.19088586	     -0.05462151	      0.88270059	     -0.00127198	     -0.20680481	      0.00000000	     -0.00000001	     39.76793263
      2.74781919	     -0.04932931	     -0.00075717	     -0.19106240	     -0.05462309	      0.88269897	     -0.00127230	     -0.20682531	      0.00000000	     -0.00000001	     39.29683756
      2.74924877	     -0.04950389	     -0.00076642	     -0.19123648	     -0.05462470	      0.88269729	     -0.00127261	     -0.20684599	      0.00000000	     -0.00000001	     39.17583905
      2.75029771	     -0.04963017	     -0.00077136	     -0.19136245	     -0.05462589	      0.88269602	     -0.00127283	     -0.20686125	      0.00000000	     -0.00000001	     38.66230861
      2.75134665	     -0.04975480	     -0.00077827	     -0.19148675	     -0.05462709	      0.88269473	     -0.00127305	     -0.20687656	      0.00000000	     -0.00000001	     38.47810548
      2.75284609	     -0.04992939	     -0.00078760	     -0.19166089	     -0.05462883	      0.88269284	     -0.00127337	     -0.20689850	      0.00000000	     -0.00000001	     38.02939135
      2.75413459	     -0.05007569	     -0.00079713	     -0.19180680	     -0.05463033	      0.88269118	     -0.00127363	     -0.20691736	      0.00000000	     -0.00000001	     37.88690180
      2.75542309	     -0.05021833	     -0.00080522	     -0.19194910	     -0.05463184	      0.88268948	     -0.00127389	     -0.20693620	      0.00000000	     -0.00000001	     37.38804417
      2.75671159	     -0.05035699	     -0.00081580	     -0.19208738	     -0.05463336	      0.88268775	     -0.00127415	     -0.20695499	      0.00000000	     -0.00000001	     37.38015110
      2.75800009	     -0.05049137	     -0.00082374	     -0.19222147	     -0.05463488	      0.88268599	     -0.00127441	     -0.20697370	      0.00000000	     -0.00000001	     36.75980584
      2.75910751	     -0.05060338	     -0.00083334	     -0.19233316	     -0.05463619	      0.88268445	     -0.00127463	     -0.20698970	      0.00000000	     -0.00000001	     36.80694873
[truncated: 323,324 more chars]
