# Supplementary material for: A Neural Controller Model Considering the Vestibulospinal Tract in Human Postural Control
Source: Front Comput Neurosci. 2022 Feb 25;16:785099. doi: 10.3389/fncom.2022.785099 (PMC8913724; doi:10.3389/fncom.2022.785099)
Supplement: Supplementary file 8 [file Data_Sheet_3.zip › SimulationResults/VST-/2.088/opt_6/jiang_CoPpositon_pos.sto]

CoP
version=1
nRows=3912
nColumns=11
inDegrees=no

This file contains CoP trajectory (of origin) and orientations.

Units are S.I. units (seconds, meters, Newtons, ...)
Angles are in degrees.

endheader
time	cop-x	cop-z	cop-x-calcn-r	com-x	com-y	com-z	com-x-calcn-r	com-x-vel	com-y-vel	s_torques
      0.00045131	     -0.06230897	     -0.00056566	     -0.20408114	     -0.06063969	      0.88292437	     -0.00027995	     -0.21502011	     -0.00000000	      0.00000000	    140.52166510
      0.00099800	     -0.06161455	     -0.00056300	     -0.20338687	     -0.06063970	      0.88292438	     -0.00027994	     -0.21500291	     -0.00000000	      0.00000000	    133.36521346
      0.00166977	     -0.06102519	     -0.00056074	     -0.20279741	     -0.06063972	      0.88292442	     -0.00027991	     -0.21497168	     -0.00000000	      0.00000000	     98.20825120
      0.00254215	     -0.06059921	     -0.00055915	     -0.20237088	     -0.06063979	      0.88292452	     -0.00027986	     -0.21492392	     -0.00000000	      0.00000000	     72.83920616
      0.00377290	     -0.06043913	     -0.00055864	     -0.20220952	     -0.06064005	      0.88292476	     -0.00027976	     -0.21485771	      0.00000000	      0.00000000	     59.75486607
      0.00576511	     -0.06069085	     -0.00055995	     -0.20245888	     -0.06064088	      0.88292538	     -0.00027956	     -0.21477583	      0.00000000	      0.00000000	     43.63866673
      0.00714604	     -0.06094487	     -0.00056130	     -0.20271147	     -0.06064175	      0.88292588	     -0.00027939	     -0.21473896	      0.00000000	      0.00000000	     32.34332674
      0.00852697	     -0.06116257	     -0.00056261	     -0.20292803	     -0.06064282	      0.88292637	     -0.00027921	     -0.21471375	      0.00000000	      0.00000000	     22.57660702
      0.01028432	     -0.06137277	     -0.00056416	     -0.20313718	     -0.06064441	      0.88292688	     -0.00027896	     -0.21469201	      0.00000000	      0.00000000	     14.58399978
      0.01164662	     -0.06148868	     -0.00056524	     -0.20325255	     -0.06064578	      0.88292712	     -0.00027876	     -0.21467981	      0.00000000	      0.00000000	     10.61111427
      0.01300891	     -0.06158577	     -0.00056634	     -0.20334932	     -0.06064722	      0.88292720	     -0.00027855	     -0.21467006	      0.00000000	     -0.00000000	      8.48613435
      0.01465066	     -0.06167806	     -0.00056769	     -0.20344149	     -0.06064901	      0.88292704	     -0.00027828	     -0.21466089	      0.00000000	     -0.00000000	      7.86519265
      0.01629241	     -0.06176413	     -0.00056903	     -0.20352772	     -0.06065083	      0.88292657	     -0.00027801	     -0.21465433	      0.00000000	     -0.00000000	      7.98004951
      0.01757678	     -0.06181604	     -0.00056994	     -0.20357995	     -0.06065224	      0.88292598	     -0.00027779	     -0.21465110	      0.00000000	     -0.00000000	      9.76757079
      0.01886115	     -0.06186469	     -0.00057091	     -0.20362907	     -0.06065361	      0.88292520	     -0.00027756	     -0.21464945	      0.00000000	     -0.00000000	     11.21848063
      0.02060106	     -0.06191487	     -0.00057207	     -0.20368014	     -0.06065536	      0.88292385	     -0.00027724	     -0.21464966	      0.00000000	     -0.00000001	     14.26297253
      0.02234097	     -0.06195220	     -0.00057321	     -0.20371861	     -0.06065697	      0.88292218	     -0.00027690	     -0.21465225	      0.00000000	     -0.00000001	     16.45062117
      0.02360559	     -0.06196259	     -0.00057384	     -0.20372997	     -0.06065802	      0.88292080	     -0.00027665	     -0.21465540	      0.00000000	     -0.00000001	     19.36306540
      0.02487020	     -0.06196884	     -0.00057450	     -0.20373729	     -0.06065896	      0.88291928	     -0.00027639	     -0.21465932	      0.00000000	     -0.00000001	     21.02798126
      0.02665571	     -0.06196176	     -0.00057524	     -0.20373187	     -0.06066006	      0.88291694	     -0.00027602	     -0.21466585	      0.00000000	     -0.00000001	     23.68240034
      0.02818207	     -0.06194897	     -0.00057586	     -0.20372059	     -0.06066079	      0.88291481	     -0.00027568	     -0.21467200	      0.00000000	     -0.00000001	     24.79664095
      0.02970844	     -0.06192426	     -0.00057622	     -0.20369746	     -0.06066131	      0.88291259	     -0.00027534	     -0.21467842	      0.00000000	     -0.00000001	     26.55441583
      0.03123480	     -0.06190056	     -0.00057671	     -0.20367540	     -0.06066161	      0.88291031	     -0.00027499	     -0.21468479	      0.00000000	     -0.00000001	     26.71701155
      0.03276116	     -0.06186568	     -0.00057681	     -0.20364217	     -0.06066169	      0.88290801	     -0.00027463	     -0.21469102	      0.00000000	     -0.00000001	     27.96283139
      0.03406334	     -0.06184184	     -0.00057712	     -0.20361976	     -0.06066158	      0.88290606	     -0.00027432	     -0.21469597	      0.00000000	     -0.00000001	     27.53624077
      0.03536553	     -0.06181214	     -0.00057716	     -0.20359147	     -0.06066131	      0.88290413	     -0.00027400	     -0.21470059	      0.00000000	     -0.00000001	     27.75629453
      0.03701211	     -0.06177847	     -0.00057732	     -0.20355958	     -0.06066074	      0.88290175	     -0.00027358	     -0.21470573	      0.00000000	     -0.00000001	     27.30598717
      0.03865869	     -0.06174068	     -0.00057716	     -0.20352355	     -0.06065992	      0.88289947	     -0.00027316	     -0.21471005	      0.00000000	     -0.00000001	     27.21694820
      0.03994696	     -0.06171837	     -0.00057731	     -0.20350259	     -0.06065911	      0.88289777	     -0.00027282	     -0.21471270	      0.00000000	     -0.00000001	     26.36444749
      0.04123523	     -0.06169195	     -0.00057716	     -0.20347749	     -0.06065816	      0.88289615	     -0.00027248	     -0.21471476	      0.00000000	     -0.00000001	     25.92298599
      0.04291561	     -0.06166213	     -0.00057709	     -0.20344934	     -0.06065670	      0.88289418	     -0.00027203	     -0.21471641	      0.00000000	     -0.00000001	     24.94629612
      0.04459599	     -0.06162805	     -0.00057662	     -0.20341690	     -0.06065501	      0.88289238	     -0.00027156	     -0.21471691	      0.00000000	     -0.00000001	     24.32838838
      0.04581990	     -0.06161102	     -0.00057671	     -0.20340100	     -0.06065365	      0.88289118	     -0.00027122	     -0.21471647	      0.00000000	     -0.00000001	     23.33495025
      0.04704381	     -0.06158976	     -0.00057647	     -0.20338086	     -0.06065217	      0.88289008	     -0.00027087	     -0.21471544	      0.00000000	     -0.00000001	     22.70461990
      0.04882169	     -0.06156269	     -0.00057626	     -0.20335535	     -0.06064983	      0.88288867	     -0.00027035	     -0.21471284	      0.00000000	     -0.00000001	     21.60404751
      0.05033090	     -0.06153713	     -0.00057577	     -0.20333107	     -0.06064767	      0.88288763	     -0.00026991	     -0.21470970	      0.00000000	     -0.00000000	     20.92132214
      0.05184011	     -0.06151662	     -0.00057558	     -0.20331178	     -0.06064536	      0.88288674	     -0.00026946	     -0.21470570	      0.00000000	     -0.00000000	     19.94796510
      0.05334932	     -0.06148901	     -0.00057482	     -0.20328536	     -0.06064291	      0.88288600	     -0.00026901	     -0.21470094	      0.00000000	     -0.00000000	     19.50349561
      0.05485853	     -0.06146988	     -0.00057474	     -0.20326736	     -0.06064033	      0.88288539	     -0.00026855	     -0.21469538	      0.00000000	     -0.00000000	     18.49074458
      0.05613133	     -0.06144497	     -0.00057398	     -0.20324337	     -0.06063805	      0.88288499	     -0.00026815	     -0.21469020	      0.00000000	     -0.00000000	     18.26980812
      0.05740413	     -0.06142510	     -0.00057366	     -0.20322440	     -0.06063569	      0.88288467	     -0.00026775	     -0.21468453	      0.00000000	     -0.00000000	     17.67712022
      0.05905442	     -0.06139458	     -0.00057297	     -0.20319500	     -0.06063250	      0.88288438	     -0.00026723	     -0.21467658	      0.00000000	     -0.00000000	     17.26557922
      0.06070470	     -0.06136793	     -0.00057269	     -0.20316942	     -0.06062918	      0.88288421	     -0.00026671	     -0.21466794	      0.00000000	     -0.00000000	     16.50776070
      0.06198016	     -0.06133919	     -0.00057181	     -0.20314149	     -0.06062652	      0.88288416	     -0.00026630	     -0.21466090	      0.00000000	     -0.00000000	     16.46584225
      0.06325563	     -0.06131481	     -0.00057142	     -0.20311790	     -0.06062379	      0.88288416	     -0.00026589	     -0.21465348	      0.00000000	      0.00000000	     16.04010739
      0.06493813	     -0.06127751	     -0.00057074	     -0.20308159	     -0.06062009	      0.88288425	     -0.00026534	     -0.21464325	      0.00000000	      0.00000000	     15.83400351
      0.06662063	     -0.06124456	     -0.00057068	     -0.20304960	     -0.06061626	      0.88288441	     -0.00026478	     -0.21463248	      0.00000000	      0.00000000	     15.20512342
      0.06783610	     -0.06121379	     -0.00057000	     -0.20301950	     -0.06061344	      0.88288457	     -0.00026438	     -0.21462449	      0.00000000	      0.00000000	     15.29765427
      0.06905157	     -0.06118899	     -0.00056989	     -0.20299535	     -0.06061055	      0.88288475	     -0.00026397	     -0.21461631	      0.00000000	      0.00000000	     15.02269479
      0.07083655	     -0.06115115	     -0.00056950	     -0.20295844	     -0.06060622	      0.88288505	     -0.00026337	     -0.21460413	      0.00000000	      0.00000000	     14.87273769
      0.07234520	     -0.06112433	     -0.00056958	     -0.20293238	     -0.06060247	      0.88288531	     -0.00026286	     -0.21459372	      0.00000000	      0.00000000	     14.53793132
      0.07385385	     -0.06109374	     -0.00056907	     -0.20290253	     -0.06059865	      0.88288559	     -0.00026235	     -0.21458335	      0.00000000	      0.00000000	     14.58476533
      0.07536250	     -0.06107176	     -0.00056930	     -0.20288128	     -0.06059475	      0.88288586	     -0.00026183	     -0.21457298	      0.00000000	      0.00000000	     14.20533065
      0.07671734	     -0.06104675	     -0.00056873	     -0.20285691	     -0.06059119	      0.88288610	     -0.00026136	     -0.21456380	      0.00000000	      0.00000000	     14.32342740
      0.07807217	     -0.06102982	     -0.00056894	     -0.20284061	     -0.06058757	      0.88288631	     -0.00026089	     -0.21455470	      0.00000000	      0.00000000	     14.09151900
      0.07942700	     -0.06101025	     -0.00056877	     -0.20282166	     -0.06058390	      0.88288651	     -0.00026042	     -0.21454578	      0.00000000	      0.00000000	     14.10942289
      0.08115039	     -0.06099358	     -0.00056915	     -0.20280577	     -0.06057915	      0.88288671	     -0.00025981	     -0.21453464	      0.00000000	      0.00000000	     13.89731247
      0.08240253	     -0.06104721	     -0.00056912	     -0.20285992	     -0.06057565	      0.88288682	     -0.00025937	     -0.21452767	      0.00000000	      0.00000000	     13.56771577
      0.08365466	     -0.06122482	     -0.00056989	     -0.20303799	     -0.06057211	      0.88288690	     -0.00025892	     -0.21452468	      0.00000000	      0.00000000	     13.03780788
      0.08537502	     -0.06168399	     -0.00057148	     -0.20349773	     -0.06056717	      0.88288690	     -0.00025831	     -0.21453330	      0.00000000	     -0.00000000	     13.64801126
      0.08694249	     -0.06226796	     -0.00057393	     -0.20408224	     -0.06056259	      0.88288675	     -0.00025775	     -0.21455838	      0.00000000	     -0.00000000	     15.22433863
      0.08850996	     -0.06292102	     -0.00057612	     -0.20473598	     -0.06055791	      0.88288638	     -0.00025719	     -0.21460098	      0.00000000	     -0.00000000	     19.28401701
      0.09007742	     -0.06359792	     -0.00057913	     -0.20541371	     -0.06055311	      0.88288572	     -0.00025663	     -0.21465944	      0.00000000	     -0.00000000	     22.02302548
      0.09164489	     -0.06424656	     -0.00058092	     -0.20606339	     -0.06054816	      0.88288468	     -0.00025607	     -0.21473122	      0.00000000	     -0.00000001	     27.49042029
      0.09304534	     -0.06480570	     -0.00058322	     -0.20662358	     -0.06054359	      0.88288340	     -0.00025558	     -0.21480425	      0.00000000	     -0.00000001	     28.62215849
      0.09444578	     -0.06532057	     -0.00058444	     -0.20713965	     -0.06053884	      0.88288174	     -0.00025509	     -0.21488397	      0.00000000	     -0.00000001	     30.83629308
      0.09622799	     -0.06592695	     -0.00058607	     -0.20774770	     -0.06053255	      0.88287904	     -0.00025446	     -0.21499274	      0.00000000	     -0.00000001	     29.72327431
      0.09801019	     -0.06644912	     -0.00058610	     -0.20827171	     -0.06052593	      0.88287567	     -0.00025384	     -0.21510741	      0.00000000	     -0.00000001	     28.92915647
      0.09940733	     -0.06682043	     -0.00058679	     -0.20864453	     -0.06052051	      0.88287255	     -0.00025336	     -0.21520021	      0.00000000	     -0.00000002	     24.00721095
      0.10080446	     -0.06714746	     -0.00058665	     -0.20897314	     -0.06051488	      0.88286902	     -0.00025288	     -0.21529483	      0.00000000	     -0.00000002	     20.46209755
      0.10269833	     -0.06752852	     -0.00058641	     -0.20935644	     -0.06050688	      0.88286363	     -0.00025223	     -0.21542393	      0.00000000	     -0.00000002	     14.25083334
      0.10443854	     -0.06779449	     -0.00058504	     -0.20962457	     -0.06049916	      0.88285810	     -0.00025164	     -0.21554131	      0.00000000	     -0.00000002	     10.25616370
      0.10617875	     -0.06801415	     -0.00058443	     -0.20984644	     -0.06049108	      0.88285210	     -0.00025106	     -0.21565589	      0.00000000	     -0.00000002	      6.13321150
      0.10771723	     -0.06816603	     -0.00058275	     -0.21000031	     -0.06048363	      0.88284646	     -0.00025055	     -0.21575422	      0.00000000	     -0.00000003	      4.96695440
      0.10925572	     -0.06829367	     -0.00058151	     -0.21012996	     -0.06047589	      0.88284057	     -0.00025005	     -0.21584892	      0.00000000	     -0.00000003	      4.38766281
      0.11079421	     -0.06840916	     -0.00057972	     -0.21024748	     -0.06046786	      0.88283451	     -0.00024955	     -0.21593998	      0.00000000	     -0.00000003	      4.93206331
      0.11279395	     -0.06855808	     -0.00057811	     -0.21039904	     -0.06045700	      0.88282646	     -0.00024892	     -0.21605250	      0.00000000	     -0.00000003	      6.72108538
      0.11433158	     -0.06865991	     -0.00057643	     -0.21050291	     -0.06044832	      0.88282022	     -0.00024844	     -0.21613431	      0.00000000	     -0.00000003	      7.92080077
      0.11586920	     -0.06876655	     -0.00057541	     -0.21061158	     -0.06043935	      0.88281400	     -0.00024797	     -0.21621184	      0.00000000	     -0.00000003	      9.42657289
      0.11740683	     -0.06887396	     -0.00057362	     -0.21072104	     -0.06043009	      0.88280785	     -0.00024751	     -0.21628534	      0.00000000	     -0.00000003	     10.11002717
      0.11943610	     -0.06903032	     -0.00057216	     -0.21088011	     -0.06041743	      0.88279993	     -0.00024691	     -0.21637609	      0.00000000	     -0.00000003	     10.88865540
      0.12094298	     -0.06913887	     -0.00057055	     -0.21099068	     -0.06040770	      0.88279424	     -0.00024648	     -0.21643896	      0.00000000	     -0.00000003	     10.17140674
      0.12244986	     -0.06925417	     -0.00056992	     -0.21110800	     -0.06039768	      0.88278875	     -0.00024606	     -0.21649789	      0.00000000	     -0.00000002	      9.72410517
      0.12430511	     -0.06939004	     -0.00056822	     -0.21124638	     -0.06038496	      0.88278230	     -0.00024555	     -0.21656541	      0.00000000	     -0.00000002	      8.28392363
      0.12596157	     -0.06951668	     -0.00056724	     -0.21137528	     -0.06037323	      0.88277687	     -0.00024511	     -0.21662097	      0.00000000	     -0.00000002	      7.23873398
      0.12761804	     -0.06962620	     -0.00056535	     -0.21148708	     -0.06036115	      0.88277177	     -0.00024468	     -0.21667238	      0.00000000	     -0.00000002	      5.96499825
      0.12892632	     -0.06971621	     -0.00056484	     -0.21157889	     -0.06035136	      0.88276799	     -0.00024435	     -0.21670997	      0.00000000	     -0.00000002	      4.94523661
      0.13023459	     -0.06979506	     -0.00056369	     -0.21165956	     -0.06034135	      0.88276442	     -0.00024403	     -0.21674516	      0.00000000	     -0.00000002	      4.26042328
      0.13184933	     -0.06988341	     -0.00056287	     -0.21175016	     -0.06032867	      0.88276032	     -0.00024364	     -0.21678540	      0.00000000	     -0.00000002	      3.41644906
      0.13346406	     -0.06996056	     -0.00056173	     -0.21182956	     -0.06031565	      0.88275656	     -0.00024326	     -0.21682246	      0.00000000	     -0.00000002	      3.02194157
      0.13470459	     -0.07001544	     -0.00056088	     -0.21188617	     -0.06030542	      0.88275390	     -0.00024298	     -0.21684891	      0.00000000	     -0.00000001	      2.61687864
      0.13594512	     -0.07006079	     -0.00055972	     -0.21193327	     -0.06029497	      0.88275144	     -0.00024271	     -0.21687372	      0.00000000	     -0.00000001	      2.49749356
      0.13766753	     -0.07011291	     -0.00055793	     -0.21198783	     -0.06028013	      0.88274834	     -0.00024234	     -0.21690550	      0.00000000	     -0.00000001	      2.36863876
      0.13937485	     -0.07014794	     -0.00055621	     -0.21202527	     -0.06026502	      0.88274561	     -0.00024199	     -0.21693409	      0.00000000	     -0.00000001	      2.39542923
      0.14079765	     -0.07016965	     -0.00055512	     -0.21204899	     -0.06025213	      0.88274360	     -0.00024170	     -0.21695576	      0.00000000	     -0.00000001	      2.38446675
      0.14222044	     -0.07017956	     -0.00055381	     -0.21206091	     -0.06023897	      0.88274182	     -0.00024143	     -0.21697567	      0.00000000	     -0.00000001	      2.39988804
      0.14364324	     -0.07018444	     -0.00055274	     -0.21206778	     -0.06022554	      0.88274025	     -0.00024117	     -0.21699383	      0.00000000	     -0.00000001	      2.41940882
      0.14506604	     -0.07017847	     -0.00055071	     -0.21206382	     -0.06021183	      0.88273888	     -0.00024091	     -0.21701044	      0.00000000	     -0.00000001	      2.36459945
      0.14632984	     -0.07017138	     -0.00055000	     -0.21205849	     -0.06019943	      0.88273783	     -0.00024070	     -0.21702392	      0.00000000	     -0.00000001	      2.35303466
      0.14759365	     -0.07015828	     -0.00054902	     -0.21204715	     -0.06018681	      0.88273693	     -0.00024049	     -0.21703633	      0.00000000	     -0.00000000	      2.29581353
      0.14926376	     -0.07013708	     -0.00054790	     -0.21202827	     -0.06016981	      0.88273593	     -0.00024022	     -0.21705111	      0.00000000	     -0.00000000	      2.18726285
      0.15094265	     -0.07010889	     -0.00054662	     -0.21200239	     -0.06015235	      0.88273515	     -0.00023997	     -0.21706423	      0.00000000	     -0.00000000	      2.09641741
      0.15233820	     -0.07008554	     -0.00054586	     -0.21198097	     -0.06013755	      0.88273465	     -0.00023978	     -0.21707383	      0.00000000	     -0.00000000	      1.99777940
      0.15373374	     -0.07005806	     -0.00054483	     -0.21195539	     -0.06012249	      0.88273428	     -0.00023959	     -0.21708236	      0.00000000	     -0.00000000	      1.94400933
      0.15512929	     -0.07003236	     -0.00054407	     -0.21193160	     -0.06010717	      0.88273401	     -0.00023941	     -0.21708982	      0.00000000	     -0.00000000	      1.87000489
      0.15652484	     -0.07000492	     -0.00054308	     -0.21190605	     -0.06009160	      0.88273384	     -0.00023924	     -0.21709631	      0.00000000	     -0.00000000	      1.86069339
      0.15792039	     -0.06997986	     -0.00054227	     -0.21188288	     -0.06007577	      0.88273376	     -0.00023908	     -0.21710186	      0.00000000	     -0.00000000	      1.81570271
      0.15961022	     -0.06994932	     -0.00054106	     -0.21185463	     -0.06005627	      0.88273375	     -0.00023890	     -0.21710743	      0.00000000	      0.00000000	      1.85903947
      0.16108913	     -0.06992689	     -0.00054027	     -0.21183419	     -0.06003889	      0.88273381	     -0.00023876	     -0.21711130	      0.00000000	      0.00000000	      1.80260875
      0.16256805	     -0.06990337	     -0.00053910	     -0.21181267	     -0.06002122	      0.88273391	     -0.00023862	     -0.21711436	      0.00000000	      0.00000000	      1.92649852
      0.16380952	     -0.06988748	     -0.00053841	     -0.21179846	     -0.06000617	      0.88273403	     -0.00023852	     -0.21711629	      0.00000000	      0.00000000	      1.84919605
      0.16505099	     -0.06986985	     -0.00053739	     -0.21178250	     -0.05999092	      0.88273416	     -0.00023842	     -0.21711767	      0.00000000	      0.00000000	      1.91359210
      0.16676005	     -0.06984304	     -0.00053612	     -0.21175799	     -0.05996959	      0.88273434	     -0.00023830	     -0.21711856	      0.00000000	      0.00000000	      1.94052498
      0.16849391	     -0.06980180	     -0.00053457	     -0.21171911	     -0.05994756	      0.88273452	     -0.00023819	     -0.21711790	      0.00000000	      0.00000000	      2.11175333
      0.16990949	     -0.06974387	     -0.00053351	     -0.21166311	     -0.05992928	      0.88273465	     -0.00023811	     -0.21711555	      0.00000000	      0.00000000	      2.15774207
      0.17132507	     -0.06961208	     -0.00053202	     -0.21153328	     -0.05991073	      0.88273475	     -0.00023805	     -0.21710993	      0.00000000	      0.00000000	      2.58689751
      0.17274066	     -0.06936935	     -0.00053058	     -0.21129256	     -0.05989192	      0.88273484	     -0.00023799	     -0.21709798	      0.00000000	      0.00000000	      2.95066470
      0.17415624	     -0.06898852	     -0.00052711	     -0.21091380	     -0.05987284	      0.88273490	     -0.00023794	     -0.21707629	      0.00000000	      0.00000000	      3.66709851
      0.17557182	     -0.06848027	     -0.00052254	     -0.21040759	     -0.05985351	      0.88273498	     -0.00023790	     -0.21704209	      0.00000000	      0.00000000	      4.03043418
      0.17698741	     -0.06786411	     -0.00051895	     -0.20979331	     -0.05983394	      0.88273510	     -0.00023788	     -0.21699401	      0.00000000	      0.00000000	      4.84351307
      0.17840299	     -0.06717096	     -0.00051472	     -0.20910192	     -0.05981415	      0.88273529	     -0.00023786	     -0.21693172	      0.00000000	      0.00000000	      5.10622043
      0.17981857	     -0.06642034	     -0.00050986	     -0.20835285	     -0.05979418	      0.88273561	     -0.00023785	     -0.21685603	      0.00000000	      0.00000000	      6.16915802
      0.18123416	     -0.06563843	     -0.00050470	     -0.20757226	     -0.05977406	      0.88273611	     -0.00023785	     -0.21676826	      0.00000000	      0.00000000	      6.57219774
      0.18264974	     -0.06483783	     -0.00049957	     -0.20677274	     -0.05975382	      0.88273684	     -0.00023785	     -0.21667017	      0.00000000	      0.00000000	      8.00545944
      0.18390804	     -0.06412603	     -0.00049534	     -0.20606169	     -0.05973575	      0.88273771	     -0.00023787	     -0.21657559	      0.00000000	      0.00000001	      8.36923542
      0.18516633	     -0.06341579	     -0.00049080	     -0.20535202	     -0.05971763	      0.88273882	     -0.00023789	     -0.21647526	      0.00000000	      0.00000001	      9.31669637
      0.18684736	     -0.06248428	     -0.00048513	     -0.20442100	     -0.05969340	      0.88274073	     -0.00023792	     -0.21633390	      0.00000000	      0.00000001	     10.20615526
      0.18851186	     -0.06158556	     -0.00047916	     -0.20352253	     -0.05966940	      0.88274314	     -0.00023797	     -0.21618769	     -0.00000000	      0.00000001	     11.23058866
      0.18991489	     -0.06085960	     -0.00047504	     -0.20279658	     -0.05964920	      0.88274560	     -0.00023802	     -0.21606097	     -0.00000000	      0.00000001	     11.44236044
      0.19131792	     -0.06015454	     -0.00046934	     -0.20209143	     -0.05962904	      0.88274846	     -0.00023807	     -0.21593221	     -0.00000000	      0.00000001	     12.11351084
      0.19272094	     -0.05948480	     -0.00046570	     -0.20142145	     -0.05960895	      0.88275172	     -0.00023814	     -0.21580225	     -0.00000000	      0.00000002	     12.30096235
      0.19412397	     -0.05884115	     -0.00046185	     -0.20077749	     -0.05958891	      0.88275538	     -0.00023821	     -0.21567196	     -0.00000000	      0.00000002	     12.92763398
      0.19552700	     -0.05823089	     -0.00045933	     -0.20016684	     -0.05956896	      0.88275944	     -0.00023829	     -0.21554188	     -0.00000000	      0.00000002	     13.50232535
      0.19693003	     -0.05764183	     -0.00045522	     -0.19957739	     -0.05954908	      0.88276387	     -0.00023837	     -0.21541254	     -0.00000000	      0.00000002	     14.45719040
      0.19833306	     -0.05708544	     -0.00045246	     -0.19902056	     -0.05952928	      0.88276866	     -0.00023846	     -0.21528428	     -0.00000000	      0.00000002	     15.72505066
      0.19973608	     -0.05654828	     -0.00044761	     -0.19848303	     -0.05950955	      0.88277378	     -0.00023856	     -0.21515750	     -0.00000000	      0.00000003	     17.28693021
      0.20113911	     -0.05603547	     -0.00044303	     -0.19796984	     -0.05948990	      0.88277920	     -0.00023867	     -0.21503235	     -0.00000000	      0.00000003	     19.24111509
      0.20254214	     -0.05553301	     -0.00043820	     -0.19746703	     -0.05947032	      0.88278490	     -0.00023878	     -0.21490926	     -0.00000000	      0.00000003	     21.30829352
      0.20375790	     -0.05512549	     -0.00043715	     -0.19705913	     -0.05945341	      0.88279003	     -0.00023888	     -0.21480444	     -0.00000000	      0.00000003	     23.30573689
      0.20497366	     -0.05472637	     -0.00043441	     -0.19665969	     -0.05943655	      0.88279533	     -0.00023899	     -0.21470141	     -0.00000000	      0.00000003	     25.36931108
      0.20643588	     -0.05427064	     -0.00043392	     -0.19620351	     -0.05941633	      0.88280188	     -0.00023913	     -0.21457975	     -0.00000000	      0.00000003	     27.82555336
      0.20789811	     -0.05382526	     -0.00043006	     -0.19575778	     -0.05939617	      0.88280859	     -0.00023927	     -0.21446048	     -0.00000000	      0.00000003	     30.26182559
      0.20905060	     -0.05349021	     -0.00042913	     -0.19542240	     -0.05938032	      0.88281397	     -0.00023939	     -0.21436805	     -0.00000000	      0.00000003	     31.91426990
      0.21020309	     -0.05316210	     -0.00042664	     -0.19509399	     -0.05936451	      0.88281940	     -0.00023951	     -0.21427709	     -0.00000000	      0.00000003	     33.51404904
      0.21171630	     -0.05275011	     -0.00042519	     -0.19468155	     -0.05934382	      0.88282658	     -0.00023967	     -0.21415980	     -0.00000000	      0.00000003	     35.32246293
      0.21322950	     -0.05234378	     -0.00042154	     -0.19427480	     -0.05932319	      0.88283379	     -0.00023984	     -0.21404493	     -0.00000000	      0.00000003	     37.00768448
      0.21430778	     -0.05207025	     -0.00042102	     -0.19400089	     -0.05930853	      0.88283891	     -0.00023996	     -0.21396446	     -0.00000000	      0.00000003	     37.82354430
      0.21538606	     -0.05179859	     -0.00041885	     -0.19372888	     -0.05929391	      0.88284401	     -0.00024009	     -0.21388516	     -0.00000000	      0.00000003	     38.66846490
      0.21698935	     -0.05141136	     -0.00041719	     -0.19334104	     -0.05927225	      0.88285152	     -0.00024029	     -0.21376929	     -0.00000000	      0.00000003	     39.65566412
      0.21831458	     -0.05110008	     -0.00041497	     -0.19302924	     -0.05925442	      0.88285763	     -0.00024045	     -0.21367533	     -0.00000000	      0.00000003	     40.36991036
      0.21963982	     -0.05080465	     -0.00041393	     -0.19273320	     -0.05923666	      0.88286363	     -0.00024062	     -0.21358293	     -0.00000000	      0.00000003	     40.85284191
      0.22096505	     -0.05051089	     -0.00041049	     -0.19243887	     -0.05921897	      0.88286950	     -0.00024080	     -0.21349207	     -0.00000000	      0.00000003	     41.38985739
      0.22229029	     -0.05023330	     -0.00040983	     -0.19216058	     -0.05920137	      0.88287522	     -0.00024097	     -0.21340267	     -0.00000000	      0.00000003	     41.67910871
      0.22342600	     -0.04999401	     -0.00040666	     -0.19192073	     -0.05918635	      0.88287998	     -0.00024113	     -0.21332725	     -0.00000000	      0.00000003	     42.03174141
      0.22456172	     -0.04976673	     -0.00040527	     -0.19169281	     -0.05917140	      0.88288462	     -0.00024129	     -0.21325289	     -0.00000000	      0.00000003	     42.23919132
      0.22597427	     -0.04948788	     -0.00040221	     -0.19141314	     -0.05915290	      0.88289017	     -0.00024149	     -0.21316194	     -0.00000000	      0.00000003	     42.55504171
      0.22738682	     -0.04922247	     -0.00040036	     -0.19114681	     -0.05913452	      0.88289549	     -0.00024170	     -0.21307262	     -0.00000000	      0.00000003	     42.74360601
      0.22848979	     -0.04901302	     -0.00039586	     -0.19093670	     -0.05912026	      0.88289947	     -0.00024187	     -0.21300406	     -0.00000000	      0.00000002	     42.96901998
      0.22959275	     -0.04881365	     -0.00039312	     -0.19073659	     -0.05910607	      0.88290329	     -0.00024204	     -0.21293648	     -0.00000000	      0.00000002	     43.09870730
      0.23104679	     -0.04855457	     -0.00038884	     -0.19047650	     -0.05908750	      0.88290807	     -0.00024227	     -0.21284906	     -0.00000000	      0.00000002	     43.35162952
      0.23250083	     -0.04831144	     -0.00038791	     -0.19023222	     -0.05906908	      0.88291255	     -0.00024251	     -0.21276362	     -0.00000000	      0.00000002	     43.53505010
      0.23352564	     -0.04813974	     -0.00038520	     -0.19005972	     -0.05905619	      0.88291553	     -0.00024268	     -0.21270468	     -0.00000000	      0.00000002	     43.77917902
      0.23455045	     -0.04797885	     -0.00038420	     -0.18989797	     -0.05904339	      0.88291836	     -0.00024285	     -0.21264675	     -0.00000000	      0.00000002	     43.97409742
      0.23611366	     -0.04773872	     -0.00038214	     -0.18965649	     -0.05902402	      0.88292238	     -0.00024313	     -0.21256032	     -0.00000000	      0.00000002	     44.34744394
      0.23739173	     -0.04755236	     -0.00038150	     -0.18946896	     -0.05900834	      0.88292541	     -0.00024336	     -0.21249134	     -0.00000000	      0.00000002	     44.61643740
      0.23866979	     -0.04736707	     -0.00037923	     -0.18928251	     -0.05899280	      0.88292819	     -0.00024359	     -0.21242387	     -0.00000000	      0.00000001	     44.99441035
      0.23994786	     -0.04719353	     -0.00037901	     -0.18910772	     -0.05897740	      0.88293075	     -0.00024383	     -0.21235781	     -0.00000000	      0.00000001	     45.27382277
      0.24122592	     -0.04701740	     -0.00037553	     -0.18893040	     -0.05896216	      0.88293308	     -0.00024408	     -0.21229320	     -0.00000000	      0.00000001	     45.73927674
      0.24229814	     -0.04688160	     -0.00037455	     -0.18879352	     -0.05894949	      0.88293486	     -0.00024429	     -0.21224003	     -0.00000000	      0.00000001	     45.95519503
      0.24337035	     -0.04674050	     -0.00037281	     -0.18865135	     -0.05893694	      0.88293648	     -0.00024451	     -0.21218785	     -0.00000000	      0.00000001	     46.30859638
      0.24475736	     -0.04656974	     -0.00037223	     -0.18847912	     -0.05892087	      0.88293836	     -0.00024479	     -0.21212186	     -0.00000000	      0.00000001	     46.71690662
      0.24614438	     -0.04639825	     -0.00036988	     -0.18830619	     -0.05890499	      0.88294000	     -0.00024508	     -0.21205754	     -0.00000000	      0.00000001	     47.30571804
      0.24718085	     -0.04627912	     -0.00037031	     -0.18818590	     -0.05889326	      0.88294108	     -0.00024531	     -0.21201046	     -0.00000000	      0.00000001	     47.59109552
      0.24821732	     -0.04615785	     -0.00036917	     -0.18806350	     -0.05888164	      0.88294203	     -0.00024553	     -0.21196421	     -0.00000000	      0.00000001	     48.01076799
      0.24965498	     -0.04599772	     -0.00036875	     -0.18790175	     -0.05886571	      0.88294316	     -0.00024585	     -0.21190135	     -0.00000000	      0.00000000	     48.52918409
      0.25093654	     -0.04585660	     -0.00036698	     -0.18775919	     -0.05885171	      0.88294399	     -0.00024614	     -0.21184659	     -0.00000000	      0.00000000	     49.07984030
      0.25221810	     -0.04573183	     -0.00036758	     -0.18763290	     -0.05883789	      0.88294465	     -0.00024644	     -0.21179303	     -0.00000000	      0.00000000	     49.41726026
      0.25326784	     -0.04563146	     -0.00036574	     -0.18753133	     -0.05882671	      0.88294509	     -0.00024669	     -0.21175020	     -0.00000000	      0.00000000	     49.83547210
      0.25431758	     -0.04554519	     -0.00036574	     -0.18744380	     -0.05881565	      0.88294543	     -0.00024694	     -0.21170837	     -0.00000000	      0.00000000	     50.10390087
      0.25567831	     -0.04544440	     -0.00036462	     -0.18734139	     -0.05880152	      0.88294575	     -0.00024728	     -0.21165581	     -0.00000000	      0.00000000	     50.51955094
      0.25703904	     -0.04536753	     -0.00036542	     -0.18726283	     -0.05878760	      0.88294592	     -0.00024762	     -0.21160531	     -0.00000000	      0.00000000	     50.73042341
      0.25805370	     -0.04531756	     -0.00036388	     -0.18721164	     -0.05877736	      0.88294596	     -0.00024787	     -0.21156918	     -0.00000000	      0.00000000	     51.00718092
      0.25906836	     -0.04528526	     -0.00036375	     -0.18717809	     -0.05876725	      0.88294594	     -0.00024814	     -0.21153443	     -0.00000000	     -0.00000000	     51.09871136
      0.26048594	     -0.04525896	     -0.00036302	     -0.18715004	     -0.05875332	      0.88294579	     -0.00024851	     -0.21148849	     -0.00000000	     -0.00000000	     51.24576855
      0.26190353	     -0.04526806	     -0.00036470	     -0.18715732	     -0.05873964	      0.88294551	     -0.00024888	     -0.21144587	     -0.00000000	     -0.00000000	     51.11383523
      0.26286452	     -0.04528468	     -0.00036370	     -0.18717278	     -0.05873050	      0.88294525	     -0.00024914	     -0.21141906	     -0.00000000	     -0.00000000	     51.16845347
      0.26382552	     -0.04531980	     -0.00036403	     -0.18720669	     -0.05872147	      0.88294492	     -0.00024941	     -0.21139400	     -0.00000000	     -0.00000000	     51.00797604
      0.26535480	     -0.04539841	     -0.00036315	     -0.18728345	     -0.05870733	      0.88294429	     -0.00024983	     -0.21135788	     -0.00000000	     -0.00000000	     50.79437871
      0.26659177	     -0.04548441	     -0.00036419	     -0.18736791	     -0.05869609	      0.88294367	     -0.00025018	     -0.21133215	     -0.00000000	     -0.00000000	     50.45488460
      0.26782873	     -0.04558342	     -0.00036416	     -0.18746544	     -0.05868503	      0.88294294	     -0.00025054	     -0.21130960	     -0.00000000	     -0.00000000	     50.25957378
      0.26906569	     -0.04570097	     -0.00036717	     -0.18758145	     -0.05867414	      0.88294210	     -0.00025090	     -0.21129004	     -0.00000000	     -0.00000000	     49.78569494
      0.27030265	     -0.04582007	     -0.00036685	     -0.18769912	     -0.05866342	      0.88294115	     -0.00025127	     -0.21127332	     -0.00000000	     -0.00000001	     49.59323311
      0.27136768	     -0.04593716	     -0.00036857	     -0.18781495	     -0.05865433	      0.88294024	     -0.00025159	     -0.21126099	     -0.00000000	     -0.00000001	     49.05508061
      0.27243272	     -0.04605487	     -0.00036823	     -0.18793148	     -0.05864536	      0.88293924	     -0.00025191	     -0.21125051	     -0.00000000	     -0.00000001	     48.72422963
      0.27376542	     -0.04621308	     -0.00036918	     -0.18808821	     -0.05863430	      0.88293787	     -0.00025232	     -0.21123976	     -0.00000000	     -0.00000001	     48.11316095
      0.27509813	     -0.04637302	     -0.00036846	     -0.18824674	     -0.05862343	      0.88293636	     -0.00025273	     -0.21123144	     -0.00000000	     -0.00000001	     47.68087232
      0.27618463	     -0.04651461	     -0.00037027	     -0.18838714	     -0.05861470	      0.88293503	     -0.00025307	     -0.21122626	     -0.00000000	     -0.00000001	     47.03264698
      0.27727113	     -0.04665465	     -0.00037043	     -0.18852606	     -0.05860608	      0.88293360	     -0.00025342	     -0.21122246	     -0.00000000	     -0.00000001	     46.58974911
      0.27861885	     -0.04683728	     -0.00037232	     -0.18870728	     -0.05859556	      0.88293170	     -0.00025385	     -0.21121947	     -0.00000000	     -0.00000001	     45.86076202
      0.27996658	     -0.04701884	     -0.00037254	     -0.18888751	     -0.05858521	      0.88292966	     -0.00025429	     -0.21121826	     -0.00000000	     -0.00000001	     45.36144407
      0.28103137	     -0.04717140	     -0.00037494	     -0.18903898	     -0.05857715	      0.88292795	     -0.00025464	     -0.21121843	     -0.00000000	     -0.00000001	     44.67775677
      0.28209616	     -0.04732094	     -0.00037567	     -0.18918750	     -0.05856919	      0.88292616	     -0.00025499	     -0.21121957	     -0.00000000	     -0.00000001	     44.21435503
      0.28349497	     -0.04752356	     -0.00037786	     -0.18938877	     -0.05855889	      0.88292368	     -0.00025545	     -0.21122239	     -0.00000000	     -0.00000001	     43.47424867
      0.28489379	     -0.04772319	     -0.00037830	     -0.18958715	     -0.05854876	      0.88292107	     -0.00025592	     -0.21122663	     -0.00000000	     -0.00000001	     42.98072573
      0.28594177	     -0.04788031	     -0.00038048	     -0.18974329	     -0.05854129	      0.88291902	     -0.00025628	     -0.21123062	     -0.00000000	     -0.00000001	     42.33548838
      0.28698974	     -0.04803325	     -0.00038112	     -0.18989532	     -0.05853390	      0.88291690	     -0.00025663	     -0.21123530	     -0.00000000	     -0.00000001	     41.91846100
      0.28844668	     -0.04824994	     -0.00038287	     -0.19011075	     -0.05852377	      0.88291385	     -0.00025713	     -0.21124282	     -0.00000000	     -0.00000001	     41.22570144
      0.28990361	     -0.04846090	     -0.00038215	     -0.19032057	     -0.05851382	      0.88291068	     -0.00025763	     -0.21125144	     -0.00000000	     -0.00000002	     40.81202358
      0.29091923	     -0.04861529	     -0.00038384	     -0.19047414	     -0.05850697	      0.88290840	     -0.00025798	     -0.21125803	     -0.00000000	     -0.00000002	     40.21872407
      0.29193486	     -0.04876517	     -0.00038415	     -0.19062324	     -0.05850020	      0.88290607	     -0.00025833	     -0.21126509	     -0.00000000	     -0.00000002	     39.86450751
      0.29348631	     -0.04899867	     -0.00038660	     -0.19085554	     -0.05849001	      0.88290242	     -0.00025887	     -0.21127666	     -0.00000000	     -0.00000002	     39.23320560
      0.29477498	     -0.04918860	     -0.00038765	     -0.19104454	     -0.05848166	      0.88289931	     -0.00025931	     -0.21128692	     -0.00000000	     -0.00000002	     38.85633038
      0.29606365	     -0.04938231	     -0.00039026	     -0.19123730	     -0.05847343	      0.88289613	     -0.00025976	     -0.21129766	     -0.00000000	     -0.00000002	     38.28032144
      0.29735232	     -0.04956834	     -0.00039084	     -0.19142248	     -0.05846531	      0.88289290	     -0.00026020	     -0.21130884	     -0.00000000	     -0.00000002	     37.98621536
      0.29864098	     -0.04976096	     -0.00039400	     -0.19161420	     -0.05845729	      0.88288963	     -0.00026065	     -0.21132035	     -0.00000000	     -0.00000002	     37.35035105
      0.29975497	     -0.04991839	     -0.00039427	     -0.19177096	     -0.05845044	      0.88288676	     -0.00026103	     -0.21133058	     -0.00000000	     -0.00000002	     37.12143002
      0.30086896	     -0.05008009	     -0.00039573	     -0.19193197	     -0.05844366	      0.88288386	     -0.00026141	     -0.21134096	     -0.00000000	     -0.00000002	     36.66390552
      0.30226001	     -0.05027604	     -0.00039633	     -0.19212712	     -0.05843529	      0.88288021	     -0.00026189	     -0.21135415	     -0.00000000	     -0.00000002	     36.27694542
      0.30365105	     -0.05047474	     -0.00039856	     -0.19232501	     -0.05842702	      0.88287654	     -0.00026236	     -0.21136748	     -0.00000000	     -0.00000002	     35.67965541
      0.30479349	     -0.05062995	     -0.00039850	     -0.19247964	     -0.05842031	      0.88287351	     -0.00026275	     -0.21137854	     -0.00000000	     -0.00000002	     35.44517729
      0.30593593	     -0.05079050	     -0.00040072	     -0.19263956	     -0.05841366	      0.88287046	     -0.00026313	     -0.21138962	     -0.00000000	     -0.00000002	     34.99167122
      0.30733494	     -0.05097998	     -0.00040174	     -0.19282835	     -0.05840560	      0.88286673	     -0.00026360	     -0.21140321	     -0.00000000	     -0.00000002	     34.62691587
      0.30873395	     -0.05117227	     -0.00040439	     -0.19301994	     -0.05839764	      0.88286300	     -0.00026406	     -0.21141672	     -0.00000000	     -0.00000002	     34.03524008
      0.30986005	     -0.05131841	     -0.00040446	     -0.19316559	     -0.05839128	      0.88286000	     -0.00026443	     -0.21142756	     -0.00000000	     -0.00000002	     33.82157610
      0.31098615	     -0.05146803	     -0.00040619	     -0.19331469	     -0.05838499	      0.88285701	     -0.00026480	     -0.21143830	     -0.00000000	     -0.00000002	     33.39886887
      0.31242890	     -0.05165364	     -0.00040750	     -0.19349970	     -0.05837699	      0.88285319	     -0.00026526	     -0.21145193	     -0.00000000	     -0.00000002	     33.02714840
      0.31387166	     -0.05184198	     -0.00041072	     -0.19368741	     -0.05836908	      0.88284940	     -0.00026572	     -0.21146535	     -0.00000000	     -0.00000002	     32.44573644
      0.31498314	     -0.05197823	     -0.00041114	     -0.19382326	     -0.05836304	      0.88284651	     -0.00026607	     -0.21147557	     -0.00000000	     -0.00000002	     32.25228772
      0.31609463	     -0.05211768	     -0.00041313	     -0.19396228	     -0.05835703	      0.88284363	     -0.00026642	     -0.21148561	     -0.00000000	     -0.00000002	     31.86168645
      0.31758845	     -0.05229845	     -0.00041470	     -0.19414252	     -0.05834903	      0.88283980	     -0.00026688	     -0.21149886	     -0.00000000	     -0.00000002	     31.49001596
      0.31908227	     -0.05248105	     -0.00041792	     -0.19432458	     -0.05834110	      0.88283602	     -0.00026733	     -0.21151175	     -0.00000000	     -0.00000002	     30.91440374
      0.32016749	     -0.05260440	     -0.00041841	     -0.19444761	     -0.05833538	      0.88283331	     -0.00026765	     -0.21152092	     -0.00000000	     -0.00000002	     30.75073766
      0.32125270	     -0.05273053	     -0.00042072	     -0.19457340	     -0.05832969	      0.88283063	     -0.00026797	     -0.21152985	     -0.00000000	     -0.00000002	     30.39732003
      0.32282280	     -0.05290513	     -0.00042268	     -0.19474754	     -0.05832151	      0.88282680	     -0.00026843	     -0.21154241	     -0.00000000	     -0.00000002	     30.02652903
      0.32416969	     -0.05305411	     -0.00042495	     -0.19489615	     -0.05831455	      0.88282357	     -0.00026881	     -0.21155280	     -0.00000000	     -0.00000002	     29.57603593
      0.32551659	     -0.05319411	     -0.00042561	     -0.19503584	     -0.05830763	      0.88282039	     -0.00026918	     -0.21156289	     -0.00000000	     -0.00000002	     29.36956977
      0.32686349	     -0.05333694	     -0.00042836	     -0.19517832	     -0.05830075	      0.88281727	     -0.00026954	     -0.21157259	     -0.00000000	     -0.00000002	     28.86114108
      0.32807194	     -0.05345406	     -0.00042859	     -0.19529521	     -0.05829460	      0.88281451	     -0.00026986	     -0.21158102	     -0.00000000	     -0.00000002	     28.74114643
      0.32928039	     -0.05357351	     -0.00043059	     -0.19541440	     -0.05828849	      0.88281180	     -0.00027018	     -0.21158912	     -0.00000000	     -0.00000002	     28.34479007
      0.33048884	     -0.05368540	     -0.00043139	     -0.19552607	     -0.05828240	      0.88280914	     -0.00027048	     -0.21159694	     -0.00000000	     -0.00000001	     28.14941439
      0.33205572	     -0.05382929	     -0.00043364	     -0.19566966	     -0.05827454	      0.88280575	     -0.00027087	     -0.21160660	     -0.00000000	     -0.00000001	     27.68998743
      0.33330056	     -0.05393476	     -0.00043391	     -0.19577495	     -0.05826832	      0.88280312	     -0.00027117	     -0.21161397	     -0.00000000	     -0.00000001	     27.60374016
      0.33454540	     -0.05404264	     -0.00043579	     -0.19588262	     -0.05826212	      0.88280053	     -0.00027146	     -0.21162106	     -0.00000000	     -0.00000001	     27.21347507
      0.33579024	     -0.05414373	     -0.00043644	     -0.19598355	     -0.05825594	      0.88279800	     -0.00027174	     -0.21162793	     -0.00000000	     -0.00000001	     27.07007701
      0.33732711	     -0.05427007	     -0.00043862	     -0.19610967	     -0.05824834	      0.88279494	     -0.00027208	     -0.21163617	     -0.00000000	     -0.00000001	     26.60976675
      0.33855912	     -0.05436516	     -0.00043882	     -0.19620463	     -0.05824227	      0.88279255	     -0.00027234	     -0.21164269	     -0.00000000	     -0.00000001	     26.58881464
      0.33979113	     -0.05446532	     -0.00044065	     -0.19630464	     -0.05823621	      0.88279020	     -0.00027259	     -0.21164919	     -0.00000000	     -0.00000001	     26.20921933
      0.34102314	     -0.05456135	     -0.00044134	     -0.19640055	     -0.05823017	      0.88278790	     -0.00027284	     -0.21165581	     -0.00000000	     -0.00000001	     26.08999257
      0.34262173	     -0.05468929	     -0.00044348	     -0.19652833	     -0.05822234	      0.88278499	     -0.00027314	     -0.21166461	     -0.00000000	     -0.00000001	     25.63486247
      0.34385930	     -0.05478108	     -0.00044355	     -0.19662004	     -0.05821630	      0.88278278	     -0.00027336	     -0.21167168	     -0.00000000	     -0.00000001	     25.67622061
      0.34509686	     -0.05487464	     -0.00044500	     -0.19671351	     -0.05821026	      0.88278062	     -0.00027358	     -0.21167891	     -0.00000000	     -0.00000001	     25.31469669
      0.34633443	     -0.05496009	     -0.00044515	     -0.19679891	     -0.05820423	      0.88277850	     -0.00027378	     -0.21168629	     -0.00000000	     -0.00000001	     25.23558129
      0.34796511	     -0.05506926	     -0.00044628	     -0.19690801	     -0.05819630	      0.88277576	     -0.00027403	     -0.21169611	     -0.00000000	     -0.00000001	     24.79465586
      0.34919897	     -0.05514008	     -0.00044535	     -0.19697885	     -0.05819031	      0.88277374	     -0.00027421	     -0.21170355	     -0.00000000	     -0.00000001	     24.86703602
      0.35043284	     -0.05521032	     -0.00044572	     -0.19704909	     -0.05818431	      0.88277175	     -0.00027438	     -0.21171089	     -0.00000000	     -0.00000001	     24.52267183
      0.35192168	     -0.05528289	     -0.00044447	     -0.19712170	     -0.05817709	      0.88276941	     -0.00027457	     -0.21171958	     -0.00000000	     -0.00000001	     24.49217370
      0.35341052	     -0.05535481	     -0.00044505	     -0.19719363	     -0.05816986	      0.88276711	     -0.00027475	     -0.21172797	     -0.00000000	     -0.00000001	     23.92510844
      0.35453574	     -0.05539672	     -0.00044311	     -0.19723563	     -0.05816440	      0.88276541	     -0.00027488	     -0.21173413	     -0.00000000	     -0.00000001	     24.07221846
      0.35566097	     -0.05544035	     -0.00044272	     -0.19727930	     -0.05815894	      0.88276374	     -0.00027499	     -0.21174007	     -0.00000000	     -0.00000001	     23.82319044
      0.35727496	     -0.05549360	     -0.00044119	     -0.19733265	     -0.05815110	      0.88276139	     -0.00027514	     -0.21174826	     -0.00000000	     -0.00000001	     23.71828450
      0.35867135	     -0.05553860	     -0.00044092	     -0.19737772	     -0.05814432	      0.88275941	     -0.00027526	     -0.21175500	     -0.00000000	     -0.00000001	     23.39070203
      0.36006775	     -0.05557400	     -0.00043905	     -0.19741324	     -0.05813754	      0.88275747	     -0.00027536	     -0.21176147	     -0.00000000	     -0.00000001	     23.46224186
      0.36146415	     -0.05561314	     -0.00043941	     -0.19745244	     -0.05813075	      0.88275557	     -0.00027546	     -0.21176762	     -0.00000000	     -0.00000001	     23.06380054
      0.36268994	     -0.05563695	     -0.00043755	     -0.19747637	     -0.05812478	      0.88275395	     -0.00027553	     -0.21177281	     -0.00000000	     -0.00000001	     23.19659395
      0.36391574	     -0.05566414	     -0.00043749	     -0.19750363	     -0.05811882	      0.88275236	     -0.00027559	     -0.21177776	     -0.00000000	     -0.00000001	     22.97534349
      0.36514154	     -0.05568558	     -0.00043648	     -0.19752517	     -0.05811284	      0.88275081	     -0.00027564	     -0.21178251	     -0.00000000	     -0.00000001	     22.97087443
      0.36682206	     -0.05571569	     -0.00043638	     -0.19755540	     -0.05810465	      0.88274873	     -0.00027570	     -0.21178867	     -0.00000000	     -0.00000001	     22.76097938
      0.36808210	     -0.05573135	     -0.00043501	     -0.19757118	     -0.05809850	      0.88274722	     -0.00027573	     -0.21179307	     -0.00000000	     -0.00000001	     22.86980880
      0.36934215	     -0.05575044	     -0.00043520	     -0.19759035	     -0.05809234	      0.88274574	     -0.00027576	     -0.21179726	     -0.00000000	     -0.00000001	     22.70978995
      0.37060219	     -0.05576431	     -0.00043443	     -0.19760434	     -0.05808617	      0.88274430	     -0.00027577	     -0.21180129	     -0.00000000	     -0.00000001	     22.74258112
      0.37224649	     -0.05578443	     -0.00043481	     -0.19762457	     -0.05807812	      0.88274248	     -0.00027577	     -0.21180628	     -0.00000000	     -0.00000001	     22.57485354
      0.37348220	     -0.05579273	     -0.00043365	     -0.19763300	     -0.05807206	      0.88274115	     -0.00027577	     -0.21180987	     -0.00000000	     -0.00000001	     22.70337621
      0.37471792	     -0.05580486	     -0.00043401	     -0.19764523	     -0.05806599	      0.88273985	     -0.00027575	     -0.21181331	     -0.00000000	     -0.00000001	     22.58410497
      0.37623146	     -0.05581354	     -0.00043319	     -0.19765406	     -0.05805855	      0.88273831	     -0.00027572	     -0.21181737	     -0.00000000	     -0.00000001	     22.67017661
      0.37758720	     -0.05582516	     -0.00043401	     -0.19766577	     -0.05805188	      0.88273697	     -0.00027569	     -0.21182084	     -0.00000000	     -0.00000001	     22.49897713
      0.37894294	     -0.05582889	     -0.00043295	     -0.19766966	     -0.05804519	      0.88273567	     -0.00027564	     -0.21182424	     -0.00000000	     -0.00000001	     22.64488024
      0.38029868	     -0.05583834	     -0.00043394	     -0.19767920	     -0.05803850	      0.88273441	     -0.00027559	     -0.21182750	     -0.00000000	     -0.00000001	     22.45619710
      0.38165442	     -0.05583881	     -0.00043270	     -0.19767983	     -0.05803180	      0.88273319	     -0.00027552	     -0.21183070	     -0.00000000	     -0.00000001	     22.63000866
      0.38301016	     -0.05584664	     -0.00043385	     -0.19768776	     -0.05802509	      0.88273200	     -0.00027545	     -0.21183378	     -0.00000000	     -0.00000001	     22.41623349
      0.38436590	     -0.05584450	     -0.00043243	     -0.19768578	     -0.05801837	      0.88273086	     -0.00027537	     -0.21183684	     -0.00000000	     -0.00000001	     22.61708252
      0.38572164	     -0.05585116	     -0.00043374	     -0.19769253	     -0.05801164	      0.88272975	     -0.00027528	     -0.21183980	     -0.00000000	     -0.00000001	     22.37494859
      0.38694012	     -0.05584823	     -0.00043254	     -0.19768975	     -0.05800559	      0.88272878	     -0.00027519	     -0.21184247	     -0.00000000	     -0.00000001	     22.53446861
      0.38815860	     -0.05585081	     -0.00043325	     -0.19769242	     -0.05799953	      0.88272784	     -0.00027510	     -0.21184511	     -0.00000000	     -0.00000001	     22.42601696
      0.38962318	     -0.05584961	     -0.00043298	     -0.19769137	     -0.05799223	      0.88272676	     -0.00027499	     -0.21184833	     -0.00000000	     -0.00000000	     22.50654070
      0.39108776	     -0.05585393	     -0.00043439	     -0.19769579	     -0.05798493	      0.88272571	     -0.00027486	     -0.21185159	     -0.00000000	     -0.00000000	     22.34951481
      0.39232810	     -0.05585089	     -0.00043383	     -0.19769288	     -0.05797874	      0.88272486	     -0.00027475	     -0.21185445	     -0.00000000	     -0.00000000	     22.49822133
      0.39356843	     -0.05585339	     -0.00043497	     -0.19769547	     -0.05797254	      0.88272403	     -0.00027463	     -0.21185733	     -0.00000000	     -0.00000000	     22.40239188
      0.39480877	     -0.05585203	     -0.00043519	     -0.19769423	     -0.05796633	      0.88272324	     -0.00027451	     -0.21186029	     -0.00000000	     -0.00000000	     22.45962368
      0.39647778	     -0.05585398	     -0.00043669	     -0.19769629	     -0.05795797	      0.88272222	     -0.00027435	     -0.21186433	     -0.00000000	     -0.00000000	     22.37322445
      0.39773503	     -0.05585044	     -0.00043641	     -0.19769288	     -0.05795167	      0.88272148	     -0.00027422	     -0.21186747	     -0.00000000	     -0.00000000	     22.50885328
      0.39899228	     -0.05585189	     -0.00043748	     -0.19769442	     -0.05794536	      0.88272078	     -0.00027408	     -0.21187064	     -0.00000000	     -0.00000000	     22.43258025
      0.40024953	     -0.05585013	     -0.00043763	     -0.19769277	     -0.05793904	      0.88272010	     -0.00027395	     -0.21187389	     -0.00000000	     -0.00000000	     22.49745930
      0.40191323	     -0.05585119	     -0.00043972	     -0.19769393	     -0.05793068	      0.88271926	     -0.00027376	     -0.21187836	     -0.00000000	     -0.00000000	     22.41753537
      0.40314895	     -0.05584962	     -0.00044002	     -0.19769247	     -0.05792446	      0.88271867	     -0.00027363	     -0.21188191	     -0.00000000	     -0.00000000	     22.53718782
      0.40438467	     -0.05585369	     -0.00044132	     -0.19769661	     -0.05791824	      0.88271810	     -0.00027349	     -0.21188567	     -0.00000000	     -0.00000000	     22.46569359
      0.40590750	     -0.05585669	     -0.00044148	     -0.19769975	     -0.05791056	      0.88271745	     -0.00027331	     -0.21189067	     -0.00000000	     -0.00000000	     22.56301669
      0.40726375	     -0.05586584	     -0.00044295	     -0.19770898	     -0.05790372	      0.88271691	     -0.00027316	     -0.21189545	     -0.00000000	     -0.00000000	     22.44631896
      0.40862000	     -0.05586875	     -0.00044265	     -0.19771202	     -0.05789688	      0.88271640	     -0.00027300	     -0.21190057	     -0.00000000	     -0.00000000	     22.60392750
      0.40997625	     -0.05587865	     -0.00044401	     -0.19772202	     -0.05789003	      0.88271593	     -0.00027285	     -0.21190593	     -0.00000000	     -0.00000000	     22.47496887
      0.41133250	     -0.05588021	     -0.00044310	     -0.19772373	     -0.05788318	      0.88271550	     -0.00027269	     -0.21191155	     -0.00000000	     -0.00000000	     22.64195594
      0.41268875	     -0.05588773	     -0.00044402	     -0.19773136	     -0.05787633	      0.88271510	     -0.00027254	     -0.21191728	     -0.00000000	     -0.00000000	     22.49970404
      0.41404500	     -0.05588460	     -0.00044275	     -0.19772840	     -0.05786947	      0.88271473	     -0.00027239	     -0.21192311	     -0.00000000	     -0.00000000	     22.71327021
      0.41540125	     -0.05588829	     -0.00044379	     -0.19773220	     -0.05786261	      0.88271440	     -0.00027225	     -0.21192888	     -0.00000000	     -0.00000000	     22.57153871
      0.41675750	     -0.05587997	     -0.00044249	     -0.19772405	     -0.05785574	      0.88271411	     -0.00027210	     -0.21193461	     -0.00000000	     -0.00000000	     22.80793145
      0.41811375	     -0.05587953	     -0.00044369	     -0.19772373	     -0.05784887	      0.88271385	     -0.00027197	     -0.21194013	     -0.00000000	     -0.00000000	     22.66432331
      0.41931513	     -0.05586843	     -0.00044264	     -0.19771277	     -0.05784278	      0.88271366	     -0.00027185	     -0.21194490	     -0.00000000	     -0.00000000	     22.84202664
      0.42051651	     -0.05586166	     -0.00044303	     -0.19770612	     -0.05783669	      0.88271349	     -0.00027173	     -0.21194944	     -0.00000000	     -0.00000000	     22.82536406
      0.42200706	     -0.05584658	     -0.00044265	     -0.19769121	     -0.05782913	      0.88271332	     -0.00027160	     -0.21195477	     -0.00000000	     -0.00000000	     22.95820684
      0.42349761	     -0.05583360	     -0.00044351	     -0.19767835	     -0.05782157	      0.88271321	     -0.00027148	     -0.21195964	     -0.00000000	     -0.00000000	     22.95148589
      0.42472045	     -0.05581420	     -0.00044297	     -0.19765909	     -0.05781536	      0.88271315	     -0.00027138	     -0.21196331	     -0.00000000	     -0.00000000	     23.12034319
      0.42594330	     -0.05579833	     -0.00044387	     -0.19764331	     -0.05780915	      0.88271312	     -0.00027129	     -0.21196657	     -0.00000000	     -0.00000000	     23.16424971
      0.42744012	     -0.05577261	     -0.00044440	     -0.19761772	     -0.05780154	      0.88271314	     -0.00027119	     -0.21197004	     -0.00000000	      0.00000000	     23.32959284
      0.42893694	     -0.05574943	     -0.00044631	     -0.19759463	     -0.05779394	      0.88271322	     -0.00027110	     -0.21197283	     -0.00000000	      0.00000000	     23.40491113
      0.43010830	     -0.05572094	     -0.00044644	     -0.19756624	     -0.05778799	      0.88271332	     -0.00027104	     -0.21197452	     -0.00000000	      0.00000000	     23.56352181
      0.43127966	     -0.05569336	     -0.00044734	     -0.19753874	     -0.05778204	      0.88271346	     -0.00027099	     -0.21197564	     -0.00000000	      0.00000000	     23.66257352
      0.43284054	     -0.05564734	     -0.00044771	     -0.19749284	     -0.05777411	      0.88271370	     -0.00027093	     -0.21197620	     -0.00000000	      0.00000000	     23.84768430
      0.43440141	     -0.05560424	     -0.00044891	     -0.19744984	     -0.05776618	      0.88271402	     -0.00027088	     -0.21197559	     -0.00000000	      0.00000000	     23.98298346
      0.43552425	     -0.05556702	     -0.00044892	     -0.19741269	     -0.05776048	      0.88271429	     -0.00027086	     -0.21197453	     -0.00000000	      0.00000000	     24.09815102
      0.43664709	     -0.05553499	     -0.00044980	     -0.19738072	     -0.05775479	      0.88271460	     -0.00027085	     -0.21197297	     -0.00000000	      0.00000000	     24.20203819
      0.43829311	     -0.05548555	     -0.00045088	     -0.19733135	     -0.05774645	      0.88271513	     -0.00027084	     -0.21196987	     -0.00000000	      0.00000000	     24.36951346
      0.43967817	     -0.05544666	     -0.00045215	     -0.19729249	     -0.05773943	      0.88271565	     -0.00027085	     -0.21196653	     -0.00000000	      0.00000000	     24.50957460
      0.44106322	     -0.05540442	     -0.00045307	     -0.19725030	     -0.05773243	      0.88271623	     -0.00027087	     -0.21196259	     -0.00000000	      0.00000000	     24.63544168
      0.44244827	     -0.05537095	     -0.00045470	     -0.19721684	     -0.05772543	      0.88271687	     -0.00027090	     -0.21195809	     -0.00000000	      0.00000000	     24.76178727
      0.44383333	     -0.05533418	     -0.00045607	     -0.19718009	     -0.05771844	      0.88271757	     -0.00027095	     -0.21195320	     -0.00000000	      0.00000000	     24.85575667
      0.44500818	     -0.05531009	     -0.00045775	     -0.19715598	     -0.05771253	      0.88271821	     -0.00027100	     -0.21194875	     -0.00000000	      0.00000000	     24.94975448
      0.44618304	     -0.05528216	     -0.00045931	     -0.19712804	     -0.05770662	      0.88271890	     -0.00027106	     -0.21194408	     -0.00000000	      0.00000000	     25.03050040
      0.44768673	     -0.05524916	     -0.00046116	     -0.19709502	     -0.05769906	      0.88271984	     -0.00027115	     -0.21193770	     -0.00000000	      0.00000000	     25.14673031
      0.44919042	     -0.05521297	     -0.00046289	     -0.19705882	     -0.05769152	      0.88272084	     -0.00027126	     -0.21193088	     -0.00000000	      0.00000000	     25.24035411
      0.45035947	     -0.05519103	     -0.00046390	     -0.19703687	     -0.05768567	      0.88272166	     -0.00027135	     -0.21192526	     -0.00000000	      0.00000000	     25.29338425
      0.45152852	     -0.05516728	     -0.00046508	     -0.19701311	     -0.05767983	      0.88272252	     -0.00027146	     -0.21191943	     -0.00000000	      0.00000001	     25.34026455
      0.45306328	     -0.05514024	     -0.00046639	     -0.19698604	     -0.05767217	      0.88272371	     -0.00027161	     -0.21191148	     -0.00000000	      0.00000001	     25.41464352
      0.45459804	     -0.05511036	     -0.00046808	     -0.19695611	     -0.05766453	      0.88272494	     -0.00027178	     -0.21190322	     -0.00000000	      0.00000001	     25.49961825
      0.45570870	     -0.05509293	     -0.00046853	     -0.19693868	     -0.05765902	      0.88272587	     -0.00027191	     -0.21189701	     -0.00000000	      0.00000001	     25.52701450
      0.45681937	     -0.05507319	     -0.00046949	     -0.19691891	     -0.05765351	      0.88272682	     -0.00027205	     -0.21189065	     -0.00000000	      0.00000001	     25.57004675
      0.45844733	     -0.05504644	     -0.00047051	     -0.19689212	     -0.05764546	      0.88272826	     -0.00027227	     -0.21188101	     -0.00000000	      0.00000001	     25.63254719
      0.45982169	     -0.05502330	     -0.00047197	     -0.19686893	     -0.05763867	      0.88272951	     -0.00027247	     -0.21187261	     -0.00000000	      0.00000001	     25.68995109
      0.46119604	     -0.05500213	     -0.00047224	     -0.19684775	     -0.05763190	      0.88273079	     -0.00027268	     -0.21186395	     -0.00000000	      0.00000001	     25.72069019
      0.46257040	     -0.05497704	     -0.00047334	     -0.19682261	     -0.05762515	      0.88273209	     -0.00027291	     -0.21185503	     -0.00000000	      0.00000001	     25.78732701
      0.46394475	     -0.05495458	     -0.00047262	     -0.19680014	     -0.05761841	      0.88273342	     -0.00027315	     -0.21184578	     -0.00000000	      0.00000001	     25.81509757
      0.46510259	     -0.05493243	     -0.00047368	     -0.19677794	     -0.05761275	      0.88273455	     -0.00027336	     -0.21183776	     -0.00000000	      0.00000001	     25.86802001
      0.46626044	     -0.05491316	     -0.00047370	     -0.19675865	     -0.05760710	      0.88273569	     -0.00027358	     -0.21182953	     -0.00000000	      0.00000001	     25.89370393
      0.46776250	     -0.05488751	     -0.00047471	     -0.19673293	     -0.05759979	      0.88273719	     -0.00027388	     -0.21181859	     -0.00000000	      0.00000001	     25.96152174
      0.46926456	     -0.05486213	     -0.00047426	     -0.19670753	     -0.05759249	      0.88273870	     -0.00027419	     -0.21180733	     -0.00000000	      0.00000001	     26.00358952
      0.47042241	     -0.05483973	     -0.00047530	     -0.19668507	     -0.05758688	      0.88273988	     -0.00027445	     -0.21179842	     -0.00000000	      0.00000001	     26.06573424
      0.47158026	     -0.05481857	     -0.00047499	     -0.19666388	     -0.05758129	      0.88274106	     -0.00027471	     -0.21178929	     -0.00000000	      0.00000001	     26.09705431
      0.47311221	     -0.05478962	     -0.00047565	     -0.19663486	     -0.05757390	      0.88274263	     -0.00027507	     -0.21177689	     -0.00000000	      0.00000001	     26.18336816
      0.47464416	     -0.05476148	     -0.00047472	     -0.19660668	     -0.05756654	      0.88274420	     -0.00027544	     -0.21176413	     -0.00000000	      0.00000001	     26.23585806
      0.47574310	     -0.05473987	     -0.00047605	     -0.19658499	     -0.05756127	      0.88274533	     -0.00027572	     -0.21175477	     -0.00000000	      0.00000001	     26.30817432
      0.47684203	     -0.05471869	     -0.00047592	     -0.19656377	     -0.05755602	      0.88274646	     -0.00027600	     -0.21174523	     -0.00000000	      0.00000001	     26.35596655
      0.47847146	     -0.05468581	     -0.00047644	     -0.19653080	     -0.05754825	      0.88274813	     -0.00027644	     -0.21173074	     -0.00000000	      0.00000001	     26.45585344
      0.47984001	     -0.05465750	     -0.00047562	     -0.19650245	     -0.05754174	      0.88274954	     -0.00027682	     -0.21171824	     -0.00000000	      0.00000001	     26.50979073
      0.48120857	     -0.05462710	     -0.00047595	     -0.19647197	     -0.05753526	      0.88275094	     -0.00027721	     -0.21170541	     -0.00000000	      0.00000001	     26.61018515
      0.48257712	     -0.05459660	     -0.00047391	     -0.19644146	     -0.05752880	      0.88275234	     -0.00027761	     -0.21169224	     -0.00000000	      0.00000001	     26.65190635
      0.48380531	     -0.05456778	     -0.00047405	     -0.19641256	     -0.05752301	      0.88275360	     -0.00027798	     -0.21168014	     -0.00000000	      0.00000001	     26.74802764
      0.48503351	     -0.05453813	     -0.00047207	     -0.19638290	     -0.05751725	      0.88275485	     -0.00027836	     -0.21166776	     -0.00000000	      0.00000001	     26.79954450
      0.48626171	     -0.05450524	     -0.00047109	     -0.19634997	     -0.05751150	      0.88275609	     -0.00027875	     -0.21165507	     -0.00000000	      0.00000001	     26.89805371
      0.48781832	     -0.05446129	     -0.00046857	     -0.19630599	     -0.05750424	      0.88275767	     -0.00027926	     -0.21163849	     -0.00000000	      0.00000001	     26.99543082
      0.48906343	     -0.05442428	     -0.00046818	     -0.19626891	     -0.05749845	      0.88275892	     -0.00027968	     -0.21162484	     -0.00000000	      0.00000001	     27.11610200
      0.49030853	     -0.05438666	     -0.00046601	     -0.19623126	     -0.05749268	      0.88276017	     -0.00028011	     -0.21161085	     -0.00000000	      0.00000001	     27.18520469
      0.49155364	     -0.05434738	     -0.00046507	     -0.19619192	     -0.05748693	      0.88276141	     -0.00028055	     -0.21159653	     -0.00000000	      0.00000001	     27.30270687
      0.49309748	     -0.05429550	     -0.00046225	     -0.19614000	     -0.05747983	      0.88276295	     -0.00028110	     -0.21157826	     -0.00000000	      0.00000001	     27.42608225
      0.49431864	     -0.05425105	     -0.00046147	     -0.19609548	     -0.05747424	      0.88276416	     -0.00028156	     -0.21156336	     -0.00000000	      0.00000001	     27.56454239
      0.49553980	     -0.05420524	     -0.00045860	     -0.19604965	     -0.05746866	      0.88276537	     -0.00028202	     -0.21154805	     -0.00000000	      0.00000001	     27.64489228
      0.49676096	     -0.05415842	     -0.00045672	     -0.19600277	     -0.05746311	      0.88276658	     -0.00028249	     -0.21153233	     -0.00000000	      0.00000001	     27.76305117
      0.49836964	     -0.05409723	     -0.00045292	     -0.19594154	     -0.05745582	      0.88276816	     -0.00028313	     -0.21151107	     -0.00000000	      0.00000001	     27.88296144
      0.49957791	     -0.05405225	     -0.00045180	     -0.19589647	     -0.05745037	      0.88276935	     -0.00028362	     -0.21149477	     -0.00000000	      0.00000001	     28.01357074
      0.50078618	     -0.05400923	     -0.00044908	     -0.19585340	     -0.05744495	      0.88277054	     -0.00028412	     -0.21147824	     -0.00000000	      0.00000001	     28.08570621
      0.50225421	     -0.05395944	     -0.00044738	     -0.19580350	     -0.05743839	      0.88277198	     -0.00028474	     -0.21145796	     -0.00000001	      0.00000001	     28.23292796
      0.50356264	     -0.05391789	     -0.00044406	     -0.19576189	     -0.05743256	      0.88277327	     -0.00028530	     -0.21143977	     -0.00000001	      0.00000001	     28.28521582
      0.50487108	     -0.05387896	     -0.00044273	     -0.19572284	     -0.05742677	      0.88277455	     -0.00028588	     -0.21142154	     -0.00000001	      0.00000001	     28.41657249
      0.50617951	     -0.05384313	     -0.00043910	     -0.19568695	     -0.05742100	      0.88277582	     -0.00028647	     -0.21140333	     -0.00000001	      0.00000001	     28.45768287
      0.50748795	     -0.05381072	     -0.00043788	     -0.19565441	     -0.05741526	      0.88277709	     -0.00028707	     -0.21138518	     -0.00000001	      0.00000001	     28.59328813
      0.50879638	     -0.05378317	     -0.00043423	     -0.19562680	     -0.05740954	      0.88277836	     -0.00028769	     -0.21136718	     -0.00000001	      0.00000001	     28.60132044
      0.51010481	     -0.05375951	     -0.00043309	     -0.19560300	     -0.05740385	      0.88277961	     -0.00028831	     -0.21134940	     -0.00000001	      0.00000001	     28.72940629
      0.51141325	     -0.05373960	     -0.00042918	     -0.19558304	     -0.05739819	      0.88278086	     -0.00028895	     -0.21133186	     -0.00000001	      0.00000001	     28.71809014
      0.51272168	     -0.05372378	     -0.00042808	     -0.19556708	     -0.05739256	      0.88278208	     -0.00028961	     -0.21131460	     -0.00000001	      0.00000001	     28.84854971
      0.51403011	     -0.05371236	     -0.00042416	     -0.19555561	     -0.05738694	      0.88278329	     -0.00029027	     -0.21129767	     -0.00000001	      0.00000001	     28.81256916
      0.51533855	     -0.05370454	     -0.00042348	     -0.19554765	     -0.05738136	      0.88278448	     -0.00029095	     -0.21128108	     -0.00000001	      0.00000001	     28.94795485
      0.51664698	     -0.05369998	     -0.00041965	     -0.19554304	     -0.05737579	      0.88278564	     -0.00029164	     -0.21126484	     -0.00000001	      0.00000001	     28.89118750
      0.51795542	     -0.05369818	     -0.00041933	     -0.19554109	     -0.05737025	      0.88278677	     -0.00029234	     -0.21124894	     -0.00000001	      0.00000001	     29.03117267
      0.51926385	     -0.05369906	     -0.00041554	     -0.19554192	     -0.05736473	      0.88278787	     -0.00029305	     -0.21123338	     -0.00000001	      0.00000001	     28.94719868
      0.52043335	     -0.05370177	     -0.00041520	     -0.19554452	     -0.05735981	      0.88278882	     -0.00029370	     -0.21121973	     -0.00000001	      0.00000001	     29.04277613
      0.52160284	     -0.05370610	     -0.00041281	     -0.19554879	     -0.05735491	      0.88278974	     -0.00029436	     -0.21120633	     -0.00000001	      0.00000001	     29.00986239
      0.52303930	     -0.05371322	     -0.00041134	     -0.19555582	     -0.05734890	      0.88279082	     -0.00029519	     -0.21119017	     -0.00000001	      0.00000001	     29.06552865
      0.52447575	     -0.05372261	     -0.00040810	     -0.19556516	     -0.05734292	      0.88279184	     -0.00029602	     -0.21117432	     -0.00000001	      0.00000000	     28.99389656
      0.52567390	     -0.05373213	     -0.00040764	     -0.19557458	     -0.05733795	      0.88279265	     -0.00029674	     -0.21116134	     -0.00000001	      0.00000000	     29.06896690
      0.52687205	     -0.05374308	     -0.00040529	     -0.19558550	     -0.05733299	      0.88279342	     -0.00029746	     -0.21114856	     -0.00000001	      0.00000000	     29.00966869
      0.52831081	     -0.05375798	     -0.00040413	     -0.19560031	     -0.05732705	      0.88279428	     -0.00029833	     -0.21113348	     -0.00000001	      0.00000000	     29.05245169
      0.52974957	     -0.05377471	     -0.00040095	     -0.19561703	     -0.05732112	      0.88279506	     -0.00029922	     -0.21111867	     -0.00000001	      0.00000000	     28.94081087
      0.53090769	     -0.05378929	     -0.00040065	     -0.19563153	     -0.05731636	      0.88279565	     -0.00029995	     -0.21110695	     -0.00000001	      0.00000000	     29.00846124
      0.53206581	     -0.05380472	     -0.00039815	     -0.19564697	     -0.05731160	      0.88279618	     -0.00030069	     -0.21109538	     -0.00000001	      0.00000000	     28.93595463
      0.53355769	     -0.05382584	     -0.00039621	     -0.19566806	     -0.05730549	      0.88279680	     -0.00030164	     -0.21108071	     -0.00000001	      0.00000000	     28.95137370
      0.53504956	     -0.05384835	     -0.00039231	     -0.19569061	     -0.05729939	      0.88279733	     -0.00030261	     -0.21106628	     -0.00000001	      0.00000000	     28.82224748
      0.53617765	     -0.05386638	     -0.00039177	     -0.19570860	     -0.05729479	      0.88279768	     -0.00030336	     -0.21105553	     -0.00000001	      0.00000000	     28.89161203
      0.53730574	     -0.05388508	     -0.00038949	     -0.19572731	     -0.05729018	      0.88279798	     -0.00030411	     -0.21104490	     -0.00000001	      0.00000000	     28.82793401
      0.53885810	     -0.05391193	     -0.00038763	     -0.19575415	     -0.05728385	      0.88279832	     -0.00030515	     -0.21103049	     -0.00000001	      0.00000000	     28.84059898
      0.54041046	     -0.05393984	     -0.00038387	     -0.19578214	     -0.05727753	      0.88279856	     -0.00030620	     -0.21101629	     -0.00000001	      0.00000000	     28.69698724
      0.54149078	     -0.05395990	     -0.00038370	     -0.19580217	     -0.05727313	      0.88279867	     -0.00030694	     -0.21100654	     -0.00000001	      0.00000000	     28.77226008
      0.54257110	     -0.05398047	     -0.00038174	     -0.19582278	     -0.05726874	      0.88279874	     -0.00030769	     -0.21099689	     -0.00000001	      0.00000000	     28.71089055
      0.54422607	     -0.05401320	     -0.00037974	     -0.19585554	     -0.05726200	      0.88279877	     -0.00030884	     -0.21098229	     -0.00000001	     -0.00000000	     28.69956696
      0.54559790	     -0.05404138	     -0.00037712	     -0.19588379	     -0.05725641	      0.88279871	     -0.00030980	     -0.21097036	     -0.00000001	     -0.00000000	     28.59365883
      0.54696973	     -0.05407075	     -0.00037638	     -0.19591317	     -0.05725083	      0.88279858	     -0.00031077	     -0.21095859	     -0.00000001	     -0.00000000	     28.64850379
      0.54834156	     -0.05410103	     -0.00037339	     -0.19594355	     -0.05724523	      0.88279839	     -0.00031175	     -0.21094698	     -0.00000001	     -0.00000000	     28.48346576
      0.54956016	     -0.05412808	     -0.00037337	     -0.19597061	     -0.05724026	      0.88279816	     -0.00031262	     -0.21093679	     -0.00000001	     -0.00000000	     28.56089527
      0.55077877	     -0.05415519	     -0.00037175	     -0.19599778	     -0.05723528	      0.88279788	     -0.00031350	     -0.21092675	     -0.00000001	     -0.00000000	     28.43990272
      0.55199737	     -0.05418380	     -0.00037187	     -0.19602641	     -0.05723030	      0.88279755	     -0.00031438	     -0.21091687	     -0.00000001	     -0.00000000	     28.44427697
      0.55358476	     -0.05422188	     -0.00037063	     -0.19606457	     -0.05722379	      0.88279705	     -0.00031554	     -0.21090424	     -0.00000001	     -0.00000000	     28.30793403
      0.55482976	     -0.05425213	     -0.00037102	     -0.19609484	     -0.05721868	      0.88279660	     -0.00031645	     -0.21089453	     -0.00000001	     -0.00000000	     28.36786346
      0.55607477	     -0.05428289	     -0.00036980	     -0.19612568	     -0.05721356	      0.88279610	     -0.00031736	     -0.21088498	     -0.00000001	     -0.00000000	     28.24231575
      0.55731978	     -0.05431465	     -0.00036996	     -0.19615749	     -0.05720843	      0.88279555	     -0.00031828	     -0.21087559	     -0.00000001	     -0.00000000	     28.25040176
      0.55888691	     -0.05435538	     -0.00036868	     -0.19619834	     -0.05720195	      0.88279480	     -0.00031943	     -0.21086399	     -0.00000001	     -0.00000000	     28.10480853
      0.56011289	     -0.05438762	     -0.00036948	     -0.19623062	     -0.05719687	      0.88279417	     -0.00032034	     -0.21085505	     -0.00000001	     -0.00000000	     28.16867428
      0.56133887	     -0.05442018	     -0.00036849	     -0.19626328	     -0.05719177	      0.88279349	     -0.00032125	     -0.21084622	     -0.00000001	     -0.00000000	     28.04063272
      0.56256485	     -0.05445313	     -0.00036867	     -0.19629631	     -0.05718666	      0.88279278	     -0.00032216	     -0.21083748	     -0.00000001	     -0.00000000	     28.03306509
      0.56419844	     -0.05449775	     -0.00036757	     -0.19634109	     -0.05717982	      0.88279177	     -0.00032338	     -0.21082596	     -0.00000001	     -0.00000000	     27.87170691
      0.56541928	     -0.05453173	     -0.00036851	     -0.19637513	     -0.05717469	      0.88279097	     -0.00032428	     -0.21081744	     -0.00000001	     -0.00000000	     27.92486839
      0.56664012	     -0.05456627	     -0.00036783	     -0.19640980	     -0.05716954	      0.88279013	     -0.00032519	     -0.21080899	     -0.00000001	     -0.00000000	     27.78693114
      0.56812420	     -0.05460901	     -0.00036865	     -0.19645266	     -0.05716325	      0.88278907	     -0.00032629	     -0.21079882	     -0.00000001	     -0.00000000	     27.79749236
      0.56945020	     -0.05464784	     -0.00036772	     -0.19649165	     -0.05715761	      0.88278808	     -0.00032727	     -0.21078982	     -0.00000001	     -0.00000001	     27.59955524
      0.57077620	     -0.05468734	     -0.00036902	     -0.19653124	     -0.05715194	      0.88278706	     -0.00032824	     -0.21078091	     -0.00000001	     -0.00000001	     27.65007418
      0.57210220	     -0.05472743	     -0.00036812	     -0.19657150	     -0.05714624	      0.88278599	     -0.00032921	     -0.21077207	     -0.00000001	     -0.00000001	     27.43317373
      0.57342820	     -0.05476824	     -0.00036966	     -0.19661242	     -0.05714051	      0.88278489	     -0.00033018	     -0.21076332	     -0.00000001	     -0.00000001	     27.48949215
      0.57475421	     -0.05480993	     -0.00036880	     -0.19665431	     -0.05713476	      0.88278376	     -0.00033113	     -0.21075465	     -0.00000001	     -0.00000001	     27.24890107
      0.57608021	     -0.05485279	     -0.00037055	     -0.19669728	     -0.05712897	      0.88278259	     -0.00033209	     -0.21074608	     -0.00000001	     -0.00000001	     27.30810450
      0.57740621	     -0.05489688	     -0.00036980	     -0.19674157	     -0.05712315	      0.88278139	     -0.00033303	     -0.21073761	     -0.00000001	     -0.00000001	     27.04802472
      0.57873221	     -0.05494209	     -0.00037185	     -0.19678690	     -0.05711729	      0.88278015	     -0.00033396	     -0.21072926	     -0.00000001	     -0.00000001	     27.11390183
      0.58005822	     -0.05498847	     -0.00037125	     -0.19683350	     -0.05711140	      0.88277889	     -0.00033488	     -0.21072105	     -0.00000001	     -0.00000001	     26.83641357
      0.58138422	     -0.05503601	     -0.00037358	     -0.19688116	     -0.05710548	      0.88277759	     -0.00033580	     -0.21071298	     -0.00000001	     -0.00000001	     26.90521120
      0.58271022	     -0.05508446	     -0.00037313	     -0.19692984	     -0.05709951	      0.88277626	     -0.00033670	     -0.21070504	     -0.00000001	     -0.00000001	     26.61276320
      0.58403622	     -0.05513399	     -0.00037570	     -0.19697951	     -0.05709351	      0.88277490	     -0.00033758	     -0.21069726	     -0.00000001	     -0.00000001	     26.68420938
      0.58536222	     -0.05518436	     -0.00037547	     -0.19703012	     -0.05708746	      0.88277351	     -0.00033846	     -0.21068961	     -0.00000001	     -0.00000001	     26.37997600
      0.58668823	     -0.05523558	     -0.00037835	     -0.19708149	     -0.05708137	      0.88277209	     -0.00033932	     -0.21068210	     -0.00000001	     -0.00000001	     26.45389864
      0.58801423	     -0.05528714	     -0.00037844	     -0.19713329	     -0.05707524	      0.88277063	     -0.00034016	     -0.21067471	     -0.00000001	     -0.00000001	     26.14280921
      0.58934023	     -0.05533861	     -0.00038167	     -0.19718491	     -0.05706906	      0.88276915	     -0.00034099	     -0.21066743	     -0.00000001	     -0.00000001	     26.22628860
      0.59066623	     -0.05538955	     -0.00038216	     -0.19723611	     -0.05706284	      0.88276764	     -0.00034180	     -0.21066023	     -0.00000001	     -0.00000001	     25.91234773
      0.59199224	     -0.05543965	     -0.00038580	     -0.19728637	     -0.05705657	      0.88276610	     -0.00034260	     -0.21065309	     -0.00000001	     -0.00000001	     26.00670424
      0.59331824	     -0.05548853	     -0.00038676	     -0.19733551	     -0.05705025	      0.88276453	     -0.00034337	     -0.21064597	     -0.00000001	     -0.00000001	     25.68832102
      0.59464424	     -0.05553618	     -0.00039081	     -0.19738332	     -0.05704388	      0.88276293	     -0.00034413	     -0.21063886	     -0.00000001	     -0.00000001	     25.79222787
      0.59597024	     -0.05558214	     -0.00039226	     -0.19742954	     -0.05703746	      0.88276131	     -0.00034487	     -0.21063173	     -0.00000001	     -0.00000001	     25.47116372
      0.59729624	     -0.05562619	     -0.00039668	     -0.19747376	     -0.05703098	      0.88275965	     -0.00034560	     -0.21062458	     -0.00000001	     -0.00000001	     25.58867366
      0.59862225	     -0.05566794	     -0.00039856	     -0.19751577	     -0.05702445	      0.88275797	     -0.00034630	     -0.21061739	     -0.00000001	     -0.00000001	     25.26976078
      0.59994825	     -0.05570732	     -0.00040324	     -0.19755532	     -0.05701787	      0.88275627	     -0.00034698	     -0.21061014	     -0.00000001	     -0.00000001	     25.40053462
      0.60127425	     -0.05574412	     -0.00040554	     -0.19759238	     -0.05701124	      0.88275454	     -0.00034764	     -0.21060282	     -0.00000001	     -0.00000001	     25.08743129
      0.60260025	     -0.05577821	     -0.00041050	     -0.19762665	     -0.05700454	      0.88275279	     -0.00034828	     -0.21059543	     -0.00000001	     -0.00000001	     25.23019282
      0.60392625	     -0.05580924	     -0.00041316	     -0.19765794	     -0.05699780	      0.88275102	     -0.00034890	     -0.21058796	     -0.00000001	     -0.00000001	     24.92464859
      0.60525226	     -0.05583719	     -0.00041824	     -0.19768607	     -0.05699099	      0.88274923	     -0.00034950	     -0.21058041	     -0.00000001	     -0.00000001	     25.07341064
      0.60657826	     -0.05586187	     -0.00042111	     -0.19771100	     -0.05698413	      0.88274742	     -0.00035007	     -0.21057276	     -0.00000001	     -0.00000001	     24.77751658
      0.60790426	     -0.05588331	     -0.00042625	     -0.19773263	     -0.05697721	      0.88274559	     -0.00035062	     -0.21056503	     -0.00000001	     -0.00000001	     24.93020671
      0.60923026	     -0.05590152	     -0.00042928	     -0.19775110	     -0.05697024	      0.88274375	     -0.00035115	     -0.21055721	     -0.00000001	     -0.00000001	     24.64542250
      0.61055627	     -0.05591679	     -0.00043442	     -0.19776656	     -0.05696321	      0.88274190	     -0.00035166	     -0.21054930	     -0.00000001	     -0.00000001	     24.79579271
      0.61188227	     -0.05592907	     -0.00043755	     -0.19777909	     -0.05695612	      0.88274004	     -0.00035214	     -0.21054132	     -0.00000001	     -0.00000001	     24.52390666
      0.61320827	     -0.05593822	     -0.00044260	     -0.19778843	     -0.05694897	      0.88273818	     -0.00035260	     -0.21053327	     -0.00000001	     -0.00000001	     24.67229198
      0.61453427	     -0.05594427	     -0.00044572	     -0.19779473	     -0.05694177	      0.88273631	     -0.00035303	     -0.21052515	     -0.00000001	     -0.00000001	     24.41677704
      0.61586027	     -0.05594737	     -0.00045063	     -0.19779803	     -0.05693451	      0.88273443	     -0.00035344	     -0.21051698	     -0.00000001	     -0.00000001	     24.56084499
      0.61718628	     -0.05594743	     -0.00045368	     -0.19779834	     -0.05692720	      0.88273255	     -0.00035383	     -0.21050874	     -0.00000001	     -0.00000001	     24.32233592
      0.61851228	     -0.05594462	     -0.00045839	     -0.19779573	     -0.05691983	      0.88273068	     -0.00035419	     -0.21050043	     -0.00000001	     -0.00000001	     24.46182749
      0.61983828	     -0.05593886	     -0.00046131	     -0.19779021	     -0.05691241	      0.88272881	     -0.00035452	     -0.21049207	     -0.00000001	     -0.00000001	     24.23973867
      0.62116428	     -0.05593023	     -0.00046578	     -0.19778179	     -0.05690493	      0.88272695	     -0.00035483	     -0.21048364	     -0.00000001	     -0.00000001	     24.37551379
      0.62249028	     -0.05591876	     -0.00046850	     -0.19777056	     -0.05689740	      0.88272509	     -0.00035512	     -0.21047514	     -0.00000001	     -0.00000001	     24.17053430
      0.62381629	     -0.05590457	     -0.00047271	     -0.19775658	     -0.05688981	      0.88272324	     -0.00035538	     -0.21046656	     -0.00000001	     -0.00000001	     24.30640460
      0.62514229	     -0.05588785	     -0.00047523	     -0.19774011	     -0.05688218	      0.88272141	     -0.00035561	     -0.21045790	     -0.00000001	     -0.00000001	     24.11766937
      0.62646829	     -0.05586870	     -0.00047920	     -0.19772116	     -0.05687449	      0.88271959	     -0.00035582	     -0.21044917	     -0.00000001	     -0.00000001	     24.25548559
      0.62779429	     -0.05584716	     -0.00048153	     -0.19769987	     -0.05686675	      0.88271779	     -0.00035600	     -0.21044035	     -0.00000001	     -0.00000001	     24.08261764
      0.62912030	     -0.05582362	     -0.00048532	     -0.19767652	     -0.05685896	      0.88271601	     -0.00035615	     -0.21043146	     -0.00000001	     -0.00000001	     24.22128792
      0.63044630	     -0.05579823	     -0.00048750	     -0.19765137	     -0.05685112	      0.88271425	     -0.00035628	     -0.21042250	     -0.00000001	     -0.00000001	     24.05894440
      0.63177230	     -0.05577094	     -0.00049110	     -0.19762427	     -0.05684323	      0.88271250	     -0.00035639	     -0.21041347	     -0.00000001	     -0.00000001	     24.20075740
      0.63309830	     -0.05574157	     -0.00049306	     -0.19759513	     -0.05683530	      0.88271079	     -0.00035646	     -0.21040438	     -0.00000001	     -0.00000001	     24.05102334
      0.63442430	     -0.05571010	     -0.00049642	     -0.19756385	     -0.05682731	      0.88270910	     -0.00035652	     -0.21039521	     -0.00000001	     -0.00000001	     24.19872746
      0.63575031	     -0.05567652	     -0.00049811	     -0.19753050	     -0.05681929	      0.88270743	     -0.00035654	     -0.21038596	     -0.00000001	     -0.00000001	     24.05703931
      0.63707631	     -0.05564048	     -0.00050121	     -0.19749463	     -0.05681122	      0.88270579	     -0.00035654	     -0.21037663	     -0.00000001	     -0.00000001	     24.21296034
      0.63840231	     -0.05560122	     -0.00050253	     -0.19745561	     -0.05680310	      0.88270419	     -0.00035652	     -0.21036717	     -0.00000001	     -0.00000001	     24.08205235
      0.63972831	     -0.05555755	     -0.00050525	     -0.19741211	     -0.05679494	      0.88270261	     -0.00035647	     -0.21035755	     -0.00000001	     -0.00000001	     24.26174834
      0.64105431	     -0.05550787	     -0.00050604	     -0.19736266	     -0.05678674	      0.88270107	     -0.00035640	     -0.21034767	     -0.00000001	     -0.00000001	     24.15884191
      0.64238032	     -0.05545168	     -0.00050835	     -0.19730664	     -0.05677850	      0.88269956	     -0.00035630	     -0.21033744	     -0.00000001	     -0.00000001	     24.37040117
      0.64370632	     -0.05538970	     -0.00050873	     -0.19724489	     -0.05677022	      0.88269808	     -0.00035617	     -0.21032679	     -0.00000001	     -0.00000001	     24.27310168
      0.64503232	     -0.05532269	     -0.00051081	     -0.19717805	     -0.05676191	      0.88269665	     -0.00035603	     -0.21031567	     -0.00000001	     -0.00000001	     24.49550268
      0.64635832	     -0.05525099	     -0.00051072	     -0.19710656	     -0.05675355	      0.88269526	     -0.00035585	     -0.21030409	     -0.00000001	     -0.00000001	     24.38924622
      0.64768433	     -0.05517564	     -0.00051248	     -0.19703135	     -0.05674517	      0.88269391	     -0.00035566	     -0.21029205	     -0.00000001	     -0.00000001	     24.62648095
      0.64901033	     -0.05509668	     -0.00051176	     -0.19695259	     -0.05673676	      0.88269261	     -0.00035544	     -0.21027959	     -0.00000001	     -0.00000001	     24.50716315
      0.65033633	     -0.05501451	     -0.00051309	     -0.19687055	     -0.05672831	      0.88269136	     -0.00035519	     -0.21026673	     -0.00000001	     -0.00000001	     24.77494914
      0.65166233	     -0.05492859	     -0.00051155	     -0.19678483	     -0.05671984	      0.88269017	     -0.00035493	     -0.21025348	     -0.00000001	     -0.00000001	     24.64406056
      0.65298833	     -0.05483834	     -0.00051242	     -0.19669469	     -0.05671135	      0.88268902	     -0.00035463	     -0.21023984	     -0.00000001	     -0.00000001	     24.96500971
      0.65431434	     -0.05474428	     -0.00051005	     -0.19660081	     -0.05670284	      0.88268794	     -0.00035432	     -0.21022580	     -0.00000001	     -0.00000001	     24.81492319
      0.65550645	     -0.05465750	     -0.00051060	     -0.19651411	     -0.05669517	      0.88268702	     -0.00035401	     -0.21021285	     -0.00000001	     -0.00000001	     25.10421684
      0.65669856	     -0.05456916	     -0.00050927	     -0.19642588	     -0.05668750	      0.88268615	     -0.00035369	     -0.21019962	     -0.00000001	     -0.00000000	     25.09403255
      0.65789068	     -0.05447867	     -0.00050900	     -0.19633544	     -0.05667981	      0.88268533	     -0.00035335	     -0.21018616	     -0.00000001	     -0.00000000	     25.25943360
      0.65953045	     -0.05435023	     -0.00050701	     -0.19620712	     -0.05666922	      0.88268430	     -0.00035284	     -0.21016726	     -0.00000001	     -0.00000000	     25.29565819
      0.66074977	     -0.05425336	     -0.00050680	     -0.19611028	     -0.05666134	      0.88268359	     -0.00035245	     -0.21015296	     -0.00000001	     -0.00000000	     25.54430329
      0.66196909	     -0.05415471	     -0.00050466	     -0.19601170	     -0.05665345	      0.88268295	     -0.00035203	     -0.21013848	     -0.00000001	     -0.00000000	     25.55315406
      0.66318841	     -0.05405375	     -0.00050340	     -0.19591077	     -0.05664557	      0.88268237	     -0.00035159	     -0.21012381	     -0.00000001	     -0.00000000	     25.74344906
      0.66479066	     -0.05391955	     -0.00050010	     -0.19577663	     -0.05663522	      0.88268170	     -0.00035099	     -0.21010429	     -0.00000001	     -0.00000000	     25.77111035
      0.66597461	     -0.05382119	     -0.00049943	     -0.19567823	     -0.05662757	      0.88268127	     -0.00035052	     -0.21008978	     -0.00000001	     -0.00000000	     26.04855392
      0.66715856	     -0.05372316	     -0.00049717	     -0.19558021	     -0.05661993	      0.88268091	     -0.00035004	     -0.21007524	     -0.00000001	     -0.00000000	     26.06895012
      0.66863166	     -0.05360058	     -0.00049572	     -0.19545756	     -0.05661043	      0.88268053	     -0.00034941	     -0.21005719	     -0.00000001	     -0.00000000	     26.33746934
      0.66993584	     -0.05349034	     -0.00049260	     -0.19534731	     -0.05660204	      0.88268027	     -0.00034883	     -0.21004124	     -0.00000001	     -0.00000000	     26.30766781
      0.67124002	     -0.05337965	     -0.00049169	     -0.19523652	     -0.05659366	      0.88268008	     -0.00034823	     -0.21002532	     -0.00000001	     -0.00000000	     26.63296895
      0.67254421	     -0.05326945	     -0.00048864	     -0.19512626	     -0.05658530	      0.88267996	     -0.00034761	     -0.21000949	     -0.00000001	     -0.00000000	     26.56746057
      0.67384839	     -0.05315956	     -0.00048825	     -0.19501622	     -0.05657696	      0.88267990	     -0.00034696	     -0.20999377	     -0.00000001	     -0.00000000	     26.93199058
      0.67515258	     -0.05305040	     -0.00048521	     -0.19490697	     -0.05656865	      0.88267991	     -0.00034630	     -0.20997823	     -0.00000001	      0.00000000	     26.82285429
      0.67645676	     -0.05294111	     -0.00048523	     -0.19479748	     -0.05656036	      0.88267998	     -0.00034562	     -0.20996287	     -0.00000001	      0.00000000	     27.23436179
      0.67761573	     -0.05284225	     -0.00048215	     -0.19469853	     -0.05655301	      0.88268009	     -0.00034499	     -0.20994938	     -0.00000001	      0.00000000	     27.12785566
      0.67877469	     -0.05274259	     -0.00048087	     -0.19459871	     -0.05654569	      0.88268026	     -0.00034435	     -0.20993599	     -0.00000001	      0.00000000	     27.35296392
      0.68018320	     -0.05262188	     -0.00047788	     -0.19447782	     -0.05653682	      0.88268052	     -0.00034356	     -0.20991987	     -0.00000001	      0.00000000	     27.39651267
      0.68159171	     -0.05250149	     -0.00047675	     -0.19435719	     -0.05652799	      0.88268084	     -0.00034273	     -0.20990395	     -0.00000001	      0.00000000	     27.73324889
      0.68275632	     -0.05240141	     -0.00047355	     -0.19425695	     -0.05652073	      0.88268116	     -0.00034204	     -0.20989094	     -0.00000001	      0.00000000	     27.67253335
      0.68392093	     -0.05229995	     -0.00047208	     -0.19415527	     -0.05651349	      0.88268151	     -0.00034133	     -0.20987804	     -0.00000001	      0.00000000	     27.89763810
      0.68534207	     -0.05217451	     -0.00046866	     -0.19402961	     -0.05650471	      0.88268201	     -0.00034044	     -0.20986239	     -0.00000001	      0.00000000	     27.97907820
      0.68676322	     -0.05204865	     -0.00046737	     -0.19390343	     -0.05649598	      0.88268256	     -0.00033953	     -0.20984680	     -0.00000001	      0.00000000	     28.33889008
      0.68787740	     -0.05195007	     -0.00046408	     -0.19380466	     -0.05648917	      0.88268303	     -0.00033880	     -0.20983462	     -0.00000001	      0.00000000	     28.32550249
      0.68899157	     -0.05185163	     -0.00046258	     -0.19370595	     -0.05648239	      0.88268354	     -0.00033805	     -0.20982249	     -0.00000001	      0.00000000	     28.53209976
      0.69047203	     -0.05172122	     -0.00045922	     -0.19357522	     -0.05647345	      0.88268427	     -0.00033705	     -0.20980642	     -0.00000001	      0.00000000	     28.69267137
      0.69195249	     -0.05159095	     -0.00045763	     -0.19344454	     -0.05646457	      0.88268506	     -0.00033602	     -0.20979041	     -0.00000001	      0.00000000	     29.05397130
      0.69301584	     -0.05149726	     -0.00045405	     -0.19335063	     -0.05645824	      0.88268567	     -0.00033527	     -0.20977891	     -0.00000001	      0.00000000	     29.10888407
      0.69407919	     -0.05140392	     -0.00045212	     -0.19325699	     -0.05645195	      0.88268630	     -0.00033451	     -0.20976742	     -0.00000001	      0.00000000	     29.31395737
      0.69564466	     -0.05126780	     -0.00044809	     -0.19312046	     -0.05644276	      0.88268730	     -0.00033337	     -0.20975048	     -0.00000001	      0.00000000	     29.55904021
      0.69695618	     -0.05115395	     -0.00044553	     -0.19300621	     -0.05643513	      0.88268819	     -0.00033240	     -0.20973629	     -0.00000001	      0.00000000	     29.83661046
      0.69826770	     -0.05104036	     -0.00044077	     -0.19289228	     -0.05642757	      0.88268912	     -0.00033141	     -0.20972206	     -0.00000001	      0.00000000	     30.03723649
      0.69957921	     -0.05093001	     -0.00043856	     -0.19278149	     -0.05642008	      0.88269011	     -0.00033041	     -0.20970786	     -0.00000001	      0.00000001	     30.31954172
      0.70089073	     -0.05082236	     -0.00043345	     -0.19267347	     -0.05641266	      0.88269114	     -0.00032940	     -0.20969375	     -0.00000001	      0.00000001	     30.51879149
      0.70200620	     -0.05073334	     -0.00043197	     -0.19258403	     -0.05640641	      0.88269206	     -0.00032853	     -0.20968182	     -0.00000001	      0.00000001	     30.75133787
      0.70312168	     -0.05064631	     -0.00042863	     -0.19249662	     -0.05640021	      0.88269302	     -0.00032765	     -0.20966999	     -0.00000001	      0.00000001	     30.94763044
      0.70453999	     -0.05053830	     -0.00042574	     -0.19238808	     -0.05639242	      0.88269428	     -0.00032652	     -0.20965509	     -0.00000001	      0.00000001	     31.22514104
      0.70595831	     -0.05043273	     -0.00042077	     -0.19228202	     -0.05638472	      0.88269560	     -0.00032538	     -0.20964035	     -0.00000001	      0.00000001	     31.47417221
      0.70706552	     -0.05035209	     -0.00041900	     -0.19220092	     -0.05637877	      0.88269668	     -0.00032448	     -0.20962896	     -0.00000001	      0.00000001	     31.68145150
      0.70817273	     -0.05027337	     -0.00041534	     -0.19212179	     -0.05637289	      0.88269778	     -0.00032358	     -0.20961765	     -0.00000001	      0.00000001	     31.86437005
      0.70962074	     -0.05017371	     -0.00041186	     -0.19202153	     -0.05636529	      0.88269928	     -0.00032239	     -0.20960305	     -0.00000001	      0.00000001	     32.12761721
      0.71106874	     -0.05007613	     -0.00040623	     -0.19192341	     -0.05635780	      0.88270084	     -0.00032120	     -0.20958864	     -0.00000001	      0.00000001	     32.38077042
      0.71211870	     -0.05000670	     -0.00040455	     -0.19185350	     -0.05635244	      0.88270201	     -0.00032033	     -0.20957830	     -0.00000001	      0.00000001	     32.56551574
      0.71316866	     -0.04993830	     -0.00040107	     -0.19178466	     -0.05634714	      0.88270320	     -0.00031945	     -0.20956805	     -0.00000001	      0.00000001	     32.74069130
      0.71470509	     -0.04984136	     -0.00039709	     -0.19168704	     -0.05633949	      0.88270500	     -0.00031817	     -0.20955320	     -0.00000001	      0.00000001	     33.00446381
      0.71600135	     -0.04976318	     -0.00039265	     -0.19160830	     -0.05633314	      0.88270656	     -0.00031709	     -0.20954086	     -0.00000001	      0.00000001	     33.20224457
      0.71729761	     -0.04968951	     -0.00039040	     -0.19153399	     -0.05632689	      0.88270816	     -0.00031601	     -0.20952873	     -0.00000001	      0.00000001	     33.41876597
      0.71859387	     -0.04961935	     -0.00038586	     -0.19146325	     -0.05632074	      0.88270981	     -0.00031493	     -0.20951687	     -0.00000001	      0.00000001	     33.60333209
      0.71989013	     -0.04955362	     -0.00038456	     -0.19139683	     -0.05631468	      0.88271149	     -0.00031385	     -0.20950530	     -0.00000001	      0.00000001	     33.82579926
      0.72098618	     -0.04950061	     -0.00038069	     -0.19134331	     -0.05630964	      0.88271294	     -0.00031293	     -0.20949576	     -0.00000001	      0.00000001	     33.96113436
      0.72208223	     -0.04945033	     -0.00037897	     -0.19129245	     -0.05630468	      0.88271442	     -0.00031203	     -0.20948646	     -0.00000001	      0.00000001	     34.13039870
      0.72349389	     -0.04938876	     -0.00037539	     -0.19123017	     -0.05629839	      0.88271636	     -0.00031086	     -0.20947483	     -0.00000001	      0.00000001	     34.32830755
      0.72490555	     -0.04933305	     -0.00037385	     -0.19117367	     -0.05629222	      0.88271833	     -0.00030970	     -0.20946360	     -0.00000001	      0.00000001	     34.53965626
      0.72599985	     -0.04929409	     -0.00037033	     -0.19113417	     -0.05628753	      0.88271989	     -0.00030881	     -0.20945523	     -0.00000001	      0.00000001	     34.64665274
      0.72709414	     -0.04926004	     -0.00036892	     -0.19109950	     -0.05628291	      0.88272146	     -0.00030792	     -0.20944718	     -0.00000001	      0.00000001	     34.77412994
      0.72853395	     -0.04922193	     -0.00036596	     -0.19106061	     -0.05627696	      0.88272356	     -0.00030676	     -0.20943715	     -0.00000001	      0.00000001	     34.92012824
      0.72997377	     -0.04919119	     -0.00036528	     -0.19102901	     -0.05627113	      0.88272569	     -0.00030561	     -0.20942780	     -0.00000001	      0.00000001	     35.09242350
      0.73101615	     -0.04917218	     -0.00036220	     -0.19100946	     -0.05626700	      0.88272724	     -0.00030479	     -0.20942147	     -0.00000001	      0.00000001	     35.15254100
      0.73205854	     -0.04915718	     -0.00036113	     -0.19099385	     -0.05626294	      0.88272881	     -0.00030398	     -0.20941551	     -0.00000001	      0.00000001	     35.24367298
      0.73358474	     -0.04914100	     -0.00035894	     -0.19097681	     -0.05625712	      0.88273112	     -0.00030280	     -0.20940745	     -0.00000001	      0.00000001	     35.37090508
      0.73487831	     -0.04913254	     -0.00035865	     -0.19096756	     -0.05625230	      0.88273308	     -0.00030182	     -0.20940123	     -0.00000001	      0.00000001	     35.48445000
      0.73617189	     -0.04912784	     -0.00035661	     -0.19096213	     -0.05624759	      0.88273505	     -0.00030085	     -0.20939555	     -0.00000001	      0.00000001	     35.56819769
      0.73746547	     -0.04912829	     -0.00035739	     -0.19096176	     -0.05624299	      0.88273702	     -0.00029990	     -0.20939040	     -0.00000001	      0.00000001	     35.67357165
      0.73862381	     -0.04913088	     -0.00035535	     -0.19096371	     -0.05623896	      0.88273879	     -0.00029907	     -0.20938625	     -0.00000001	      0.00000001	     35.71430079
      0.73978216	     -0.04913714	     -0.00035569	     -0.19096926	     -0.05623502	      0.88274055	     -0.00029824	     -0.20938249	     -0.00000001	      0.00000001	     35.78440903
      0.74094051	     -0.04914528	     -0.00035455	     -0.19097673	     -0.05623117	      0.88274231	     -0.00029743	     -0.20937913	     -0.00000001	      0.00000001	     35.83069594
      0.74242804	     -0.04916006	     -0.00035495	     -0.19099062	     -0.05622634	      0.88274455	     -0.00029642	     -0.20937535	     -0.00000001	      0.00000001	     35.91821313
      0.74360793	     -0.04917327	     -0.00035334	     -0.19100317	     -0.05622261	      0.88274631	     -0.00029563	     -0.20937276	     -0.00000001	      0.00000001	     35.94522315
      0.74478783	     -0.04918983	     -0.00035405	     -0.19101902	     -0.05621897	      0.88274807	     -0.00029486	     -0.20937052	     -0.00000001	      0.00000001	     36.00363191
      0.74596772	     -0.04920771	     -0.00035330	     -0.19103623	     -0.05621542	      0.88274980	     -0.00029411	     -0.20936860	     -0.00000001	      0.00000001	     36.03414906
      0.74743994	     -0.04923439	     -0.00035464	     -0.19106201	     -0.05621110	      0.88275194	     -0.00029320	     -0.20936667	     -0.00000001	      0.00000001	     36.11194912
      0.74860121	     -0.04925614	     -0.00035373	     -0.19108312	     -0.05620779	      0.88275361	     -0.00029249	     -0.20936549	     -0.00000001	      0.00000001	     36.12766870
      0.74976247	     -0.04928113	     -0.00035542	     -0.19110740	     -0.05620456	      0.88275526	     -0.00029181	     -0.20936460	     -0.00000001	      0.00000001	     36.18650840
      0.75092373	     -0.04930651	     -0.00035580	     -0.19113211	     -0.05620142	      0.88275688	     -0.00029115	     -0.20936399	     -0.00000001	      0.00000001	     36.21893361
      0.75245629	     -0.04934367	     -0.00035852	     -0.19116834	     -0.05619739	      0.88275899	     -0.00029031	     -0.20936356	     -0.00000001	      0.00000001	     36.29756889
      0.75360948	     -0.04937138	     -0.00035848	     -0.19119541	     -0.05619445	      0.88276054	     -0.00028969	     -0.20936352	     -0.00000001	      0.00000001	     36.30062052
      0.75476267	     -0.04940245	     -0.00036081	     -0.19122578	     -0.05619159	      0.88276208	     -0.00028910	     -0.20936371	     -0.00000001	      0.00000001	     36.33975598
      0.75615981	     -0.04944002	     -0.00036174	     -0.19126258	     -0.05618822	      0.88276390	     -0.00028841	     -0.20936422	     -0.00000001	      0.00000001	     36.35871635
      0.75740930	     -0.04947749	     -0.00036517	     -0.19129928	     -0.05618531	      0.88276550	     -0.00028782	     -0.20936493	     -0.00000001	      0.00000001	     36.40565540
      0.75865878	     -0.04951322	     -0.00036580	     -0.19133433	     -0.05618249	      0.88276708	     -0.00028725	     -0.20936588	     -0.00000001	      0.00000001	     36.40693679
      0.75990827	     -0.04955327	     -0.00036979	     -0.19137361	     -0.05617976	      0.88276862	     -0.00028671	     -0.20936703	     -0.00000001	      0.00000001	     36.45125698
      0.76115775	     -0.04959072	     -0.00037067	     -0.19141039	     -0.05617711	      0.88277013	     -0.00028619	     -0.20936838	     -0.00000001	      0.00000001	     36.44744738
      0.76240724	     -0.04963309	     -0.00037520	     -0.19145198	     -0.05617455	      0.88277161	     -0.00028570	     -0.20936990	     -0.00000001	      0.00000001	     36.48310665
      0.76365672	     -0.04967206	     -0.00037628	     -0.19149030	     -0.05617208	      0.88277307	     -0.00028524	     -0.20937160	     -0.00000001	      0.00000001	     36.47550079
      0.76490621	     -0.04971647	     -0.00038133	     -0.19153393	     -0.05616970	      0.88277450	     -0.00028480	     -0.20937343	     -0.00000001	      0.00000001	     36.50377467
      0.76615569	     -0.04975663	     -0.00038250	     -0.19157345	     -0.05616740	      0.88277591	     -0.00028439	     -0.20937541	     -0.00000001	      0.00000001	     36.49362415
      0.76740518	     -0.04980292	     -0.00038793	     -0.19161896	     -0.05616518	      0.88277729	     -0.00028400	     -0.20937750	     -0.00000001	      0.00000001	     36.51032893
      0.76865466	     -0.04984418	     -0.00038886	     -0.19165960	     -0.05616305	      0.88277864	     -0.00028365	     -0.20937973	     -0.00000001	      0.00000001	     36.48559948
      0.76990415	     -0.04989249	     -0.00039428	     -0.19170715	     -0.05616100	      0.88277998	     -0.00028332	     -0.20938204	     -0.00000001	      0.00000001	     36.48879664
      0.77115363	     -0.04993500	     -0.00039464	     -0.19174908	     -0.05615904	      0.88278129	     -0.00028301	     -0.20938449	     -0.00000001	      0.00000001	     36.45154749
      0.77227781	     -0.04997994	     -0.00039903	     -0.19179336	     -0.05615734	      0.88278246	     -0.00028277	     -0.20938675	     -0.00000001	      0.00000001	     36.42738281
      0.77340199	     -0.05002129	     -0.00040038	     -0.19183417	     -0.05615571	      0.88278361	     -0.00028254	     -0.20938909	     -0.00000001	      0.00000001	     36.39463328
      0.77476278	     -0.05007513	     -0.00040402	     -0.19188730	     -0.05615382	      0.88278498	     -0.00028230	     -0.20939200	     -0.00000001	      0.00000001	     36.36789081
      0.77612358	     -0.05012594	     -0.00040497	     -0.19193748	     -0.05615202	      0.88278633	     -0.00028209	     -0.20939500	     -0.00000001	      0.00000001	     36.33665650
      0.77727417	     -0.05017430	     -0.00040889	     -0.19198522	     -0.05615058	      0.88278746	     -0.00028194	     -0.20939758	     -0.00000001	      0.00000001	     36.30334672
      0.77842477	     -0.05021919	     -0.00041006	     -0.19202959	     -0.05614920	      0.88278858	     -0.00028181	     -0.20940023	     -0.00000001	      0.00000001	     36.26698686
      0.77957536	     -0.05026712	     -0.00041288	     -0.19207695	     -0.05614788	      0.88278968	     -0.00028171	     -0.20940292	     -0.00000001	      0.00000001	     36.23358315
      0.78112377	     -0.05032960	     -0.00041478	     -0.19213874	     -0.05614621	      0.88279114	     -0.00028161	     -0.20940663	     -0.00000001	      0.00000001	     36.19233874
      0.78229270	     -0.05038111	     -0.00041856	     -0.19218967	     -0.05614502	      0.88279222	     -0.00028157	     -0.20940946	     -0.00000001	      0.00000001	     36.14941522
      0.78346164	     -0.05042938	     -0.00041991	     -0.19223744	     -0.05614390	      0.88279330	     -0.00028154	     -0.20941235	     -0.00000001	      0.00000001	     36.10913283
      0.78463057	     -0.05048078	     -0.00042290	     -0.19228829	     -0.05614284	      0.88279435	     -0.00028155	     -0.20941526	     -0.00000001	      0.00000001	     36.06576620
      0.78617476	     -0.05054622	     -0.00042481	     -0.19235309	     -0.05614153	      0.88279573	     -0.00028160	     -0.20941917	     -0.00000001	      0.00000001	     36.01961853
      0.78732759	     -0.05059960	     -0.00042863	     -0.19240592	     -0.05614062	      0.88279674	     -0.00028166	     -0.20942211	     -0.00000001	      0.00000001	     35.96368136
      0.78848042	     -0.05064969	     -0.00043005	     -0.19245556	     -0.05613977	      0.88279774	     -0.00028175	     -0.20942509	     -0.00000001	      0.00000001	     35.91889533
      0.78989383	     -0.05071540	     -0.00043399	     -0.19252065	     -0.05613880	      0.88279894	     -0.00028189	     -0.20942875	     -0.00000001	      0.00000001	     35.86041250
      0.79115963	     -0.05077076	     -0.00043510	     -0.19257554	     -0.05613801	      0.88279999	     -0.00028204	     -0.20943208	     -0.00000001	      0.00000001	     35.81947052
      0.79242543	     -0.05083155	     -0.00043929	     -0.19263578	     -0.05613728	      0.88280102	     -0.00028223	     -0.20943540	     -0.00000001	      0.00000001	     35.75837104
      0.79369123	     -0.05088699	     -0.00044009	     -0.19269079	     -0.05613661	      0.88280204	     -0.00028245	     -0.20943875	     -0.00000001	      0.00000001	     35.71949923
      0.79495703	     -0.05094856	     -0.00044443	     -0.19275182	     -0.05613600	      0.88280302	     -0.00028270	     -0.20944206	     -0.00000001	      0.00000001	     35.65220917
      0.79622283	     -0.05100436	     -0.00044507	     -0.19280721	     -0.05613545	      0.88280399	     -0.00028297	     -0.20944537	     -0.00000001	      0.00000001	     35.61499453
      0.79748863	     -0.05106729	     -0.00044976	     -0.19286962	     -0.05613496	      0.88280493	     -0.00028328	     -0.20944864	     -0.00000001	      0.00000000	     35.53922449
      0.79875443	     -0.05112339	     -0.00045008	     -0.19292535	     -0.05613453	      0.88280584	     -0.00028361	     -0.20945192	     -0.00000001	      0.00000000	     35.50398555
      0.80002023	     -0.05118735	     -0.00045491	     -0.19298880	     -0.05613415	      0.88280673	     -0.00028397	     -0.20945514	     -0.00000001	      0.00000000	     35.42174408
      0.80128603	     -0.05124361	     -0.00045493	     -0.19304474	     -0.05613382	      0.88280759	     -0.00028436	     -0.20945837	     -0.00000001	      0.00000000	     35.39135598
      0.80255183	     -0.05130827	     -0.00045975	     -0.19310892	     -0.05613355	      0.88280842	     -0.00028478	     -0.20946153	     -0.00000001	      0.00000000	     35.30777641
      0.80368385	     -0.05135928	     -0.00045985	     -0.19315965	     -0.05613335	      0.88280913	     -0.00028518	     -0.20946435	     -0.00000001	      0.00000000	     35.26736249
      0.80481587	     -0.05141513	     -0.00046278	     -0.19321513	     -0.05613318	      0.88280982	     -0.00028560	     -0.20946713	     -0.00000001	      0.00000000	     35.20291924
      0.80620737	     -0.05148053	     -0.00046428	     -0.19328017	     -0.05613303	      0.88281062	     -0.00028614	     -0.20947050	     -0.00000001	      0.00000000	     35.15172598
      0.80759887	     -0.05155013	     -0.00046828	     -0.19334934	     -0.05613294	      0.88281139	     -0.00028672	     -0.20947380	     -0.00000001	      0.00000000	     35.07818134
      0.80876432	     -0.05160334	     -0.00046851	     -0.19340230	     -0.05613290	      0.88281199	     -0.00028723	     -0.20947653	     -0.00000001	      0.00000000	     35.03788551
      0.80992977	     -0.05166070	     -0.00047138	     -0.19345934	     -0.05613289	      0.88281256	     -0.00028777	     -0.20947920	     -0.00000001	      0.00000000	     34.97265630
      0.81109521	     -0.05171514	     -0.00047262	     -0.19351353	     -0.05613292	      0.88281310	     -0.00028832	     -0.20948181	     -0.00000001	      0.00000000	     34.92665450
      0.81268700	     -0.05179170	     -0.00047610	     -0.19358969	     -0.05613301	      0.88281378	     -0.00028912	     -0.20948526	     -0.00000001	      0.00000000	     34.85379202
      0.81387477	     -0.05184463	     -0.00047636	     -0.19364241	     -0.05613312	      0.88281424	     -0.00028974	     -0.20948774	     -0.00000001	      0.00000000	     34.81219156
      0.81506255	     -0.05190076	     -0.00047898	     -0.19369827	     -0.05613325	      0.88281466	     -0.00029038	     -0.20949011	     -0.00000001	      0.00000000	     34.75169426
      0.81625033	     -0.05195384	     -0.00047997	     -0.19375116	     -0.05613342	      0.88281504	     -0.00029104	     -0.20949239	     -0.00000001	      0.00000000	     34.70696298
      0.81783124	     -0.05202650	     -0.00048327	     -0.19382349	     -0.05613368	      0.88281549	     -0.00029196	     -0.20949524	     -0.00000001	      0.00000000	     34.64413879
      0.81900287	     -0.05207596	     -0.00048348	     -0.19387280	     -0.05613390	      0.88281578	     -0.00029266	     -0.20949724	     -0.00000001	      0.00000000	     34.60241822
      0.82017449	     -0.05212845	     -0.00048624	     -0.19392506	     -0.05613414	      0.88281602	     -0.00029338	     -0.20949910	     -0.00000001	      0.00000000	     34.54936081
      0.82161669	     -0.05218929	     -0.00048747	     -0.19398570	     -0.05613448	      0.88281626	     -0.00029430	     -0.20950124	     -0.00000001	      0.00000000	     34.49996613
      0.82290401	     -0.05224633	     -0.00049092	     -0.19404251	     -0.05613480	      0.88281643	     -0.00029514	     -0.20950298	     -0.00000001	      0.00000000	     34.44964612
      0.82419133	     -0.05229808	     -0.00049114	     -0.19409414	     -0.05613515	      0.88281654	     -0.00029601	     -0.20950460	     -0.00000001	      0.00000000	     34.40437463
      0.82547865	     -0.05235316	     -0.00049417	     -0.19414901	     -0.05613552	      0.88281660	     -0.00029690	     -0.20950605	     -0.00000001	      0.00000000	     34.36047374
      0.82676597	     -0.05240328	     -0.00049365	     -0.19419906	     -0.05613591	      0.88281661	     -0.00029781	     -0.20950739	     -0.00000001	     -0.00000000	     34.30679948
      0.82805330	     -0.05245803	     -0.00049693	     -0.19425362	     -0.05613632	      0.88281656	     -0.00029874	     -0.20950859	     -0.00000001	     -0.00000000	     34.27158727
      0.82934062	     -0.05250672	     -0.00049610	     -0.19430228	     -0.05613675	      0.88281647	     -0.00029969	     -0.20950969	     -0.00000001	     -0.00000000	     34.21409405
      0.83062794	     -0.05255991	     -0.00049948	     -0.19435530	     -0.05613719	      0.88281632	     -0.00030066	     -0.20951063	     -0.00000001	     -0.00000000	     34.19023506
      0.83191526	     -0.05260641	     -0.00049823	     -0.19440179	     -0.05613765	      0.88281612	     -0.00030165	     -0.20951144	     -0.00000001	     -0.00000000	     34.12153440
      0.83320258	     -0.05265776	     -0.00050167	     -0.19445299	     -0.05613812	      0.88281586	     -0.00030266	     -0.20951206	     -0.00000001	     -0.00000000	     34.10814398
      0.83435267	     -0.05269813	     -0.00050059	     -0.19449337	     -0.05613855	      0.88281559	     -0.00030357	     -0.20951250	     -0.00000001	     -0.00000000	     34.02615735
      0.83550275	     -0.05274096	     -0.00050223	     -0.19453612	     -0.05613899	      0.88281528	     -0.00030450	     -0.20951279	     -0.00000001	     -0.00000000	     33.99568065
      0.83691105	     -0.05278998	     -0.00050207	     -0.19458514	     -0.05613954	      0.88281484	     -0.00030566	     -0.20951296	     -0.00000001	     -0.00000000	     33.92524170
      0.83831936	     -0.05284040	     -0.00050423	     -0.19463549	     -0.05614009	      0.88281433	     -0.00030683	     -0.20951290	     -0.00000001	     -0.00000000	     33.91219054
      0.83949573	     -0.05287849	     -0.00050297	     -0.19467364	     -0.05614056	      0.88281387	     -0.00030783	     -0.20951269	     -0.00000001	     -0.00000000	     33.81689647
      0.84067211	     -0.05291834	     -0.00050413	     -0.19471347	     -0.05614104	      0.88281336	     -0.00030884	     -0.20951231	     -0.00000001	     -0.00000000	     33.79072972
      0.84184848	     -0.05295598	     -0.00050373	     -0.19475115	     -0.05614152	      0.88281280	     -0.00030985	     -0.20951177	     -0.00000001	     -0.00000000	     33.72350469
      0.84346819	     -0.05300822	     -0.00050475	     -0.19480340	     -0.05614218	      0.88281197	     -0.00031127	     -0.20951075	     -0.00000001	     -0.00000000	     33.69306649
      0.84466421	     -0.05304418	     -0.00050332	     -0.19483946	     -0.05614267	      0.88281131	     -0.00031233	     -0.20950981	     -0.00000001	     -0.00000000	     33.58798904
      0.84586023	     -0.05308148	     -0.00050399	     -0.19487679	     -0.05614316	      0.88281060	     -0.00031341	     -0.20950871	     -0.00000001	     -0.00000000	     33.56416629
      0.84730173	     -0.05312402	     -0.00050265	     -0.19491944	     -0.05614375	      0.88280969	     -0.00031471	     -0.20950717	     -0.00000001	     -0.00000000	     33.45649681
      0.84858080	     -0.05316272	     -0.00050347	     -0.19495818	     -0.05614427	      0.88280883	     -0.00031587	     -0.20950561	     -0.00000001	     -0.00000000	     33.45638611
      0.84985987	     -0.05319861	     -0.00050144	     -0.19499421	     -0.05614479	      0.88280792	     -0.00031705	     -0.20950388	     -0.00000001	     -0.00000000	     33.32449964
      0.85113893	     -0.05323556	     -0.00050191	     -0.19503123	     -0.05614530	      0.88280697	     -0.00031823	     -0.20950196	     -0.00000001	     -0.00000001	     33.32798516
      0.85241800	     -0.05327012	     -0.00049977	     -0.19506596	     -0.05614580	      0.88280597	     -0.00031943	     -0.20949987	     -0.00000001	     -0.00000001	     33.19257197
      0.85369707	     -0.05330580	     -0.00050010	     -0.19510173	     -0.05614630	      0.88280492	     -0.00032063	     -0.20949760	     -0.00000001	     -0.00000001	     33.20073418
      0.85497613	     -0.05333951	     -0.00049799	     -0.19513562	     -0.05614680	      0.88280383	     -0.00032183	     -0.20949516	     -0.00000001	     -0.00000001	     33.06078285
      0.85625520	     -0.05337409	     -0.00049827	     -0.19517029	     -0.05614728	      0.88280269	     -0.00032305	     -0.20949257	     -0.00000001	     -0.00000001	     33.07511182
      0.85753426	     -0.05340691	     -0.00049629	     -0.19520330	     -0.05614775	      0.88280151	     -0.00032427	     -0.20948982	     -0.00000001	     -0.00000001	     32.93329665
      0.85881333	     -0.05344041	     -0.00049662	     -0.19523692	     -0.05614821	      0.88280028	     -0.00032549	     -0.20948692	     -0.00000001	     -0.00000001	     32.95271376
      0.86009240	     -0.05347248	     -0.00049494	     -0.19526917	     -0.05614866	      0.88279901	     -0.00032672	     -0.20948387	     -0.00000001	     -0.00000001	     32.80838532
      0.86137146	     -0.05350503	     -0.00049553	     -0.19530184	     -0.05614909	      0.88279770	     -0.00032796	     -0.20948069	     -0.00000001	     -0.00000001	     32.83253785
      0.86265053	     -0.05353601	     -0.00049433	     -0.19533300	     -0.05614951	      0.88279634	     -0.00032920	     -0.20947737	     -0.00000001	     -0.00000001	     32.68816652
      0.86392960	     -0.05356691	     -0.00049531	     -0.19536402	     -0.05614991	      0.88279494	     -0.00033045	     -0.20947391	     -0.00000001	     -0.00000001	     32.71794062
      0.86520866	     -0.05359620	     -0.00049469	     -0.19539349	     -0.05615030	      0.88279350	     -0.00033170	     -0.20947032	     -0.00000001	     -0.00000001	     32.57007556
      0.86648773	     -0.05362510	     -0.00049614	     -0.19542249	     -0.05615067	      0.88279201	     -0.00033295	     -0.20946657	     -0.00000001	     -0.00000001	     32.60438026
      0.86776679	     -0.05365201	     -0.00049623	     -0.19544957	     -0.05615103	      0.88279049	     -0.00033421	     -0.20946269	     -0.00000001	     -0.00000001	     32.45647415
      0.86904586	     -0.05367797	     -0.00049843	     -0.19547562	     -0.05615136	      0.88278893	     -0.00033547	     -0.20945868	     -0.00000001	     -0.00000001	     32.49463360
      0.87032493	     -0.05370235	     -0.00049941	     -0.19550014	     -0.05615167	      0.88278732	     -0.00033674	     -0.20945456	     -0.00000001	     -0.00000001	     32.34588547
      0.87160399	     -0.05372540	     -0.00050215	     -0.19552328	     -0.05615197	      0.88278568	     -0.00033801	     -0.20945033	     -0.00000001	     -0.00000001	     32.39185299
      0.87288306	     -0.05374619	     -0.00050373	     -0.19554420	     -0.05615224	      0.88278400	     -0.00033928	     -0.20944598	     -0.00000001	     -0.00000001	     32.24903606
      0.87416213	     -0.05376536	     -0.00050692	     -0.19556345	     -0.05615249	      0.88278229	     -0.00034056	     -0.20944150	     -0.00000001	     -0.00000001	     32.30012202
      0.87544119	     -0.05378231	     -0.00050906	     -0.19558052	     -0.05615272	      0.88278053	     -0.00034184	     -0.20943691	     -0.00000001	     -0.00000001	     32.16151297
      0.87672026	     -0.05379758	     -0.00051265	     -0.19559585	     -0.05615292	      0.88277875	     -0.00034312	     -0.20943222	     -0.00000001	     -0.00000001	     32.21545460
      0.87825770	     -0.05381294	     -0.00051533	     -0.19561135	     -0.05615314	      0.88277655	     -0.00034466	     -0.20942644	     -0.00000001	     -0.00000001	     31.98585785
      0.87938647	     -0.05382276	     -0.00051954	     -0.19562121	     -0.05615328	      0.88277491	     -0.00034579	     -0.20942212	     -0.00000001	     -0.00000001	     32.15019032
      0.88051525	     -0.05383076	     -0.00052210	     -0.19562929	     -0.05615340	      0.88277324	     -0.00034692	     -0.20941775	     -0.00000001	     -0.00000001	     32.02664505
      0.88203911	     -0.05383923	     -0.00052691	     -0.19563783	     -0.05615353	      0.88277095	     -0.00034845	     -0.20941179	     -0.00000001	     -0.00000001	     32.08612490
      0.88339962	     -0.05384387	     -0.00052977	     -0.19564258	     -0.05615362	      0.88276888	     -0.00034981	     -0.20940641	     -0.00000001	     -0.00000001	     31.86786505
      0.88476013	     -0.05384628	     -0.00053502	     -0.19564501	     -0.05615369	      0.88276676	     -0.00035117	     -0.20940099	     -0.00000001	     -0.00000001	     32.10186141
      0.88593611	     -0.05384608	     -0.00053709	     -0.19564492	     -0.05615372	      0.88276491	     -0.00035234	     -0.20939628	     -0.00000001	     -0.00000001	     31.82139998
      0.88711208	     -0.05384427	     -0.00054110	     -0.19564315	     -0.05615373	      0.88276304	     -0.00035351	     -0.20939155	     -0.00000001	     -0.00000001	     31.92375573
      0.88852869	     -0.05383957	     -0.00054434	     -0.19563855	     -0.05615372	      0.88276075	     -0.00035491	     -0.20938584	     -0.00000001	     -0.00000001	     31.75619477
      0.88994530	     -0.05383243	     -0.00054943	     -0.19563143	     -0.05615368	      0.88275843	     -0.00035631	     -0.20938012	     -0.00000001	     -0.00000001	     31.98205959
      0.89110837	     -0.05382470	     -0.00055130	     -0.19562380	     -0.05615362	      0.88275651	     -0.00035745	     -0.20937544	     -0.00000001	     -0.00000001	     31.70420767
      0.89227144	     -0.05381575	     -0.00055495	     -0.19561489	     -0.05615354	      0.88275457	     -0.00035859	     -0.20937077	     -0.00000001	     -0.00000001	     31.80210889
      0.89371679	     -0.05380249	     -0.00055795	     -0.19560172	     -0.05615342	      0.88275213	     -0.00036000	     -0.20936500	     -0.00000001	     -0.00000001	     31.64841999
      0.89516213	     -0.05378718	     -0.00056275	     -0.19558643	     -0.05615327	      0.88274966	     -0.00036139	     -0.20935928	     -0.00000001	     -0.00000001	     31.90078700
      0.89628730	     -0.05377376	     -0.00056409	     -0.19557311	     -0.05615313	      0.88274773	     -0.00036247	     -0.20935487	     -0.00000001	     -0.00000001	     31.62035430
      0.89741247	     -0.05375925	     -0.00056709	     -0.19555864	     -0.05615297	      0.88274578	     -0.00036354	     -0.20935050	     -0.00000001	     -0.00000001	     31.70484832
      0.89891397	     -0.05373800	     -0.00056977	     -0.19553748	     -0.05615273	      0.88274315	     -0.00036496	     -0.20934473	     -0.00000001	     -0.00000001	     31.58706468
      0.90041548	     -0.05371501	     -0.00057423	     -0.19551450	     -0.05615246	      0.88274051	     -0.00036637	     -0.20933905	     -0.00000001	     -0.00000001	     31.86208911
      0.90149693	     -0.05369747	     -0.00057508	     -0.19549705	     -0.05615224	      0.88273859	     -0.00036737	     -0.20933502	     -0.00000001	     -0.00000001	     31.58115994
      0.90257837	     -0.05367935	     -0.00057755	     -0.19547896	     -0.05615201	      0.88273666	     -0.00036837	     -0.20933106	     -0.00000001	     -0.00000001	     31.64808865
      0.90416228	     -0.05365170	     -0.00058009	     -0.19545138	     -0.05615164	      0.88273381	     -0.00036981	     -0.20932537	     -0.00000001	     -0.00000001	     31.56173376
      0.90549989	     -0.05362740	     -0.00058328	     -0.19542709	     -0.05615131	      0.88273139	     -0.00037102	     -0.20932069	     -0.00000001	     -0.00000001	     31.70538208
      0.90683750	     -0.05360222	     -0.00058472	     -0.19540197	     -0.05615094	      0.88272896	     -0.00037221	     -0.20931614	     -0.00000001	     -0.00000001	     31.52273172
      0.90817511	     -0.05357636	     -0.00058835	     -0.19537610	     -0.05615056	      0.88272651	     -0.00037339	     -0.20931172	     -0.00000001	     -0.00000001	     31.77045660
      0.90951273	     -0.05354961	     -0.00058906	     -0.19534943	     -0.05615015	      0.88272405	     -0.00037456	     -0.20930744	     -0.00000001	     -0.00000001	     31.47606096
      0.91064420	     -0.05352651	     -0.00059233	     -0.19532630	     -0.05614979	      0.88272196	     -0.00037553	     -0.20930394	     -0.00000001	     -0.00000001	     31.71961366
      0.91177568	     -0.05350304	     -0.00059372	     -0.19530285	     -0.05614941	      0.88271987	     -0.00037650	     -0.20930054	     -0.00000001	     -0.00000001	     31.62003394
      0.91323405	     -0.05347256	     -0.00059679	     -0.19527235	     -0.05614890	      0.88271715	     -0.00037772	     -0.20929635	     -0.00000001	     -0.00000001	     31.73576652
      0.91469241	     -0.05344175	     -0.00059811	     -0.19524158	     -0.05614836	      0.88271443	     -0.00037893	     -0.20929237	     -0.00000001	     -0.00000001	     31.53547804
      0.91582473	     -0.05341783	     -0.00060125	     -0.19521761	     -0.05614793	      0.88271231	     -0.00037986	     -0.20928945	     -0.00000001	     -0.00000001	     31.75341193
      0.91695706	     -0.05339369	     -0.00060253	     -0.19519347	     -0.05614748	      0.88271018	     -0.00038077	     -0.20928669	     -0.00000001	     -0.00000001	     31.65694753
      0.91844384	     -0.05336166	     -0.00060518	     -0.19516141	     -0.05614687	      0.88270738	     -0.00038195	     -0.20928329	     -0.00000001	     -0.00000001	     31.75896136
      0.91993062	     -0.05332926	     -0.00060550	     -0.19512903	     -0.05614623	      0.88270456	     -0.00038311	     -0.20928017	     -0.00000001	     -0.00000001	     31.49998264
      0.92101031	     -0.05330636	     -0.00060785	     -0.19510608	     -0.05614576	      0.88270252	     -0.00038394	     -0.20927809	     -0.00000001	     -0.00000001	     31.70961190
      0.92209001	     -0.05328570	     -0.00060854	     -0.19508542	     -0.05614527	      0.88270047	     -0.00038476	     -0.20927621	     -0.00000001	     -0.00000001	     31.60612133
      0.92366523	     -0.05326107	     -0.00061075	     -0.19506074	     -0.05614454	      0.88269747	     -0.00038594	     -0.20927397	     -0.00000001	     -0.00000001	     31.64207798
      0.92500194	     -0.05324660	     -0.00061189	     -0.19504623	     -0.05614390	      0.88269491	     -0.00038692	     -0.20927268	     -0.00000001	     -0.00000001	     31.44450981
      0.92633865	     -0.05323890	     -0.00061522	     -0.19503842	     -0.05614324	      0.88269234	     -0.00038788	     -0.20927213	     -0.00000001	     -0.00000001	     31.59103998
      0.92767536	     -0.05323722	     -0.00061677	     -0.19503668	     -0.05614256	      0.88268977	     -0.00038882	     -0.20927244	     -0.00000001	     -0.00000001	     31.27193662
      0.92901206	     -0.05324175	     -0.00062171	     -0.19504102	     -0.05614187	      0.88268718	     -0.00038974	     -0.20927370	     -0.00000001	     -0.00000001	     31.56074034
      0.93014902	     -0.05325032	     -0.00062362	     -0.19504952	     -0.05614127	      0.88268496	     -0.00039051	     -0.20927559	     -0.00000001	     -0.00000001	     31.19626866
      0.93128597	     -0.05326331	     -0.00062774	     -0.19506235	     -0.05614065	      0.88268273	     -0.00039127	     -0.20927827	     -0.00000001	     -0.00000001	     31.24423982
      0.93274377	     -0.05328534	     -0.00063201	     -0.19508422	     -0.05613984	      0.88267985	     -0.00039222	     -0.20928292	     -0.00000001	     -0.00000001	     31.00784018
      0.93420156	     -0.05331289	     -0.00063822	     -0.19511154	     -0.05613900	      0.88267695	     -0.00039315	     -0.20928897	     -0.00000001	     -0.00000001	     31.15575110
      0.93535285	     -0.05333846	     -0.00064113	     -0.19513701	     -0.05613832	      0.88267463	     -0.00039386	     -0.20929475	     -0.00000001	     -0.00000001	     30.75723316
      0.93650413	     -0.05336772	     -0.00064592	     -0.19516609	     -0.05613763	      0.88267230	     -0.00039456	     -0.20930142	     -0.00000001	     -0.00000001	     30.75270437
      0.93798362	     -0.05341056	     -0.00065084	     -0.19520877	     -0.05613671	      0.88266926	     -0.00039543	     -0.20931135	     -0.00000001	     -0.00000001	     30.43780820
      0.93946311	     -0.05345886	     -0.00065769	     -0.19525684	     -0.05613576	      0.88266620	     -0.00039627	     -0.20932281	     -0.00000001	     -0.00000001	     30.55257344
      0.94057373	     -0.05349814	     -0.00066042	     -0.19529603	     -0.05613504	      0.88266387	     -0.00039688	     -0.20933242	     -0.00000001	     -0.00000001	     30.09114670
      0.94168435	     -0.05354024	     -0.00066474	     -0.19533800	     -0.05613429	      0.88266151	     -0.00039748	     -0.20934289	     -0.00000001	     -0.00000001	     30.01362578
      0.94323758	     -0.05360393	     -0.00066947	     -0.19540156	     -0.05613321	      0.88265819	     -0.00039828	     -0.20935896	     -0.00000001	     -0.00000001	     29.66343984
      0.94479080	     -0.05367207	     -0.00067550	     -0.19546954	     -0.05613210	      0.88265482	     -0.00039905	     -0.20937668	     -0.00000001	     -0.00000001	     29.72061536
      0.94586241	     -0.05372139	     -0.00067692	     -0.19551884	     -0.05613131	      0.88265247	     -0.00039956	     -0.20938985	     -0.00000001	     -0.00000002	     29.23254457
      0.94693401	     -0.05377195	     -0.00067981	     -0.19556935	     -0.05613050	      0.88265009	     -0.00040005	     -0.20940374	     -0.00000001	     -0.00000002	     29.11179714
      0.94859077	     -0.05385044	     -0.00068330	     -0.19564780	     -0.05612921	      0.88264638	     -0.00040077	     -0.20942660	     -0.00000001	     -0.00000002	     28.76377047
      0.94995846	     -0.05391864	     -0.00068714	     -0.19571595	     -0.05612810	      0.88264329	     -0.00040133	     -0.20944669	     -0.00000001	     -0.00000002	     28.63748235
      0.95132615	     -0.05398916	     -0.00068898	     -0.19578650	     -0.05612696	      0.88264016	     -0.00040187	     -0.20946787	     -0.00000001	     -0.00000002	     28.23309118
      0.95269383	     -0.05406170	     -0.00069279	     -0.19585902	     -0.05612578	      0.88263700	     -0.00040237	     -0.20949008	     -0.00000001	     -0.00000002	     28.20984471
      0.95391723	     -0.05412706	     -0.00069345	     -0.19592447	     -0.05612469	      0.88263416	     -0.00040279	     -0.20951074	     -0.00000001	     -0.00000002	     27.80897112
      0.95514063	     -0.05419241	     -0.00069578	     -0.19598985	     -0.05612357	      0.88263131	     -0.00040318	     -0.20953207	     -0.00000001	     -0.00000002	     27.72370926
      0.95636403	     -0.05425742	     -0.00069647	     -0.19605497	     -0.05612242	      0.88262843	     -0.00040355	     -0.20955400	     -0.00000001	     -0.00000002	     27.46235917
      0.95793564	     -0.05434074	     -0.00069838	     -0.19613840	     -0.05612088	      0.88262473	     -0.00040398	     -0.20958291	     -0.00000001	     -0.00000002	     27.33308055
      0.95918823	     -0.05440701	     -0.00069783	     -0.19620485	     -0.05611962	      0.88262177	     -0.00040430	     -0.20960648	     -0.00000001	     -0.00000002	     27.02959777
      0.96044083	     -0.05447262	     -0.00069869	     -0.19627059	     -0.05611831	      0.88261881	     -0.00040458	     -0.20963043	     -0.00000001	     -0.00000002	     26.94009588
      0.96169342	     -0.05453619	     -0.00069769	     -0.19633438	     -0.05611697	      0.88261584	     -0.00040484	     -0.20965468	     -0.00000001	     -0.00000002	     26.72627280
      0.96324132	     -0.05461186	     -0.00069746	     -0.19641029	     -0.05611525	      0.88261220	     -0.00040512	     -0.20968490	     -0.00000001	     -0.00000002	     26.62970708
      0.96447776	     -0.05466973	     -0.00069505	     -0.19646845	     -0.05611383	      0.88260929	     -0.00040531	     -0.20970911	     -0.00000001	     -0.00000002	     26.41359725
      0.96571421	     -0.05472495	     -0.00069414	     -0.19652391	     -0.05611236	      0.88260641	     -0.00040547	     -0.20973330	     -0.00000001	     -0.00000002	     26.34913708
      0.96695065	     -0.05477675	     -0.00069170	     -0.19657602	     -0.05611086	      0.88260355	     -0.00040561	     -0.20975737	     -0.00000001	     -0.00000002	     26.22308930
      0.96855896	     -0.05483836	     -0.00068946	     -0.19663800	     -0.05610883	      0.88259987	     -0.00040574	     -0.20978830	     -0.00000001	     -0.00000002	     26.16023013
      0.96978924	     -0.05488048	     -0.00068556	     -0.19668050	     -0.05610723	      0.88259710	     -0.00040581	     -0.20981154	     -0.00000001	     -0.00000002	     26.04203408
      0.97101953	     -0.05491847	     -0.00068303	     -0.19671883	     -0.05610558	      0.88259437	     -0.00040586	     -0.20983432	     -0.00000001	     -0.00000002	     25.99974491
      0.97224982	     -0.05495232	     -0.00067903	     -0.19675306	     -0.05610389	      0.88259169	     -0.00040588	     -0.20985654	     -0.00000001	     -0.00000001	     25.93098471
      0.97390086	     -0.05499234	     -0.00067434	     -0.19679359	     -0.05610155	      0.88258817	     -0.00040586	     -0.20988537	     -0.00000001	     -0.00000001	     25.88129710
      0.97511956	     -0.05501854	     -0.00066920	     -0.19682023	     -0.05609977	      0.88258565	     -0.00040582	     -0.20990589	     -0.00000001	     -0.00000001	     25.80314292
      0.97633825	     -0.05504250	     -0.00066604	     -0.19684455	     -0.05609794	      0.88258319	     -0.00040575	     -0.20992574	     -0.00000001	     -0.00000001	     25.75551083
      0.97783423	     -0.05506848	     -0.00066057	     -0.19687104	     -0.05609563	      0.88258027	     -0.00040564	     -0.20994916	     -0.00000001	     -0.00000001	     25.69403979
      0.97916625	     -0.05508930	     -0.00065771	     -0.19689224	     -0.05609351	      0.88257776	     -0.00040551	     -0.20996917	     -0.00000001	     -0.00000001	     25.64821884
      0.98049826	     -0.05510831	     -0.00065269	     -0.19691172	     -0.05609135	      0.88257536	     -0.00040535	     -0.20998840	     -0.00000001	     -0.00000001	     25.59577659
      0.98183028	     -0.05512516	     -0.00064970	     -0.19692896	     -0.05608912	      0.88257306	     -0.00040516	     -0.21000682	     -0.00000001	     -0.00000001	     25.54909897
      0.98316230	     -0.05513772	     -0.00064379	     -0.19694200	     -0.05608684	      0.88257086	     -0.00040495	     -0.21002444	     -0.00000001	     -0.00000001	     25.48914158
      0.98449432	     -0.05514828	     -0.00064069	     -0.19695297	     -0.05608451	      0.88256878	     -0.00040471	     -0.21004130	     -0.00000001	     -0.00000001	     25.42903658
      0.98582634	     -0.05515802	     -0.00063497	     -0.19696319	     -0.05608212	      0.88256682	     -0.00040444	     -0.21005749	     -0.00000001	     -0.00000001	     25.37799898
      0.98715835	     -0.05516476	     -0.00063221	     -0.19697031	     -0.05607967	      0.88256499	     -0.00040415	     -0.21007295	     -0.00000001	     -0.00000001	     25.34241432
      0.98849037	     -0.05516755	     -0.00062617	     -0.19697360	     -0.05607717	      0.88256327	     -0.00040383	     -0.21008760	     -0.00000001	     -0.00000001	     25.31171435
      0.98982239	     -0.05516602	     -0.00062329	     -0.19697245	     -0.05607461	      0.88256169	     -0.00040349	     -0.21010135	     -0.00000001	     -0.00000001	     25.28898468
      0.99115441	     -0.05515955	     -0.00061658	     -0.19696650	     -0.05607200	      0.88256023	     -0.00040313	     -0.21011413	     -0.00000001	     -0.00000001	     25.26641014
      0.99234309	     -0.05514977	     -0.00061341	     -0.19695709	     -0.05606962	      0.88255905	     -0.00040278	     -0.21012465	     -0.00000001	     -0.00000001	     25.24321562
      0.99353177	     -0.05513718	     -0.00060813	     -0.19694494	     -0.05606720	      0.88255797	     -0.00040242	     -0.21013431	     -0.00000001	     -0.00000001	     25.22531831
      0.99498965	     -0.05511783	     -0.00060303	     -0.19692607	     -0.05606417	      0.88255679	     -0.00040194	     -0.21014499	     -0.00000001	     -0.00000001	     25.21930446
      0.99644754	     -0.05509321	     -0.00059574	     -0.19690200	     -0.05606108	      0.88255578	     -0.00040144	     -0.21015434	     -0.00000001	     -0.00000000	     25.22718625
      0.99765910	     -0.05506867	     -0.00059169	     -0.19687785	     -0.05605846	      0.88255506	     -0.00040101	     -0.21016107	     -0.00000001	     -0.00000000	     25.22466153
      0.99887067	     -0.05504056	     -0.00058545	     -0.19685020	     -0.05605579	      0.88255445	     -0.00040055	     -0.21016684	     -0.00000001	     -0.00000000	     25.23753462
      1.00033363	     -0.05500173	     -0.00057917	     -0.19681187	     -0.05605252	      0.88255387	     -0.00039997	     -0.21017251	     -0.00000001	     -0.00000000	     25.25680463
      1.00179658	     -0.05495834	     -0.00057051	     -0.19676906	     -0.05604918	      0.88255345	     -0.00039937	     -0.21017674	     -0.00000001	     -0.00000000	     25.30796084
      1.00296527	     -0.05492187	     -0.00056617	     -0.19673295	     -0.05604647	      0.88255323	     -0.00039888	     -0.21017910	     -0.00000001	     -0.00000000	     25.31380181
      1.00413395	     -0.05488425	     -0.00056018	     -0.19669574	     -0.05604372	      0.88255311	     -0.00039836	     -0.21018061	     -0.00000001	     -0.00000000	     25.35642490
      1.00565206	     -0.05483239	     -0.00055428	     -0.19664434	     -0.05604009	      0.88255311	     -0.00039767	     -0.21018134	     -0.00000001	      0.00000000	     25.43228983
      1.00717017	     -0.05477343	     -0.00054671	     -0.19658589	     -0.05603640	      0.88255328	     -0.00039696	     -0.21018064	     -0.00000001	      0.00000000	     25.57717248
      1.00829945	     -0.05472406	     -0.00054374	     -0.19653680	     -0.05603362	      0.88255351	     -0.00039641	     -0.21017909	     -0.00000001	      0.00000000	     25.64565807
      1.00942873	     -0.05466990	     -0.00053915	     -0.19648298	     -0.05603080	      0.88255384	     -0.00039585	     -0.21017663	     -0.00000001	      0.00000000	     25.76334192
      1.01101548	     -0.05458633	     -0.00053422	     -0.19639981	     -0.05602679	      0.88255446	     -0.00039504	     -0.21017155	     -0.00000001	      0.00000000	     25.92790762
      1.01244034	     -0.05450372	     -0.00052872	     -0.19631757	     -0.05602313	      0.88255516	     -0.00039429	     -0.21016533	     -0.00000001	      0.00000000	     26.12344292
      1.01386520	     -0.05441315	     -0.00052610	     -0.19622728	     -0.05601943	      0.88255601	     -0.00039352	     -0.21015751	     -0.00000001	      0.00000000	     26.30624487
      1.01500102	     -0.05433391	     -0.00052127	     -0.19614835	     -0.05601645	      0.88255679	     -0.00039289	     -0.21015007	     -0.00000001	      0.00000000	     26.48765555
      1.01613684	     -0.05424847	     -0.00051842	     -0.19606313	     -0.05601344	      0.88255767	     -0.00039226	     -0.21014151	     -0.00000001	      0.00000001	     26.67090286
      1.01767425	     -0.05412297	     -0.00051330	     -0.19593797	     -0.05600933	      0.88255899	     -0.00039138	     -0.21012809	     -0.00000001	      0.00000001	     26.95813870
      1.01921167	     -0.05398694	     -0.00051009	     -0.19580218	     -0.05600518	      0.88256049	     -0.00039048	     -0.21011251	     -0.00000001	      0.00000001	     27.26202663
      1.02030886	     -0.05388239	     -0.00050517	     -0.19569788	     -0.05600219	      0.88256167	     -0.00038983	     -0.21010007	     -0.00000000	      0.00000001	     27.49680423
      1.02140606	     -0.05377118	     -0.00050192	     -0.19558686	     -0.05599918	      0.88256293	     -0.00038917	     -0.21008648	     -0.00000000	      0.00000001	     27.75364263
      1.02301741	     -0.05359673	     -0.00049617	     -0.19541267	     -0.05599474	      0.88256494	     -0.00038818	     -0.21006439	     -0.00000000	      0.00000001	     28.17422644
      1.02435987	     -0.05344193	     -0.00049265	     -0.19525804	     -0.05599102	      0.88256677	     -0.00038735	     -0.21004404	     -0.00000000	      0.00000001	     28.55068301
      1.02570234	     -0.05327926	     -0.00048730	     -0.19509557	     -0.05598729	      0.88256872	     -0.00038650	     -0.21002195	     -0.00000000	      0.00000001	     28.94496866
      1.02704480	     -0.05310840	     -0.00048418	     -0.19492481	     -0.05598354	      0.88257082	     -0.00038565	     -0.20999814	     -0.00000000	      0.00000001	     29.37823011
      1.02838727	     -0.05292936	     -0.00047811	     -0.19474595	     -0.05597978	      0.88257304	     -0.00038478	     -0.20997261	     -0.00000000	      0.00000001	     29.82681478
      1.02954051	     -0.05277013	     -0.00047571	     -0.19458675	     -0.05597655	      0.88257506	     -0.00038403	     -0.20994933	     -0.00000000	      0.00000001	     30.22703963
      1.03069375	     -0.05260651	     -0.00047133	     -0.19442320	     -0.05597332	      0.88257718	     -0.00038327	     -0.20992485	     -0.00000000	      0.00000001	     30.63659080
      1.03212725	     -0.05239778	     -0.00046743	     -0.19421449	     -0.05596930	      0.88257996	     -0.00038232	     -0.20989282	     -0.00000000	      0.00000001	     31.18292868
      1.03356075	     -0.05218389	     -0.00046150	     -0.19400065	     -0.05596530	      0.88258289	     -0.00038135	     -0.20985910	     -0.00000000	      0.00000001	     31.73007176
      1.03468617	     -0.05201326	     -0.00045932	     -0.19382995	     -0.05596216	      0.88258529	     -0.00038059	     -0.20983152	     -0.00000000	      0.00000001	     32.18209717
      1.03581159	     -0.05184031	     -0.00045525	     -0.19365697	     -0.05595904	      0.88258779	     -0.00037983	     -0.20980302	     -0.00000000	      0.00000002	     32.63017325
      1.03728082	     -0.05161094	     -0.00045114	     -0.19342749	     -0.05595497	      0.88259120	     -0.00037882	     -0.20976453	     -0.00000000	      0.00000002	     33.25330844
      1.03875005	     -0.05137814	     -0.00044462	     -0.19319462	     -0.05595094	      0.88259475	     -0.00037781	     -0.20972464	     -0.00000000	      0.00000002	     33.86094361
      1.03980474	     -0.05120958	     -0.00044229	     -0.19302591	     -0.05594807	      0.88259740	     -0.00037707	     -0.20969520	     -0.00000000	      0.00000002	     34.31657106
      1.04085944	     -0.05104020	     -0.00043803	     -0.19285642	     -0.05594521	      0.88260012	     -0.00037634	     -0.20966514	     -0.00000000	      0.00000002	     34.75624089
      1.04242401	     -0.05078896	     -0.00043264	     -0.19260497	     -0.05594101	      0.88260429	     -0.00037524	     -0.20961952	     -0.00000000	      0.00000002	     35.43312419
      1.04372723	     -0.05058038	     -0.00042695	     -0.19239621	     -0.05593756	      0.88260789	     -0.00037432	     -0.20958069	     -0.00000000	      0.00000002	     35.97537702
      1.04503046	     -0.05037366	     -0.00042302	     -0.19218921	     -0.05593414	      0.88261158	     -0.00037340	     -0.20954123	     -0.00000000	      0.00000002	     36.55034782
      1.04633368	     -0.05016986	     -0.00041628	     -0.19198521	     -0.05593077	      0.88261537	     -0.00037248	     -0.20950128	     -0.00000000	      0.00000002	     37.06829127
      1.04763690	     -0.04996711	     -0.00041293	     -0.19178212	     -0.05592745	      0.88261925	     -0.00037155	     -0.20946097	     -0.00000000	      0.00000002	     37.65057634
      1.04873227	     -0.04980099	     -0.00040752	     -0.19161577	     -0.05592469	      0.88262258	     -0.00037077	     -0.20942697	     -0.00000000	      0.00000002	     38.02572287
      1.04982764	     -0.04963771	     -0.00040443	     -0.19145216	     -0.05592198	      0.88262596	     -0.00036998	     -0.20939295	     -0.00000000	      0.00000002	     38.47855554
      1.05124449	     -0.04943212	     -0.00039921	     -0.19124616	     -0.05591852	      0.88263041	     -0.00036897	     -0.20934903	     -0.00000000	      0.00000002	     39.02338202
      1.05266134	     -0.04923379	     -0.00039609	     -0.19104733	     -0.05591513	      0.88263493	     -0.00036795	     -0.20930532	     -0.00000000	      0.00000002	     39.64139539
      1.05374181	     -0.04908810	     -0.00039154	     -0.19090130	     -0.05591260	      0.88263842	     -0.00036717	     -0.20927220	     -0.00000000	      0.00000002	     39.98265732
      1.05482228	     -0.04894787	     -0.00038897	     -0.19076066	     -0.05591011	      0.88264193	     -0.00036639	     -0.20923933	     -0.00000000	      0.00000002	     40.39237855
      1.05627560	     -0.04876681	     -0.00038432	     -0.19057906	     -0.05590684	      0.88264670	     -0.00036535	     -0.20919564	     -0.00000000	      0.00000002	     40.88186340
      1.05772892	     -0.04859497	     -0.00038186	     -0.19040659	     -0.05590364	      0.88265150	     -0.00036430	     -0.20915263	     -0.00000000	      0.00000002	     41.44949138
      1.05874701	     -0.04848034	     -0.00037768	     -0.19029158	     -0.05590146	      0.88265488	     -0.00036356	     -0.20912297	     -0.00000000	      0.00000002	     41.68342339
      1.05976511	     -0.04837139	     -0.00037551	     -0.19018218	     -0.05589932	      0.88265825	     -0.00036283	     -0.20909375	     -0.00000000	      0.00000002	     42.00250902
      1.06132292	     -0.04821590	     -0.00037170	     -0.19002600	     -0.05589613	      0.88266341	     -0.00036171	     -0.20905002	     -0.00000000	      0.00000002	     42.42094050
      1.06261090	     -0.04809732	     -0.00037016	     -0.18990677	     -0.05589357	      0.88266766	     -0.00036079	     -0.20901485	     -0.00000000	      0.00000002	     42.80718814
      1.06389888	     -0.04798757	     -0.00036722	     -0.18979641	     -0.05589108	      0.88267187	     -0.00035987	     -0.20898065	     -0.00000000	      0.00000002	     43.06999222
      1.06518686	     -0.04788722	     -0.00036708	     -0.18969535	     -0.05588867	      0.88267605	     -0.00035895	     -0.20894749	     -0.00000000	      0.00000002	     43.44144450
      1.06633174	     -0.04780508	     -0.00036460	     -0.18961265	     -0.05588659	      0.88267972	     -0.00035813	     -0.20891892	     -0.00000000	      0.00000002	     43.59762692
      1.06747663	     -0.04772991	     -0.00036442	     -0.18953683	     -0.05588457	      0.88268335	     -0.00035732	     -0.20889125	     -0.00000000	      0.00000002	     43.86004958
      1.06862151	     -0.04766109	     -0.00036301	     -0.18946741	     -0.05588261	      0.88268692	     -0.00035652	     -0.20886448	     -0.00000000	      0.00000002	     44.03088067
      1.07010532	     -0.04758203	     -0.00036311	     -0.18938749	     -0.05588015	      0.88269146	     -0.00035548	     -0.20883118	     -0.00000000	      0.00000002	     44.33204629
      1.07126861	     -0.04752726	     -0.00036165	     -0.18933208	     -0.05587830	      0.88269494	     -0.00035467	     -0.20880618	     -0.00000000	      0.00000002	     44.43780786
      1.07243189	     -0.04747937	     -0.00036241	     -0.18928350	     -0.05587652	      0.88269834	     -0.00035386	     -0.20878217	     -0.00000000	      0.00000002	     44.64958578
      1.07359517	     -0.04743719	     -0.00036201	     -0.18924065	     -0.05587479	      0.88270166	     -0.00035306	     -0.20875916	     -0.00000000	      0.00000002	     44.77088547
      1.07506677	     -0.04739221	     -0.00036343	     -0.18919477	     -0.05587270	      0.88270574	     -0.00035206	     -0.20873147	     -0.00000000	      0.00000002	     45.02402061
      1.07620996	     -0.04736254	     -0.00036281	     -0.18916445	     -0.05587115	      0.88270880	     -0.00035129	     -0.20871104	     -0.00000000	      0.00000002	     45.08270364
      1.07735316	     -0.04733824	     -0.00036434	     -0.18913944	     -0.05586965	      0.88271176	     -0.00035052	     -0.20869152	     -0.00000000	      0.00000002	     45.25558802
      1.07849635	     -0.04731828	     -0.00036478	     -0.18911881	     -0.05586822	      0.88271463	     -0.00034977	     -0.20867293	     -0.00000000	      0.00000002	     45.34621541
      1.08003089	     -0.04729926	     -0.00036720	     -0.18909882	     -0.05586639	      0.88271831	     -0.00034876	     -0.20864937	     -0.00000000	      0.00000002	     45.56186442
      1.08116479	     -0.04728971	     -0.00036724	     -0.18908862	     -0.05586511	      0.88272091	     -0.00034803	     -0.20863298	     -0.00000000	      0.00000002	     45.58910081
      1.08229869	     -0.04728527	     -0.00036934	     -0.18908347	     -0.05586389	      0.88272341	     -0.00034730	     -0.20861745	     -0.00000000	      0.00000001	     45.73016599
      1.08368973	     -0.04728483	     -0.00037032	     -0.18908220	     -0.05586248	      0.88272632	     -0.00034643	     -0.20859955	     -0.00000000	      0.00000001	     45.80080209
      1.08492431	     -0.04729063	     -0.00037339	     -0.18908721	     -0.05586129	      0.88272877	     -0.00034566	     -0.20858472	     -0.00000000	      0.00000001	     45.97206989
      1.08615890	     -0.04729984	     -0.00037399	     -0.18909572	     -0.05586018	      0.88273109	     -0.00034491	     -0.20857086	     -0.00000000	      0.00000001	     45.99449190
      1.08739348	     -0.04731539	     -0.00037746	     -0.18911047	     -0.05585914	      0.88273327	     -0.00034416	     -0.20855796	     -0.00000000	      0.00000001	     46.15815032
      1.08862806	     -0.04733370	     -0.00037804	     -0.18912809	     -0.05585816	      0.88273533	     -0.00034343	     -0.20854601	     -0.00000000	      0.00000001	     46.16528130
      1.08986265	     -0.04735831	     -0.00038185	     -0.18915190	     -0.05585725	      0.88273726	     -0.00034272	     -0.20853499	     -0.00000000	      0.00000001	     46.31990391
      1.09109723	     -0.04738475	     -0.00038244	     -0.18917767	     -0.05585641	      0.88273906	     -0.00034201	     -0.20852491	     -0.00000000	      0.00000001	     46.31186613
      1.09233181	     -0.04741900	     -0.00038669	     -0.18921113	     -0.05585564	      0.88274074	     -0.00034132	     -0.20851577	     -0.00000000	      0.00000001	     46.45089521
      1.09356640	     -0.04745448	     -0.00038709	     -0.18924596	     -0.05585493	      0.88274229	     -0.00034065	     -0.20850757	     -0.00000000	      0.00000001	     46.43463634
      1.09480098	     -0.04749829	     -0.00039166	     -0.18928898	     -0.05585429	      0.88274371	     -0.00033999	     -0.20850027	     -0.00000000	      0.00000001	     46.55941644
      1.09603557	     -0.04754204	     -0.00039172	     -0.18933211	     -0.05585371	      0.88274502	     -0.00033934	     -0.20849389	     -0.00000000	      0.00000001	     46.53492162
      1.09714448	     -0.04758924	     -0.00039569	     -0.18937863	     -0.05585324	      0.88274610	     -0.00033877	     -0.20848889	     -0.00000000	      0.00000001	     46.60341411
      1.09825340	     -0.04763684	     -0.00039681	     -0.18942567	     -0.05585283	      0.88274708	     -0.00033822	     -0.20848461	     -0.00000000	      0.00000001	     46.60418393
      1.09958994	     -0.04770155	     -0.00040029	     -0.18948962	     -0.05585240	      0.88274814	     -0.00033757	     -0.20848037	     -0.00000000	      0.00000001	     46.63818139
      1.10092648	     -0.04776795	     -0.00040112	     -0.18955538	     -0.05585203	      0.88274908	     -0.00033694	     -0.20847714	     -0.00000000	      0.00000000	     46.63570097
      1.10204786	     -0.04783195	     -0.00040477	     -0.18961875	     -0.05585178	      0.88274977	     -0.00033643	     -0.20847518	     -0.00000000	      0.00000000	     46.63157878
      1.10316923	     -0.04789587	     -0.00040573	     -0.18968214	     -0.05585157	      0.88275038	     -0.00033593	     -0.20847391	     -0.00000000	      0.00000000	     46.61056740
      1.10429061	     -0.04796695	     -0.00040849	     -0.18975265	     -0.05585141	      0.88275090	     -0.00033545	     -0.20847332	     -0.00000000	      0.00000000	     46.57897770
      1.10582780	     -0.04806755	     -0.00041043	     -0.18985255	     -0.05585127	      0.88275148	     -0.00033481	     -0.20847363	     -0.00000000	      0.00000000	     46.54880489
      1.10696466	     -0.04815026	     -0.00041409	     -0.18993468	     -0.05585121	      0.88275182	     -0.00033436	     -0.20847465	     -0.00000000	      0.00000000	     46.46512223
      1.10810151	     -0.04823292	     -0.00041555	     -0.19001685	     -0.05585120	      0.88275208	     -0.00033392	     -0.20847638	     -0.00000000	      0.00000000	     46.41803550
      1.10947215	     -0.04834197	     -0.00041970	     -0.19012524	     -0.05585124	      0.88275230	     -0.00033342	     -0.20847935	     -0.00000000	      0.00000000	     46.28883434
      1.11068845	     -0.04843894	     -0.00042152	     -0.19022170	     -0.05585133	      0.88275240	     -0.00033299	     -0.20848282	     -0.00000000	      0.00000000	     46.23598311
      1.11190474	     -0.04854592	     -0.00042619	     -0.19032811	     -0.05585145	      0.88275242	     -0.00033259	     -0.20848704	     -0.00000000	     -0.00000000	     46.04741476
      1.11312104	     -0.04865211	     -0.00042825	     -0.19043383	     -0.05585162	      0.88275236	     -0.00033220	     -0.20849204	     -0.00000000	     -0.00000000	     45.97019757
      1.11433734	     -0.04876823	     -0.00043290	     -0.19054941	     -0.05585183	      0.88275222	     -0.00033184	     -0.20849779	     -0.00000000	     -0.00000000	     45.74336414
      1.11555364	     -0.04888284	     -0.00043456	     -0.19066361	     -0.05585207	      0.88275201	     -0.00033149	     -0.20850433	     -0.00000000	     -0.00000000	     45.64156306
      1.11676993	     -0.04900774	     -0.00043864	     -0.19078803	     -0.05585235	      0.88275172	     -0.00033117	     -0.20851162	     -0.00000000	     -0.00000000	     45.36790893
      1.11798623	     -0.04913178	     -0.00044047	     -0.19091169	     -0.05585266	      0.88275136	     -0.00033086	     -0.20851971	     -0.00000000	     -0.00000000	     45.23684690
      1.11920253	     -0.04926492	     -0.00044444	     -0.19104439	     -0.05585301	      0.88275093	     -0.00033058	     -0.20852853	     -0.00000000	     -0.00000000	     44.93514308
      1.12041883	     -0.04939732	     -0.00044643	     -0.19117645	     -0.05585337	      0.88275042	     -0.00033032	     -0.20853810	     -0.00000000	     -0.00000000	     44.77405017
      1.12163512	     -0.04953819	     -0.00045032	     -0.19131694	     -0.05585377	      0.88274985	     -0.00033009	     -0.20854837	     -0.00000000	     -0.00000000	     44.44617100
      1.12285142	     -0.04967840	     -0.00045256	     -0.19145684	     -0.05585418	      0.88274921	     -0.00032987	     -0.20855936	     -0.00000000	     -0.00000000	     44.25703214
      1.12406772	     -0.04982537	     -0.00045643	     -0.19160348	     -0.05585462	      0.88274849	     -0.00032968	     -0.20857099	     -0.00000000	     -0.00000000	     43.92122503
      1.12528402	     -0.04997073	     -0.00045891	     -0.19174857	     -0.05585507	      0.88274771	     -0.00032951	     -0.20858325	     -0.00000000	     -0.00000000	     43.71389455
      1.12650031	     -0.05012063	     -0.00046270	     -0.19189819	     -0.05585553	      0.88274686	     -0.00032936	     -0.20859604	     -0.00000000	     -0.00000000	     43.37831455
      1.12798173	     -0.05029924	     -0.00046545	     -0.19207656	     -0.05585611	      0.88274573	     -0.00032921	     -0.20861229	     -0.00000000	     -0.00000001	     43.15816825
      1.12908831	     -0.05043837	     -0.00046958	     -0.19221546	     -0.05585655	      0.88274482	     -0.00032912	     -0.20862480	     -0.00000000	     -0.00000001	     42.75891864
      1.13019490	     -0.05057269	     -0.00047188	     -0.19234964	     -0.05585699	      0.88274386	     -0.00032905	     -0.20863761	     -0.00000000	     -0.00000001	     42.54722009
      1.13164212	     -0.05075162	     -0.00047621	     -0.19252837	     -0.05585758	      0.88274251	     -0.00032899	     -0.20865470	     -0.00000000	     -0.00000001	     42.12359395
      1.13308933	     -0.05092405	     -0.00047834	     -0.19270071	     -0.05585816	      0.88274107	     -0.00032897	     -0.20867212	     -0.00000000	     -0.00000001	     41.94542339
      1.13413638	     -0.05105509	     -0.00048237	     -0.19283162	     -0.05585857	      0.88273997	     -0.00032897	     -0.20868486	     -0.00000000	     -0.00000001	     41.50237574
      1.13518342	     -0.05118061	     -0.00048455	     -0.19295708	     -0.05585899	      0.88273883	     -0.00032899	     -0.20869770	     -0.00000000	     -0.00000001	     41.27671088
      1.13673558	     -0.05136828	     -0.00048875	     -0.19314468	     -0.05585959	      0.88273705	     -0.00032905	     -0.20871686	     -0.00000000	     -0.00000001	     40.82569665
      1.13805815	     -0.05152385	     -0.00049118	     -0.19330025	     -0.05586008	      0.88273546	     -0.00032913	     -0.20873327	     -0.00000000	     -0.00000001	     40.57364559
      1.13938072	     -0.05168332	     -0.00049541	     -0.19345968	     -0.05586056	      0.88273379	     -0.00032925	     -0.20874968	     -0.00000000	     -0.00000001	     40.10410417
      1.14070330	     -0.05183454	     -0.00049722	     -0.19361098	     -0.05586102	      0.88273207	     -0.00032939	     -0.20876611	     -0.00000000	     -0.00000001	     39.93478216
      1.14186656	     -0.05197342	     -0.00050136	     -0.19374986	     -0.05586140	      0.88273049	     -0.00032954	     -0.20878050	     -0.00000000	     -0.00000001	     39.46801095
      1.14302982	     -0.05210531	     -0.00050358	     -0.19388184	     -0.05586176	      0.88272887	     -0.00032971	     -0.20879486	     -0.00000000	     -0.00000001	     39.25577288
      1.14419309	     -0.05223892	     -0.00050701	     -0.19401550	     -0.05586211	      0.88272721	     -0.00032990	     -0.20880914	     -0.00000000	     -0.00000001	     38.90472972
      1.14578655	     -0.05241531	     -0.00051053	     -0.19419205	     -0.05586253	      0.88272485	     -0.00033021	     -0.20882856	     -0.00000000	     -0.00000001	     38.60594577
      1.14699331	     -0.05255087	     -0.00051488	     -0.19432768	     -0.05586283	      0.88272302	     -0.00033047	     -0.20884311	     -0.00000000	     -0.00000001	     38.16946719
      1.14820008	     -0.05267903	     -0.00051758	     -0.19445601	     -0.05586309	      0.88272114	     -0.00033075	     -0.20885753	     -0.00000000	     -0.00000001	     37.97376545
      1.14940684	     -0.05280803	     -0.00052157	     -0.19458513	     -0.05586332	      0.88271923	     -0.00033106	     -0.20887177	     -0.00000000	     -0.00000001	     37.61466620
      1.15095599	     -0.05296506	     -0.00052528	     -0.19474240	     -0.05586357	      0.88271671	     -0.00033150	     -0.20888981	     -0.00000000	     -0.00000001	     37.39239725
      1.15214852	     -0.05308746	     -0.00052993	     -0.19486494	     -0.05586372	      0.88271474	     -0.00033186	     -0.20890344	     -0.00000000	     -0.00000001	     36.95222019
      1.15334104	     -0.05320163	     -0.00053288	     -0.19497932	     -0.05586384	      0.88271274	     -0.00033225	     -0.20891689	     -0.00000000	     -0.00000001	     36.79680960
      1.15477519	     -0.05333909	     -0.00053802	     -0.19511700	     -0.05586393	      0.88271029	     -0.00033275	     -0.20893276	     -0.00000000	     -0.00000001	     36.36434203
      1.15620934	     -0.05346520	     -0.00054091	     -0.19524342	     -0.05586396	      0.88270780	     -0.00033328	     -0.20894833	     -0.00000000	     -0.00000001	     36.35131063
      1.15731140	     -0.05356650	     -0.00054564	     -0.19534490	     -0.05586394	      0.88270586	     -0.00033372	     -0.20896004	     -0.00000000	     -0.00000001	     35.86501558
      1.15841346	     -0.05366098	     -0.00054864	     -0.19543961	     -0.05586389	      0.88270391	     -0.00033417	     -0.20897162	     -0.00000000	     -0.00000001	     35.72533741
      1.15995438	     -0.05379565	     -0.00055410	     -0.19557458	     -0.05586375	      0.88270115	     -0.00033485	     -0.20898760	     -0.00000000	     -0.00000001	     35.31143415
      1.16130696	     -0.05391191	     -0.00055781	     -0.19569116	     -0.05586357	      0.88269871	     -0.00033547	     -0.20900163	     -0.00000000	     -0.00000001	     35.19064553
      1.16265955	     -0.05403636	     -0.00056325	     -0.19581588	     -0.05586333	      0.88269625	     -0.00033612	     -0.20901578	     -0.00000000	     -0.00000001	     34.65751385
      1.16401213	     -0.05415645	     -0.00056596	     -0.19593634	     -0.05586303	      0.88269376	     -0.00033680	     -0.20903029	     -0.00000000	     -0.00000001	     34.68741471
      1.16520908	     -0.05427162	     -0.00057051	     -0.19605178	     -0.05586272	      0.88269155	     -0.00033743	     -0.20904347	     -0.00000000	     -0.00000001	     34.12935088
      1.16640603	     -0.05438202	     -0.00057273	     -0.19616253	     -0.05586235	      0.88268933	     -0.00033808	     -0.20905708	     -0.00000000	     -0.00000001	     34.05883752
      1.16760298	     -0.05449750	     -0.00057579	     -0.19627835	     -0.05586193	      0.88268709	     -0.00033875	     -0.20907115	     -0.00000000	     -0.00000001	     33.70095205
      1.16922983	     -0.05465341	     -0.00057807	     -0.19643480	     -0.05586128	      0.88268403	     -0.00033970	     -0.20909112	     -0.00000000	     -0.00000001	     33.56187506
      1.17047430	     -0.05477906	     -0.00058092	     -0.19656085	     -0.05586072	      0.88268166	     -0.00034045	     -0.20910710	     -0.00000000	     -0.00000001	     33.01714948
      1.17171876	     -0.05490085	     -0.00058165	     -0.19668312	     -0.05586009	      0.88267927	     -0.00034123	     -0.20912376	     -0.00000000	     -0.00000001	     32.95142466
      1.17296323	     -0.05502680	     -0.00058319	     -0.19680953	     -0.05585940	      0.88267687	     -0.00034202	     -0.20914108	     -0.00000000	     -0.00000001	     32.52885221
      1.17454015	     -0.05518180	     -0.00058312	     -0.19696521	     -0.05585843	      0.88267378	     -0.00034306	     -0.20916401	     -0.00000000	     -0.00000001	     32.43578274
      1.17577400	     -0.05530781	     -0.00058445	     -0.19709174	     -0.05585760	      0.88267133	     -0.00034390	     -0.20918263	     -0.00000000	     -0.00000001	     31.82432361
      1.17700785	     -0.05542841	     -0.00058387	     -0.19721292	     -0.05585670	      0.88266886	     -0.00034476	     -0.20920190	     -0.00000000	     -0.00000001	     31.72935617
      1.17824170	     -0.05555171	     -0.00058421	     -0.19733679	     -0.05585573	      0.88266635	     -0.00034564	     -0.20922174	     -0.00000000	     -0.00000001	     31.28536093
      1.17988731	     -0.05571026	     -0.00058293	     -0.19749620	     -0.05585433	      0.88266294	     -0.00034685	     -0.20924912	     -0.00000000	     -0.00000001	     31.09780695
      1.18112912	     -0.05583439	     -0.00058342	     -0.19762093	     -0.05585318	      0.88266033	     -0.00034779	     -0.20927040	     -0.00000000	     -0.00000001	     30.44163375
      1.18237093	     -0.05595262	     -0.00058215	     -0.19773984	     -0.05585195	      0.88265767	     -0.00034874	     -0.20929223	     -0.00000000	     -0.00000001	     30.29033201
      1.18386572	     -0.05609860	     -0.00058215	     -0.19788662	     -0.05585036	      0.88265441	     -0.00034992	     -0.20931915	     -0.00000000	     -0.00000002	     29.65513974
      1.18536051	     -0.05623620	     -0.00057973	     -0.19802512	     -0.05584865	      0.88265109	     -0.00035114	     -0.20934675	     -0.00000000	     -0.00000002	     29.67996878
      1.18650112	     -0.05634739	     -0.00058019	     -0.19813694	     -0.05584727	      0.88264850	     -0.00035208	     -0.20936817	     -0.00000000	     -0.00000002	     28.96853073
      1.18764173	     -0.05645030	     -0.00057898	     -0.19824054	     -0.05584581	      0.88264588	     -0.00035304	     -0.20938992	     -0.00000000	     -0.00000002	     28.77262616
      1.18926376	     -0.05659914	     -0.00057859	     -0.19839035	     -0.05584360	      0.88264207	     -0.00035444	     -0.20942131	     -0.00000000	     -0.00000002	     28.20320300
      1.19067384	     -0.05672454	     -0.00057723	     -0.19851665	     -0.05584156	      0.88263869	     -0.00035569	     -0.20944909	     -0.00000000	     -0.00000002	     28.02899929
      1.19208391	     -0.05685436	     -0.00057781	     -0.19864732	     -0.05583939	      0.88263525	     -0.00035696	     -0.20947723	     -0.00000000	     -0.00000002	     27.41970596
      1.19349399	     -0.05697441	     -0.00057599	     -0.19876832	     -0.05583710	      0.88263174	     -0.00035825	     -0.20950572	     -0.00000000	     -0.00000002	     27.40252834
      1.19475418	     -0.05708665	     -0.00057675	     -0.19888135	     -0.05583494	      0.88262855	     -0.00035943	     -0.20953133	     -0.00000000	     -0.00000002	     26.82452107
      1.19601437	     -0.05718992	     -0.00057538	     -0.19898550	     -0.05583268	      0.88262531	     -0.00036063	     -0.20955707	     -0.00000000	     -0.00000002	     26.71319438
      1.19727456	     -0.05729485	     -0.00057517	     -0.19909129	     -0.05583032	      0.88262202	     -0.00036185	     -0.20958283	     -0.00000000	     -0.00000002	     26.34586338
      1.19893919	     -0.05742602	     -0.00057335	     -0.19922366	     -0.05582703	      0.88261760	     -0.00036349	     -0.20961689	     -0.00000000	     -0.00000002	     26.17049130
      1.20024410	     -0.05753101	     -0.00057339	     -0.19932956	     -0.05582431	      0.88261409	     -0.00036480	     -0.20964351	     -0.00000000	     -0.00000002	     25.71837436
      1.20154901	     -0.05762709	     -0.00057144	     -0.19942663	     -0.05582148	      0.88261053	     -0.00036612	     -0.20967005	     -0.00000000	     -0.00000002	     25.63264439
      1.20285393	     -0.05772355	     -0.00057064	     -0.19952407	     -0.05581852	      0.88260693	     -0.00036747	     -0.20969639	     -0.00000000	     -0.00000002	     25.31367425
      1.20447193	     -0.05783342	     -0.00056787	     -0.19963522	     -0.05581468	      0.88260241	     -0.00036916	     -0.20972875	     -0.00000000	     -0.00000002	     25.22664669
      1.20576236	     -0.05792272	     -0.00056737	     -0.19972550	     -0.05581149	      0.88259878	     -0.00037053	     -0.20975421	     -0.00000000	     -0.00000002	     24.84825930
      1.20705279	     -0.05800275	     -0.00056492	     -0.19980660	     -0.05580816	      0.88259511	     -0.00037192	     -0.20977938	     -0.00000000	     -0.00000002	     24.79179085
      1.20834322	     -0.05808318	     -0.00056368	     -0.19988805	     -0.05580471	      0.88259142	     -0.00037333	     -0.20980416	     -0.00000000	     -0.00000002	     24.54794845
      1.21002732	     -0.05817956	     -0.00056061	     -0.19998584	     -0.05580002	      0.88258658	     -0.00037519	     -0.20983595	     -0.00000000	     -0.00000002	     24.47556172
      1.21131991	     -0.05825592	     -0.00055999	     -0.20006323	     -0.05579627	      0.88258284	     -0.00037663	     -0.20985989	     -0.00000000	     -0.00000002	     24.15522802
      1.21261250	     -0.05832423	     -0.00055765	     -0.20013265	     -0.05579238	      0.88257910	     -0.00037809	     -0.20988348	     -0.00000000	     -0.00000002	     24.11829929
      1.21390510	     -0.05839351	     -0.00055656	     -0.20020301	     -0.05578837	      0.88257535	     -0.00037957	     -0.20990667	     -0.00000000	     -0.00000002	     23.91700660
      1.21562525	     -0.05847727	     -0.00055370	     -0.20028824	     -0.05578282	      0.88257036	     -0.00038156	     -0.20993696	     -0.00000000	     -0.00000002	     23.87765198
      1.21691156	     -0.05854193	     -0.00055327	     -0.20035397	     -0.05577851	      0.88256663	     -0.00038306	     -0.20995914	     -0.00000000	     -0.00000002	     23.59401214
      1.21819786	     -0.05859718	     -0.00055113	     -0.20041035	     -0.05577407	      0.88256292	     -0.00038458	     -0.20998096	     -0.00000000	     -0.00000002	     23.57480508
      1.21976269	     -0.05866518	     -0.00055033	     -0.20047968	     -0.05576849	      0.88255841	     -0.00038644	     -0.21000697	     -0.00000000	     -0.00000002	     23.32967396
      1.22116870	     -0.05871621	     -0.00054758	     -0.20053197	     -0.05576330	      0.88255439	     -0.00038813	     -0.21002988	     -0.00000000	     -0.00000002	     23.39243440
      1.22257471	     -0.05877009	     -0.00054712	     -0.20058705	     -0.05575795	      0.88255039	     -0.00038983	     -0.21005225	     -0.00000000	     -0.00000002	     23.11701678
      1.22398072	     -0.05881356	     -0.00054435	     -0.20063180	     -0.05575244	      0.88254642	     -0.00039155	     -0.21007414	     -0.00000000	     -0.00000002	     23.21216097
      1.22538673	     -0.05886334	     -0.00054435	     -0.20068278	     -0.05574676	      0.88254249	     -0.00039328	     -0.21009553	     -0.00000000	     -0.00000002	     22.91838292
      1.22679274	     -0.05890268	     -0.00054158	     -0.20072341	     -0.05574091	      0.88253860	     -0.00039502	     -0.21011656	     -0.00000000	     -0.00000002	     23.04434609
      1.22819875	     -0.05894449	     -0.00054245	     -0.20076641	     -0.05573490	      0.88253475	     -0.00039677	     -0.21013717	     -0.00000000	     -0.00000002	     22.73867683
      1.22960476	     -0.05897633	     -0.00053953	     -0.20079956	     -0.05572872	      0.88253095	     -0.00039853	     -0.21015758	     -0.00000000	     -0.00000002	     22.87666646
      1.23101077	     -0.05901430	     -0.00053970	     -0.20083875	     -0.05572237	      0.88252721	     -0.00040030	     -0.21017765	     -0.00000000	     -0.00000002	     22.57201448
      1.23241678	     -0.05903803	     -0.00053662	     -0.20086380	     -0.05571585	      0.88252353	     -0.00040208	     -0.21019742	     -0.00000000	     -0.00000002	     22.78775711
      1.23382279	     -0.05906857	     -0.00053732	     -0.20089556	     -0.05570917	      0.88251990	     -0.00040386	     -0.21021671	     -0.00000000	     -0.00000002	     22.50622342
      1.23522880	     -0.05908348	     -0.00053442	     -0.20091181	     -0.05570231	      0.88251634	     -0.00040565	     -0.21023557	     -0.00000000	     -0.00000002	     22.74760754
      1.23663481	     -0.05910610	     -0.00053552	     -0.20093565	     -0.05569529	      0.88251285	     -0.00040745	     -0.21025381	     -0.00000000	     -0.00000002	     22.48451276
      1.23789776	     -0.05911349	     -0.00053355	     -0.20094423	     -0.05568883	      0.88250978	     -0.00040907	     -0.21026972	     -0.00000000	     -0.00000002	     22.67978938
      1.23916071	     -0.05912278	     -0.00053409	     -0.20095462	     -0.05568224	      0.88250676	     -0.00041069	     -0.21028503	     -0.00000000	     -0.00000002	     22.61138998
      1.24070223	     -0.05912239	     -0.00053322	     -0.20095565	     -0.05567401	      0.88250317	     -0.00041268	     -0.21030286	     -0.00000000	     -0.00000002	     22.72715907
      1.24224376	     -0.05911776	     -0.00053359	     -0.20095240	     -0.05566558	      0.88249968	     -0.00041467	     -0.21031951	     -0.00000000	     -0.00000002	     22.63836663
      1.24353930	     -0.05909873	     -0.00053087	     -0.20093464	     -0.05565833	      0.88249683	     -0.00041634	     -0.21033249	     -0.00000000	     -0.00000001	     22.80776123
      1.24483485	     -0.05907703	     -0.00052981	     -0.20091415	     -0.05565094	      0.88249406	     -0.00041801	     -0.21034433	     -0.00000000	     -0.00000001	     22.80366900
      1.24613040	     -0.05903940	     -0.00052683	     -0.20087779	     -0.05564341	      0.88249137	     -0.00041969	     -0.21035491	     -0.00000000	     -0.00000001	     22.94774650
      1.24788352	     -0.05896674	     -0.00052291	     -0.20080684	     -0.05563300	      0.88248787	     -0.00042196	     -0.21036668	     -0.00000000	     -0.00000001	     23.07215952
      1.24919082	     -0.05889047	     -0.00051862	     -0.20073189	     -0.05562507	      0.88248537	     -0.00042365	     -0.21037342	     -0.00000000	     -0.00000001	     23.29598195
      1.25049812	     -0.05880607	     -0.00051582	     -0.20064875	     -0.05561700	      0.88248297	     -0.00042534	     -0.21037818	     -0.00000000	     -0.00000001	     23.43462766
      1.25180542	     -0.05870391	     -0.00051145	     -0.20054789	     -0.05560879	      0.88248067	     -0.00042703	     -0.21038086	     -0.00000000	     -0.00000001	     23.66547490
      1.25355158	     -0.05854814	     -0.00050650	     -0.20039380	     -0.05559762	      0.88247779	     -0.00042929	     -0.21038080	     -0.00000000	     -0.00000001	     23.96580568
      1.25481942	     -0.05841244	     -0.00050053	     -0.20025937	     -0.05558936	      0.88247583	     -0.00043093	     -0.21037799	     -0.00000000	     -0.00000001	     24.24607544
      1.25608727	     -0.05826860	     -0.00049631	     -0.20011672	     -0.05558098	      0.88247399	     -0.00043256	     -0.21037269	     -0.00000000	     -0.00000001	     24.51355106
      1.25767928	     -0.05806484	     -0.00048925	     -0.19991448	     -0.05557029	      0.88247186	     -0.00043461	     -0.21036245	     -0.00000000	     -0.00000001	     24.90476383
      1.25906858	     -0.05787585	     -0.00048486	     -0.19972671	     -0.05556082	      0.88247018	     -0.00043640	     -0.21035014	     -0.00000000	     -0.00000001	     25.27978762
      1.26045789	     -0.05766592	     -0.00047796	     -0.19951805	     -0.05555122	      0.88246868	     -0.00043819	     -0.21033468	     -0.00000000	     -0.00000001	     25.66344175
      1.26184719	     -0.05745070	     -0.00047412	     -0.19930396	     -0.05554149	      0.88246736	     -0.00043997	     -0.21031602	     -0.00000000	     -0.00000001	     26.11101010
      1.26323650	     -0.05721751	     -0.00046760	     -0.19907194	     -0.05553164	      0.88246623	     -0.00044174	     -0.21029430	     -0.00000000	     -0.00000001	     26.50907352
      1.26462580	     -0.05698429	     -0.00046508	     -0.19883971	     -0.05552168	      0.88246531	     -0.00044352	     -0.21026954	     -0.00000000	     -0.00000000	     27.01650607
      1.26586992	     -0.05676172	     -0.00045981	     -0.19861808	     -0.05551268	      0.88246466	     -0.00044510	     -0.21024497	     -0.00000000	     -0.00000000	     27.36219443
      1.26711404	     -0.05653977	     -0.00045733	     -0.19839695	     -0.05550359	      0.88246419	     -0.00044668	     -0.21021817	     -0.00000000	     -0.00000000	     27.81150416
      1.26835816	     -0.05630851	     -0.00045343	     -0.19816650	     -0.05549443	      0.88246390	     -0.00044825	     -0.21018924	     -0.00000000	     -0.00000000	     28.22276995
      1.27002274	     -0.05599577	     -0.00044971	     -0.19785475	     -0.05548206	      0.88246379	     -0.00045035	     -0.21014729	     -0.00000000	      0.00000000	     28.83193248
      1.27126347	     -0.05575265	     -0.00044445	     -0.19761239	     -0.05547277	      0.88246394	     -0.00045190	     -0.21011374	     -0.00000000	      0.00000000	     29.21108395
      1.27250419	     -0.05551048	     -0.00044136	     -0.19737086	     -0.05546342	      0.88246427	     -0.00045345	     -0.21007829	     -0.00000000	      0.00000000	     29.67079193
      1.27399783	     -0.05520962	     -0.00043553	     -0.19707079	     -0.05545210	      0.88246493	     -0.00045531	     -0.21003323	     -0.00000000	      0.00000000	     30.18551363
      1.27530188	     -0.05494907	     -0.00043294	     -0.19681081	     -0.05544216	      0.88246573	     -0.00045692	     -0.20999185	     -0.00000000	      0.00000000	     30.67767455
      1.27660592	     -0.05468178	     -0.00042756	     -0.19654411	     -0.05543217	      0.88246674	     -0.00045852	     -0.20994876	     -0.00000000	      0.00000001	     31.11370065
      1.27790997	     -0.05441888	     -0.00042509	     -0.19628168	     -0.05542214	      0.88246796	     -0.00046011	     -0.20990406	     -0.00000000	      0.00000001	     31.59990321
      1.27921401	     -0.05414950	     -0.00042005	     -0.19601279	     -0.05541207	      0.88246940	     -0.00046169	     -0.20985793	     -0.00000000	      0.00000001	     32.05514877
      1.28051806	     -0.05388545	     -0.00041815	     -0.19574909	     -0.05540198	      0.88247104	     -0.00046326	     -0.20981048	     -0.00000000	      0.00000001	     32.53665749
      1.28182211	     -0.05361494	     -0.00041270	     -0.19547899	     -0.05539186	      0.88247288	     -0.00046482	     -0.20976186	     -0.00000000	      0.00000001	     33.01210043
      1.28312615	     -0.05334891	     -0.00041008	     -0.19521324	     -0.05538173	      0.88247492	     -0.00046636	     -0.20971211	     -0.00000000	      0.00000001	     33.49340642
      1.28443020	     -0.05307711	     -0.00040382	     -0.19494178	     -0.05537158	      0.88247716	     -0.00046789	     -0.20966136	     -0.00000000	      0.00000001	     33.97845654
      1.28573424	     -0.05281189	     -0.00040190	     -0.19467673	     -0.05536143	      0.88247958	     -0.00046942	     -0.20960964	     -0.00000000	      0.00000001	     34.45439356
      1.28689151	     -0.05257065	     -0.00039666	     -0.19443571	     -0.05535242	      0.88248188	     -0.00047075	     -0.20956308	     -0.00000000	      0.00000001	     34.87836395
      1.28804877	     -0.05233500	     -0.00039449	     -0.19420015	     -0.05534340	      0.88248432	     -0.00047208	     -0.20951595	     -0.00000000	      0.00000001	     35.29380037
      1.28920603	     -0.05209840	     -0.00039070	     -0.19396364	     -0.05533440	      0.88248689	     -0.00047339	     -0.20946834	     -0.00000000	      0.00000002	     35.72580814
      1.29079239	     -0.05177831	     -0.00038750	     -0.19364358	     -0.05532207	      0.88249062	     -0.00047518	     -0.20940238	     -0.00000000	      0.00000002	     36.31599146
      1.29195331	     -0.05154359	     -0.00038303	     -0.19340890	     -0.05531307	      0.88249349	     -0.00047647	     -0.20935369	     -0.00000000	      0.00000002	     36.74556940
      1.29311423	     -0.05131219	     -0.00038083	     -0.19317743	     -0.05530408	      0.88249648	     -0.00047774	     -0.20930467	     -0.00000000	      0.00000002	     37.16664916
      1.29452325	     -0.05103100	     -0.00037585	     -0.19289618	     -0.05529320	      0.88250024	     -0.00047928	     -0.20924480	     -0.00000000	      0.00000002	     37.68670978
      1.29574514	     -0.05079101	     -0.00037392	     -0.19265604	     -0.05528380	      0.88250362	     -0.00048059	     -0.20919259	     -0.00000000	      0.00000002	     38.12894632
      1.29696702	     -0.05055322	     -0.00036969	     -0.19241812	     -0.05527443	      0.88250710	     -0.00048189	     -0.20914016	     -0.00000000	      0.00000002	     38.57726166
      1.29818891	     -0.05031924	     -0.00036797	     -0.19218390	     -0.05526509	      0.88251068	     -0.00048318	     -0.20908754	     -0.00000000	      0.00000002	     39.01515143
      1.29941079	     -0.05008701	     -0.00036365	     -0.19195148	     -0.05525580	      0.88251434	     -0.00048444	     -0.20903481	     -0.00000000	      0.00000002	     39.44580967
      1.30063268	     -0.04985918	     -0.00036140	     -0.19172334	     -0.05524655	      0.88251808	     -0.00048570	     -0.20898203	     -0.00000000	      0.00000002	     39.87298286
      1.30185456	     -0.04963233	     -0.00035681	     -0.19149624	     -0.05523734	      0.88252190	     -0.00048693	     -0.20892927	     -0.00000000	      0.00000002	     40.30665158
      1.30307644	     -0.04940803	     -0.00035460	     -0.19127157	     -0.05522819	      0.88252577	     -0.00048816	     -0.20887651	     -0.00000000	      0.00000002	     40.75169024
      1.30429833	     -0.04918417	     -0.00035008	     -0.19104739	     -0.05521910	      0.88252971	     -0.00048936	     -0.20882376	     -0.00000000	      0.00000002	     41.19439625
      1.30552021	     -0.04896400	     -0.00034740	     -0.19082680	     -0.05521006	      0.88253369	     -0.00049055	     -0.20877105	     -0.00000000	      0.00000002	     41.63313178
      1.30674210	     -0.04874598	     -0.00034175	     -0.19060842	     -0.05520108	      0.88253772	     -0.00049172	     -0.20871844	     -0.00000000	      0.00000002	     42.04621032
      1.30796398	     -0.04853129	     -0.00033864	     -0.19039326	     -0.05519217	      0.88254179	     -0.00049288	     -0.20866596	     -0.00000000	      0.00000002	     42.48763786
      1.30918587	     -0.04831730	     -0.00033229	     -0.19017886	     -0.05518334	      0.88254588	     -0.00049401	     -0.20861363	     -0.00000000	      0.00000002	     42.92246021
      1.31040775	     -0.04810519	     -0.00032918	     -0.18996622	     -0.05517457	      0.88255001	     -0.00049513	     -0.20856143	     -0.00000000	      0.00000002	     43.38313757
      1.31149331	     -0.04791692	     -0.00032327	     -0.18977754	     -0.05516684	      0.88255369	     -0.00049611	     -0.20851516	     -0.00000000	      0.00000002	     43.76693087
      1.31257886	     -0.04773005	     -0.00031948	     -0.18959019	     -0.05515918	      0.88255738	     -0.00049708	     -0.20846900	     -0.00000000	      0.00000002	     44.17090920
      1.31388518	     -0.04750680	     -0.00031317	     -0.18936636	     -0.05515004	      0.88256183	     -0.00049823	     -0.20841358	     -0.00000000	      0.00000002	     44.64915325
      1.31519150	     -0.04728659	     -0.00030883	     -0.18914548	     -0.05514101	      0.88256629	     -0.00049935	     -0.20835835	     -0.00000000	      0.00000002	     45.14036249
      1.31626138	     -0.04710920	     -0.00030306	     -0.18896759	     -0.05513368	      0.88256995	     -0.00050026	     -0.20831329	     -0.00000000	      0.00000002	     45.50192386
      1.31733126	     -0.04693304	     -0.00029935	     -0.18879084	     -0.05512642	      0.88257360	     -0.00050115	     -0.20826842	     -0.00000000	      0.00000002	     45.88935338
      1.31865862	     -0.04671678	     -0.00029321	     -0.18857386	     -0.05511752	      0.88257812	     -0.00050224	     -0.20821305	     -0.00000000	      0.00000002	     46.35366700
      1.31998597	     -0.04650218	     -0.00028990	     -0.18835843	     -0.05510873	      0.88258264	     -0.00050331	     -0.20815810	     -0.00000000	      0.00000002	     46.84603863
      1.32099844	     -0.04634264	     -0.00028490	     -0.18819829	     -0.05510211	      0.88258607	     -0.00050411	     -0.20811653	     -0.00000000	      0.00000002	     47.15355607
      1.32201090	     -0.04618639	     -0.00028166	     -0.18804138	     -0.05509556	      0.88258949	     -0.00050490	     -0.20807531	     -0.00000000	      0.00000002	     47.49888114
      1.32340399	     -0.04597553	     -0.00027560	     -0.18782963	     -0.05508666	      0.88259418	     -0.00050596	     -0.20801919	     -0.00000000	      0.00000002	     47.95574500
      1.32479707	     -0.04577021	     -0.00027113	     -0.18762333	     -0.05507791	      0.88259885	     -0.00050700	     -0.20796378	     -0.00000000	      0.00000002	     48.44886592
      1.32575164	     -0.04563283	     -0.00026537	     -0.18748533	     -0.05507199	      0.88260202	     -0.00050770	     -0.20792624	     -0.00000000	      0.00000002	     48.70171384
      1.32670621	     -0.04549906	     -0.00026129	     -0.18735088	     -0.05506615	      0.88260518	     -0.00050838	     -0.20788908	     -0.00000000	      0.00000002	     48.99670223
      1.32820370	     -0.04529801	     -0.00025397	     -0.18714877	     -0.05505712	      0.88261011	     -0.00050944	     -0.20783163	     -0.00000000	      0.00000002	     49.42122298
      1.32941997	     -0.04514502	     -0.00024931	     -0.18699483	     -0.05504992	      0.88261407	     -0.00051027	     -0.20778586	     -0.00000000	      0.00000002	     49.76463351
      1.33063623	     -0.04500279	     -0.00024324	     -0.18685169	     -0.05504284	      0.88261799	     -0.00051108	     -0.20774105	     -0.00000000	      0.00000002	     50.04006732
      1.33185249	     -0.04487249	     -0.00023980	     -0.18672036	     -0.05503588	      0.88262188	     -0.00051188	     -0.20769734	     -0.00000000	      0.00000002	     50.35020398
      1.33293907	     -0.04476642	     -0.00023466	     -0.18661342	     -0.05502976	      0.88262531	     -0.00051257	     -0.20765936	     -0.00000000	      0.00000002	     50.53140809
      1.33402565	     -0.04466999	     -0.00023184	     -0.18651604	     -0.05502375	      0.88262871	     -0.00051325	     -0.20762247	     -0.00000000	      0.00000002	     50.76469450
      1.33511223	     -0.04458239	     -0.00022790	     -0.18642750	     -0.05501783	      0.88263207	     -0.00051391	     -0.20758673	     -0.00000000	      0.00000002	     50.94790400
      1.33648851	     -0.04448305	     -0.00022477	     -0.18632691	     -0.05501048	      0.88263626	     -0.00051473	     -0.20754317	     -0.00000000	      0.00000002	     51.22895736
      1.33758687	     -0.04441218	     -0.00022074	     -0.18625508	     -0.05500474	      0.88263955	     -0.00051537	     -0.20750980	     -0.00000000	      0.00000002	     51.36871186
      1.33868523	     -0.04434842	     -0.00021846	     -0.18619029	     -0.05499909	      0.88264279	     -0.00051599	     -0.20747765	     -0.00000000	      0.00000002	     51.57091795
      1.33978359	     -0.04429143	     -0.00021486	     -0.18613231	     -0.05499356	      0.88264597	     -0.00051659	     -0.20744671	     -0.00000000	      0.00000002	     51.69979806
      1.34115531	     -0.04422973	     -0.00021207	     -0.18606932	     -0.05498679	      0.88264987	     -0.00051732	     -0.20740976	     -0.00000000	      0.00000002	     51.92448940
      1.34223481	     -0.04418845	     -0.00020822	     -0.18602708	     -0.05498157	      0.88265287	     -0.00051788	     -0.20738199	     -0.00000000	      0.00000002	     51.99589285
      1.34331431	     -0.04415390	     -0.00020626	     -0.18599150	     -0.05497646	      0.88265582	     -0.00051842	     -0.20735537	     -0.00000000	      0.00000002	     52.14196831
      1.34439381	     -0.04412553	     -0.00020326	     -0.18596213	     -0.05497145	      0.88265869	     -0.00051895	     -0.20732988	     -0.00000000	      0.00000002	     52.22104907
      1.34582263	     -0.04409764	     -0.00020076	     -0.18593287	     -0.05496497	      0.88266240	     -0.00051963	     -0.20729787	     -0.00000000	      0.00000002	     52.38907577
      1.34689501	     -0.04408389	     -0.00019731	     -0.18591815	     -0.05496022	      0.88266511	     -0.00052012	     -0.20727515	     -0.00000000	      0.00000002	     52.40067650
      1.34796738	     -0.04407623	     -0.00019564	     -0.18590946	     -0.05495558	      0.88266774	     -0.00052059	     -0.20725354	     -0.00000000	      0.00000002	     52.49845414
      1.34926844	     -0.04407431	     -0.00019224	     -0.18590634	     -0.05495007	      0.88267084	     -0.00052115	     -0.20722881	     -0.00000000	      0.00000002	     52.52268977
      1.35043180	     -0.04408014	     -0.00019119	     -0.18591104	     -0.05494527	      0.88267352	     -0.00052163	     -0.20720809	     -0.00000000	      0.00000002	     52.63196509
      1.35159517	     -0.04409321	     -0.00018840	     -0.18592303	     -0.05494058	      0.88267612	     -0.00052209	     -0.20718870	     -0.00000000	      0.00000001	     52.59515891
      1.35275854	     -0.04411308	     -0.00018789	     -0.18594177	     -0.05493601	      0.88267862	     -0.00052253	     -0.20717062	     -0.00000000	      0.00000001	     52.69214896
      1.35392190	     -0.04413945	     -0.00018510	     -0.18596708	     -0.05493155	      0.88268103	     -0.00052296	     -0.20715384	     -0.00000000	      0.00000001	     52.62121019
      1.35508527	     -0.04417221	     -0.00018479	     -0.18599872	     -0.05492720	      0.88268335	     -0.00052337	     -0.20713833	     -0.00000000	      0.00000001	     52.70140978
      1.35624864	     -0.04421131	     -0.00018208	     -0.18603679	     -0.05492296	      0.88268558	     -0.00052376	     -0.20712409	     -0.00000000	      0.00000001	     52.58616537
      1.35741200	     -0.04425681	     -0.00018205	     -0.18608118	     -0.05491882	      0.88268770	     -0.00052413	     -0.20711109	     -0.00000000	      0.00000001	     52.63624164
      1.35857537	     -0.04430818	     -0.00017923	     -0.18613153	     -0.05491480	      0.88268973	     -0.00052449	     -0.20709932	     -0.00000000	      0.00000001	     52.47049748
      1.35973874	     -0.04436597	     -0.00017913	     -0.18618825	     -0.05491088	      0.88269167	     -0.00052483	     -0.20708878	     -0.00000000	      0.00000001	     52.48059610
      1.36090210	     -0.04442981	     -0.00017641	     -0.18625110	     -0.05490706	      0.88269350	     -0.00052515	     -0.20707946	     -0.00000000	      0.00000001	     52.26437879
      1.36206547	     -0.04449941	     -0.00017657	     -0.18631963	     -0.05490335	      0.88269524	     -0.00052546	     -0.20707134	     -0.00000000	      0.00000001	     52.24437329
      1.36322884	     -0.04457456	     -0.00017404	     -0.18639381	     -0.05489973	      0.88269688	     -0.00052575	     -0.20706439	     -0.00000000	      0.00000001	     51.98500734
      1.36439220	     -0.04465522	     -0.00017440	     -0.18647344	     -0.05489622	      0.88269842	     -0.00052603	     -0.20705859	     -0.00000000	      0.00000001	     51.92868165
      1.36555557	     -0.04474113	     -0.00017207	     -0.18655840	     -0.05489280	      0.88269986	     -0.00052628	     -0.20705392	     -0.00000000	      0.00000001	     51.63172837
      1.36671894	     -0.04483212	     -0.00017259	     -0.18664838	     -0.05488948	      0.88270121	     -0.00052652	     -0.20705034	     -0.00000000	      0.00000001	     51.54438503
      1.36788230	     -0.04492793	     -0.00017051	     -0.18674327	     -0.05488625	      0.88270246	     -0.00052675	     -0.20704784	     -0.00000000	      0.00000001	     51.21998786
      1.36904567	     -0.04502833	     -0.00017116	     -0.18684269	     -0.05488311	      0.88270362	     -0.00052695	     -0.20704638	     -0.00000000	      0.00000001	     51.10460623
      1.37020904	     -0.04513305	     -0.00016935	     -0.18694652	     -0.05488006	      0.88270469	     -0.00052714	     -0.20704594	     -0.00000000	      0.00000001	     50.76131394
      1.37137240	     -0.04524186	     -0.00017008	     -0.18705438	     -0.05487710	      0.88270566	     -0.00052732	     -0.20704648	     -0.00000000	      0.00000001	     50.61974093
      1.37253577	     -0.04535460	     -0.00016858	     -0.18716626	     -0.05487423	      0.88270655	     -0.00052748	     -0.20704796	     -0.00000000	      0.00000000	     50.26363751
      1.37369914	     -0.04547148	     -0.00016962	     -0.18728222	     -0.05487143	      0.88270734	     -0.00052762	     -0.20705036	     -0.00000000	      0.00000000	     50.09393289
      1.37486250	     -0.04559192	     -0.00016866	     -0.18740182	     -0.05486872	      0.88270805	     -0.00052775	     -0.20705365	     -0.00000000	      0.00000000	     49.72854524
      1.37602587	     -0.04571585	     -0.00016973	     -0.18752487	     -0.05486609	      0.88270868	     -0.00052786	     -0.20705779	     -0.00000000	      0.00000000	     49.53119905
      1.37718924	     -0.04584304	     -0.00016911	     -0.18765125	     -0.05486353	      0.88270922	     -0.00052796	     -0.20706275	     -0.00000000	      0.00000000	     49.16225752
      1.37835260	     -0.04597329	     -0.00017022	     -0.18778067	     -0.05486105	      0.88270969	     -0.00052804	     -0.20706851	     -0.00000000	      0.00000000	     48.93932695
      1.37951597	     -0.04610651	     -0.00016994	     -0.18791311	     -0.05485864	      0.88271008	     -0.00052810	     -0.20707504	      0.00000000	      0.00000000	     48.56773769
      1.38067934	     -0.04624256	     -0.00017077	     -0.18804837	     -0.05485630	      0.88271039	     -0.00052815	     -0.20708230	      0.00000000	      0.00000000	     48.31760959
      1.38184270	     -0.04638112	     -0.00017022	     -0.18818621	     -0.05485402	      0.88271063	     -0.00052818	     -0.20709027	      0.00000000	      0.00000000	     47.95133659
      1.38326121	     -0.04655302	     -0.00017118	     -0.18835720	     -0.05485134	      0.88271083	     -0.00052820	     -0.20710090	      0.00000000	      0.00000000	     47.67877849
      1.38432586	     -0.04668495	     -0.00017043	     -0.18848853	     -0.05484938	      0.88271091	     -0.00052820	     -0.20710949	      0.00000000	      0.00000000	     47.25819157
      1.38539051	     -0.04681840	     -0.00017141	     -0.18862133	     -0.05484747	      0.88271094	     -0.00052819	     -0.20711858	      0.00000000	      0.00000000	     47.01139586
      1.38677159	     -0.04699370	     -0.00017151	     -0.18879586	     -0.05484506	      0.88271090	     -0.00052815	     -0.20713108	      0.00000000	     -0.00000000	     46.55574441
      1.38815266	     -0.04717131	     -0.00017376	     -0.18897267	     -0.05484273	      0.88271077	     -0.00052810	     -0.20714433	      0.00000000	     -0.00000000	     46.32718384
      1.38915853	     -0.04730197	     -0.00017311	     -0.18910283	     -0.05484108	      0.88271063	     -0.00052804	     -0.20715442	      0.00000000	     -0.00000000	     45.86801314
      1.39016440	     -0.04743361	     -0.00017424	     -0.18923394	     -0.05483946	      0.88271045	     -0.00052798	     -0.20716486	      0.00000000	     -0.00000000	     45.60957500
      1.39164478	     -0.04762907	     -0.00017508	     -0.18942869	     -0.05483714	      0.88271012	     -0.00052786	     -0.20718083	      0.00000000	     -0.00000000	     45.11954860
      1.39290911	     -0.04779755	     -0.00017751	     -0.18959652	     -0.05483521	      0.88270977	     -0.00052774	     -0.20719500	      0.00000000	     -0.00000000	     44.82165173
      1.39417344	     -0.04796729	     -0.00017841	     -0.18976570	     -0.05483333	      0.88270937	     -0.00052761	     -0.20720963	      0.00000000	     -0.00000000	     44.31064708
      1.39543777	     -0.04813802	     -0.00018174	     -0.18993582	     -0.05483149	      0.88270892	     -0.00052746	     -0.20722469	      0.00000000	     -0.00000000	     44.07297297
      1.39655884	     -0.04828989	     -0.00018232	     -0.19008724	     -0.05482989	      0.88270848	     -0.00052731	     -0.20723837	      0.00000000	     -0.00000000	     43.57324720
      1.39767991	     -0.04844168	     -0.00018465	     -0.19023857	     -0.05482832	      0.88270800	     -0.00052715	     -0.20725232	      0.00000000	     -0.00000000	     43.30236168
      1.39880099	     -0.04859361	     -0.00018557	     -0.19039009	     -0.05482677	      0.88270749	     -0.00052698	     -0.20726652	      0.00000000	     -0.00000000	     42.89649694
      1.40030549	     -0.04879838	     -0.00018862	     -0.19059429	     -0.05482474	      0.88270675	     -0.00052672	     -0.20728590	      0.00000000	     -0.00000000	     42.51339255
      1.40146828	     -0.04895536	     -0.00018936	     -0.19075090	     -0.05482319	      0.88270613	     -0.00052651	     -0.20730108	      0.00000000	     -0.00000000	     42.03402780
      1.40263106	     -0.04911167	     -0.00019207	     -0.19090681	     -0.05482166	      0.88270549	     -0.00052629	     -0.20731637	      0.00000000	     -0.00000000	     41.75609055
      1.40379385	     -0.04926686	     -0.00019370	     -0.19106165	     -0.05482015	      0.88270482	     -0.00052605	     -0.20733173	      0.00000000	     -0.00000000	     41.33694188
      1.40526052	     -0.04946066	     -0.00019745	     -0.19125501	     -0.05481826	      0.88270393	     -0.00052573	     -0.20735116	      0.00000000	     -0.00000000	     40.99889636
      1.40641422	     -0.04961137	     -0.00019887	     -0.19140543	     -0.05481678	      0.88270320	     -0.00052547	     -0.20736643	      0.00000000	     -0.00000000	     40.51871140
      1.40756792	     -0.04976059	     -0.00020230	     -0.19155434	     -0.05481531	      0.88270245	     -0.00052519	     -0.20738166	      0.00000000	     -0.00000000	     40.25751748
      1.40872161	     -0.04990811	     -0.00020493	     -0.19170159	     -0.05481385	      0.88270167	     -0.00052490	     -0.20739682	      0.00000000	     -0.00000000	     39.85913216
      1.41024881	     -0.05010074	     -0.00021040	     -0.19189382	     -0.05481192	      0.88270061	     -0.00052450	     -0.20741673	      0.00000000	     -0.00000000	     39.52766474
      1.41140907	     -0.05024474	     -0.00021344	     -0.19203759	     -0.05481045	      0.88269979	     -0.00052418	     -0.20743171	      0.00000000	     -0.00000000	     39.05029660
      1.41256933	     -0.05038665	     -0.00021867	     -0.19217921	     -0.05480898	      0.88269894	     -0.00052385	     -0.20744654	      0.00000000	     -0.00000001	     38.81825204
      1.41372959	     -0.05052621	     -0.00022334	     -0.19231853	     -0.05480750	      0.88269808	     -0.00052351	     -0.20746119	      0.00000000	     -0.00000001	     38.43594445
      1.41528807	     -0.05070978	     -0.00023184	     -0.19250174	     -0.05480551	      0.88269689	     -0.00052304	     -0.20748055	      0.00000000	     -0.00000001	     38.15406408
      1.41644785	     -0.05084317	     -0.00023719	     -0.19263491	     -0.05480402	      0.88269599	     -0.00052268	     -0.20749470	      0.00000000	     -0.00000001	     37.67890725
      1.41760764	     -0.05097373	     -0.00024473	     -0.19276520	     -0.05480251	      0.88269508	     -0.00052231	     -0.20750861	      0.00000000	     -0.00000001	     37.49201367
      1.41902132	     -0.05112874	     -0.00025315	     -0.19291993	     -0.05480066	      0.88269394	     -0.00052185	     -0.20752523	      0.00000000	     -0.00000001	     37.01468758
      1.42028981	     -0.05126388	     -0.00026302	     -0.19305478	     -0.05479897	      0.88269292	     -0.00052142	     -0.20753980	      0.00000000	     -0.00000001	     36.91135290
      1.42155829	     -0.05139506	     -0.00027132	     -0.19318573	     -0.05479727	      0.88269187	     -0.00052099	     -0.20755405	      0.00000000	     -0.00000001	     36.40557911
      1.42282677	     -0.05152223	     -0.00028236	     -0.19331261	     -0.05479554	      0.88269082	     -0.00052055	     -0.20756797	      0.00000000	     -0.00000001	     36.36201173
      1.42409525	     -0.05164524	     -0.00029153	     -0.19343541	     -0.05479378	      0.88268975	     -0.00052010	     -0.20758155	      0.00000000	     -0.00000001	     35.84000870
      1.42536373	     -0.05176411	     -0.00030357	     -0.19355399	     -0.05479200	      0.88268868	     -0.00051964	     -0.20759479	      0.00000000	     -0.00000001	     35.84921290
      1.42663221	     -0.05187872	     -0.00031350	     -0.19366840	     -0.05479019	      0.88268759	     -0.00051917	     -0.20760770	      0.00000000	     -0.00000001	     35.31596147
      1.42790070	     -0.05198906	     -0.00032637	     -0.19377846	     -0.05478835	      0.88268650	     -0.00051870	     -0.20762028	      0.00000000	     -0.00000001	     35.36593191
      1.42916918	     -0.05209506	     -0.00033695	     -0.19388428	     -0.05478647	      0.88268540	     -0.00051822	     -0.20763254	      0.00000000	     -0.00000001	     34.83007558
      1.43043766	     -0.05219686	     -0.00035045	     -0.19398582	     -0.05478457	      0.88268430	     -0.00051773	     -0.20764447	      0.00000000	     -0.00000001	     34.90400984
      1.43170614	     -0.05229442	     -0.00036155	     -0.19408320	     -0.05478262	      0.88268319	     -0.00051723	     -0.20765609	      0.00000000	     -0.00000001	     34.37277936
      1.43297462	     -0.05238784	     -0.00037548	     -0.19417637	     -0.05478064	      0.88268207	     -0.00051673	     -0.20766740	      0.00000000	     -0.00000001	     34.45715131
      1.43424310	     -0.05247714	     -0.00038695	     -0.19426552	     -0.05477863	      0.88268095	     -0.00051622	     -0.20767841	      0.00000000	     -0.00000001	     33.94064771
      1.43551159	     -0.05256250	     -0.00040108	     -0.19435065	     -0.05477658	      0.88267983	     -0.00051571	     -0.20768913	      0.00000000	     -0.00000001	     34.02415854
      1.43678007	     -0.05264395	     -0.00041278	     -0.19443195	     -0.05477448	      0.88267870	     -0.00051518	     -0.20769956	      0.00000000	     -0.00000001	     33.53375138
      1.43804855	     -0.05272161	     -0.00042697	     -0.19450940	     -0.05477235	      0.88267757	     -0.00051466	     -0.20770972	      0.00000000	     -0.00000001	     33.61158894
      1.43931703	     -0.05279524	     -0.00043880	     -0.19458291	     -0.05477018	      0.88267644	     -0.00051412	     -0.20771961	      0.00000000	     -0.00000001	     33.15983793
      1.44058551	     -0.05286464	     -0.00045286	     -0.19465213	     -0.05476797	      0.88267531	     -0.00051358	     -0.20772921	      0.00000000	     -0.00000001	     33.23171991
      1.44185399	     -0.05292944	     -0.00046458	     -0.19471682	     -0.05476572	      0.88267418	     -0.00051303	     -0.20773852	      0.00000000	     -0.00000001	     32.82541207
      1.44312248	     -0.05298949	     -0.00047822	     -0.19477671	     -0.05476342	      0.88267304	     -0.00051248	     -0.20774752	      0.00000000	     -0.00000001	     32.88992095
      1.44439096	     -0.05304483	     -0.00048967	     -0.19483198	     -0.05476109	      0.88267191	     -0.00051191	     -0.20775617	      0.00000000	     -0.00000001	     32.53262768
      1.44565944	     -0.05309540	     -0.00050284	     -0.19488242	     -0.05475871	      0.88267078	     -0.00051135	     -0.20776446	      0.00000000	     -0.00000001	     32.59306247
      1.44692792	     -0.05314124	     -0.00051400	     -0.19492821	     -0.05475629	      0.88266965	     -0.00051077	     -0.20777238	      0.00000000	     -0.00000001	     32.28650694
      1.44819640	     -0.05318244	     -0.00052671	     -0.19496931	     -0.05475383	      0.88266853	     -0.00051020	     -0.20777990	      0.00000000	     -0.00000001	     32.34487065
      1.44946488	     -0.05321877	     -0.00053757	     -0.19500561	     -0.05475133	      0.88266741	     -0.00050961	     -0.20778702	      0.00000000	     -0.00000001	     32.08815968
      1.45073336	     -0.05325030	     -0.00054978	     -0.19503707	     -0.05474878	      0.88266629	     -0.00050902	     -0.20779370	      0.00000000	     -0.00000001	     32.14916254
      1.45200185	     -0.05327714	     -0.00056033	     -0.19506389	     -0.05474619	      0.88266517	     -0.00050843	     -0.20779994	      0.00000000	     -0.00000001	     31.93839203
      1.45327033	     -0.05329948	     -0.00057211	     -0.19508616	     -0.05474357	      0.88266406	     -0.00050783	     -0.20780573	      0.00000000	     -0.00000001	     32.00433917
      1.45453881	     -0.05331755	     -0.00058244	     -0.19510423	     -0.05474090	      0.88266296	     -0.00050722	     -0.20781107	      0.00000000	     -0.00000001	     31.83544444
      1.45580729	     -0.05333142	     -0.00059385	     -0.19511805	     -0.05473819	      0.88266186	     -0.00050662	     -0.20781595	      0.00000000	     -0.00000001	     31.90775860
      1.45707577	     -0.05334102	     -0.00060395	     -0.19512765	     -0.05473544	      0.88266077	     -0.00050600	     -0.20782037	      0.00000000	     -0.00000001	     31.77843788
      1.45859870	     -0.05334709	     -0.00061767	     -0.19513367	     -0.05473208	      0.88265948	     -0.00050527	     -0.20782509	      0.00000000	     -0.00000001	     31.96690548
      1.45972562	     -0.05334769	     -0.00062573	     -0.19513429	     -0.05472956	      0.88265852	     -0.00050472	     -0.20782815	      0.00000000	     -0.00000001	     31.74994861
      1.46085255	     -0.05334505	     -0.00063531	     -0.19513164	     -0.05472701	      0.88265758	     -0.00050416	     -0.20783085	      0.00000000	     -0.00000001	     31.83992712
      1.46235697	     -0.05333671	     -0.00064669	     -0.19512330	     -0.05472357	      0.88265633	     -0.00050343	     -0.20783389	      0.00000000	     -0.00000001	     31.76546314
      1.46370332	     -0.05332477	     -0.00065817	     -0.19511133	     -0.05472044	      0.88265522	     -0.00050276	     -0.20783608	      0.00000000	     -0.00000001	     31.96194735
      1.46504966	     -0.05330858	     -0.00066733	     -0.19509518	     -0.05471727	      0.88265412	     -0.00050210	     -0.20783777	      0.00000000	     -0.00000001	     31.78856535
      1.46622314	     -0.05329111	     -0.00067776	     -0.19507766	     -0.05471447	      0.88265318	     -0.00050152	     -0.20783883	      0.00000000	     -0.00000001	     32.04366127
      1.46739663	     -0.05327066	     -0.00068644	     -0.19505721	     -0.05471165	      0.88265224	     -0.00050093	     -0.20783953	      0.00000000	     -0.00000001	     31.99406345
      1.46857011	     -0.05324698	     -0.00069638	     -0.19503348	     -0.05470880	      0.88265131	     -0.00050035	     -0.20783986	      0.00000000	     -0.00000001	     32.14582138
      1.47017367	     -0.05320646	     -0.00070871	     -0.19499294	     -0.05470486	      0.88265006	     -0.00049956	     -0.20783969	      0.00000000	     -0.00000001	     32.17827137
      1.47136901	     -0.05316838	     -0.00071935	     -0.19495480	     -0.05470189	      0.88264915	     -0.00049896	     -0.20783899	      0.00000000	     -0.00000001	     32.47324821
      1.47256434	     -0.05312206	     -0.00072807	     -0.19490847	     -0.05469890	      0.88264824	     -0.00049837	     -0.20783770	      0.00000000	     -0.00000001	     32.51597945
      1.47375967	     -0.05306655	     -0.00073742	     -0.19485293	     -0.05469588	      0.88264735	     -0.00049778	     -0.20783572	      0.00000000	     -0.00000001	     32.75145135
      1.47533637	     -0.05297915	     -0.00074768	     -0.19476553	     -0.05469187	      0.88264620	     -0.00049700	     -0.20783188	      0.00000000	     -0.00000000	     32.87003431
      1.47649979	     -0.05290474	     -0.00075643	     -0.19469110	     -0.05468889	      0.88264537	     -0.00049643	     -0.20782805	      0.00000000	     -0.00000000	     33.21820241
      1.47766321	     -0.05282259	     -0.00076318	     -0.19460896	     -0.05468589	      0.88264456	     -0.00049585	     -0.20782333	      0.00000000	     -0.00000000	     33.32886402
      1.47910745	     -0.05271048	     -0.00077247	     -0.19449682	     -0.05468214	      0.88264359	     -0.00049514	     -0.20781621	      0.00000000	     -0.00000000	     33.70458872
      1.48038111	     -0.05260414	     -0.00077855	     -0.19439050	     -0.05467882	      0.88264277	     -0.00049452	     -0.20780877	      0.00000000	     -0.00000000	     33.78453144
      1.48165477	     -0.05249242	     -0.00078643	     -0.19427873	     -0.05467549	      0.88264198	     -0.00049390	     -0.20780032	      0.00000000	     -0.00000000	     34.19557800
      1.48292843	     -0.05237605	     -0.00079196	     -0.19416235	     -0.05467215	      0.88264122	     -0.00049329	     -0.20779092	      0.00000000	     -0.00000000	     34.28973940
      1.48420209	     -0.05225476	     -0.00079969	     -0.19404097	     -0.05466880	      0.88264050	     -0.00049267	     -0.20778064	     -0.00000000	     -0.00000000	     34.75944613
      1.48547575	     -0.05212821	     -0.00080444	     -0.19391440	     -0.05466545	      0.88263982	     -0.00049207	     -0.20776951	     -0.00000000	     -0.00000000	     34.85020420
      1.48674941	     -0.05199674	     -0.00081188	     -0.19378281	     -0.05466210	      0.88263919	     -0.00049146	     -0.20775756	     -0.00000000	     -0.00000000	     35.39134758
      1.48789504	     -0.05187527	     -0.00081581	     -0.19366129	     -0.05465909	      0.88263865	     -0.00049093	     -0.20774614	     -0.00000000	     -0.00000000	     35.48407225
      1.48904067	     -0.05175169	     -0.00082166	     -0.19353759	     -0.05465609	      0.88263815	     -0.00049039	     -0.20773413	     -0.00000000	     -0.00000000	     35.87552126
      1.49018630	     -0.05162625	     -0.00082636	     -0.19341204	     -0.05465309	      0.88263769	     -0.00048986	     -0.20772160	     -0.00000000	     -0.00000000	     36.11495075
      1.49174749	     -0.05145335	     -0.00083399	     -0.19323893	     -0.05464902	      0.88263712	     -0.00048915	     -0.20770376	     -0.00000000	     -0.00000000	     36.63606294
      1.49291563	     -0.05132340	     -0.00083812	     -0.19310885	     -0.05464599	      0.88263674	     -0.00048862	     -0.20768992	     -0.00000000	     -0.00000000	     36.80035157
      1.49408376	     -0.05119398	     -0.00084401	     -0.19297923	     -0.05464297	      0.88263640	     -0.00048810	     -0.20767574	     -0.00000000	     -0.00000000	     37.20167498
      1.49525190	     -0.05106564	     -0.00084882	     -0.19285069	     -0.05463997	      0.88263610	     -0.00048758	     -0.20766130	     -0.00000000	     -0.00000000	     37.44548099
      1.49678215	     -0.05089944	     -0.00085643	     -0.19268417	     -0.05463607	      0.88263576	     -0.00048692	     -0.20764213	     -0.00000000	     -0.00000000	     37.96276092
      1.49791589	     -0.05077742	     -0.00086024	     -0.19256195	     -0.05463320	      0.88263555	     -0.00048643	     -0.20762780	     -0.00000000	     -0.00000000	     38.11791072
      1.49904962	     -0.05065575	     -0.00086552	     -0.19244001	     -0.05463036	      0.88263538	     -0.00048595	     -0.20761341	     -0.00000000	     -0.00000000	     38.50001483
      1.50045753	     -0.05050377	     -0.00087033	     -0.19228775	     -0.05462687	      0.88263520	     -0.00048536	     -0.20759545	     -0.00000000	     -0.00000000	     38.81499841
      1.50170197	     -0.05036856	     -0.00087614	     -0.19215222	     -0.05462381	      0.88263507	     -0.00048484	     -0.20757947	     -0.00000000	     -0.00000000	     39.28765702
      1.50294641	     -0.05023411	     -0.00087986	     -0.19201749	     -0.05462079	      0.88263498	     -0.00048434	     -0.20756343	     -0.00000000	     -0.00000000	     39.50068652
      1.50419085	     -0.05010129	     -0.00088541	     -0.19188432	     -0.05461780	      0.88263492	     -0.00048384	     -0.20754735	     -0.00000000	     -0.00000000	     39.95600741
      1.50543529	     -0.04996989	     -0.00088803	     -0.19175264	     -0.05461486	      0.88263489	     -0.00048334	     -0.20753131	     -0.00000000	     -0.00000000	     40.16105786
      1.50667972	     -0.04984072	     -0.00089289	     -0.19162311	     -0.05461195	      0.88263488	     -0.00048285	     -0.20751533	     -0.00000000	     -0.00000000	     40.61785155
      1.50792416	     -0.04971401	     -0.00089427	     -0.19149611	     -0.05460909	      0.88263488	     -0.00048237	     -0.20749947	     -0.00000000	      0.00000000	     40.80557814
      1.50903851	     -0.04960233	     -0.00089772	     -0.19138410	     -0.05460657	      0.88263490	     -0.00048195	     -0.20748541	     -0.00000000	      0.00000000	     41.18522390
      1.51015286	     -0.04949211	     -0.00089862	     -0.19127362	     -0.05460408	      0.88263494	     -0.00048153	     -0.20747149	     -0.00000000	      0.00000000	     41.40922846
      1.51126722	     -0.04938392	     -0.00090007	     -0.19116514	     -0.05460164	      0.88263498	     -0.00048111	     -0.20745774	     -0.00000000	      0.00000000	     41.70549589
      1.51281655	     -0.04923809	     -0.00090005	     -0.19101895	     -0.05459831	      0.88263504	     -0.00048054	     -0.20743894	     -0.00000000	      0.00000000	     42.02939716
      1.51396012	     -0.04913311	     -0.00090092	     -0.19091364	     -0.05459590	      0.88263509	     -0.00048013	     -0.20742534	     -0.00000000	      0.00000000	     42.35213229
      1.51510368	     -0.04902975	     -0.00089962	     -0.19081003	     -0.05459354	      0.88263515	     -0.00047972	     -0.20741199	     -0.00000000	      0.00000000	     42.58527641
      1.51624725	     -0.04892832	     -0.00089892	     -0.19070831	     -0.05459123	      0.88263519	     -0.00047932	     -0.20739888	     -0.00000000	      0.00000000	     42.86891001
      1.51775569	     -0.04879653	     -0.00089505	     -0.19057621	     -0.05458825	      0.88263525	     -0.00047879	     -0.20738197	     -0.00000000	      0.00000000	     43.17522291
      1.51886666	     -0.04870200	     -0.00089330	     -0.19048139	     -0.05458612	      0.88263528	     -0.00047842	     -0.20736981	     -0.00000000	      0.00000000	     43.44909250
      1.51997764	     -0.04860891	     -0.00088937	     -0.19038809	     -0.05458403	      0.88263529	     -0.00047805	     -0.20735789	     -0.00000000	      0.00000000	     43.66015057
      1.52136301	     -0.04849466	     -0.00088486	     -0.19027354	     -0.05458150	      0.88263530	     -0.00047759	     -0.20734335	     -0.00000000	     -0.00000000	     43.96916296
      1.52259120	     -0.04839506	     -0.00087831	     -0.19017372	     -0.05457932	      0.88263528	     -0.00047720	     -0.20733075	     -0.00000000	     -0.00000000	     44.17980965
      1.52381939	     -0.04829760	     -0.00087324	     -0.19007601	     -0.05457721	      0.88263524	     -0.00047681	     -0.20731840	     -0.00000000	     -0.00000000	     44.44386465
      1.52504758	     -0.04820276	     -0.00086522	     -0.18998098	     -0.05457516	      0.88263518	     -0.00047644	     -0.20730631	     -0.00000000	     -0.00000000	     44.63653555
      1.52627578	     -0.04811101	     -0.00085936	     -0.18988896	     -0.05457318	      0.88263509	     -0.00047607	     -0.20729451	     -0.00000000	     -0.00000000	     44.88826885
      1.52750397	     -0.04802234	     -0.00085012	     -0.18980011	     -0.05457126	      0.88263498	     -0.00047571	     -0.20728301	     -0.00000000	     -0.00000000	     45.06533293
      1.52873216	     -0.04793798	     -0.00084390	     -0.18971547	     -0.05456942	      0.88263483	     -0.00047536	     -0.20727183	     -0.00000000	     -0.00000000	     45.29640013
      1.52981720	     -0.04786717	     -0.00083506	     -0.18964450	     -0.05456784	      0.88263468	     -0.00047506	     -0.20726227	     -0.00000000	     -0.00000000	     45.41968223
      1.53090224	     -0.04780045	     -0.00082807	     -0.18957756	     -0.05456632	      0.88263450	     -0.00047477	     -0.20725302	     -0.00000000	     -0.00000000	     45.57584326
      1.53223925	     -0.04772349	     -0.00081774	     -0.18950036	     -0.05456452	      0.88263424	     -0.00047443	     -0.20724212	     -0.00000000	     -0.00000000	     45.73631179
      1.53357626	     -0.04765197	     -0.00080887	     -0.18942855	     -0.05456281	      0.88263394	     -0.00047410	     -0.20723179	     -0.00000000	     -0.00000000	     45.90624517
      1.53467507	     -0.04759700	     -0.00079913	     -0.18937340	     -0.05456146	      0.88263366	     -0.00047383	     -0.20722375	     -0.00000000	     -0.00000000	     45.99594488
      1.53577389	     -0.04754583	     -0.00079126	     -0.18932199	     -0.05456017	      0.88263336	     -0.00047358	     -0.20721610	     -0.00000000	     -0.00000000	     46.09966782
      1.53712096	     -0.04748754	     -0.00077987	     -0.18926345	     -0.05455867	      0.88263294	     -0.00047329	     -0.20720725	     -0.00000000	     -0.00000000	     46.20203858
      1.53846803	     -0.04743467	     -0.00077042	     -0.18921027	     -0.05455726	      0.88263248	     -0.00047300	     -0.20719900	     -0.00000000	     -0.00000000	     46.30670976
      1.53952597	     -0.04739686	     -0.00076053	     -0.18917227	     -0.05455622	      0.88263208	     -0.00047279	     -0.20719296	     -0.00000000	     -0.00000000	     46.33825329
      1.54058392	     -0.04736230	     -0.00075239	     -0.18913748	     -0.05455523	      0.88263166	     -0.00047259	     -0.20718731	     -0.00000000	     -0.00000000	     46.38117115
      1.54198654	     -0.04732241	     -0.00074037	     -0.18909729	     -0.05455400	      0.88263106	     -0.00047234	     -0.20718042	     -0.00000000	     -0.00000000	     46.41240545
      1.54338917	     -0.04728868	     -0.00073032	     -0.18906320	     -0.05455286	      0.88263041	     -0.00047211	     -0.20717425	     -0.00000000	     -0.00000000	     46.45807494
      1.54441111	     -0.04726797	     -0.00072071	     -0.18904230	     -0.05455210	      0.88262991	     -0.00047196	     -0.20717022	     -0.00000000	     -0.00000000	     46.43312460
      1.54543305	     -0.04725080	     -0.00071296	     -0.18902487	     -0.05455139	      0.88262939	     -0.00047181	     -0.20716657	     -0.00000000	     -0.00000000	     46.42778411
      1.54690702	     -0.04723221	     -0.00070097	     -0.18900594	     -0.05455045	      0.88262859	     -0.00047162	     -0.20716201	     -0.00000000	     -0.00000000	     46.39812377
      1.54816144	     -0.04722209	     -0.00069217	     -0.18899548	     -0.05454974	      0.88262787	     -0.00047147	     -0.20715879	     -0.00000000	     -0.00000000	     46.37050439
      1.54941586	     -0.04721685	     -0.00068176	     -0.18898994	     -0.05454910	      0.88262713	     -0.00047135	     -0.20715618	     -0.00000000	     -0.00000000	     46.31026640
      1.55067028	     -0.04721633	     -0.00067388	     -0.18898904	     -0.05454855	      0.88262635	     -0.00047123	     -0.20715418	     -0.00000000	     -0.00000000	     46.27198524
      1.55192470	     -0.04721962	     -0.00066316	     -0.18899204	     -0.05454807	      0.88262554	     -0.00047114	     -0.20715276	     -0.00000000	     -0.00000000	     46.18306727
      1.55299990	     -0.04722563	     -0.00065688	     -0.18899771	     -0.05454772	      0.88262483	     -0.00047107	     -0.20715199	     -0.00000000	     -0.00000000	     46.12604805
      1.55407510	     -0.04723401	     -0.00064868	     -0.18900581	     -0.05454743	      0.88262410	     -0.00047102	     -0.20715161	     -0.00000000	     -0.00000000	     46.03772319
      1.55543302	     -0.04724821	     -0.00063983	     -0.18901963	     -0.05454714	      0.88262316	     -0.00047097	     -0.20715167	     -0.00000000	     -0.00000000	     45.94921614
      1.55679094	     -0.04726632	     -0.00062927	     -0.18903739	     -0.05454694	      0.88262219	     -0.00047095	     -0.20715229	     -0.00000000	     -0.00000000	     45.81161214
      1.55787377	     -0.04728377	     -0.00062322	     -0.18905450	     -0.05454684	      0.88262141	     -0.00047095	     -0.20715319	     -0.00000000	     -0.00000000	     45.73366850
      1.55895660	     -0.04730362	     -0.00061546	     -0.18907407	     -0.05454681	      0.88262061	     -0.00047096	     -0.20715442	     -0.00000000	     -0.00000001	     45.60879525
      1.56033458	     -0.04733287	     -0.00060718	     -0.18910290	     -0.05454684	      0.88261958	     -0.00047099	     -0.20715647	     -0.00000000	     -0.00000001	     45.48499670
      1.56171256	     -0.04736635	     -0.00059709	     -0.18913603	     -0.05454696	      0.88261853	     -0.00047105	     -0.20715905	     -0.00000000	     -0.00000001	     45.29580413
      1.56275560	     -0.04739486	     -0.00059204	     -0.18916420	     -0.05454711	      0.88261773	     -0.00047111	     -0.20716137	     -0.00000000	     -0.00000001	     45.20070520
      1.56379864	     -0.04742562	     -0.00058531	     -0.18919467	     -0.05454731	      0.88261693	     -0.00047118	     -0.20716400	     -0.00000000	     -0.00000001	     45.05034057
      1.56524268	     -0.04747225	     -0.00057743	     -0.18924086	     -0.05454767	      0.88261581	     -0.00047131	     -0.20716813	     -0.00000000	     -0.00000001	     44.88173081
      1.56668673	     -0.04752284	     -0.00056782	     -0.18929108	     -0.05454812	      0.88261469	     -0.00047146	     -0.20717285	     -0.00000000	     -0.00000001	     44.64215702
      1.56769051	     -0.04756066	     -0.00056376	     -0.18932856	     -0.05454849	      0.88261391	     -0.00047158	     -0.20717645	     -0.00000000	     -0.00000001	     44.53664645
      1.56869429	     -0.04760020	     -0.00055805	     -0.18936782	     -0.05454891	      0.88261313	     -0.00047171	     -0.20718032	     -0.00000000	     -0.00000001	     44.37087638
      1.57023152	     -0.04766464	     -0.00055058	     -0.18943181	     -0.05454963	      0.88261194	     -0.00047194	     -0.20718674	     -0.00000000	     -0.00000001	     44.15602168
      1.57150599	     -0.04772118	     -0.00054351	     -0.18948800	     -0.05455030	      0.88261096	     -0.00047216	     -0.20719251	     -0.00000000	     -0.00000001	     43.91922240
      1.57278046	     -0.04778074	     -0.00053846	     -0.18954717	     -0.05455104	      0.88260999	     -0.00047239	     -0.20719867	     -0.00000000	     -0.00000001	     43.76397705
      1.57405494	     -0.04784231	     -0.00053117	     -0.18960841	     -0.05455185	      0.88260902	     -0.00047265	     -0.20720521	     -0.00000000	     -0.00000001	     43.48798646
      1.57519272	     -0.04789973	     -0.00052738	     -0.18966548	     -0.05455262	      0.88260816	     -0.00047289	     -0.20721134	     -0.00000000	     -0.00000001	     43.35195102
      1.57633050	     -0.04795876	     -0.00052161	     -0.18972421	     -0.05455345	      0.88260732	     -0.00047316	     -0.20721774	     -0.00000000	     -0.00000001	     43.10755684
      1.57746829	     -0.04801982	     -0.00051735	     -0.18978494	     -0.05455432	      0.88260648	     -0.00047344	     -0.20722441	     -0.00000000	     -0.00000000	     42.93285641
      1.57893776	     -0.04810075	     -0.00051054	     -0.18986550	     -0.05455553	      0.88260542	     -0.00047382	     -0.20723338	     -0.00000000	     -0.00000000	     42.63122569
      1.58010224	     -0.04816702	     -0.00050715	     -0.18993142	     -0.05455654	      0.88260459	     -0.00047414	     -0.20724077	     -0.00000000	     -0.00000000	     42.47997607
      1.58126673	     -0.04823433	     -0.00050173	     -0.18999845	     -0.05455759	      0.88260377	     -0.00047449	     -0.20724838	     -0.00000000	     -0.00000000	     42.22260487
      1.58243121	     -0.04830336	     -0.00049791	     -0.19006717	     -0.05455870	      0.88260297	     -0.00047484	     -0.20725619	     -0.00000000	     -0.00000000	     42.04355262
      1.58387946	     -0.04839071	     -0.00049170	     -0.19015419	     -0.05456014	      0.88260200	     -0.00047531	     -0.20726619	     -0.00000000	     -0.00000000	     41.73210288
      1.58503074	     -0.04846209	     -0.00048889	     -0.19022525	     -0.05456133	      0.88260124	     -0.00047571	     -0.20727434	     -0.00000000	     -0.00000000	     41.58542201
      1.58618201	     -0.04853413	     -0.00048428	     -0.19029704	     -0.05456257	      0.88260050	     -0.00047612	     -0.20728266	     -0.00000000	     -0.00000000	     41.32797924
      1.58733329	     -0.04860743	     -0.00048111	     -0.19037005	     -0.05456384	      0.88259978	     -0.00047654	     -0.20729114	     -0.00000000	     -0.00000000	     41.14895359
      1.58883755	     -0.04870372	     -0.00047557	     -0.19046603	     -0.05456557	      0.88259886	     -0.00047712	     -0.20730242	     -0.00000000	     -0.00000000	     40.83170759
      1.58998761	     -0.04877835	     -0.00047333	     -0.19054037	     -0.05456693	      0.88259818	     -0.00047759	     -0.20731117	     -0.00000000	     -0.00000000	     40.69413128
      1.59113767	     -0.04885286	     -0.00046929	     -0.19061465	     -0.05456833	      0.88259752	     -0.00047807	     -0.20732001	     -0.00000000	     -0.00000000	     40.44320152
      1.59228773	     -0.04892822	     -0.00046661	     -0.19068977	     -0.05456976	      0.88259687	     -0.00047856	     -0.20732892	     -0.00000000	     -0.00000000	     40.26916866
      1.59382944	     -0.04902953	     -0.00046169	     -0.19079079	     -0.05457173	      0.88259604	     -0.00047925	     -0.20734097	     -0.00000000	     -0.00000000	     39.94893605
      1.59497424	     -0.04910628	     -0.00046016	     -0.19086729	     -0.05457324	      0.88259544	     -0.00047978	     -0.20734997	     -0.00000000	     -0.00000000	     39.81964228
      1.59611904	     -0.04918265	     -0.00045684	     -0.19094347	     -0.05457477	      0.88259486	     -0.00048033	     -0.20735900	     -0.00000000	     -0.00000000	     39.57761549
      1.59751813	     -0.04927673	     -0.00045472	     -0.19103728	     -0.05457668	      0.88259418	     -0.00048102	     -0.20737006	     -0.00000000	     -0.00000000	     39.39622886
      1.59876955	     -0.04936014	     -0.00045103	     -0.19112051	     -0.05457842	      0.88259360	     -0.00048165	     -0.20737995	     -0.00000000	     -0.00000000	     39.10808219
      1.60002096	     -0.04944452	     -0.00044998	     -0.19120464	     -0.05458020	      0.88259303	     -0.00048231	     -0.20738982	     -0.00000000	     -0.00000000	     38.97658012
      1.60127237	     -0.04952782	     -0.00044646	     -0.19128779	     -0.05458200	      0.88259250	     -0.00048298	     -0.20739966	     -0.00000000	     -0.00000000	     38.67798899
      1.60252379	     -0.04961224	     -0.00044590	     -0.19137197	     -0.05458383	      0.88259198	     -0.00048367	     -0.20740947	     -0.00000000	     -0.00000000	     38.55840014
      1.60377520	     -0.04969534	     -0.00044262	     -0.19145494	     -0.05458569	      0.88259149	     -0.00048438	     -0.20741922	     -0.00000000	     -0.00000000	     38.25436715
      1.60502661	     -0.04977961	     -0.00044257	     -0.19153899	     -0.05458756	      0.88259102	     -0.00048511	     -0.20742891	     -0.00000000	     -0.00000000	     38.14786885
      1.60627803	     -0.04986236	     -0.00043957	     -0.19162162	     -0.05458946	      0.88259057	     -0.00048585	     -0.20743855	     -0.00000000	     -0.00000000	     37.83997712
      1.60752944	     -0.04994641	     -0.00044003	     -0.19170547	     -0.05459138	      0.88259015	     -0.00048661	     -0.20744810	     -0.00000000	     -0.00000000	     37.74434190
      1.60878085	     -0.05002885	     -0.00043755	     -0.19178780	     -0.05459332	      0.88258974	     -0.00048739	     -0.20745757	     -0.00000000	     -0.00000000	     37.43816867
      1.61003227	     -0.05011244	     -0.00043863	     -0.19187119	     -0.05459527	      0.88258936	     -0.00048818	     -0.20746695	     -0.00000000	     -0.00000000	     37.35385375
      1.61128368	     -0.05019385	     -0.00043647	     -0.19195251	     -0.05459724	      0.88258900	     -0.00048900	     -0.20747623	     -0.00000000	     -0.00000000	     37.05214622
      1.61253510	     -0.05027636	     -0.00043793	     -0.19203484	     -0.05459922	      0.88258867	     -0.00048982	     -0.20748539	     -0.00000000	     -0.00000000	     36.97737790
      1.61378651	     -0.05035635	     -0.00043610	     -0.19211475	     -0.05460121	      0.88258835	     -0.00049067	     -0.20749442	     -0.00000000	     -0.00000000	     36.68420524
      1.61503792	     -0.05043743	     -0.00043789	     -0.19219566	     -0.05460321	      0.88258806	     -0.00049153	     -0.20750332	     -0.00000000	     -0.00000000	     36.61586446
      1.61628934	     -0.05051614	     -0.00043648	     -0.19227432	     -0.05460522	      0.88258779	     -0.00049240	     -0.20751208	     -0.00000000	     -0.00000000	     36.33195963
      1.61754075	     -0.05059585	     -0.00043858	     -0.19235388	     -0.05460724	      0.88258753	     -0.00049330	     -0.20752068	     -0.00000000	     -0.00000000	     36.26856116
      1.61879216	     -0.05067277	     -0.00043756	     -0.19243076	     -0.05460926	      0.88258730	     -0.00049420	     -0.20752914	     -0.00000000	     -0.00000000	     36.00021235
      1.62004358	     -0.05075049	     -0.00043988	     -0.19250834	     -0.05461128	      0.88258709	     -0.00049512	     -0.20753742	     -0.00000000	     -0.00000000	     35.94141885
      1.62129499	     -0.05082567	     -0.00043931	     -0.19258349	     -0.05461331	      0.88258690	     -0.00049606	     -0.20754553	     -0.00000000	     -0.00000000	     35.68577177
      1.62254640	     -0.05090162	     -0.00044187	     -0.19265932	     -0.05461533	      0.88258673	     -0.00049701	     -0.20755346	     -0.00000000	     -0.00000000	     35.62729852
      1.62379782	     -0.05097486	     -0.00044173	     -0.19273254	     -0.05461736	      0.88258658	     -0.00049797	     -0.20756121	     -0.00000000	     -0.00000000	     35.38823401
      1.62504923	     -0.05104811	     -0.00044444	     -0.19280570	     -0.05461938	      0.88258645	     -0.00049895	     -0.20756878	     -0.00000000	     -0.00000000	     35.33094870
      1.62630064	     -0.05111926	     -0.00044475	     -0.19287683	     -0.05462140	      0.88258634	     -0.00049994	     -0.20757617	     -0.00000000	     -0.00000000	     35.10288815
      1.62755206	     -0.05119070	     -0.00044765	     -0.19294820	     -0.05462342	      0.88258625	     -0.00050095	     -0.20758339	     -0.00000000	     -0.00000000	     35.04889382
      1.62880347	     -0.05125962	     -0.00044838	     -0.19301711	     -0.05462542	      0.88258617	     -0.00050196	     -0.20759042	     -0.00000000	     -0.00000000	     34.84766382
      1.63005488	     -0.05132843	     -0.00045141	     -0.19308587	     -0.05462742	      0.88258612	     -0.00050299	     -0.20759724	     -0.00000000	     -0.00000000	     34.79691701
      1.63130630	     -0.05139460	     -0.00045251	     -0.19315204	     -0.05462941	      0.88258609	     -0.00050404	     -0.20760386	     -0.00000000	     -0.00000000	     34.61343180
      1.63255771	     -0.05146030	     -0.00045559	     -0.19321771	     -0.05463139	      0.88258607	     -0.00050509	     -0.20761025	     -0.00000000	     -0.00000000	     34.56265792
      1.63380913	     -0.05152352	     -0.00045699	     -0.19328095	     -0.05463336	      0.88258607	     -0.00050616	     -0.20761640	     -0.00000000	      0.00000000	     34.39625717
      1.63506054	     -0.05158635	     -0.00046016	     -0.19334375	     -0.05463532	      0.88258609	     -0.00050723	     -0.20762230	     -0.00000000	      0.00000000	     34.34631877
      1.63631195	     -0.05164700	     -0.00046195	     -0.19340444	     -0.05463727	      0.88258613	     -0.00050832	     -0.20762797	     -0.00000000	      0.00000000	     34.19530637
      1.63756337	     -0.05170700	     -0.00046532	     -0.19346444	     -0.05463919	      0.88258619	     -0.00050942	     -0.20763338	     -0.00000000	      0.00000000	     34.15086059
      1.63908985	     -0.05177735	     -0.00046777	     -0.19353484	     -0.05464153	      0.88258629	     -0.00051077	     -0.20763966	     -0.00000000	      0.00000000	     33.97068044
      1.64020547	     -0.05182888	     -0.00047229	     -0.19358633	     -0.05464322	      0.88258637	     -0.00051177	     -0.20764401	     -0.00000000	      0.00000000	     33.99863671
      1.64132109	     -0.05187810	     -0.00047508	     -0.19363557	     -0.05464489	      0.88258647	     -0.00051278	     -0.20764816	     -0.00000000	      0.00000000	     33.89510774
      1.64282043	     -0.05194300	     -0.00048054	     -0.19370047	     -0.05464712	      0.88258663	     -0.00051414	     -0.20765343	     -0.00000000	      0.00000000	     33.86674607
      1.64415797	     -0.05199805	     -0.00048381	     -0.19375557	     -0.05464908	      0.88258680	     -0.00051536	     -0.20765780	     -0.00000000	      0.00000000	     33.71509854
      1.64549552	     -0.05205280	     -0.00049003	     -0.19381029	     -0.05465103	      0.88258698	     -0.00051660	     -0.20766187	     -0.00000000	      0.00000000	     33.78280429
      1.64666111	     -0.05209773	     -0.00049289	     -0.19385528	     -0.05465270	      0.88258716	     -0.00051768	     -0.20766517	     -0.00000000	      0.00000000	     33.62487673
      1.64782671	     -0.05214251	     -0.00049827	     -0.19390006	     -0.05465436	      0.88258735	     -0.00051877	     -0.20766823	     -0.00000000	      0.00000000	     33.65154241
      1.64899230	     -0.05218552	     -0.00050250	     -0.19394310	     -0.05465600	      0.88258756	     -0.00051987	     -0.20767107	     -0.00000000	      0.00000000	     33.57770964
      1.65058888	     -0.05224341	     -0.00050988	     -0.19400099	     -0.05465821	      0.88258788	     -0.00052138	     -0.20767458	     -0.00000000	      0.00000000	     33.60445478
      1.65178012	     -0.05228453	     -0.00051352	     -0.19404217	     -0.05465984	      0.88258814	     -0.00052252	     -0.20767694	     -0.00000000	      0.00000000	     33.47701995
      1.65297135	     -0.05232521	     -0.00051903	     -0.19408287	     -0.05466145	      0.88258842	     -0.00052366	     -0.20767906	     -0.00000000	      0.00000000	     33.50890152
      1.65416259	     -0.05236410	     -0.00052334	     -0.19412182	     -0.05466303	      0.88258871	     -0.00052480	     -0.20768095	     -0.00000000	      0.00000000	     33.44599387
      1.65573295	     -0.05241342	     -0.00053094	     -0.19417116	     -0.05466510	      0.88258913	     -0.00052632	     -0.20768310	     -0.00000000	      0.00000000	     33.52802885
      1.65689661	     -0.05244820	     -0.00053487	     -0.19420603	     -0.05466660	      0.88258946	     -0.00052745	     -0.20768445	     -0.00000000	      0.00000000	     33.40247022
      1.65806027	     -0.05248247	     -0.00054065	     -0.19424033	     -0.05466808	      0.88258981	     -0.00052858	     -0.20768558	     -0.00000000	      0.00000000	     33.45266336
      1.65950123	     -0.05252271	     -0.00054635	     -0.19428064	     -0.05466989	      0.88259026	     -0.00052999	     -0.20768671	     -0.00000000	      0.00000000	     33.37958432
      1.66078101	     -0.05255739	     -0.00055348	     -0.19431534	     -0.05467148	      0.88259068	     -0.00053125	     -0.20768744	     -0.00000000	      0.00000000	     33.49800198
      1.66206080	     -0.05259005	     -0.00055861	     -0.19434809	     -0.05467303	      0.88259113	     -0.00053251	     -0.20768792	     -0.00000000	      0.00000000	     33.38515843
      1.66334058	     -0.05262177	     -0.00056653	     -0.19437982	     -0.05467457	      0.88259159	     -0.00053378	     -0.20768813	     -0.00000000	      0.00000000	     33.54011233
      1.66462037	     -0.05265159	     -0.00057212	     -0.19440971	     -0.05467607	      0.88259208	     -0.00053505	     -0.20768809	     -0.00000000	      0.00000000	     33.39371245
      1.66590015	     -0.05268063	     -0.00058093	     -0.19443873	     -0.05467756	      0.88259258	     -0.00053632	     -0.20768779	     -0.00000000	      0.00000000	     33.59164339
      1.66717993	     -0.05270775	     -0.00058708	     -0.19446592	     -0.05467902	      0.88259310	     -0.00053760	     -0.20768724	     -0.00000000	      0.00000000	     33.40516838
      1.66845972	     -0.05273378	     -0.00059716	     -0.19449192	     -0.05468045	      0.88259363	     -0.00053888	     -0.20768644	     -0.00000000	      0.00000000	     33.67569649
      1.66959032	     -0.05275490	     -0.00060359	     -0.19451308	     -0.05468170	      0.88259412	     -0.00054002	     -0.20768552	     -0.00000000	      0.00000000	     33.49873519
      1.67072092	     -0.05277489	     -0.00061246	     -0.19453303	     -0.05468292	      0.88259461	     -0.00054116	     -0.20768440	     -0.00000000	      0.00000000	     33.62337501
      1.67211866	     -0.05279756	     -0.00062266	     -0.19455570	     -0.05468441	      0.88259524	     -0.00054258	     -0.20768274	     -0.00000000	      0.00000000	     33.57128278
      1.67351640	     -0.05281820	     -0.00063535	     -0.19457625	     -0.05468588	      0.88259588	     -0.00054400	     -0.20768079	     -0.00000000	      0.00000000	     33.82306262
      1.67466000	     -0.05283325	     -0.00064408	     -0.19459129	     -0.05468705	      0.88259641	     -0.00054517	     -0.20767898	     -0.00000000	      0.00000000	     33.65821204
      1.67580360	     -0.05284690	     -0.00065505	     -0.19460485	     -0.05468821	      0.88259695	     -0.00054634	     -0.20767699	     -0.00000000	      0.00000000	     33.81289466
      1.67721188	     -0.05286132	     -0.00066756	     -0.19461921	     -0.05468960	      0.88259762	     -0.00054779	     -0.20767431	     -0.00000000	      0.00000000	     33.75175408
      1.67862017	     -0.05287274	     -0.00068245	     -0.19463050	     -0.05469097	      0.88259830	     -0.00054924	     -0.20767136	     -0.00000000	      0.00000000	     34.08365478
      1.67971467	     -0.05287903	     -0.00069198	     -0.19463675	     -0.05469202	      0.88259883	     -0.00055037	     -0.20766890	     -0.00000000	      0.00000000	     33.88889607
      1.68080918	     -0.05288339	     -0.00070343	     -0.19464101	     -0.05469304	      0.88259936	     -0.00055150	     -0.20766627	     -0.00000000	      0.00000000	     34.04170105
      1.68228026	     -0.05288688	     -0.00071783	     -0.19464440	     -0.05469440	      0.88260008	     -0.00055302	     -0.20766251	     -0.00000000	      0.00000000	     34.01237244
      1.68375134	     -0.05288788	     -0.00073412	     -0.19464524	     -0.05469573	      0.88260080	     -0.00055455	     -0.20765854	     -0.00000000	      0.00000000	     34.37738043
      1.68480062	     -0.05288652	     -0.00074342	     -0.19464383	     -0.05469666	      0.88260131	     -0.00055564	     -0.20765560	     -0.00000000	      0.00000000	     34.15149679
      1.68584989	     -0.05288296	     -0.00075427	     -0.19464019	     -0.05469757	      0.88260182	     -0.00055673	     -0.20765256	     -0.00000000	      0.00000000	     34.28642873
      1.68740602	     -0.05287353	     -0.00076917	     -0.19463066	     -0.05469891	      0.88260258	     -0.00055834	     -0.20764787	     -0.00000000	      0.00000000	     34.29848536
      1.68870921	     -0.05286314	     -0.00078260	     -0.19462015	     -0.05470000	      0.88260320	     -0.00055969	     -0.20764378	     -0.00000000	      0.00000000	     34.52764133
      1.69001240	     -0.05285119	     -0.00079426	     -0.19460814	     -0.05470107	      0.88260382	     -0.00056104	     -0.20763960	     -0.00000000	      0.00000000	     34.41160889
      1.69131559	     -0.05283777	     -0.00080794	     -0.19459459	     -0.05470213	      0.88260443	     -0.00056238	     -0.20763536	     -0.00000000	      0.00000000	     34.74652038
      1.69261878	     -0.05282276	     -0.00081862	     -0.19457954	     -0.05470317	      0.88260503	     -0.00056372	     -0.20763111	     -0.00000000	      0.00000000	     34.50891880
      1.69372292	     -0.05280880	     -0.00083012	     -0.19456546	     -0.05470403	      0.88260554	     -0.00056485	     -0.20762751	     -0.00000000	      0.00000000	     34.83094219
      1.69482705	     -0.05279355	     -0.00083958	     -0.19455016	     -0.05470488	      0.88260603	     -0.00056598	     -0.20762393	     -0.00000000	      0.00000000	     34.78902690
      1.69624320	     -0.05277207	     -0.00085266	     -0.19452858	     -0.05470596	      0.88260665	     -0.00056742	     -0.20761938	     -0.00000000	      0.00000000	     34.99840105
      1.69765935	     -0.05274848	     -0.00086361	     -0.19450495	     -0.05470702	      0.88260726	     -0.00056885	     -0.20761488	     -0.00000000	      0.00000000	     34.87355334
      1.69876156	     -0.05272877	     -0.00087394	     -0.19448515	     -0.05470783	      0.88260772	     -0.00056996	     -0.20761142	     -0.00000000	      0.00000000	     35.17435862
      1.69986377	     -0.05270800	     -0.00088233	     -0.19446435	     -0.05470863	      0.88260817	     -0.00057107	     -0.20760801	     -0.00000000	      0.00000000	     35.15319441
      1.70130760	     -0.05267949	     -0.00089414	     -0.19443576	     -0.05470966	      0.88260875	     -0.00057250	     -0.20760362	     -0.00000000	      0.00000000	     35.36730078
      1.70275143	     -0.05264954	     -0.00090361	     -0.19440579	     -0.05471068	      0.88260931	     -0.00057393	     -0.20759936	     -0.00000000	      0.00000000	     35.23873136
      1.70379959	     -0.05262699	     -0.00091248	     -0.19438318	     -0.05471141	      0.88260970	     -0.00057496	     -0.20759634	     -0.00000000	      0.00000000	     35.54147815
      1.70484775	     -0.05260386	     -0.00091946	     -0.19436002	     -0.05471213	      0.88261008	     -0.00057598	     -0.20759340	     -0.00000000	      0.00000000	     35.55356061
      1.70637801	     -0.05256921	     -0.00093025	     -0.19432532	     -0.05471318	      0.88261062	     -0.00057746	     -0.20758925	     -0.00000000	      0.00000000	     35.75560934
      1.70767270	     -0.05253906	     -0.00093793	     -0.19429516	     -0.05471405	      0.88261105	     -0.00057871	     -0.20758589	     -0.00000000	      0.00000000	     35.73510520
      1.70896739	     -0.05250819	     -0.00094695	     -0.19426424	     -0.05471491	      0.88261147	     -0.00057994	     -0.20758268	     -0.00000000	      0.00000000	     36.01687031
      1.71026209	     -0.05247658	     -0.00095346	     -0.19423264	     -0.05471576	      0.88261188	     -0.00058117	     -0.20757962	     -0.00000000	      0.00000000	     35.92081114
      1.71155678	     -0.05244420	     -0.00096252	     -0.19420019	     -0.05471661	      0.88261226	     -0.00058238	     -0.20757670	     -0.00000000	      0.00000000	     36.32239260
      1.71264854	     -0.05241648	     -0.00096727	     -0.19417249	     -0.05471732	      0.88261257	     -0.00058340	     -0.20757435	     -0.00000000	      0.00000000	     36.18659833
      1.71374030	     -0.05238857	     -0.00097366	     -0.19414456	     -0.05471802	      0.88261287	     -0.00058440	     -0.20757212	     -0.00000000	      0.00000000	     36.37449630
      1.71515440	     -0.05235217	     -0.00098040	     -0.19410816	     -0.05471893	      0.88261323	     -0.00058570	     -0.20756940	     -0.00000000	      0.00000000	     36.41669997
      1.71656851	     -0.05231539	     -0.00098852	     -0.19407133	     -0.05471983	      0.88261357	     -0.00058698	     -0.20756688	     -0.00000000	      0.00000000	     36.75325959
      1.71766019	     -0.05228672	     -0.00099246	     -0.19404269	     -0.05472052	      0.88261382	     -0.00058796	     -0.20756508	     -0.00000000	      0.00000000	     36.64764033
      1.71875188	     -0.05225786	     -0.00099789	     -0.19401381	     -0.05472121	      0.88261405	     -0.00058893	     -0.20756340	     -0.00000000	      0.00000000	     36.82608035
      1.72019371	     -0.05221942	     -0.00100358	     -0.19397538	     -0.05472212	      0.88261434	     -0.00059020	     -0.20756137	     -0.00000000	      0.00000000	     36.87394640
      1.72163554	     -0.05218076	     -0.00101085	     -0.19393667	     -0.05472302	      0.88261461	     -0.00059146	     -0.20755956	     -0.00000000	      0.00000000	     37.23861142
      1.72267271	     -0.05215283	     -0.00101360	     -0.19390879	     -0.05472367	      0.88261478	     -0.00059235	     -0.20755839	     -0.00000000	      0.00000000	     37.10960922
      1.72370989	     -0.05212479	     -0.00101781	     -0.19388073	     -0.05472432	      0.88261495	     -0.00059324	     -0.20755734	     -0.00000000	      0.00000000	     37.25785355
      1.72524249	     -0.05208332	     -0.00102276	     -0.19383929	     -0.05472528	      0.88261516	     -0.00059454	     -0.20755600	     -0.00000000	      0.00000000	     37.32891631
      1.72653290	     -0.05204862	     -0.00102768	     -0.19380457	     -0.05472609	      0.88261532	     -0.00059562	     -0.20755507	     -0.00000000	      0.00000000	     37.55033547
      1.72782331	     -0.05201405	     -0.00103065	     -0.19377004	     -0.05472689	      0.88261546	     -0.00059669	     -0.20755435	     -0.00000000	      0.00000000	     37.51212381
      1.72911371	     -0.05197962	     -0.00103545	     -0.19373558	     -0.05472771	      0.88261558	     -0.00059775	     -0.20755383	     -0.00000000	      0.00000000	     37.80183200
      1.73027209	     -0.05194906	     -0.00103702	     -0.19370508	     -0.05472844	      0.88261567	     -0.00059869	     -0.20755354	     -0.00000000	      0.00000000	     37.68544541
      1.73143047	     -0.05191972	     -0.00104006	     -0.19367574	     -0.05472917	      0.88261575	     -0.00059962	     -0.20755343	     -0.00000000	      0.00000000	     37.84875291
      1.73258885	     -0.05189335	     -0.00104150	     -0.19364943	     -0.05472990	      0.88261580	     -0.00060054	     -0.20755358	     -0.00000000	      0.00000000	     37.80055580
      1.73405983	     -0.05186559	     -0.00104448	     -0.19362169	     -0.05473084	      0.88261585	     -0.00060170	     -0.20755424	     -0.00000000	      0.00000000	     37.95807200
      1.73524064	     -0.05184828	     -0.00104505	     -0.19360444	     -0.05473160	      0.88261586	     -0.00060262	     -0.20755527	     -0.00000000	     -0.00000000	     37.79234463
      1.73642145	     -0.05183603	     -0.00104729	     -0.19359220	     -0.05473236	      0.88261584	     -0.00060354	     -0.20755684	     -0.00000000	     -0.00000000	     37.91206237
      1.73760226	     -0.05182944	     -0.00104822	     -0.19358566	     -0.05473312	      0.88261580	     -0.00060444	     -0.20755905	     -0.00000000	     -0.00000000	     37.78989834
      1.73905953	     -0.05182915	     -0.00105096	     -0.19358537	     -0.05473407	      0.88261572	     -0.00060554	     -0.20756277	     -0.00000000	     -0.00000000	     37.92135191
      1.74022814	     -0.05183466	     -0.00105156	     -0.19359093	     -0.05473483	      0.88261561	     -0.00060642	     -0.20756663	     -0.00000000	     -0.00000000	     37.67282379
      1.74139674	     -0.05184535	     -0.00105405	     -0.19360160	     -0.05473560	      0.88261547	     -0.00060729	     -0.20757133	     -0.00000000	     -0.00000000	     37.76103507
      1.74256535	     -0.05186128	     -0.00105555	     -0.19361757	     -0.05473636	      0.88261529	     -0.00060815	     -0.20757692	     -0.00000000	     -0.00000000	     37.59464096
      1.74407769	     -0.05188843	     -0.00105905	     -0.19364470	     -0.05473736	      0.88261500	     -0.00060926	     -0.20758553	     -0.00000000	     -0.00000000	     37.67066823
      1.74524985	     -0.05191339	     -0.00106019	     -0.19366971	     -0.05473812	      0.88261471	     -0.00061010	     -0.20759327	     -0.00000000	     -0.00000000	     37.34446508
      1.74642200	     -0.05194139	     -0.00106311	     -0.19369771	     -0.05473889	      0.88261438	     -0.00061094	     -0.20760192	     -0.00000000	     -0.00000000	     37.38307870
      1.74759416	     -0.05197285	     -0.00106504	     -0.19372921	     -0.05473965	      0.88261399	     -0.00061178	     -0.20761149	     -0.00000000	     -0.00000000	     37.15343850
      1.74913897	     -0.05202051	     -0.00106911	     -0.19377688	     -0.05474064	      0.88261338	     -0.00061286	     -0.20762550	     -0.00000000	     -0.00000000	     37.13439720
      1.75031082	     -0.05206116	     -0.00107062	     -0.19381759	     -0.05474139	      0.88261285	     -0.00061368	     -0.20763722	     -0.00000000	     -0.00000000	     36.73176679
      1.75148268	     -0.05210516	     -0.00107374	     -0.19386161	     -0.05474213	      0.88261225	     -0.00061448	     -0.20764988	     -0.00000000	     -0.00000000	     36.68481762
      1.75289446	     -0.05216231	     -0.00107579	     -0.19391886	     -0.05474301	      0.88261143	     -0.00061544	     -0.20766637	     -0.00000000	     -0.00000000	     36.28927248
      1.75430624	     -0.05222410	     -0.00107978	     -0.19398069	     -0.05474387	      0.88261051	     -0.00061639	     -0.20768420	     -0.00000000	     -0.00000000	     36.34704255
      1.75538375	     -0.05227392	     -0.00107997	     -0.19403064	     -0.05474451	      0.88260974	     -0.00061710	     -0.20769868	     -0.00000000	     -0.00000001	     35.87063557
      1.75646126	     -0.05232586	     -0.00108127	     -0.19408268	     -0.05474515	      0.88260890	     -0.00061781	     -0.20771391	     -0.00000000	     -0.00000001	     35.73880336
      1.75798622	     -0.05240216	     -0.00108128	     -0.19415921	     -0.05474602	      0.88260760	     -0.00061879	     -0.20773667	     -0.00000000	     -0.00000001	     35.36893723
      1.75932097	     -0.05247169	     -0.00108173	     -0.19422893	     -0.05474676	      0.88260635	     -0.00061964	     -0.20775770	     -0.00000000	     -0.00000001	     35.23758910
      1.76065571	     -0.05254417	     -0.00107968	     -0.19430169	     -0.05474747	      0.88260501	     -0.00062046	     -0.20777971	     -0.00000000	     -0.00000001	     34.84075360
      1.76199046	     -0.05261869	     -0.00107949	     -0.19437645	     -0.05474816	      0.88260357	     -0.00062128	     -0.20780267	     -0.00000000	     -0.00000001	     34.78338771
      1.76316127	     -0.05268656	     -0.00107662	     -0.19444462	     -0.05474873	      0.88260222	     -0.00062197	     -0.20782359	     -0.00000000	     -0.00000001	     34.42582058
      1.76433208	     -0.05275678	     -0.00107511	     -0.19451511	     -0.05474929	      0.88260080	     -0.00062266	     -0.20784524	     -0.00000000	     -0.00000001	     34.30316539
      1.76550290	     -0.05282780	     -0.00107174	     -0.19458647	     -0.05474982	      0.88259931	     -0.00062333	     -0.20786757	     -0.00000000	     -0.00000001	     34.09494875
      1.76713063	     -0.05292578	     -0.00106684	     -0.19468495	     -0.05475050	      0.88259712	     -0.00062424	     -0.20789954	     -0.00000000	     -0.00000001	     33.93391976
      1.76834662	     -0.05299776	     -0.00106114	     -0.19475737	     -0.05475098	      0.88259540	     -0.00062489	     -0.20792399	     -0.00000000	     -0.00000001	     33.73909811
      1.76956260	     -0.05306846	     -0.00105608	     -0.19482852	     -0.05475143	      0.88259362	     -0.00062554	     -0.20794880	     -0.00000000	     -0.00000001	     33.63616060
      1.77077859	     -0.05313793	     -0.00104885	     -0.19489851	     -0.05475184	      0.88259177	     -0.00062616	     -0.20797386	     -0.00000000	     -0.00000001	     33.50609946
      1.77235312	     -0.05322509	     -0.00103942	     -0.19498635	     -0.05475232	      0.88258930	     -0.00062695	     -0.20800652	     -0.00000000	     -0.00000001	     33.38848968
      1.77354766	     -0.05328842	     -0.00102933	     -0.19505031	     -0.05475264	      0.88258737	     -0.00062752	     -0.20803134	     -0.00000000	     -0.00000001	     33.28898528
      1.77474220	     -0.05334905	     -0.00101994	     -0.19511156	     -0.05475293	      0.88258539	     -0.00062809	     -0.20805607	     -0.00000000	     -0.00000001	     33.19996635
      1.77619680	     -0.05341841	     -0.00100568	     -0.19518175	     -0.05475323	      0.88258294	     -0.00062875	     -0.20808594	     -0.00000000	     -0.00000001	     33.12360354
      1.77765139	     -0.05348241	     -0.00099244	     -0.19524658	     -0.05475346	      0.88258044	     -0.00062939	     -0.20811535	     -0.00000000	     -0.00000001	     33.02699765
      1.77874577	     -0.05352754	     -0.00097928	     -0.19529242	     -0.05475360	      0.88257854	     -0.00062986	     -0.20813707	     -0.00000000	     -0.00000001	     32.97966218
      1.77984015	     -0.05357061	     -0.00096745	     -0.19533617	     -0.05475371	      0.88257662	     -0.00063032	     -0.20815841	     -0.00000000	     -0.00000001	     32.90696157
      1.78141394	     -0.05362940	     -0.00094880	     -0.19539601	     -0.05475380	      0.88257384	     -0.00063096	     -0.20818834	     -0.00000000	     -0.00000001	     32.83130627
      1.78277544	     -0.05367777	     -0.00093319	     -0.19544526	     -0.05475382	      0.88257144	     -0.00063149	     -0.20821348	     -0.00000000	     -0.00000001	     32.73431738
      1.78413694	     -0.05372403	     -0.00091544	     -0.19549248	     -0.05475378	      0.88256903	     -0.00063201	     -0.20823790	     -0.00000000	     -0.00000001	     32.68034866
      1.78549844	     -0.05376839	     -0.00089978	     -0.19553773	     -0.05475368	      0.88256664	     -0.00063252	     -0.20826155	     -0.00000000	     -0.00000001	     32.56986676
      1.78668809	     -0.05380484	     -0.00088243	     -0.19557508	     -0.05475354	      0.88256456	     -0.00063295	     -0.20828160	     -0.00000000	     -0.00000001	     32.50810615
      1.78787774	     -0.05384089	     -0.00086718	     -0.19561196	     -0.05475336	      0.88256250	     -0.00063338	     -0.20830107	     -0.00000000	     -0.00000001	     32.41071510
      1.78906739	     -0.05387563	     -0.00085093	     -0.19564756	     -0.05475314	      0.88256047	     -0.00063380	     -0.20831998	     -0.00000000	     -0.00000001	     32.34536961
      1.79072472	     -0.05392159	     -0.00082979	     -0.19569470	     -0.05475274	      0.88255768	     -0.00063437	     -0.20834531	     -0.00000000	     -0.00000001	     32.24653220
      1.79195369	     -0.05395316	     -0.00081276	     -0.19572717	     -0.05475239	      0.88255566	     -0.00063478	     -0.20836333	     -0.00000000	     -0.00000001	     32.18584530
      1.79318266	     -0.05398257	     -0.00079776	     -0.19575744	     -0.05475198	      0.88255367	     -0.00063518	     -0.20838067	     -0.00000000	     -0.00000001	     32.11028670
      1.79441163	     -0.05401037	     -0.00078176	     -0.19578612	     -0.05475152	      0.88255173	     -0.00063558	     -0.20839733	     -0.00000000	     -0.00000001	     32.04345481
      1.79602399	     -0.05404433	     -0.00076251	     -0.19582119	     -0.05475084	      0.88254926	     -0.00063609	     -0.20841813	     -0.00000000	     -0.00000001	     31.95802166
      1.79723032	     -0.05406761	     -0.00074657	     -0.19584535	     -0.05475027	      0.88254746	     -0.00063647	     -0.20843290	     -0.00000000	     -0.00000001	     31.88368209
      1.79843665	     -0.05408780	     -0.00073308	     -0.19586634	     -0.05474964	      0.88254571	     -0.00063684	     -0.20844699	     -0.00000000	     -0.00000001	     31.80582090
      1.79991876	     -0.05411226	     -0.00071526	     -0.19589183	     -0.05474880	      0.88254364	     -0.00063729	     -0.20846346	     -0.00000000	     -0.00000001	     31.70726684
      1.80124689	     -0.05413231	     -0.00070113	     -0.19591276	     -0.05474797	      0.88254186	     -0.00063769	     -0.20847740	     -0.00000000	     -0.00000001	     31.63014651
      1.80257502	     -0.05415004	     -0.00068478	     -0.19593143	     -0.05474708	      0.88254014	     -0.00063807	     -0.20849054	     -0.00000000	     -0.00000001	     31.54669190
      1.80390316	     -0.05416566	     -0.00067096	     -0.19594791	     -0.05474612	      0.88253849	     -0.00063846	     -0.20850285	     -0.00000000	     -0.00000001	     31.47533195
      1.80523129	     -0.05417887	     -0.00065452	     -0.19596207	     -0.05474510	      0.88253691	     -0.00063883	     -0.20851429	     -0.00000000	     -0.00000001	     31.38745008
      1.80655942	     -0.05418987	     -0.00064106	     -0.19597393	     -0.05474401	      0.88253541	     -0.00063920	     -0.20852484	     -0.00000000	     -0.00000001	     31.31855888
      1.80788755	     -0.05419862	     -0.00062458	     -0.19598363	     -0.05474285	      0.88253398	     -0.00063957	     -0.20853449	     -0.00000000	     -0.00000001	     31.22035782
      1.80921568	     -0.05420604	     -0.00061168	     -0.19599189	     -0.05474162	      0.88253262	     -0.00063993	     -0.20854323	     -0.00000000	     -0.00000001	     31.15026516
      1.81040979	     -0.05421165	     -0.00059738	     -0.19599833	     -0.05474046	      0.88253145	     -0.00064025	     -0.20855032	     -0.00000000	     -0.00000001	     31.04184800
      1.81160391	     -0.05421670	     -0.00058548	     -0.19600415	     -0.05473924	      0.88253035	     -0.00064056	     -0.20855672	     -0.00000000	     -0.00000001	     30.96432035
      1.81304270	     -0.05422195	     -0.00056998	     -0.19601035	     -0.05473770	      0.88252909	     -0.00064094	     -0.20856353	     -0.00000000	     -0.00000001	     30.85410845
      1.81448149	     -0.05422661	     -0.00055691	     -0.19601589	     -0.05473607	      0.88252791	     -0.00064131	     -0.20856938	     -0.00000000	     -0.00000001	     30.78189122
      1.81570216	     -0.05422975	     -0.00054394	     -0.19601983	     -0.05473463	      0.88252697	     -0.00064162	     -0.20857363	     -0.00000000	     -0.00000001	     30.67004650
      1.81692282	     -0.05423225	     -0.00053333	     -0.19602306	     -0.05473313	      0.88252608	     -0.00064193	     -0.20857722	     -0.00000000	     -0.00000000	     30.60331462
      1.81814348	     -0.05423384	     -0.00052188	     -0.19602540	     -0.05473156	      0.88252524	     -0.00064223	     -0.20858017	     -0.00000000	     -0.00000000	     30.51511076
      1.81977879	     -0.05423458	     -0.00050856	     -0.19602709	     -0.05472938	      0.88252420	     -0.00064264	     -0.20858314	     -0.00000000	     -0.00000000	     30.44163735
      1.82101868	     -0.05423371	     -0.00049725	     -0.19602697	     -0.05472765	      0.88252347	     -0.00064294	     -0.20858464	     -0.00000000	     -0.00000000	     30.34268595
      1.82225857	     -0.05423177	     -0.00048857	     -0.19602571	     -0.05472586	      0.88252279	     -0.00064324	     -0.20858550	     -0.00000000	     -0.00000000	     30.32085702
      1.82349846	     -0.05422834	     -0.00047987	     -0.19602296	     -0.05472400	      0.88252215	     -0.00064354	     -0.20858573	     -0.00000000	     -0.00000000	     30.29495312
      1.82512513	     -0.05421811	     -0.00047173	     -0.19601352	     -0.05472148	      0.88252138	     -0.00064392	     -0.20858502	     -0.00000000	     -0.00000000	     30.36706741
      1.82634214	     -0.05420229	     -0.00046488	     -0.19599832	     -0.05471952	      0.88252085	     -0.00064421	     -0.20858360	     -0.00000000	     -0.00000000	     30.39551754
      1.82755915	     -0.05417774	     -0.00046054	     -0.19597431	     -0.05471750	      0.88252036	     -0.00064449	     -0.20858126	     -0.00000000	     -0.00000000	     30.50936231
      1.82905004	     -0.05413458	     -0.00045450	     -0.19593184	     -0.05471494	      0.88251982	     -0.00064482	     -0.20857692	     -0.00000000	     -0.00000000	     30.63390809
      1.83037251	     -0.05408339	     -0.00045142	     -0.19588119	     -0.05471261	      0.88251940	     -0.00064512	     -0.20857152	     -0.00000000	     -0.00000000	     30.81947803
      1.83169498	     -0.05401930	     -0.00044635	     -0.19581769	     -0.05471020	      0.88251903	     -0.00064541	     -0.20856449	     -0.00000000	     -0.00000000	     30.95929333
      1.83301745	     -0.05394274	     -0.00044396	     -0.19574164	     -0.05470773	      0.88251873	     -0.00064570	     -0.20855572	     -0.00000000	     -0.00000000	     31.20140263
      1.83433992	     -0.05385399	     -0.00043926	     -0.19565345	     -0.05470520	      0.88251849	     -0.00064598	     -0.20854511	     -0.00000000	     -0.00000000	     31.38855156
      1.83566239	     -0.05375390	     -0.00043737	     -0.19555382	     -0.05470262	      0.88251832	     -0.00064625	     -0.20853261	     -0.00000000	     -0.00000000	     31.67391227
      1.83698486	     -0.05364307	     -0.00043237	     -0.19544352	     -0.05469998	      0.88251823	     -0.00064652	     -0.20851819	     -0.00000000	     -0.00000000	     31.89052419
      1.83816889	     -0.05353572	     -0.00043072	     -0.19533655	     -0.05469757	      0.88251822	     -0.00064676	     -0.20850367	     -0.00000000	      0.00000000	     32.17748258
      1.83935291	     -0.05342106	     -0.00042699	     -0.19522231	     -0.05469512	      0.88251828	     -0.00064699	     -0.20848766	     -0.00000000	      0.00000000	     32.42563050
      1.84053694	     -0.05329959	     -0.00042439	     -0.19510120	     -0.05469264	      0.88251842	     -0.00064722	     -0.20847016	     -0.00000000	      0.00000000	     32.73004191
      1.84215064	     -0.05312296	     -0.00041934	     -0.19492507	     -0.05468921	      0.88251874	     -0.00064752	     -0.20844400	     -0.00000000	      0.00000000	     33.14249941
      1.84334484	     -0.05298393	     -0.00041706	     -0.19478635	     -0.05468664	      0.88251908	     -0.00064774	     -0.20842294	     -0.00000000	      0.00000000	     33.51831626
      1.84453905	     -0.05283824	     -0.00041286	     -0.19464100	     -0.05468404	      0.88251951	     -0.00064795	     -0.20840044	     -0.00000000	      0.00000000	     33.85142371
      1.84597391	     -0.05265568	     -0.00040827	     -0.19445880	     -0.05468089	      0.88252015	     -0.00064820	     -0.20837155	     -0.00000000	      0.00000000	     34.33728004
      1.84722656	     -0.05248918	     -0.00040147	     -0.19429267	     -0.05467812	      0.88252083	     -0.00064841	     -0.20834473	     -0.00000000	      0.00000000	     34.66903099
      1.84847922	     -0.05231754	     -0.00039651	     -0.19412130	     -0.05467533	      0.88252162	     -0.00064862	     -0.20831644	     -0.00000000	      0.00000000	     35.11358762
      1.84973188	     -0.05214233	     -0.00038939	     -0.19394641	     -0.05467253	      0.88252253	     -0.00064882	     -0.20828677	     -0.00000000	      0.00000001	     35.48632981
      1.85098453	     -0.05196379	     -0.00038412	     -0.19376810	     -0.05466973	      0.88252355	     -0.00064902	     -0.20825582	     -0.00000000	      0.00000001	     35.95607535
      1.85223719	     -0.05178217	     -0.00037669	     -0.19358675	     -0.05466692	      0.88252469	     -0.00064921	     -0.20822365	     -0.00000000	      0.00000001	     36.34905265
      1.85348984	     -0.05159849	     -0.00037080	     -0.19340326	     -0.05466411	      0.88252594	     -0.00064939	     -0.20819034	     -0.00000000	      0.00000001	     36.81964693
      1.85474250	     -0.05141404	     -0.00036310	     -0.19321902	     -0.05466130	      0.88252731	     -0.00064957	     -0.20815601	     -0.00000000	      0.00000001	     37.18885521
      1.85599515	     -0.05122927	     -0.00035841	     -0.19303434	     -0.05465850	      0.88252880	     -0.00064974	     -0.20812084	     -0.00000000	      0.00000001	     37.65304547
      1.85724781	     -0.05104823	     -0.00035232	     -0.19285340	     -0.05465570	      0.88253039	     -0.00064991	     -0.20808504	     -0.00000000	      0.00000001	     37.99865054
      1.85850047	     -0.05087068	     -0.00034900	     -0.19267583	     -0.05465292	      0.88253209	     -0.00065007	     -0.20804880	     -0.00000000	      0.00000001	     38.46286319
      1.85975312	     -0.05069685	     -0.00034351	     -0.19250202	     -0.05465016	      0.88253390	     -0.00065023	     -0.20801225	     -0.00000000	      0.00000001	     38.77944987
      1.86100578	     -0.05052686	     -0.00034082	     -0.19233193	     -0.05464741	      0.88253580	     -0.00065038	     -0.20797547	     -0.00000000	      0.00000001	     39.24781741
      1.86225843	     -0.05036101	     -0.00033557	     -0.19216604	     -0.05464469	      0.88253780	     -0.00065053	     -0.20793857	     -0.00000000	      0.00000001	     39.52887467
      1.86351109	     -0.05020025	     -0.00033399	     -0.19200511	     -0.05464198	      0.88253988	     -0.00065067	     -0.20790163	     -0.00000000	      0.00000001	     40.01252021
      1.86462199	     -0.05006240	     -0.00033018	     -0.19186716	     -0.05463961	      0.88254179	     -0.00065079	     -0.20786892	     -0.00000000	      0.00000001	     40.22291976
      1.86573288	     -0.04992905	     -0.00032864	     -0.19173362	     -0.05463725	      0.88254375	     -0.00065090	     -0.20783633	     -0.00000000	      0.00000001	     40.56248542
      1.86708326	     -0.04977307	     -0.00032555	     -0.19157741	     -0.05463442	      0.88254621	     -0.00065103	     -0.20779696	     -0.00000000	      0.00000001	     40.85807546
      1.86843363	     -0.04962437	     -0.00032490	     -0.19142841	     -0.05463163	      0.88254873	     -0.00065116	     -0.20775796	     -0.00000000	      0.00000001	     41.28921584
      1.86954297	     -0.04950797	     -0.00032258	     -0.19131179	     -0.05462936	      0.88255084	     -0.00065125	     -0.20772627	     -0.00000000	      0.00000001	     41.45027834
      1.87065231	     -0.04939705	     -0.00032250	     -0.19120057	     -0.05462712	      0.88255297	     -0.00065135	     -0.20769496	     -0.00000000	      0.00000001	     41.74360083
      1.87201835	     -0.04926742	     -0.00032139	     -0.19107058	     -0.05462440	      0.88255563	     -0.00065145	     -0.20765700	     -0.00000000	      0.00000001	     41.98974559
      1.87338440	     -0.04914471	     -0.00032266	     -0.19094743	     -0.05462172	      0.88255832	     -0.00065155	     -0.20761975	     -0.00000000	      0.00000001	     42.38800871
      1.87444328	     -0.04905370	     -0.00032140	     -0.19085613	     -0.05461968	      0.88256040	     -0.00065162	     -0.20759138	     -0.00000000	      0.00000001	     42.48137914
      1.87550217	     -0.04896662	     -0.00032202	     -0.19076870	     -0.05461767	      0.88256249	     -0.00065169	     -0.20756346	     -0.00000000	      0.00000001	     42.71066476
      1.87692926	     -0.04885642	     -0.00032178	     -0.19065805	     -0.05461500	      0.88256530	     -0.00065177	     -0.20752659	     -0.00000000	      0.00000001	     42.90236693
      1.87835635	     -0.04875546	     -0.00032381	     -0.19055655	     -0.05461239	      0.88256808	     -0.00065184	     -0.20749067	     -0.00000000	      0.00000001	     43.25047447
      1.87936671	     -0.04868966	     -0.00032320	     -0.19049042	     -0.05461057	      0.88257003	     -0.00065189	     -0.20746587	     -0.00000000	      0.00000001	     43.26667583
      1.88037707	     -0.04862783	     -0.00032446	     -0.19042820	     -0.05460878	      0.88257195	     -0.00065193	     -0.20744163	     -0.00000000	      0.00000001	     43.43729849
      1.88189172	     -0.04854084	     -0.00032537	     -0.19034065	     -0.05460616	      0.88257479	     -0.00065198	     -0.20740630	     -0.00000000	      0.00000001	     43.61031502
      1.88315325	     -0.04847436	     -0.00032704	     -0.19027367	     -0.05460402	      0.88257710	     -0.00065201	     -0.20737781	     -0.00000000	      0.00000001	     43.82107110
      1.88441479	     -0.04841402	     -0.00032707	     -0.19021288	     -0.05460193	      0.88257935	     -0.00065204	     -0.20735020	     -0.00000000	      0.00000001	     43.86710340
      1.88567632	     -0.04835974	     -0.00032944	     -0.19015807	     -0.05459989	      0.88258154	     -0.00065206	     -0.20732348	     -0.00000000	      0.00000001	     44.10579969
      1.88693785	     -0.04831162	     -0.00032904	     -0.19010949	     -0.05459790	      0.88258366	     -0.00065207	     -0.20729768	     -0.00000000	      0.00000001	     44.07656325
      1.88799694	     -0.04827592	     -0.00033157	     -0.19007332	     -0.05459627	      0.88258538	     -0.00065208	     -0.20727676	     -0.00000000	      0.00000001	     44.27179453
      1.88905603	     -0.04824418	     -0.00033224	     -0.19004116	     -0.05459467	      0.88258704	     -0.00065208	     -0.20725652	     -0.00000000	      0.00000001	     44.29836465
      1.89043513	     -0.04820825	     -0.00033439	     -0.19000465	     -0.05459264	      0.88258912	     -0.00065207	     -0.20723118	     -0.00000000	      0.00000001	     44.44590713
      1.89181423	     -0.04817736	     -0.00033486	     -0.18997323	     -0.05459066	      0.88259109	     -0.00065205	     -0.20720698	     -0.00000000	      0.00000001	     44.42731532
      1.89287186	     -0.04815698	     -0.00033763	     -0.18995237	     -0.05458919	      0.88259252	     -0.00065203	     -0.20718919	     -0.00000000	      0.00000001	     44.59364137
      1.89392949	     -0.04814000	     -0.00033876	     -0.18993496	     -0.05458775	      0.88259389	     -0.00065201	     -0.20717207	     -0.00000000	      0.00000001	     44.60228461
      1.89533789	     -0.04812193	     -0.00034162	     -0.18991628	     -0.05458590	      0.88259561	     -0.00065197	     -0.20715030	     -0.00000000	      0.00000001	     44.74021474
      1.89674630	     -0.04810853	     -0.00034270	     -0.18990231	     -0.05458410	      0.88259720	     -0.00065192	     -0.20712966	     -0.00000000	      0.00000001	     44.69642730
      1.89775037	     -0.04810166	     -0.00034588	     -0.18989497	     -0.05458286	      0.88259825	     -0.00065188	     -0.20711562	     -0.00000000	      0.00000001	     44.86368089
      1.89875445	     -0.04809690	     -0.00034750	     -0.18988979	     -0.05458165	      0.88259925	     -0.00065183	     -0.20710211	     -0.00000000	      0.00000001	     44.87488253
      1.90025426	     -0.04809342	     -0.00035134	     -0.18988565	     -0.05457989	      0.88260061	     -0.00065175	     -0.20708291	     -0.00000000	      0.00000001	     44.98750048
      1.90150458	     -0.04809359	     -0.00035311	     -0.18988531	     -0.05457849	      0.88260164	     -0.00065168	     -0.20706778	     -0.00000000	      0.00000001	     44.96040995
      1.90275490	     -0.04809719	     -0.00035668	     -0.18988834	     -0.05457713	      0.88260257	     -0.00065161	     -0.20705343	     -0.00000000	      0.00000000	     45.10817523
      1.90400522	     -0.04810374	     -0.00035822	     -0.18989440	     -0.05457582	      0.88260341	     -0.00065152	     -0.20703984	     -0.00000000	      0.00000000	     45.03096608
      1.90525554	     -0.04811319	     -0.00036268	     -0.18990326	     -0.05457456	      0.88260415	     -0.00065143	     -0.20702699	     -0.00000000	      0.00000000	     45.24583814
      1.90632866	     -0.04812323	     -0.00036388	     -0.18991288	     -0.05457352	      0.88260472	     -0.00065135	     -0.20701652	     -0.00000000	      0.00000000	     45.13122989
      1.90740177	     -0.04813515	     -0.00036697	     -0.18992432	     -0.05457251	      0.88260522	     -0.00065127	     -0.20700655	     -0.00000000	      0.00000000	     45.22417320
      1.90874810	     -0.04815282	     -0.00036948	     -0.18994145	     -0.05457130	      0.88260577	     -0.00065115	     -0.20699473	     -0.00000000	      0.00000000	     45.19275088
      1.91009442	     -0.04817371	     -0.00037374	     -0.18996174	     -0.05457014	      0.88260622	     -0.00065103	     -0.20698366	     -0.00000000	      0.00000000	     45.35423817
      1.91116829	     -0.04819275	     -0.00037493	     -0.18998038	     -0.05456925	      0.88260652	     -0.00065093	     -0.20697536	     -0.00000000	      0.00000000	     45.22099088
      1.91224216	     -0.04821394	     -0.00037782	     -0.19000112	     -0.05456840	      0.88260676	     -0.00065082	     -0.20696753	     -0.00000000	      0.00000000	     45.28179785
      1.91361125	     -0.04824407	     -0.00038010	     -0.19003072	     -0.05456737	      0.88260700	     -0.00065068	     -0.20695821	     -0.00000000	      0.00000000	     45.20696317
      1.91498034	     -0.04827792	     -0.00038417	     -0.19006399	     -0.05456639	      0.88260716	     -0.00065053	     -0.20694964	     -0.00000000	      0.00000000	     45.34570545
      1.91601166	     -0.04830595	     -0.00038489	     -0.19009166	     -0.05456568	      0.88260723	     -0.00065042	     -0.20694368	     -0.00000000	      0.00000000	     45.15577914
      1.91704298	     -0.04833621	     -0.00038722	     -0.19012152	     -0.05456501	      0.88260726	     -0.00065030	     -0.20693814	     -0.00000000	      0.00000000	     45.16396013
      1.91847959	     -0.04838209	     -0.00038929	     -0.19016687	     -0.05456413	      0.88260725	     -0.00065012	     -0.20693113	     -0.00000000	     -0.00000000	     45.04118370
      1.91991621	     -0.04843247	     -0.00039316	     -0.19021669	     -0.05456330	      0.88260717	     -0.00064995	     -0.20692494	     -0.00000000	     -0.00000000	     45.13902104
      1.92090593	     -0.04846987	     -0.00039358	     -0.19025377	     -0.05456276	      0.88260708	     -0.00064982	     -0.20692117	     -0.00000000	     -0.00000000	     44.89020630
      1.92189565	     -0.04850961	     -0.00039571	     -0.19029315	     -0.05456225	      0.88260696	     -0.00064969	     -0.20691778	     -0.00000000	     -0.00000000	     44.84948973
      1.92342939	     -0.04857591	     -0.00039837	     -0.19035891	     -0.05456151	      0.88260673	     -0.00064948	     -0.20691333	     -0.00000000	     -0.00000000	     44.66502004
      1.92469402	     -0.04863475	     -0.00040184	     -0.19041728	     -0.05456094	      0.88260650	     -0.00064931	     -0.20691038	     -0.00000000	     -0.00000000	     44.62615199
      1.92595865	     -0.04869731	     -0.00040402	     -0.19047942	     -0.05456041	      0.88260624	     -0.00064913	     -0.20690810	     -0.00000000	     -0.00000000	     44.35532220
      1.92722328	     -0.04876354	     -0.00040881	     -0.19054517	     -0.05455993	      0.88260594	     -0.00064895	     -0.20690647	     -0.00000000	     -0.00000000	     44.38056707
      1.92834625	     -0.04882550	     -0.00041121	     -0.19060676	     -0.05455952	      0.88260565	     -0.00064879	     -0.20690556	     -0.00000000	     -0.00000000	     44.04939084
      1.92946922	     -0.04889054	     -0.00041603	     -0.19067136	     -0.05455915	      0.88260534	     -0.00064863	     -0.20690518	     -0.00000000	     -0.00000000	     43.99528652
      1.93059219	     -0.04895863	     -0.00042026	     -0.19073905	     -0.05455880	      0.88260500	     -0.00064846	     -0.20690530	     -0.00000000	     -0.00000000	     43.75106549
      1.93206328	     -0.04905240	     -0.00042812	     -0.19083224	     -0.05455838	      0.88260453	     -0.00064825	     -0.20690626	     -0.00000000	     -0.00000000	     43.64364448
      1.93321555	     -0.04912929	     -0.00043357	     -0.19090871	     -0.05455808	      0.88260414	     -0.00064808	     -0.20690762	     -0.00000000	     -0.00000000	     43.27650688
      1.93436782	     -0.04920896	     -0.00044149	     -0.19098789	     -0.05455781	      0.88260374	     -0.00064791	     -0.20690951	     -0.00000000	     -0.00000000	     43.20140919
      1.93552010	     -0.04929121	     -0.00044897	     -0.19106968	     -0.05455756	      0.88260331	     -0.00064774	     -0.20691194	     -0.00000000	     -0.00000000	     42.89759836
      1.93696744	     -0.04939784	     -0.00046089	     -0.19117567	     -0.05455727	      0.88260275	     -0.00064753	     -0.20691571	     -0.00000000	     -0.00000000	     42.79660084
      1.93810671	     -0.04948394	     -0.00046941	     -0.19126132	     -0.05455707	      0.88260229	     -0.00064737	     -0.20691924	     -0.00000000	     -0.00000000	     42.37108828
      1.93924597	     -0.04957158	     -0.00048027	     -0.19134844	     -0.05455689	      0.88260181	     -0.00064721	     -0.20692325	     -0.00000000	     -0.00000000	     42.28418941
      1.94038524	     -0.04966048	     -0.00049067	     -0.19143685	     -0.05455672	      0.88260132	     -0.00064705	     -0.20692771	     -0.00000000	     -0.00000000	     41.96924215
      1.94189133	     -0.04977942	     -0.00050660	     -0.19155511	     -0.05455653	      0.88260064	     -0.00064684	     -0.20693427	     -0.00000000	     -0.00000000	     41.84353812
      1.94303121	     -0.04987021	     -0.00051765	     -0.19164543	     -0.05455639	      0.88260011	     -0.00064669	     -0.20693973	     -0.00000000	     -0.00000000	     41.38887160
      1.94417110	     -0.04996125	     -0.00053070	     -0.19173594	     -0.05455627	      0.88259956	     -0.00064653	     -0.20694558	     -0.00000000	     -0.00000000	     41.29609824
      1.94554287	     -0.05007062	     -0.00054534	     -0.19184474	     -0.05455614	      0.88259889	     -0.00064635	     -0.20695313	     -0.00000000	     -0.00000000	     40.85253885
      1.94691464	     -0.05017949	     -0.00056249	     -0.19195298	     -0.05455603	      0.88259819	     -0.00064617	     -0.20696119	     -0.00000000	     -0.00000000	     40.92984467
      1.94795376	     -0.05026132	     -0.00057318	     -0.19203442	     -0.05455595	      0.88259765	     -0.00064604	     -0.20696762	     -0.00000000	     -0.00000000	     40.39648179
      1.94899288	     -0.05034241	     -0.00058559	     -0.19211508	     -0.05455587	      0.88259709	     -0.00064590	     -0.20697432	     -0.00000000	     -0.00000000	     40.27783308
      1.95048123	     -0.05045683	     -0.00060228	     -0.19222893	     -0.05455577	      0.88259628	     -0.00064571	     -0.20698435	     -0.00000000	     -0.00000000	     39.87822264
      1.95177445	     -0.05055437	     -0.00061766	     -0.19232597	     -0.05455569	      0.88259555	     -0.00064554	     -0.20699345	     -0.00000000	     -0.00000000	     39.79114661
      1.95306767	     -0.05064987	     -0.00063097	     -0.19242104	     -0.05455561	      0.88259481	     -0.00064536	     -0.20700289	     -0.00000000	     -0.00000000	     39.29022894
      1.95436088	     -0.05074298	     -0.00064610	     -0.19251369	     -0.05455553	      0.88259405	     -0.00064519	     -0.20701264	     -0.00000000	     -0.00000000	     39.34327357
      1.95549044	     -0.05082217	     -0.00065641	     -0.19259257	     -0.05455547	      0.88259337	     -0.00064504	     -0.20702139	     -0.00000000	     -0.00000000	     38.81003659
      1.95662000	     -0.05089941	     -0.00066799	     -0.19266948	     -0.05455540	      0.88259268	     -0.00064488	     -0.20703034	     -0.00000000	     -0.00000000	     38.71496623
      1.95797887	     -0.05098970	     -0.00067965	     -0.19275945	     -0.05455531	      0.88259184	     -0.00064469	     -0.20704135	     -0.00000000	     -0.00000000	     38.25551928
      1.95933775	     -0.05107676	     -0.00069216	     -0.19284618	     -0.05455522	      0.88259098	     -0.00064449	     -0.20705262	     -0.00000000	     -0.00000000	     38.22877238
      1.96047976	     -0.05114723	     -0.00069995	     -0.19291646	     -0.05455514	      0.88259024	     -0.00064432	     -0.20706226	     -0.00000000	     -0.00000000	     37.68252388
      1.96162177	     -0.05121538	     -0.00070912	     -0.19298439	     -0.05455505	      0.88258950	     -0.00064415	     -0.20707203	     -0.00000000	     -0.00000000	     37.58549837
      1.96299780	     -0.05129440	     -0.00071834	     -0.19306321	     -0.05455493	      0.88258858	     -0.00064394	     -0.20708397	     -0.00000000	     -0.00000000	     37.11032908
      1.96437383	     -0.05136989	     -0.00072916	     -0.19313847	     -0.05455479	      0.88258764	     -0.00064372	     -0.20709607	     -0.00000000	     -0.00000000	     37.13304379
      1.96550410	     -0.05142935	     -0.00073586	     -0.19319781	     -0.05455467	      0.88258686	     -0.00064354	     -0.20710610	     -0.00000000	     -0.00000000	     36.55841191
      1.96663437	     -0.05148674	     -0.00074444	     -0.19325503	     -0.05455454	      0.88258606	     -0.00064337	     -0.20711621	     -0.00000000	     -0.00000000	     36.46614313
      1.96804923	     -0.05155575	     -0.00075423	     -0.19332386	     -0.05455435	      0.88258504	     -0.00064314	     -0.20712897	     -0.00000000	     -0.00000000	     35.98947626
      1.96946409	     -0.05162145	     -0.00076636	     -0.19338933	     -0.05455414	      0.88258399	     -0.00064292	     -0.20714184	     -0.00000000	     -0.00000001	     36.03343252
      1.97058698	     -0.05167128	     -0.00077429	     -0.19343902	     -0.05455396	      0.88258314	     -0.00064274	     -0.20715211	     -0.00000000	     -0.00000001	     35.43078914
      1.97170986	     -0.05171988	     -0.00078443	     -0.19348743	     -0.05455375	      0.88258227	     -0.00064257	     -0.20716243	     -0.00000000	     -0.00000001	     35.32551589
      1.97316867	     -0.05178255	     -0.00079727	     -0.19354987	     -0.05455346	      0.88258112	     -0.00064234	     -0.20717597	     -0.00000000	     -0.00000001	     34.83022353
      1.97462748	     -0.05184556	     -0.00081290	     -0.19361257	     -0.05455312	      0.88257993	     -0.00064212	     -0.20718972	     -0.00000000	     -0.00000001	     34.86035123
      1.97573784	     -0.05189495	     -0.00082333	     -0.19366178	     -0.05455285	      0.88257900	     -0.00064195	     -0.20720039	     -0.00000000	     -0.00000001	     34.22490204
      1.97684821	     -0.05194630	     -0.00083602	     -0.19371288	     -0.05455254	      0.88257805	     -0.00064178	     -0.20721132	     -0.00000000	     -0.00000001	     34.08171234
      1.97836515	     -0.05202007	     -0.00085306	     -0.19378633	     -0.05455209	      0.88257672	     -0.00064156	     -0.20722676	     -0.00000000	     -0.00000001	     33.57094243
      1.97988209	     -0.05209782	     -0.00087261	     -0.19386369	     -0.05455158	      0.88257535	     -0.00064134	     -0.20724293	     -0.00000000	     -0.00000001	     33.56767238
      1.98097362	     -0.05215579	     -0.00088476	     -0.19392145	     -0.05455118	      0.88257433	     -0.00064118	     -0.20725506	     -0.00000000	     -0.00000001	     32.94534148
      1.98206514	     -0.05221547	     -0.00089869	     -0.19398087	     -0.05455075	      0.88257330	     -0.00064103	     -0.20726765	     -0.00000000	     -0.00000001	     32.77806778
      1.98365789	     -0.05230469	     -0.00091796	     -0.19406976	     -0.05455007	      0.88257174	     -0.00064080	     -0.20728687	     -0.00000000	     -0.00000001	     32.29001475
      1.98502191	     -0.05238190	     -0.00093520	     -0.19414669	     -0.05454944	      0.88257038	     -0.00064060	     -0.20730412	     -0.00000000	     -0.00000001	     32.14606070
      1.98638593	     -0.05246078	     -0.00095032	     -0.19422536	     -0.05454874	      0.88256897	     -0.00064040	     -0.20732209	     -0.00000000	     -0.00000001	     31.59584964
      1.98774995	     -0.05254163	     -0.00096688	     -0.19430597	     -0.05454799	      0.88256753	     -0.00064020	     -0.20734081	     -0.00000000	     -0.00000001	     31.57267428
      1.98897459	     -0.05261509	     -0.00097846	     -0.19437932	     -0.05454727	      0.88256620	     -0.00064001	     -0.20735827	     -0.00000000	     -0.00000001	     31.01456131
      1.99019923	     -0.05268912	     -0.00099131	     -0.19445322	     -0.05454650	      0.88256484	     -0.00063983	     -0.20737633	     -0.00000000	     -0.00000001	     30.88654405
      1.99142387	     -0.05276369	     -0.00100221	     -0.19452773	     -0.05454567	      0.88256346	     -0.00063964	     -0.20739498	     -0.00000000	     -0.00000001	     30.51833983
      1.99301814	     -0.05286179	     -0.00101680	     -0.19462577	     -0.05454452	      0.88256161	     -0.00063938	     -0.20742013	     -0.00000000	     -0.00000001	     30.31455499
      1.99429038	     -0.05294041	     -0.00102600	     -0.19470442	     -0.05454353	      0.88256009	     -0.00063917	     -0.20744088	     -0.00000000	     -0.00000001	     29.86401238
      1.99556262	     -0.05301913	     -0.00103627	     -0.19478316	     -0.05454248	      0.88255855	     -0.00063896	     -0.20746223	     -0.00000000	     -0.00000001	     29.73017204
      1.99683485	     -0.05309731	     -0.00104439	     -0.19486144	     -0.05454136	      0.88255698	     -0.00063874	     -0.20748412	     -0.00000000	     -0.00000001	     29.37574701
      1.99838763	     -0.05319176	     -0.00105492	     -0.19495600	     -0.05453991	      0.88255502	     -0.00063846	     -0.20751153	     -0.00000000	     -0.00000001	     29.20792674
      1.99965284	     -0.05326753	     -0.00106089	     -0.19503195	     -0.05453865	      0.88255339	     -0.00063823	     -0.20753436	     -0.00000000	     -0.00000001	     28.80357766
      2.00091804	     -0.05334219	     -0.00106817	     -0.19510678	     -0.05453732	      0.88255174	     -0.00063800	     -0.20755760	     -0.00000000	     -0.00000001	     28.66807975
      2.00218324	     -0.05341527	     -0.00107349	     -0.19518008	     -0.05453591	      0.88255006	     -0.00063776	     -0.20758118	     -0.00000000	     -0.00000001	     28.36437351
      2.00379153	     -0.05350689	     -0.00108112	     -0.19527199	     -0.05453402	      0.88254790	     -0.00063745	     -0.20761160	     -0.00000000	     -0.00000001	     28.18014560
      2.00506598	     -0.05357718	     -0.00108480	     -0.19534259	     -0.05453243	      0.88254616	     -0.00063720	     -0.20763599	     -0.00000000	     -0.00000001	     27.84750662
      2.00634042	     -0.05364647	     -0.00109011	     -0.19541215	     -0.05453076	      0.88254440	     -0.00063694	     -0.20766059	     -0.00000000	     -0.00000001	     27.71457276
      2.00761487	     -0.05371218	     -0.00109355	     -0.19547821	     -0.05452901	      0.88254263	     -0.00063669	     -0.20768535	     -0.00000000	     -0.00000001	     27.47823697
      2.00924477	     -0.05379440	     -0.00109939	     -0.19556083	     -0.05452665	      0.88254035	     -0.00063636	     -0.20771721	     -0.00000000	     -0.00000001	     27.29276757
      2.01050918	     -0.05385509	     -0.00110130	     -0.19562193	     -0.05452472	      0.88253857	     -0.00063610	     -0.20774208	     -0.00000000	     -0.00000001	     27.05334096
      2.01177358	     -0.05391446	     -0.00110370	     -0.19568170	     -0.05452271	      0.88253679	     -0.00063585	     -0.20776700	     -0.00000000	     -0.00000001	     26.90997916
      2.01303799	     -0.05396871	     -0.00110391	     -0.19573642	     -0.05452062	      0.88253501	     -0.00063559	     -0.20779188	     -0.00000000	     -0.00000001	     26.75037639
      2.01468948	     -0.05403756	     -0.00110583	     -0.19580587	     -0.05451775	      0.88253269	     -0.00063526	     -0.20782419	     -0.00000000	     -0.00000001	     26.56402460
      2.01590329	     -0.05408079	     -0.00110462	     -0.19584961	     -0.05451554	      0.88253099	     -0.00063501	     -0.20784774	     -0.00000000	     -0.00000001	     26.51562323
      2.01711710	     -0.05412459	     -0.00110551	     -0.19589388	     -0.05451326	      0.88252930	     -0.00063477	     -0.20787105	     -0.00000000	     -0.00000001	     26.38627775
      2.01862761	     -0.05417044	     -0.00110517	     -0.19594036	     -0.05451030	      0.88252722	     -0.00063447	     -0.20789967	     -0.00000000	     -0.00000001	     26.36900923
      2.01994200	     -0.05420947	     -0.00110626	     -0.19597992	     -0.05450762	      0.88252544	     -0.00063421	     -0.20792410	     -0.00000000	     -0.00000001	     26.19462713
      2.02125640	     -0.05423539	     -0.00110385	     -0.19600646	     -0.05450484	      0.88252368	     -0.00063395	     -0.20794803	     -0.00000000	     -0.00000001	     26.26857063
      2.02257080	     -0.05425830	     -0.00110276	     -0.19602998	     -0.05450196	      0.88252196	     -0.00063370	     -0.20797123	     -0.00000000	     -0.00000001	     26.13272697
      2.02388520	     -0.05426410	     -0.00109777	     -0.19603650	     -0.05449898	      0.88252028	     -0.00063344	     -0.20799357	     -0.00000000	     -0.00000001	     26.25722493
      2.02519959	     -0.05426667	     -0.00109404	     -0.19603975	     -0.05449590	      0.88251864	     -0.00063319	     -0.20801483	     -0.00000000	     -0.00000001	     26.15020207
      2.02651399	     -0.05425242	     -0.00108673	     -0.19602629	     -0.05449273	      0.88251705	     -0.00063295	     -0.20803497	     -0.00000000	     -0.00000001	     26.30424147
      2.02782839	     -0.05423504	     -0.00108114	     -0.19600966	     -0.05448946	      0.88251552	     -0.00063271	     -0.20805379	     -0.00000000	     -0.00000001	     26.25062189
      2.02914278	     -0.05419977	     -0.00107186	     -0.19597523	     -0.05448608	      0.88251404	     -0.00063247	     -0.20807126	     -0.00000000	     -0.00000001	     26.45825962
      2.03045718	     -0.05416191	     -0.00106410	     -0.19593816	     -0.05448261	      0.88251263	     -0.00063224	     -0.20808723	     -0.00000000	     -0.00000001	     26.44505890
      2.03177158	     -0.05410470	     -0.00105266	     -0.19588185	     -0.05447905	      0.88251129	     -0.00063201	     -0.20810166	     -0.00000000	     -0.00000001	     26.67891803
      2.03308598	     -0.05404660	     -0.00104298	     -0.19582458	     -0.05447539	      0.88251003	     -0.00063179	     -0.20811446	     -0.00000000	     -0.00000001	     26.71331283
      2.03440037	     -0.05397267	     -0.00102998	     -0.19575157	     -0.05447163	      0.88250885	     -0.00063158	     -0.20812574	     -0.00000000	     -0.00000001	     26.96351459
      2.03558118	     -0.05390799	     -0.00102100	     -0.19568762	     -0.05446818	      0.88250787	     -0.00063139	     -0.20813451	     -0.00000000	     -0.00000001	     27.04350022
      2.03676199	     -0.05383021	     -0.00101004	     -0.19561061	     -0.05446466	      0.88250696	     -0.00063121	     -0.20814206	     -0.00000000	     -0.00000001	     27.25099040
      2.03818048	     -0.05373537	     -0.00099867	     -0.19551664	     -0.05446034	      0.88250598	     -0.00063101	     -0.20814946	     -0.00000000	     -0.00000000	     27.45308051
      2.03959896	     -0.05362974	     -0.00098565	     -0.19541190	     -0.05445591	      0.88250512	     -0.00063082	     -0.20815516	     -0.00000000	     -0.00000000	     27.74581918
      2.04077936	     -0.05354498	     -0.00097728	     -0.19532778	     -0.05445216	      0.88250450	     -0.00063067	     -0.20815859	     -0.00000000	     -0.00000000	     27.92558093
      2.04195976	     -0.05345144	     -0.00096721	     -0.19523493	     -0.05444834	      0.88250397	     -0.00063053	     -0.20816093	     -0.00000000	     -0.00000000	     28.18182098
      2.04339224	     -0.05333766	     -0.00095686	     -0.19512191	     -0.05444362	      0.88250345	     -0.00063037	     -0.20816228	     -0.00000000	     -0.00000000	     28.50568998
      2.04482473	     -0.05320979	     -0.00094579	     -0.19499481	     -0.05443882	      0.88250308	     -0.00063022	     -0.20816206	     -0.00000000	     -0.00000000	     28.89532332
      2.04594863	     -0.05311455	     -0.00093999	     -0.19490006	     -0.05443499	      0.88250289	     -0.00063012	     -0.20816079	     -0.00000000	     -0.00000000	     29.15837776
      2.04707253	     -0.05301215	     -0.00093265	     -0.19479819	     -0.05443111	      0.88250280	     -0.00063003	     -0.20815863	     -0.00000000	     -0.00000000	     29.45860986
      2.04856674	     -0.05287680	     -0.00092459	     -0.19466346	     -0.05442588	      0.88250282	     -0.00062992	     -0.20815437	     -0.00000000	      0.00000000	     29.89046089
      2.05006094	     -0.05273107	     -0.00091492	     -0.19451839	     -0.05442057	      0.88250301	     -0.00062982	     -0.20814858	     -0.00000000	      0.00000000	     30.35218330
      2.05112857	     -0.05263058	     -0.00091072	     -0.19441827	     -0.05441673	      0.88250326	     -0.00062977	     -0.20814343	     -0.00000000	      0.00000000	     30.69755009
      2.05219619	     -0.05252300	     -0.00090526	     -0.19431109	     -0.05441285	      0.88250360	     -0.00062972	     -0.20813747	     -0.00000000	      0.00000000	     31.03609834
      2.05378121	     -0.05236445	     -0.00089854	     -0.19415306	     -0.05440704	      0.88250426	     -0.00062967	     -0.20812713	     -0.00000000	      0.00000000	     31.57268630
      2.05510165	     -0.05222926	     -0.00089252	     -0.19401828	     -0.05440215	      0.88250497	     -0.00062964	     -0.20811726	     -0.00000000	      0.00000000	     31.99417879
      2.05642208	     -0.05209901	     -0.00088870	     -0.19388837	     -0.05439722	      0.88250583	     -0.00062963	     -0.20810629	     -0.00000000	      0.00000000	     32.48331888
      2.05774251	     -0.05196095	     -0.00088276	     -0.19375069	     -0.05439225	      0.88250682	     -0.00062964	     -0.20809430	     -0.00000000	      0.00000001	     32.90892721
      2.05906295	     -0.05182967	     -0.00087998	     -0.19361967	     -0.05438725	      0.88250796	     -0.00062966	     -0.20808126	     -0.00000000	      0.00000001	     33.46825906
      2.06018144	     -0.05170822	     -0.00087542	     -0.19349850	     -0.05438299	      0.88250903	     -0.00062969	     -0.20806943	     -0.00000000	      0.00000001	     33.82874972
      2.06129993	     -0.05159028	     -0.00087322	     -0.19338075	     -0.05437872	      0.88251020	     -0.00062974	     -0.20805681	     -0.00000000	      0.00000001	     34.28527035
      2.06272885	     -0.05143195	     -0.00086883	     -0.19322268	     -0.05437324	      0.88251183	     -0.00062981	     -0.20803957	     -0.00000000	      0.00000001	     34.82743814
      2.06415777	     -0.05127350	     -0.00086574	     -0.19306443	     -0.05436774	      0.88251362	     -0.00062991	     -0.20802100	     -0.00000000	      0.00000001	     35.48770990
      2.06526491	     -0.05114114	     -0.00086096	     -0.19293229	     -0.05436347	      0.88251512	     -0.00063001	     -0.20800571	     -0.00000000	      0.00000001	     35.86583852
      2.06637204	     -0.05101134	     -0.00085838	     -0.19280261	     -0.05435920	      0.88251670	     -0.00063011	     -0.20798957	     -0.00000000	      0.00000001	     36.35280587
      2.06782981	     -0.05083339	     -0.00085310	     -0.19262486	     -0.05435357	      0.88251892	     -0.00063027	     -0.20796707	     -0.00000000	      0.00000001	     36.93323324
      2.06928758	     -0.05065743	     -0.00085009	     -0.19244900	     -0.05434795	      0.88252128	     -0.00063046	     -0.20794312	     -0.00000000	      0.00000001	     37.67625503
      2.07032792	     -0.05052181	     -0.00084562	     -0.19231350	     -0.05434395	      0.88252306	     -0.00063061	     -0.20792515	     -0.00000000	      0.00000001	     38.04301552
      2.07136826	     -0.05038851	     -0.00084304	     -0.19218025	     -0.05433995	      0.88252490	     -0.00063078	     -0.20790639	     -0.00000000	      0.00000001	     38.53103439
      2.07292265	     -0.05018273	     -0.00083835	     -0.19197453	     -0.05433400	      0.88252778	     -0.00063105	     -0.20787697	     -0.00000000	      0.00000001	     39.20408865
      2.07421640	     -0.05001097	     -0.00083582	     -0.19180276	     -0.05432907	      0.88253029	     -0.00063130	     -0.20785122	     -0.00000000	      0.00000001	     39.84092630
      2.07551014	     -0.04983123	     -0.00083095	     -0.19162303	     -0.05432416	      0.88253290	     -0.00063157	     -0.20782437	     -0.00000000	      0.00000001	     40.38142907
      2.07680388	     -0.04965539	     -0.00082825	     -0.19144713	     -0.05431929	      0.88253560	     -0.00063187	     -0.20779642	     -0.00000000	      0.00000001	     41.03734192
      2.07796175	     -0.04948926	     -0.00082351	     -0.19128097	     -0.05431496	      0.88253808	     -0.00063215	     -0.20777056	     -0.00000000	      0.00000001	     41.49623318
      2.07911961	     -0.04932656	     -0.00082103	     -0.19111816	     -0.05431066	      0.88254064	     -0.00063245	     -0.20774385	     -0.00000000	      0.00000002	     42.08784928
      2.08027748	     -0.04915755	     -0.00081724	     -0.19094906	     -0.05430640	      0.88254326	     -0.00063277	     -0.20771637	     -0.00000000	      0.00000002	     42.61778092
      2.08173447	     -0.04894556	     -0.00081437	     -0.19073686	     -0.05430109	      0.88254663	     -0.00063320	     -0.20768066	     -0.00000000	      0.00000002	     43.38445949
      2.08289195	     -0.04876990	     -0.00081041	     -0.19056106	     -0.05429692	      0.88254938	     -0.00063356	     -0.20765145	     -0.00000000	      0.00000002	     43.89398114
      2.08404944	     -0.04859805	     -0.00080848	     -0.19038897	     -0.05429280	      0.88255218	     -0.00063394	     -0.20762149	     -0.00000000	      0.00000002	     44.48906366
      2.08520692	     -0.04842162	     -0.00080478	     -0.19021233	     -0.05428873	      0.88255503	     -0.00063433	     -0.20759088	     -0.00000000	      0.00000002	     45.01770800
      2.08666548	     -0.04820394	     -0.00080169	     -0.18999431	     -0.05428368	      0.88255868	     -0.00063486	     -0.20755142	     -0.00000000	      0.00000002	     45.76085232
      2.08779114	     -0.04803148	     -0.00079726	     -0.18982162	     -0.05427984	      0.88256154	     -0.00063528	     -0.20752042	     -0.00000000	      0.00000002	     46.24587216
      2.08891679	     -0.04786470	     -0.00079452	     -0.18965453	     -0.05427607	      0.88256444	     -0.00063572	     -0.20748896	     -0.00000000	      0.00000002	     46.81257031
      2.09027357	     -0.04766046	     -0.00078959	     -0.18944993	     -0.05427159	      0.88256797	     -0.00063627	     -0.20745056	     -0.00000000	      0.00000002	     47.43430992
      2.09148702	     -0.04748499	     -0.00078752	     -0.18927404	     -0.05426768	      0.88257117	     -0.00063678	     -0.20741579	     -0.00000000	      0.00000002	     48.05429723
      2.09270047	     -0.04730430	     -0.00078280	     -0.18909298	     -0.05426384	      0.88257439	     -0.00063731	     -0.20738072	     -0.00000000	      0.00000002	     48.59315242
      2.09391392	     -0.04713031	     -0.00078053	     -0.18891853	     -0.05426008	      0.88257763	     -0.00063786	     -0.20734533	     -0.00000000	      0.00000002	     49.21949700
      2.09512736	     -0.04695094	     -0.00077542	     -0.18873875	     -0.05425641	      0.88258090	     -0.00063843	     -0.20730971	     -0.00000000	      0.00000002	     49.74833061
      2.09634081	     -0.04678118	     -0.00077338	     -0.18856846	     -0.05425283	      0.88258417	     -0.00063901	     -0.20727385	     -0.00000000	      0.00000002	     50.35546478
      2.09755426	     -0.04660658	     -0.00076803	     -0.18839340	     -0.05424934	      0.88258746	     -0.00063961	     -0.20723791	     -0.00000000	      0.00000002	     50.86291769
      2.09876771	     -0.04644383	     -0.00076606	     -0.18823007	     -0.05424595	      0.88259075	     -0.00064023	     -0.20720188	     -0.00000000	      0.00000002	     51.45275686
      2.09983584	     -0.04629521	     -0.00076055	     -0.18808103	     -0.05424305	      0.88259364	     -0.00064079	     -0.20717021	     -0.00000000	      0.00000002	     51.85721246
      2.10090398	     -0.04615528	     -0.00075664	     -0.18794061	     -0.05424022	      0.88259654	     -0.00064136	     -0.20713861	     -0.00000000	      0.00000002	     52.30562042
      2.10221805	     -0.04598363	     -0.00074976	     -0.18776839	     -0.05423686	      0.88260009	     -0.00064207	     -0.20709994	     -0.00000000	      0.00000002	     52.81696949
      2.10353211	     -0.04582045	     -0.00074607	     -0.18760452	     -0.05423363	      0.88260362	     -0.00064281	     -0.20706154	     -0.00000000	      0.00000002	     53.38351652
      2.10458558	     -0.04569012	     -0.00074064	     -0.18747369	     -0.05423113	      0.88260644	     -0.00064341	     -0.20703109	     -0.00000000	      0.00000002	     53.73371952
      2.10563904	     -0.04556983	     -0.00073790	     -0.18735281	     -0.05422872	      0.88260924	     -0.00064402	     -0.20700099	     -0.00000000	      0.00000002	     54.13177138
      2.10697324	     -0.04542263	     -0.00073285	     -0.18720487	     -0.05422579	      0.88261276	     -0.00064482	     -0.20696352	     -0.00000000	      0.00000002	     54.58847820
      2.10830744	     -0.04529023	     -0.00073107	     -0.18707163	     -0.05422301	      0.88261623	     -0.00064563	     -0.20692687	     -0.00000000	      0.00000002	     55.07768175
      2.10928677	     -0.04519519	     -0.00072651	     -0.18697604	     -0.05422106	      0.88261876	     -0.00064624	     -0.20690060	     -0.00000000	      0.00000002	     55.32100694
      2.11026610	     -0.04511028	     -0.00072458	     -0.18689050	     -0.05421919	      0.88262125	     -0.00064685	     -0.20687490	     -0.00000000	      0.00000002	     55.60304919
      2.11167984	     -0.04499745	     -0.00072056	     -0.18677677	     -0.05421663	      0.88262480	     -0.00064776	     -0.20683897	     -0.00000000	      0.00000002	     55.96257669
      2.11286313	     -0.04491574	     -0.00071919	     -0.18669425	     -0.05421463	      0.88262771	     -0.00064854	     -0.20681003	     -0.00000000	      0.00000002	     56.27328645
      2.11404642	     -0.04484152	     -0.00071555	     -0.18661926	     -0.05421274	      0.88263056	     -0.00064932	     -0.20678223	     -0.00000000	      0.00000002	     56.50175829
      2.11522971	     -0.04477887	     -0.00071493	     -0.18655576	     -0.05421098	      0.88263335	     -0.00065013	     -0.20675562	     -0.00000000	      0.00000002	     56.78531844
      2.11641300	     -0.04472172	     -0.00071095	     -0.18649784	     -0.05420934	      0.88263606	     -0.00065094	     -0.20673024	     -0.00000000	      0.00000002	     56.94276498
      2.11744075	     -0.04468026	     -0.00071081	     -0.18645562	     -0.05420802	      0.88263836	     -0.00065166	     -0.20670917	     -0.00000000	      0.00000002	     57.16235911
      2.11846849	     -0.04464245	     -0.00070817	     -0.18641711	     -0.05420679	      0.88264060	     -0.00065239	     -0.20668902	     -0.00000000	      0.00000001	     57.29291894
      2.11972461	     -0.04460359	     -0.00070671	     -0.18637735	     -0.05420542	      0.88264324	     -0.00065330	     -0.20666560	     -0.00000000	      0.00000001	     57.51386094
      2.12098072	     -0.04457091	     -0.00070321	     -0.18634383	     -0.05420419	      0.88264578	     -0.00065422	     -0.20664348	     -0.00000000	      0.00000001	     57.62585930
      2.12199750	     -0.04455027	     -0.00070303	     -0.18632244	     -0.05420330	      0.88264776	     -0.00065498	     -0.20662651	     -0.00000000	      0.00000001	     57.79730507
      2.12301429	     -0.04453317	     -0.00070075	     -0.18630463	     -0.05420250	      0.88264967	     -0.00065574	     -0.20661036	     -0.00000000	      0.00000001	     57.86814775
      2.12429498	     -0.04451778	     -0.00069937	     -0.18628832	     -0.05420163	      0.88265196	     -0.00065672	     -0.20659115	     -0.00000000	      0.00000001	     58.02550300
      2.12557568	     -0.04450843	     -0.00069630	     -0.18627811	     -0.05420090	      0.88265412	     -0.00065772	     -0.20657320	     -0.00000000	      0.00000001	     58.06188751
      2.12655439	     -0.04450594	     -0.00069631	     -0.18627489	     -0.05420045	      0.88265569	     -0.00065849	     -0.20656030	     -0.00000000	      0.00000001	     58.17161029
      2.12753310	     -0.04450683	     -0.00069436	     -0.18627511	     -0.05420008	      0.88265718	     -0.00065927	     -0.20654812	     -0.00000000	      0.00000001	     58.18468606
      2.12886904	     -0.04451414	     -0.00069292	     -0.18628147	     -0.05419972	      0.88265908	     -0.00066035	     -0.20653261	     -0.00000000	      0.00000001	     58.26810089
      2.13020498	     -0.04452797	     -0.00068944	     -0.18629442	     -0.05419952	      0.88266083	     -0.00066144	     -0.20651839	     -0.00000000	      0.00000001	     58.23110812
      2.13114206	     -0.04454176	     -0.00068937	     -0.18630753	     -0.05419947	      0.88266198	     -0.00066222	     -0.20650918	     -0.00000000	      0.00000001	     58.30675322
      2.13207914	     -0.04455863	     -0.00068750	     -0.18632377	     -0.05419950	      0.88266304	     -0.00066301	     -0.20650059	     -0.00000000	      0.00000001	     58.28482385
      2.13350009	     -0.04459035	     -0.00068563	     -0.18635452	     -0.05419970	      0.88266451	     -0.00066422	     -0.20648873	     -0.00000000	      0.00000001	     58.30079836
      2.13468192	     -0.04462196	     -0.00068291	     -0.18638536	     -0.05420000	      0.88266560	     -0.00066524	     -0.20647994	     -0.00000000	      0.00000001	     58.22882709
      2.13586374	     -0.04465833	     -0.00068181	     -0.18642091	     -0.05420043	      0.88266657	     -0.00066627	     -0.20647209	     -0.00000000	      0.00000001	     58.26089234
      2.13704556	     -0.04469923	     -0.00067828	     -0.18646109	     -0.05420097	      0.88266742	     -0.00066732	     -0.20646519	     -0.00000000	      0.00000000	     58.12498487
      2.13810375	     -0.04473963	     -0.00067741	     -0.18650078	     -0.05420157	      0.88266808	     -0.00066827	     -0.20645980	     -0.00000000	      0.00000000	     58.14900287
      2.13916195	     -0.04478332	     -0.00067435	     -0.18654382	     -0.05420226	      0.88266864	     -0.00066922	     -0.20645515	     -0.00000000	      0.00000000	     58.02334092
      2.14022014	     -0.04483020	     -0.00067247	     -0.18659003	     -0.05420304	      0.88266911	     -0.00067019	     -0.20645121	     -0.00000000	      0.00000000	     57.98573365
      2.14157393	     -0.04489453	     -0.00066839	     -0.18665357	     -0.05420419	      0.88266957	     -0.00067144	     -0.20644719	     -0.00000000	      0.00000000	     57.82484269
      2.14265411	     -0.04494930	     -0.00066666	     -0.18670767	     -0.05420521	      0.88266983	     -0.00067246	     -0.20644478	     -0.00000000	      0.00000000	     57.80449715
      2.14373430	     -0.04500706	     -0.00066298	     -0.18676483	     -0.05420633	      0.88267000	     -0.00067348	     -0.20644307	     -0.00000000	      0.00000000	     57.63511006
      2.14481449	     -0.04506780	     -0.00066046	     -0.18682494	     -0.05420755	      0.88267007	     -0.00067451	     -0.20644204	     -0.00000000	      0.00000000	     57.55841365
      2.14615424	     -0.04514716	     -0.00065560	     -0.18690359	     -0.05420919	      0.88267003	     -0.00067581	     -0.20644169	     -0.00000000	     -0.00000000	     57.33247119
      2.14722268	     -0.04521360	     -0.00065342	     -0.18696941	     -0.05421060	      0.88266990	     -0.00067685	     -0.20644212	     -0.00000000	     -0.00000000	     57.27345829
      2.14829112	     -0.04528257	     -0.00064919	     -0.18703785	     -0.05421210	      0.88266969	     -0.00067791	     -0.20644320	     -0.00000000	     -0.00000000	     57.05632681
      2.14935955	     -0.04535477	     -0.00064583	     -0.18710950	     -0.05421369	      0.88266939	     -0.00067897	     -0.20644492	     -0.00000000	     -0.00000000	     56.92850750
      2.15075195	     -0.04545292	     -0.00063981	     -0.18720699	     -0.05421589	      0.88266889	     -0.00068037	     -0.20644810	     -0.00000000	     -0.00000000	     56.63350856
      2.15182072	     -0.04553086	     -0.00063639	     -0.18728441	     -0.05421768	      0.88266840	     -0.00068146	     -0.20645125	     -0.00000000	     -0.00000000	     56.53129821
      2.15288950	     -0.04561168	     -0.00063120	     -0.18736477	     -0.05421955	      0.88266785	     -0.00068256	     -0.20645501	     -0.00000000	     -0.00000000	     56.26698884
      2.15395827	     -0.04569492	     -0.00062701	     -0.18744752	     -0.05422150	      0.88266722	     -0.00068367	     -0.20645937	     -0.00000000	     -0.00000000	     56.09384661
      2.15538580	     -0.04581006	     -0.00062000	     -0.18756208	     -0.05422424	      0.88266626	     -0.00068517	     -0.20646610	     -0.00000000	     -0.00000000	     55.72495101
      2.15645242	     -0.04589916	     -0.00061669	     -0.18765071	     -0.05422638	      0.88266547	     -0.00068630	     -0.20647178	     -0.00000000	     -0.00000001	     55.57854974
      2.15751905	     -0.04599055	     -0.00061187	     -0.18774168	     -0.05422859	      0.88266461	     -0.00068744	     -0.20647800	     -0.00000000	     -0.00000001	     55.26371725
      2.15881810	     -0.04610497	     -0.00060736	     -0.18785557	     -0.05423139	      0.88266348	     -0.00068884	     -0.20648628	     -0.00000000	     -0.00000001	     55.01514235
      2.15998492	     -0.04621153	     -0.00060183	     -0.18796170	     -0.05423400	      0.88266238	     -0.00069011	     -0.20649438	     -0.00000000	     -0.00000001	     54.61559401
      2.16115175	     -0.04632102	     -0.00059846	     -0.18807074	     -0.05423669	      0.88266122	     -0.00069139	     -0.20650307	     -0.00000000	     -0.00000001	     54.41112004
      2.16231858	     -0.04643312	     -0.00059276	     -0.18818245	     -0.05423947	      0.88265999	     -0.00069268	     -0.20651236	     -0.00000000	     -0.00000001	     53.97491304
      2.16348541	     -0.04654770	     -0.00058919	     -0.18829660	     -0.05424232	      0.88265870	     -0.00069399	     -0.20652221	     -0.00000000	     -0.00000001	     53.75810902
      2.16465223	     -0.04666482	     -0.00058285	     -0.18841339	     -0.05424526	      0.88265734	     -0.00069531	     -0.20653263	     -0.00000000	     -0.00000001	     53.28343205
      2.16581906	     -0.04678435	     -0.00057891	     -0.18853254	     -0.05424827	      0.88265593	     -0.00069663	     -0.20654359	     -0.00000000	     -0.00000001	     53.04741213
      2.16698589	     -0.04690620	     -0.00057239	     -0.18865411	     -0.05425135	      0.88265447	     -0.00069797	     -0.20655508	     -0.00000000	     -0.00000001	     52.54891926
      2.16815271	     -0.04703026	     -0.00056830	     -0.18877782	     -0.05425451	      0.88265295	     -0.00069932	     -0.20656708	     -0.00000000	     -0.00000001	     52.29208305
      2.16931954	     -0.04715639	     -0.00056164	     -0.18890370	     -0.05425773	      0.88265139	     -0.00070068	     -0.20657959	     -0.00000000	     -0.00000001	     51.77544455
      2.17048637	     -0.04728439	     -0.00055714	     -0.18903141	     -0.05426102	      0.88264978	     -0.00070205	     -0.20659257	     -0.00000000	     -0.00000001	     51.49567480
      2.17165319	     -0.04741418	     -0.00054988	     -0.18916100	     -0.05426437	      0.88264813	     -0.00070343	     -0.20660601	     -0.00000000	     -0.00000001	     50.97049632
      2.17282002	     -0.04754572	     -0.00054478	     -0.18929230	     -0.05426778	      0.88264643	     -0.00070483	     -0.20661989	     -0.00000000	     -0.00000001	     50.66507072
      2.17398685	     -0.04767887	     -0.00053766	     -0.18942529	     -0.05427125	      0.88264470	     -0.00070623	     -0.20663418	     -0.00000000	     -0.00000001	     50.14306940
      2.17515367	     -0.04781354	     -0.00053248	     -0.18955977	     -0.05427477	      0.88264293	     -0.00070764	     -0.20664888	     -0.00000000	     -0.00000001	     49.81425293
      2.17632050	     -0.04794964	     -0.00052570	     -0.18969573	     -0.05427834	      0.88264112	     -0.00070906	     -0.20666395	     -0.00000000	     -0.00000001	     49.30182909
      2.17748733	     -0.04808710	     -0.00052056	     -0.18983304	     -0.05428196	      0.88263929	     -0.00071049	     -0.20667939	     -0.00000000	     -0.00000001	     48.94727049
      2.17865415	     -0.04822701	     -0.00051461	     -0.18997283	     -0.05428563	      0.88263742	     -0.00071193	     -0.20669516	     -0.00000000	     -0.00000001	     48.44500420
      2.17982098	     -0.04836820	     -0.00051007	     -0.19011388	     -0.05428935	      0.88263553	     -0.00071339	     -0.20671126	     -0.00000000	     -0.00000001	     48.07055037
      2.18125162	     -0.04854257	     -0.00050308	     -0.19028814	     -0.05429395	      0.88263317	     -0.00071518	     -0.20673138	     -0.00000000	     -0.00000001	     47.43611945
      2.18233337	     -0.04867571	     -0.00050010	     -0.19042117	     -0.05429747	      0.88263136	     -0.00071654	     -0.20674687	     -0.00000000	     -0.00000001	     47.14450266
      2.18341512	     -0.04880942	     -0.00049559	     -0.19055481	     -0.05430102	      0.88262954	     -0.00071792	     -0.20676257	     -0.00000000	     -0.00000001	     46.67518263
      2.18479955	     -0.04898114	     -0.00049076	     -0.19072645	     -0.05430560	      0.88262717	     -0.00071969	     -0.20678294	     -0.00000000	     -0.00000001	     46.22219488
      2.18618398	     -0.04915358	     -0.00048365	     -0.19089890	     -0.05431023	      0.88262479	     -0.00072147	     -0.20680360	     -0.00000000	     -0.00000001	     45.56604050
      2.18721397	     -0.04928212	     -0.00048072	     -0.19102740	     -0.05431369	      0.88262300	     -0.00072280	     -0.20681914	     -0.00000000	     -0.00000001	     45.31039788
      2.18824396	     -0.04941073	     -0.00047652	     -0.19115602	     -0.05431717	      0.88262120	     -0.00072415	     -0.20683480	     -0.00000000	     -0.00000001	     44.87656525
      2.18971445	     -0.04959315	     -0.00047139	     -0.19133847	     -0.05432216	      0.88261862	     -0.00072607	     -0.20685736	     -0.00000000	     -0.00000001	     44.38001873
      2.19099082	     -0.04975180	     -0.00046610	     -0.19149719	     -0.05432652	      0.88261637	     -0.00072776	     -0.20687711	     -0.00000000	     -0.00000001	     43.80908536
      2.19226720	     -0.04990936	     -0.00046283	     -0.19165477	     -0.05433090	      0.88261411	     -0.00072945	     -0.20689698	     -0.00000000	     -0.00000001	     43.47731331
      2.19354357	     -0.05006582	     -0.00045767	     -0.19181134	     -0.05433529	      0.88261185	     -0.00073116	     -0.20691692	     -0.00000000	     -0.00000001	     42.86125439
      2.19468389	     -0.05020399	     -0.00045573	     -0.19194955	     -0.05433922	      0.88260983	     -0.00073269	     -0.20693473	     -0.00000000	     -0.00000001	     42.61342833
      2.19582422	     -0.05034090	     -0.00045232	     -0.19208658	     -0.05434315	      0.88260780	     -0.00073423	     -0.20695252	     -0.00000000	     -0.00000001	     42.12017056
      2.19696455	     -0.05047619	     -0.00045054	     -0.19222194	     -0.05434709	      0.88260578	     -0.00073578	     -0.20697024	     -0.00000000	     -0.00000001	     41.79427309
      2.19847117	     -0.05065245	     -0.00044777	     -0.19239834	     -0.05435230	      0.88260310	     -0.00073785	     -0.20699350	     -0.00000000	     -0.00000001	     41.19070449
      2.19965199	     -0.05078815	     -0.00044792	     -0.19253410	     -0.05435638	      0.88260102	     -0.00073947	     -0.20701157	     -0.00000000	     -0.00000001	     40.95438486
      2.20083281	     -0.05092170	     -0.00044713	     -0.19266777	     -0.05436045	      0.88259893	     -0.00074111	     -0.20702947	     -0.00000000	     -0.00000001	     40.46242649
      2.20201363	     -0.05105254	     -0.00044838	     -0.19279868	     -0.05436452	      0.88259686	     -0.00074276	     -0.20704715	     -0.00000000	     -0.00000001	     40.18261624
      2.20348443	     -0.05121141	     -0.00044957	     -0.19295767	     -0.05436957	      0.88259428	     -0.00074483	     -0.20706882	     -0.00000000	     -0.00000001	     39.59861481
      2.20465487	     -0.05133428	     -0.00045313	     -0.19308059	     -0.05437358	      0.88259225	     -0.00074648	     -0.20708574	     -0.00000000	     -0.00000001	     39.44097200
      2.20582531	     -0.05145398	     -0.00045580	     -0.19320038	     -0.05437758	      0.88259022	     -0.00074815	     -0.20710236	     -0.00000000	     -0.00000001	     38.97863168
      2.20699575	     -0.05157011	     -0.00046040	     -0.19331656	     -0.05438156	      0.88258821	     -0.00074983	     -0.20711864	     -0.00000000	     -0.00000001	     38.74481790
      2.20852634	     -0.05171632	     -0.00046621	     -0.19346285	     -0.05438674	      0.88258560	     -0.00075204	     -0.20713939	     -0.00000000	     -0.00000001	     38.18502037
      2.20970036	     -0.05182391	     -0.00047310	     -0.19357046	     -0.05439069	      0.88258362	     -0.00075375	     -0.20715486	     -0.00000000	     -0.00000001	     38.09522989
      2.21087438	     -0.05192754	     -0.00047901	     -0.19367415	     -0.05439462	      0.88258165	     -0.00075547	     -0.20716994	     -0.00000000	     -0.00000001	     37.66364991
      2.21204841	     -0.05202699	     -0.00048660	     -0.19377363	     -0.05439853	      0.88257971	     -0.00075720	     -0.20718461	     -0.00000000	     -0.00000001	     37.47823064
      2.21361294	     -0.05215300	     -0.00049623	     -0.19389969	     -0.05440369	      0.88257714	     -0.00075952	     -0.20720353	     -0.00000000	     -0.00000001	     36.94834040
      2.21478294	     -0.05224207	     -0.00050559	     -0.19398877	     -0.05440753	      0.88257525	     -0.00076127	     -0.20721720	     -0.00000000	     -0.00000001	     36.92554105
      2.21595294	     -0.05232655	     -0.00051372	     -0.19407329	     -0.05441134	      0.88257337	     -0.00076302	     -0.20723046	     -0.00000000	     -0.00000001	     36.53434767
      2.21737691	     -0.05242292	     -0.00052549	     -0.19416968	     -0.05441593	      0.88257112	     -0.00076517	     -0.20724603	     -0.00000000	     -0.00000001	     36.42734388
      2.21865539	     -0.05250339	     -0.00053470	     -0.19425021	     -0.05442002	      0.88256913	     -0.00076711	     -0.20725948	     -0.00000000	     -0.00000001	     35.93499394
      2.21993386	     -0.05257811	     -0.00054619	     -0.19432493	     -0.05442407	      0.88256717	     -0.00076905	     -0.20727243	     -0.00000000	     -0.00000001	     35.96350504
      2.22121233	     -0.05264711	     -0.00055557	     -0.19439400	     -0.05442809	      0.88256524	     -0.00077100	     -0.20728489	     -0.00000000	     -0.00000001	     35.45207827
      2.22249081	     -0.05271047	     -0.00056735	     -0.19445738	     -0.05443206	      0.88256335	     -0.00077296	     -0.20729686	     -0.00000000	     -0.00000001	     35.52982650
      2.22376928	     -0.05276831	     -0.00057665	     -0.19451530	     -0.05443600	      0.88256148	     -0.00077492	     -0.20730835	     -0.00000000	     -0.00000001	     35.00614603
      2.22504775	     -0.05282065	     -0.00058846	     -0.19456766	     -0.05443989	      0.88255965	     -0.00077689	     -0.20731938	     -0.00000000	     -0.00000001	     35.12504417
      2.22632623	     -0.05286752	     -0.00059745	     -0.19461463	     -0.05444374	      0.88255785	     -0.00077886	     -0.20732995	     -0.00000000	     -0.00000001	     34.59460009
      2.22760470	     -0.05290902	     -0.00060902	     -0.19465616	     -0.05444755	      0.88255609	     -0.00078083	     -0.20734006	     -0.00000000	     -0.00000001	     34.74512571
      2.22888317	     -0.05294531	     -0.00061756	     -0.19469257	     -0.05445132	      0.88255436	     -0.00078280	     -0.20734975	     -0.00000000	     -0.00000001	     34.21920035
      2.23016164	     -0.05297669	     -0.00062885	     -0.19472400	     -0.05445504	      0.88255267	     -0.00078477	     -0.20735900	     -0.00000000	     -0.00000001	     34.39698704
      2.23144012	     -0.05300327	     -0.00063702	     -0.19475071	     -0.05445872	      0.88255102	     -0.00078674	     -0.20736785	     -0.00000000	     -0.00000001	     33.88711341
      2.23271859	     -0.05302534	     -0.00064807	     -0.19477283	     -0.05446235	      0.88254941	     -0.00078871	     -0.20737630	     -0.00000000	     -0.00000001	     34.08561354
      2.23399706	     -0.05304283	     -0.00065593	     -0.19479045	     -0.05446593	      0.88254783	     -0.00079067	     -0.20738437	     -0.00000000	     -0.00000001	     33.60115814
      2.23527554	     -0.05305568	     -0.00066669	     -0.19480336	     -0.05446948	      0.88254629	     -0.00079263	     -0.20739206	     -0.00000000	     -0.00000001	     33.81544874
      2.23655401	     -0.05306406	     -0.00067419	     -0.19481188	     -0.05447297	      0.88254479	     -0.00079459	     -0.20739937	     -0.00000000	     -0.00000001	     33.36139413
      2.23783248	     -0.05306845	     -0.00068466	     -0.19481632	     -0.05447642	      0.88254333	     -0.00079655	     -0.20740631	     -0.00000000	     -0.00000001	     33.58566560
      2.23911095	     -0.05306904	     -0.00069195	     -0.19481704	     -0.05447983	      0.88254191	     -0.00079849	     -0.20741291	     -0.00000000	     -0.00000001	     33.16612152
      2.24038943	     -0.05306593	     -0.00070221	     -0.19481399	     -0.05448319	      0.88254054	     -0.00080044	     -0.20741916	     -0.00000000	     -0.00000001	     33.39980849
      2.24166790	     -0.05305934	     -0.00070928	     -0.19480753	     -0.05448650	      0.88253920	     -0.00080237	     -0.20742508	     -0.00000000	     -0.00000001	     33.01458947
      2.24294637	     -0.05304955	     -0.00071932	     -0.19479779	     -0.05448977	      0.88253790	     -0.00080430	     -0.20743068	     -0.00000000	     -0.00000001	     33.25496175
      2.24422485	     -0.05303656	     -0.00072625	     -0.19478492	     -0.05449299	      0.88253665	     -0.00080622	     -0.20743598	     -0.00000000	     -0.00000001	     32.90521008
      2.24550332	     -0.05302040	     -0.00073615	     -0.19476879	     -0.05449617	      0.88253543	     -0.00080814	     -0.20744099	     -0.00000000	     -0.00000001	     33.15533394
      2.24678179	     -0.05300095	     -0.00074305	     -0.19474946	     -0.05449931	      0.88253426	     -0.00081004	     -0.20744570	     -0.00000000	     -0.00000001	     32.84112531
      2.24806026	     -0.05297854	     -0.00075295	     -0.19472707	     -0.05450240	      0.88253313	     -0.00081194	     -0.20745012	     -0.00000000	     -0.00000001	     33.10141802
      2.24933874	     -0.05295336	     -0.00076000	     -0.19470198	     -0.05450544	      0.88253204	     -0.00081383	     -0.20745426	     -0.00000000	     -0.00000001	     32.81625687
      2.25061721	     -0.05292566	     -0.00077000	     -0.19467429	     -0.05450845	      0.88253099	     -0.00081571	     -0.20745814	     -0.00000000	     -0.00000001	     33.08652142
      2.25189568	     -0.05289536	     -0.00077711	     -0.19464406	     -0.05451141	      0.88252998	     -0.00081758	     -0.20746175	     -0.00000000	     -0.00000001	     32.82809869
      2.25317416	     -0.05286266	     -0.00078721	     -0.19461135	     -0.05451433	      0.88252901	     -0.00081944	     -0.20746511	     -0.00000000	     -0.00000001	     33.10612913
      2.25445263	     -0.05282754	     -0.00079460	     -0.19457628	     -0.05451721	      0.88252809	     -0.00082129	     -0.20746824	     -0.00000000	     -0.00000000	     32.87670257
      2.25573110	     -0.05279012	     -0.00080508	     -0.19453882	     -0.05452005	      0.88252720	     -0.00082314	     -0.20747112	     -0.00000000	     -0.00000000	     33.17545846
      2.25700957	     -0.05275033	     -0.00081314	     -0.19449904	     -0.05452284	      0.88252636	     -0.00082497	     -0.20747378	     -0.00000000	     -0.00000000	     32.98938159
      2.25828805	     -0.05270823	     -0.00082459	     -0.19445686	     -0.05452560	      0.88252556	     -0.00082679	     -0.20747621	     -0.00000000	     -0.00000000	     33.32210970
      2.25956652	     -0.05266392	     -0.00083391	     -0.19441251	     -0.05452832	      0.88252479	     -0.00082859	     -0.20747842	     -0.00000000	     -0.00000000	     33.17789833
      2.26084499	     -0.05261727	     -0.00084673	     -0.19436572	     -0.05453101	      0.88252407	     -0.00083039	     -0.20748041	     -0.00000000	     -0.00000000	     33.54238410
      2.26212347	     -0.05256667	     -0.00085724	     -0.19431504	     -0.05453366	      0.88252339	     -0.00083218	     -0.20748216	     -0.00000000	     -0.00000000	     33.43763402
      2.26340194	     -0.05251073	     -0.00087104	     -0.19425892	     -0.05453627	      0.88252276	     -0.00083395	     -0.20748360	     -0.00000000	     -0.00000000	     33.84844812
      2.26468041	     -0.05244901	     -0.00088212	     -0.19419708	     -0.05453885	      0.88252216	     -0.00083571	     -0.20748465	     -0.00000000	     -0.00000000	     33.77065088
      2.26595888	     -0.05238200	     -0.00089650	     -0.19412986	     -0.05454140	      0.88252162	     -0.00083746	     -0.20748525	     -0.00000000	     -0.00000000	     34.21556752
      2.26723736	     -0.05230963	     -0.00090773	     -0.19405736	     -0.05454391	      0.88252112	     -0.00083919	     -0.20748536	     -0.00000000	     -0.00000000	     34.14039737
      2.26851583	     -0.05223208	     -0.00092215	     -0.19397958	     -0.05454640	      0.88252066	     -0.00084091	     -0.20748495	     -0.00000000	     -0.00000000	     34.61372473
      2.26965700	     -0.05215827	     -0.00093194	     -0.19390563	     -0.05454860	      0.88252030	     -0.00084244	     -0.20748412	     -0.00000000	     -0.00000000	     34.57094742
      2.27079817	     -0.05208061	     -0.00094348	     -0.19382777	     -0.05455078	      0.88251998	     -0.00084395	     -0.20748284	     -0.00000000	     -0.00000000	     34.85669207
      2.27219235	     -0.05198162	     -0.00095593	     -0.19372858	     -0.05455341	      0.88251965	     -0.00084578	     -0.20748067	     -0.00000000	     -0.00000000	     34.98767844
      2.27358652	     -0.05187914	     -0.00097018	     -0.19362582	     -0.05455602	      0.88251938	     -0.00084760	     -0.20747788	     -0.00000000	     -0.00000000	     35.42677259
      2.27473343	     -0.05179251	     -0.00097987	     -0.19353901	     -0.05455815	      0.88251921	     -0.00084908	     -0.20747515	     -0.00000000	     -0.00000000	     35.44610898
      2.27588033	     -0.05170358	     -0.00099144	     -0.19344983	     -0.05456027	      0.88251908	     -0.00085055	     -0.20747206	     -0.00000000	     -0.00000000	     35.76424282
      2.27728575	     -0.05159078	     -0.00100415	     -0.19333675	     -0.05456285	      0.88251899	     -0.00085233	     -0.20746779	     -0.00000000	     -0.00000000	     35.94496726
      2.27869117	     -0.05147335	     -0.00101901	     -0.19321895	     -0.05456542	      0.88251897	     -0.00085409	     -0.20746297	     -0.00000000	      0.00000000	     36.45458952
      2.27978303	     -0.05138010	     -0.00102880	     -0.19312546	     -0.05456740	      0.88251900	     -0.00085544	     -0.20745885	     -0.00000000	      0.00000000	     36.46824640
      2.28087489	     -0.05128591	     -0.00104025	     -0.19303096	     -0.05456938	      0.88251907	     -0.00085678	     -0.20745445	     -0.00000000	      0.00000000	     36.75544344
      2.28234369	     -0.05115948	     -0.00105450	     -0.19290413	     -0.05457203	      0.88251923	     -0.00085857	     -0.20744815	     -0.00000000	      0.00000000	     36.97317216
      2.28381249	     -0.05103687	     -0.00107103	     -0.19278103	     -0.05457467	      0.88251947	     -0.00086033	     -0.20744159	     -0.00000000	      0.00000000	     37.47285563
      2.28485179	     -0.05095331	     -0.00108059	     -0.19269717	     -0.05457655	      0.88251968	     -0.00086156	     -0.20743691	     -0.00000000	      0.00000000	     37.47110421
      2.28589108	     -0.05087292	     -0.00109202	     -0.19261642	     -0.05457842	      0.88251993	     -0.00086278	     -0.20743230	     -0.00000000	      0.00000000	     37.71988722
      2.28745171	     -0.05075836	     -0.00110839	     -0.19250131	     -0.05458122	      0.88252037	     -0.00086458	     -0.20742568	     -0.00000000	      0.00000000	     37.97268225
      2.28874740	     -0.05066889	     -0.00112305	     -0.19241133	     -0.05458356	      0.88252079	     -0.00086606	     -0.20742058	     -0.00000000	      0.00000000	     38.31249952
      2.29004310	     -0.05058499	     -0.00113586	     -0.19232697	     -0.05458590	      0.88252125	     -0.00086751	     -0.20741595	     -0.00000000	      0.00000000	     38.45402490
      2.29133879	     -0.05050649	     -0.00115043	     -0.19224795	     -0.05458825	      0.88252176	     -0.00086893	     -0.20741190	     -0.00000000	      0.00000000	     38.82208627
      2.29263448	     -0.05043204	     -0.00116135	     -0.19217305	     -0.05459060	      0.88252232	     -0.00087033	     -0.20740848	     -0.00000000	      0.00000000	     38.90872383
      2.29372605	     -0.05037272	     -0.00117266	     -0.19211330	     -0.05459259	      0.88252281	     -0.00087148	     -0.20740611	     -0.00000000	      0.00000000	     39.20358933
      2.29481761	     -0.05031661	     -0.00118149	     -0.19205682	     -0.05459459	      0.88252333	     -0.00087262	     -0.20740422	     -0.00000000	      0.00000000	     39.34325312
      2.29622680	     -0.05024821	     -0.00119322	     -0.19198793	     -0.05459718	      0.88252404	     -0.00087405	     -0.20740252	     -0.00000000	      0.00000000	     39.62263347
      2.29763599	     -0.05018421	     -0.00120190	     -0.19192351	     -0.05459978	      0.88252478	     -0.00087545	     -0.20740166	     -0.00000000	      0.00000000	     39.78188238
      2.29871948	     -0.05013733	     -0.00120981	     -0.19187627	     -0.05460180	      0.88252537	     -0.00087650	     -0.20740155	     -0.00000000	      0.00000000	     40.00182967
      2.29980298	     -0.05009244	     -0.00121516	     -0.19183108	     -0.05460382	      0.88252597	     -0.00087753	     -0.20740192	     -0.00000000	      0.00000000	     40.13380811
      2.30124348	     -0.05003368	     -0.00122229	     -0.19177192	     -0.05460653	      0.88252679	     -0.00087885	     -0.20740307	     -0.00000000	      0.00000000	     40.37952439
      2.30268399	     -0.04997449	     -0.00122593	     -0.19171242	     -0.05460926	      0.88252763	     -0.00088014	     -0.20740485	     -0.00000000	      0.00000000	     40.57055598
      2.30370772	     -0.04993181	     -0.00122987	     -0.19166948	     -0.05461121	      0.88252823	     -0.00088103	     -0.20740642	     -0.00000000	      0.00000000	     40.73423115
      2.30473144	     -0.04988973	     -0.00123097	     -0.19162721	     -0.05461318	      0.88252884	     -0.00088190	     -0.20740822	     -0.00000000	      0.00000000	     40.85798565
      2.30626864	     -0.04982923	     -0.00123235	     -0.19156642	     -0.05461615	      0.88252976	     -0.00088316	     -0.20741133	     -0.00000000	      0.00000000	     41.05629812
      2.30755061	     -0.04978128	     -0.00123158	     -0.19151828	     -0.05461866	      0.88253054	     -0.00088417	     -0.20741429	     -0.00000000	      0.00000000	     41.19988459
      2.30883257	     -0.04973602	     -0.00123193	     -0.19147278	     -0.05462118	      0.88253131	     -0.00088515	     -0.20741757	     -0.00000000	      0.00000000	     41.34877982
      2.31011454	     -0.04969345	     -0.00122951	     -0.19143004	     -0.05462373	      0.88253209	     -0.00088610	     -0.20742115	     -0.00000000	      0.00000000	     41.48713536
      2.31125715	     -0.04965704	     -0.00122930	     -0.19139342	     -0.05462602	      0.88253278	     -0.00088692	     -0.20742458	     -0.00000000	      0.00000000	     41.60382712
      2.31239975	     -0.04962247	     -0.00122699	     -0.19135869	     -0.05462833	      0.88253347	     -0.00088771	     -0.20742820	     -0.00000000	      0.00000000	     41.73088796
      2.31354236	     -0.04959025	     -0.00122605	     -0.19132626	     -0.05463067	      0.88253416	     -0.00088848	     -0.20743201	     -0.00000000	      0.00000000	     41.84310141
      2.31501123	     -0.04955249	     -0.00122300	     -0.19128828	     -0.05463370	      0.88253504	     -0.00088943	     -0.20743718	     -0.00000000	      0.00000000	     41.99496415
      2.31616945	     -0.04952569	     -0.00122193	     -0.19126126	     -0.05463611	      0.88253573	     -0.00089015	     -0.20744149	     -0.00000000	      0.00000000	     42.07112293
      2.31732768	     -0.04950154	     -0.00121862	     -0.19123695	     -0.05463855	      0.88253642	     -0.00089085	     -0.20744599	     -0.00000000	      0.00000000	     42.16262840
      2.31848591	     -0.04948016	     -0.00121602	     -0.19121537	     -0.05464101	      0.88253710	     -0.00089152	     -0.20745068	     -0.00000000	      0.00000000	     42.22803305
      2.31994642	     -0.04945736	     -0.00121083	     -0.19119239	     -0.05464414	      0.88253795	     -0.00089233	     -0.20745689	     -0.00000000	      0.00000000	     42.32923466
      2.32108139	     -0.04944314	     -0.00120853	     -0.19117796	     -0.05464661	      0.88253860	     -0.00089294	     -0.20746192	     -0.00000000	      0.00000000	     42.35804874
      2.32221635	     -0.04943122	     -0.00120425	     -0.19116588	     -0.05464909	      0.88253925	     -0.00089352	     -0.20746713	     -0.00000000	      0.00000000	     42.41717301
      2.32335131	     -0.04942168	     -0.00120093	     -0.19115617	     -0.05465160	      0.88253988	     -0.00089408	     -0.20747252	     -0.00000000	      0.00000000	     42.45061922
      2.32488131	     -0.04941278	     -0.00119493	     -0.19114706	     -0.05465503	      0.88254073	     -0.00089480	     -0.20748005	     -0.00000000	      0.00000000	     42.52237357
      2.32600812	     -0.04940931	     -0.00119204	     -0.19114340	     -0.05465758	      0.88254134	     -0.00089530	     -0.20748580	     -0.00000000	      0.00000000	     42.52409009
      2.32713493	     -0.04940838	     -0.00118719	     -0.19114232	     -0.05466015	      0.88254195	     -0.00089578	     -0.20749173	     -0.00000000	      0.00000000	     42.54887887
      2.32851963	     -0.04941052	     -0.00118271	     -0.19114425	     -0.05466334	      0.88254268	     -0.00089635	     -0.20749925	     -0.00000000	      0.00000000	     42.54739426
      2.32974817	     -0.04941537	     -0.00117703	     -0.19114895	     -0.05466620	      0.88254331	     -0.00089682	     -0.20750614	     -0.00000000	      0.00000000	     42.56630732
      2.33097671	     -0.04942291	     -0.00117358	     -0.19115628	     -0.05466909	      0.88254393	     -0.00089727	     -0.20751323	     -0.00000000	      0.00000000	     42.54318645
      2.33220525	     -0.04943297	     -0.00116792	     -0.19116620	     -0.05467201	      0.88254455	     -0.00089770	     -0.20752051	     -0.00000000	      0.00000000	     42.54775852
      2.33343379	     -0.04944553	     -0.00116471	     -0.19117854	     -0.05467496	      0.88254514	     -0.00089810	     -0.20752797	     -0.00000000	      0.00000000	     42.51207858
      2.33466233	     -0.04946052	     -0.00115907	     -0.19119339	     -0.05467793	      0.88254573	     -0.00089848	     -0.20753562	     -0.00000000	      0.00000000	     42.49916574
      2.33589088	     -0.04947784	     -0.00115609	     -0.19121049	     -0.05468093	      0.88254630	     -0.00089884	     -0.20754345	     -0.00000000	      0.00000000	     42.45203844
      2.33711942	     -0.04949733	     -0.00115043	     -0.19122985	     -0.05468396	      0.88254686	     -0.00089917	     -0.20755145	     -0.00000000	      0.00000000	     42.42299367
      2.33834796	     -0.04951888	     -0.00114765	     -0.19125118	     -0.05468701	      0.88254741	     -0.00089948	     -0.20755961	     -0.00000000	      0.00000000	     42.36817498
      2.33957650	     -0.04954241	     -0.00114188	     -0.19127458	     -0.05469009	      0.88254794	     -0.00089977	     -0.20756792	     -0.00000000	      0.00000000	     42.32401214
      2.34080504	     -0.04956794	     -0.00113922	     -0.19129990	     -0.05469320	      0.88254847	     -0.00090003	     -0.20757638	     -0.00000000	      0.00000000	     42.26572039
      2.34203358	     -0.04959526	     -0.00113333	     -0.19132710	     -0.05469633	      0.88254898	     -0.00090028	     -0.20758499	     -0.00000000	      0.00000000	     42.20863036
      2.34326212	     -0.04962425	     -0.00113073	     -0.19135589	     -0.05469948	      0.88254948	     -0.00090050	     -0.20759372	     -0.00000000	      0.00000000	     42.14646327
      2.34449066	     -0.04965485	     -0.00112460	     -0.19138639	     -0.05470266	      0.88254997	     -0.00090070	     -0.20760258	     -0.00000000	      0.00000000	     42.07258431
      2.34571920	     -0.04968724	     -0.00112200	     -0.19141859	     -0.05470587	      0.88255045	     -0.00090088	     -0.20761155	     -0.00000000	      0.00000000	     42.00407954
      2.34682065	     -0.04971786	     -0.00111663	     -0.19144912	     -0.05470876	      0.88255087	     -0.00090102	     -0.20761969	     -0.00000000	      0.00000000	     41.90971699
      2.34792210	     -0.04974997	     -0.00111330	     -0.19148110	     -0.05471167	      0.88255128	     -0.00090114	     -0.20762792	     -0.00000000	      0.00000000	     41.83266523
      2.34927101	     -0.04979142	     -0.00110772	     -0.19152244	     -0.05471526	      0.88255177	     -0.00090127	     -0.20763814	     -0.00000000	      0.00000000	     41.72533511
      2.35061993	     -0.04983524	     -0.00110394	     -0.19156609	     -0.05471888	      0.88255226	     -0.00090138	     -0.20764850	     -0.00000000	      0.00000000	     41.63726924
      2.35175203	     -0.04987391	     -0.00109857	     -0.19160469	     -0.05472194	      0.88255265	     -0.00090144	     -0.20765731	     -0.00000000	      0.00000000	     41.51845683
      2.35288412	     -0.04991433	     -0.00109510	     -0.19164500	     -0.05472501	      0.88255304	     -0.00090149	     -0.20766624	     -0.00000000	      0.00000000	     41.42565248
      2.35401622	     -0.04995647	     -0.00109050	     -0.19168706	     -0.05472810	      0.88255342	     -0.00090152	     -0.20767528	     -0.00000000	      0.00000000	     41.31377553
      2.35555708	     -0.05001676	     -0.00108565	     -0.19174721	     -0.05473233	      0.88255393	     -0.00090154	     -0.20768778	     -0.00000000	      0.00000000	     41.18826380
      2.35670930	     -0.05006402	     -0.00108044	     -0.19179443	     -0.05473551	      0.88255430	     -0.00090153	     -0.20769728	     -0.00000000	      0.00000000	     41.05054544
      2.35786153	     -0.05011306	     -0.00107701	     -0.19184338	     -0.05473870	      0.88255466	     -0.00090151	     -0.20770691	     -0.00000000	      0.00000000	     40.94733395
      2.35901376	     -0.05016366	     -0.00107250	     -0.19189392	     -0.05474191	      0.88255502	     -0.00090146	     -0.20771666	     -0.00000000	      0.00000000	     40.81857689
      2.36054829	     -0.05023326	     -0.00106798	     -0.19196343	     -0.05474621	      0.88255548	     -0.00090138	     -0.20772984	     -0.00000000	      0.00000000	     40.68570461
      2.36168564	     -0.05028649	     -0.00106298	     -0.19201663	     -0.05474941	      0.88255581	     -0.00090129	     -0.20773974	     -0.00000000	      0.00000000	     40.53109784
      2.36282299	     -0.05034136	     -0.00105980	     -0.19207144	     -0.05475262	      0.88255613	     -0.00090119	     -0.20774974	     -0.00000000	      0.00000000	     40.42147107
      2.36422368	     -0.05041116	     -0.00105451	     -0.19214122	     -0.05475658	      0.88255652	     -0.00090105	     -0.20776221	     -0.00000000	      0.00000000	     40.24845596
      2.36547531	     -0.05047541	     -0.00105166	     -0.19220541	     -0.05476014	      0.88255686	     -0.00090090	     -0.20777348	     -0.00000000	      0.00000000	     40.14218297
      2.36672695	     -0.05054114	     -0.00104670	     -0.19227114	     -0.05476370	      0.88255719	     -0.00090073	     -0.20778488	     -0.00000000	      0.00000000	     39.96666011
      2.36797858	     -0.05060823	     -0.00104424	     -0.19233818	     -0.05476727	      0.88255750	     -0.00090055	     -0.20779639	     -0.00000000	      0.00000000	     39.86827050
      2.36923021	     -0.05067648	     -0.00103930	     -0.19240647	     -0.05477085	      0.88255781	     -0.00090034	     -0.20780799	     -0.00000000	      0.00000000	     39.68128033
      2.37048184	     -0.05074556	     -0.00103716	     -0.19247552	     -0.05477444	      0.88255811	     -0.00090012	     -0.20781967	     -0.00000000	      0.00000000	     39.59345337
      2.37173348	     -0.05081515	     -0.00103213	     -0.19254516	     -0.05477802	      0.88255840	     -0.00089988	     -0.20783140	     -0.00000000	      0.00000000	     39.39724415
      2.37298511	     -0.05088512	     -0.00103022	     -0.19261512	     -0.05478162	      0.88255867	     -0.00089962	     -0.20784315	     -0.00000000	      0.00000000	     39.32194160
      2.37423674	     -0.05095525	     -0.00102510	     -0.19268533	     -0.05478521	      0.88255894	     -0.00089935	     -0.20785491	     -0.00000000	      0.00000000	     39.11478922
      2.37548837	     -0.05102523	     -0.00102337	     -0.19275532	     -0.05478880	      0.88255920	     -0.00089905	     -0.20786665	     -0.00000000	      0.00000000	     39.04983244
      2.37674001	     -0.05109495	     -0.00101811	     -0.19282516	     -0.05479239	      0.88255944	     -0.00089875	     -0.20787833	     -0.00000000	      0.00000000	     38.83124906
      2.37799164	     -0.05116422	     -0.00101643	     -0.19289447	     -0.05479597	      0.88255967	     -0.00089843	     -0.20788993	     -0.00000000	      0.00000000	     38.77573488
      2.37911640	     -0.05122599	     -0.00101186	     -0.19295636	     -0.05479919	      0.88255988	     -0.00089812	     -0.20790027	     -0.00000000	      0.00000000	     38.57078268
      2.38024117	     -0.05128729	     -0.00100933	     -0.19301774	     -0.05480241	      0.88256007	     -0.00089781	     -0.20791049	     -0.00000000	      0.00000000	     38.47336397
      2.38161641	     -0.05136127	     -0.00100452	     -0.19309187	     -0.05480633	      0.88256029	     -0.00089741	     -0.20792283	     -0.00000000	      0.00000000	     38.28494157
      2.38299166	     -0.05143440	     -0.00100153	     -0.19316513	     -0.05481024	      0.88256050	     -0.00089699	     -0.20793496	     -0.00000000	      0.00000000	     38.19981126
      2.38415318	     -0.05149559	     -0.00099694	     -0.19322648	     -0.05481353	      0.88256067	     -0.00089662	     -0.20794501	     -0.00000000	      0.00000000	     37.99918396
      2.38531471	     -0.05155584	     -0.00099429	     -0.19328687	     -0.05481681	      0.88256083	     -0.00089625	     -0.20795488	     -0.00000000	      0.00000000	     37.90940813
      2.38647623	     -0.05161525	     -0.00099043	     -0.19334644	     -0.05482009	      0.88256098	     -0.00089586	     -0.20796454	     -0.00000000	      0.00000000	     37.75433822
      2.38803767	     -0.05169384	     -0.00098660	     -0.19342524	     -0.05482446	      0.88256117	     -0.00089532	     -0.20797721	     -0.00000000	      0.00000000	     37.63378539
      2.38922211	     -0.05175256	     -0.00098202	     -0.19348418	     -0.05482777	      0.88256130	     -0.00089490	     -0.20798655	     -0.00000000	      0.00000000	     37.43587397
      2.39040656	     -0.05181066	     -0.00097919	     -0.19354245	     -0.05483105	      0.88256142	     -0.00089447	     -0.20799567	     -0.00000000	      0.00000000	     37.34765813
      2.39159101	     -0.05186807	     -0.00097539	     -0.19360008	     -0.05483432	      0.88256154	     -0.00089403	     -0.20800456	     -0.00000000	      0.00000000	     37.18994982
      2.39314536	     -0.05194239	     -0.00097203	     -0.19367466	     -0.05483859	      0.88256169	     -0.00089344	     -0.20801589	     -0.00000000	      0.00000000	     37.08390832
      2.39431724	     -0.05199770	     -0.00096781	     -0.19373021	     -0.05484178	      0.88256179	     -0.00089298	     -0.20802416	     -0.00000000	      0.00000000	     36.88550329
      2.39548913	     -0.05205239	     -0.00096539	     -0.19378511	     -0.05484495	      0.88256188	     -0.00089251	     -0.20803221	     -0.00000000	      0.00000000	     36.80777294
      2.39691476	     -0.05211811	     -0.00096095	     -0.19385113	     -0.05484878	      0.88256198	     -0.00089194	     -0.20804170	     -0.00000000	      0.00000000	     36.61512231
      2.39834039	     -0.05218321	     -0.00095898	     -0.19391649	     -0.05485257	      0.88256208	     -0.00089135	     -0.20805086	     -0.00000000	      0.00000000	     36.60150735
      2.39941160	     -0.05223170	     -0.00095498	     -0.19396523	     -0.05485540	      0.88256214	     -0.00089090	     -0.20805753	     -0.00000000	      0.00000000	     36.38071588
      2.40048281	     -0.05227973	     -0.00095289	     -0.19401349	     -0.05485820	      0.88256220	     -0.00089045	     -0.20806402	     -0.00000000	      0.00000000	     36.31005222
      2.40202917	     -0.05234804	     -0.00094891	     -0.19408216	     -0.05486221	      0.88256227	     -0.00088978	     -0.20807306	     -0.00000000	      0.00000000	     36.13792172
      2.40336712	     -0.05240608	     -0.00094675	     -0.19414049	     -0.05486564	      0.88256233	     -0.00088920	     -0.20808056	     -0.00000000	      0.00000000	     36.08244401
      2.40470507	     -0.05246317	     -0.00094279	     -0.19419793	     -0.05486903	      0.88256237	     -0.00088861	     -0.20808777	     -0.00000000	      0.00000000	     35.88568142
      2.40604303	     -0.05251966	     -0.00094151	     -0.19425471	     -0.05487238	      0.88256241	     -0.00088802	     -0.20809467	     -0.00000000	      0.00000000	     35.89153212
      2.40720926	     -0.05256845	     -0.00093790	     -0.19430384	     -0.05487526	      0.88256244	     -0.00088750	     -0.20810045	     -0.00000000	      0.00000000	     35.68046608
      2.40837549	     -0.05261678	     -0.00093637	     -0.19435244	     -0.05487812	      0.88256246	     -0.00088697	     -0.20810601	     -0.00000000	      0.00000000	     35.63746084
      2.40978095	     -0.05267435	     -0.00093308	     -0.19441040	     -0.05488151	      0.88256247	     -0.00088633	     -0.20811242	     -0.00000000	      0.00000000	     35.46643516
      2.41118641	     -0.05273106	     -0.00093182	     -0.19446747	     -0.05488485	      0.88256247	     -0.00088569	     -0.20811852	     -0.00000000	     -0.00000000	     35.46671566
      2.41235846	     -0.05277753	     -0.00092834	     -0.19451430	     -0.05488759	      0.88256247	     -0.00088515	     -0.20812337	     -0.00000000	     -0.00000000	     35.26387663
      2.41353051	     -0.05282339	     -0.00092670	     -0.19456048	     -0.05489030	      0.88256246	     -0.00088461	     -0.20812800	     -0.00000000	     -0.00000000	     35.22411062
      2.41495665	     -0.05287839	     -0.00092323	     -0.19461593	     -0.05489354	      0.88256244	     -0.00088395	     -0.20813335	     -0.00000000	     -0.00000000	     35.05534224
      2.41638279	     -0.05293258	     -0.00092190	     -0.19467052	     -0.05489672	      0.88256240	     -0.00088329	     -0.20813837	     -0.00000000	     -0.00000000	     35.08240334
      2.41752874	     -0.05297550	     -0.00091854	     -0.19471384	     -0.05489923	      0.88256237	     -0.00088275	     -0.20814219	     -0.00000000	     -0.00000000	     34.87351752
      2.41867469	     -0.05301793	     -0.00091709	     -0.19475661	     -0.05490170	      0.88256233	     -0.00088222	     -0.20814580	     -0.00000000	     -0.00000000	     34.84539488
      2.42014757	     -0.05307113	     -0.00091370	     -0.19481031	     -0.05490481	      0.88256227	     -0.00088153	     -0.20815016	     -0.00000000	     -0.00000000	     34.69111659
      2.42162044	     -0.05312323	     -0.00091200	     -0.19486287	     -0.05490785	      0.88256220	     -0.00088085	     -0.20815421	     -0.00000000	     -0.00000000	     34.73682745
      2.42274008	     -0.05316248	     -0.00090845	     -0.19490255	     -0.05491012	      0.88256213	     -0.00088033	     -0.20815709	     -0.00000000	     -0.00000000	     34.52309269
      2.42385972	     -0.05320121	     -0.00090673	     -0.19494166	     -0.05491234	      0.88256206	     -0.00087981	     -0.20815980	     -0.00000000	     -0.00000000	     34.49896084
      2.42539154	     -0.05325325	     -0.00090322	     -0.19499426	     -0.05491531	      0.88256195	     -0.00087911	     -0.20816323	     -0.00000000	     -0.00000000	     34.35407045
      2.42692336	     -0.05330411	     -0.00090170	     -0.19504565	     -0.05491820	      0.88256183	     -0.00087840	     -0.20816633	     -0.00000000	     -0.00000000	     34.42607955
      2.42800278	     -0.05333933	     -0.00089830	     -0.19508130	     -0.05492018	      0.88256173	     -0.00087791	     -0.20816832	     -0.00000000	     -0.00000000	     34.20304895
      2.42908220	     -0.05337419	     -0.00089663	     -0.19511656	     -0.05492213	      0.88256163	     -0.00087742	     -0.20817014	     -0.00000000	     -0.00000000	     34.17519085
      2.43070983	     -0.05342601	     -0.00089316	     -0.19516902	     -0.05492497	      0.88256146	     -0.00087668	     -0.20817259	     -0.00000000	     -0.00000000	     34.03384316
      2.43206776	     -0.05346846	     -0.00089141	     -0.19521198	     -0.05492727	      0.88256130	     -0.00087607	     -0.20817435	     -0.00000000	     -0.00000000	     34.03247394
      2.43342569	     -0.05351001	     -0.00088795	     -0.19525409	     -0.05492949	      0.88256113	     -0.00087547	     -0.20817586	     -0.00000000	     -0.00000000	     33.84719350
      2.43478362	     -0.05355075	     -0.00088683	     -0.19529535	     -0.05493164	      0.88256095	     -0.00087487	     -0.20817712	     -0.00000000	     -0.00000000	     33.91045770
      2.43614155	     -0.05359069	     -0.00088275	     -0.19533588	     -0.05493372	      0.88256075	     -0.00087428	     -0.20817813	     -0.00000000	     -0.00000000	     33.64884283
      2.43728840	     -0.05362386	     -0.00088218	     -0.19536949	     -0.05493542	      0.88256057	     -0.00087378	     -0.20817879	     -0.00000000	     -0.00000000	     33.71940070
      2.43843524	     -0.05365635	     -0.00087970	     -0.19540247	     -0.05493706	      0.88256038	     -0.00087329	     -0.20817926	     -0.00000000	     -0.00000000	     33.58655537
      2.43992002	     -0.05369741	     -0.00087787	     -0.19544413	     -0.05493911	      0.88256012	     -0.00087266	     -0.20817962	      0.00000000	     -0.00000000	     33.56473487
      2.44140479	     -0.05373754	     -0.00087433	     -0.19548492	     -0.05494107	      0.88255984	     -0.00087204	     -0.20817967	      0.00000000	     -0.00000000	     33.34736291
      2.44256345	     -0.05376842	     -0.00087416	     -0.19551626	     -0.05494253	      0.88255962	     -0.00087156	     -0.20817951	      0.00000000	     -0.00000000	     33.41035709
      2.44372211	     -0.05379885	     -0.00087239	     -0.19554719	     -0.05494393	      0.88255938	     -0.00087109	     -0.20817918	      0.00000000	     -0.00000000	     33.27035927
      2.44523048	     -0.05383776	     -0.00087139	     -0.19558671	     -0.05494567	      0.88255905	     -0.00087048	     -0.20817851	      0.00000000	     -0.00000000	     33.24780583
      2.44673884	     -0.05387562	     -0.00086842	     -0.19562526	     -0.05494731	      0.88255870	     -0.00086988	     -0.20817755	      0.00000000	     -0.00000000	     33.00970017
      2.44785153	     -0.05390290	     -0.00086863	     -0.19565298	     -0.05494845	      0.88255843	     -0.00086945	     -0.20817667	      0.00000000	     -0.00000000	     33.08647294
      2.44896423	     -0.05392975	     -0.00086712	     -0.19568032	     -0.05494954	      0.88255815	     -0.00086902	     -0.20817563	      0.00000000	     -0.00000000	     32.96958686
      2.45055420	     -0.05396741	     -0.00086609	     -0.19571867	     -0.05495100	      0.88255774	     -0.00086842	     -0.20817390	      0.00000000	     -0.00000000	     32.93299198
      2.45191883	     -0.05399884	     -0.00086407	     -0.19575071	     -0.05495217	      0.88255737	     -0.00086791	     -0.20817217	      0.00000000	     -0.00000000	     32.76194766
      2.45328346	     -0.05402945	     -0.00086390	     -0.19578189	     -0.05495325	      0.88255698	     -0.00086742	     -0.20817022	      0.00000000	     -0.00000000	     32.80899447
      2.45464808	     -0.05405934	     -0.00086142	     -0.19581243	     -0.05495424	      0.88255658	     -0.00086693	     -0.20816806	      0.00000000	     -0.00000000	     32.57470436
      2.45601271	     -0.05408872	     -0.00086198	     -0.19584237	     -0.05495514	      0.88255616	     -0.00086646	     -0.20816568	      0.00000000	     -0.00000000	     32.70485924
      2.45717446	     -0.05411313	     -0.00085969	     -0.19586734	     -0.05495585	      0.88255580	     -0.00086606	     -0.20816349	      0.00000000	     -0.00000000	     32.45987055
      2.45833620	     -0.05413725	     -0.00085938	     -0.19589197	     -0.05495649	      0.88255543	     -0.00086567	     -0.20816115	      0.00000000	     -0.00000000	     32.46242713
      2.45982368	     -0.05416773	     -0.00085772	     -0.19592314	     -0.05495722	      0.88255493	     -0.00086519	     -0.20815796	      0.00000000	     -0.00000000	     32.30839907
      2.46131117	     -0.05419765	     -0.00085794	     -0.19595369	     -0.05495784	      0.88255442	     -0.00086471	     -0.20815454	      0.00000000	     -0.00000000	     32.38914710
      2.46248387	     -0.05422061	     -0.00085601	     -0.19597722	     -0.05495825	      0.88255401	     -0.00086435	     -0.20815170	      0.00000000	     -0.00000000	     32.16404791
      2.46365657	     -0.05424321	     -0.00085602	     -0.19600034	     -0.05495861	      0.88255359	     -0.00086399	     -0.20814872	      0.00000000	     -0.00000000	     32.17486079
      2.46516613	     -0.05427162	     -0.00085499	     -0.19602945	     -0.05495896	      0.88255303	     -0.00086355	     -0.20814468	      0.00000000	     -0.00000000	     32.02799216
      2.46667569	     -0.05429899	     -0.00085632	     -0.19605745	     -0.05495920	      0.88255245	     -0.00086312	     -0.20814043	      0.00000000	     -0.00000000	     32.16429339
      2.46780106	     -0.05431827	     -0.00085519	     -0.19607727	     -0.05495931	      0.88255202	     -0.00086282	     -0.20813711	      0.00000000	     -0.00000000	     31.92528892
      2.46892643	     -0.05433674	     -0.00085603	     -0.19609622	     -0.05495936	      0.88255157	     -0.00086252	     -0.20813367	      0.00000000	     -0.00000000	     31.94292900
      2.47051497	     -0.05436096	     -0.00085654	     -0.19612115	     -0.05495932	      0.88255093	     -0.00086212	     -0.20812859	      0.00000000	     -0.00000000	     31.82002480
      2.47188417	     -0.05438012	     -0.00085858	     -0.19614087	     -0.05495919	      0.88255036	     -0.00086179	     -0.20812400	      0.00000000	     -0.00000000	     31.90037061
      2.47325336	     -0.05439746	     -0.00085914	     -0.19615882	     -0.05495897	      0.88254978	     -0.00086148	     -0.20811923	      0.00000000	     -0.00000000	     31.69815779
      2.47462256	     -0.05441303	     -0.00086235	     -0.19617492	     -0.05495865	      0.88254920	     -0.00086119	     -0.20811429	      0.00000000	     -0.00000000	     31.88141581
      2.47599176	     -0.05442643	     -0.00086295	     -0.19618893	     -0.05495825	      0.88254860	     -0.00086091	     -0.20810918	      0.00000000	     -0.00000000	     31.57155752
      2.47716327	     -0.05443630	     -0.00086642	     -0.19619924	     -0.05495782	      0.88254808	     -0.00086069	     -0.20810468	      0.00000000	     -0.00000000	     31.77467772
      2.47833478	     -0.05444369	     -0.00086830	     -0.19620712	     -0.05495734	      0.88254756	     -0.00086049	     -0.20810009	      0.00000000	     -0.00000000	     31.64234823
      2.47982030	     -0.05445149	     -0.00087231	     -0.19621548	     -0.05495662	      0.88254688	     -0.00086025	     -0.20809417	      0.00000000	     -0.00000000	     31.73549058
      2.48130583	     -0.05445630	     -0.00087473	     -0.19622091	     -0.05495580	      0.88254620	     -0.00086003	     -0.20808815	      0.00000000	     -0.00000000	     31.49531022
      2.48248247	     -0.05445791	     -0.00087892	     -0.19622294	     -0.05495507	      0.88254565	     -0.00085988	     -0.20808331	      0.00000000	     -0.00000000	     31.72526183
      2.48365912	     -0.05445732	     -0.00088136	     -0.19622281	     -0.05495427	      0.88254510	     -0.00085975	     -0.20807840	      0.00000000	     -0.00000000	     31.60633100
      2.48516693	     -0.05445383	     -0.00088588	     -0.19621988	     -0.05495316	      0.88254439	     -0.00085960	     -0.20807203	      0.00000000	     -0.00000000	     31.73316679
      2.48667475	     -0.05444730	     -0.00088846	     -0.19621397	     -0.05495194	      0.88254367	     -0.00085947	     -0.20806557	      0.00000000	     -0.00000000	     31.45389678
      2.48779931	     -0.05444067	     -0.00089273	     -0.19620773	     -0.05495096	      0.88254314	     -0.00085940	     -0.20806071	      0.00000000	     -0.00000000	     31.71906803
      2.48892388	     -0.05443222	     -0.00089525	     -0.19619972	     -0.05494991	      0.88254260	     -0.00085934	     -0.20805581	      0.00000000	     -0.00000000	     31.62754776
      2.49051037	     -0.05441750	     -0.00089987	     -0.19618558	     -0.05494835	      0.88254183	     -0.00085928	     -0.20804886	      0.00000000	     -0.00000000	     31.73904833
      2.49187355	     -0.05440219	     -0.00090262	     -0.19617079	     -0.05494691	      0.88254118	     -0.00085926	     -0.20804285	      0.00000000	     -0.00000000	     31.57659795
      2.49323672	     -0.05438489	     -0.00090714	     -0.19615397	     -0.05494538	      0.88254052	     -0.00085926	     -0.20803681	      0.00000000	     -0.00000000	     31.80295300
      2.49459989	     -0.05436541	     -0.00090931	     -0.19613503	     -0.05494377	      0.88253986	     -0.00085928	     -0.20803076	      0.00000000	     -0.00000000	     31.54098262
      2.49596306	     -0.05434416	     -0.00091423	     -0.19611423	     -0.05494208	      0.88253921	     -0.00085933	     -0.20802471	      0.00000000	     -0.00000000	     31.89724837
      2.49713670	     -0.05432404	     -0.00091568	     -0.19609459	     -0.05494056	      0.88253865	     -0.00085939	     -0.20801950	      0.00000000	     -0.00000000	     31.61570800
      2.49831035	     -0.05430275	     -0.00091901	     -0.19607371	     -0.05493898	      0.88253808	     -0.00085947	     -0.20801430	      0.00000000	     -0.00000000	     31.75730402
      2.49977913	     -0.05427441	     -0.00092174	     -0.19604591	     -0.05493692	      0.88253739	     -0.00085959	     -0.20800781	      0.00000000	     -0.00000000	     31.64905128
      2.50124791	     -0.05424454	     -0.00092619	     -0.19601654	     -0.05493476	      0.88253669	     -0.00085974	     -0.20800135	      0.00000000	     -0.00000000	     31.93028019
      2.50241977	     -0.05421941	     -0.00092748	     -0.19599186	     -0.05493298	      0.88253614	     -0.00085988	     -0.20799623	      0.00000000	     -0.00000000	     31.68694251
      2.50359163	     -0.05419351	     -0.00093052	     -0.19596634	     -0.05493114	      0.88253559	     -0.00086005	     -0.20799114	      0.00000000	     -0.00000000	     31.82118818
      2.50508489	     -0.05415916	     -0.00093297	     -0.19593254	     -0.05492872	      0.88253490	     -0.00086028	     -0.20798472	      0.00000000	     -0.00000000	     31.72786642
      2.50657814	     -0.05412394	     -0.00093734	     -0.19589779	     -0.05492620	      0.88253421	     -0.00086054	     -0.20797837	      0.00000000	     -0.00000000	     32.04298209
      2.50769679	     -0.05409664	     -0.00093823	     -0.19587090	     -0.05492426	      0.88253370	     -0.00086076	     -0.20797367	      0.00000000	     -0.00000000	     31.79988609
      2.50881545	     -0.05406883	     -0.00094084	     -0.19584346	     -0.05492227	      0.88253320	     -0.00086100	     -0.20796902	      0.00000000	     -0.00000000	     31.91305943
      2.51038581	     -0.05402870	     -0.00094339	     -0.19580387	     -0.05491939	      0.88253249	     -0.00086136	     -0.20796258	      0.00000000	     -0.00000000	     31.86968849
      2.51195616	     -0.05398767	     -0.00094785	     -0.19576331	     -0.05491643	      0.88253180	     -0.00086176	     -0.20795624	      0.00000000	     -0.00000000	     32.21425181
      2.51301843	     -0.05395906	     -0.00094846	     -0.19573508	     -0.05491437	      0.88253134	     -0.00086205	     -0.20795201	      0.00000000	     -0.00000000	     31.97401725
      2.51408069	     -0.05393020	     -0.00095077	     -0.19570655	     -0.05491227	      0.88253088	     -0.00086235	     -0.20794783	      0.00000000	     -0.00000000	     32.07178169
      2.51577000	     -0.05388335	     -0.00095361	     -0.19566023	     -0.05490884	      0.88253016	     -0.00086287	     -0.20794129	      0.00000000	     -0.00000000	     32.08224389
      2.51713662	     -0.05384467	     -0.00095694	     -0.19562196	     -0.05490600	      0.88252959	     -0.00086332	     -0.20793608	      0.00000000	     -0.00000000	     32.27644864
      2.51850323	     -0.05380535	     -0.00095871	     -0.19558307	     -0.05490309	      0.88252902	     -0.00086380	     -0.20793094	      0.00000000	     -0.00000000	     32.18477086
      2.51986985	     -0.05376702	     -0.00096289	     -0.19554510	     -0.05490012	      0.88252846	     -0.00086430	     -0.20792590	      0.00000000	     -0.00000000	     32.49418427
      2.52108111	     -0.05373495	     -0.00096447	     -0.19551341	     -0.05489744	      0.88252797	     -0.00086477	     -0.20792158	      0.00000000	     -0.00000000	     32.33855383
      2.52229237	     -0.05370659	     -0.00096834	     -0.19548534	     -0.05489471	      0.88252749	     -0.00086525	     -0.20791746	      0.00000000	     -0.00000000	     32.53344442
      2.52350363	     -0.05368268	     -0.00097126	     -0.19546175	     -0.05489193	      0.88252701	     -0.00086576	     -0.20791367	      0.00000000	     -0.00000000	     32.50800153
      2.52507075	     -0.05365993	     -0.00097678	     -0.19543937	     -0.05488826	      0.88252640	     -0.00086645	     -0.20790942	      0.00000000	     -0.00000000	     32.72141225
      2.52629673	     -0.05364811	     -0.00097942	     -0.19542787	     -0.05488534	      0.88252592	     -0.00086700	     -0.20790676	      0.00000000	     -0.00000000	     32.58813602
      2.52752272	     -0.05364124	     -0.00098356	     -0.19542127	     -0.05488237	      0.88252545	     -0.00086758	     -0.20790475	      0.00000000	     -0.00000000	     32.75338609
      2.52874871	     -0.05363867	     -0.00098611	     -0.19541903	     -0.05487935	      0.88252497	     -0.00086817	     -0.20790346	      0.00000000	     -0.00000000	     32.70201157
      2.53030707	     -0.05364155	     -0.00099038	     -0.19542229	     -0.05487545	      0.88252437	     -0.00086895	     -0.20790292	      0.00000000	     -0.00000000	     32.91037718
      2.53151087	     -0.05364775	     -0.00099154	     -0.19542883	     -0.05487239	      0.88252389	     -0.00086957	     -0.20790337	      0.00000000	     -0.00000000	     32.74239277
      2.53271467	     -0.05365767	     -0.00099404	     -0.19543907	     -0.05486928	      0.88252341	     -0.00087021	     -0.20790460	      0.00000000	     -0.00000000	     32.88159318
      2.53416054	     -0.05367432	     -0.00099498	     -0.19545616	     -0.05486549	      0.88252281	     -0.00087099	     -0.20790713	      0.00000000	     -0.00000000	     32.74870172
      2.53560641	     -0.05369585	     -0.00099772	     -0.19547809	     -0.05486164	      0.88252220	     -0.00087179	     -0.20791085	      0.00000000	     -0.00000000	     33.05768976
      2.53670431	     -0.05371467	     -0.00099697	     -0.19549728	     -0.05485867	      0.88252172	     -0.00087242	     -0.20791447	      0.00000000	     -0.00000000	     32.76011927
      2.53780222	     -0.05373587	     -0.00099780	     -0.19551882	     -0.05485566	      0.88252121	     -0.00087305	     -0.20791877	      0.00000000	     -0.00000000	     32.82122053
      2.53936531	     -0.05376948	     -0.00099766	     -0.19555296	     -0.05485131	      0.88252046	     -0.00087398	     -0.20792605	      0.00000000	     -0.00000000	     32.68200244
      2.54071719	     -0.05380266	     -0.00099856	     -0.19558657	     -0.05484748	      0.88251978	     -0.00087480	     -0.20793345	      0.00000000	     -0.00000000	     32.77893273
      2.54206907	     -0.05383960	     -0.00099748	     -0.19562400	     -0.05484360	      0.88251905	     -0.00087563	     -0.20794188	      0.00000000	     -0.00000000	     32.47572589
      2.54342095	     -0.05387970	     -0.00099861	     -0.19566454	     -0.05483965	      0.88251828	     -0.00087648	     -0.20795135	      0.00000000	     -0.00000000	     32.65780825
      2.54462679	     -0.05391626	     -0.00099725	     -0.19570156	     -0.05483608	      0.88251756	     -0.00087726	     -0.20796068	      0.00000000	     -0.00000000	     32.27521381
      2.54583263	     -0.05395483	     -0.00099780	     -0.19574054	     -0.05483246	      0.88251679	     -0.00087804	     -0.20797082	      0.00000000	     -0.00000000	     32.31267381
      2.54703847	     -0.05399436	     -0.00099702	     -0.19578053	     -0.05482879	      0.88251599	     -0.00087884	     -0.20798173	      0.00000000	     -0.00000000	     32.08067412
      2.54861859	     -0.05404824	     -0.00099732	     -0.19583498	     -0.05482390	      0.88251487	     -0.00087991	     -0.20799712	      0.00000000	     -0.00000000	     32.06015215
      2.54985293	     -0.05409183	     -0.00099594	     -0.19587906	     -0.05482002	      0.88251394	     -0.00088076	     -0.20800997	      0.00000000	     -0.00000001	     31.69210233
      2.55108727	     -0.05413695	     -0.00099631	     -0.19592464	     -0.05481608	      0.88251296	     -0.00088162	     -0.20802350	      0.00000000	     -0.00000001	     31.67686498
      2.55232161	     -0.05418355	     -0.00099539	     -0.19597173	     -0.05481209	      0.88251194	     -0.00088249	     -0.20803770	      0.00000000	     -0.00000001	     31.40312027
      2.55387798	     -0.05424416	     -0.00099567	     -0.19603293	     -0.05480698	      0.88251058	     -0.00088361	     -0.20805649	      0.00000000	     -0.00000001	     31.35768825
      2.55509387	     -0.05429240	     -0.00099411	     -0.19608170	     -0.05480292	      0.88250947	     -0.00088450	     -0.20807182	      0.00000000	     -0.00000001	     30.99148560
      2.55630976	     -0.05434137	     -0.00099428	     -0.19613115	     -0.05479881	      0.88250831	     -0.00088539	     -0.20808767	      0.00000000	     -0.00000001	     30.95102758
      2.55752566	     -0.05439077	     -0.00099332	     -0.19618105	     -0.05479464	      0.88250711	     -0.00088630	     -0.20810400	      0.00000000	     -0.00000001	     30.72184990
      2.55914918	     -0.05445706	     -0.00099325	     -0.19624802	     -0.05478898	      0.88250545	     -0.00088753	     -0.20812647	      0.00000000	     -0.00000001	     30.65059599
      2.56035935	     -0.05450565	     -0.00099128	     -0.19629716	     -0.05478469	      0.88250416	     -0.00088845	     -0.20814363	      0.00000000	     -0.00000001	     30.34822943
      2.56156952	     -0.05455253	     -0.00099062	     -0.19634457	     -0.05478034	      0.88250284	     -0.00088939	     -0.20816106	      0.00000000	     -0.00000001	     30.29798146
      2.56304333	     -0.05460578	     -0.00098873	     -0.19639851	     -0.05477497	      0.88250118	     -0.00089053	     -0.20818249	      0.00000000	     -0.00000001	     30.07106058
      2.56436745	     -0.05464887	     -0.00098842	     -0.19644220	     -0.05477007	      0.88249966	     -0.00089158	     -0.20820176	      0.00000000	     -0.00000001	     30.07799099
      2.56569157	     -0.05468851	     -0.00098570	     -0.19648249	     -0.05476509	      0.88249811	     -0.00089263	     -0.20822091	      0.00000000	     -0.00000001	     29.87756532
      2.56701569	     -0.05472495	     -0.00098485	     -0.19651955	     -0.05476004	      0.88249653	     -0.00089368	     -0.20823984	      0.00000000	     -0.00000001	     29.90671416
      2.56833982	     -0.05475662	     -0.00098088	     -0.19655191	     -0.05475492	      0.88249495	     -0.00089475	     -0.20825846	      0.00000000	     -0.00000001	     29.75349722
      2.56966394	     -0.05478265	     -0.00097931	     -0.19657858	     -0.05474973	      0.88249335	     -0.00089582	     -0.20827660	      0.00000000	     -0.00000001	     29.80645855
      2.57098806	     -0.05480314	     -0.00097397	     -0.19659982	     -0.05474446	      0.88249176	     -0.00089689	     -0.20829414	      0.00000000	     -0.00000001	     29.70413284
      2.57217061	     -0.05481758	     -0.00097070	     -0.19661488	     -0.05473970	      0.88249034	     -0.00089786	     -0.20830923	      0.00000000	     -0.00000001	     29.71662711
      2.57335316	     -0.05482746	     -0.00096511	     -0.19662544	     -0.05473487	      0.88248894	     -0.00089883	     -0.20832371	      0.00000000	     -0.00000001	     29.66762447
      2.57478141	     -0.05483574	     -0.00095955	     -0.19663451	     -0.05472897	      0.88248727	     -0.00090001	     -0.20834039	      0.00000000	     -0.00000001	     29.66971730
      2.57620966	     -0.05483760	     -0.00095170	     -0.19663722	     -0.05472299	      0.88248565	     -0.00090119	     -0.20835608	      0.00000000	     -0.00000001	     29.67028638
      2.57740598	     -0.05483274	     -0.00094729	     -0.19663301	     -0.05471792	      0.88248432	     -0.00090219	     -0.20836846	      0.00000000	     -0.00000001	     29.67086070
      2.57860231	     -0.05482858	     -0.00094126	     -0.19662953	     -0.05471278	      0.88248304	     -0.00090318	     -0.20838024	      0.00000000	     -0.00000001	     29.66782601
      2.58003799	     -0.05482109	     -0.00093566	     -0.19662280	     -0.05470655	      0.88248156	     -0.00090439	     -0.20839357	      0.00000000	     -0.00000001	     29.68352918
      2.58147367	     -0.05480874	     -0.00092767	     -0.19661127	     -0.05470024	      0.88248016	     -0.00090559	     -0.20840595	      0.00000000	     -0.00000001	     29.72158023
      2.58262403	     -0.05479455	     -0.00092326	     -0.19659768	     -0.05469513	      0.88247911	     -0.00090656	     -0.20841510	      0.00000000	     -0.00000001	     29.71567953
      2.58377438	     -0.05477639	     -0.00091680	     -0.19658017	     -0.05468997	      0.88247811	     -0.00090753	     -0.20842348	      0.00000000	     -0.00000001	     29.74259956
      2.58526348	     -0.05474882	     -0.00090971	     -0.19655339	     -0.05468321	      0.88247692	     -0.00090880	     -0.20843314	      0.00000000	     -0.00000001	     29.76390332
      2.58675257	     -0.05471697	     -0.00090079	     -0.19652237	     -0.05467638	      0.88247584	     -0.00091006	     -0.20844144	      0.00000000	     -0.00000000	     29.83154620
      2.58786214	     -0.05468907	     -0.00089633	     -0.19649503	     -0.05467123	      0.88247512	     -0.00091101	     -0.20844672	      0.00000000	     -0.00000000	     29.82830312
      2.58897170	     -0.05465701	     -0.00088984	     -0.19646357	     -0.05466604	      0.88247448	     -0.00091195	     -0.20845117	      0.00000000	     -0.00000000	     29.86002288
      2.59052807	     -0.05460597	     -0.00088163	     -0.19641334	     -0.05465869	      0.88247370	     -0.00091328	     -0.20845595	      0.00000000	     -0.00000000	     29.89135770
      2.59192544	     -0.05455478	     -0.00087264	     -0.19636291	     -0.05465203	      0.88247313	     -0.00091448	     -0.20845878	      0.00000000	     -0.00000000	     29.94953643
      2.59332280	     -0.05449912	     -0.00086621	     -0.19630792	     -0.05464530	      0.88247269	     -0.00091567	     -0.20846020	      0.00000000	     -0.00000000	     29.98782902
      2.59444388	     -0.05445114	     -0.00085837	     -0.19626053	     -0.05463985	      0.88247244	     -0.00091663	     -0.20846033	      0.00000000	     -0.00000000	     30.03396422
      2.59556495	     -0.05440037	     -0.00085219	     -0.19621031	     -0.05463437	      0.88247227	     -0.00091759	     -0.20845956	      0.00000000	     -0.00000000	     30.06151968
      2.59707106	     -0.05433018	     -0.00084252	     -0.19614086	     -0.05462694	      0.88247218	     -0.00091888	     -0.20845715	      0.00000000	     -0.00000000	     30.10426840
      2.59857718	     -0.05425670	     -0.00083449	     -0.19606807	     -0.05461945	      0.88247225	     -0.00092017	     -0.20845325	      0.00000000	      0.00000000	     30.14154388
      2.59967090	     -0.05420079	     -0.00082629	     -0.19601271	     -0.05461397	      0.88247240	     -0.00092111	     -0.20844947	      0.00000000	      0.00000000	     30.18011305
      2.60076463	     -0.05414310	     -0.00081991	     -0.19595551	     -0.05460845	      0.88247263	     -0.00092205	     -0.20844491	      0.00000000	      0.00000000	     30.20997589
      2.60233524	     -0.05405765	     -0.00080963	     -0.19587077	     -0.05460048	      0.88247312	     -0.00092339	     -0.20843701	      0.00000000	      0.00000000	     30.26724375
      2.60366532	     -0.05398323	     -0.00080250	     -0.19579691	     -0.05459367	      0.88247366	     -0.00092453	     -0.20842913	      0.00000000	      0.00000000	     30.30985120
      2.60499540	     -0.05390488	     -0.00079355	     -0.19571913	     -0.05458683	      0.88247433	     -0.00092566	     -0.20842015	      0.00000000	      0.00000000	     30.38257261
      2.60632548	     -0.05382121	     -0.00078671	     -0.19563598	     -0.05457994	      0.88247511	     -0.00092680	     -0.20841002	      0.00000000	      0.00000000	     30.44340693
      2.60765557	     -0.05373215	     -0.00077691	     -0.19554748	     -0.05457301	      0.88247601	     -0.00092793	     -0.20839869	      0.00000000	      0.00000000	     30.54025370
      2.60882083	     -0.05364933	     -0.00077092	     -0.19546508	     -0.05456690	      0.88247689	     -0.00092892	     -0.20838774	      0.00000000	      0.00000001	     30.58914449
      2.60998609	     -0.05356085	     -0.00076275	     -0.19537707	     -0.05456077	      0.88247785	     -0.00092991	     -0.20837578	      0.00000000	      0.00000001	     30.67863514
      2.61139939	     -0.05344579	     -0.00075430	     -0.19526251	     -0.05455329	      0.88247913	     -0.00093111	     -0.20835985	      0.00000000	      0.00000001	     30.79047344
      2.61281269	     -0.05332275	     -0.00074388	     -0.19514000	     -0.05454578	      0.88248053	     -0.00093230	     -0.20834230	      0.00000000	      0.00000001	     30.93296461
      2.61397290	     -0.05321545	     -0.00073773	     -0.19503305	     -0.05453959	      0.88248177	     -0.00093328	     -0.20832666	      0.00000000	      0.00000001	     31.03756614
      2.61513311	     -0.05310236	     -0.00072978	     -0.19492035	     -0.05453337	      0.88248308	     -0.00093426	     -0.20830989	      0.00000000	      0.00000001	     31.17277790
      2.61656692	     -0.05295554	     -0.00072163	     -0.19477394	     -0.05452566	      0.88248481	     -0.00093546	     -0.20828758	      0.00000000	      0.00000001	     31.34442755
      2.61800073	     -0.05280009	     -0.00071145	     -0.19461892	     -0.05451792	      0.88248665	     -0.00093666	     -0.20826353	      0.00000000	      0.00000001	     31.56023556
      2.61911032	     -0.05267313	     -0.00070589	     -0.19449221	     -0.05451191	      0.88248815	     -0.00093759	     -0.20824371	      0.00000000	      0.00000001	     31.70678870
      2.62021992	     -0.05253945	     -0.00069837	     -0.19435882	     -0.05450589	      0.88248972	     -0.00093851	     -0.20822279	      0.00000000	      0.00000001	     31.89585212
      2.62171518	     -0.05235011	     -0.00068964	     -0.19416979	     -0.05449776	      0.88249194	     -0.00093975	     -0.20819283	      0.00000000	      0.00000001	     32.17630272
      2.62321045	     -0.05215072	     -0.00067905	     -0.19397074	     -0.05448961	      0.88249427	     -0.00094098	     -0.20816083	      0.00000000	      0.00000001	     32.50639518
      2.62426142	     -0.05200470	     -0.00067415	     -0.19382485	     -0.05448388	      0.88249599	     -0.00094184	     -0.20813713	      0.00000000	      0.00000001	     32.71480472
      2.62531239	     -0.05185343	     -0.00066755	     -0.19367375	     -0.05447814	      0.88249776	     -0.00094270	     -0.20811244	      0.00000000	      0.00000001	     32.96601854
      2.62690357	     -0.05161445	     -0.00065869	     -0.19343493	     -0.05446946	      0.88250056	     -0.00094399	     -0.20807314	      0.00000000	      0.00000001	     33.37981000
      2.62821439	     -0.05141075	     -0.00065058	     -0.19323136	     -0.05446230	      0.88250298	     -0.00094505	     -0.20803906	      0.00000000	      0.00000001	     33.73441606
      2.62952521	     -0.05120211	     -0.00064468	     -0.19302276	     -0.05445516	      0.88250548	     -0.00094610	     -0.20800352	      0.00000000	      0.00000001	     34.11042089
      2.63083603	     -0.05098815	     -0.00063669	     -0.19280884	     -0.05444803	      0.88250809	     -0.00094714	     -0.20796656	      0.00000000	      0.00000001	     34.51319972
      2.63201374	     -0.05079150	     -0.00063190	     -0.19261215	     -0.05444163	      0.88251051	     -0.00094807	     -0.20793220	      0.00000000	      0.00000001	     34.87446895
      2.63319144	     -0.05059063	     -0.00062502	     -0.19241125	     -0.05443525	      0.88251301	     -0.00094900	     -0.20789678	      0.00000000	      0.00000001	     35.26181421
      2.63436915	     -0.05038640	     -0.00061961	     -0.19220692	     -0.05442889	      0.88251560	     -0.00094991	     -0.20786033	      0.00000000	      0.00000002	     35.65695566
      2.63582512	     -0.05013089	     -0.00061155	     -0.19195128	     -0.05442106	      0.88251891	     -0.00095103	     -0.20781395	      0.00000000	      0.00000002	     36.17355355
      2.63699578	     -0.04992306	     -0.00060720	     -0.19174325	     -0.05441479	      0.88252166	     -0.00095193	     -0.20777567	      0.00000000	      0.00000002	     36.60389183
      2.63816644	     -0.04971257	     -0.00060109	     -0.19153259	     -0.05440856	      0.88252449	     -0.00095281	     -0.20773656	      0.00000000	      0.00000002	     37.05111661
      2.63933709	     -0.04949967	     -0.00059631	     -0.19131944	     -0.05440235	      0.88252740	     -0.00095369	     -0.20769665	      0.00000000	      0.00000002	     37.50822598
      2.64080341	     -0.04923024	     -0.00058852	     -0.19104970	     -0.05439464	      0.88253117	     -0.00095478	     -0.20764558	      0.00000000	      0.00000002	     38.10372976
      2.64193703	     -0.04902042	     -0.00058440	     -0.19083956	     -0.05438871	      0.88253416	     -0.00095561	     -0.20760533	      0.00000000	      0.00000002	     38.56951112
      2.64307064	     -0.04880951	     -0.00057848	     -0.19062835	     -0.05438283	      0.88253724	     -0.00095643	     -0.20756446	      0.00000000	      0.00000002	     39.03334730
      2.64443832	     -0.04855431	     -0.00057285	     -0.19037271	     -0.05437580	      0.88254104	     -0.00095741	     -0.20751439	      0.00000000	      0.00000002	     39.61087962
      2.64566016	     -0.04832651	     -0.00056609	     -0.19014452	     -0.05436958	      0.88254453	     -0.00095827	     -0.20746901	      0.00000000	      0.00000002	     40.11733781
      2.64688200	     -0.04809974	     -0.00056176	     -0.18991726	     -0.05436341	      0.88254811	     -0.00095913	     -0.20742313	      0.00000000	      0.00000002	     40.64426953
      2.64810384	     -0.04787195	     -0.00055601	     -0.18968899	     -0.05435731	      0.88255176	     -0.00095997	     -0.20737684	      0.00000000	      0.00000002	     41.14100681
      2.64932568	     -0.04764856	     -0.00055312	     -0.18946501	     -0.05435128	      0.88255550	     -0.00096080	     -0.20733034	      0.00000000	      0.00000002	     41.64209488
      2.65054752	     -0.04742999	     -0.00054687	     -0.18924590	     -0.05434532	      0.88255931	     -0.00096162	     -0.20728378	      0.00000000	      0.00000002	     42.10080552
      2.65176936	     -0.04721538	     -0.00054350	     -0.18903065	     -0.05433943	      0.88256319	     -0.00096243	     -0.20723726	      0.00000000	      0.00000002	     42.61602494
      2.65286585	     -0.04702649	     -0.00053740	     -0.18884123	     -0.05433422	      0.88256672	     -0.00096314	     -0.20719560	      0.00000000	      0.00000002	     43.01385311
      2.65396234	     -0.04684155	     -0.00053331	     -0.18865569	     -0.05432907	      0.88257031	     -0.00096384	     -0.20715408	      0.00000000	      0.00000002	     43.45475823
      2.65505882	     -0.04666071	     -0.00052809	     -0.18847425	     -0.05432399	      0.88257395	     -0.00096453	     -0.20711274	      0.00000000	      0.00000002	     43.87067443
      2.65655388	     -0.04642155	     -0.00052250	     -0.18823421	     -0.05431717	      0.88257897	     -0.00096546	     -0.20705678	      0.00000000	      0.00000002	     44.47213021
      2.65766968	     -0.04625022	     -0.00051723	     -0.18806223	     -0.05431217	      0.88258276	     -0.00096614	     -0.20701541	      0.00000000	      0.00000002	     44.85541789
      2.65878549	     -0.04608489	     -0.00051401	     -0.18789617	     -0.05430724	      0.88258658	     -0.00096681	     -0.20697444	      0.00000000	      0.00000002	     45.28530924
      2.65990129	     -0.04592536	     -0.00050986	     -0.18773591	     -0.05430239	      0.88259042	     -0.00096747	     -0.20693394	      0.00000000	      0.00000002	     45.66467017
      2.66136812	     -0.04572447	     -0.00050604	     -0.18753400	     -0.05429614	      0.88259551	     -0.00096831	     -0.20688150	      0.00000000	      0.00000002	     46.19816496
      2.66245028	     -0.04558231	     -0.00050155	     -0.18739112	     -0.05429161	      0.88259927	     -0.00096893	     -0.20684344	      0.00000000	      0.00000002	     46.50186308
      2.66353245	     -0.04544542	     -0.00049881	     -0.18725344	     -0.05428717	      0.88260303	     -0.00096953	     -0.20680596	      0.00000000	      0.00000002	     46.85828643
      2.66488090	     -0.04528286	     -0.00049409	     -0.18708992	     -0.05428174	      0.88260772	     -0.00097026	     -0.20676010	      0.00000000	      0.00000002	     47.22682072
      2.66607246	     -0.04514633	     -0.00049170	     -0.18695247	     -0.05427704	      0.88261185	     -0.00097089	     -0.20672042	      0.00000000	      0.00000002	     47.60135893
      2.66726402	     -0.04501704	     -0.00048726	     -0.18682231	     -0.05427244	      0.88261596	     -0.00097151	     -0.20668156	      0.00000000	      0.00000002	     47.85759777
      2.66845558	     -0.04489515	     -0.00048528	     -0.18669947	     -0.05426794	      0.88262003	     -0.00097212	     -0.20664359	      0.00000000	      0.00000002	     48.19817681
      2.66964714	     -0.04478148	     -0.00048091	     -0.18658490	     -0.05426355	      0.88262408	     -0.00097271	     -0.20660656	      0.00000000	      0.00000002	     48.39241655
      2.67083870	     -0.04467693	     -0.00047956	     -0.18647935	     -0.05425925	      0.88262807	     -0.00097328	     -0.20657053	      0.00000000	      0.00000002	     48.69517680
      2.67203026	     -0.04458183	     -0.00047535	     -0.18638332	     -0.05425505	      0.88263202	     -0.00097385	     -0.20653560	      0.00000000	      0.00000002	     48.81922177
      2.67309936	     -0.04450430	     -0.00047449	     -0.18630488	     -0.05425138	      0.88263550	     -0.00097434	     -0.20650525	      0.00000000	      0.00000002	     49.04320199
      2.67416846	     -0.04443350	     -0.00047168	     -0.18623321	     -0.05424778	      0.88263893	     -0.00097482	     -0.20647586	      0.00000000	      0.00000002	     49.15365362
      2.67523756	     -0.04436904	     -0.00047002	     -0.18616785	     -0.05424427	      0.88264230	     -0.00097530	     -0.20644745	      0.00000000	      0.00000002	     49.31699913
      2.67672598	     -0.04428884	     -0.00046653	     -0.18608641	     -0.05423953	      0.88264688	     -0.00097593	     -0.20640953	      0.00000000	      0.00000002	     49.46696270
      2.67782935	     -0.04423525	     -0.00046564	     -0.18603186	     -0.05423611	      0.88265018	     -0.00097639	     -0.20638263	      0.00000000	      0.00000002	     49.65199034
      2.67893271	     -0.04418649	     -0.00046341	     -0.18598217	     -0.05423279	      0.88265340	     -0.00097684	     -0.20635675	      0.00000000	      0.00000002	     49.72575534
      2.68003607	     -0.04414328	     -0.00046245	     -0.18593800	     -0.05422955	      0.88265653	     -0.00097728	     -0.20633189	      0.00000000	      0.00000002	     49.86113274
      2.68147845	     -0.04409416	     -0.00045974	     -0.18588766	     -0.05422546	      0.88266049	     -0.00097783	     -0.20630091	      0.00000000	      0.00000002	     49.94426629
      2.68255474	     -0.04406277	     -0.00045939	     -0.18585531	     -0.05422250	      0.88266333	     -0.00097823	     -0.20627890	      0.00000000	      0.00000002	     50.09621176
      2.68363104	     -0.04403596	     -0.00045748	     -0.18582759	     -0.05421963	      0.88266607	     -0.00097862	     -0.20625782	      0.00000000	      0.00000002	     50.13515461
      2.68495988	     -0.04400890	     -0.00045673	     -0.18579937	     -0.05421620	      0.88266932	     -0.00097908	     -0.20623305	      0.00000000	      0.00000002	     50.27978451
      2.68614468	     -0.04399010	     -0.00045427	     -0.18577958	     -0.05421325	      0.88267209	     -0.00097948	     -0.20621213	      0.00000000	      0.00000002	     50.28297722
      2.68732948	     -0.04397618	     -0.00045406	     -0.18576460	     -0.05421040	      0.88267473	     -0.00097987	     -0.20619227	      0.00000000	      0.00000001	     50.42433322
      2.68851429	     -0.04396714	     -0.00045185	     -0.18575458	     -0.05420766	      0.88267725	     -0.00098024	     -0.20617345	      0.00000000	      0.00000001	     50.39429434
      2.68969909	     -0.04396305	     -0.00045228	     -0.18574942	     -0.05420502	      0.88267963	     -0.00098060	     -0.20615567	      0.00000000	      0.00000001	     50.54552694
      2.69088390	     -0.04396393	     -0.00045012	     -0.18574931	     -0.05420247	      0.88268189	     -0.00098095	     -0.20613892	      0.00000000	      0.00000001	     50.48628030
      2.69206870	     -0.04396967	     -0.00045110	     -0.18575399	     -0.05420003	      0.88268402	     -0.00098128	     -0.20612318	      0.00000000	      0.00000001	     50.65162807
      2.69325351	     -0.04398020	     -0.00044897	     -0.18576354	     -0.05419769	      0.88268602	     -0.00098160	     -0.20610846	      0.00000000	      0.00000001	     50.55835466
      2.69430432	     -0.04399349	     -0.00045003	     -0.18577589	     -0.05419570	      0.88268769	     -0.00098188	     -0.20609623	      0.00000000	      0.00000001	     50.68103343
      2.69535513	     -0.04401050	     -0.00044924	     -0.18579201	     -0.05419379	      0.88268926	     -0.00098214	     -0.20608478	      0.00000000	      0.00000001	     50.65051765
      2.69664798	     -0.04403644	     -0.00044983	     -0.18581682	     -0.05419155	      0.88269105	     -0.00098246	     -0.20607176	      0.00000000	      0.00000001	     50.72967712
      2.69794083	     -0.04406777	     -0.00044879	     -0.18584707	     -0.05418942	      0.88269270	     -0.00098276	     -0.20605989	      0.00000000	      0.00000001	     50.65889884
      2.69900895	     -0.04409765	     -0.00045017	     -0.18587602	     -0.05418775	      0.88269396	     -0.00098299	     -0.20605095	      0.00000000	      0.00000001	     50.76068306
      2.70007707	     -0.04413121	     -0.00044981	     -0.18590868	     -0.05418616	      0.88269512	     -0.00098322	     -0.20604278	      0.00000000	      0.00000001	     50.70405101
      2.70137699	     -0.04417711	     -0.00045096	     -0.18595347	     -0.05418433	      0.88269641	     -0.00098348	     -0.20603387	      0.00000000	      0.00000001	     50.76014378
      2.70267691	     -0.04422878	     -0.00045039	     -0.18600409	     -0.05418262	      0.88269756	     -0.00098373	     -0.20602609	      0.00000000	      0.00000001	     50.63520054
      2.70370674	     -0.04427368	     -0.00045242	     -0.18604810	     -0.05418134	      0.88269838	     -0.00098391	     -0.20602072	      0.00000000	      0.00000001	     50.71633029
      2.70473657	     -0.04432188	     -0.00045276	     -0.18609545	     -0.05418014	      0.88269913	     -0.00098409	     -0.20601605	      0.00000000	      0.00000000	     50.63842245
      2.70608805	     -0.04439008	     -0.00045454	     -0.18616252	     -0.05417866	      0.88269999	     -0.00098431	     -0.20601096	      0.00000000	      0.00000000	     50.64611601
      2.70743953	     -0.04446389	     -0.00045455	     -0.18623527	     -0.05417731	      0.88270072	     -0.00098452	     -0.20600703	      0.00000000	      0.00000000	     50.47314275
      2.70843789	     -0.04452192	     -0.00045688	     -0.18629246	     -0.05417639	      0.88270119	     -0.00098466	     -0.20600487	      0.00000000	      0.00000000	     50.52829925
      2.70943625	     -0.04458289	     -0.00045758	     -0.18635265	     -0.05417553	      0.88270159	     -0.00098479	     -0.20600333	      0.00000000	      0.00000000	     50.42481807
      2.71085109	     -0.04467427	     -0.00045971	     -0.18644290	     -0.05417442	      0.88270206	     -0.00098497	     -0.20600219	      0.00000000	      0.00000000	     50.37228981
      2.71206674	     -0.04475743	     -0.00046043	     -0.18652514	     -0.05417357	      0.88270236	     -0.00098511	     -0.20600218	      0.00000000	      0.00000000	     50.19383563
      2.71328239	     -0.04484492	     -0.00046297	     -0.18661167	     -0.05417281	      0.88270259	     -0.00098523	     -0.20600305	      0.00000000	      0.00000000	     50.18134682
      2.71449804	     -0.04493667	     -0.00046333	     -0.18670254	     -0.05417214	      0.88270273	     -0.00098535	     -0.20600478	      0.00000000	      0.00000000	     49.92535742
      2.71571369	     -0.04503252	     -0.00046653	     -0.18679745	     -0.05417156	      0.88270281	     -0.00098545	     -0.20600737	      0.00000000	      0.00000000	     49.95094011
      2.71676584	     -0.04511875	     -0.00046670	     -0.18688295	     -0.05417112	      0.88270281	     -0.00098553	     -0.20601029	      0.00000000	     -0.00000000	     49.66465142
      2.71781799	     -0.04520806	     -0.00046881	     -0.18697149	     -0.05417075	      0.88270276	     -0.00098560	     -0.20601383	      0.00000000	     -0.00000000	     49.57964341
      2.71912858	     -0.04532475	     -0.00047053	     -0.18708727	     -0.05417038	      0.88270263	     -0.00098568	     -0.20601908	      0.00000000	     -0.00000000	     49.31435240
      2.72043917	     -0.04544598	     -0.00047380	     -0.18720756	     -0.05417010	      0.88270242	     -0.00098574	     -0.20602527	      0.00000000	     -0.00000000	     49.23599008
      2.72150562	     -0.04554791	     -0.00047409	     -0.18730881	     -0.05416994	      0.88270220	     -0.00098579	     -0.20603097	      0.00000000	     -0.00000000	     48.90858931
      2.72257208	     -0.04565276	     -0.00047618	     -0.18741295	     -0.05416984	      0.88270194	     -0.00098582	     -0.20603727	      0.00000000	     -0.00000000	     48.77727062
      2.72389742	     -0.04578712	     -0.00047749	     -0.18754648	     -0.05416979	      0.88270155	     -0.00098585	     -0.20604590	      0.00000000	     -0.00000000	     48.44486231
      2.72522276	     -0.04592555	     -0.00048080	     -0.18768404	     -0.05416984	      0.88270110	     -0.00098587	     -0.20605541	      0.00000000	     -0.00000000	     48.33343731
      2.72626054	     -0.04603668	     -0.00048121	     -0.18779458	     -0.05416993	      0.88270070	     -0.00098587	     -0.20606345	      0.00000000	     -0.00000000	     47.94785410
      2.72729832	     -0.04615025	     -0.00048341	     -0.18790752	     -0.05417007	      0.88270026	     -0.00098587	     -0.20607200	      0.00000000	     -0.00000000	     47.76864317
      2.72867603	     -0.04630445	     -0.00048492	     -0.18806094	     -0.05417034	      0.88269962	     -0.00098585	     -0.20608410	      0.00000000	     -0.00000000	     47.37606997
      2.73005373	     -0.04646300	     -0.00048803	     -0.18821871	     -0.05417068	      0.88269893	     -0.00098582	     -0.20609709	      0.00000000	     -0.00000000	     47.20496342
      2.73106752	     -0.04658241	     -0.00048823	     -0.18833761	     -0.05417099	      0.88269837	     -0.00098579	     -0.20610721	      0.00000000	     -0.00000000	     46.76908423
      2.73208132	     -0.04670372	     -0.00049017	     -0.18845838	     -0.05417133	      0.88269779	     -0.00098575	     -0.20611778	      0.00000000	     -0.00000000	     46.55023000
      2.73352373	     -0.04687923	     -0.00049251	     -0.18863317	     -0.05417189	      0.88269690	     -0.00098568	     -0.20613356	      0.00000000	     -0.00000000	     46.10578910
      2.73476841	     -0.04703306	     -0.00049608	     -0.18878636	     -0.05417243	      0.88269607	     -0.00098561	     -0.20614785	      0.00000000	     -0.00000000	     45.85403439
      2.73601308	     -0.04719032	     -0.00049862	     -0.18894304	     -0.05417303	      0.88269520	     -0.00098554	     -0.20616271	      0.00000000	     -0.00000000	     45.37160719
      2.73725775	     -0.04734976	     -0.00050400	     -0.18910184	     -0.05417368	      0.88269429	     -0.00098545	     -0.20617809	      0.00000000	     -0.00000001	     45.19157839
      2.73850243	     -0.04751079	     -0.00050689	     -0.18926232	     -0.05417437	      0.88269332	     -0.00098535	     -0.20619395	      0.00000000	     -0.00000001	     44.61516069
      2.73956857	     -0.04764967	     -0.00051234	     -0.18940068	     -0.05417501	      0.88269246	     -0.00098526	     -0.20620790	      0.00000000	     -0.00000001	     44.47143473
      2.74063471	     -0.04778938	     -0.00051627	     -0.18953992	     -0.05417567	      0.88269156	     -0.00098517	     -0.20622216	      0.00000000	     -0.00000001	     44.07178384
      2.74199218	     -0.04796796	     -0.00052310	     -0.18971789	     -0.05417655	      0.88269037	     -0.00098504	     -0.20624073	      0.00000000	     -0.00000001	     43.75752526
      2.74334965	     -0.04814687	     -0.00052891	     -0.18989624	     -0.05417748	      0.88268912	     -0.00098490	     -0.20625972	      0.00000000	     -0.00000001	     43.19066926
      2.74444159	     -0.04829063	     -0.00053612	     -0.19003950	     -0.05417825	      0.88268808	     -0.00098478	     -0.20627526	      0.00000000	     -0.00000001	     43.05165625
      2.74553353	     -0.04843405	     -0.00054204	     -0.19018249	     -0.05417905	      0.88268700	     -0.00098466	     -0.20629101	      0.00000000	     -0.00000001	     42.63571233
      2.74690270	     -0.04861298	     -0.00055141	     -0.19036085	     -0.05418009	      0.88268560	     -0.00098450	     -0.20631101	      0.00000000	     -0.00000001	     42.35307275
      2.74827188	     -0.04879053	     -0.00055959	     -0.19053789	     -0.05418115	      0.88268415	     -0.00098433	     -0.20633125	      0.00000000	     -0.00000001	     41.74309627
[truncated: 331,926 more chars]
