# Supplementary material for: A Neural Controller Model Considering the Vestibulospinal Tract in Human Postural Control
Source: Front Comput Neurosci. 2022 Feb 25;16:785099. doi: 10.3389/fncom.2022.785099 (PMC8913724; doi:10.3389/fncom.2022.785099)
Supplement: Supplementary file 8 [file Data_Sheet_3.zip › SimulationResults/VST-/2.088/opt_7/jiang_CoPpositon_pos.sto]

CoP
version=1
nRows=3903
nColumns=11
inDegrees=no

This file contains CoP trajectory (of origin) and orientations.

Units are S.I. units (seconds, meters, Newtons, ...)
Angles are in degrees.

endheader
time	cop-x	cop-z	cop-x-calcn-r	com-x	com-y	com-z	com-x-calcn-r	com-x-vel	com-y-vel	s_torques
      0.00045132	     -0.06230896	     -0.00056566	     -0.20408113	     -0.06063969	      0.88292437	     -0.00027995	     -0.21502011	     -0.00000000	      0.00000000	    140.52564162
      0.00099801	     -0.06161452	     -0.00056300	     -0.20338685	     -0.06063970	      0.88292438	     -0.00027994	     -0.21500291	     -0.00000000	      0.00000000	    133.38659332
      0.00166978	     -0.06102514	     -0.00056073	     -0.20279736	     -0.06063972	      0.88292442	     -0.00027991	     -0.21497167	     -0.00000000	      0.00000000	     98.25755463
      0.00254217	     -0.06059907	     -0.00055912	     -0.20237075	     -0.06063979	      0.88292452	     -0.00027986	     -0.21492392	     -0.00000000	      0.00000000	     72.91026669
      0.00377288	     -0.06043875	     -0.00055856	     -0.20220915	     -0.06064005	      0.88292476	     -0.00027976	     -0.21485770	      0.00000000	      0.00000000	     59.83017832
      0.00576483	     -0.06068981	     -0.00055967	     -0.20245785	     -0.06064088	      0.88292538	     -0.00027956	     -0.21477577	      0.00000000	      0.00000000	     43.69982710
      0.00714546	     -0.06094329	     -0.00056079	     -0.20270991	     -0.06064175	      0.88292588	     -0.00027939	     -0.21473883	      0.00000000	      0.00000000	     32.40082443
      0.00852608	     -0.06116052	     -0.00056180	     -0.20292599	     -0.06064282	      0.88292637	     -0.00027921	     -0.21471354	      0.00000000	      0.00000000	     22.61465850
      0.01028303	     -0.06137025	     -0.00056287	     -0.20313468	     -0.06064441	      0.88292688	     -0.00027896	     -0.21469165	      0.00000000	      0.00000000	     14.60108922
      0.01164540	     -0.06148595	     -0.00056353	     -0.20324985	     -0.06064578	      0.88292713	     -0.00027875	     -0.21467932	      0.00000000	      0.00000000	     10.59165883
      0.01300777	     -0.06158285	     -0.00056416	     -0.20334643	     -0.06064722	      0.88292722	     -0.00027854	     -0.21466942	      0.00000000	     -0.00000000	      8.44914356
      0.01464911	     -0.06167510	     -0.00056492	     -0.20343857	     -0.06064902	      0.88292706	     -0.00027827	     -0.21466007	      0.00000000	     -0.00000000	      7.80246654
      0.01629045	     -0.06176126	     -0.00056567	     -0.20352490	     -0.06065084	      0.88292661	     -0.00027799	     -0.21465331	      0.00000000	     -0.00000000	      7.91560811
      0.01757228	     -0.06181322	     -0.00056616	     -0.20357718	     -0.06065225	      0.88292603	     -0.00027777	     -0.21464992	      0.00000000	     -0.00000000	      9.69480388
      0.01885412	     -0.06186189	     -0.00056675	     -0.20362632	     -0.06065362	      0.88292527	     -0.00027753	     -0.21464811	      0.00000000	     -0.00000000	     11.15430748
      0.02059633	     -0.06191244	     -0.00056742	     -0.20367777	     -0.06065539	      0.88292394	     -0.00027721	     -0.21464809	      0.00000000	     -0.00000001	     14.22103265
      0.02214697	     -0.06194579	     -0.00056804	     -0.20371213	     -0.06065684	      0.88292250	     -0.00027690	     -0.21465010	      0.00000000	     -0.00000001	     16.41321557
      0.02369761	     -0.06196033	     -0.00056857	     -0.20372786	     -0.06065814	      0.88292083	     -0.00027659	     -0.21465370	      0.00000000	     -0.00000001	     19.73020626
      0.02524826	     -0.06196855	     -0.00056920	     -0.20373741	     -0.06065927	      0.88291896	     -0.00027626	     -0.21465842	      0.00000000	     -0.00000001	     21.15082880
      0.02658125	     -0.06195977	     -0.00056959	     -0.20372989	     -0.06066009	      0.88291723	     -0.00027598	     -0.21466319	      0.00000000	     -0.00000001	     23.70710372
      0.02791425	     -0.06194902	     -0.00057008	     -0.20372045	     -0.06066076	      0.88291541	     -0.00027568	     -0.21466833	      0.00000000	     -0.00000001	     24.74503040
      0.02954803	     -0.06192426	     -0.00057057	     -0.20369738	     -0.06066136	      0.88291308	     -0.00027531	     -0.21467493	      0.00000000	     -0.00000001	     26.47046185
      0.03118182	     -0.06189842	     -0.00057118	     -0.20367329	     -0.06066171	      0.88291068	     -0.00027493	     -0.21468151	      0.00000000	     -0.00000001	     26.72039987
      0.03249342	     -0.06186872	     -0.00057149	     -0.20364500	     -0.06066181	      0.88290873	     -0.00027462	     -0.21468667	      0.00000000	     -0.00000001	     27.75087971
      0.03380502	     -0.06184226	     -0.00057193	     -0.20361997	     -0.06066175	      0.88290679	     -0.00027430	     -0.21469154	      0.00000000	     -0.00000001	     27.69448466
      0.03547122	     -0.06180396	     -0.00057237	     -0.20358349	     -0.06066144	      0.88290435	     -0.00027388	     -0.21469720	      0.00000000	     -0.00000001	     27.93218901
      0.03713742	     -0.06177134	     -0.00057297	     -0.20355266	     -0.06066086	      0.88290199	     -0.00027345	     -0.21470207	      0.00000000	     -0.00000001	     27.17328578
      0.03838139	     -0.06174123	     -0.00057318	     -0.20352388	     -0.06066027	      0.88290029	     -0.00027313	     -0.21470516	      0.00000000	     -0.00000001	     27.22519108
      0.03962535	     -0.06171669	     -0.00057356	     -0.20350063	     -0.06065954	      0.88289866	     -0.00027280	     -0.21470769	      0.00000000	     -0.00000001	     26.63859443
      0.04138200	     -0.06168063	     -0.00057398	     -0.20346636	     -0.06065827	      0.88289648	     -0.00027232	     -0.21471027	      0.00000000	     -0.00000001	     25.98345773
      0.04295332	     -0.06165328	     -0.00057457	     -0.20344057	     -0.06065692	      0.88289468	     -0.00027189	     -0.21471151	      0.00000000	     -0.00000001	     24.95315619
      0.04452464	     -0.06162007	     -0.00057489	     -0.20340886	     -0.06065537	      0.88289303	     -0.00027145	     -0.21471176	      0.00000000	     -0.00000001	     24.42829825
      0.04578212	     -0.06160210	     -0.00057544	     -0.20339205	     -0.06065399	      0.88289182	     -0.00027109	     -0.21471118	      0.00000000	     -0.00000001	     23.40300576
      0.04703959	     -0.06158026	     -0.00057575	     -0.20337135	     -0.06065249	      0.88289072	     -0.00027072	     -0.21471001	      0.00000000	     -0.00000001	     22.78481254
      0.04873301	     -0.06155476	     -0.00057617	     -0.20334732	     -0.06065030	      0.88288939	     -0.00027022	     -0.21470745	      0.00000000	     -0.00000000	     21.72638583
      0.05042643	     -0.06152139	     -0.00057601	     -0.20331538	     -0.06064791	      0.88288826	     -0.00026971	     -0.21470379	      0.00000000	     -0.00000000	     21.11641257
      0.05166029	     -0.06150243	     -0.00057611	     -0.20329742	     -0.06064605	      0.88288755	     -0.00026934	     -0.21470033	      0.00000000	     -0.00000000	     20.19392958
      0.05289416	     -0.06147876	     -0.00057602	     -0.20327472	     -0.06064410	      0.88288694	     -0.00026896	     -0.21469632	      0.00000000	     -0.00000000	     19.69087591
      0.05465202	     -0.06144864	     -0.00057604	     -0.20324592	     -0.06064116	      0.88288623	     -0.00026841	     -0.21468968	      0.00000000	     -0.00000000	     18.80761699
      0.05614798	     -0.06141985	     -0.00057566	     -0.20321822	     -0.06063852	      0.88288577	     -0.00026793	     -0.21468333	      0.00000000	     -0.00000000	     18.38865646
      0.05764394	     -0.06139600	     -0.00057545	     -0.20319541	     -0.06063576	      0.88288543	     -0.00026745	     -0.21467636	      0.00000000	     -0.00000000	     17.62473183
      0.05913990	     -0.06136572	     -0.00057486	     -0.20316614	     -0.06063289	      0.88288519	     -0.00026697	     -0.21466892	      0.00000000	     -0.00000000	     17.43431569
      0.06063586	     -0.06134312	     -0.00057477	     -0.20314451	     -0.06062992	      0.88288506	     -0.00026647	     -0.21466098	      0.00000000	     -0.00000000	     16.64762184
      0.06195288	     -0.06131586	     -0.00057436	     -0.20311807	     -0.06062721	      0.88288502	     -0.00026604	     -0.21465371	      0.00000000	     -0.00000000	     16.60426488
      0.06326990	     -0.06129431	     -0.00057441	     -0.20309733	     -0.06062443	      0.88288504	     -0.00026560	     -0.21464614	      0.00000000	      0.00000000	     16.12502319
      0.06485781	     -0.06126403	     -0.00057433	     -0.20306797	     -0.06062098	      0.88288514	     -0.00026506	     -0.21463676	      0.00000000	      0.00000000	     15.95293146
      0.06644572	     -0.06123812	     -0.00057456	     -0.20304296	     -0.06061742	      0.88288530	     -0.00026452	     -0.21462705	      0.00000000	      0.00000000	     15.37942231
      0.06776623	     -0.06120966	     -0.00057426	     -0.20301522	     -0.06061439	      0.88288547	     -0.00026406	     -0.21461881	      0.00000000	      0.00000000	     15.43120273
      0.06908675	     -0.06118644	     -0.00057423	     -0.20299272	     -0.06061130	      0.88288568	     -0.00026360	     -0.21461039	      0.00000000	      0.00000000	     15.07868603
      0.07069420	     -0.06115394	     -0.00057378	     -0.20296106	     -0.06060745	      0.88288595	     -0.00026304	     -0.21459999	      0.00000000	      0.00000000	     15.01542494
      0.07230166	     -0.06112780	     -0.00057355	     -0.20293575	     -0.06060351	      0.88288623	     -0.00026247	     -0.21458943	      0.00000000	      0.00000000	     14.55200425
      0.07357983	     -0.06110108	     -0.00057283	     -0.20290966	     -0.06060031	      0.88288647	     -0.00026202	     -0.21458103	      0.00000000	      0.00000000	     14.67126752
      0.07485801	     -0.06108023	     -0.00057237	     -0.20288945	     -0.06059707	      0.88288670	     -0.00026156	     -0.21457258	      0.00000000	      0.00000000	     14.44218107
      0.07652405	     -0.06105154	     -0.00057150	     -0.20286157	     -0.06059276	      0.88288698	     -0.00026096	     -0.21456164	      0.00000000	      0.00000000	     14.41850200
      0.07819009	     -0.06103115	     -0.00057108	     -0.20284198	     -0.06058836	      0.88288724	     -0.00026036	     -0.21455080	      0.00000000	      0.00000000	     14.07524908
      0.07942532	     -0.06101050	     -0.00057032	     -0.20282191	     -0.06058505	      0.88288740	     -0.00025991	     -0.21454292	      0.00000000	      0.00000000	     14.22366169
      0.08066055	     -0.06099795	     -0.00057001	     -0.20280993	     -0.06058170	      0.88288754	     -0.00025945	     -0.21453512	      0.00000000	      0.00000000	     14.07402326
      0.08233660	     -0.06105843	     -0.00056986	     -0.20287114	     -0.06057707	      0.88288769	     -0.00025883	     -0.21452600	      0.00000000	      0.00000000	     13.64224767
      0.08381268	     -0.06129133	     -0.00057071	     -0.20310458	     -0.06057294	      0.88288776	     -0.00025828	     -0.21452387	      0.00000000	      0.00000000	     12.97279763
      0.08528876	     -0.06170283	     -0.00057206	     -0.20351658	     -0.06056875	      0.88288774	     -0.00025773	     -0.21453299	      0.00000000	     -0.00000000	     13.78891016
      0.08676484	     -0.06225169	     -0.00057422	     -0.20406596	     -0.06056449	      0.88288758	     -0.00025718	     -0.21455680	      0.00000000	     -0.00000000	     15.11502976
      0.08824092	     -0.06286309	     -0.00057636	     -0.20467799	     -0.06056015	      0.88288724	     -0.00025663	     -0.21459609	      0.00000000	     -0.00000000	     18.77151687
      0.08971700	     -0.06349729	     -0.00057894	     -0.20531297	     -0.06055570	      0.88288663	     -0.00025608	     -0.21464956	      0.00000000	     -0.00000000	     21.71593168
      0.09119309	     -0.06411432	     -0.00058133	     -0.20593094	     -0.06055113	      0.88288571	     -0.00025554	     -0.21471512	      0.00000000	     -0.00000001	     26.06937028
      0.09297063	     -0.06482425	     -0.00058445	     -0.20664220	     -0.06054540	      0.88288411	     -0.00025489	     -0.21480679	      0.00000000	     -0.00000001	     28.31187865
      0.09441433	     -0.06535152	     -0.00058653	     -0.20717070	     -0.06054056	      0.88288236	     -0.00025436	     -0.21488925	      0.00000000	     -0.00000001	     31.32049110
      0.09585804	     -0.06584594	     -0.00058890	     -0.20766645	     -0.06053553	      0.88288018	     -0.00025384	     -0.21497711	      0.00000000	     -0.00000001	     30.43700439
      0.09730174	     -0.06629240	     -0.00059069	     -0.20811433	     -0.06053030	      0.88287756	     -0.00025332	     -0.21506910	      0.00000000	     -0.00000001	     29.37996043
      0.09932445	     -0.06683550	     -0.00059331	     -0.20865956	     -0.06052259	      0.88287314	     -0.00025260	     -0.21520297	      0.00000000	     -0.00000002	     24.33183343
      0.10092105	     -0.06720951	     -0.00059511	     -0.20903535	     -0.06051619	      0.88286904	     -0.00025204	     -0.21531145	      0.00000000	     -0.00000002	     20.53908534
      0.10251764	     -0.06753301	     -0.00059707	     -0.20936069	     -0.06050950	      0.88286444	     -0.00025148	     -0.21542072	      0.00000000	     -0.00000002	     14.88333428
      0.10411424	     -0.06778943	     -0.00059827	     -0.20961905	     -0.06050251	      0.88285938	     -0.00025093	     -0.21552911	      0.00000000	     -0.00000002	     10.97621126
      0.10571083	     -0.06799957	     -0.00059981	     -0.20983115	     -0.06049521	      0.88285390	     -0.00025039	     -0.21563544	      0.00000000	     -0.00000002	      7.15512663
      0.10770421	     -0.06820836	     -0.00060102	     -0.21004246	     -0.06048567	      0.88284657	     -0.00024972	     -0.21576421	      0.00000000	     -0.00000003	      5.05283692
      0.10916555	     -0.06833276	     -0.00060190	     -0.21016873	     -0.06047836	      0.88284093	     -0.00024924	     -0.21585490	      0.00000000	     -0.00000003	      4.35073240
      0.11062689	     -0.06844465	     -0.00060218	     -0.21028252	     -0.06047080	      0.88283513	     -0.00024876	     -0.21594233	      0.00000000	     -0.00000003	      4.79210005
      0.11256387	     -0.06859036	     -0.00060277	     -0.21043074	     -0.06046037	      0.88282727	     -0.00024814	     -0.21605284	      0.00000000	     -0.00000003	      6.39552731
      0.11426732	     -0.06870567	     -0.00060252	     -0.21054828	     -0.06045082	      0.88282029	     -0.00024760	     -0.21614466	      0.00000000	     -0.00000003	      7.76038997
      0.11597077	     -0.06882715	     -0.00060277	     -0.21067201	     -0.06044091	      0.88281334	     -0.00024707	     -0.21623127	      0.00000000	     -0.00000003	      9.62048599
      0.11767421	     -0.06894389	     -0.00060190	     -0.21079100	     -0.06043065	      0.88280648	     -0.00024655	     -0.21631297	      0.00000000	     -0.00000003	      9.88084262
      0.11915451	     -0.06906046	     -0.00060183	     -0.21090953	     -0.06042145	      0.88280065	     -0.00024610	     -0.21637981	      0.00000000	     -0.00000003	     10.75799683
      0.12063481	     -0.06916867	     -0.00060124	     -0.21101972	     -0.06041197	      0.88279497	     -0.00024566	     -0.21644289	      0.00000000	     -0.00000003	     10.32223706
      0.12245999	     -0.06930684	     -0.00060090	     -0.21116033	     -0.06039990	      0.88278824	     -0.00024513	     -0.21651545	      0.00000000	     -0.00000002	      9.80977271
      0.12428517	     -0.06943909	     -0.00059985	     -0.21129506	     -0.06038741	      0.88278185	     -0.00024462	     -0.21658259	      0.00000000	     -0.00000002	      8.19940710
      0.12575401	     -0.06955191	     -0.00059962	     -0.21140987	     -0.06037705	      0.88277697	     -0.00024421	     -0.21663266	      0.00000000	     -0.00000002	      7.40823970
      0.12722286	     -0.06965303	     -0.00059887	     -0.21151300	     -0.06036642	      0.88277236	     -0.00024381	     -0.21667941	      0.00000000	     -0.00000002	      6.19473325
      0.12906245	     -0.06977615	     -0.00059808	     -0.21163867	     -0.06035270	      0.88276696	     -0.00024333	     -0.21673330	      0.00000000	     -0.00000002	      4.92286793
      0.13064843	     -0.06986648	     -0.00059698	     -0.21173120	     -0.06034051	      0.88276266	     -0.00024292	     -0.21677587	      0.00000000	     -0.00000002	      4.06274339
      0.13223442	     -0.06995222	     -0.00059610	     -0.21181916	     -0.06032800	      0.88275868	     -0.00024252	     -0.21681510	      0.00000000	     -0.00000002	      3.22518195
      0.13359563	     -0.07001624	     -0.00059524	     -0.21188508	     -0.06031698	      0.88275553	     -0.00024218	     -0.21684637	      0.00000000	     -0.00000002	      2.92501755
      0.13495683	     -0.07007255	     -0.00059424	     -0.21194331	     -0.06030572	      0.88275262	     -0.00024185	     -0.21687552	      0.00000000	     -0.00000001	      2.56700827
      0.13631804	     -0.07012081	     -0.00059318	     -0.21199350	     -0.06029421	      0.88274995	     -0.00024154	     -0.21690263	      0.00000000	     -0.00000001	      2.45139019
      0.13811179	     -0.07017023	     -0.00059171	     -0.21204546	     -0.06027866	      0.88274679	     -0.00024113	     -0.21693541	      0.00000000	     -0.00000001	      2.31816330
      0.13954335	     -0.07019840	     -0.00059064	     -0.21207565	     -0.06026593	      0.88274454	     -0.00024081	     -0.21695922	      0.00000000	     -0.00000001	      2.34620316
      0.14097490	     -0.07021608	     -0.00058933	     -0.21209536	     -0.06025293	      0.88274253	     -0.00024050	     -0.21698107	      0.00000000	     -0.00000001	      2.34442661
      0.14240646	     -0.07022668	     -0.00058824	     -0.21210799	     -0.06023965	      0.88274075	     -0.00024021	     -0.21700104	      0.00000000	     -0.00000001	      2.35074666
      0.14383801	     -0.07022684	     -0.00058673	     -0.21211018	     -0.06022609	      0.88273918	     -0.00023992	     -0.21701927	      0.00000000	     -0.00000001	      2.35742324
      0.14526956	     -0.07022265	     -0.00058564	     -0.21210800	     -0.06021225	      0.88273782	     -0.00023964	     -0.21703585	      0.00000000	     -0.00000001	      2.29635692
      0.14670112	     -0.07021045	     -0.00058425	     -0.21209781	     -0.06019814	      0.88273666	     -0.00023937	     -0.21705093	      0.00000000	     -0.00000001	      2.26515411
      0.14813267	     -0.07019562	     -0.00058318	     -0.21208498	     -0.06018375	      0.88273568	     -0.00023911	     -0.21706455	      0.00000000	     -0.00000000	      2.16816926
      0.14934292	     -0.07017652	     -0.00058197	     -0.21206758	     -0.06017137	      0.88273499	     -0.00023890	     -0.21707499	      0.00000000	     -0.00000000	      2.12309298
      0.15055317	     -0.07015834	     -0.00058105	     -0.21205108	     -0.06015880	      0.88273441	     -0.00023869	     -0.21708447	      0.00000000	     -0.00000000	      2.06157951
      0.15230745	     -0.07012797	     -0.00057958	     -0.21202314	     -0.06014022	      0.88273375	     -0.00023841	     -0.21709668	      0.00000000	     -0.00000000	      1.95264633
      0.15409722	     -0.07009459	     -0.00057821	     -0.21199222	     -0.06012084	      0.88273328	     -0.00023813	     -0.21710732	      0.00000000	     -0.00000000	      1.90327157
      0.15553646	     -0.07006587	     -0.00057682	     -0.21196550	     -0.06010495	      0.88273302	     -0.00023792	     -0.21711462	      0.00000000	     -0.00000000	      1.81600317
      0.15697570	     -0.07003921	     -0.00057577	     -0.21194080	     -0.06008878	      0.88273287	     -0.00023772	     -0.21712084	      0.00000000	     -0.00000000	      1.83348802
      0.15841495	     -0.07001109	     -0.00057437	     -0.21191465	     -0.06007234	      0.88273281	     -0.00023753	     -0.21712609	      0.00000000	     -0.00000000	      1.76291508
      0.15985419	     -0.06998684	     -0.00057336	     -0.21189235	     -0.06005563	      0.88273281	     -0.00023736	     -0.21713037	      0.00000000	      0.00000000	      1.86044416
      0.16105333	     -0.06996434	     -0.00057215	     -0.21187149	     -0.06004150	      0.88273286	     -0.00023721	     -0.21713326	      0.00000000	      0.00000000	      1.78755942
      0.16225247	     -0.06994669	     -0.00057126	     -0.21185547	     -0.06002717	      0.88273293	     -0.00023708	     -0.21713556	      0.00000000	      0.00000000	      1.83008713
      0.16402818	     -0.06992142	     -0.00056980	     -0.21183261	     -0.06000561	      0.88273309	     -0.00023690	     -0.21713803	      0.00000000	      0.00000000	      1.84006039
      0.16584431	     -0.06989416	     -0.00056843	     -0.21180781	     -0.05998312	      0.88273327	     -0.00023672	     -0.21713932	      0.00000000	      0.00000000	      1.94859142
      0.16729871	     -0.06986486	     -0.00056698	     -0.21178050	     -0.05996480	      0.88273341	     -0.00023660	     -0.21713929	      0.00000000	      0.00000000	      1.91443383
      0.16875312	     -0.06982361	     -0.00056579	     -0.21174122	     -0.05994619	      0.88273355	     -0.00023648	     -0.21713791	      0.00000000	      0.00000000	      2.11926773
      0.17003949	     -0.06975007	     -0.00056402	     -0.21166948	     -0.05992950	      0.88273366	     -0.00023639	     -0.21713487	      0.00000000	      0.00000000	      2.18161810
      0.17132587	     -0.06961353	     -0.00056204	     -0.21153476	     -0.05991259	      0.88273374	     -0.00023631	     -0.21712853	      0.00000000	      0.00000000	      2.53629459
      0.17296372	     -0.06929652	     -0.00055806	     -0.21122013	     -0.05989074	      0.88273383	     -0.00023621	     -0.21711207	      0.00000000	      0.00000000	      3.04542426
      0.17460158	     -0.06879992	     -0.00055338	     -0.21072591	     -0.05986853	      0.88273390	     -0.00023613	     -0.21708152	      0.00000000	      0.00000000	      3.82410449
      0.17598287	     -0.06825573	     -0.00054912	     -0.21018367	     -0.05984955	      0.88273398	     -0.00023607	     -0.21704218	      0.00000000	      0.00000000	      4.16904974
      0.17736416	     -0.06762372	     -0.00054518	     -0.20955346	     -0.05983034	      0.88273411	     -0.00023602	     -0.21698940	      0.00000000	      0.00000000	      4.87973325
      0.17874546	     -0.06692559	     -0.00054137	     -0.20885696	     -0.05981093	      0.88273433	     -0.00023598	     -0.21692344	      0.00000000	      0.00000000	      5.30979262
      0.18012675	     -0.06618495	     -0.00053742	     -0.20811772	     -0.05979136	      0.88273469	     -0.00023595	     -0.21684525	      0.00000000	      0.00000000	      6.12567691
      0.18190904	     -0.06519232	     -0.00053225	     -0.20712659	     -0.05976590	      0.88273543	     -0.00023593	     -0.21672866	      0.00000000	      0.00000000	      7.05037656
      0.18323884	     -0.06443932	     -0.00052866	     -0.20637445	     -0.05974680	      0.88273624	     -0.00023592	     -0.21663181	      0.00000000	      0.00000000	      8.22703160
      0.18456865	     -0.06368395	     -0.00052468	     -0.20561975	     -0.05972763	      0.88273731	     -0.00023591	     -0.21652793	      0.00000000	      0.00000001	      8.91078317
      0.18589845	     -0.06293747	     -0.00052107	     -0.20487372	     -0.05970843	      0.88273866	     -0.00023592	     -0.21641821	      0.00000000	      0.00000001	      9.80793219
      0.18788795	     -0.06184643	     -0.00051518	     -0.20378306	     -0.05967968	      0.88274129	     -0.00023594	     -0.21624561	     -0.00000000	      0.00000001	     10.79552672
      0.18928788	     -0.06110361	     -0.00051171	     -0.20304027	     -0.05965947	      0.88274360	     -0.00023597	     -0.21611966	     -0.00000000	      0.00000001	     11.49858633
      0.19068781	     -0.06038618	     -0.00050686	     -0.20232278	     -0.05963929	      0.88274631	     -0.00023600	     -0.21599120	     -0.00000000	      0.00000001	     11.80874330
      0.19208774	     -0.05969794	     -0.00050359	     -0.20163432	     -0.05961917	      0.88274942	     -0.00023605	     -0.21586118	     -0.00000000	      0.00000002	     12.24990928
      0.19379940	     -0.05889746	     -0.00049889	     -0.20083348	     -0.05959466	      0.88275378	     -0.00023611	     -0.21570131	     -0.00000000	      0.00000002	     12.80411189
      0.19504730	     -0.05834019	     -0.00049717	     -0.20027583	     -0.05957687	      0.88275732	     -0.00023617	     -0.21558475	     -0.00000000	      0.00000002	     13.28388465
      0.19629519	     -0.05780402	     -0.00049371	     -0.19973931	     -0.05955913	      0.88276117	     -0.00023623	     -0.21546861	     -0.00000000	      0.00000002	     14.04768345
      0.19791452	     -0.05714064	     -0.00049074	     -0.19907542	     -0.05953621	      0.88276660	     -0.00023632	     -0.21531901	     -0.00000000	      0.00000002	     15.29410956
      0.19927102	     -0.05661064	     -0.00048665	     -0.19854503	     -0.05951709	      0.88277151	     -0.00023641	     -0.21519503	     -0.00000000	      0.00000003	     16.84195523
      0.20062752	     -0.05610012	     -0.00048437	     -0.19803407	     -0.05949805	      0.88277670	     -0.00023650	     -0.21507249	     -0.00000000	      0.00000003	     18.55513225
      0.20198402	     -0.05560405	     -0.00047938	     -0.19753765	     -0.05947907	      0.88278217	     -0.00023659	     -0.21495164	     -0.00000000	      0.00000003	     20.62452471
      0.20334052	     -0.05513201	     -0.00047763	     -0.19706518	     -0.05946016	      0.88278788	     -0.00023670	     -0.21483288	     -0.00000000	      0.00000003	     22.77163545
      0.20469702	     -0.05468113	     -0.00047385	     -0.19661394	     -0.05944132	      0.88279380	     -0.00023681	     -0.21471638	     -0.00000000	      0.00000003	     25.09421831
      0.20605352	     -0.05424698	     -0.00047364	     -0.19617936	     -0.05942253	      0.88279990	     -0.00023693	     -0.21460205	     -0.00000000	      0.00000003	     27.50000643
      0.20725244	     -0.05387558	     -0.00046973	     -0.19580767	     -0.05940597	      0.88280541	     -0.00023704	     -0.21450273	     -0.00000000	      0.00000003	     29.48448483
      0.20845136	     -0.05351338	     -0.00046823	     -0.19544512	     -0.05938946	      0.88281102	     -0.00023716	     -0.21440495	     -0.00000000	      0.00000003	     31.44654600
      0.20965028	     -0.05316341	     -0.00046609	     -0.19509482	     -0.05937298	      0.88281671	     -0.00023728	     -0.21430874	     -0.00000000	      0.00000003	     33.16806802
      0.21130748	     -0.05270102	     -0.00046469	     -0.19463191	     -0.05935028	      0.88282465	     -0.00023745	     -0.21417836	     -0.00000000	      0.00000003	     35.36412182
      0.21250810	     -0.05237645	     -0.00046185	     -0.19430700	     -0.05933389	      0.88283043	     -0.00023758	     -0.21408578	     -0.00000000	      0.00000003	     36.62818270
      0.21370872	     -0.05206093	     -0.00046060	     -0.19399107	     -0.05931754	      0.88283621	     -0.00023772	     -0.21399475	     -0.00000000	      0.00000003	     37.83258355
      0.21517868	     -0.05168606	     -0.00045738	     -0.19361571	     -0.05929759	      0.88284326	     -0.00023789	     -0.21388532	     -0.00000000	      0.00000003	     38.98950683
      0.21644871	     -0.05137401	     -0.00045716	     -0.19330314	     -0.05928042	      0.88284931	     -0.00023805	     -0.21379248	     -0.00000000	      0.00000003	     39.93254103
      0.21771874	     -0.05107060	     -0.00045492	     -0.19299922	     -0.05926330	      0.88285528	     -0.00023821	     -0.21370115	     -0.00000000	      0.00000003	     40.57724552
      0.21898877	     -0.05077704	     -0.00045364	     -0.19270510	     -0.05924625	      0.88286116	     -0.00023837	     -0.21361126	     -0.00000000	      0.00000003	     41.23448464
      0.22025880	     -0.05049202	     -0.00045096	     -0.19241951	     -0.05922927	      0.88286694	     -0.00023854	     -0.21352276	     -0.00000000	      0.00000003	     41.66249566
      0.22152883	     -0.05021439	     -0.00045013	     -0.19214123	     -0.05921236	      0.88287258	     -0.00023872	     -0.21343562	     -0.00000000	      0.00000003	     42.13908668
      0.22279887	     -0.04994470	     -0.00044722	     -0.19187088	     -0.05919554	      0.88287808	     -0.00023890	     -0.21334984	     -0.00000000	      0.00000003	     42.42449963
      0.22406890	     -0.04968220	     -0.00044629	     -0.19160764	     -0.05917879	      0.88288342	     -0.00023909	     -0.21326541	     -0.00000000	      0.00000003	     42.78408897
      0.22533893	     -0.04942811	     -0.00044348	     -0.19135281	     -0.05916214	      0.88288859	     -0.00023928	     -0.21318234	     -0.00000000	      0.00000003	     42.98107934
      0.22660896	     -0.04918187	     -0.00044299	     -0.19110573	     -0.05914558	      0.88289357	     -0.00023948	     -0.21310066	     -0.00000000	      0.00000003	     43.28459064
      0.22787899	     -0.04894257	     -0.00044004	     -0.19086560	     -0.05912912	      0.88289835	     -0.00023969	     -0.21302038	     -0.00000000	      0.00000003	     43.44652588
      0.22914902	     -0.04870929	     -0.00043919	     -0.19063141	     -0.05911276	      0.88290293	     -0.00023990	     -0.21294151	     -0.00000000	      0.00000002	     43.73807058
      0.23041905	     -0.04848156	     -0.00043570	     -0.19040278	     -0.05909652	      0.88290728	     -0.00024012	     -0.21286409	     -0.00000000	      0.00000002	     43.85046315
      0.23168908	     -0.04826101	     -0.00043556	     -0.19018121	     -0.05908039	      0.88291141	     -0.00024034	     -0.21278821	     -0.00000000	      0.00000002	     44.14350537
      0.23278849	     -0.04807768	     -0.00043302	     -0.18999702	     -0.05906653	      0.88291480	     -0.00024054	     -0.21272381	     -0.00000000	      0.00000002	     44.22465651
      0.23388791	     -0.04790033	     -0.00043238	     -0.18981873	     -0.05905276	      0.88291802	     -0.00024075	     -0.21266064	     -0.00000000	      0.00000002	     44.46789934
      0.23527458	     -0.04768410	     -0.00043033	     -0.18960130	     -0.05903553	      0.88292183	     -0.00024101	     -0.21258265	     -0.00000000	      0.00000002	     44.73984844
      0.23666126	     -0.04747496	     -0.00043043	     -0.18939087	     -0.05901847	      0.88292535	     -0.00024128	     -0.21250648	     -0.00000000	      0.00000002	     45.15294393
      0.23774454	     -0.04731691	     -0.00042838	     -0.18923184	     -0.05900525	      0.88292791	     -0.00024150	     -0.21244822	     -0.00000000	      0.00000002	     45.33973107
      0.23882782	     -0.04716242	     -0.00042805	     -0.18907630	     -0.05899215	      0.88293030	     -0.00024172	     -0.21239103	     -0.00000000	      0.00000001	     45.65691682
      0.24024088	     -0.04696729	     -0.00042630	     -0.18887980	     -0.05897521	      0.88293316	     -0.00024202	     -0.21231797	     -0.00000000	      0.00000001	     46.00868946
      0.24165394	     -0.04677952	     -0.00042647	     -0.18869058	     -0.05895846	      0.88293574	     -0.00024233	     -0.21224665	     -0.00000000	      0.00000001	     46.53497674
      0.24266238	     -0.04664784	     -0.00042390	     -0.18855790	     -0.05894663	      0.88293741	     -0.00024255	     -0.21219682	     -0.00000000	      0.00000001	     46.72740644
      0.24367082	     -0.04651965	     -0.00042354	     -0.18842864	     -0.05893490	      0.88293894	     -0.00024278	     -0.21214789	     -0.00000000	      0.00000001	     47.04416169
      0.24518288	     -0.04633412	     -0.00042217	     -0.18824150	     -0.05891751	      0.88294099	     -0.00024313	     -0.21207627	     -0.00000000	      0.00000001	     47.51703945
      0.24643446	     -0.04618436	     -0.00042220	     -0.18809035	     -0.05890330	      0.88294247	     -0.00024342	     -0.21201847	     -0.00000000	      0.00000001	     48.03242357
      0.24768604	     -0.04603793	     -0.00042063	     -0.18794255	     -0.05888925	      0.88294377	     -0.00024373	     -0.21196193	     -0.00000000	      0.00000001	     48.44361651
      0.24893763	     -0.04589469	     -0.00042125	     -0.18779786	     -0.05887537	      0.88294488	     -0.00024403	     -0.21190655	     -0.00000000	      0.00000001	     49.03128868
      0.25006176	     -0.04577053	     -0.00041958	     -0.18767244	     -0.05886306	      0.88294573	     -0.00024432	     -0.21185779	     -0.00000000	      0.00000000	     49.36650595
      0.25118590	     -0.04565173	     -0.00041992	     -0.18755231	     -0.05885088	      0.88294645	     -0.00024460	     -0.21180995	     -0.00000000	      0.00000000	     49.84269390
      0.25231004	     -0.04554119	     -0.00041897	     -0.18744045	     -0.05883885	      0.88294705	     -0.00024490	     -0.21176311	     -0.00000000	      0.00000000	     50.18003383
      0.25370382	     -0.04541726	     -0.00041943	     -0.18731482	     -0.05882415	      0.88294764	     -0.00024527	     -0.21170657	     -0.00000000	      0.00000000	     50.69986638
      0.25482464	     -0.04532991	     -0.00041818	     -0.18722614	     -0.05881248	      0.88294798	     -0.00024557	     -0.21166247	     -0.00000000	      0.00000000	     50.92896885
      0.25594546	     -0.04525442	     -0.00041879	     -0.18714925	     -0.05880097	      0.88294823	     -0.00024588	     -0.21161972	     -0.00000000	      0.00000000	     51.28101782
      0.25706628	     -0.04519254	     -0.00041823	     -0.18708598	     -0.05878961	      0.88294838	     -0.00024620	     -0.21157846	     -0.00000000	      0.00000000	     51.47612280
      0.25847177	     -0.04513585	     -0.00041913	     -0.18702751	     -0.05877558	      0.88294844	     -0.00024660	     -0.21152904	     -0.00000000	     -0.00000000	     51.79917656
      0.25956843	     -0.04510852	     -0.00041817	     -0.18699882	     -0.05876480	      0.88294839	     -0.00024691	     -0.21149247	     -0.00000000	     -0.00000000	     51.80751049
      0.26066509	     -0.04509836	     -0.00041909	     -0.18698725	     -0.05875416	      0.88294826	     -0.00024724	     -0.21145782	     -0.00000000	     -0.00000000	     51.91875392
      0.26176175	     -0.04510608	     -0.00041905	     -0.18699359	     -0.05874368	      0.88294805	     -0.00024757	     -0.21142524	     -0.00000000	     -0.00000000	     51.86479478
      0.26323286	     -0.04514441	     -0.00042020	     -0.18703003	     -0.05872984	      0.88294764	     -0.00024801	     -0.21138502	     -0.00000000	     -0.00000000	     51.85025652
      0.26432091	     -0.04519357	     -0.00041890	     -0.18707786	     -0.05871977	      0.88294725	     -0.00024835	     -0.21135799	     -0.00000000	     -0.00000000	     51.57125969
      0.26540895	     -0.04525630	     -0.00042033	     -0.18713921	     -0.05870985	      0.88294678	     -0.00024869	     -0.21133333	     -0.00000000	     -0.00000000	     51.43363613
      0.26674189	     -0.04535309	     -0.00042037	     -0.18723435	     -0.05869789	      0.88294609	     -0.00024911	     -0.21130648	     -0.00000000	     -0.00000000	     51.03399892
      0.26793796	     -0.04545623	     -0.00042230	     -0.18733599	     -0.05868733	      0.88294536	     -0.00024950	     -0.21128552	     -0.00000000	     -0.00000000	     50.84811091
      0.26913404	     -0.04557091	     -0.00042216	     -0.18744924	     -0.05867694	      0.88294453	     -0.00024989	     -0.21126739	     -0.00000000	     -0.00000001	     50.37555840
      0.27033011	     -0.04569454	     -0.00042495	     -0.18757140	     -0.05866672	      0.88294359	     -0.00025028	     -0.21125188	     -0.00000000	     -0.00000001	     50.15081405
      0.27152618	     -0.04582530	     -0.00042451	     -0.18770080	     -0.05865665	      0.88294255	     -0.00025069	     -0.21123882	     -0.00000000	     -0.00000001	     49.56616021
      0.27272226	     -0.04596385	     -0.00042646	     -0.18783795	     -0.05864674	      0.88294139	     -0.00025109	     -0.21122804	     -0.00000000	     -0.00000001	     49.25895748
      0.27391833	     -0.04610874	     -0.00042569	     -0.18798154	     -0.05863698	      0.88294012	     -0.00025150	     -0.21121938	     -0.00000000	     -0.00000001	     48.58823552
      0.27511441	     -0.04625885	     -0.00042744	     -0.18813032	     -0.05862738	      0.88293873	     -0.00025192	     -0.21121265	     -0.00000000	     -0.00000001	     48.23075627
      0.27631048	     -0.04641406	     -0.00042639	     -0.18828429	     -0.05861792	      0.88293722	     -0.00025234	     -0.21120771	     -0.00000000	     -0.00000001	     47.49902714
      0.27750655	     -0.04657396	     -0.00042852	     -0.18844290	     -0.05860861	      0.88293561	     -0.00025277	     -0.21120441	     -0.00000000	     -0.00000001	     47.09902085
      0.27870263	     -0.04673784	     -0.00042793	     -0.18860558	     -0.05859944	      0.88293387	     -0.00025320	     -0.21120261	     -0.00000000	     -0.00000001	     46.33713144
      0.27989870	     -0.04690532	     -0.00043041	     -0.18877181	     -0.05859041	      0.88293203	     -0.00025364	     -0.21120221	     -0.00000000	     -0.00000001	     45.90960193
      0.28109478	     -0.04707572	     -0.00043017	     -0.18894106	     -0.05858152	      0.88293007	     -0.00025407	     -0.21120309	     -0.00000000	     -0.00000001	     45.14889850
      0.28229085	     -0.04724852	     -0.00043257	     -0.18911266	     -0.05857276	      0.88292801	     -0.00025452	     -0.21120517	     -0.00000000	     -0.00000001	     44.70900060
      0.28348692	     -0.04742348	     -0.00043250	     -0.18928651	     -0.05856413	      0.88292584	     -0.00025496	     -0.21120835	     -0.00000000	     -0.00000001	     43.97461410
      0.28468300	     -0.04760005	     -0.00043478	     -0.18946195	     -0.05855563	      0.88292357	     -0.00025541	     -0.21121255	     -0.00000000	     -0.00000001	     43.53452162
      0.28587907	     -0.04777800	     -0.00043492	     -0.18963884	     -0.05854725	      0.88292121	     -0.00025587	     -0.21121770	     -0.00000000	     -0.00000001	     42.84585636
      0.28707514	     -0.04795686	     -0.00043706	     -0.18981662	     -0.05853899	      0.88291875	     -0.00025632	     -0.21122371	     -0.00000000	     -0.00000001	     42.41442713
      0.28827122	     -0.04813647	     -0.00043723	     -0.18999524	     -0.05853085	      0.88291620	     -0.00025678	     -0.21123053	     -0.00000000	     -0.00000001	     41.78110803
      0.28946729	     -0.04831600	     -0.00043869	     -0.19017376	     -0.05852283	      0.88291357	     -0.00025724	     -0.21123808	     -0.00000000	     -0.00000002	     41.35908242
      0.29066337	     -0.04849587	     -0.00043830	     -0.19035270	     -0.05851492	      0.88291087	     -0.00025770	     -0.21124632	     -0.00000000	     -0.00000002	     40.77541179
      0.29185944	     -0.04867608	     -0.00043923	     -0.19053197	     -0.05850712	      0.88290808	     -0.00025816	     -0.21125521	     -0.00000000	     -0.00000002	     40.36414933
      0.29331393	     -0.04889756	     -0.00043992	     -0.19075236	     -0.05849778	      0.88290461	     -0.00025873	     -0.21126679	     -0.00000000	     -0.00000002	     39.68064283
      0.29442569	     -0.04906612	     -0.00044242	     -0.19092006	     -0.05849074	      0.88290189	     -0.00025916	     -0.21127616	     -0.00000000	     -0.00000002	     39.40341041
      0.29553745	     -0.04923393	     -0.00044324	     -0.19108708	     -0.05848378	      0.88289913	     -0.00025960	     -0.21128591	     -0.00000000	     -0.00000002	     38.91886251
      0.29694607	     -0.04944501	     -0.00044564	     -0.19129717	     -0.05847509	      0.88289557	     -0.00026015	     -0.21129873	     -0.00000000	     -0.00000002	     38.49733529
      0.29835469	     -0.04965437	     -0.00044601	     -0.19150562	     -0.05846653	      0.88289194	     -0.00026070	     -0.21131201	     -0.00000000	     -0.00000002	     37.82858481
      0.29941050	     -0.04980985	     -0.00044865	     -0.19166037	     -0.05846019	      0.88288919	     -0.00026112	     -0.21132220	     -0.00000000	     -0.00000002	     37.61677589
      0.30046631	     -0.04996420	     -0.00044956	     -0.19181408	     -0.05845393	      0.88288641	     -0.00026153	     -0.21133256	     -0.00000000	     -0.00000002	     37.19375258
      0.30196470	     -0.05018098	     -0.00045171	     -0.19202994	     -0.05844514	      0.88288244	     -0.00026211	     -0.21134751	     -0.00000000	     -0.00000002	     36.74095457
      0.30326742	     -0.05036722	     -0.00045187	     -0.19221547	     -0.05843760	      0.88287895	     -0.00026262	     -0.21136067	     -0.00000000	     -0.00000002	     36.20219298
      0.30457015	     -0.05055119	     -0.00045388	     -0.19239871	     -0.05843016	      0.88287545	     -0.00026313	     -0.21137393	     -0.00000000	     -0.00000002	     35.90566156
      0.30587287	     -0.05073475	     -0.00045414	     -0.19258160	     -0.05842280	      0.88287193	     -0.00026363	     -0.21138724	     -0.00000000	     -0.00000002	     35.30394361
      0.30704045	     -0.05089695	     -0.00045683	     -0.19274317	     -0.05841628	      0.88286878	     -0.00026408	     -0.21139918	     -0.00000000	     -0.00000002	     35.07878641
      0.30820804	     -0.05105715	     -0.00045751	     -0.19290281	     -0.05840982	      0.88286562	     -0.00026453	     -0.21141107	     -0.00000000	     -0.00000002	     34.59980740
      0.30937562	     -0.05121520	     -0.00045899	     -0.19306031	     -0.05840342	      0.88286247	     -0.00026497	     -0.21142290	     -0.00000000	     -0.00000002	     34.28512948
      0.31090590	     -0.05141935	     -0.00045955	     -0.19326381	     -0.05839513	      0.88285836	     -0.00026555	     -0.21143827	     -0.00000000	     -0.00000002	     33.70802104
      0.31211203	     -0.05157804	     -0.00046179	     -0.19342195	     -0.05838866	      0.88285513	     -0.00026601	     -0.21145026	     -0.00000000	     -0.00000002	     33.45979339
      0.31331816	     -0.05173497	     -0.00046247	     -0.19357840	     -0.05838225	      0.88285192	     -0.00026646	     -0.21146210	     -0.00000000	     -0.00000002	     32.99139714
      0.31452429	     -0.05188950	     -0.00046440	     -0.19373244	     -0.05837590	      0.88284873	     -0.00026690	     -0.21147379	     -0.00000000	     -0.00000002	     32.69305921
      0.31602360	     -0.05207839	     -0.00046522	     -0.19392080	     -0.05836808	      0.88284480	     -0.00026745	     -0.21148806	     -0.00000000	     -0.00000002	     32.14072230
      0.31722165	     -0.05222654	     -0.00046757	     -0.19406849	     -0.05836188	      0.88284169	     -0.00026789	     -0.21149924	     -0.00000000	     -0.00000002	     31.91647762
      0.31841970	     -0.05237229	     -0.00046811	     -0.19421386	     -0.05835574	      0.88283862	     -0.00026831	     -0.21151020	     -0.00000000	     -0.00000002	     31.47506916
      0.31961775	     -0.05251530	     -0.00046974	     -0.19435648	     -0.05834963	      0.88283558	     -0.00026874	     -0.21152092	     -0.00000000	     -0.00000002	     31.18829936
      0.32117370	     -0.05269684	     -0.00047035	     -0.19453759	     -0.05834177	      0.88283168	     -0.00026928	     -0.21153447	     -0.00000000	     -0.00000002	     30.65356994
      0.32237690	     -0.05283367	     -0.00047289	     -0.19467404	     -0.05833574	      0.88282871	     -0.00026970	     -0.21154462	     -0.00000000	     -0.00000002	     30.45112307
      0.32358011	     -0.05296668	     -0.00047310	     -0.19480676	     -0.05832974	      0.88282578	     -0.00027011	     -0.21155449	     -0.00000000	     -0.00000002	     30.03111320
      0.32478332	     -0.05309713	     -0.00047436	     -0.19493691	     -0.05832378	      0.88282290	     -0.00027051	     -0.21156408	     -0.00000000	     -0.00000002	     29.76505116
      0.32637339	     -0.05326462	     -0.00047454	     -0.19510406	     -0.05831596	      0.88281915	     -0.00027103	     -0.21157634	     -0.00000000	     -0.00000002	     29.25413542
      0.32757736	     -0.05338729	     -0.00047625	     -0.19522645	     -0.05831007	      0.88281636	     -0.00027142	     -0.21158528	     -0.00000000	     -0.00000002	     29.09710420
      0.32878132	     -0.05350622	     -0.00047616	     -0.19534516	     -0.05830421	      0.88281362	     -0.00027180	     -0.21159393	     -0.00000000	     -0.00000002	     28.71527384
      0.33023153	     -0.05364440	     -0.00047749	     -0.19548308	     -0.05829719	      0.88281038	     -0.00027225	     -0.21160394	     -0.00000000	     -0.00000002	     28.49882132
      0.33168174	     -0.05377720	     -0.00047642	     -0.19561568	     -0.05829021	      0.88280721	     -0.00027269	     -0.21161350	     -0.00000000	     -0.00000001	     27.95338219
      0.33278657	     -0.05387525	     -0.00047807	     -0.19571353	     -0.05828492	      0.88280484	     -0.00027302	     -0.21162051	     -0.00000000	     -0.00000001	     27.91749893
      0.33389140	     -0.05397101	     -0.00047793	     -0.19580916	     -0.05827964	      0.88280251	     -0.00027335	     -0.21162731	     -0.00000000	     -0.00000001	     27.61161276
      0.33545859	     -0.05410322	     -0.00047871	     -0.19594116	     -0.05827218	      0.88279927	     -0.00027380	     -0.21163664	     -0.00000000	     -0.00000001	     27.37171914
      0.33682934	     -0.05421577	     -0.00047815	     -0.19605357	     -0.05826569	      0.88279651	     -0.00027418	     -0.21164458	     -0.00000000	     -0.00000001	     26.95951094
      0.33820009	     -0.05432713	     -0.00047947	     -0.19616476	     -0.05825922	      0.88279381	     -0.00027455	     -0.21165240	     -0.00000000	     -0.00000001	     26.89923669
      0.33957084	     -0.05443781	     -0.00047827	     -0.19627535	     -0.05825276	      0.88279117	     -0.00027491	     -0.21166023	     -0.00000000	     -0.00000001	     26.36243374
      0.34076667	     -0.05453365	     -0.00047964	     -0.19637106	     -0.05824715	      0.88278891	     -0.00027521	     -0.21166714	     -0.00000000	     -0.00000001	     26.38942295
      0.34196250	     -0.05462899	     -0.00047895	     -0.19646634	     -0.05824155	      0.88278670	     -0.00027551	     -0.21167420	     -0.00000000	     -0.00000001	     26.02909818
      0.34340556	     -0.05474261	     -0.00047949	     -0.19657986	     -0.05823481	      0.88278408	     -0.00027586	     -0.21168297	     -0.00000000	     -0.00000001	     25.92789199
      0.34484862	     -0.05485294	     -0.00047800	     -0.19669016	     -0.05822808	      0.88278153	     -0.00027619	     -0.21169204	     -0.00000000	     -0.00000001	     25.43685645
      0.34605588	     -0.05494192	     -0.00047882	     -0.19677907	     -0.05822247	      0.88277944	     -0.00027646	     -0.21169984	     -0.00000000	     -0.00000001	     25.50474631
      0.34726314	     -0.05502636	     -0.00047756	     -0.19686351	     -0.05821686	      0.88277739	     -0.00027672	     -0.21170779	     -0.00000000	     -0.00000001	     25.16551359
      0.34872415	     -0.05512027	     -0.00047708	     -0.19695742	     -0.05821008	      0.88277495	     -0.00027703	     -0.21171749	     -0.00000000	     -0.00000001	     25.10205481
      0.35018516	     -0.05520459	     -0.00047415	     -0.19704182	     -0.05820330	      0.88277257	     -0.00027732	     -0.21172711	     -0.00000000	     -0.00000001	     24.59835369
      0.35136829	     -0.05526635	     -0.00047377	     -0.19710360	     -0.05819782	      0.88277067	     -0.00027754	     -0.21173476	     -0.00000000	     -0.00000001	     24.68660697
      0.35255141	     -0.05532274	     -0.00047138	     -0.19716009	     -0.05819234	      0.88276881	     -0.00027776	     -0.21174221	     -0.00000000	     -0.00000001	     24.37692709
      0.35405708	     -0.05538765	     -0.00046950	     -0.19722508	     -0.05818537	      0.88276649	     -0.00027802	     -0.21175137	     -0.00000000	     -0.00000001	     24.28758755
      0.35556274	     -0.05544582	     -0.00046563	     -0.19728341	     -0.05817840	      0.88276422	     -0.00027826	     -0.21176014	     -0.00000000	     -0.00000001	     23.80847742
      0.35671862	     -0.05548624	     -0.00046492	     -0.19732389	     -0.05817305	      0.88276252	     -0.00027844	     -0.21176662	     -0.00000000	     -0.00000001	     23.90713466
      0.35787450	     -0.05552347	     -0.00046248	     -0.19736124	     -0.05816769	      0.88276084	     -0.00027861	     -0.21177287	     -0.00000000	     -0.00000001	     23.66032581
      0.35943747	     -0.05556945	     -0.00046047	     -0.19740734	     -0.05816045	      0.88275862	     -0.00027883	     -0.21178098	     -0.00000000	     -0.00000001	     23.58609950
      0.36100044	     -0.05561048	     -0.00045663	     -0.19744856	     -0.05815321	      0.88275646	     -0.00027904	     -0.21178871	     -0.00000000	     -0.00000001	     23.17975016
      0.36211296	     -0.05563699	     -0.00045630	     -0.19747514	     -0.05814805	      0.88275496	     -0.00027917	     -0.21179398	     -0.00000000	     -0.00000001	     23.31170818
      0.36322548	     -0.05566133	     -0.00045432	     -0.19749960	     -0.05814289	      0.88275348	     -0.00027930	     -0.21179906	     -0.00000000	     -0.00000001	     23.15512452
      0.36488090	     -0.05569392	     -0.00045245	     -0.19753234	     -0.05813521	      0.88275134	     -0.00027948	     -0.21180627	     -0.00000000	     -0.00000001	     23.11636146
      0.36627039	     -0.05571833	     -0.00044988	     -0.19755692	     -0.05812875	      0.88274960	     -0.00027962	     -0.21181203	     -0.00000000	     -0.00000001	     22.91331917
      0.36765988	     -0.05574063	     -0.00044916	     -0.19757933	     -0.05812229	      0.88274790	     -0.00027975	     -0.21181752	     -0.00000000	     -0.00000001	     23.00768112
      0.36904937	     -0.05576075	     -0.00044625	     -0.19759963	     -0.05811582	      0.88274624	     -0.00027986	     -0.21182277	     -0.00000000	     -0.00000001	     22.75375394
      0.37043886	     -0.05577881	     -0.00044637	     -0.19761780	     -0.05810934	      0.88274463	     -0.00027997	     -0.21182780	     -0.00000000	     -0.00000001	     22.97160106
      0.37161364	     -0.05579244	     -0.00044373	     -0.19763160	     -0.05810386	      0.88274331	     -0.00028005	     -0.21183188	     -0.00000000	     -0.00000001	     22.72299365
      0.37278842	     -0.05580472	     -0.00044306	     -0.19764400	     -0.05809838	      0.88274201	     -0.00028013	     -0.21183582	     -0.00000000	     -0.00000001	     22.77881087
      0.37430502	     -0.05581852	     -0.00044095	     -0.19765798	     -0.05809128	      0.88274039	     -0.00028021	     -0.21184070	     -0.00000000	     -0.00000001	     22.67106742
      0.37582162	     -0.05583029	     -0.00044069	     -0.19766989	     -0.05808418	      0.88273882	     -0.00028028	     -0.21184537	     -0.00000000	     -0.00000001	     22.83001332
      0.37700372	     -0.05583810	     -0.00043833	     -0.19767787	     -0.05807864	      0.88273763	     -0.00028033	     -0.21184887	     -0.00000000	     -0.00000001	     22.63021505
      0.37818581	     -0.05584497	     -0.00043779	     -0.19768486	     -0.05807309	      0.88273647	     -0.00028037	     -0.21185227	     -0.00000000	     -0.00000001	     22.68755266
      0.37972776	     -0.05585237	     -0.00043580	     -0.19769246	     -0.05806585	      0.88273501	     -0.00028042	     -0.21185656	     -0.00000000	     -0.00000001	     22.59220783
      0.38126971	     -0.05585821	     -0.00043582	     -0.19769845	     -0.05805859	      0.88273359	     -0.00028045	     -0.21186071	     -0.00000000	     -0.00000001	     22.77889928
      0.38239932	     -0.05586153	     -0.00043347	     -0.19770194	     -0.05805326	      0.88273259	     -0.00028046	     -0.21186368	     -0.00000000	     -0.00000001	     22.57475999
      0.38352893	     -0.05586430	     -0.00043288	     -0.19770483	     -0.05804793	      0.88273161	     -0.00028048	     -0.21186659	     -0.00000000	     -0.00000001	     22.61540466
      0.38515885	     -0.05586751	     -0.00043099	     -0.19770826	     -0.05804023	      0.88273025	     -0.00028048	     -0.21187073	     -0.00000000	     -0.00000001	     22.54041463
      0.38654885	     -0.05586963	     -0.00043062	     -0.19771052	     -0.05803365	      0.88272913	     -0.00028048	     -0.21187423	     -0.00000000	     -0.00000001	     22.62511825
      0.38793886	     -0.05587129	     -0.00042856	     -0.19771237	     -0.05802707	      0.88272805	     -0.00028046	     -0.21187775	     -0.00000000	     -0.00000001	     22.48461808
      0.38932887	     -0.05587287	     -0.00042883	     -0.19771408	     -0.05802047	      0.88272701	     -0.00028044	     -0.21188132	     -0.00000000	     -0.00000001	     22.63557868
      0.39071887	     -0.05587396	     -0.00042609	     -0.19771538	     -0.05801387	      0.88272600	     -0.00028042	     -0.21188494	     -0.00000000	     -0.00000000	     22.42679777
      0.39189609	     -0.05587468	     -0.00042661	     -0.19771620	     -0.05800827	      0.88272518	     -0.00028039	     -0.21188805	     -0.00000000	     -0.00000000	     22.57189075
      0.39307331	     -0.05587506	     -0.00042520	     -0.19771675	     -0.05800267	      0.88272439	     -0.00028035	     -0.21189121	     -0.00000000	     -0.00000000	     22.49583298
      0.39459088	     -0.05587509	     -0.00042476	     -0.19771694	     -0.05799543	      0.88272340	     -0.00028031	     -0.21189535	     -0.00000000	     -0.00000000	     22.56121667
      0.39610845	     -0.05587435	     -0.00042260	     -0.19771641	     -0.05798819	      0.88272246	     -0.00028025	     -0.21189955	     -0.00000000	     -0.00000000	     22.43514051
      0.39729119	     -0.05587394	     -0.00042317	     -0.19771609	     -0.05798254	      0.88272176	     -0.00028021	     -0.21190287	     -0.00000000	     -0.00000000	     22.56742618
      0.39847393	     -0.05587357	     -0.00042195	     -0.19771588	     -0.05797688	      0.88272108	     -0.00028016	     -0.21190625	     -0.00000000	     -0.00000000	     22.50717676
      0.40001728	     -0.05587264	     -0.00042214	     -0.19771509	     -0.05796949	      0.88272024	     -0.00028009	     -0.21191077	     -0.00000000	     -0.00000000	     22.57656077
      0.40156063	     -0.05587453	     -0.00042081	     -0.19771717	     -0.05796210	      0.88271944	     -0.00028001	     -0.21191555	     -0.00000000	     -0.00000000	     22.42556454
      0.40269073	     -0.05587684	     -0.00042215	     -0.19771955	     -0.05795668	      0.88271888	     -0.00027996	     -0.21191926	     -0.00000000	     -0.00000000	     22.55274551
      0.40382083	     -0.05587890	     -0.00042127	     -0.19772175	     -0.05795125	      0.88271835	     -0.00027990	     -0.21192316	     -0.00000000	     -0.00000000	     22.50973479
      0.40545146	     -0.05588292	     -0.00042115	     -0.19772593	     -0.05794342	      0.88271763	     -0.00027982	     -0.21192909	     -0.00000000	     -0.00000000	     22.56677985
      0.40684065	     -0.05588698	     -0.00041991	     -0.19773015	     -0.05793674	      0.88271705	     -0.00027974	     -0.21193443	     -0.00000000	     -0.00000000	     22.49687689
      0.40822984	     -0.05589195	     -0.00042062	     -0.19773523	     -0.05793005	      0.88271651	     -0.00027967	     -0.21194002	     -0.00000000	     -0.00000000	     22.61138199
      0.40961902	     -0.05589746	     -0.00041874	     -0.19774093	     -0.05792336	      0.88271600	     -0.00027960	     -0.21194584	     -0.00000000	     -0.00000000	     22.49440510
      0.41100821	     -0.05590356	     -0.00042004	     -0.19774714	     -0.05791667	      0.88271553	     -0.00027953	     -0.21195189	     -0.00000000	     -0.00000000	     22.67237449
      0.41218879	     -0.05590830	     -0.00041829	     -0.19775204	     -0.05791098	      0.88271516	     -0.00027947	     -0.21195719	     -0.00000000	     -0.00000000	     22.54214191
      0.41336936	     -0.05591271	     -0.00041853	     -0.19775656	     -0.05790528	      0.88271482	     -0.00027941	     -0.21196260	     -0.00000000	     -0.00000000	     22.61347051
      0.41488129	     -0.05591648	     -0.00041744	     -0.19776052	     -0.05789798	      0.88271442	     -0.00027934	     -0.21196963	     -0.00000000	     -0.00000000	     22.59149031
      0.41639323	     -0.05591747	     -0.00041816	     -0.19776165	     -0.05789068	      0.88271406	     -0.00027927	     -0.21197666	     -0.00000000	     -0.00000000	     22.74966496
      0.41757947	     -0.05591577	     -0.00041648	     -0.19776012	     -0.05788494	      0.88271381	     -0.00027922	     -0.21198212	     -0.00000000	     -0.00000000	     22.66678979
      0.41876572	     -0.05591212	     -0.00041668	     -0.19775659	     -0.05787921	      0.88271358	     -0.00027918	     -0.21198745	     -0.00000000	     -0.00000000	     22.75136848
      0.42030219	     -0.05590428	     -0.00041565	     -0.19774894	     -0.05787177	      0.88271333	     -0.00027913	     -0.21199410	     -0.00000000	     -0.00000000	     22.76498639
      0.42183866	     -0.05589294	     -0.00041674	     -0.19773774	     -0.05786432	      0.88271313	     -0.00027909	     -0.21200037	     -0.00000000	     -0.00000000	     22.94778192
      0.42297123	     -0.05588201	     -0.00041511	     -0.19772698	     -0.05785883	      0.88271301	     -0.00027906	     -0.21200470	     -0.00000000	     -0.00000000	     22.89557904
      0.42410379	     -0.05586933	     -0.00041532	     -0.19771441	     -0.05785334	      0.88271292	     -0.00027904	     -0.21200874	     -0.00000000	     -0.00000000	     22.98061284
      0.42572566	     -0.05584874	     -0.00041461	     -0.19769401	     -0.05784547	      0.88271284	     -0.00027903	     -0.21201397	     -0.00000000	     -0.00000000	     23.05263841
      0.42711089	     -0.05582920	     -0.00041557	     -0.19767458	     -0.05783875	      0.88271282	     -0.00027902	     -0.21201788	     -0.00000000	      0.00000000	     23.19078866
      0.42849612	     -0.05580619	     -0.00041485	     -0.19765173	     -0.05783202	      0.88271285	     -0.00027902	     -0.21202124	     -0.00000000	      0.00000000	     23.26083353
      0.42988135	     -0.05577906	     -0.00041655	     -0.19762469	     -0.05782529	      0.88271292	     -0.00027904	     -0.21202394	     -0.00000000	      0.00000000	     23.43021035
      0.43126658	     -0.05574828	     -0.00041533	     -0.19759407	     -0.05781856	      0.88271304	     -0.00027906	     -0.21202593	     -0.00000000	      0.00000000	     23.51219493
      0.43244500	     -0.05571877	     -0.00041726	     -0.19756462	     -0.05781283	      0.88271318	     -0.00027909	     -0.21202699	     -0.00000000	      0.00000000	     23.65505722
      0.43362342	     -0.05568591	     -0.00041710	     -0.19753187	     -0.05780710	      0.88271337	     -0.00027913	     -0.21202743	     -0.00000000	      0.00000000	     23.75888431
      0.43512754	     -0.05564185	     -0.00041842	     -0.19748789	     -0.05779979	      0.88271366	     -0.00027919	     -0.21202706	     -0.00000000	      0.00000000	     23.91562083
      0.43663166	     -0.05559782	     -0.00041807	     -0.19744399	     -0.05779249	      0.88271402	     -0.00027926	     -0.21202572	     -0.00000000	      0.00000000	     24.05056325
      0.43780786	     -0.05556477	     -0.00042018	     -0.19741097	     -0.05778677	      0.88271435	     -0.00027933	     -0.21202405	     -0.00000000	      0.00000000	     24.14320222
      0.43898407	     -0.05553294	     -0.00042045	     -0.19737920	     -0.05778106	      0.88271472	     -0.00027940	     -0.21202193	     -0.00000000	      0.00000000	     24.23470123
      0.44051648	     -0.05549211	     -0.00042237	     -0.19733841	     -0.05777363	      0.88271527	     -0.00027951	     -0.21201852	     -0.00000000	      0.00000000	     24.37106637
      0.44204889	     -0.05545151	     -0.00042278	     -0.19729788	     -0.05776620	      0.88271590	     -0.00027964	     -0.21201446	     -0.00000000	      0.00000000	     24.53279509
      0.44316855	     -0.05542376	     -0.00042574	     -0.19727009	     -0.05776078	      0.88271641	     -0.00027974	     -0.21201110	     -0.00000000	      0.00000000	     24.59322049
      0.44428822	     -0.05539800	     -0.00042694	     -0.19724434	     -0.05775536	      0.88271695	     -0.00027985	     -0.21200748	     -0.00000000	      0.00000000	     24.67043699
      0.44590941	     -0.05536327	     -0.00042970	     -0.19720960	     -0.05774753	      0.88271781	     -0.00028003	     -0.21200181	     -0.00000000	      0.00000000	     24.77161490
      0.44728701	     -0.05533583	     -0.00043088	     -0.19718217	     -0.05774088	      0.88271860	     -0.00028019	     -0.21199663	     -0.00000000	      0.00000000	     24.86282224
      0.44866462	     -0.05531081	     -0.00043391	     -0.19715710	     -0.05773424	      0.88271945	     -0.00028037	     -0.21199115	     -0.00000000	      0.00000000	     24.93203086
      0.45004222	     -0.05528900	     -0.00043472	     -0.19713531	     -0.05772760	      0.88272035	     -0.00028056	     -0.21198542	     -0.00000000	      0.00000000	     25.01401621
      0.45141983	     -0.05526960	     -0.00043878	     -0.19711583	     -0.05772098	      0.88272130	     -0.00028076	     -0.21197950	     -0.00000000	      0.00000000	     25.07325136
      0.45258766	     -0.05525357	     -0.00043932	     -0.19709980	     -0.05771537	      0.88272215	     -0.00028094	     -0.21197434	     -0.00000000	      0.00000001	     25.12719520
      0.45375549	     -0.05523670	     -0.00044155	     -0.19708289	     -0.05770977	      0.88272302	     -0.00028114	     -0.21196900	     -0.00000000	      0.00000001	     25.17055516
      0.45525618	     -0.05521467	     -0.00044252	     -0.19706086	     -0.05770258	      0.88272420	     -0.00028139	     -0.21196182	     -0.00000000	      0.00000001	     25.21989721
      0.45675687	     -0.05519257	     -0.00044497	     -0.19703871	     -0.05769541	      0.88272542	     -0.00028167	     -0.21195427	     -0.00000000	      0.00000001	     25.27410805
      0.45792728	     -0.05517501	     -0.00044453	     -0.19702118	     -0.05768982	      0.88272640	     -0.00028189	     -0.21194813	     -0.00000000	      0.00000001	     25.30446987
      0.45909770	     -0.05515748	     -0.00044603	     -0.19700363	     -0.05768424	      0.88272740	     -0.00028212	     -0.21194174	     -0.00000000	      0.00000001	     25.34492880
      0.46062612	     -0.05513662	     -0.00044689	     -0.19698275	     -0.05767697	      0.88272874	     -0.00028244	     -0.21193309	     -0.00000000	      0.00000001	     25.38240969
      0.46215454	     -0.05511652	     -0.00044980	     -0.19696258	     -0.05766970	      0.88273012	     -0.00028277	     -0.21192414	     -0.00000000	      0.00000001	     25.44868799
      0.46327031	     -0.05510171	     -0.00044931	     -0.19694778	     -0.05766441	      0.88273115	     -0.00028302	     -0.21191742	     -0.00000000	      0.00000001	     25.44739488
      0.46438608	     -0.05508743	     -0.00045056	     -0.19693347	     -0.05765913	      0.88273219	     -0.00028328	     -0.21191054	     -0.00000000	      0.00000001	     25.47295256
      0.46600396	     -0.05506593	     -0.00045106	     -0.19691196	     -0.05765147	      0.88273371	     -0.00028368	     -0.21190028	     -0.00000000	      0.00000001	     25.51436477
      0.46737850	     -0.05504546	     -0.00045261	     -0.19689143	     -0.05764499	      0.88273503	     -0.00028402	     -0.21189126	     -0.00000000	      0.00000001	     25.58314195
      0.46875304	     -0.05502371	     -0.00045230	     -0.19686968	     -0.05763851	      0.88273636	     -0.00028438	     -0.21188189	     -0.00000000	      0.00000001	     25.62084850
      0.47012759	     -0.05500245	     -0.00045442	     -0.19684836	     -0.05763205	      0.88273770	     -0.00028475	     -0.21187220	     -0.00000000	      0.00000001	     25.68432594
      0.47150213	     -0.05498082	     -0.00045337	     -0.19682674	     -0.05762560	      0.88273905	     -0.00028513	     -0.21186221	     -0.00000000	      0.00000001	     25.71177066
      0.47266531	     -0.05496126	     -0.00045526	     -0.19680710	     -0.05762015	      0.88274020	     -0.00028546	     -0.21185351	     -0.00000000	      0.00000001	     25.77159277
      0.47382848	     -0.05494028	     -0.00045504	     -0.19678612	     -0.05761471	      0.88274135	     -0.00028580	     -0.21184455	     -0.00000000	      0.00000001	     25.81163181
      0.47532743	     -0.05491197	     -0.00045607	     -0.19675775	     -0.05760771	      0.88274284	     -0.00028625	     -0.21183261	     -0.00000000	      0.00000001	     25.89394064
      0.47682638	     -0.05488345	     -0.00045521	     -0.19672922	     -0.05760073	      0.88274433	     -0.00028671	     -0.21182024	     -0.00000000	      0.00000001	     25.94235169
      0.47799030	     -0.05486077	     -0.00045677	     -0.19670647	     -0.05759532	      0.88274550	     -0.00028707	     -0.21181035	     -0.00000000	      0.00000001	     26.01365870
      0.47915421	     -0.05483753	     -0.00045635	     -0.19668321	     -0.05758992	      0.88274666	     -0.00028745	     -0.21180022	     -0.00000000	      0.00000001	     26.05543406
      0.48068101	     -0.05480561	     -0.00045685	     -0.19665123	     -0.05758286	      0.88274819	     -0.00028795	     -0.21178655	     -0.00000000	      0.00000001	     26.14948376
      0.48220781	     -0.05477250	     -0.00045511	     -0.19661812	     -0.05757581	      0.88274972	     -0.00028847	     -0.21177243	     -0.00000000	      0.00000001	     26.21540154
      0.48331465	     -0.05474748	     -0.00045625	     -0.19659302	     -0.05757072	      0.88275082	     -0.00028886	     -0.21176191	     -0.00000000	      0.00000001	     26.29910898
      0.48442148	     -0.05472068	     -0.00045542	     -0.19656620	     -0.05756563	      0.88275193	     -0.00028925	     -0.21175114	     -0.00000000	      0.00000001	     26.36273907
      0.48604043	     -0.05467859	     -0.00045501	     -0.19652406	     -0.05755821	      0.88275355	     -0.00028983	     -0.21173486	     -0.00000000	      0.00000001	     26.48766717
      0.48740850	     -0.05463975	     -0.00045309	     -0.19648522	     -0.05755196	      0.88275491	     -0.00029034	     -0.21172059	     -0.00000000	      0.00000001	     26.56921886
      0.48877656	     -0.05459754	     -0.00045259	     -0.19644296	     -0.05754573	      0.88275628	     -0.00029086	     -0.21170580	     -0.00000000	      0.00000001	     26.69945288
      0.49014463	     -0.05455213	     -0.00044936	     -0.19639758	     -0.05753951	      0.88275764	     -0.00029138	     -0.21169044	     -0.00000000	      0.00000001	     26.77634325
      0.49151270	     -0.05450351	     -0.00044918	     -0.19634888	     -0.05753332	      0.88275900	     -0.00029192	     -0.21167451	     -0.00000000	      0.00000001	     26.93107386
      0.49266648	     -0.05446170	     -0.00044610	     -0.19630709	     -0.05752810	      0.88276015	     -0.00029239	     -0.21166066	     -0.00000000	      0.00000001	     26.96599700
      0.49382026	     -0.05441912	     -0.00044504	     -0.19626447	     -0.05752291	      0.88276130	     -0.00029286	     -0.21164647	     -0.00000000	      0.00000001	     27.07475607
      0.49531396	     -0.05436221	     -0.00044220	     -0.19620754	     -0.05751620	      0.88276279	     -0.00029348	     -0.21162760	     -0.00000000	      0.00000001	     27.18648236
      0.49680767	     -0.05430458	     -0.00044127	     -0.19614982	     -0.05750952	      0.88276427	     -0.00029412	     -0.21160818	     -0.00000000	      0.00000001	     27.36414461
      0.49795829	     -0.05426121	     -0.00043844	     -0.19610644	     -0.05750439	      0.88276542	     -0.00029462	     -0.21159290	     -0.00000000	      0.00000001	     27.40979368
      0.49910891	     -0.05421987	     -0.00043760	     -0.19606503	     -0.05749928	      0.88276656	     -0.00029513	     -0.21157741	     -0.00000000	      0.00000001	     27.51664430
      0.50063410	     -0.05416709	     -0.00043534	     -0.19601217	     -0.05749253	      0.88276809	     -0.00029582	     -0.21155664	     -0.00000000	      0.00000001	     27.62748978
      0.50215929	     -0.05411619	     -0.00043516	     -0.19596112	     -0.05748581	      0.88276961	     -0.00029652	     -0.21153566	     -0.00000000	      0.00000001	     27.81865688
      0.50325010	     -0.05408107	     -0.00043245	     -0.19592597	     -0.05748102	      0.88277070	     -0.00029703	     -0.21152057	     -0.00000000	      0.00000001	     27.83575563
      0.50434091	     -0.05404732	     -0.00043146	     -0.19589213	     -0.05747625	      0.88277178	     -0.00029755	     -0.21150541	     -0.00000001	      0.00000001	     27.93171187
      0.50596441	     -0.05400003	     -0.00042897	     -0.19584473	     -0.05746917	      0.88277340	     -0.00029834	     -0.21148281	     -0.00000001	      0.00000001	     28.04189091
      0.50732593	     -0.05396493	     -0.00042815	     -0.19580951	     -0.05746327	      0.88277476	     -0.00029901	     -0.21146387	     -0.00000001	      0.00000001	     28.16175590
      0.50868744	     -0.05393576	     -0.00042564	     -0.19578026	     -0.05745739	      0.88277611	     -0.00029970	     -0.21144508	     -0.00000001	      0.00000001	     28.19183703
      0.51004896	     -0.05391311	     -0.00042567	     -0.19575744	     -0.05745153	      0.88277745	     -0.00030040	     -0.21142656	     -0.00000001	      0.00000001	     28.32072609
      0.51126845	     -0.05389755	     -0.00042311	     -0.19574182	     -0.05744631	      0.88277864	     -0.00030103	     -0.21141027	     -0.00000001	      0.00000001	     28.30795314
      0.51248794	     -0.05388567	     -0.00042253	     -0.19572981	     -0.05744110	      0.88277982	     -0.00030168	     -0.21139431	     -0.00000001	      0.00000001	     28.39427766
      0.51370743	     -0.05387657	     -0.00042047	     -0.19572063	     -0.05743592	      0.88278099	     -0.00030233	     -0.21137867	     -0.00000001	      0.00000001	     28.41585125
      0.51526468	     -0.05386842	     -0.00041926	     -0.19571234	     -0.05742932	      0.88278245	     -0.00030319	     -0.21135913	     -0.00000001	      0.00000001	     28.52748839
      0.51650495	     -0.05386434	     -0.00041652	     -0.19570821	     -0.05742409	      0.88278360	     -0.00030388	     -0.21134390	     -0.00000001	      0.00000001	     28.51115027
      0.51774522	     -0.05386238	     -0.00041568	     -0.19570615	     -0.05741887	      0.88278471	     -0.00030458	     -0.21132894	     -0.00000001	      0.00000001	     28.59416604
      0.51898549	     -0.05386233	     -0.00041349	     -0.19570604	     -0.05741367	      0.88278580	     -0.00030529	     -0.21131424	     -0.00000001	      0.00000001	     28.59286959
      0.52052944	     -0.05386490	     -0.00041243	     -0.19570850	     -0.05740722	      0.88278712	     -0.00030619	     -0.21129628	     -0.00000001	      0.00000001	     28.68704607
      0.52175110	     -0.05386893	     -0.00040980	     -0.19571250	     -0.05740213	      0.88278811	     -0.00030691	     -0.21128232	     -0.00000001	      0.00000001	     28.63192088
      0.52297275	     -0.05387477	     -0.00040910	     -0.19571825	     -0.05739706	      0.88278908	     -0.00030765	     -0.21126858	     -0.00000001	      0.00000001	     28.69058442
      0.52419441	     -0.05388206	     -0.00040723	     -0.19572550	     -0.05739200	      0.88279000	     -0.00030839	     -0.21125505	     -0.00000001	      0.00000001	     28.66808363
      0.52580134	     -0.05389365	     -0.00040624	     -0.19573700	     -0.05738535	      0.88279114	     -0.00030939	     -0.21123756	     -0.00000001	      0.00000000	     28.73903468
      0.52701641	     -0.05390386	     -0.00040378	     -0.19574720	     -0.05738034	      0.88279196	     -0.00031015	     -0.21122454	     -0.00000001	      0.00000000	     28.65954177
      0.52823149	     -0.05391551	     -0.00040320	     -0.19575879	     -0.05737534	      0.88279273	     -0.00031092	     -0.21121170	     -0.00000001	      0.00000000	     28.70269487
      0.52969829	     -0.05393117	     -0.00040098	     -0.19577443	     -0.05736931	      0.88279358	     -0.00031186	     -0.21119643	     -0.00000001	      0.00000000	     28.64158056
      0.53101434	     -0.05394658	     -0.00040084	     -0.19578977	     -0.05736392	      0.88279429	     -0.00031272	     -0.21118294	     -0.00000001	      0.00000000	     28.71292238
      0.53233038	     -0.05396292	     -0.00039847	     -0.19580612	     -0.05735853	      0.88279494	     -0.00031359	     -0.21116962	     -0.00000001	      0.00000000	     28.61534029
      0.53364643	     -0.05398022	     -0.00039833	     -0.19582337	     -0.05735314	      0.88279552	     -0.00031447	     -0.21115648	     -0.00000001	      0.00000000	     28.69065602
      0.53496247	     -0.05399829	     -0.00039530	     -0.19584148	     -0.05734776	      0.88279603	     -0.00031536	     -0.21114350	     -0.00000001	      0.00000000	     28.56992594
      0.53627852	     -0.05401739	     -0.00039471	     -0.19586056	     -0.05734239	      0.88279648	     -0.00031625	     -0.21113067	     -0.00000001	      0.00000000	     28.64420660
      0.53759456	     -0.05403750	     -0.00039154	     -0.19588072	     -0.05733701	      0.88279687	     -0.00031716	     -0.21111800	     -0.00000001	      0.00000000	     28.51027929
      0.53891061	     -0.05405867	     -0.00039117	     -0.19590187	     -0.05733164	      0.88279718	     -0.00031807	     -0.21110548	     -0.00000001	      0.00000000	     28.60084246
      0.54022666	     -0.05408067	     -0.00038807	     -0.19592395	     -0.05732627	      0.88279743	     -0.00031900	     -0.21109311	     -0.00000001	      0.00000000	     28.45372577
      0.54154270	     -0.05410363	     -0.00038795	     -0.19594690	     -0.05732090	      0.88279762	     -0.00031993	     -0.21108089	     -0.00000001	      0.00000000	     28.55380561
      0.54285875	     -0.05412741	     -0.00038488	     -0.19597076	     -0.05731553	      0.88279773	     -0.00032087	     -0.21106882	     -0.00000001	      0.00000000	     28.39025862
      0.54417479	     -0.05415205	     -0.00038495	     -0.19599539	     -0.05731016	      0.88279778	     -0.00032181	     -0.21105690	     -0.00000001	      0.00000000	     28.49986722
      0.54549084	     -0.05417730	     -0.00038182	     -0.19602074	     -0.05730478	      0.88279777	     -0.00032276	     -0.21104513	     -0.00000001	     -0.00000000	     28.32310921
      0.54680688	     -0.05420337	     -0.00038195	     -0.19604682	     -0.05729940	      0.88279769	     -0.00032372	     -0.21103349	     -0.00000001	     -0.00000000	     28.43961423
      0.54812293	     -0.05423017	     -0.00037881	     -0.19607374	     -0.05729401	      0.88279754	     -0.00032469	     -0.21102199	     -0.00000001	     -0.00000000	     28.24623316
      0.54943897	     -0.05425780	     -0.00037916	     -0.19610138	     -0.05728861	      0.88279734	     -0.00032566	     -0.21101062	     -0.00000001	     -0.00000000	     28.37477339
      0.55075502	     -0.05428603	     -0.00037610	     -0.19612974	     -0.05728321	      0.88279707	     -0.00032663	     -0.21099938	     -0.00000001	     -0.00000000	     28.16794341
      0.55207106	     -0.05431386	     -0.00037704	     -0.19615759	     -0.05727779	      0.88279674	     -0.00032761	     -0.21098826	     -0.00000001	     -0.00000000	     28.30374337
      0.55338711	     -0.05434256	     -0.00037503	     -0.19618640	     -0.05727237	      0.88279636	     -0.00032859	     -0.21097731	     -0.00000001	     -0.00000000	     28.07188102
      0.55470316	     -0.05437191	     -0.00037621	     -0.19621576	     -0.05726693	      0.88279592	     -0.00032958	     -0.21096654	     -0.00000001	     -0.00000000	     28.20771128
      0.55588393	     -0.05439926	     -0.00037428	     -0.19624323	     -0.05726204	      0.88279548	     -0.00033047	     -0.21095705	     -0.00000001	     -0.00000000	     28.01085671
      0.55706470	     -0.05442716	     -0.00037445	     -0.19627119	     -0.05725714	      0.88279500	     -0.00033136	     -0.21094771	     -0.00000001	     -0.00000000	     28.03687517
      0.55851392	     -0.05446164	     -0.00037340	     -0.19630578	     -0.05725111	      0.88279435	     -0.00033245	     -0.21093643	     -0.00000001	     -0.00000000	     27.92031633
      0.55996314	     -0.05449739	     -0.00037428	     -0.19634160	     -0.05724506	      0.88279364	     -0.00033355	     -0.21092535	     -0.00000001	     -0.00000000	     27.99487165
      0.56117646	     -0.05452786	     -0.00037289	     -0.19637219	     -0.05723998	      0.88279300	     -0.00033447	     -0.21091621	     -0.00000001	     -0.00000000	     27.81269424
      0.56238978	     -0.05455880	     -0.00037347	     -0.19640321	     -0.05723488	      0.88279232	     -0.00033540	     -0.21090719	     -0.00000001	     -0.00000000	     27.83784687
      0.56360309	     -0.05459023	     -0.00037298	     -0.19643475	     -0.05722977	      0.88279161	     -0.00033632	     -0.21089827	     -0.00000001	     -0.00000000	     27.73948879
      0.56525922	     -0.05463382	     -0.00037375	     -0.19647846	     -0.05722275	      0.88279057	     -0.00033757	     -0.21088624	     -0.00000001	     -0.00000000	     27.75689157
      0.56649191	     -0.05466697	     -0.00037280	     -0.19651176	     -0.05721751	      0.88278976	     -0.00033851	     -0.21087739	     -0.00000001	     -0.00000000	     27.57714963
      0.56772461	     -0.05470098	     -0.00037363	     -0.19654586	     -0.05721225	      0.88278891	     -0.00033944	     -0.21086862	     -0.00000001	     -0.00000000	     27.58728014
      0.56920404	     -0.05474274	     -0.00037311	     -0.19658778	     -0.05720590	      0.88278785	     -0.00034056	     -0.21085822	     -0.00000001	     -0.00000001	     27.41892455
      0.57052162	     -0.05478066	     -0.00037448	     -0.19662581	     -0.05720022	      0.88278687	     -0.00034155	     -0.21084906	     -0.00000001	     -0.00000001	     27.46853067
      0.57183921	     -0.05481931	     -0.00037375	     -0.19666464	     -0.05719451	      0.88278585	     -0.00034253	     -0.21083999	     -0.00000001	     -0.00000001	     27.26504343
      0.57315679	     -0.05485891	     -0.00037521	     -0.19670435	     -0.05718877	      0.88278479	     -0.00034351	     -0.21083102	     -0.00000001	     -0.00000001	     27.30599444
      0.57447438	     -0.05489944	     -0.00037462	     -0.19674507	     -0.05718301	      0.88278370	     -0.00034449	     -0.21082215	     -0.00000001	     -0.00000001	     27.09388038
      0.57579196	     -0.05494100	     -0.00037618	     -0.19678676	     -0.05717721	      0.88278257	     -0.00034546	     -0.21081339	     -0.00000001	     -0.00000001	     27.12430185
      0.57710954	     -0.05498377	     -0.00037578	     -0.19682972	     -0.05717138	      0.88278142	     -0.00034641	     -0.21080475	     -0.00000001	     -0.00000001	     26.90488498
      0.57842713	     -0.05502799	     -0.00037753	     -0.19687409	     -0.05716551	      0.88278023	     -0.00034736	     -0.21079624	     -0.00000001	     -0.00000001	     26.92533442
      0.57974471	     -0.05507330	     -0.00037742	     -0.19691960	     -0.05715961	      0.88277901	     -0.00034830	     -0.21078788	     -0.00000001	     -0.00000001	     26.70572545
      0.58106229	     -0.05511941	     -0.00037930	     -0.19696586	     -0.05715367	      0.88277775	     -0.00034923	     -0.21077965	     -0.00000001	     -0.00000001	     26.71887422
      0.58237988	     -0.05516627	     -0.00037942	     -0.19701294	     -0.05714769	      0.88277647	     -0.00035015	     -0.21077156	     -0.00000001	     -0.00000001	     26.49865489
      0.58369746	     -0.05521392	     -0.00038143	     -0.19706075	     -0.05714168	      0.88277516	     -0.00035106	     -0.21076359	     -0.00000001	     -0.00000001	     26.49826222
      0.58501505	     -0.05526224	     -0.00038175	     -0.19710929	     -0.05713562	      0.88277381	     -0.00035195	     -0.21075575	     -0.00000001	     -0.00000001	     26.27475773
      0.58633263	     -0.05531133	     -0.00038383	     -0.19715856	     -0.05712952	      0.88277244	     -0.00035283	     -0.21074802	     -0.00000001	     -0.00000001	     26.26286127
      0.58765021	     -0.05536101	     -0.00038445	     -0.19720847	     -0.05712338	      0.88277103	     -0.00035369	     -0.21074040	     -0.00000001	     -0.00000001	     26.04481059
      0.58896780	     -0.05541105	     -0.00038674	     -0.19725870	     -0.05711719	      0.88276960	     -0.00035454	     -0.21073288	     -0.00000001	     -0.00000001	     26.02638396
      0.59028538	     -0.05546095	     -0.00038772	     -0.19730884	     -0.05711096	      0.88276813	     -0.00035538	     -0.21072545	     -0.00000001	     -0.00000001	     25.81788572
      0.59160297	     -0.05551033	     -0.00039021	     -0.19735842	     -0.05710467	      0.88276664	     -0.00035619	     -0.21071809	     -0.00000001	     -0.00000001	     25.79651683
      0.59292055	     -0.05555880	     -0.00039158	     -0.19740713	     -0.05709834	      0.88276512	     -0.00035699	     -0.21071078	     -0.00000001	     -0.00000001	     25.59746896
      0.59423813	     -0.05560584	     -0.00039430	     -0.19745439	     -0.05709196	      0.88276357	     -0.00035778	     -0.21070349	     -0.00000001	     -0.00000001	     25.57461716
      0.59582024	     -0.05565981	     -0.00039589	     -0.19750868	     -0.05708424	      0.88276167	     -0.00035869	     -0.21069471	     -0.00000001	     -0.00000001	     25.29091261
      0.59699854	     -0.05569821	     -0.00039922	     -0.19754726	     -0.05707843	      0.88276022	     -0.00035936	     -0.21068814	     -0.00000001	     -0.00000001	     25.37328320
      0.59817685	     -0.05573496	     -0.00040097	     -0.19758424	     -0.05707258	      0.88275876	     -0.00036000	     -0.21068153	     -0.00000001	     -0.00000001	     25.20156967
      0.59973668	     -0.05578102	     -0.00040477	     -0.19763056	     -0.05706478	      0.88275679	     -0.00036084	     -0.21067271	     -0.00000001	     -0.00000001	     25.18823715
      0.60129651	     -0.05582389	     -0.00040672	     -0.19767377	     -0.05705689	      0.88275479	     -0.00036164	     -0.21066381	     -0.00000001	     -0.00000001	     24.83829484
      0.60239824	     -0.05585209	     -0.00041067	     -0.19770214	     -0.05705128	      0.88275335	     -0.00036219	     -0.21065747	     -0.00000001	     -0.00000001	     24.99228050
      0.60349996	     -0.05587835	     -0.00041296	     -0.19772861	     -0.05704562	      0.88275190	     -0.00036273	     -0.21065108	     -0.00000001	     -0.00000001	     24.85879155
      0.60518491	     -0.05591456	     -0.00041750	     -0.19776512	     -0.05703690	      0.88274966	     -0.00036352	     -0.21064122	     -0.00000001	     -0.00000001	     24.83593892
      0.60658836	     -0.05594098	     -0.00042033	     -0.19779182	     -0.05702956	      0.88274776	     -0.00036416	     -0.21063291	     -0.00000001	     -0.00000001	     24.61907735
      0.60799181	     -0.05596424	     -0.00042495	     -0.19781531	     -0.05702215	      0.88274585	     -0.00036476	     -0.21062453	     -0.00000001	     -0.00000001	     24.74685560
      0.60939526	     -0.05598409	     -0.00042729	     -0.19783548	     -0.05701468	      0.88274392	     -0.00036535	     -0.21061607	     -0.00000001	     -0.00000001	     24.40392597
      0.61062306	     -0.05599854	     -0.00043179	     -0.19785011	     -0.05700810	      0.88274222	     -0.00036583	     -0.21060860	     -0.00000001	     -0.00000001	     24.59591378
      0.61185086	     -0.05601022	     -0.00043433	     -0.19786205	     -0.05700146	      0.88274051	     -0.00036630	     -0.21060108	     -0.00000001	     -0.00000001	     24.38689469
      0.61307866	     -0.05601922	     -0.00043799	     -0.19787127	     -0.05699477	      0.88273879	     -0.00036675	     -0.21059350	     -0.00000001	     -0.00000001	     24.41897507
      0.61475141	     -0.05602729	     -0.00044167	     -0.19787967	     -0.05698558	      0.88273644	     -0.00036733	     -0.21058308	     -0.00000001	     -0.00000001	     24.19151615
      0.61600684	     -0.05603030	     -0.00044598	     -0.19788289	     -0.05697862	      0.88273467	     -0.00036774	     -0.21057519	     -0.00000001	     -0.00000001	     24.35371293
      0.61726228	     -0.05603058	     -0.00044856	     -0.19788343	     -0.05697161	      0.88273290	     -0.00036813	     -0.21056725	     -0.00000001	     -0.00000001	     24.15711703
      0.61851771	     -0.05602823	     -0.00045220	     -0.19788130	     -0.05696455	      0.88273113	     -0.00036849	     -0.21055925	     -0.00000001	     -0.00000001	     24.20780548
      0.62016198	     -0.05602131	     -0.00045545	     -0.19787472	     -0.05695523	      0.88272881	     -0.00036894	     -0.21054869	     -0.00000001	     -0.00000001	     23.97654034
      0.62138998	     -0.05601313	     -0.00045944	     -0.19786673	     -0.05694821	      0.88272709	     -0.00036925	     -0.21054074	     -0.00000001	     -0.00000001	     24.15875235
      0.62261797	     -0.05600227	     -0.00046168	     -0.19785613	     -0.05694114	      0.88272537	     -0.00036954	     -0.21053272	     -0.00000001	     -0.00000001	     23.99227509
      0.62412973	     -0.05598570	     -0.00046578	     -0.19783981	     -0.05693238	      0.88272326	     -0.00036986	     -0.21052276	     -0.00000001	     -0.00000001	     24.10705421
      0.62547693	     -0.05596821	     -0.00046763	     -0.19782261	     -0.05692451	      0.88272140	     -0.00037013	     -0.21051379	     -0.00000001	     -0.00000001	     23.86032445
      0.62682413	     -0.05594846	     -0.00047149	     -0.19780308	     -0.05691658	      0.88271955	     -0.00037037	     -0.21050475	     -0.00000001	     -0.00000001	     24.05943593
      0.62817133	     -0.05592632	     -0.00047292	     -0.19778122	     -0.05690860	      0.88271772	     -0.00037058	     -0.21049564	     -0.00000001	     -0.00000001	     23.79337382
      0.62951853	     -0.05590191	     -0.00047669	     -0.19775702	     -0.05690057	      0.88271590	     -0.00037077	     -0.21048646	     -0.00000001	     -0.00000001	     24.03467965
      0.63086573	     -0.05587513	     -0.00047760	     -0.19773054	     -0.05689249	      0.88271411	     -0.00037093	     -0.21047720	     -0.00000001	     -0.00000001	     23.74255038
      0.63221293	     -0.05584616	     -0.00048134	     -0.19770176	     -0.05688435	      0.88271234	     -0.00037106	     -0.21046788	     -0.00000001	     -0.00000001	     24.03309565
      0.63356014	     -0.05581514	     -0.00048172	     -0.19767104	     -0.05687617	      0.88271059	     -0.00037117	     -0.21045847	     -0.00000001	     -0.00000001	     23.70387930
      0.63475287	     -0.05578608	     -0.00048476	     -0.19764215	     -0.05686888	      0.88270907	     -0.00037124	     -0.21045008	     -0.00000001	     -0.00000001	     23.93778169
      0.63594560	     -0.05575539	     -0.00048571	     -0.19761169	     -0.05686155	      0.88270757	     -0.00037130	     -0.21044164	     -0.00000001	     -0.00000001	     23.81124134
      0.63741362	     -0.05571548	     -0.00048816	     -0.19757201	     -0.05685248	      0.88270575	     -0.00037134	     -0.21043117	     -0.00000001	     -0.00000001	     23.92603333
      0.63888163	     -0.05567094	     -0.00048862	     -0.19752777	     -0.05684336	      0.88270397	     -0.00037135	     -0.21042057	     -0.00000001	     -0.00000001	     23.74374997
      0.64008618	     -0.05562883	     -0.00049088	     -0.19748583	     -0.05683583	      0.88270254	     -0.00037134	     -0.21041170	     -0.00000001	     -0.00000001	     23.97727716
      0.64129072	     -0.05558255	     -0.00049109	     -0.19743977	     -0.05682827	      0.88270113	     -0.00037130	     -0.21040259	     -0.00000001	     -0.00000001	     23.88806351
      0.64276930	     -0.05552073	     -0.00049246	     -0.19737819	     -0.05681894	      0.88269945	     -0.00037123	     -0.21039104	     -0.00000001	     -0.00000001	     24.03923490
      0.64424788	     -0.05545174	     -0.00049137	     -0.19730951	     -0.05680956	      0.88269782	     -0.00037114	     -0.21037902	     -0.00000001	     -0.00000001	     23.86863688
      0.64539873	     -0.05539294	     -0.00049259	     -0.19725086	     -0.05680223	      0.88269658	     -0.00037104	     -0.21036928	     -0.00000001	     -0.00000001	     24.11847390
      0.64654959	     -0.05532938	     -0.00049185	     -0.19718752	     -0.05679487	      0.88269537	     -0.00037093	     -0.21035918	     -0.00000001	     -0.00000001	     24.08822632
      0.64809275	     -0.05523793	     -0.00049176	     -0.19709631	     -0.05678496	      0.88269381	     -0.00037075	     -0.21034500	     -0.00000001	     -0.00000001	     24.25051633
      0.64963591	     -0.05514065	     -0.00048934	     -0.19699932	     -0.05677501	      0.88269231	     -0.00037053	     -0.21033012	     -0.00000001	     -0.00000001	     24.10983117
      0.65073458	     -0.05506886	     -0.00048982	     -0.19692765	     -0.05676790	      0.88269129	     -0.00037037	     -0.21031913	     -0.00000001	     -0.00000001	     24.36463226
      0.65183325	     -0.05499485	     -0.00048854	     -0.19685380	     -0.05676077	      0.88269030	     -0.00037018	     -0.21030782	     -0.00000001	     -0.00000001	     24.36796825
      0.65346630	     -0.05487992	     -0.00048748	     -0.19673907	     -0.05675015	      0.88268891	     -0.00036988	     -0.21029048	     -0.00000001	     -0.00000001	     24.55026653
      0.65482774	     -0.05478046	     -0.00048543	     -0.19663979	     -0.05674126	      0.88268782	     -0.00036960	     -0.21027553	     -0.00000001	     -0.00000001	     24.52922593
      0.65618918	     -0.05467790	     -0.00048508	     -0.19653734	     -0.05673236	      0.88268679	     -0.00036930	     -0.21026018	     -0.00000001	     -0.00000000	     24.79128273
      0.65755062	     -0.05457130	     -0.00048236	     -0.19643090	     -0.05672344	      0.88268583	     -0.00036898	     -0.21024443	     -0.00000001	     -0.00000000	     24.71635173
      0.65891206	     -0.05446103	     -0.00048227	     -0.19632069	     -0.05671451	      0.88268494	     -0.00036863	     -0.21022828	     -0.00000001	     -0.00000000	     25.09307741
      0.66006358	     -0.05436664	     -0.00047939	     -0.19622642	     -0.05670694	      0.88268424	     -0.00036832	     -0.21021434	     -0.00000001	     -0.00000000	     24.96846359
      0.66121509	     -0.05427125	     -0.00047836	     -0.19613107	     -0.05669938	      0.88268360	     -0.00036799	     -0.21020021	     -0.00000001	     -0.00000000	     25.15827495
      0.66269154	     -0.05414758	     -0.00047570	     -0.19600747	     -0.05668967	      0.88268286	     -0.00036755	     -0.21018183	     -0.00000001	     -0.00000000	     25.20912133
      0.66416800	     -0.05402215	     -0.00047479	     -0.19588205	     -0.05667996	      0.88268221	     -0.00036708	     -0.21016322	     -0.00000001	     -0.00000000	     25.56520607
      0.66530742	     -0.05392412	     -0.00047175	     -0.19578407	     -0.05667247	      0.88268177	     -0.00036670	     -0.21014874	     -0.00000001	     -0.00000000	     25.46942725
      0.66644685	     -0.05382645	     -0.00047053	     -0.19568637	     -0.05666498	      0.88268139	     -0.00036630	     -0.21013417	     -0.00000001	     -0.00000000	     25.66129019
      0.66795705	     -0.05369764	     -0.00046785	     -0.19555755	     -0.05665506	      0.88268097	     -0.00036575	     -0.21011484	     -0.00000001	     -0.00000000	     25.72662027
      0.66946725	     -0.05356940	     -0.00046736	     -0.19542920	     -0.05664516	      0.88268064	     -0.00036518	     -0.21009554	     -0.00000001	     -0.00000000	     26.13896456
      0.67054201	     -0.05347847	     -0.00046473	     -0.19533825	     -0.05663812	      0.88268047	     -0.00036475	     -0.21008187	     -0.00000001	     -0.00000000	     26.00932255
      0.67161677	     -0.05338716	     -0.00046380	     -0.19524685	     -0.05663110	      0.88268034	     -0.00036432	     -0.21006828	     -0.00000001	     -0.00000000	     26.18521103
      0.67322990	     -0.05324786	     -0.00046141	     -0.19510743	     -0.05662057	      0.88268024	     -0.00036364	     -0.21004798	     -0.00000001	     -0.00000000	     26.30103405
      0.67457528	     -0.05313013	     -0.00046045	     -0.19498955	     -0.05661182	      0.88268024	     -0.00036305	     -0.21003112	     -0.00000001	      0.00000000	     26.57520867
      0.67592065	     -0.05301237	     -0.00045780	     -0.19487167	     -0.05660308	      0.88268030	     -0.00036244	     -0.21001435	     -0.00000001	      0.00000000	     26.55470709
      0.67726602	     -0.05289597	     -0.00045761	     -0.19475506	     -0.05659438	      0.88268044	     -0.00036181	     -0.20999771	     -0.00000001	      0.00000000	     26.91572802
      0.67846589	     -0.05279271	     -0.00045522	     -0.19465166	     -0.05658664	      0.88268061	     -0.00036124	     -0.20998304	     -0.00000001	      0.00000000	     26.83971057
      0.67966575	     -0.05268894	     -0.00045480	     -0.19454768	     -0.05657893	      0.88268084	     -0.00036064	     -0.20996852	     -0.00000001	      0.00000000	     27.09569129
      0.68086561	     -0.05258542	     -0.00045313	     -0.19444398	     -0.05657124	      0.88268112	     -0.00036004	     -0.20995416	     -0.00000001	      0.00000000	     27.14399147
      0.68240314	     -0.05245391	     -0.00045258	     -0.19431215	     -0.05656143	      0.88268154	     -0.00035924	     -0.20993601	     -0.00000001	      0.00000000	     27.43938071
      0.68361284	     -0.05235094	     -0.00045056	     -0.19420897	     -0.05655375	      0.88268193	     -0.00035859	     -0.20992196	     -0.00000001	      0.00000000	     27.41981770
      0.68482254	     -0.05224771	     -0.00045034	     -0.19410546	     -0.05654610	      0.88268236	     -0.00035793	     -0.20990808	     -0.00000001	      0.00000000	     27.66234513
      0.68603223	     -0.05214310	     -0.00044879	     -0.19400060	     -0.05653849	      0.88268284	     -0.00035726	     -0.20989436	     -0.00000001	      0.00000000	     27.74773088
      0.68756950	     -0.05200774	     -0.00044808	     -0.19386485	     -0.05652887	      0.88268351	     -0.00035638	     -0.20987704	     -0.00000001	      0.00000000	     28.06066875
      0.68875270	     -0.05190158	     -0.00044558	     -0.19375845	     -0.05652150	      0.88268407	     -0.00035569	     -0.20986373	     -0.00000001	      0.00000000	     28.10638526
      0.68993591	     -0.05179398	     -0.00044463	     -0.19365054	     -0.05651418	      0.88268467	     -0.00035499	     -0.20985040	     -0.00000001	      0.00000000	     28.35091742
      0.69136143	     -0.05166281	     -0.00044156	     -0.19351904	     -0.05650542	      0.88268545	     -0.00035412	     -0.20983426	     -0.00000001	      0.00000000	     28.50742851
      0.69264080	     -0.05154521	     -0.00044026	     -0.19340107	     -0.05649761	      0.88268620	     -0.00035333	     -0.20981969	     -0.00000001	      0.00000000	     28.79450274
      0.69392018	     -0.05142896	     -0.00043660	     -0.19328451	     -0.05648985	      0.88268700	     -0.00035252	     -0.20980506	     -0.00000001	      0.00000000	     28.92247567
      0.69519955	     -0.05131397	     -0.00043518	     -0.19316913	     -0.05648215	      0.88268785	     -0.00035170	     -0.20979041	     -0.00000001	      0.00000000	     29.22194141
      0.69647893	     -0.05119918	     -0.00043114	     -0.19305400	     -0.05647451	      0.88268874	     -0.00035087	     -0.20977574	     -0.00000001	      0.00000000	     29.39002311
      0.69775830	     -0.05108518	     -0.00042947	     -0.19293958	     -0.05646694	      0.88268968	     -0.00035002	     -0.20976104	     -0.00000001	      0.00000001	     29.69650326
      0.69903767	     -0.05097160	     -0.00042463	     -0.19282565	     -0.05645942	      0.88269067	     -0.00034916	     -0.20974633	     -0.00000001	      0.00000001	     29.88083936
      0.70031705	     -0.05085968	     -0.00042296	     -0.19271326	     -0.05645198	      0.88269170	     -0.00034829	     -0.20973163	     -0.00000001	      0.00000001	     30.17954725
      0.70159642	     -0.05074925	     -0.00041768	     -0.19260246	     -0.05644461	      0.88269279	     -0.00034741	     -0.20971694	     -0.00000001	      0.00000001	     30.37136473
      0.70272243	     -0.05065482	     -0.00041604	     -0.19250760	     -0.05643818	      0.88269378	     -0.00034663	     -0.20970405	     -0.00000001	      0.00000001	     30.60990742
      0.70384843	     -0.05056323	     -0.00041258	     -0.19241561	     -0.05643180	      0.88269481	     -0.00034584	     -0.20969124	     -0.00000001	      0.00000001	     30.80952337
      0.70524795	     -0.05045328	     -0.00041008	     -0.19230510	     -0.05642396	      0.88269615	     -0.00034485	     -0.20967547	     -0.00000001	      0.00000001	     31.09969143
      0.70664746	     -0.05034724	     -0.00040593	     -0.19219853	     -0.05641622	      0.88269754	     -0.00034385	     -0.20965992	     -0.00000001	      0.00000001	     31.35136737
      0.70777981	     -0.05026362	     -0.00040476	     -0.19211440	     -0.05641002	      0.88269870	     -0.00034303	     -0.20964750	     -0.00000001	      0.00000001	     31.57784227
      0.70891216	     -0.05018109	     -0.00040159	     -0.19203140	     -0.05640389	      0.88269991	     -0.00034221	     -0.20963523	     -0.00000001	      0.00000001	     31.78035864
      0.71032557	     -0.05008053	     -0.00039906	     -0.19193021	     -0.05639633	      0.88270146	     -0.00034118	     -0.20962008	     -0.00000001	      0.00000001	     32.05422514
      0.71173898	     -0.04998297	     -0.00039433	     -0.19183207	     -0.05638888	      0.88270307	     -0.00034015	     -0.20960514	     -0.00000001	      0.00000001	     32.29858240
      0.71281694	     -0.04991097	     -0.00039311	     -0.19175954	     -0.05638326	      0.88270433	     -0.00033936	     -0.20959389	     -0.00000001	      0.00000001	     32.49143232
      0.71389490	     -0.04984089	     -0.00039000	     -0.19168898	     -0.05637772	      0.88270563	     -0.00033856	     -0.20958279	     -0.00000001	      0.00000001	     32.66511106
      0.71537806	     -0.04974901	     -0.00038709	     -0.19159638	     -0.05637019	      0.88270746	     -0.00033747	     -0.20956777	     -0.00000001	      0.00000001	     32.92433982
      0.71686122	     -0.04966154	     -0.00038259	     -0.19150823	     -0.05636279	      0.88270935	     -0.00033638	     -0.20955310	     -0.00000001	      0.00000001	     33.18063992
      0.71788778	     -0.04960368	     -0.00038214	     -0.19144979	     -0.05635774	      0.88271069	     -0.00033562	     -0.20954316	     -0.00000001	      0.00000001	     33.35432855
      0.71891435	     -0.04954712	     -0.00037987	     -0.19139272	     -0.05635276	      0.88271205	     -0.00033487	     -0.20953339	     -0.00000001	      0.00000001	     33.52058058
      0.72049857	     -0.04946284	     -0.00037735	     -0.19130760	     -0.05634519	      0.88271420	     -0.00033371	     -0.20951862	     -0.00000001	      0.00000001	     33.79292735
      0.72179854	     -0.04939650	     -0.00037415	     -0.19124060	     -0.05633910	      0.88271601	     -0.00033276	     -0.20950677	     -0.00000001	      0.00000001	     33.99196251
      0.72309850	     -0.04933450	     -0.00037289	     -0.19117786	     -0.05633310	      0.88271785	     -0.00033182	     -0.20949519	     -0.00000001	      0.00000001	     34.20379228
      0.72439846	     -0.04927657	     -0.00036936	     -0.19111926	     -0.05632722	      0.88271972	     -0.00033088	     -0.20948392	     -0.00000001	      0.00000001	     34.38153698
      0.72556359	     -0.04923017	     -0.00036902	     -0.19107215	     -0.05632204	      0.88272143	     -0.00033005	     -0.20947412	     -0.00000001	      0.00000001	     34.54913417
      0.72672872	     -0.04918822	     -0.00036653	     -0.19102956	     -0.05631694	      0.88272316	     -0.00032922	     -0.20946467	     -0.00000001	      0.00000001	     34.68697373
      0.72789384	     -0.04915197	     -0.00036585	     -0.19099261	     -0.05631193	      0.88272491	     -0.00032841	     -0.20945562	     -0.00000001	      0.00000001	     34.83459623
      0.72936341	     -0.04911341	     -0.00036368	     -0.19095320	     -0.05630574	      0.88272714	     -0.00032739	     -0.20944483	     -0.00000001	      0.00000001	     34.99615303
      0.73054280	     -0.04908934	     -0.00036426	     -0.19092836	     -0.05630087	      0.88272896	     -0.00032658	     -0.20943674	     -0.00000001	      0.00000001	     35.13136274
      0.73172220	     -0.04906962	     -0.00036304	     -0.19090794	     -0.05629609	      0.88273078	     -0.00032578	     -0.20942917	     -0.00000001	      0.00000001	     35.23776871
      0.73290159	     -0.04905561	     -0.00036369	     -0.19089316	     -0.05629141	      0.88273262	     -0.00032500	     -0.20942214	     -0.00000001	      0.00000001	     35.35281519
      0.73436337	     -0.04904325	     -0.00036281	     -0.19087990	     -0.05628573	      0.88273492	     -0.00032404	     -0.20941416	     -0.00000001	      0.00000001	     35.47395083
      0.73552346	     -0.04903852	     -0.00036429	     -0.19087440	     -0.05628132	      0.88273675	     -0.00032330	     -0.20940839	     -0.00000001	      0.00000001	     35.57286675
      0.73668354	     -0.04903590	     -0.00036358	     -0.19087106	     -0.05627701	      0.88273858	     -0.00032257	     -0.20940311	     -0.00000001	      0.00000001	     35.64372218
      0.73784363	     -0.04903698	     -0.00036432	     -0.19087139	     -0.05627278	      0.88274042	     -0.00032185	     -0.20939829	     -0.00000001	      0.00000001	     35.72999384
      0.73936373	     -0.04904148	     -0.00036359	     -0.19087496	     -0.05626737	      0.88274282	     -0.00032093	     -0.20939262	     -0.00000001	      0.00000001	     35.82277229
      0.74051546	     -0.04904928	     -0.00036527	     -0.19088199	     -0.05626338	      0.88274463	     -0.00032025	     -0.20938879	     -0.00000001	      0.00000001	     35.90628138
      0.74166719	     -0.04905819	     -0.00036483	     -0.19089020	     -0.05625947	      0.88274644	     -0.00031959	     -0.20938535	     -0.00000001	      0.00000001	     35.95644882
      0.74305667	     -0.04907362	     -0.00036633	     -0.19090473	     -0.05625486	      0.88274861	     -0.00031881	     -0.20938169	     -0.00000001	      0.00000001	     36.04118168
      0.74430242	     -0.04908870	     -0.00036542	     -0.19091908	     -0.05625085	      0.88275054	     -0.00031813	     -0.20937886	     -0.00000001	      0.00000001	     36.07582679
      0.74554817	     -0.04910861	     -0.00036742	     -0.19093818	     -0.05624693	      0.88275245	     -0.00031747	     -0.20937643	     -0.00000001	      0.00000001	     36.14798268
      0.74679392	     -0.04912860	     -0.00036660	     -0.19095744	     -0.05624311	      0.88275434	     -0.00031683	     -0.20937440	     -0.00000001	      0.00000001	     36.17753154
      0.74803967	     -0.04915376	     -0.00036917	     -0.19098178	     -0.05623938	      0.88275621	     -0.00031621	     -0.20937274	     -0.00000001	      0.00000001	     36.25041190
      0.74928543	     -0.04917817	     -0.00036854	     -0.19100547	     -0.05623576	      0.88275806	     -0.00031561	     -0.20937145	     -0.00000001	      0.00000001	     36.26844445
      0.75053118	     -0.04920799	     -0.00037151	     -0.19103448	     -0.05623223	      0.88275988	     -0.00031504	     -0.20937050	     -0.00000001	      0.00000001	     36.33500253
      0.75177693	     -0.04923601	     -0.00037110	     -0.19106179	     -0.05622880	      0.88276168	     -0.00031449	     -0.20936991	     -0.00000001	      0.00000001	     36.35291830
      0.75302268	     -0.04926973	     -0.00037481	     -0.19109468	     -0.05622547	      0.88276344	     -0.00031396	     -0.20936961	     -0.00000001	      0.00000001	     36.41934048
      0.75426843	     -0.04930060	     -0.00037477	     -0.19112485	     -0.05622222	      0.88276518	     -0.00031345	     -0.20936962	     -0.00000001	      0.00000001	     36.43117180
      0.75551418	     -0.04933787	     -0.00037919	     -0.19116129	     -0.05621908	      0.88276688	     -0.00031297	     -0.20936989	     -0.00000001	      0.00000001	     36.48817890
      0.75675993	     -0.04937160	     -0.00037944	     -0.19119433	     -0.05621602	      0.88276855	     -0.00031251	     -0.20937045	     -0.00000001	      0.00000001	     36.48874310
      0.75800569	     -0.04941264	     -0.00038460	     -0.19123453	     -0.05621306	      0.88277019	     -0.00031208	     -0.20937125	     -0.00000001	      0.00000001	     36.54133112
      0.75925144	     -0.04944896	     -0.00038528	     -0.19127016	     -0.05621018	      0.88277180	     -0.00031167	     -0.20937233	     -0.00000001	      0.00000001	     36.54604521
      0.76049719	     -0.04949317	     -0.00039134	     -0.19131351	     -0.05620740	      0.88277338	     -0.00031129	     -0.20937361	     -0.00000001	      0.00000001	     36.59661231
      0.76160823	     -0.04952781	     -0.00039263	     -0.19134753	     -0.05620500	      0.88277476	     -0.00031097	     -0.20937496	     -0.00000001	      0.00000001	     36.58399188
      0.76271928	     -0.04956721	     -0.00039680	     -0.19138621	     -0.05620266	      0.88277611	     -0.00031067	     -0.20937646	     -0.00000001	      0.00000001	     36.59409836
      0.76408809	     -0.04961375	     -0.00039981	     -0.19143196	     -0.05619989	      0.88277775	     -0.00031033	     -0.20937853	     -0.00000001	      0.00000001	     36.59468086
      0.76545691	     -0.04966511	     -0.00040544	     -0.19148244	     -0.05619721	      0.88277935	     -0.00031003	     -0.20938079	     -0.00000001	      0.00000001	     36.61275095
      0.76659258	     -0.04970382	     -0.00040701	     -0.19152054	     -0.05619508	      0.88278066	     -0.00030979	     -0.20938283	     -0.00000001	      0.00000001	     36.59661724
      0.76772825	     -0.04974721	     -0.00041123	     -0.19156323	     -0.05619301	      0.88278194	     -0.00030959	     -0.20938497	     -0.00000001	      0.00000001	     36.59123167
      0.76910080	     -0.04979709	     -0.00041401	     -0.19161236	     -0.05619061	      0.88278346	     -0.00030937	     -0.20938772	     -0.00000001	      0.00000001	     36.57631678
      0.77047335	     -0.04985251	     -0.00041955	     -0.19166695	     -0.05618832	      0.88278495	     -0.00030918	     -0.20939060	     -0.00000001	      0.00000001	     36.56872378
      0.77156962	     -0.04989210	     -0.00042046	     -0.19170599	     -0.05618656	      0.88278613	     -0.00030905	     -0.20939302	     -0.00000001	      0.00000001	     36.53267591
      0.77266590	     -0.04993642	     -0.00042385	     -0.19174968	     -0.05618486	      0.88278728	     -0.00030895	     -0.20939550	     -0.00000001	      0.00000001	     36.50688493
      0.77409165	     -0.04999239	     -0.00042640	     -0.19180491	     -0.05618275	      0.88278876	     -0.00030884	     -0.20939886	     -0.00000001	      0.00000001	     36.47621214
      0.77551741	     -0.05005386	     -0.00043163	     -0.19186557	     -0.05618075	      0.88279021	     -0.00030878	     -0.20940231	     -0.00000001	      0.00000001	     36.45466377
      0.77658444	     -0.05009517	     -0.00043227	     -0.19190639	     -0.05617932	      0.88279128	     -0.00030875	     -0.20940498	     -0.00000001	      0.00000001	     36.41603082
      0.77765148	     -0.05014124	     -0.00043540	     -0.19195189	     -0.05617795	      0.88279233	     -0.00030874	     -0.20940770	     -0.00000001	      0.00000001	     36.38323674
      0.77913853	     -0.05020390	     -0.00043820	     -0.19201382	     -0.05617614	      0.88279377	     -0.00030877	     -0.20941159	     -0.00000001	      0.00000001	     36.34278852
      0.78062559	     -0.05027246	     -0.00044380	     -0.19208158	     -0.05617444	      0.88279519	     -0.00030884	     -0.20941557	     -0.00000001	      0.00000001	     36.30596788
      0.78164664	     -0.05031446	     -0.00044432	     -0.19212313	     -0.05617333	      0.88279615	     -0.00030891	     -0.20941839	     -0.00000001	      0.00000001	     36.26026052
      0.78266769	     -0.05036111	     -0.00044728	     -0.19216927	     -0.05617227	      0.88279710	     -0.00030900	     -0.20942124	     -0.00000001	      0.00000001	     36.22005652
      0.78426112	     -0.05043276	     -0.00045065	     -0.19224018	     -0.05617072	      0.88279855	     -0.00030918	     -0.20942579	     -0.00000001	      0.00000001	     36.16497975
      0.78557037	     -0.05049492	     -0.00045488	     -0.19230170	     -0.05616954	      0.88279972	     -0.00030936	     -0.20942958	     -0.00000001	      0.00000001	     36.10863548
      0.78687963	     -0.05055360	     -0.00045672	     -0.19235982	     -0.05616843	      0.88280087	     -0.00030957	     -0.20943346	     -0.00000001	      0.00000001	     36.07009286
      0.78818888	     -0.05061844	     -0.00046173	     -0.19242401	     -0.05616740	      0.88280200	     -0.00030982	     -0.20943735	     -0.00000001	      0.00000001	     36.00355833
      0.78934949	     -0.05067031	     -0.00046271	     -0.19247543	     -0.05616655	      0.88280298	     -0.00031006	     -0.20944086	     -0.00000001	      0.00000001	     35.96433134
      0.79051010	     -0.05072727	     -0.00046644	     -0.19253186	     -0.05616575	      0.88280395	     -0.00031033	     -0.20944436	     -0.00000001	      0.00000001	     35.90160315
      0.79167071	     -0.05078144	     -0.00046838	     -0.19258557	     -0.05616502	      0.88280490	     -0.00031062	     -0.20944789	     -0.00000001	      0.00000001	     35.85705373
      0.79319478	     -0.05085632	     -0.00047281	     -0.19265979	     -0.05616413	      0.88280612	     -0.00031104	     -0.20945250	     -0.00000001	      0.00000001	     35.78256849
      0.79438408	     -0.05091118	     -0.00047393	     -0.19271424	     -0.05616351	      0.88280704	     -0.00031140	     -0.20945612	     -0.00000001	      0.00000001	     35.74154294
      0.79557339	     -0.05097074	     -0.00047755	     -0.19277330	     -0.05616294	      0.88280795	     -0.00031178	     -0.20945970	     -0.00000001	      0.00000001	     35.67154907
      0.79676269	     -0.05102748	     -0.00047942	     -0.19282961	     -0.05616243	      0.88280883	     -0.00031219	     -0.20946329	     -0.00000001	      0.00000001	     35.62423501
      0.79826327	     -0.05110281	     -0.00048384	     -0.19290436	     -0.05616185	      0.88280992	     -0.00031275	     -0.20946777	     -0.00000001	      0.00000000	     35.54606996
      0.79943622	     -0.05115766	     -0.00048474	     -0.19295885	     -0.05616146	      0.88281074	     -0.00031321	     -0.20947125	     -0.00000001	      0.00000000	     35.50475159
      0.80060917	     -0.05121703	     -0.00048809	     -0.19301779	     -0.05616112	      0.88281153	     -0.00031369	     -0.20947469	     -0.00000001	      0.00000000	     35.43360373
      0.80178213	     -0.05127387	     -0.00048981	     -0.19307426	     -0.05616082	      0.88281230	     -0.00031420	     -0.20947810	     -0.00000001	      0.00000000	     35.38546091
      0.80334630	     -0.05135321	     -0.00049397	     -0.19315307	     -0.05616049	      0.88281329	     -0.00031491	     -0.20948259	     -0.00000001	      0.00000000	     35.30363003
      0.80451716	     -0.05140890	     -0.00049459	     -0.19320844	     -0.05616030	      0.88281400	     -0.00031547	     -0.20948593	     -0.00000001	      0.00000000	     35.26206240
      0.80568802	     -0.05146862	     -0.00049755	     -0.19326780	     -0.05616015	      0.88281467	     -0.00031606	     -0.20948921	     -0.00000001	      0.00000000	     35.19400554
      0.80710846	     -0.05153733	     -0.00049888	     -0.19333614	     -0.05616002	      0.88281546	     -0.00031680	     -0.20949314	     -0.00000001	      0.00000000	     35.14427088
      0.80838012	     -0.05160275	     -0.00050250	     -0.19340117	     -0.05615995	      0.88281612	     -0.00031749	     -0.20949658	     -0.00000001	      0.00000000	     35.06955962
      0.80965178	     -0.05166318	     -0.00050301	     -0.19346133	     -0.05615993	      0.88281674	     -0.00031821	     -0.20949997	     -0.00000001	      0.00000000	     35.02659160
      0.81092343	     -0.05172856	     -0.00050670	     -0.19352634	     -0.05615995	      0.88281733	     -0.00031896	     -0.20950328	     -0.00000001	      0.00000000	     34.95269975
      0.81219509	     -0.05178838	     -0.00050697	     -0.19358592	     -0.05616001	      0.88281787	     -0.00031973	     -0.20950652	     -0.00000001	      0.00000000	     34.90824365
      0.81346674	     -0.05185315	     -0.00051063	     -0.19365036	     -0.05616011	      0.88281837	     -0.00032052	     -0.20950966	     -0.00000001	      0.00000000	     34.83683100
      0.81473840	     -0.05191177	     -0.00051063	     -0.19370877	     -0.05616024	      0.88281883	     -0.00032134	     -0.20951272	     -0.00000001	      0.00000000	     34.79043981
      0.81601006	     -0.05197509	     -0.00051417	     -0.19377178	     -0.05616042	      0.88281924	     -0.00032219	     -0.20951564	     -0.00000001	      0.00000000	     34.72308258
      0.81728171	     -0.05203212	     -0.00051387	     -0.19382864	     -0.05616062	      0.88281961	     -0.00032306	     -0.20951846	     -0.00000001	      0.00000000	     34.67126661
      0.81855337	     -0.05209384	     -0.00051728	     -0.19389008	     -0.05616085	      0.88281993	     -0.00032396	     -0.20952113	     -0.00000001	      0.00000000	     34.60867333
      0.81982503	     -0.05214933	     -0.00051678	     -0.19394544	     -0.05616112	      0.88282020	     -0.00032487	     -0.20952367	     -0.00000001	      0.00000000	     34.55232275
      0.82109668	     -0.05220941	     -0.00052049	     -0.19400525	     -0.05616141	      0.88282042	     -0.00032581	     -0.20952605	     -0.00000001	      0.00000000	     34.49788280
      0.82236834	     -0.05226328	     -0.00052025	     -0.19405900	     -0.05616173	      0.88282059	     -0.00032678	     -0.20952830	     -0.00000001	      0.00000000	     34.43339116
      0.82363999	     -0.05232145	     -0.00052382	     -0.19411693	     -0.05616208	      0.88282072	     -0.00032776	     -0.20953038	     -0.00000001	      0.00000000	     34.38593524
      0.82491165	     -0.05237326	     -0.00052294	     -0.19416867	     -0.05616244	      0.88282079	     -0.00032877	     -0.20953232	     -0.00000001	      0.00000000	     34.31730007
      0.82618331	     -0.05242969	     -0.00052594	     -0.19422490	     -0.05616283	      0.88282081	     -0.00032980	     -0.20953411	     -0.00000001	     -0.00000000	     34.27656911
      0.82745496	     -0.05248043	     -0.00052503	     -0.19427559	     -0.05616324	      0.88282077	     -0.00033084	     -0.20953579	     -0.00000001	     -0.00000000	     34.20351791
      0.82872662	     -0.05253450	     -0.00052778	     -0.19432950	     -0.05616367	      0.88282069	     -0.00033191	     -0.20953730	     -0.00000001	     -0.00000000	     34.17562911
      0.82999828	     -0.05258302	     -0.00052667	     -0.19437799	     -0.05616411	      0.88282056	     -0.00033300	     -0.20953866	     -0.00000001	     -0.00000000	     34.09452699
      0.83126993	     -0.05263447	     -0.00052907	     -0.19442931	     -0.05616458	      0.88282037	     -0.00033410	     -0.20953982	     -0.00000001	     -0.00000000	     34.07318111
      0.83254159	     -0.05268102	     -0.00052780	     -0.19447586	     -0.05616505	      0.88282013	     -0.00033522	     -0.20954081	     -0.00000001	     -0.00000000	     33.98432912
      0.83381324	     -0.05273021	     -0.00052989	     -0.19452495	     -0.05616554	      0.88281984	     -0.00033636	     -0.20954160	     -0.00000001	     -0.00000000	     33.97000779
      0.83508490	     -0.05277503	     -0.00052850	     -0.19456980	     -0.05616604	      0.88281949	     -0.00033751	     -0.20954221	     -0.00000001	     -0.00000000	     33.87379518
      0.83635656	     -0.05282229	     -0.00053029	     -0.19461699	     -0.05616655	      0.88281910	     -0.00033868	     -0.20954262	     -0.00000001	     -0.00000000	     33.86394575
      0.83762821	     -0.05286581	     -0.00052882	     -0.19466055	     -0.05616707	      0.88281865	     -0.00033987	     -0.20954285	     -0.00000001	     -0.00000000	     33.76074896
      0.83889987	     -0.05291137	     -0.00053034	     -0.19470607	     -0.05616760	      0.88281816	     -0.00034107	     -0.20954288	     -0.00000001	     -0.00000000	     33.75687831
      0.84017153	     -0.05295376	     -0.00052887	     -0.19474852	     -0.05616813	      0.88281761	     -0.00034228	     -0.20954274	     -0.00000001	     -0.00000000	     33.64663391
      0.84144318	     -0.05299780	     -0.00053017	     -0.19479255	     -0.05616867	      0.88281701	     -0.00034351	     -0.20954241	     -0.00000001	     -0.00000000	     33.64590011
      0.84271484	     -0.05303886	     -0.00052868	     -0.19483369	     -0.05616921	      0.88281636	     -0.00034474	     -0.20954192	     -0.00000001	     -0.00000000	     33.53088303
      0.84398649	     -0.05308081	     -0.00052969	     -0.19487564	     -0.05616975	      0.88281566	     -0.00034599	     -0.20954123	     -0.00000001	     -0.00000000	     33.53277889
      0.84525815	     -0.05311996	     -0.00052810	     -0.19491491	     -0.05617029	      0.88281492	     -0.00034725	     -0.20954035	     -0.00000001	     -0.00000000	     33.41054193
      0.84652981	     -0.05315962	     -0.00052875	     -0.19495460	     -0.05617084	      0.88281412	     -0.00034853	     -0.20953927	     -0.00000001	     -0.00000000	     33.41144903
      0.84780146	     -0.05319685	     -0.00052703	     -0.19499195	     -0.05617138	      0.88281328	     -0.00034981	     -0.20953799	     -0.00000001	     -0.00000000	     33.28456285
      0.84907312	     -0.05323453	     -0.00052736	     -0.19502969	     -0.05617192	      0.88281239	     -0.00035110	     -0.20953651	     -0.00000001	     -0.00000000	     33.28218316
      0.85034477	     -0.05327038	     -0.00052549	     -0.19506569	     -0.05617246	      0.88281145	     -0.00035240	     -0.20953483	     -0.00000001	     -0.00000001	     33.15188632
      0.85161643	     -0.05330659	     -0.00052544	     -0.19510199	     -0.05617299	      0.88281046	     -0.00035371	     -0.20953296	     -0.00000001	     -0.00000001	     33.14592759
      0.85288809	     -0.05334122	     -0.00052355	     -0.19513678	     -0.05617351	      0.88280943	     -0.00035502	     -0.20953091	     -0.00000001	     -0.00000001	     33.01777436
      0.85415974	     -0.05337618	     -0.00052336	     -0.19517185	     -0.05617403	      0.88280835	     -0.00035635	     -0.20952868	     -0.00000001	     -0.00000001	     33.01278041
      0.85543140	     -0.05340992	     -0.00052156	     -0.19520576	     -0.05617454	      0.88280723	     -0.00035768	     -0.20952628	     -0.00000001	     -0.00000001	     32.88813422
      0.85670306	     -0.05344368	     -0.00052125	     -0.19523964	     -0.05617504	      0.88280607	     -0.00035901	     -0.20952372	     -0.00000001	     -0.00000001	     32.88329635
      0.85797471	     -0.05347628	     -0.00051954	     -0.19527242	     -0.05617553	      0.88280486	     -0.00036035	     -0.20952100	     -0.00000001	     -0.00000001	     32.76458275
      0.85924637	     -0.05350867	     -0.00051918	     -0.19530496	     -0.05617601	      0.88280360	     -0.00036170	     -0.20951811	     -0.00000001	     -0.00000001	     32.75884962
      0.86077885	     -0.05354621	     -0.00051687	     -0.19534274	     -0.05617657	      0.88280204	     -0.00036333	     -0.20951443	     -0.00000001	     -0.00000001	     32.58592652
      0.86190981	     -0.05357404	     -0.00051746	     -0.19537067	     -0.05617697	      0.88280084	     -0.00036453	     -0.20951157	     -0.00000001	     -0.00000001	     32.64324474
      0.86304078	     -0.05360074	     -0.00051634	     -0.19539753	     -0.05617736	      0.88279961	     -0.00036574	     -0.20950859	     -0.00000001	     -0.00000001	     32.53679814
      0.86455395	     -0.05363556	     -0.00051639	     -0.19543253	     -0.05617786	      0.88279792	     -0.00036736	     -0.20950442	     -0.00000001	     -0.00000001	     32.53565903
      0.86591039	     -0.05366504	     -0.00051509	     -0.19546223	     -0.05617828	      0.88279635	     -0.00036882	     -0.20950049	     -0.00000001	     -0.00000001	     32.36565529
      0.86726683	     -0.05369380	     -0.00051654	     -0.19549112	     -0.05617869	      0.88279474	     -0.00037028	     -0.20949638	     -0.00000001	     -0.00000001	     32.48070476
      0.86844547	     -0.05371694	     -0.00051542	     -0.19551446	     -0.05617903	      0.88279330	     -0.00037155	     -0.20949267	     -0.00000001	     -0.00000001	     32.26543407
      0.86962410	     -0.05373855	     -0.00051668	     -0.19553619	     -0.05617935	      0.88279183	     -0.00037283	     -0.20948882	     -0.00000001	     -0.00000001	     32.30556258
      0.87080274	     -0.05375910	     -0.00051705	     -0.19555689	     -0.05617965	      0.88279032	     -0.00037410	     -0.20948487	     -0.00000001	     -0.00000001	     32.20031445
      0.87243524	     -0.05378556	     -0.00051924	     -0.19558351	     -0.05618004	      0.88278819	     -0.00037587	     -0.20947921	     -0.00000001	     -0.00000001	     32.25086228
      0.87364558	     -0.05380294	     -0.00051951	     -0.19560106	     -0.05618030	      0.88278657	     -0.00037719	     -0.20947489	     -0.00000001	     -0.00000001	     32.05170695
      0.87485591	     -0.05381885	     -0.00052169	     -0.19561708	     -0.05618055	      0.88278491	     -0.00037850	     -0.20947046	     -0.00000001	     -0.00000001	     32.11224101
      0.87606625	     -0.05383287	     -0.00052294	     -0.19563123	     -0.05618077	      0.88278323	     -0.00037982	     -0.20946592	     -0.00000001	     -0.00000001	     31.99841312
      0.87766497	     -0.05384886	     -0.00052633	     -0.19564736	     -0.05618103	      0.88278095	     -0.00038156	     -0.20945978	     -0.00000001	     -0.00000001	     32.09921558
      0.87885048	     -0.05385826	     -0.00052731	     -0.19565690	     -0.05618121	      0.88277923	     -0.00038284	     -0.20945513	     -0.00000001	     -0.00000001	     31.87515001
      0.88003599	     -0.05386603	     -0.00053011	     -0.19566476	     -0.05618136	      0.88277748	     -0.00038413	     -0.20945040	     -0.00000001	     -0.00000001	     31.94685222
      0.88150154	     -0.05387312	     -0.00053227	     -0.19567200	     -0.05618152	      0.88277528	     -0.00038572	     -0.20944447	     -0.00000001	     -0.00000001	     31.77387892
      0.88280700	     -0.05387720	     -0.00053602	     -0.19567615	     -0.05618163	      0.88277329	     -0.00038714	     -0.20943911	     -0.00000001	     -0.00000001	     31.93494516
      0.88411247	     -0.05387884	     -0.00053773	     -0.19567793	     -0.05618172	      0.88277127	     -0.00038855	     -0.20943369	     -0.00000001	     -0.00000001	     31.68474687
      0.88541793	     -0.05387863	     -0.00054189	     -0.19567777	     -0.05618178	      0.88276922	     -0.00038996	     -0.20942824	     -0.00000001	     -0.00000001	     31.89081762
      0.88672340	     -0.05387602	     -0.00054354	     -0.19567530	     -0.05618182	      0.88276714	     -0.00039136	     -0.20942275	     -0.00000001	     -0.00000001	     31.59576510
      0.88802887	     -0.05387119	     -0.00054796	     -0.19567052	     -0.05618183	      0.88276503	     -0.00039276	     -0.20941724	     -0.00000001	     -0.00000001	     31.85602688
      0.88933433	     -0.05386386	     -0.00054936	     -0.19566332	     -0.05618181	      0.88276289	     -0.00039415	     -0.20941170	     -0.00000001	     -0.00000001	     31.50950775
      0.89063980	     -0.05385471	     -0.00055401	     -0.19565420	     -0.05618177	      0.88276074	     -0.00039554	     -0.20940615	     -0.00000001	     -0.00000001	     31.82791772
      0.89179798	     -0.05384495	     -0.00055532	     -0.19564456	     -0.05618171	      0.88275880	     -0.00039676	     -0.20940123	     -0.00000001	     -0.00000001	     31.52038959
      0.89295616	     -0.05383404	     -0.00055861	     -0.19563369	     -0.05618163	      0.88275685	     -0.00039798	     -0.20939632	     -0.00000001	     -0.00000001	     31.62678710
      0.89438002	     -0.05381890	     -0.00056123	     -0.19561864	     -0.05618151	      0.88275442	     -0.00039946	     -0.20939032	     -0.00000001	     -0.00000001	     31.47502688
      0.89580387	     -0.05380199	     -0.00056559	     -0.19560177	     -0.05618135	      0.88275198	     -0.00040094	     -0.20938436	     -0.00000001	     -0.00000001	     31.69649455
      0.89698023	     -0.05378657	     -0.00056703	     -0.19558644	     -0.05618120	      0.88274994	     -0.00040215	     -0.20937949	     -0.00000001	     -0.00000001	     31.43248545
      0.89815659	     -0.05376996	     -0.00057026	     -0.19556985	     -0.05618103	      0.88274788	     -0.00040336	     -0.20937467	     -0.00000001	     -0.00000001	     31.54876222
      0.89958770	     -0.05374800	     -0.00057263	     -0.19554798	     -0.05618080	      0.88274536	     -0.00040481	     -0.20936888	     -0.00000001	     -0.00000001	     31.40041340
      0.90101881	     -0.05372432	     -0.00057688	     -0.19552431	     -0.05618054	      0.88274282	     -0.00040625	     -0.20936316	     -0.00000001	     -0.00000001	     31.66588488
      0.90215069	     -0.05370448	     -0.00057791	     -0.19550454	     -0.05618031	      0.88274080	     -0.00040738	     -0.20935870	     -0.00000001	     -0.00000001	     31.40208968
      0.90328257	     -0.05368385	     -0.00058068	     -0.19548394	     -0.05618006	      0.88273877	     -0.00040849	     -0.20935430	     -0.00000001	     -0.00000001	     31.50258939
      0.90477084	     -0.05365560	     -0.00058305	     -0.19545574	     -0.05617971	      0.88273608	     -0.00040995	     -0.20934861	     -0.00000001	     -0.00000001	     31.39835143
      0.90625912	     -0.05362618	     -0.00058723	     -0.19542631	     -0.05617932	      0.88273338	     -0.00041139	     -0.20934306	     -0.00000001	     -0.00000001	     31.68009279
      0.90735156	     -0.05360378	     -0.00058800	     -0.19540397	     -0.05617902	      0.88273138	     -0.00041243	     -0.20933907	     -0.00000001	     -0.00000001	     31.42255037
      0.90844400	     -0.05358090	     -0.00059043	     -0.19538109	     -0.05617870	      0.88272938	     -0.00041347	     -0.20933517	     -0.00000001	     -0.00000001	     31.50797074
      0.91000467	     -0.05354766	     -0.00059285	     -0.19534788	     -0.05617822	      0.88272650	     -0.00041493	     -0.20932974	     -0.00000001	     -0.00000001	     31.43728251
      0.91133698	     -0.05351906	     -0.00059608	     -0.19531926	     -0.05617779	      0.88272404	     -0.00041616	     -0.20932528	     -0.00000001	     -0.00000001	     31.59685961
      0.91266928	     -0.05349024	     -0.00059758	     -0.19529046	     -0.05617733	      0.88272156	     -0.00041738	     -0.20932099	     -0.00000001	     -0.00000001	     31.42857866
      0.91400159	     -0.05346124	     -0.00060131	     -0.19526140	     -0.05617685	      0.88271907	     -0.00041857	     -0.20931688	     -0.00000001	     -0.00000001	     31.67935992
      0.91533390	     -0.05343186	     -0.00060222	     -0.19523206	     -0.05617635	      0.88271658	     -0.00041976	     -0.20931297	     -0.00000001	     -0.00000001	     31.40828488
      0.91647849	     -0.05340633	     -0.00060558	     -0.19520646	     -0.05617590	      0.88271443	     -0.00042076	     -0.20930976	     -0.00000001	     -0.00000001	     31.64782006
      0.91762307	     -0.05338040	     -0.00060694	     -0.19518053	     -0.05617544	      0.88271227	     -0.00042175	     -0.20930671	     -0.00000001	     -0.00000001	     31.54133279
      0.91906086	     -0.05334759	     -0.00060973	     -0.19514766	     -0.05617484	      0.88270956	     -0.00042297	     -0.20930307	     -0.00000001	     -0.00000001	     31.65056644
      0.92049864	     -0.05331482	     -0.00061045	     -0.19511490	     -0.05617422	      0.88270683	     -0.00042417	     -0.20929969	     -0.00000001	     -0.00000001	     31.42694925
      0.92164483	     -0.05328935	     -0.00061304	     -0.19508937	     -0.05617370	      0.88270465	     -0.00042512	     -0.20929719	     -0.00000001	     -0.00000001	     31.62723354
      0.92279102	     -0.05326556	     -0.00061390	     -0.19506556	     -0.05617317	      0.88270247	     -0.00042605	     -0.20929489	     -0.00000001	     -0.00000001	     31.49657572
      0.92425407	     -0.05323999	     -0.00061663	     -0.19503991	     -0.05617248	      0.88269968	     -0.00042721	     -0.20929238	     -0.00000001	     -0.00000001	     31.57786851
      0.92571712	     -0.05322181	     -0.00061800	     -0.19502168	     -0.05617177	      0.88269687	     -0.00042836	     -0.20929053	     -0.00000001	     -0.00000001	     31.27018282
      0.92682030	     -0.05321321	     -0.00062163	     -0.19501294	     -0.05617122	      0.88269475	     -0.00042921	     -0.20928969	     -0.00000001	     -0.00000001	     31.46554352
      0.92792347	     -0.05320900	     -0.00062383	     -0.19500865	     -0.05617065	      0.88269262	     -0.00043005	     -0.20928940	     -0.00000001	     -0.00000001	     31.31717687
      0.92945745	     -0.05321121	     -0.00062855	     -0.19501066	     -0.05616985	      0.88268965	     -0.00043119	     -0.20929007	     -0.00000001	     -0.00000001	     31.33542001
      0.93099142	     -0.05322206	     -0.00063204	     -0.19502136	     -0.05616903	      0.88268666	     -0.00043231	     -0.20929213	     -0.00000001	     -0.00000001	     30.95302017
      0.93205382	     -0.05323384	     -0.00063706	     -0.19503296	     -0.05616844	      0.88268457	     -0.00043306	     -0.20929442	     -0.00000001	     -0.00000001	     31.15883441
      0.93311622	     -0.05324873	     -0.00064061	     -0.19504770	     -0.05616784	      0.88268247	     -0.00043381	     -0.20929743	     -0.00000001	     -0.00000001	     31.00275767
      0.93474924	     -0.05327857	     -0.00064731	     -0.19507728	     -0.05616690	      0.88267922	     -0.00043493	     -0.20930354	     -0.00000001	     -0.00000001	     30.94594421
      0.93610163	     -0.05330922	     -0.00065210	     -0.19510774	     -0.05616609	      0.88267650	     -0.00043583	     -0.20930999	     -0.00000001	     -0.00000001	     30.65352923
      0.93745403	     -0.05334500	     -0.00065872	     -0.19514328	     -0.05616527	      0.88267375	     -0.00043671	     -0.20931774	     -0.00000001	     -0.00000001	     30.72946621
      0.93880642	     -0.05338511	     -0.00066315	     -0.19518322	     -0.05616442	      0.88267097	     -0.00043756	     -0.20932680	     -0.00000001	     -0.00000001	     30.27693179
      0.94001346	     -0.05342426	     -0.00066932	     -0.19522215	     -0.05616365	      0.88266847	     -0.00043830	     -0.20933598	     -0.00000001	     -0.00000001	     30.38470275
      0.94122050	     -0.05346732	     -0.00067346	     -0.19526506	     -0.05616285	      0.88266594	     -0.00043902	     -0.20934619	     -0.00000001	     -0.00000001	     30.03484875
      0.94242754	     -0.05351436	     -0.00067875	     -0.19531193	     -0.05616204	      0.88266339	     -0.00043972	     -0.20935746	     -0.00000001	     -0.00000001	     29.95533958
      0.94398887	     -0.05357996	     -0.00068389	     -0.19537737	     -0.05616095	      0.88266004	     -0.00044059	     -0.20937359	     -0.00000001	     -0.00000001	     29.54104634
      0.94522543	     -0.05363444	     -0.00068891	     -0.19543170	     -0.05616007	      0.88265736	     -0.00044125	     -0.20938759	     -0.00000001	     -0.00000001	     29.54952350
      0.94646199	     -0.05369054	     -0.00069170	     -0.19548773	     -0.05615916	      0.88265466	     -0.00044189	     -0.20940259	     -0.00000001	     -0.00000002	     29.17764832
      0.94769855	     -0.05374815	     -0.00069540	     -0.19554526	     -0.05615823	      0.88265192	     -0.00044250	     -0.20941856	     -0.00000001	     -0.00000002	     29.06951355
      0.94923656	     -0.05382045	     -0.00069833	     -0.19561752	     -0.05615704	      0.88264848	     -0.00044322	     -0.20943970	     -0.00000001	     -0.00000002	     28.64770420
      0.95045943	     -0.05388073	     -0.00070236	     -0.19567773	     -0.05615606	      0.88264572	     -0.00044377	     -0.20945751	     -0.00000001	     -0.00000002	     28.61592239
      0.95168231	     -0.05394333	     -0.00070443	     -0.19574032	     -0.05615505	      0.88264294	     -0.00044429	     -0.20947619	     -0.00000001	     -0.00000002	     28.27291465
      0.95290518	     -0.05400805	     -0.00070746	     -0.19580501	     -0.05615401	      0.88264013	     -0.00044479	     -0.20949572	     -0.00000001	     -0.00000002	     28.13943440
      0.95450294	     -0.05409448	     -0.00070963	     -0.19589149	     -0.05615261	      0.88263644	     -0.00044540	     -0.20952244	     -0.00000001	     -0.00000002	     27.75266125
      0.95572277	     -0.05416053	     -0.00071253	     -0.19595755	     -0.05615151	      0.88263360	     -0.00044583	     -0.20954366	     -0.00000001	     -0.00000002	     27.70922438
      0.95694261	     -0.05422682	     -0.00071333	     -0.19602392	     -0.05615038	      0.88263075	     -0.00044623	     -0.20956550	     -0.00000001	     -0.00000002	     27.41858411
      0.95816244	     -0.05429261	     -0.00071480	     -0.19608979	     -0.05614921	      0.88262789	     -0.00044661	     -0.20958790	     -0.00000001	     -0.00000002	     27.28898324
      0.95980659	     -0.05437933	     -0.00071484	     -0.19617669	     -0.05614758	      0.88262402	     -0.00044708	     -0.20961879	     -0.00000001	     -0.00000002	     26.96856272
      0.96102026	     -0.05444196	     -0.00071617	     -0.19623943	     -0.05614634	      0.88262116	     -0.00044739	     -0.20964199	     -0.00000001	     -0.00000002	     26.92159861
      0.96223393	     -0.05450319	     -0.00071557	     -0.19630084	     -0.05614506	      0.88261830	     -0.00044767	     -0.20966543	     -0.00000001	     -0.00000002	     26.70321664
      0.96372342	     -0.05457646	     -0.00071604	     -0.19637432	     -0.05614343	      0.88261480	     -0.00044798	     -0.20969444	     -0.00000001	     -0.00000002	     26.60172536
      0.96505057	     -0.05463920	     -0.00071451	     -0.19643732	     -0.05614194	      0.88261169	     -0.00044822	     -0.20972038	     -0.00000001	     -0.00000002	     26.38520663
      0.96637772	     -0.05469880	     -0.00071496	     -0.19649711	     -0.05614040	      0.88260861	     -0.00044843	     -0.20974629	     -0.00000001	     -0.00000002	     26.35198852
      0.96770488	     -0.05475419	     -0.00071277	     -0.19655281	     -0.05613881	      0.88260555	     -0.00044861	     -0.20977205	     -0.00000001	     -0.00000002	     26.18304945
      0.96903203	     -0.05480486	     -0.00071262	     -0.19660372	     -0.05613717	      0.88260252	     -0.00044875	     -0.20979750	     -0.00000001	     -0.00000002	     26.16169412
      0.97035918	     -0.05485066	     -0.00070943	     -0.19664987	     -0.05613548	      0.88259953	     -0.00044886	     -0.20982251	     -0.00000001	     -0.00000002	     26.03202939
      0.97168633	     -0.05489184	     -0.00070849	     -0.19669134	     -0.05613374	      0.88259659	     -0.00044894	     -0.20984697	     -0.00000001	     -0.00000001	     26.00899511
      0.97301349	     -0.05492859	     -0.00070419	     -0.19672849	     -0.05613194	      0.88259371	     -0.00044898	     -0.20987078	     -0.00000001	     -0.00000001	     25.90959474
      0.97434064	     -0.05496157	     -0.00070234	     -0.19676180	     -0.05613010	      0.88259089	     -0.00044900	     -0.20989387	     -0.00000001	     -0.00000001	     25.87935319
      0.97566779	     -0.05499116	     -0.00069772	     -0.19679182	     -0.05612820	      0.88258814	     -0.00044898	     -0.20991619	     -0.00000001	     -0.00000001	     25.80409837
      0.97699495	     -0.05501807	     -0.00069632	     -0.19681906	     -0.05612625	      0.88258547	     -0.00044893	     -0.20993772	     -0.00000001	     -0.00000001	     25.76387994
      0.97832210	     -0.05504251	     -0.00069136	     -0.19684394	     -0.05612425	      0.88258288	     -0.00044885	     -0.20995844	     -0.00000001	     -0.00000001	     25.70533365
      0.97951367	     -0.05506171	     -0.00069009	     -0.19686342	     -0.05612241	      0.88258063	     -0.00044876	     -0.20997636	     -0.00000001	     -0.00000001	     25.65480543
      0.98070524	     -0.05507968	     -0.00068682	     -0.19688176	     -0.05612053	      0.88257847	     -0.00044864	     -0.20999365	     -0.00000001	     -0.00000001	     25.60688833
      0.98215211	     -0.05509912	     -0.00068423	     -0.19690159	     -0.05611818	      0.88257594	     -0.00044847	     -0.21001380	     -0.00000001	     -0.00000001	     25.55708548
      0.98359899	     -0.05511568	     -0.00067908	     -0.19691861	     -0.05611577	      0.88257355	     -0.00044826	     -0.21003298	     -0.00000001	     -0.00000001	     25.50793482
      0.98481613	     -0.05512522	     -0.00067731	     -0.19692847	     -0.05611370	      0.88257164	     -0.00044806	     -0.21004839	     -0.00000001	     -0.00000001	     25.44447418
      0.98603326	     -0.05513478	     -0.00067344	     -0.19693842	     -0.05611158	      0.88256983	     -0.00044784	     -0.21006322	     -0.00000001	     -0.00000001	     25.39067345
      0.98725040	     -0.05514313	     -0.00067084	     -0.19694711	     -0.05610941	      0.88256811	     -0.00044759	     -0.21007748	     -0.00000001	     -0.00000001	     25.34897992
      0.98890329	     -0.05515112	     -0.00066591	     -0.19695561	     -0.05610640	      0.88256596	     -0.00044722	     -0.21009586	     -0.00000001	     -0.00000001	     25.30844607
      0.99013689	     -0.05515391	     -0.00066381	     -0.19695873	     -0.05610410	      0.88256448	     -0.00044692	     -0.21010878	     -0.00000001	     -0.00000001	     25.27758118
      0.99137050	     -0.05515322	     -0.00065978	     -0.19695844	     -0.05610176	      0.88256311	     -0.00044660	     -0.21012098	     -0.00000001	     -0.00000001	     25.25058946
      0.99260410	     -0.05514857	     -0.00065669	     -0.19695415	     -0.05609936	      0.88256185	     -0.00044625	     -0.21013237	     -0.00000001	     -0.00000001	     25.23078146
      0.99425416	     -0.05513519	     -0.00065065	     -0.19694132	     -0.05609609	      0.88256035	     -0.00044576	     -0.21014626	     -0.00000001	     -0.00000001	     25.22231588
      0.99546744	     -0.05512070	     -0.00064764	     -0.19692719	     -0.05609363	      0.88255937	     -0.00044537	     -0.21015542	     -0.00000001	     -0.00000001	     25.20935946
      0.99668072	     -0.05510257	     -0.00064266	     -0.19690948	     -0.05609113	      0.88255851	     -0.00044496	     -0.21016365	     -0.00000001	     -0.00000000	     25.20417241
      0.99818373	     -0.05507516	     -0.00063768	     -0.19688253	     -0.05608797	      0.88255760	     -0.00044443	     -0.21017254	     -0.00000001	     -0.00000000	     25.20790979
      0.99951800	     -0.05504594	     -0.00063116	     -0.19685381	     -0.05608511	      0.88255694	     -0.00044393	     -0.21017919	     -0.00000001	     -0.00000000	     25.22463311
      1.00085227	     -0.05501291	     -0.00062665	     -0.19682118	     -0.05608220	      0.88255641	     -0.00044341	     -0.21018467	     -0.00000001	     -0.00000000	     25.23311772
      1.00218654	     -0.05497727	     -0.00061961	     -0.19678603	     -0.05607924	      0.88255601	     -0.00044286	     -0.21018900	     -0.00000001	     -0.00000000	     25.26142502
      1.00352081	     -0.05493952	     -0.00061540	     -0.19674866	     -0.05607623	      0.88255575	     -0.00044230	     -0.21019221	     -0.00000001	     -0.00000000	     25.28633640
      1.00485509	     -0.05489914	     -0.00060868	     -0.19670874	     -0.05607317	      0.88255563	     -0.00044171	     -0.21019435	     -0.00000001	     -0.00000000	     25.35488168
      1.00618936	     -0.05485597	     -0.00060529	     -0.19666591	     -0.05607006	      0.88255563	     -0.00044110	     -0.21019541	     -0.00000001	      0.00000000	     25.39605244
      1.00752363	     -0.05480754	     -0.00059844	     -0.19661793	     -0.05606691	      0.88255577	     -0.00044047	     -0.21019538	     -0.00000001	      0.00000000	     25.49351354
      1.00885790	     -0.05475322	     -0.00059514	     -0.19656392	     -0.05606371	      0.88255604	     -0.00043982	     -0.21019416	     -0.00000001	      0.00000000	     25.56328206
      1.01003662	     -0.05469980	     -0.00058949	     -0.19651088	     -0.05606085	      0.88255638	     -0.00043922	     -0.21019206	     -0.00000001	      0.00000000	     25.68500960
      1.01121533	     -0.05464130	     -0.00058641	     -0.19645265	     -0.05605795	      0.88255681	     -0.00043862	     -0.21018892	     -0.00000001	      0.00000000	     25.80232270
      1.01267847	     -0.05456087	     -0.00058161	     -0.19637258	     -0.05605431	      0.88255750	     -0.00043785	     -0.21018355	     -0.00000001	      0.00000000	     25.99697961
      1.01414160	     -0.05447059	     -0.00057895	     -0.19628258	     -0.05605061	      0.88255833	     -0.00043705	     -0.21017645	     -0.00000001	      0.00000000	     26.18677028
      1.01532987	     -0.05438954	     -0.00057443	     -0.19620184	     -0.05604758	      0.88255912	     -0.00043639	     -0.21016934	     -0.00000001	      0.00000000	     26.36979334
      1.01651814	     -0.05430226	     -0.00057188	     -0.19611477	     -0.05604452	      0.88256001	     -0.00043572	     -0.21016098	     -0.00000001	      0.00000001	     26.54773141
      1.01799226	     -0.05418537	     -0.00056731	     -0.19599819	     -0.05604069	      0.88256125	     -0.00043487	     -0.21014886	     -0.00000001	      0.00000001	     26.81705269
      1.01946638	     -0.05405779	     -0.00056492	     -0.19587082	     -0.05603682	      0.88256265	     -0.00043400	     -0.21013477	     -0.00000001	      0.00000001	     27.11240718
      1.02059028	     -0.05395260	     -0.00056040	     -0.19576587	     -0.05603384	      0.88256382	     -0.00043332	     -0.21012265	     -0.00000000	      0.00000001	     27.35009529
      1.02171417	     -0.05384113	     -0.00055759	     -0.19565457	     -0.05603085	      0.88256508	     -0.00043264	     -0.21010932	     -0.00000000	      0.00000001	     27.59913716
      1.02326276	     -0.05367862	     -0.00055242	     -0.19549231	     -0.05602670	      0.88256697	     -0.00043168	     -0.21008897	     -0.00000000	      0.00000001	     27.97625814
      1.02481134	     -0.05350568	     -0.00054938	     -0.19531952	     -0.05602253	      0.88256903	     -0.00043070	     -0.21006636	     -0.00000000	      0.00000001	     28.40537273
      1.02586930	     -0.05338086	     -0.00054459	     -0.19519488	     -0.05601967	      0.88257055	     -0.00043003	     -0.21004960	     -0.00000000	      0.00000001	     28.68438801
      1.02692727	     -0.05325100	     -0.00054143	     -0.19506513	     -0.05601680	      0.88257214	     -0.00042934	     -0.21003179	     -0.00000000	      0.00000001	     28.99459925
      1.02859151	     -0.05303755	     -0.00053549	     -0.19485184	     -0.05601227	      0.88257482	     -0.00042826	     -0.21000165	     -0.00000000	      0.00000001	     29.52213242
      1.02993586	     -0.05285718	     -0.00053183	     -0.19467155	     -0.05600861	      0.88257714	     -0.00042736	     -0.20997545	     -0.00000000	      0.00000001	     29.98660615
      1.03128020	     -0.05266965	     -0.00052643	     -0.19448411	     -0.05600495	      0.88257959	     -0.00042646	     -0.20994763	     -0.00000000	      0.00000001	     30.46410706
      1.03262455	     -0.05247618	     -0.00052331	     -0.19429064	     -0.05600129	      0.88258217	     -0.00042555	     -0.20991823	     -0.00000000	      0.00000001	     30.97701552
      1.03382326	     -0.05229961	     -0.00051795	     -0.19411412	     -0.05599803	      0.88258459	     -0.00042473	     -0.20989074	     -0.00000000	      0.00000001	     31.40759119
      1.03502196	     -0.05211938	     -0.00051456	     -0.19393387	     -0.05599478	      0.88258712	     -0.00042391	     -0.20986211	     -0.00000000	      0.00000001	     31.87988786
      1.03622066	     -0.05193509	     -0.00050972	     -0.19374957	     -0.05599154	      0.88258974	     -0.00042308	     -0.20983237	     -0.00000000	      0.00000002	     32.35570986
      1.03772800	     -0.05169840	     -0.00050522	     -0.19351278	     -0.05598749	      0.88259320	     -0.00042202	     -0.20979346	     -0.00000000	      0.00000002	     33.00507033
      1.03892329	     -0.05150779	     -0.00049983	     -0.19332213	     -0.05598430	      0.88259605	     -0.00042118	     -0.20976147	     -0.00000000	      0.00000002	     33.48981577
      1.04011858	     -0.05131557	     -0.00049631	     -0.19312977	     -0.05598112	      0.88259900	     -0.00042033	     -0.20972855	     -0.00000000	      0.00000002	     34.00916215
      1.04131387	     -0.05112216	     -0.00049144	     -0.19293626	     -0.05597798	      0.88260205	     -0.00041948	     -0.20969477	     -0.00000000	      0.00000002	     34.50986243
      1.04282990	     -0.05087618	     -0.00048676	     -0.19269004	     -0.05597402	      0.88260605	     -0.00041840	     -0.20965080	     -0.00000000	      0.00000002	     35.18427001
      1.04399221	     -0.05068763	     -0.00048130	     -0.19250135	     -0.05597102	      0.88260921	     -0.00041756	     -0.20961634	     -0.00000000	      0.00000002	     35.65744018
      1.04515453	     -0.05050008	     -0.00047762	     -0.19231358	     -0.05596805	      0.88261246	     -0.00041672	     -0.20958131	     -0.00000000	      0.00000002	     36.16737211
      1.04656143	     -0.05027509	     -0.00047154	     -0.19208834	     -0.05596451	      0.88261650	     -0.00041570	     -0.20953828	     -0.00000000	      0.00000002	     36.74181541
      1.04781636	     -0.05007570	     -0.00046833	     -0.19188863	     -0.05596139	      0.88262019	     -0.00041478	     -0.20949948	     -0.00000000	      0.00000002	     37.28667430
      1.04907129	     -0.04988108	     -0.00046252	     -0.19169373	     -0.05595831	      0.88262396	     -0.00041386	     -0.20946048	     -0.00000000	      0.00000002	     37.74738977
      1.05032623	     -0.04969137	     -0.00045922	     -0.19150364	     -0.05595529	      0.88262781	     -0.00041294	     -0.20942141	     -0.00000000	      0.00000002	     38.27233111
      1.05158116	     -0.04950690	     -0.00045348	     -0.19131885	     -0.05595232	      0.88263172	     -0.00041202	     -0.20938241	     -0.00000000	      0.00000002	     38.72565236
      1.05283610	     -0.04932779	     -0.00045041	     -0.19113931	     -0.05594940	      0.88263570	     -0.00041109	     -0.20934356	     -0.00000000	      0.00000002	     39.25946763
      1.05409103	     -0.04915470	     -0.00044447	     -0.19096585	     -0.05594654	      0.88263973	     -0.00041017	     -0.20930494	     -0.00000000	      0.00000002	     39.68466970
      1.05534596	     -0.04898864	     -0.00044191	     -0.19079930	     -0.05594374	      0.88264380	     -0.00040924	     -0.20926664	     -0.00000000	      0.00000002	     40.20957391
      1.05660090	     -0.04882952	     -0.00043610	     -0.19063976	     -0.05594100	      0.88264791	     -0.00040831	     -0.20922874	     -0.00000000	      0.00000002	     40.58122427
      1.05771109	     -0.04869642	     -0.00043428	     -0.19050618	     -0.05593863	      0.88265157	     -0.00040749	     -0.20919564	     -0.00000000	      0.00000002	     40.99870790
      1.05882129	     -0.04857043	     -0.00043065	     -0.19037975	     -0.05593631	      0.88265525	     -0.00040667	     -0.20916305	     -0.00000000	      0.00000002	     41.31692117
      1.06018711	     -0.04842482	     -0.00042798	     -0.19023352	     -0.05593353	      0.88265977	     -0.00040566	     -0.20912375	     -0.00000000	      0.00000002	     41.76133383
      1.06155292	     -0.04828987	     -0.00042380	     -0.19009799	     -0.05593082	      0.88266430	     -0.00040465	     -0.20908544	     -0.00000000	      0.00000002	     42.09122144
      1.06267187	     -0.04818814	     -0.00042312	     -0.18999567	     -0.05592867	      0.88266800	     -0.00040383	     -0.20905486	     -0.00000000	      0.00000002	     42.44131970
      1.06379081	     -0.04809383	     -0.00042088	     -0.18990083	     -0.05592656	      0.88267168	     -0.00040301	     -0.20902509	     -0.00000000	      0.00000002	     42.68164986
      1.06516911	     -0.04798736	     -0.00042010	     -0.18979361	     -0.05592405	      0.88267618	     -0.00040200	     -0.20898957	     -0.00000000	      0.00000002	     43.04383216
      1.06654740	     -0.04789038	     -0.00041743	     -0.18969595	     -0.05592162	      0.88268062	     -0.00040100	     -0.20895537	     -0.00000000	      0.00000002	     43.26494090
      1.06762029	     -0.04782133	     -0.00041799	     -0.18962629	     -0.05591979	      0.88268404	     -0.00040022	     -0.20892966	     -0.00000000	      0.00000002	     43.54210947
      1.06869319	     -0.04775660	     -0.00041665	     -0.18956098	     -0.05591802	      0.88268742	     -0.00039944	     -0.20890475	     -0.00000000	      0.00000002	     43.70818488
      1.07013218	     -0.04767687	     -0.00041618	     -0.18948045	     -0.05591572	      0.88269186	     -0.00039841	     -0.20887256	     -0.00000000	      0.00000002	     43.99189526
      1.07157116	     -0.04760583	     -0.00041388	     -0.18940867	     -0.05591351	      0.88269620	     -0.00039739	     -0.20884175	     -0.00000000	      0.00000002	     44.13911560
      1.07260300	     -0.04756121	     -0.00041501	     -0.18936342	     -0.05591199	      0.88269924	     -0.00039666	     -0.20882052	     -0.00000000	      0.00000002	     44.35659712
      1.07363484	     -0.04752121	     -0.00041447	     -0.18932284	     -0.05591051	      0.88270222	     -0.00039594	     -0.20880003	     -0.00000000	      0.00000002	     44.46642742
      1.07515459	     -0.04747072	     -0.00041506	     -0.18927146	     -0.05590843	      0.88270649	     -0.00039488	     -0.20877121	     -0.00000000	      0.00000002	     44.68817308
      1.07643349	     -0.04743511	     -0.00041453	     -0.18923513	     -0.05590676	      0.88270995	     -0.00039400	     -0.20874821	     -0.00000000	      0.00000002	     44.78831285
      1.07771240	     -0.04740614	     -0.00041618	     -0.18920536	     -0.05590517	      0.88271330	     -0.00039313	     -0.20872635	     -0.00000000	      0.00000002	     45.00242510
      1.07899130	     -0.04738247	     -0.00041550	     -0.18918099	     -0.05590366	      0.88271653	     -0.00039227	     -0.20870560	     -0.00000000	      0.00000002	     45.05068333
      1.08027021	     -0.04736555	     -0.00041828	     -0.18916324	     -0.05590221	      0.88271962	     -0.00039142	     -0.20868596	     -0.00000000	      0.00000002	     45.29959707
      1.08135805	     -0.04735461	     -0.00041768	     -0.18915170	     -0.05590105	      0.88272215	     -0.00039070	     -0.20867011	     -0.00000000	      0.00000002	     45.29495787
      1.08244590	     -0.04734835	     -0.00041940	     -0.18914477	     -0.05589994	      0.88272459	     -0.00039000	     -0.20865504	     -0.00000000	      0.00000001	     45.43209697
      1.08383445	     -0.04734546	     -0.00042022	     -0.18914108	     -0.05589860	      0.88272755	     -0.00038911	     -0.20863693	     -0.00000000	      0.00000001	     45.51227396
      1.08522300	     -0.04734955	     -0.00042334	     -0.18914429	     -0.05589734	      0.88273035	     -0.00038824	     -0.20862006	     -0.00000000	      0.00000001	     45.72104638
      1.08631396	     -0.04735576	     -0.00042327	     -0.18914989	     -0.05589642	      0.88273244	     -0.00038756	     -0.20860765	     -0.00000000	      0.00000001	     45.70857425
      1.08740491	     -0.04736666	     -0.00042541	     -0.18916013	     -0.05589555	      0.88273442	     -0.00038689	     -0.20859599	     -0.00000000	      0.00000001	     45.82258783
      1.08881704	     -0.04738538	     -0.00042672	     -0.18917803	     -0.05589451	      0.88273684	     -0.00038605	     -0.20858199	     -0.00000000	      0.00000001	     45.88158594
      1.09022916	     -0.04741096	     -0.00043071	     -0.18920272	     -0.05589355	      0.88273909	     -0.00038522	     -0.20856921	     -0.00000000	      0.00000001	     46.07842230
      1.09127135	     -0.04743223	     -0.00043085	     -0.18922344	     -0.05589290	      0.88274064	     -0.00038462	     -0.20856058	     -0.00000000	      0.00000001	     46.03082643
      1.09231355	     -0.04745829	     -0.00043324	     -0.18924887	     -0.05589230	      0.88274210	     -0.00038403	     -0.20855262	     -0.00000000	      0.00000001	     46.10912613
      1.09380260	     -0.04749979	     -0.00043530	     -0.18928952	     -0.05589152	      0.88274404	     -0.00038321	     -0.20854240	     -0.00000000	      0.00000001	     46.16012324
      1.09507538	     -0.04754154	     -0.00043865	     -0.18933052	     -0.05589093	      0.88274555	     -0.00038253	     -0.20853470	     -0.00000000	      0.00000001	     46.25863238
      1.09634815	     -0.04758568	     -0.00043959	     -0.18937399	     -0.05589041	      0.88274693	     -0.00038186	     -0.20852796	     -0.00000000	      0.00000001	     46.26035003
      1.09762093	     -0.04763753	     -0.00044368	     -0.18942508	     -0.05588995	      0.88274819	     -0.00038121	     -0.20852214	     -0.00000000	      0.00000001	     46.35838171
      1.09889371	     -0.04768988	     -0.00044371	     -0.18947681	     -0.05588956	      0.88274933	     -0.00038058	     -0.20851725	     -0.00000000	      0.00000001	     46.33037072
      1.09997825	     -0.04774262	     -0.00044758	     -0.18952891	     -0.05588928	      0.88275021	     -0.00038006	     -0.20851378	     -0.00000000	      0.00000001	     46.37601666
      1.10106279	     -0.04779560	     -0.00044873	     -0.18958135	     -0.05588905	      0.88275100	     -0.00037955	     -0.20851099	     -0.00000000	      0.00000000	     46.36556329
      1.10244292	     -0.04787026	     -0.00045209	     -0.18965528	     -0.05588881	      0.88275189	     -0.00037892	     -0.20850837	     -0.00000000	      0.00000000	     46.37415958
      1.10382306	     -0.04794780	     -0.00045319	     -0.18973217	     -0.05588865	      0.88275265	     -0.00037832	     -0.20850679	     -0.00000000	      0.00000000	     46.35888701
      1.10490640	     -0.04801713	     -0.00045708	     -0.18980091	     -0.05588858	      0.88275316	     -0.00037787	     -0.20850626	     -0.00000000	      0.00000000	     46.32751008
      1.10598974	     -0.04808624	     -0.00045829	     -0.18986953	     -0.05588854	      0.88275360	     -0.00037742	     -0.20850635	     -0.00000000	      0.00000000	     46.29244365
      1.10739429	     -0.04818407	     -0.00046168	     -0.18996668	     -0.05588855	      0.88275406	     -0.00037688	     -0.20850739	     -0.00000000	      0.00000000	     46.21881999
      1.10879884	     -0.04828361	     -0.00046267	     -0.19006563	     -0.05588863	      0.88275440	     -0.00037635	     -0.20850949	     -0.00000000	      0.00000000	     46.19416782
      1.10983412	     -0.04836647	     -0.00046665	     -0.19014797	     -0.05588873	      0.88275458	     -0.00037598	     -0.20851167	     -0.00000000	      0.00000000	     46.06408387
      1.11086939	     -0.04844838	     -0.00046833	     -0.19022944	     -0.05588886	      0.88275469	     -0.00037563	     -0.20851443	     -0.00000000	      0.00000000	     45.99860068
      1.11235127	     -0.04857405	     -0.00047274	     -0.19035445	     -0.05588911	      0.88275476	     -0.00037515	     -0.20851932	     -0.00000000	      0.00000000	     45.84304274
      1.11361989	     -0.04868394	     -0.00047509	     -0.19046385	     -0.05588936	      0.88275472	     -0.00037476	     -0.20852443	     -0.00000000	     -0.00000000	     45.74430046
      1.11488850	     -0.04880283	     -0.00047918	     -0.19058221	     -0.05588967	      0.88275460	     -0.00037440	     -0.20853035	     -0.00000000	     -0.00000000	     45.52656114
      1.11615711	     -0.04892126	     -0.00048053	     -0.19070020	     -0.05589001	      0.88275440	     -0.00037406	     -0.20853714	     -0.00000000	     -0.00000000	     45.43565191
      1.11742572	     -0.04905220	     -0.00048544	     -0.19083063	     -0.05589038	      0.88275412	     -0.00037375	     -0.20854475	     -0.00000000	     -0.00000000	     45.13032272
      1.11852580	     -0.04916238	     -0.00048647	     -0.19094048	     -0.05589074	      0.88275381	     -0.00037349	     -0.20855204	     -0.00000000	     -0.00000000	     45.03945665
      1.11962588	     -0.04928135	     -0.00048989	     -0.19105907	     -0.05589112	      0.88275344	     -0.00037326	     -0.20855994	     -0.00000000	     -0.00000000	     44.79050198
      1.12099263	     -0.04942999	     -0.00049254	     -0.19120731	     -0.05589162	      0.88275291	     -0.00037299	     -0.20857060	     -0.00000000	     -0.00000000	     44.58905426
      1.12235938	     -0.04958854	     -0.00049732	     -0.19136541	     -0.05589216	      0.88275228	     -0.00037275	     -0.20858215	     -0.00000000	     -0.00000000	     44.21309634
      1.12348097	     -0.04971593	     -0.00049882	     -0.19149255	     -0.05589261	      0.88275170	     -0.00037258	     -0.20859230	     -0.00000000	     -0.00000000	     44.08250657
      1.12460256	     -0.04985077	     -0.00050241	     -0.19162708	     -0.05589309	      0.88275107	     -0.00037243	     -0.20860299	     -0.00000000	     -0.00000000	     43.77523599
      1.12598257	     -0.05001488	     -0.00050523	     -0.19179089	     -0.05589369	      0.88275020	     -0.00037226	     -0.20861687	     -0.00000000	     -0.00000000	     43.54131719
      1.12736258	     -0.05018602	     -0.00051020	     -0.19196170	     -0.05589431	      0.88274925	     -0.00037213	     -0.20863143	     -0.00000000	     -0.00000000	     43.10476519
      1.12846259	     -0.05031659	     -0.00051166	     -0.19209211	     -0.05589481	      0.88274843	     -0.00037205	     -0.20864349	     -0.00000000	     -0.00000001	     42.97464046
      1.12956259	     -0.05045243	     -0.00051505	     -0.19222775	     -0.05589532	      0.88274755	     -0.00037199	     -0.20865586	     -0.00000000	     -0.00000001	     42.65506082
      1.13099083	     -0.05062508	     -0.00051802	     -0.19240021	     -0.05589599	      0.88274633	     -0.00037194	     -0.20867235	     -0.00000000	     -0.00000001	     42.37889935
      1.13241906	     -0.05080259	     -0.00052291	     -0.19257751	     -0.05589666	      0.88274502	     -0.00037192	     -0.20868919	     -0.00000000	     -0.00000001	     41.89357412
      1.13350268	     -0.05093035	     -0.00052419	     -0.19270521	     -0.05589716	      0.88274396	     -0.00037193	     -0.20870219	     -0.00000000	     -0.00000001	     41.75631885
      1.13458630	     -0.05106256	     -0.00052726	     -0.19283733	     -0.05589766	      0.88274285	     -0.00037196	     -0.20871530	     -0.00000000	     -0.00000001	     41.42549497
      1.13606962	     -0.05123930	     -0.00053020	     -0.19301401	     -0.05589834	      0.88274126	     -0.00037203	     -0.20873343	     -0.00000000	     -0.00000001	     41.10709865
      1.13755294	     -0.05142022	     -0.00053505	     -0.19319483	     -0.05589901	      0.88273957	     -0.00037214	     -0.20875166	     -0.00000000	     -0.00000001	     40.57461977
      1.13860715	     -0.05154140	     -0.00053609	     -0.19331605	     -0.05589947	      0.88273831	     -0.00037224	     -0.20876469	     -0.00000000	     -0.00000001	     40.44299046
      1.13966136	     -0.05166677	     -0.00053890	     -0.19344141	     -0.05589992	      0.88273701	     -0.00037236	     -0.20877772	     -0.00000000	     -0.00000001	     40.12108253
      1.14122915	     -0.05184906	     -0.00054212	     -0.19362374	     -0.05590056	      0.88273500	     -0.00037257	     -0.20879710	     -0.00000000	     -0.00000001	     39.76503057
      1.14255561	     -0.05200485	     -0.00054606	     -0.19377956	     -0.05590109	      0.88273323	     -0.00037278	     -0.20881346	     -0.00000000	     -0.00000001	     39.33157939
      1.14388207	     -0.05215381	     -0.00054827	     -0.19392863	     -0.05590158	      0.88273139	     -0.00037302	     -0.20882978	     -0.00000000	     -0.00000001	     39.12113522
      1.14520853	     -0.05230740	     -0.00055295	     -0.19408227	     -0.05590205	      0.88272950	     -0.00037329	     -0.20884598	     -0.00000000	     -0.00000001	     38.61551269
      1.14639333	     -0.05243551	     -0.00055473	     -0.19421053	     -0.05590244	      0.88272775	     -0.00037356	     -0.20886038	     -0.00000000	     -0.00000001	     38.47498235
      1.14757813	     -0.05256724	     -0.00055858	     -0.19434234	     -0.05590280	      0.88272597	     -0.00037386	     -0.20887464	     -0.00000000	     -0.00000001	     38.07386849
      1.14876293	     -0.05269297	     -0.00056122	     -0.19446822	     -0.05590313	      0.88272414	     -0.00037418	     -0.20888877	     -0.00000000	     -0.00000001	     37.85130254
      1.15031164	     -0.05285742	     -0.00056609	     -0.19463285	     -0.05590353	      0.88272170	     -0.00037463	     -0.20890699	     -0.00000000	     -0.00000001	     37.37309859
      1.15153322	     -0.05297894	     -0.00056830	     -0.19475459	     -0.05590379	      0.88271972	     -0.00037502	     -0.20892117	     -0.00000000	     -0.00000001	     37.24704544
      1.15275480	     -0.05310247	     -0.00057230	     -0.19487828	     -0.05590403	      0.88271771	     -0.00037543	     -0.20893513	     -0.00000000	     -0.00000001	     36.85026065
      1.15397639	     -0.05321876	     -0.00057499	     -0.19499480	     -0.05590422	      0.88271567	     -0.00037587	     -0.20894890	     -0.00000000	     -0.00000001	     36.67477026
      1.15549364	     -0.05336300	     -0.00057987	     -0.19513929	     -0.05590440	      0.88271309	     -0.00037645	     -0.20896565	     -0.00000000	     -0.00000001	     36.20447992
      1.15670314	     -0.05346960	     -0.00058202	     -0.19524616	     -0.05590451	      0.88271100	     -0.00037695	     -0.20897879	     -0.00000000	     -0.00000001	     36.14261692
      1.15791264	     -0.05357983	     -0.00058605	     -0.19535661	     -0.05590456	      0.88270888	     -0.00037747	     -0.20899172	     -0.00000000	     -0.00000001	     35.75414387
      1.15912213	     -0.05368546	     -0.00058899	     -0.19546251	     -0.05590458	      0.88270675	     -0.00037801	     -0.20900454	     -0.00000000	     -0.00000001	     35.59586541
      1.16070023	     -0.05382780	     -0.00059440	     -0.19560517	     -0.05590454	      0.88270393	     -0.00037876	     -0.20902118	     -0.00000000	     -0.00000001	     35.09997579
      1.16191093	     -0.05393379	     -0.00059694	     -0.19571146	     -0.05590445	      0.88270174	     -0.00037936	     -0.20903404	     -0.00000000	     -0.00000001	     35.05916274
      1.16312163	     -0.05404676	     -0.00060114	     -0.19582468	     -0.05590431	      0.88269954	     -0.00037998	     -0.20904707	     -0.00000000	     -0.00000001	     34.64944523
      1.16433233	     -0.05415828	     -0.00060401	     -0.19593652	     -0.05590413	      0.88269732	     -0.00038063	     -0.20906040	     -0.00000000	     -0.00000001	     34.49028046
      1.16595110	     -0.05431434	     -0.00060867	     -0.19609299	     -0.05590381	      0.88269433	     -0.00038154	     -0.20907881	     -0.00000000	     -0.00000001	     33.95524933
      1.16716122	     -0.05442929	     -0.00061012	     -0.19620833	     -0.05590351	      0.88269208	     -0.00038224	     -0.20909314	     -0.00000000	     -0.00000001	     33.95188320
      1.16837133	     -0.05455156	     -0.00061283	     -0.19633095	     -0.05590315	      0.88268982	     -0.00038296	     -0.20910803	     -0.00000000	     -0.00000001	     33.52657091
      1.16984228	     -0.05469804	     -0.00061402	     -0.19647795	     -0.05590265	      0.88268704	     -0.00038387	     -0.20912698	     -0.00000000	     -0.00000001	     33.42482960
      1.17131322	     -0.05485307	     -0.00061683	     -0.19663347	     -0.05590206	      0.88268423	     -0.00038481	     -0.20914687	     -0.00000000	     -0.00000001	     32.69410336
      1.17242374	     -0.05496266	     -0.00061596	     -0.19674354	     -0.05590157	      0.88268210	     -0.00038554	     -0.20916256	     -0.00000000	     -0.00000001	     32.83202827
      1.17353426	     -0.05507696	     -0.00061643	     -0.19685829	     -0.05590102	      0.88267994	     -0.00038629	     -0.20917876	     -0.00000000	     -0.00000001	     32.46345941
      1.17512773	     -0.05523691	     -0.00061546	     -0.19701897	     -0.05590014	      0.88267681	     -0.00038739	     -0.20920290	     -0.00000000	     -0.00000001	     32.22917273
      1.17652050	     -0.05537948	     -0.00061531	     -0.19716217	     -0.05589928	      0.88267403	     -0.00038839	     -0.20922480	     -0.00000000	     -0.00000001	     31.66958008
      1.17791328	     -0.05551545	     -0.00061303	     -0.19729887	     -0.05589834	      0.88267122	     -0.00038941	     -0.20924745	     -0.00000000	     -0.00000001	     31.65040479
      1.17930605	     -0.05565697	     -0.00061296	     -0.19744107	     -0.05589730	      0.88266836	     -0.00039046	     -0.20927076	     -0.00000000	     -0.00000001	     30.85976377
      1.18050870	     -0.05577128	     -0.00061026	     -0.19755606	     -0.05589633	      0.88266585	     -0.00039138	     -0.20929146	     -0.00000000	     -0.00000001	     30.90520354
      1.18171134	     -0.05589182	     -0.00060958	     -0.19767723	     -0.05589529	      0.88266330	     -0.00039233	     -0.20931262	     -0.00000000	     -0.00000001	     30.38129109
      1.18318761	     -0.05603537	     -0.00060744	     -0.19782163	     -0.05589391	      0.88266012	     -0.00039352	     -0.20933931	     -0.00000000	     -0.00000001	     30.15848129
      1.18466388	     -0.05618382	     -0.00060728	     -0.19797088	     -0.05589241	      0.88265687	     -0.00039475	     -0.20936668	     -0.00000000	     -0.00000002	     29.42100095
      1.18589148	     -0.05629944	     -0.00060478	     -0.19808726	     -0.05589108	      0.88265413	     -0.00039579	     -0.20938998	     -0.00000000	     -0.00000002	     29.40134823
      1.18711909	     -0.05641965	     -0.00060410	     -0.19820819	     -0.05588966	      0.88265133	     -0.00039685	     -0.20941365	     -0.00000000	     -0.00000002	     28.86930883
      1.18860904	     -0.05655728	     -0.00060208	     -0.19834675	     -0.05588782	      0.88264787	     -0.00039817	     -0.20944290	     -0.00000000	     -0.00000002	     28.63883820
      1.19009900	     -0.05670040	     -0.00060225	     -0.19849075	     -0.05588586	      0.88264434	     -0.00039952	     -0.20947263	     -0.00000000	     -0.00000002	     27.90144304
      1.19130809	     -0.05680815	     -0.00060008	     -0.19859931	     -0.05588416	      0.88264142	     -0.00040063	     -0.20949714	     -0.00000000	     -0.00000002	     27.87938520
      1.19251718	     -0.05692000	     -0.00059979	     -0.19871192	     -0.05588238	      0.88263845	     -0.00040177	     -0.20952187	     -0.00000000	     -0.00000002	     27.42889275
      1.19405451	     -0.05705508	     -0.00059806	     -0.19884805	     -0.05587998	      0.88263461	     -0.00040324	     -0.20955362	     -0.00000000	     -0.00000002	     27.19615869
      1.19559183	     -0.05719286	     -0.00059814	     -0.19898683	     -0.05587743	      0.88263069	     -0.00040474	     -0.20958554	     -0.00000000	     -0.00000002	     26.56409822
      1.19678928	     -0.05729140	     -0.00059582	     -0.19908624	     -0.05587534	      0.88262759	     -0.00040593	     -0.20961054	     -0.00000000	     -0.00000002	     26.55545859
      1.19798673	     -0.05739376	     -0.00059529	     -0.19918944	     -0.05587314	      0.88262444	     -0.00040714	     -0.20963555	     -0.00000000	     -0.00000002	     26.19383206
      1.19957255	     -0.05752193	     -0.00059327	     -0.19931878	     -0.05587009	      0.88262021	     -0.00040877	     -0.20966870	     -0.00000000	     -0.00000002	     25.99389377
      1.20115837	     -0.05765188	     -0.00059302	     -0.19944987	     -0.05586687	      0.88261591	     -0.00041043	     -0.20970172	     -0.00000000	     -0.00000002	     25.45263914
      1.20232987	     -0.05773745	     -0.00059027	     -0.19953637	     -0.05586437	      0.88261269	     -0.00041167	     -0.20972604	     -0.00000000	     -0.00000002	     25.47748185
      1.20350137	     -0.05782584	     -0.00058908	     -0.19962566	     -0.05586177	      0.88260945	     -0.00041293	     -0.20975018	     -0.00000000	     -0.00000002	     25.19498813
      1.20515857	     -0.05794373	     -0.00058606	     -0.19974488	     -0.05585793	      0.88260480	     -0.00041474	     -0.20978404	     -0.00000000	     -0.00000002	     25.00934055
      1.20659067	     -0.05804526	     -0.00058457	     -0.19984755	     -0.05585444	      0.88260074	     -0.00041632	     -0.20981296	     -0.00000000	     -0.00000002	     24.66444031
      1.20802278	     -0.05813659	     -0.00058111	     -0.19994010	     -0.05585080	      0.88259664	     -0.00041793	     -0.20984154	     -0.00000000	     -0.00000002	     24.64478331
      1.20945488	     -0.05823099	     -0.00058001	     -0.20003566	     -0.05584700	      0.88259252	     -0.00041956	     -0.20986966	     -0.00000000	     -0.00000002	     24.24883999
      1.21088699	     -0.05831190	     -0.00057589	     -0.20011783	     -0.05584304	      0.88258837	     -0.00042121	     -0.20989738	     -0.00000000	     -0.00000002	     24.34463824
      1.21212202	     -0.05838732	     -0.00057532	     -0.20019426	     -0.05583950	      0.88258478	     -0.00042264	     -0.20992084	     -0.00000000	     -0.00000002	     23.98038932
      1.21335705	     -0.05845417	     -0.00057284	     -0.20026218	     -0.05583584	      0.88258118	     -0.00042409	     -0.20994397	     -0.00000000	     -0.00000002	     23.93712741
      1.21490908	     -0.05853933	     -0.00057129	     -0.20034866	     -0.05583107	      0.88257665	     -0.00042594	     -0.20997252	     -0.00000000	     -0.00000002	     23.67838534
      1.21646110	     -0.05861435	     -0.00056784	     -0.20042507	     -0.05582610	      0.88257211	     -0.00042780	     -0.21000054	     -0.00000000	     -0.00000002	     23.71078345
      1.21771726	     -0.05867838	     -0.00056728	     -0.20049016	     -0.05582194	      0.88256844	     -0.00042932	     -0.21002275	     -0.00000000	     -0.00000002	     23.39486744
      1.21897342	     -0.05873233	     -0.00056497	     -0.20054523	     -0.05581765	      0.88256478	     -0.00043086	     -0.21004460	     -0.00000000	     -0.00000002	     23.36915005
      1.22054186	     -0.05880126	     -0.00056353	     -0.20061554	     -0.05581211	      0.88256023	     -0.00043280	     -0.21007133	     -0.00000000	     -0.00000002	     23.12925118
      1.22211029	     -0.05885965	     -0.00055970	     -0.20067537	     -0.05580636	      0.88255571	     -0.00043475	     -0.21009752	     -0.00000000	     -0.00000002	     23.21952376
      1.22332847	     -0.05890948	     -0.00055909	     -0.20072628	     -0.05580176	      0.88255222	     -0.00043628	     -0.21011742	     -0.00000000	     -0.00000002	     22.91662733
      1.22454665	     -0.05895088	     -0.00055650	     -0.20076880	     -0.05579703	      0.88254875	     -0.00043781	     -0.21013697	     -0.00000000	     -0.00000002	     22.90504158
      1.22618001	     -0.05900646	     -0.00055427	     -0.20082587	     -0.05579050	      0.88254414	     -0.00043989	     -0.21016259	     -0.00000000	     -0.00000002	     22.71590686
      1.22781337	     -0.05904788	     -0.00055068	     -0.20086882	     -0.05578374	      0.88253959	     -0.00044198	     -0.21018760	     -0.00000000	     -0.00000002	     22.86045512
      1.22899315	     -0.05908443	     -0.00055078	     -0.20090641	     -0.05577871	      0.88253634	     -0.00044350	     -0.21020531	     -0.00000000	     -0.00000002	     22.55652035
      1.23017293	     -0.05911341	     -0.00054858	     -0.20093650	     -0.05577357	      0.88253312	     -0.00044503	     -0.21022282	     -0.00000000	     -0.00000002	     22.53981634
      1.23189291	     -0.05915497	     -0.00054647	     -0.20097964	     -0.05576586	      0.88252850	     -0.00044727	     -0.21024789	     -0.00000000	     -0.00000002	     22.39476446
      1.23335526	     -0.05918216	     -0.00054374	     -0.20100822	     -0.05575910	      0.88252464	     -0.00044918	     -0.21026875	     -0.00000000	     -0.00000002	     22.48151454
      1.23481761	     -0.05921167	     -0.00054351	     -0.20103904	     -0.05575216	      0.88252085	     -0.00045110	     -0.21028908	     -0.00000000	     -0.00000002	     22.30847459
      1.23627995	     -0.05922963	     -0.00054097	     -0.20105839	     -0.05574504	      0.88251712	     -0.00045302	     -0.21030890	     -0.00000000	     -0.00000002	     22.48004747
      1.23759331	     -0.05924943	     -0.00054149	     -0.20107936	     -0.05573848	      0.88251384	     -0.00045476	     -0.21032613	     -0.00000000	     -0.00000002	     22.30623256
      1.23890666	     -0.05925746	     -0.00053989	     -0.20108863	     -0.05573177	      0.88251062	     -0.00045650	     -0.21034279	     -0.00000000	     -0.00000002	     22.41699103
      1.24022001	     -0.05926425	     -0.00053994	     -0.20109662	     -0.05572491	      0.88250747	     -0.00045824	     -0.21035874	     -0.00000000	     -0.00000002	     22.37341556
      1.24189705	     -0.05925819	     -0.00053817	     -0.20109215	     -0.05571594	      0.88250355	     -0.00046047	     -0.21037795	     -0.00000000	     -0.00000002	     22.50872697
      1.24323612	     -0.05924816	     -0.00053781	     -0.20108337	     -0.05570860	      0.88250050	     -0.00046225	     -0.21039212	     -0.00000000	     -0.00000002	     22.43217415
      1.24457520	     -0.05922220	     -0.00053482	     -0.20105873	     -0.05570110	      0.88249753	     -0.00046404	     -0.21040510	     -0.00000000	     -0.00000001	     22.56647066
      1.24591427	     -0.05919046	     -0.00053310	     -0.20102828	     -0.05569345	      0.88249465	     -0.00046582	     -0.21041669	     -0.00000000	     -0.00000001	     22.59852293
      1.24756835	     -0.05912808	     -0.00052869	     -0.20096756	     -0.05568379	      0.88249122	     -0.00046803	     -0.21042889	     -0.00000000	     -0.00000001	     22.80488895
      1.24888272	     -0.05906662	     -0.00052690	     -0.20090737	     -0.05567594	      0.88248859	     -0.00046978	     -0.21043670	     -0.00000000	     -0.00000001	     22.86263095
      1.25019708	     -0.05898648	     -0.00052289	     -0.20082855	     -0.05566796	      0.88248606	     -0.00047153	     -0.21044274	     -0.00000000	     -0.00000001	     23.04796757
      1.25151145	     -0.05889499	     -0.00051962	     -0.20073834	     -0.05565983	      0.88248364	     -0.00047328	     -0.21044675	     -0.00000000	     -0.00000001	     23.20707332
      1.25322434	     -0.05874605	     -0.00051233	     -0.20059116	     -0.05564902	      0.88248064	     -0.00047556	     -0.21044858	     -0.00000000	     -0.00000001	     23.52822058
      1.25451153	     -0.05862201	     -0.00050846	     -0.20046837	     -0.05564075	      0.88247852	     -0.00047728	     -0.21044714	     -0.00000000	     -0.00000001	     23.72991918
      1.25579872	     -0.05847849	     -0.00050216	     -0.20032615	     -0.05563234	      0.88247653	     -0.00047899	     -0.21044322	     -0.00000000	     -0.00000001	     24.00017343
      1.25736819	     -0.05828880	     -0.00049592	     -0.20013797	     -0.05562193	      0.88247426	     -0.00048107	     -0.21043486	     -0.00000000	     -0.00000001	     24.35635474
      1.25875011	     -0.05809925	     -0.00048818	     -0.19994978	     -0.05561261	      0.88247244	     -0.00048290	     -0.21042418	     -0.00000000	     -0.00000001	     24.69828324
      1.26013203	     -0.05790119	     -0.00048376	     -0.19975294	     -0.05560316	      0.88247078	     -0.00048472	     -0.21041028	     -0.00000000	     -0.00000001	     25.09328297
      1.26151396	     -0.05768325	     -0.00047696	     -0.19953626	     -0.05559357	      0.88246930	     -0.00048654	     -0.21039319	     -0.00000000	     -0.00000001	     25.48297177
      1.26289588	     -0.05746046	     -0.00047368	     -0.19931457	     -0.05558386	      0.88246801	     -0.00048836	     -0.21037289	     -0.00000000	     -0.00000001	     25.92568015
      1.26427780	     -0.05722050	     -0.00046734	     -0.19907575	     -0.05557404	      0.88246691	     -0.00049017	     -0.21034953	     -0.00000000	     -0.00000000	     26.32272608
      1.26565972	     -0.05698005	     -0.00046507	     -0.19883627	     -0.05556410	      0.88246602	     -0.00049198	     -0.21032314	     -0.00000000	     -0.00000000	     26.80198035
      1.26704164	     -0.05672314	     -0.00045852	     -0.19858042	     -0.05555406	      0.88246534	     -0.00049378	     -0.21029393	     -0.00000000	     -0.00000000	     27.20594617
      1.26825131	     -0.05650024	     -0.00045677	     -0.19835827	     -0.05554519	      0.88246493	     -0.00049536	     -0.21026605	     -0.00000000	     -0.00000000	     27.63443695
      1.26946097	     -0.05626725	     -0.00045227	     -0.19812608	     -0.05553625	      0.88246469	     -0.00049692	     -0.21023616	     -0.00000000	     -0.00000000	     28.02501773
      1.27094630	     -0.05597932	     -0.00044917	     -0.19783900	     -0.05552518	      0.88246464	     -0.00049884	     -0.21019675	     -0.00000000	      0.00000000	     28.56105157
      1.27243162	     -0.05568132	     -0.00044356	     -0.19754187	     -0.05551402	      0.88246486	     -0.00050074	     -0.21015458	     -0.00000000	      0.00000000	     29.07057540
      1.27359721	     -0.05544985	     -0.00044255	     -0.19731092	     -0.05550520	      0.88246523	     -0.00050223	     -0.21011962	     -0.00000000	      0.00000000	     29.49408282
      1.27476280	     -0.05521228	     -0.00043877	     -0.19707394	     -0.05549634	      0.88246577	     -0.00050371	     -0.21008314	     -0.00000000	      0.00000000	     29.89652981
      1.27628758	     -0.05490284	     -0.00043587	     -0.19676513	     -0.05548468	      0.88246673	     -0.00050564	     -0.21003326	     -0.00000000	      0.00000000	     30.43767338
      1.27765572	     -0.05461913	     -0.00043070	     -0.19648201	     -0.05547417	      0.88246784	     -0.00050736	     -0.20998661	     -0.00000000	      0.00000001	     30.92257794
      1.27902386	     -0.05433686	     -0.00042869	     -0.19620020	     -0.05546361	      0.88246919	     -0.00050906	     -0.20993821	     -0.00000000	      0.00000001	     31.42209586
      1.28021468	     -0.05408456	     -0.00042359	     -0.19594834	     -0.05545439	      0.88247055	     -0.00051054	     -0.20989480	     -0.00000000	      0.00000001	     31.85684352
      1.28140551	     -0.05383669	     -0.00042166	     -0.19570078	     -0.05544514	      0.88247209	     -0.00051200	     -0.20985026	     -0.00000000	      0.00000001	     32.28518061
      1.28259633	     -0.05358661	     -0.00041790	     -0.19545103	     -0.05543588	      0.88247379	     -0.00051345	     -0.20980474	     -0.00000000	      0.00000001	     32.73040366
      1.28419481	     -0.05325368	     -0.00041435	     -0.19511843	     -0.05542341	      0.88247635	     -0.00051539	     -0.20974224	     -0.00000000	      0.00000001	     33.31442405
      1.28538062	     -0.05300402	     -0.00040952	     -0.19486903	     -0.05541416	      0.88247843	     -0.00051681	     -0.20969495	     -0.00000000	      0.00000001	     33.76250035
      1.28656643	     -0.05275562	     -0.00040713	     -0.19462079	     -0.05540489	      0.88248067	     -0.00051822	     -0.20964691	     -0.00000000	      0.00000001	     34.18711245
      1.28800092	     -0.05245416	     -0.00040223	     -0.19431953	     -0.05539368	      0.88248358	     -0.00051991	     -0.20958794	     -0.00000000	      0.00000001	     34.72722381
      1.28924700	     -0.05219599	     -0.00040042	     -0.19406141	     -0.05538395	      0.88248628	     -0.00052136	     -0.20953606	     -0.00000000	      0.00000002	     35.17798113
      1.29049307	     -0.05193661	     -0.00039573	     -0.19380213	     -0.05537422	      0.88248914	     -0.00052280	     -0.20948364	     -0.00000000	      0.00000002	     35.65495880
      1.29173915	     -0.05168128	     -0.00039368	     -0.19354678	     -0.05536451	      0.88249214	     -0.00052423	     -0.20943075	     -0.00000000	      0.00000002	     36.11115349
      1.29298523	     -0.05142562	     -0.00038906	     -0.19329114	     -0.05535482	      0.88249527	     -0.00052563	     -0.20937746	     -0.00000000	      0.00000002	     36.58610841
      1.29423131	     -0.05117364	     -0.00038696	     -0.19303905	     -0.05534514	      0.88249854	     -0.00052703	     -0.20932382	     -0.00000000	      0.00000002	     37.04046146
      1.29547739	     -0.05092140	     -0.00038234	     -0.19278675	     -0.05533549	      0.88250193	     -0.00052841	     -0.20926989	     -0.00000000	      0.00000002	     37.51141116
      1.29672347	     -0.05067264	     -0.00038014	     -0.19253781	     -0.05532588	      0.88250544	     -0.00052977	     -0.20921569	     -0.00000000	      0.00000002	     37.97221942
      1.29796954	     -0.05042557	     -0.00037571	     -0.19229058	     -0.05531629	      0.88250905	     -0.00053112	     -0.20916126	     -0.00000000	      0.00000002	     38.44043240
      1.29921562	     -0.05018178	     -0.00037393	     -0.19204653	     -0.05530675	      0.88251276	     -0.00053245	     -0.20910661	     -0.00000000	      0.00000002	     38.89574061
      1.30046170	     -0.04993877	     -0.00036898	     -0.19180330	     -0.05529725	      0.88251656	     -0.00053376	     -0.20905182	     -0.00000000	      0.00000002	     39.35126000
      1.30170778	     -0.04970020	     -0.00036688	     -0.19156440	     -0.05528779	      0.88252044	     -0.00053506	     -0.20899692	     -0.00000000	      0.00000002	     39.79713385
      1.30295386	     -0.04946319	     -0.00036124	     -0.19132712	     -0.05527839	      0.88252440	     -0.00053635	     -0.20894200	     -0.00000000	      0.00000002	     40.24403099
      1.30406555	     -0.04925541	     -0.00035948	     -0.19111897	     -0.05527004	      0.88252799	     -0.00053748	     -0.20889302	     -0.00000000	      0.00000002	     40.62995158
      1.30517725	     -0.04904833	     -0.00035531	     -0.19091157	     -0.05526175	      0.88253162	     -0.00053859	     -0.20884408	     -0.00000000	      0.00000002	     41.02229477
      1.30628895	     -0.04884341	     -0.00035241	     -0.19070626	     -0.05525350	      0.88253529	     -0.00053969	     -0.20879519	     -0.00000000	      0.00000002	     41.41923866
      1.30781667	     -0.04856469	     -0.00034643	     -0.19042702	     -0.05524225	      0.88254040	     -0.00054119	     -0.20872812	     -0.00000000	      0.00000002	     41.97552414
      1.30894260	     -0.04836250	     -0.00034337	     -0.19022437	     -0.05523402	      0.88254420	     -0.00054227	     -0.20867881	     -0.00000000	      0.00000002	     42.36373149
      1.31006852	     -0.04816227	     -0.00033828	     -0.19002372	     -0.05522586	      0.88254803	     -0.00054334	     -0.20862965	     -0.00000000	      0.00000002	     42.76244863
      1.31142152	     -0.04792507	     -0.00033397	     -0.18978591	     -0.05521613	      0.88255266	     -0.00054460	     -0.20857079	     -0.00000000	      0.00000002	     43.26074105
      1.31260796	     -0.04771888	     -0.00032832	     -0.18957923	     -0.05520768	      0.88255674	     -0.00054570	     -0.20851940	     -0.00000000	      0.00000002	     43.69510553
      1.31379441	     -0.04751465	     -0.00032500	     -0.18937439	     -0.05519930	      0.88256083	     -0.00054677	     -0.20846821	     -0.00000000	      0.00000002	     44.15225733
      1.31498086	     -0.04731117	     -0.00031945	     -0.18917035	     -0.05519100	      0.88256492	     -0.00054783	     -0.20841723	     -0.00000000	      0.00000002	     44.59849610
      1.31616730	     -0.04710988	     -0.00031607	     -0.18896840	     -0.05518278	      0.88256902	     -0.00054888	     -0.20836643	     -0.00000000	      0.00000002	     45.05891225
      1.31735375	     -0.04690986	     -0.00031102	     -0.18876775	     -0.05517465	      0.88257312	     -0.00054990	     -0.20831585	     -0.00000000	      0.00000002	     45.49701569
      1.31854019	     -0.04671166	     -0.00030831	     -0.18856882	     -0.05516660	      0.88257722	     -0.00055092	     -0.20826553	     -0.00000000	      0.00000002	     45.93773086
      1.31972664	     -0.04651758	     -0.00030405	     -0.18837402	     -0.05515865	      0.88258131	     -0.00055191	     -0.20821558	     -0.00000000	      0.00000002	     46.34381803
      1.32091308	     -0.04632880	     -0.00030196	     -0.18818443	     -0.05515079	      0.88258539	     -0.00055289	     -0.20816609	     -0.00000000	      0.00000002	     46.77210563
      1.32209953	     -0.04614353	     -0.00029732	     -0.18799839	     -0.05514302	      0.88258946	     -0.00055385	     -0.20811712	     -0.00000000	      0.00000002	     47.17383960
      1.32328598	     -0.04596232	     -0.00029473	     -0.18781633	     -0.05513536	      0.88259352	     -0.00055479	     -0.20806866	     -0.00000000	      0.00000002	     47.59534990
      1.32447242	     -0.04578589	     -0.00028935	     -0.18763911	     -0.05512779	      0.88259755	     -0.00055571	     -0.20802076	     -0.00000000	      0.00000002	     47.96958062
      1.32565887	     -0.04561537	     -0.00028660	     -0.18746769	     -0.05512033	      0.88260157	     -0.00055662	     -0.20797347	     -0.00000000	      0.00000002	     48.37541840
      1.32684531	     -0.04545028	     -0.00028071	     -0.18730177	     -0.05511298	      0.88260556	     -0.00055751	     -0.20792685	     -0.00000000	      0.00000002	     48.72417914
      1.32803176	     -0.04529179	     -0.00027814	     -0.18714232	     -0.05510574	      0.88260953	     -0.00055838	     -0.20788094	     -0.00000000	      0.00000002	     49.12383121
      1.32908160	     -0.04515780	     -0.00027306	     -0.18700755	     -0.05509942	      0.88261301	     -0.00055914	     -0.20784098	     -0.00000000	      0.00000002	     49.38984031
      1.33013145	     -0.04503101	     -0.00027018	     -0.18687989	     -0.05509320	      0.88261647	     -0.00055988	     -0.20780171	     -0.00000000	      0.00000002	     49.68531275
      1.33141633	     -0.04488601	     -0.00026522	     -0.18673385	     -0.05508570	      0.88262067	     -0.00056077	     -0.20775470	     -0.00000000	      0.00000002	     49.98902147
      1.33270121	     -0.04475347	     -0.00026235	     -0.18660017	     -0.05507833	      0.88262483	     -0.00056164	     -0.20770898	     -0.00000000	      0.00000002	     50.32074436
      1.33375299	     -0.04465479	     -0.00025797	     -0.18650061	     -0.05507241	      0.88262819	     -0.00056233	     -0.20767262	     -0.00000000	      0.00000002	     50.49489496
      1.33480477	     -0.04456484	     -0.00025574	     -0.18640971	     -0.05506658	      0.88263152	     -0.00056301	     -0.20763730	     -0.00000000	      0.00000002	     50.72397019
      1.33610419	     -0.04446450	     -0.00025170	     -0.18630821	     -0.05505951	      0.88263558	     -0.00056384	     -0.20759515	     -0.00000000	      0.00000002	     50.95608662
      1.33740361	     -0.04437514	     -0.00025004	     -0.18621760	     -0.05505259	      0.88263958	     -0.00056464	     -0.20755470	     -0.00000000	      0.00000002	     51.26143581
      1.33841047	     -0.04431278	     -0.00024651	     -0.18615434	     -0.05504732	      0.88264263	     -0.00056524	     -0.20752453	     -0.00000000	      0.00000002	     51.37344616
      1.33941734	     -0.04425632	     -0.00024492	     -0.18609690	     -0.05504215	      0.88264563	     -0.00056583	     -0.20749537	     -0.00000000	      0.00000002	     51.55820966
      1.34077523	     -0.04418904	     -0.00024144	     -0.18602836	     -0.05503531	      0.88264961	     -0.00056661	     -0.20745765	     -0.00000000	      0.00000002	     51.74841239
      1.34213313	     -0.04413202	     -0.00023997	     -0.18597000	     -0.05502863	      0.88265350	     -0.00056737	     -0.20742174	     -0.00000000	      0.00000002	     52.00963928
      1.34309845	     -0.04409778	     -0.00023664	     -0.18593487	     -0.05502398	      0.88265621	     -0.00056789	     -0.20739731	     -0.00000000	      0.00000002	     52.04574495
      1.34406377	     -0.04406861	     -0.00023514	     -0.18590477	     -0.05501941	      0.88265887	     -0.00056840	     -0.20737379	     -0.00000000	      0.00000002	     52.17007596
      1.34550242	     -0.04403455	     -0.00023207	     -0.18586932	     -0.05501276	      0.88266274	     -0.00056914	     -0.20734040	     -0.00000000	      0.00000002	     52.28982879
      1.34670701	     -0.04401479	     -0.00023070	     -0.18584837	     -0.05500732	      0.88266589	     -0.00056973	     -0.20731399	     -0.00000000	      0.00000002	     52.42923802
      1.34791160	     -0.04400279	     -0.00022761	     -0.18583524	     -0.05500202	      0.88266895	     -0.00057031	     -0.20728898	     -0.00000000	      0.00000002	     52.46118972
      1.34911620	     -0.04399759	     -0.00022719	     -0.18582882	     -0.05499684	      0.88267192	     -0.00057087	     -0.20726539	     -0.00000000	      0.00000002	     52.61000350
      1.35032079	     -0.04400063	     -0.00022391	     -0.18583074	     -0.05499178	      0.88267480	     -0.00057142	     -0.20724323	     -0.00000000	      0.00000002	     52.57503165
      1.35133813	     -0.04400922	     -0.00022396	     -0.18583830	     -0.05498761	      0.88267716	     -0.00057186	     -0.20722563	     -0.00000000	      0.00000002	     52.68567783
      1.35235547	     -0.04402316	     -0.00022226	     -0.18585126	     -0.05498353	      0.88267946	     -0.00057229	     -0.20720905	     -0.00000000	      0.00000002	     52.68201258
      1.35367069	     -0.04404903	     -0.00022168	     -0.18587584	     -0.05497838	      0.88268232	     -0.00057283	     -0.20718910	     -0.00000000	      0.00000001	     52.75097636
      1.35498591	     -0.04408350	     -0.00021937	     -0.18590908	     -0.05497337	      0.88268506	     -0.00057334	     -0.20717082	     -0.00000000	      0.00000001	     52.68838417
      1.35601045	     -0.04411629	     -0.00021984	     -0.18594084	     -0.05496958	      0.88268711	     -0.00057373	     -0.20715772	     -0.00000000	      0.00000001	     52.75678780
      1.35703499	     -0.04415409	     -0.00021859	     -0.18597768	     -0.05496586	      0.88268909	     -0.00057410	     -0.20714561	     -0.00000000	      0.00000001	     52.69625128
      1.35837381	     -0.04421050	     -0.00021814	     -0.18603282	     -0.05496114	      0.88269156	     -0.00057457	     -0.20713127	     -0.00000000	      0.00000001	     52.69215474
      1.35971263	     -0.04427519	     -0.00021562	     -0.18609631	     -0.05495656	      0.88269390	     -0.00057502	     -0.20711858	     -0.00000000	      0.00000001	     52.52345200
      1.36069742	     -0.04432818	     -0.00021622	     -0.18614836	     -0.05495328	      0.88269554	     -0.00057533	     -0.20711029	     -0.00000000	      0.00000001	     52.52654055
      1.36168220	     -0.04438548	     -0.00021515	     -0.18620478	     -0.05495008	      0.88269711	     -0.00057563	     -0.20710289	     -0.00000000	      0.00000001	     52.39846042
      1.36309432	     -0.04447494	     -0.00021479	     -0.18629295	     -0.05494561	      0.88269923	     -0.00057605	     -0.20709377	     -0.00000000	      0.00000001	     52.27498597
      1.36430624	     -0.04455838	     -0.00021344	     -0.18637533	     -0.05494190	      0.88270094	     -0.00057638	     -0.20708734	     -0.00000000	      0.00000001	     52.05247616
      1.36551816	     -0.04464780	     -0.00021399	     -0.18646366	     -0.05493830	      0.88270254	     -0.00057670	     -0.20708217	     -0.00000000	      0.00000001	     51.95553808
      1.36673008	     -0.04474285	     -0.00021231	     -0.18655770	     -0.05493480	      0.88270404	     -0.00057700	     -0.20707822	     -0.00000000	      0.00000001	     51.65406008
      1.36794200	     -0.04484334	     -0.00021372	     -0.18665711	     -0.05493141	      0.88270543	     -0.00057728	     -0.20707547	     -0.00000000	      0.00000001	     51.58486243
      1.36897453	     -0.04493308	     -0.00021225	     -0.18674602	     -0.05492860	      0.88270653	     -0.00057750	     -0.20707405	     -0.00000000	      0.00000001	     51.26357118
      1.37000707	     -0.04502651	     -0.00021279	     -0.18683857	     -0.05492586	      0.88270755	     -0.00057772	     -0.20707345	     -0.00000000	      0.00000001	     51.10684733
      1.37133047	     -0.04515121	     -0.00021228	     -0.18696221	     -0.05492246	      0.88270876	     -0.00057797	     -0.20707387	     -0.00000000	      0.00000001	     50.78675115
      1.37265388	     -0.04528120	     -0.00021361	     -0.18709110	     -0.05491917	      0.88270985	     -0.00057821	     -0.20707556	     -0.00000000	      0.00000001	     50.61498909
      1.37370518	     -0.04538847	     -0.00021283	     -0.18719758	     -0.05491663	      0.88271064	     -0.00057838	     -0.20707778	     -0.00000000	      0.00000000	     50.26220981
      1.37475649	     -0.04549875	     -0.00021389	     -0.18730702	     -0.05491417	      0.88271135	     -0.00057854	     -0.20708074	     -0.00000000	      0.00000000	     50.06837440
      1.37609594	     -0.04564327	     -0.00021396	     -0.18745054	     -0.05491112	      0.88271215	     -0.00057872	     -0.20708557	      0.00000000	      0.00000000	     49.69588022
      1.37743540	     -0.04579206	     -0.00021605	     -0.18759830	     -0.05490818	      0.88271284	     -0.00057888	     -0.20709152	      0.00000000	      0.00000000	     49.50426907
      1.37845584	     -0.04590823	     -0.00021542	     -0.18771377	     -0.05490601	      0.88271329	     -0.00057899	     -0.20709678	      0.00000000	      0.00000000	     49.11168566
      1.37947627	     -0.04602673	     -0.00021659	     -0.18783153	     -0.05490389	      0.88271369	     -0.00057909	     -0.20710264	      0.00000000	      0.00000000	     48.89048405
      1.38087698	     -0.04619292	     -0.00021719	     -0.18799676	     -0.05490108	      0.88271413	     -0.00057921	     -0.20711163	      0.00000000	      0.00000000	     48.47482259
      1.38227769	     -0.04636296	     -0.00021935	     -0.18816583	     -0.05489836	      0.88271446	     -0.00057930	     -0.20712167	      0.00000000	      0.00000000	     48.24706491
      1.38327238	     -0.04648587	     -0.00021842	     -0.18828815	     -0.05489649	      0.88271463	     -0.00057936	     -0.20712941	      0.00000000	      0.00000000	     47.82779670
      1.38426707	     -0.04661108	     -0.00021937	     -0.18841272	     -0.05489467	      0.88271476	     -0.00057940	     -0.20713763	      0.00000000	      0.00000000	     47.58681758
      1.38574388	     -0.04680052	     -0.00022014	     -0.18860127	     -0.05489204	      0.88271485	     -0.00057944	     -0.20715068	      0.00000000	      0.00000000	     47.12659208
      1.38699233	     -0.04696312	     -0.00022197	     -0.18876311	     -0.05488990	      0.88271484	     -0.00057946	     -0.20716248	      0.00000000	     -0.00000000	     46.84546548
      1.38824077	     -0.04712766	     -0.00022215	     -0.18892697	     -0.05488782	      0.88271477	     -0.00057946	     -0.20717492	      0.00000000	     -0.00000000	     46.37834917
      1.38948921	     -0.04729387	     -0.00022469	     -0.18909245	     -0.05488579	      0.88271463	     -0.00057944	     -0.20718798	      0.00000000	     -0.00000000	     46.15205618
      1.39061162	     -0.04744461	     -0.00022468	     -0.18924263	     -0.05488402	      0.88271445	     -0.00057941	     -0.20720020	      0.00000000	     -0.00000000	     45.67835967
      1.39173403	     -0.04759649	     -0.00022672	     -0.18939391	     -0.05488230	      0.88271422	     -0.00057937	     -0.20721285	      0.00000000	     -0.00000000	     45.42047327
      1.39285644	     -0.04774943	     -0.00022756	     -0.18954632	     -0.05488061	      0.88271394	     -0.00057931	     -0.20722591	      0.00000000	     -0.00000000	     45.01888043
      1.39429771	     -0.04794718	     -0.00023052	     -0.18974334	     -0.05487851	      0.88271352	     -0.00057922	     -0.20724323	      0.00000000	     -0.00000000	     44.66202478
      1.39545544	     -0.04810663	     -0.00023157	     -0.18990229	     -0.05487686	      0.88271313	     -0.00057913	     -0.20725756	      0.00000000	     -0.00000000	     44.17835520
      1.39661316	     -0.04826621	     -0.00023438	     -0.19006133	     -0.05487524	      0.88271269	     -0.00057902	     -0.20727221	      0.00000000	     -0.00000000	     43.89833669
      1.39777088	     -0.04842497	     -0.00023543	     -0.19021963	     -0.05487366	      0.88271222	     -0.00057890	     -0.20728715	      0.00000000	     -0.00000000	     43.46559971
      1.39918431	     -0.04861965	     -0.00023820	     -0.19041375	     -0.05487177	      0.88271159	     -0.00057874	     -0.20730572	      0.00000000	     -0.00000000	     43.12039105
      1.40033555	     -0.04877819	     -0.00023895	     -0.19057189	     -0.05487025	      0.88271103	     -0.00057859	     -0.20732108	      0.00000000	     -0.00000000	     42.63048316
      1.40148679	     -0.04893553	     -0.00024144	     -0.19072881	     -0.05486877	      0.88271044	     -0.00057843	     -0.20733659	      0.00000000	     -0.00000000	     42.35539135
      1.40263803	     -0.04909201	     -0.00024291	     -0.19088492	     -0.05486730	      0.88270982	     -0.00057826	     -0.20735219	      0.00000000	     -0.00000000	     41.93756841
      1.40410216	     -0.04928936	     -0.00024642	     -0.19108179	     -0.05486546	      0.88270899	     -0.00057802	     -0.20737211	      0.00000000	     -0.00000000	     41.58990337
      1.40526096	     -0.04944390	     -0.00024762	     -0.19123602	     -0.05486402	      0.88270830	     -0.00057781	     -0.20738790	      0.00000000	     -0.00000000	     41.10734273
      1.40641976	     -0.04959689	     -0.00025072	     -0.19138867	     -0.05486259	      0.88270758	     -0.00057760	     -0.20740367	      0.00000000	     -0.00000000	     40.84092950
      1.40757855	     -0.04974829	     -0.00025286	     -0.19153978	     -0.05486117	      0.88270683	     -0.00057736	     -0.20741938	      0.00000000	     -0.00000000	     40.43125747
      1.40906995	     -0.04994066	     -0.00025747	     -0.19173175	     -0.05485936	      0.88270584	     -0.00057705	     -0.20743949	      0.00000000	     -0.00000000	     40.09987545
      1.41023010	     -0.05008822	     -0.00025980	     -0.19187906	     -0.05485796	      0.88270505	     -0.00057679	     -0.20745501	      0.00000000	     -0.00000000	     39.61818691
      1.41139025	     -0.05023380	     -0.00026424	     -0.19202435	     -0.05485655	      0.88270423	     -0.00057652	     -0.20747039	      0.00000000	     -0.00000000	     39.37383918
      1.41255040	     -0.05037719	     -0.00026801	     -0.19216750	     -0.05485515	      0.88270340	     -0.00057624	     -0.20748562	      0.00000000	     -0.00000000	     38.98014799
      1.41408284	     -0.05056294	     -0.00027508	     -0.19235289	     -0.05485329	      0.88270227	     -0.00057585	     -0.20750544	      0.00000000	     -0.00000001	     38.68090404
      1.41524551	     -0.05070086	     -0.00027938	     -0.19249060	     -0.05485187	      0.88270139	     -0.00057554	     -0.20752024	      0.00000000	     -0.00000001	     38.20220024
      1.41640818	     -0.05083604	     -0.00028584	     -0.19262552	     -0.05485045	      0.88270050	     -0.00057523	     -0.20753481	      0.00000000	     -0.00000001	     37.99795342
      1.41780556	     -0.05099466	     -0.00029271	     -0.19278388	     -0.05484872	      0.88269941	     -0.00057484	     -0.20755200	      0.00000000	     -0.00000001	     37.51257975
      1.41920295	     -0.05114881	     -0.00030251	     -0.19293770	     -0.05484698	      0.88269831	     -0.00057443	     -0.20756881	      0.00000000	     -0.00000001	     37.45133197
      1.42026967	     -0.05126331	     -0.00030795	     -0.19305204	     -0.05484563	      0.88269745	     -0.00057411	     -0.20758138	      0.00000000	     -0.00000001	     36.93338186
      1.42133639	     -0.05137505	     -0.00031550	     -0.19316356	     -0.05484427	      0.88269659	     -0.00057379	     -0.20759371	      0.00000000	     -0.00000001	     36.76472596
      1.42284690	     -0.05152842	     -0.00032573	     -0.19331666	     -0.05484233	      0.88269535	     -0.00057332	     -0.20761076	      0.00000000	     -0.00000001	     36.33644621
      1.42416787	     -0.05165776	     -0.00033632	     -0.19344574	     -0.05484059	      0.88269426	     -0.00057290	     -0.20762527	      0.00000000	     -0.00000001	     36.21043685
      1.42548883	     -0.05178252	     -0.00034552	     -0.19357031	     -0.05483883	      0.88269316	     -0.00057246	     -0.20763941	      0.00000000	     -0.00000001	     35.71297167
      1.42680980	     -0.05190258	     -0.00035750	     -0.19369010	     -0.05483704	      0.88269204	     -0.00057202	     -0.20765318	      0.00000000	     -0.00000001	     35.75050629
      1.42796645	     -0.05200380	     -0.00036579	     -0.19379117	     -0.05483545	      0.88269106	     -0.00057163	     -0.20766492	      0.00000000	     -0.00000001	     35.24038899
      1.42912310	     -0.05210142	     -0.00037622	     -0.19388859	     -0.05483383	      0.88269008	     -0.00057123	     -0.20767638	      0.00000000	     -0.00000001	     35.16639221
      1.43027975	     -0.05219543	     -0.00038578	     -0.19398244	     -0.05483219	      0.88268909	     -0.00057082	     -0.20768757	      0.00000000	     -0.00000001	     34.86222048
      1.43189275	     -0.05232050	     -0.00040058	     -0.19410726	     -0.05482985	      0.88268770	     -0.00057025	     -0.20770270	      0.00000000	     -0.00000001	     34.73410313
      1.43309083	     -0.05240890	     -0.00041024	     -0.19419554	     -0.05482807	      0.88268666	     -0.00056981	     -0.20771360	      0.00000000	     -0.00000001	     34.29605425
      1.43428891	     -0.05249361	     -0.00042166	     -0.19428008	     -0.05482627	      0.88268562	     -0.00056937	     -0.20772421	      0.00000000	     -0.00000001	     34.23967999
      1.43548700	     -0.05257473	     -0.00043208	     -0.19436106	     -0.05482443	      0.88268457	     -0.00056892	     -0.20773455	      0.00000000	     -0.00000001	     33.93308803
      1.43705467	     -0.05267561	     -0.00044722	     -0.19446174	     -0.05482197	      0.88268320	     -0.00056832	     -0.20774769	      0.00000000	     -0.00000001	     33.87243297
      1.43823211	     -0.05274757	     -0.00045702	     -0.19453361	     -0.05482009	      0.88268217	     -0.00056786	     -0.20775726	      0.00000000	     -0.00000001	     33.44579040
      1.43940955	     -0.05281633	     -0.00046849	     -0.19460224	     -0.05481817	      0.88268113	     -0.00056740	     -0.20776660	      0.00000000	     -0.00000001	     33.40170869
      1.44085201	     -0.05289589	     -0.00048107	     -0.19468169	     -0.05481577	      0.88267986	     -0.00056683	     -0.20777771	      0.00000000	     -0.00000001	     33.03663800
      1.44214734	     -0.05296255	     -0.00049394	     -0.19474821	     -0.05481357	      0.88267872	     -0.00056630	     -0.20778738	      0.00000000	     -0.00000001	     33.08450974
      1.44344266	     -0.05302438	     -0.00050459	     -0.19480999	     -0.05481133	      0.88267758	     -0.00056577	     -0.20779673	      0.00000000	     -0.00000001	     32.67952906
      1.44473799	     -0.05308125	     -0.00051740	     -0.19486674	     -0.05480905	      0.88267643	     -0.00056524	     -0.20780573	      0.00000000	     -0.00000001	     32.78493845
      1.44603332	     -0.05313312	     -0.00052754	     -0.19491859	     -0.05480672	      0.88267529	     -0.00056469	     -0.20781437	      0.00000000	     -0.00000001	     32.36810458
      1.44732864	     -0.05318009	     -0.00054022	     -0.19496546	     -0.05480435	      0.88267414	     -0.00056414	     -0.20782262	      0.00000000	     -0.00000001	     32.53076930
      1.44862397	     -0.05322237	     -0.00054983	     -0.19500775	     -0.05480194	      0.88267300	     -0.00056359	     -0.20783046	      0.00000000	     -0.00000001	     32.10025272
      1.44991930	     -0.05326008	     -0.00056243	     -0.19504538	     -0.05479948	      0.88267186	     -0.00056303	     -0.20783789	      0.00000000	     -0.00000001	     32.32088905
      1.45107877	     -0.05328969	     -0.00057079	     -0.19507501	     -0.05479724	      0.88267083	     -0.00056252	     -0.20784418	      0.00000000	     -0.00000001	     31.96992754
      1.45223824	     -0.05331531	     -0.00058096	     -0.19510059	     -0.05479497	      0.88266982	     -0.00056201	     -0.20785011	      0.00000000	     -0.00000001	     32.02112977
      1.45364497	     -0.05334117	     -0.00059166	     -0.19512646	     -0.05479217	      0.88266858	     -0.00056138	     -0.20785681	      0.00000000	     -0.00000001	     31.82392429
      1.45505170	     -0.05336161	     -0.00060394	     -0.19514687	     -0.05478931	      0.88266735	     -0.00056075	     -0.20786295	      0.00000000	     -0.00000001	     31.97788877
      1.45623278	     -0.05337476	     -0.00061199	     -0.19516006	     -0.05478688	      0.88266633	     -0.00056022	     -0.20786767	      0.00000000	     -0.00000001	     31.71333250
      1.45741387	     -0.05338433	     -0.00062176	     -0.19516962	     -0.05478441	      0.88266530	     -0.00055968	     -0.20787200	      0.00000000	     -0.00000001	     31.80054120
      1.45859495	     -0.05339030	     -0.00063033	     -0.19517562	     -0.05478190	      0.88266429	     -0.00055914	     -0.20787593	      0.00000000	     -0.00000001	     31.70471120
      1.46020883	     -0.05339285	     -0.00064313	     -0.19517817	     -0.05477842	      0.88266290	     -0.00055840	     -0.20788067	      0.00000000	     -0.00000001	     31.82696900
      1.46140555	     -0.05339047	     -0.00065092	     -0.19517584	     -0.05477581	      0.88266188	     -0.00055785	     -0.20788371	      0.00000000	     -0.00000001	     31.64946041
      1.46260227	     -0.05338444	     -0.00066020	     -0.19516981	     -0.05477315	      0.88266087	     -0.00055730	     -0.20788634	      0.00000000	     -0.00000001	     31.76827972
      1.46404327	     -0.05337233	     -0.00066965	     -0.19515776	     -0.05476991	      0.88265966	     -0.00055663	     -0.20788898	      0.00000000	     -0.00000001	     31.66413857
      1.46532041	     -0.05335750	     -0.00067957	     -0.19514293	     -0.05476701	      0.88265859	     -0.00055603	     -0.20789081	      0.00000000	     -0.00000001	     31.86859364
      1.46659756	     -0.05333886	     -0.00068728	     -0.19512435	     -0.05476406	      0.88265754	     -0.00055544	     -0.20789220	      0.00000000	     -0.00000001	     31.73551831
      1.46787471	     -0.05331651	     -0.00069707	     -0.19510200	     -0.05476108	      0.88265649	     -0.00055484	     -0.20789313	      0.00000000	     -0.00000001	     31.96555426
      1.46915185	     -0.05328934	     -0.00070488	     -0.19507488	     -0.05475807	      0.88265545	     -0.00055424	     -0.20789362	      0.00000000	     -0.00000001	     31.87876993
      1.47042900	     -0.05325412	     -0.00071439	     -0.19503966	     -0.05475502	      0.88265442	     -0.00055365	     -0.20789358	      0.00000000	     -0.00000001	     32.15026788
      1.47170615	     -0.05320890	     -0.00072143	     -0.19499451	     -0.05475194	      0.88265340	     -0.00055305	     -0.20789287	      0.00000000	     -0.00000001	     32.11166108
      1.47298329	     -0.05315425	     -0.00073018	     -0.19493988	     -0.05474884	      0.88265240	     -0.00055245	     -0.20789137	      0.00000000	     -0.00000001	     32.41973794
      1.47426044	     -0.05309034	     -0.00073667	     -0.19487604	     -0.05474570	      0.88265140	     -0.00055186	     -0.20788900	      0.00000000	     -0.00000001	     32.41366810
      1.47553759	     -0.05301629	     -0.00074477	     -0.19480201	     -0.05474254	      0.88265043	     -0.00055126	     -0.20788567	      0.00000000	     -0.00000001	     32.75178078
      1.47681474	     -0.05293159	     -0.00075039	     -0.19471739	     -0.05473935	      0.88264946	     -0.00055067	     -0.20788129	      0.00000000	     -0.00000001	     32.77958798
      1.47809188	     -0.05283735	     -0.00075784	     -0.19462316	     -0.05473614	      0.88264852	     -0.00055008	     -0.20787581	      0.00000000	     -0.00000000	     33.15880703
      1.47936903	     -0.05273510	     -0.00076286	     -0.19452098	     -0.05473291	      0.88264761	     -0.00054950	     -0.20786921	      0.00000000	     -0.00000000	     33.20056536
      1.48064618	     -0.05262668	     -0.00077006	     -0.19441255	     -0.05472966	      0.88264671	     -0.00054892	     -0.20786153	      0.00000000	     -0.00000000	     33.60506648
      1.48192332	     -0.05251262	     -0.00077480	     -0.19429853	     -0.05472640	      0.88264585	     -0.00054834	     -0.20785284	      0.00000000	     -0.00000000	     33.65429483
      1.48320047	     -0.05239381	     -0.00078209	     -0.19417966	     -0.05472313	      0.88264502	     -0.00054776	     -0.20784321	      0.00000000	     -0.00000000	     34.10922983
      1.48447762	     -0.05227061	     -0.00078669	     -0.19405647	     -0.05471985	      0.88264422	     -0.00054719	     -0.20783269	      0.00000000	     -0.00000000	     34.16752333
      1.48575476	     -0.05214310	     -0.00079408	     -0.19392886	     -0.05471656	      0.88264346	     -0.00054663	     -0.20782135	      0.00000000	     -0.00000000	     34.67493925
      1.48703191	     -0.05201198	     -0.00079818	     -0.19379771	     -0.05471327	      0.88264274	     -0.00054607	     -0.20780923	     -0.00000000	     -0.00000000	     34.71725459
      1.48816755	     -0.05189380	     -0.00080467	     -0.19367940	     -0.05471034	      0.88264213	     -0.00054558	     -0.20779787	     -0.00000000	     -0.00000000	     35.16339236
      1.48930318	     -0.05177492	     -0.00080938	     -0.19356043	     -0.05470742	      0.88264156	     -0.00054509	     -0.20778603	     -0.00000000	     -0.00000000	     35.33485923
      1.49068544	     -0.05162940	     -0.00081673	     -0.19341473	     -0.05470386	      0.88264091	     -0.00054450	     -0.20777108	     -0.00000000	     -0.00000000	     35.76898480
      1.49206770	     -0.05148249	     -0.00082225	     -0.19326766	     -0.05470032	      0.88264031	     -0.00054392	     -0.20775560	     -0.00000000	     -0.00000000	     35.95630396
      1.49320162	     -0.05136084	     -0.00082873	     -0.19314581	     -0.05469742	      0.88263986	     -0.00054345	     -0.20774256	     -0.00000000	     -0.00000000	     36.39588721
      1.49433553	     -0.05123820	     -0.00083314	     -0.19302301	     -0.05469454	      0.88263944	     -0.00054298	     -0.20772924	     -0.00000000	     -0.00000000	     36.59271669
      1.49573313	     -0.05108648	     -0.00083974	     -0.19287103	     -0.05469100	      0.88263898	     -0.00054242	     -0.20771246	     -0.00000000	     -0.00000000	     37.03938646
      1.49713072	     -0.05093549	     -0.00084416	     -0.19271983	     -0.05468748	      0.88263856	     -0.00054186	     -0.20769538	     -0.00000000	     -0.00000000	     37.23107302
      1.49820904	     -0.05081930	     -0.00084982	     -0.19260340	     -0.05468479	      0.88263828	     -0.00054144	     -0.20768204	     -0.00000000	     -0.00000000	     37.66834991
      1.49928735	     -0.05070269	     -0.00085358	     -0.19248658	     -0.05468212	      0.88263802	     -0.00054102	     -0.20766858	     -0.00000000	     -0.00000000	     37.89979454
      1.50074989	     -0.05054393	     -0.00085948	     -0.19232750	     -0.05467852	      0.88263772	     -0.00054047	     -0.20765014	     -0.00000000	     -0.00000000	     38.35886227
      1.50221242	     -0.05038604	     -0.00086306	     -0.19216933	     -0.05467497	      0.88263747	     -0.00053992	     -0.20763155	     -0.00000000	     -0.00000000	     38.60351167
      1.50323649	     -0.05027667	     -0.00086812	     -0.19205968	     -0.05467250	      0.88263732	     -0.00053954	     -0.20761847	     -0.00000000	     -0.00000000	     38.99734159
      1.50426056	     -0.05016878	     -0.00087127	     -0.19195155	     -0.05467006	      0.88263718	     -0.00053917	     -0.20760539	     -0.00000000	     -0.00000000	     39.22391692
      1.50581794	     -0.05000842	     -0.00087662	     -0.19179078	     -0.05466639	      0.88263702	     -0.00053861	     -0.20758557	     -0.00000000	     -0.00000000	     39.66056883
      1.50710388	     -0.04987855	     -0.00087946	     -0.19166060	     -0.05466340	      0.88263691	     -0.00053816	     -0.20756934	     -0.00000000	     -0.00000000	     39.92881267
      1.50838983	     -0.04975066	     -0.00088349	     -0.19153235	     -0.05466046	      0.88263683	     -0.00053772	     -0.20755327	     -0.00000000	     -0.00000000	     40.34333923
      1.50967578	     -0.04962527	     -0.00088485	     -0.19140667	     -0.05465757	      0.88263676	     -0.00053728	     -0.20753739	     -0.00000000	     -0.00000000	     40.57831815
      1.51082805	     -0.04951567	     -0.00088800	     -0.19129672	     -0.05465501	      0.88263671	     -0.00053690	     -0.20752334	     -0.00000000	     -0.00000000	     40.94338951
      1.51198032	     -0.04940806	     -0.00088865	     -0.19118884	     -0.05465249	      0.88263668	     -0.00053652	     -0.20750950	     -0.00000000	     -0.00000000	     41.16976145
      1.51313259	     -0.04930184	     -0.00089006	     -0.19108231	     -0.05465002	      0.88263664	     -0.00053614	     -0.20749587	     -0.00000000	     -0.00000000	     41.48276604
      1.51458393	     -0.04917046	     -0.00088958	     -0.19095059	     -0.05464696	      0.88263661	     -0.00053568	     -0.20747899	     -0.00000000	     -0.00000000	     41.78751066
      1.51574457	     -0.04906740	     -0.00089029	     -0.19084722	     -0.05464456	      0.88263658	     -0.00053532	     -0.20746573	     -0.00000000	     -0.00000000	     42.10866309
      1.51690521	     -0.04896581	     -0.00088853	     -0.19074536	     -0.05464221	      0.88263655	     -0.00053497	     -0.20745268	     -0.00000000	     -0.00000000	     42.32990074
      1.51806584	     -0.04886489	     -0.00088696	     -0.19064417	     -0.05463991	      0.88263652	     -0.00053462	     -0.20743984	     -0.00000000	     -0.00000000	     42.60804969
      1.51951506	     -0.04874174	     -0.00088256	     -0.19052074	     -0.05463710	      0.88263647	     -0.00053419	     -0.20742410	     -0.00000000	     -0.00000000	     42.88432246
      1.52065263	     -0.04864691	     -0.00088032	     -0.19042564	     -0.05463495	      0.88263641	     -0.00053387	     -0.20741200	     -0.00000000	     -0.00000000	     43.16469270
      1.52179020	     -0.04855443	     -0.00087593	     -0.19033293	     -0.05463285	      0.88263635	     -0.00053355	     -0.20740011	     -0.00000000	     -0.00000000	     43.36772690
      1.52292777	     -0.04846432	     -0.00087205	     -0.19024258	     -0.05463080	      0.88263627	     -0.00053324	     -0.20738847	     -0.00000000	     -0.00000000	     43.60592191
      1.52444018	     -0.04834909	     -0.00086476	     -0.19012706	     -0.05462816	      0.88263613	     -0.00053284	     -0.20737337	     -0.00000000	     -0.00000000	     43.86177557
      1.52556330	     -0.04826675	     -0.00086049	     -0.19004447	     -0.05462625	      0.88263601	     -0.00053256	     -0.20736249	     -0.00000000	     -0.00000000	     44.08396248
      1.52668643	     -0.04818702	     -0.00085417	     -0.18996453	     -0.05462440	      0.88263587	     -0.00053228	     -0.20735189	     -0.00000000	     -0.00000000	     44.25601076
      1.52806331	     -0.04809243	     -0.00084733	     -0.18986965	     -0.05462220	      0.88263567	     -0.00053195	     -0.20733929	     -0.00000000	     -0.00000000	     44.50214206
      1.52928592	     -0.04801205	     -0.00083935	     -0.18978905	     -0.05462032	      0.88263547	     -0.00053167	     -0.20732847	     -0.00000000	     -0.00000000	     44.67289815
      1.53050853	     -0.04793508	     -0.00083306	     -0.18971180	     -0.05461850	      0.88263523	     -0.00053140	     -0.20731800	     -0.00000000	     -0.00000000	     44.87033221
      1.53173114	     -0.04786235	     -0.00082414	     -0.18963886	     -0.05461674	      0.88263496	     -0.00053114	     -0.20730791	     -0.00000000	     -0.00000000	     45.00881409
      1.53295376	     -0.04779434	     -0.00081698	     -0.18957058	     -0.05461506	      0.88263466	     -0.00053089	     -0.20729823	     -0.00000000	     -0.00000000	     45.17476647
      1.53417637	     -0.04773068	     -0.00080707	     -0.18950671	     -0.05461344	      0.88263433	     -0.00053065	     -0.20728901	     -0.00000000	     -0.00000000	     45.29193253
      1.53539898	     -0.04767002	     -0.00079938	     -0.18944578	     -0.05461188	      0.88263397	     -0.00053043	     -0.20728023	     -0.00000000	     -0.00000000	     45.44196188
      1.53662159	     -0.04761324	     -0.00078890	     -0.18938879	     -0.05461040	      0.88263357	     -0.00053022	     -0.20727187	     -0.00000000	     -0.00000000	     45.54038850
      1.53784420	     -0.04756057	     -0.00078125	     -0.18933583	     -0.05460898	      0.88263313	     -0.00053002	     -0.20726394	     -0.00000000	     -0.00000000	     45.65999122
      1.53906681	     -0.04751320	     -0.00077053	     -0.18928824	     -0.05460763	      0.88263267	     -0.00052984	     -0.20725647	     -0.00000000	     -0.00000000	     45.72524639
      1.54028943	     -0.04747157	     -0.00076313	     -0.18924630	     -0.05460636	      0.88263216	     -0.00052966	     -0.20724950	     -0.00000000	     -0.00000000	     45.80435160
      1.54138481	     -0.04743934	     -0.00075374	     -0.18921385	     -0.05460527	      0.88263168	     -0.00052952	     -0.20724373	     -0.00000000	     -0.00000000	     45.82130067
      1.54248019	     -0.04741116	     -0.00074637	     -0.18918540	     -0.05460424	      0.88263118	     -0.00052939	     -0.20723841	     -0.00000000	     -0.00000000	     45.85688721
      1.54381093	     -0.04738194	     -0.00073601	     -0.18915588	     -0.05460307	      0.88263053	     -0.00052925	     -0.20723258	     -0.00000000	     -0.00000000	     45.88076306
      1.54514168	     -0.04735745	     -0.00072747	     -0.18913102	     -0.05460198	      0.88262984	     -0.00052913	     -0.20722741	     -0.00000000	     -0.00000000	     45.91469608
      1.54625747	     -0.04734118	     -0.00071829	     -0.18911450	     -0.05460112	      0.88262923	     -0.00052904	     -0.20722358	     -0.00000000	     -0.00000000	     45.89084906
      1.54737327	     -0.04732902	     -0.00071113	     -0.18910204	     -0.05460033	      0.88262859	     -0.00052896	     -0.20722020	     -0.00000000	     -0.00000000	     45.87943852
      1.54848906	     -0.04732068	     -0.00070304	     -0.18909342	     -0.05459960	      0.88262793	     -0.00052889	     -0.20721730	     -0.00000000	     -0.00000000	     45.84820564
      1.55001844	     -0.04731482	     -0.00069348	     -0.18908712	     -0.05459869	      0.88262699	     -0.00052883	     -0.20721405	     -0.00000000	     -0.00000000	     45.81550649
      1.55115155	     -0.04731471	     -0.00068504	     -0.18908672	     -0.05459809	      0.88262626	     -0.00052880	     -0.20721218	     -0.00000000	     -0.00000000	     45.74649247
      1.55228466	     -0.04731777	     -0.00067837	     -0.18908944	     -0.05459754	      0.88262551	     -0.00052878	     -0.20721077	     -0.00000000	     -0.00000000	     45.69868971
      1.55364823	     -0.04732556	     -0.00066898	     -0.18909687	     -0.05459697	      0.88262458	     -0.00052878	     -0.20720963	     -0.00000000	     -0.00000000	     45.60873237
      1.55485866	     -0.04733598	     -0.00066254	     -0.18910691	     -0.05459653	      0.88262373	     -0.00052880	     -0.20720912	     -0.00000000	     -0.00000000	     45.55027761
      1.55606909	     -0.04735010	     -0.00065424	     -0.18912071	     -0.05459616	      0.88262287	     -0.00052883	     -0.20720907	     -0.00000000	     -0.00000000	     45.43470725
      1.55727951	     -0.04736756	     -0.00064817	     -0.18913778	     -0.05459586	      0.88262198	     -0.00052889	     -0.20720946	     -0.00000000	     -0.00000001	     45.35868312
      1.55848994	     -0.04738872	     -0.00064028	     -0.18915860	     -0.05459563	      0.88262108	     -0.00052896	     -0.20721030	     -0.00000000	     -0.00000001	     45.21830027
      1.55970037	     -0.04741318	     -0.00063456	     -0.18918266	     -0.05459546	      0.88262016	     -0.00052905	     -0.20721158	     -0.00000000	     -0.00000001	     45.12812176
      1.56091079	     -0.04744125	     -0.00062711	     -0.18921039	     -0.05459536	      0.88261924	     -0.00052915	     -0.20721330	     -0.00000000	     -0.00000001	     44.96936536
      1.56212122	     -0.04747244	     -0.00062174	     -0.18924118	     -0.05459533	      0.88261830	     -0.00052928	     -0.20721544	     -0.00000000	     -0.00000001	     44.86853725
      1.56333165	     -0.04750711	     -0.00061468	     -0.18927550	     -0.05459536	      0.88261735	     -0.00052942	     -0.20721800	     -0.00000000	     -0.00000001	     44.69316341
      1.56454207	     -0.04754494	     -0.00060961	     -0.18931293	     -0.05459545	      0.88261640	     -0.00052958	     -0.20722099	     -0.00000000	     -0.00000001	     44.57958118
      1.56575250	     -0.04758621	     -0.00060297	     -0.18935385	     -0.05459561	      0.88261545	     -0.00052976	     -0.20722439	     -0.00000000	     -0.00000001	     44.38815777
      1.56696293	     -0.04763023	     -0.00059822	     -0.18939747	     -0.05459584	      0.88261449	     -0.00052996	     -0.20722820	     -0.00000000	     -0.00000001	     44.26524365
      1.56817335	     -0.04767723	     -0.00059198	     -0.18944413	     -0.05459612	      0.88261354	     -0.00053018	     -0.20723241	     -0.00000000	     -0.00000001	     44.06157635
      1.56938378	     -0.04772665	     -0.00058751	     -0.18949315	     -0.05459647	      0.88261258	     -0.00053042	     -0.20723701	     -0.00000000	     -0.00000001	     43.92843850
      1.57059421	     -0.04777887	     -0.00058168	     -0.18954502	     -0.05459688	      0.88261163	     -0.00053067	     -0.20724198	     -0.00000000	     -0.00000001	     43.71205397
      1.57180463	     -0.04783351	     -0.00057751	     -0.18959926	     -0.05459734	      0.88261069	     -0.00053095	     -0.20724730	     -0.00000000	     -0.00000001	     43.56585296
      1.57301506	     -0.04789085	     -0.00057210	     -0.18965626	     -0.05459787	      0.88260975	     -0.00053124	     -0.20725298	     -0.00000000	     -0.00000001	     43.33846021
      1.57422548	     -0.04795021	     -0.00056818	     -0.18971524	     -0.05459845	      0.88260882	     -0.00053155	     -0.20725900	     -0.00000000	     -0.00000001	     43.18416345
      1.57543591	     -0.04801190	     -0.00056315	     -0.18977659	     -0.05459909	      0.88260790	     -0.00053188	     -0.20726534	     -0.00000000	     -0.00000001	     42.95249416
      1.57664634	     -0.04807543	     -0.00055947	     -0.18983974	     -0.05459979	      0.88260699	     -0.00053223	     -0.20727199	     -0.00000000	     -0.00000001	     42.78890600
      1.57785676	     -0.04814115	     -0.00055483	     -0.18990513	     -0.05460054	      0.88260609	     -0.00053259	     -0.20727892	     -0.00000000	     -0.00000001	     42.55180209
      1.57930974	     -0.04822208	     -0.00055097	     -0.18998563	     -0.05460150	      0.88260503	     -0.00053306	     -0.20728762	     -0.00000000	     -0.00000000	     42.38370937
      1.58039318	     -0.04828426	     -0.00054633	     -0.19004754	     -0.05460228	      0.88260425	     -0.00053342	     -0.20729434	     -0.00000000	     -0.00000000	     42.11734516
      1.58147663	     -0.04834712	     -0.00054339	     -0.19011009	     -0.05460309	      0.88260349	     -0.00053380	     -0.20730125	     -0.00000000	     -0.00000000	     41.96342389
      1.58290929	     -0.04843214	     -0.00053855	     -0.19019475	     -0.05460422	      0.88260250	     -0.00053432	     -0.20731065	     -0.00000000	     -0.00000000	     41.68024972
      1.58434195	     -0.04851848	     -0.00053582	     -0.19028067	     -0.05460542	      0.88260154	     -0.00053487	     -0.20732032	     -0.00000000	     -0.00000000	     41.54844860
      1.58535960	     -0.04858153	     -0.00053178	     -0.19034350	     -0.05460631	      0.88260087	     -0.00053527	     -0.20732735	     -0.00000000	     -0.00000000	     41.25213316
      1.58637725	     -0.04864509	     -0.00052945	     -0.19040679	     -0.05460723	      0.88260021	     -0.00053569	     -0.20733450	     -0.00000000	     -0.00000000	     41.09320949
      1.58792100	     -0.04874321	     -0.00052525	     -0.19050455	     -0.05460869	      0.88259925	     -0.00053635	     -0.20734556	     -0.00000000	     -0.00000000	     40.79160789
      1.58921579	     -0.04882633	     -0.00052287	     -0.19058734	     -0.05460996	      0.88259846	     -0.00053693	     -0.20735502	     -0.00000000	     -0.00000000	     40.61833342
      1.59051058	     -0.04891064	     -0.00051909	     -0.19067138	     -0.05461129	      0.88259770	     -0.00053752	     -0.20736463	     -0.00000000	     -0.00000000	     40.32127880
      1.59180537	     -0.04899467	     -0.00051758	     -0.19075509	     -0.05461265	      0.88259697	     -0.00053814	     -0.20737434	     -0.00000000	     -0.00000000	     40.20852873
      1.59294054	     -0.04906939	     -0.00051420	     -0.19082960	     -0.05461388	      0.88259634	     -0.00053869	     -0.20738293	     -0.00000000	     -0.00000000	     39.91073360
      1.59407571	     -0.04914426	     -0.00051287	     -0.19090421	     -0.05461514	      0.88259574	     -0.00053926	     -0.20739157	     -0.00000000	     -0.00000000	     39.77153057
      1.59521088	     -0.04921959	     -0.00051046	     -0.19097932	     -0.05461644	      0.88259515	     -0.00053985	     -0.20740023	     -0.00000000	     -0.00000000	     39.54590748
      1.59676053	     -0.04932216	     -0.00050850	     -0.19108158	     -0.05461825	      0.88259439	     -0.00054067	     -0.20741207	     -0.00000000	     -0.00000000	     39.35316490
      1.59793141	     -0.04940017	     -0.00050579	     -0.19115940	     -0.05461965	      0.88259383	     -0.00054132	     -0.20742102	     -0.00000000	     -0.00000000	     39.07233034
      1.59910228	     -0.04947776	     -0.00050474	     -0.19123676	     -0.05462107	      0.88259330	     -0.00054197	     -0.20742995	     -0.00000000	     -0.00000000	     38.93446616
      1.60027316	     -0.04955582	     -0.00050280	     -0.19131463	     -0.05462253	      0.88259279	     -0.00054265	     -0.20743887	     -0.00000000	     -0.00000000	     38.69953461
      1.60178684	     -0.04965624	     -0.00050183	     -0.19141478	     -0.05462444	      0.88259216	     -0.00054354	     -0.20745035	     -0.00000000	     -0.00000000	     38.53179659
      1.60293983	     -0.04973326	     -0.00049978	     -0.19149165	     -0.05462593	      0.88259170	     -0.00054424	     -0.20745904	     -0.00000000	     -0.00000000	     38.24729490
      1.60409282	     -0.04980960	     -0.00049940	     -0.19156779	     -0.05462743	      0.88259127	     -0.00054496	     -0.20746769	     -0.00000000	     -0.00000000	     38.11696958
      1.60549073	     -0.04990252	     -0.00049779	     -0.19166052	     -0.05462928	      0.88259077	     -0.00054584	     -0.20747811	     -0.00000000	     -0.00000000	     37.82902464
      1.60688864	     -0.04999441	     -0.00049841	     -0.19175219	     -0.05463116	      0.88259030	     -0.00054675	     -0.20748844	     -0.00000000	     -0.00000000	     37.76083436
      1.60794632	     -0.05006480	     -0.00049695	     -0.19182246	     -0.05463259	      0.88258996	     -0.00054745	     -0.20749618	     -0.00000000	     -0.00000000	     37.45381760
      1.60900400	     -0.05013427	     -0.00049715	     -0.19189179	     -0.05463404	      0.88258964	     -0.00054816	     -0.20750386	     -0.00000000	     -0.00000000	     37.32888025
      1.61051397	     -0.05023321	     -0.00049671	     -0.19199055	     -0.05463613	      0.88258922	     -0.00054920	     -0.20751470	     -0.00000000	     -0.00000000	     37.06010615
      1.61182489	     -0.05031797	     -0.00049748	     -0.19207514	     -0.05463795	      0.88258887	     -0.00055012	     -0.20752398	     -0.00000000	     -0.00000000	     36.94052380
      1.61313582	     -0.05040282	     -0.00049683	     -0.19215988	     -0.05463980	      0.88258855	     -0.00055106	     -0.20753312	     -0.00000000	     -0.00000000	     36.65032405
      1.61444674	     -0.05048611	     -0.00049846	     -0.19224300	     -0.05464165	      0.88258826	     -0.00055202	     -0.20754213	     -0.00000000	     -0.00000000	     36.60222228
      1.61559705	     -0.05055964	     -0.00049791	     -0.19231646	     -0.05464328	      0.88258802	     -0.00055287	     -0.20754990	     -0.00000000	     -0.00000000	     36.31016157
      1.61674736	     -0.05063182	     -0.00049916	     -0.19238852	     -0.05464492	      0.88258780	     -0.00055374	     -0.20755757	     -0.00000000	     -0.00000000	     36.21866201
      1.61789767	     -0.05070385	     -0.00049959	     -0.19246047	     -0.05464657	      0.88258759	     -0.00055462	     -0.20756511	     -0.00000000	     -0.00000000	     36.02435789
      1.61948280	     -0.05080147	     -0.00050146	     -0.19255794	     -0.05464884	      0.88258734	     -0.00055585	     -0.20757530	     -0.00000000	     -0.00000000	     35.89992643
      1.62066987	     -0.05087428	     -0.00050168	     -0.19263070	     -0.05465055	      0.88258718	     -0.00055679	     -0.20758276	     -0.00000000	     -0.00000000	     35.64825517
      1.62185694	     -0.05094563	     -0.00050347	     -0.19270197	     -0.05465226	      0.88258703	     -0.00055775	     -0.20759007	     -0.00000000	     -0.00000000	     35.57392365
      1.62304400	     -0.05101607	     -0.00050402	     -0.19277236	     -0.05465396	      0.88258690	     -0.00055871	     -0.20759723	     -0.00000000	     -0.00000000	     35.38816949
      1.62458974	     -0.05110628	     -0.00050613	     -0.19286249	     -0.05465619	      0.88258676	     -0.00055999	     -0.20760635	     -0.00000000	     -0.00000000	     35.30759791
      1.62575576	     -0.05117379	     -0.00050637	     -0.19293000	     -0.05465786	      0.88258668	     -0.00056096	     -0.20761305	     -0.00000000	     -0.00000000	     35.06626178
      1.62692178	     -0.05123967	     -0.00050861	     -0.19299582	     -0.05465953	      0.88258661	     -0.00056195	     -0.20761961	     -0.00000000	     -0.00000000	     35.00772331
      1.62834391	     -0.05131886	     -0.00051008	     -0.19307499	     -0.05466156	      0.88258654	     -0.00056317	     -0.20762737	     -0.00000000	     -0.00000000	     34.78794072
      1.62976604	     -0.05139533	     -0.00051364	     -0.19315140	     -0.05466358	      0.88258651	     -0.00056440	     -0.20763487	     -0.00000000	     -0.00000000	     34.82965449
      1.63083234	     -0.05145235	     -0.00051417	     -0.19320844	     -0.05466509	      0.88258649	     -0.00056534	     -0.20764030	     -0.00000000	     -0.00000000	     34.56400909
      1.63189864	     -0.05150791	     -0.00051634	     -0.19326399	     -0.05466659	      0.88258649	     -0.00056629	     -0.20764556	     -0.00000000	      0.00000000	     34.50810615
      1.63343863	     -0.05158681	     -0.00051868	     -0.19334290	     -0.05466874	      0.88258652	     -0.00056767	     -0.20765288	     -0.00000000	      0.00000000	     34.32506184
      1.63476598	     -0.05165269	     -0.00052180	     -0.19340878	     -0.05467058	      0.88258656	     -0.00056887	     -0.20765890	     -0.00000000	      0.00000000	     34.29805174
      1.63609333	     -0.05171747	     -0.00052339	     -0.19347360	     -0.05467241	      0.88258662	     -0.00057009	     -0.20766464	     -0.00000000	      0.00000000	     34.07592974
      1.63742068	     -0.05177975	     -0.00052732	     -0.19353587	     -0.05467422	      0.88258671	     -0.00057132	     -0.20767011	     -0.00000000	      0.00000000	     34.13632397
      1.63858229	     -0.05183354	     -0.00052874	     -0.19358972	     -0.05467580	      0.88258680	     -0.00057241	     -0.20767466	     -0.00000000	      0.00000000	     33.90872869
      1.63974391	     -0.05188549	     -0.00053204	     -0.19364167	     -0.05467735	      0.88258690	     -0.00057350	     -0.20767899	     -0.00000000	      0.00000000	     33.90535515
      1.64090552	     -0.05193650	     -0.00053453	     -0.19369273	     -0.05467890	      0.88258702	     -0.00057460	     -0.20768309	     -0.00000000	      0.00000000	     33.78713273
      1.64250952	     -0.05200460	     -0.00053946	     -0.19376086	     -0.05468100	      0.88258720	     -0.00057614	     -0.20768838	     -0.00000000	      0.00000000	     33.78302228
      1.64370375	     -0.05205423	     -0.00054192	     -0.19381055	     -0.05468255	      0.88258736	     -0.00057729	     -0.20769205	     -0.00000000	      0.00000000	     33.60026710
      1.64489797	     -0.05210238	     -0.00054606	     -0.19385872	     -0.05468408	      0.88258753	     -0.00057845	     -0.20769548	     -0.00000000	      0.00000000	     33.61320085
      1.64609220	     -0.05214956	     -0.00054937	     -0.19390596	     -0.05468559	      0.88258772	     -0.00057962	     -0.20769868	     -0.00000000	      0.00000000	     33.50812655
      1.64765864	     -0.05220900	     -0.00055527	     -0.19396543	     -0.05468755	      0.88258800	     -0.00058116	     -0.20770252	     -0.00000000	      0.00000000	     33.54842871
      1.64882735	     -0.05225203	     -0.00055821	     -0.19400854	     -0.05468899	      0.88258822	     -0.00058232	     -0.20770512	     -0.00000000	      0.00000000	     33.37938624
      1.64999605	     -0.05229339	     -0.00056272	     -0.19404994	     -0.05469040	      0.88258845	     -0.00058349	     -0.20770749	     -0.00000000	      0.00000000	     33.40507882
      1.65143558	     -0.05234282	     -0.00056703	     -0.19409945	     -0.05469212	      0.88258877	     -0.00058493	     -0.20771009	     -0.00000000	      0.00000000	     33.28446720
      1.65271983	     -0.05238501	     -0.00057252	     -0.19414168	     -0.05469363	      0.88258907	     -0.00058623	     -0.20771210	     -0.00000000	      0.00000000	     33.37446991
      1.65400407	     -0.05242604	     -0.00057607	     -0.19418280	     -0.05469512	      0.88258938	     -0.00058753	     -0.20771384	     -0.00000000	      0.00000000	     33.22286294
      1.65528831	     -0.05246479	     -0.00058209	     -0.19422160	     -0.05469658	      0.88258972	     -0.00058884	     -0.20771530	     -0.00000000	      0.00000000	     33.34368125
      1.65657256	     -0.05250269	     -0.00058579	     -0.19425961	     -0.05469802	      0.88259008	     -0.00059015	     -0.20771651	     -0.00000000	      0.00000000	     33.17221989
      1.65785680	     -0.05253889	     -0.00059210	     -0.19429584	     -0.05469943	      0.88259045	     -0.00059147	     -0.20771745	     -0.00000000	      0.00000000	     33.32112762
      1.65914105	     -0.05257403	     -0.00059561	     -0.19433111	     -0.05470082	      0.88259085	     -0.00059279	     -0.20771814	     -0.00000000	      0.00000000	     33.12797480
      1.66042529	     -0.05260742	     -0.00060241	     -0.19436453	     -0.05470218	      0.88259127	     -0.00059412	     -0.20771858	     -0.00000000	      0.00000000	     33.32719879
      1.66155932	     -0.05263596	     -0.00060581	     -0.19439319	     -0.05470336	      0.88259165	     -0.00059530	     -0.20771874	     -0.00000000	      0.00000000	     33.15339299
      1.66269334	     -0.05266326	     -0.00061130	     -0.19442053	     -0.05470452	      0.88259204	     -0.00059649	     -0.20771870	     -0.00000000	      0.00000000	     33.23153576
      1.66409773	     -0.05269572	     -0.00061707	     -0.19445309	     -0.05470593	      0.88259255	     -0.00059796	     -0.20771838	     -0.00000000	      0.00000000	     33.16156734
      1.66550212	     -0.05272646	     -0.00062482	     -0.19448389	     -0.05470731	      0.88259309	     -0.00059943	     -0.20771775	     -0.00000000	      0.00000000	     33.32299522
      1.66665120	     -0.05275045	     -0.00062931	     -0.19450797	     -0.05470841	      0.88259353	     -0.00060064	     -0.20771701	     -0.00000000	      0.00000000	     33.15892028
      1.66780027	     -0.05277239	     -0.00063585	     -0.19452995	     -0.05470950	      0.88259400	     -0.00060186	     -0.20771606	     -0.00000000	      0.00000000	     33.26317790
      1.66921465	     -0.05279569	     -0.00064302	     -0.19455334	     -0.05471080	      0.88259458	     -0.00060336	     -0.20771456	     -0.00000000	      0.00000000	     33.20939208
      1.67062902	     -0.05281554	     -0.00065281	     -0.19457319	     -0.05471208	      0.88259518	     -0.00060487	     -0.20771265	     -0.00000000	      0.00000000	     33.46854457
      1.67173054	     -0.05282948	     -0.00065864	     -0.19458719	     -0.05471305	      0.88259566	     -0.00060605	     -0.20771089	     -0.00000000	      0.00000000	     33.28817965
      1.67283206	     -0.05284168	     -0.00066650	     -0.19459940	     -0.05471400	      0.88259615	     -0.00060723	     -0.20770889	     -0.00000000	      0.00000000	     33.39808867
      1.67430796	     -0.05285484	     -0.00067638	     -0.19461259	     -0.05471524	      0.88259681	     -0.00060882	     -0.20770586	     -0.00000000	      0.00000000	     33.36642024
      1.67578387	     -0.05286530	     -0.00068882	     -0.19462299	     -0.05471646	      0.88259749	     -0.00061041	     -0.20770243	     -0.00000000	      0.00000000	     33.68140868
      1.67684152	     -0.05287121	     -0.00069579	     -0.19462892	     -0.05471730	      0.88259798	     -0.00061156	     -0.20769976	     -0.00000000	      0.00000000	     33.47149127
      1.67789916	     -0.05287536	     -0.00070457	     -0.19463304	     -0.05471814	      0.88259848	     -0.00061270	     -0.20769691	     -0.00000000	      0.00000000	     33.58220637
      1.67945741	     -0.05287875	     -0.00071687	     -0.19463641	     -0.05471933	      0.88259922	     -0.00061440	     -0.20769242	     -0.00000000	      0.00000000	     33.57076875
      1.68076674	     -0.05287956	     -0.00072863	     -0.19463716	     -0.05472031	      0.88259985	     -0.00061583	     -0.20768842	     -0.00000000	      0.00000000	     33.78050613
      1.68207606	     -0.05287778	     -0.00073888	     -0.19463536	     -0.05472126	      0.88260048	     -0.00061726	     -0.20768423	     -0.00000000	      0.00000000	     33.66082335
      1.68338539	     -0.05287325	     -0.00075134	     -0.19463074	     -0.05472219	      0.88260112	     -0.00061869	     -0.20767986	     -0.00000000	      0.00000000	     33.98146620
      1.68469472	     -0.05286568	     -0.00076096	     -0.19462317	     -0.05472310	      0.88260176	     -0.00062012	     -0.20767532	     -0.00000000	      0.00000000	     33.73910035
      1.68580516	     -0.05285667	     -0.00077167	     -0.19461408	     -0.05472385	      0.88260230	     -0.00062134	     -0.20767134	     -0.00000000	      0.00000000	     34.05608980
      1.68691559	     -0.05284608	     -0.00078049	     -0.19460346	     -0.05472458	      0.88260284	     -0.00062255	     -0.20766723	     -0.00000000	      0.00000000	     34.00041347
      1.68833844	     -0.05283121	     -0.00079305	     -0.19458853	     -0.05472550	      0.88260354	     -0.00062411	     -0.20766186	     -0.00000000	      0.00000000	     34.19370893
      1.68976129	     -0.05281468	     -0.00080374	     -0.19457197	     -0.05472640	      0.88260423	     -0.00062566	     -0.20765641	     -0.00000000	      0.00000000	     34.03962130
      1.69086997	     -0.05280057	     -0.00081405	     -0.19455779	     -0.05472708	      0.88260476	     -0.00062687	     -0.20765214	     -0.00000000	      0.00000000	     34.33787228
      1.69197864	     -0.05278518	     -0.00082249	     -0.19454237	     -0.05472775	      0.88260530	     -0.00062808	     -0.20764786	     -0.00000000	      0.00000000	     34.29860538
      1.69342897	     -0.05276274	     -0.00083446	     -0.19451987	     -0.05472860	      0.88260599	     -0.00062965	     -0.20764228	     -0.00000000	      0.00000000	     34.50763517
      1.69487929	     -0.05273754	     -0.00084411	     -0.19449467	     -0.05472943	      0.88260667	     -0.00063122	     -0.20763672	     -0.00000000	      0.00000000	     34.34810653
      1.69593385	     -0.05271748	     -0.00085315	     -0.19447454	     -0.05473002	      0.88260716	     -0.00063236	     -0.20763267	     -0.00000000	      0.00000000	     34.66152026
      1.69698842	     -0.05269644	     -0.00086034	     -0.19445349	     -0.05473060	      0.88260764	     -0.00063349	     -0.20762864	     -0.00000000	      0.00000000	     34.65700134
      1.69852499	     -0.05266457	     -0.00087150	     -0.19442159	     -0.05473143	      0.88260833	     -0.00063514	     -0.20762282	     -0.00000000	      0.00000000	     34.84915001
      1.69982600	     -0.05263643	     -0.00087957	     -0.19439345	     -0.05473211	      0.88260891	     -0.00063652	     -0.20761797	     -0.00000000	      0.00000000	     34.80387775
      1.70112701	     -0.05260723	     -0.00088906	     -0.19436419	     -0.05473278	      0.88260947	     -0.00063790	     -0.20761321	     -0.00000000	      0.00000000	     35.08987243
      1.70242802	     -0.05257711	     -0.00089611	     -0.19433410	     -0.05473343	      0.88261003	     -0.00063927	     -0.20760855	     -0.00000000	      0.00000000	     34.96256014
      1.70372904	     -0.05254618	     -0.00090572	     -0.19430311	     -0.05473408	      0.88261056	     -0.00064064	     -0.20760401	     -0.00000000	      0.00000000	     35.37360918
      1.70482785	     -0.05251944	     -0.00091096	     -0.19427639	     -0.05473461	      0.88261101	     -0.00064178	     -0.20760028	     -0.00000000	      0.00000000	     35.20997981
      1.70592666	     -0.05249212	     -0.00091783	     -0.19424904	     -0.05473513	      0.88261144	     -0.00064292	     -0.20759664	     -0.00000000	      0.00000000	     35.39962342
      1.70734601	     -0.05245587	     -0.00092511	     -0.19421280	     -0.05473580	      0.88261199	     -0.00064439	     -0.20759209	     -0.00000000	      0.00000000	     35.42539757
      1.70876536	     -0.05241872	     -0.00093374	     -0.19417561	     -0.05473646	      0.88261251	     -0.00064584	     -0.20758772	     -0.00000000	      0.00000000	     35.77059577
      1.70986315	     -0.05238954	     -0.00093808	     -0.19414647	     -0.05473695	      0.88261291	     -0.00064696	     -0.20758445	     -0.00000000	      0.00000000	     35.64587586
      1.71096095	     -0.05236004	     -0.00094391	     -0.19411696	     -0.05473745	      0.88261329	     -0.00064807	     -0.20758129	     -0.00000000	      0.00000000	     35.82829706
      1.71240860	     -0.05232058	     -0.00095011	     -0.19407752	     -0.05473809	      0.88261377	     -0.00064952	     -0.20757731	     -0.00000000	      0.00000000	     35.86724526
      1.71385625	     -0.05228055	     -0.00095791	     -0.19403746	     -0.05473872	      0.88261424	     -0.00065097	     -0.20757352	     -0.00000000	      0.00000000	     36.24807869
      1.71489914	     -0.05225136	     -0.00096108	     -0.19400831	     -0.05473917	      0.88261456	     -0.00065200	     -0.20757092	     -0.00000000	      0.00000000	     36.10849111
      1.71594203	     -0.05222195	     -0.00096576	     -0.19397889	     -0.05473962	      0.88261486	     -0.00065302	     -0.20756843	     -0.00000000	      0.00000000	     36.26494551
      1.71747995	     -0.05217838	     -0.00097148	     -0.19393533	     -0.05474027	      0.88261529	     -0.00065453	     -0.20756495	     -0.00000000	      0.00000000	     36.34021928
      1.71877492	     -0.05214144	     -0.00097712	     -0.19389838	     -0.05474082	      0.88261564	     -0.00065578	     -0.20756222	     -0.00000000	      0.00000000	     36.57941992
      1.72006989	     -0.05210429	     -0.00098087	     -0.19386127	     -0.05474136	      0.88261596	     -0.00065703	     -0.20755966	     -0.00000000	      0.00000000	     36.54546690
      1.72136487	     -0.05206709	     -0.00098661	     -0.19382403	     -0.05474190	      0.88261626	     -0.00065826	     -0.20755729	     -0.00000000	      0.00000000	     36.86831612
      1.72253015	     -0.05203365	     -0.00098932	     -0.19379063	     -0.05474239	      0.88261652	     -0.00065936	     -0.20755531	     -0.00000000	      0.00000000	     36.78024704
      1.72369543	     -0.05200034	     -0.00099379	     -0.19375730	     -0.05474287	      0.88261675	     -0.00066046	     -0.20755349	     -0.00000000	      0.00000000	     37.00473367
      1.72486072	     -0.05196719	     -0.00099680	     -0.19372418	     -0.05474335	      0.88261698	     -0.00066155	     -0.20755184	     -0.00000000	      0.00000000	     37.02417598
      1.72632877	     -0.05192561	     -0.00100180	     -0.19368257	     -0.05474396	      0.88261723	     -0.00066291	     -0.20755000	     -0.00000000	      0.00000000	     37.28128106
      1.72750932	     -0.05189234	     -0.00100396	     -0.19364934	     -0.05474445	      0.88261742	     -0.00066399	     -0.20754872	     -0.00000000	      0.00000000	     37.21956414
      1.72868986	     -0.05185922	     -0.00100764	     -0.19361621	     -0.05474494	      0.88261759	     -0.00066506	     -0.20754762	     -0.00000000	      0.00000000	     37.42662181
      1.72987040	     -0.05182632	     -0.00100971	     -0.19358333	     -0.05474543	      0.88261774	     -0.00066613	     -0.20754671	     -0.00000000	      0.00000000	     37.42552468
      1.73133006	     -0.05178641	     -0.00101326	     -0.19354343	     -0.05474604	      0.88261790	     -0.00066744	     -0.20754585	     -0.00000000	      0.00000000	     37.64924280
      1.73249138	     -0.05175675	     -0.00101398	     -0.19351382	     -0.05474653	      0.88261800	     -0.00066847	     -0.20754540	     -0.00000000	      0.00000000	     37.52789354
      1.73365269	     -0.05172969	     -0.00101609	     -0.19348677	     -0.05474702	      0.88261809	     -0.00066949	     -0.20754523	     -0.00000000	      0.00000000	     37.66427412
      1.73481401	     -0.05170614	     -0.00101687	     -0.19346326	     -0.05474752	      0.88261816	     -0.00067051	     -0.20754540	     -0.00000000	      0.00000000	     37.60973413
      1.73633354	     -0.05168311	     -0.00101932	     -0.19344024	     -0.05474817	      0.88261822	     -0.00067183	     -0.20754629	     -0.00000000	      0.00000000	     37.76086374
      1.73749084	     -0.05167203	     -0.00101968	     -0.19342920	     -0.05474868	      0.88261823	     -0.00067282	     -0.20754761	     -0.00000000	      0.00000000	     37.57237086
      1.73864815	     -0.05166641	     -0.00102179	     -0.19342356	     -0.05474918	      0.88261822	     -0.00067381	     -0.20754958	     -0.00000000	     -0.00000000	     37.67300769
      1.74003774	     -0.05166650	     -0.00102298	     -0.19342368	     -0.05474979	      0.88261817	     -0.00067499	     -0.20755291	     -0.00000000	     -0.00000000	     37.50491881
      1.74142734	     -0.05167328	     -0.00102654	     -0.19343041	     -0.05475041	      0.88261807	     -0.00067617	     -0.20755738	     -0.00000000	     -0.00000000	     37.77760553
      1.74248318	     -0.05168277	     -0.00102690	     -0.19343992	     -0.05475088	      0.88261797	     -0.00067705	     -0.20756156	     -0.00000000	     -0.00000000	     37.44800477
      1.74353902	     -0.05169582	     -0.00102913	     -0.19345296	     -0.05475135	      0.88261782	     -0.00067793	     -0.20756645	     -0.00000000	     -0.00000000	     37.48104271
      1.74504615	     -0.05172061	     -0.00103148	     -0.19347775	     -0.05475202	      0.88261756	     -0.00067917	     -0.20757470	     -0.00000000	     -0.00000000	     37.29166706
      1.74635878	     -0.05174804	     -0.00103483	     -0.19350514	     -0.05475260	      0.88261727	     -0.00068025	     -0.20758312	     -0.00000000	     -0.00000000	     37.35332222
      1.74767141	     -0.05177999	     -0.00103648	     -0.19353712	     -0.05475318	      0.88261691	     -0.00068132	     -0.20759271	     -0.00000000	     -0.00000000	     37.00205907
      1.74898404	     -0.05181662	     -0.00104060	     -0.19357371	     -0.05475376	      0.88261648	     -0.00068238	     -0.20760347	     -0.00000000	     -0.00000000	     37.16478747
      1.75013298	     -0.05185259	     -0.00104181	     -0.19360972	     -0.05475426	      0.88261604	     -0.00068330	     -0.20761386	     -0.00000000	     -0.00000000	     36.73576725
      1.75128192	     -0.05189214	     -0.00104495	     -0.19364927	     -0.05475475	      0.88261554	     -0.00068422	     -0.20762515	     -0.00000000	     -0.00000000	     36.71961952
      1.75266157	     -0.05194389	     -0.00104720	     -0.19370106	     -0.05475534	      0.88261486	     -0.00068531	     -0.20763991	     -0.00000000	     -0.00000000	     36.37141278
      1.75404122	     -0.05200055	     -0.00105123	     -0.19375772	     -0.05475591	      0.88261409	     -0.00068639	     -0.20765596	     -0.00000000	     -0.00000000	     36.39518632
      1.75520654	     -0.05205254	     -0.00105231	     -0.19380980	     -0.05475638	      0.88261335	     -0.00068729	     -0.20767053	     -0.00000000	     -0.00000000	     35.95292169
      1.75637185	     -0.05210829	     -0.00105460	     -0.19386560	     -0.05475684	      0.88261255	     -0.00068819	     -0.20768602	     -0.00000000	     -0.00000000	     35.86725887
      1.75753717	     -0.05216743	     -0.00105537	     -0.19392485	     -0.05475729	      0.88261167	     -0.00068907	     -0.20770244	     -0.00000000	     -0.00000001	     35.57655707
      1.75913795	     -0.05225393	     -0.00105691	     -0.19401151	     -0.05475788	      0.88261034	     -0.00069027	     -0.20772648	     -0.00000000	     -0.00000001	     35.39906865
      1.76033623	     -0.05232135	     -0.00105575	     -0.19407912	     -0.05475830	      0.88260926	     -0.00069115	     -0.20774554	     -0.00000000	     -0.00000001	     35.02611363
      1.76153450	     -0.05238993	     -0.00105548	     -0.19414789	     -0.05475870	      0.88260809	     -0.00069203	     -0.20776546	     -0.00000000	     -0.00000001	     34.90826844
      1.76273277	     -0.05245894	     -0.00105345	     -0.19421716	     -0.05475908	      0.88260685	     -0.00069288	     -0.20778614	     -0.00000000	     -0.00000001	     34.64894116
      1.76430992	     -0.05255051	     -0.00105165	     -0.19430905	     -0.05475955	      0.88260509	     -0.00069400	     -0.20781447	     -0.00000000	     -0.00000001	     34.49171881
      1.76549489	     -0.05262095	     -0.00104800	     -0.19437981	     -0.05475987	      0.88260369	     -0.00069481	     -0.20783653	     -0.00000000	     -0.00000001	     34.20779968
      1.76667986	     -0.05269126	     -0.00104532	     -0.19445043	     -0.05476017	      0.88260221	     -0.00069562	     -0.20785916	     -0.00000000	     -0.00000001	     34.10431667
      1.76812669	     -0.05277654	     -0.00104010	     -0.19453616	     -0.05476050	      0.88260031	     -0.00069658	     -0.20788744	     -0.00000000	     -0.00000001	     33.89451005
      1.76942812	     -0.05285252	     -0.00103643	     -0.19461254	     -0.05476076	      0.88259852	     -0.00069743	     -0.20791336	     -0.00000000	     -0.00000001	     33.81284848
      1.77072955	     -0.05292694	     -0.00102959	     -0.19468746	     -0.05476098	      0.88259666	     -0.00069826	     -0.20793960	     -0.00000000	     -0.00000001	     33.65090893
      1.77203098	     -0.05299920	     -0.00102402	     -0.19476018	     -0.05476117	      0.88259472	     -0.00069908	     -0.20796604	     -0.00000000	     -0.00000001	     33.57767679
      1.77333241	     -0.05306900	     -0.00101488	     -0.19483058	     -0.05476131	      0.88259273	     -0.00069987	     -0.20799254	     -0.00000000	     -0.00000001	     33.46517796
      1.77463384	     -0.05313581	     -0.00100737	     -0.19489794	     -0.05476142	      0.88259068	     -0.00070065	     -0.20801899	     -0.00000000	     -0.00000001	     33.38834198
      1.77593528	     -0.05319925	     -0.00099599	     -0.19496207	     -0.05476148	      0.88258858	     -0.00070142	     -0.20804524	     -0.00000000	     -0.00000001	     33.31954820
      1.77723671	     -0.05325905	     -0.00098672	     -0.19502250	     -0.05476151	      0.88258644	     -0.00070216	     -0.20807119	     -0.00000000	     -0.00000001	     33.23460608
      1.77853814	     -0.05331508	     -0.00097344	     -0.19507928	     -0.05476148	      0.88258427	     -0.00070289	     -0.20809671	     -0.00000000	     -0.00000001	     33.19906909
      1.77983957	     -0.05336780	     -0.00096291	     -0.19513268	     -0.05476141	      0.88258207	     -0.00070361	     -0.20812171	     -0.00000000	     -0.00000001	     33.10299398
      1.78114100	     -0.05341774	     -0.00094838	     -0.19518342	     -0.05476130	      0.88257986	     -0.00070431	     -0.20814613	     -0.00000000	     -0.00000001	     33.08006053
      1.78230287	     -0.05346062	     -0.00093810	     -0.19522695	     -0.05476115	      0.88257787	     -0.00070493	     -0.20816740	     -0.00000000	     -0.00000001	     32.97686095
      1.78346474	     -0.05350216	     -0.00092542	     -0.19526920	     -0.05476097	      0.88257587	     -0.00070553	     -0.20818816	     -0.00000000	     -0.00000001	     32.92489612
      1.78489704	     -0.05355185	     -0.00091107	     -0.19531974	     -0.05476070	      0.88257342	     -0.00070626	     -0.20821302	     -0.00000000	     -0.00000001	     32.82783869
      1.78632933	     -0.05359953	     -0.00089462	     -0.19536834	     -0.05476036	      0.88257098	     -0.00070698	     -0.20823708	     -0.00000000	     -0.00000001	     32.77369604
      1.78752661	     -0.05363800	     -0.00088212	     -0.19540753	     -0.05476003	      0.88256895	     -0.00070758	     -0.20825658	     -0.00000000	     -0.00000001	     32.66791308
      1.78872390	     -0.05367565	     -0.00086773	     -0.19544597	     -0.05475965	      0.88256694	     -0.00070816	     -0.20827552	     -0.00000000	     -0.00000001	     32.59397741
      1.78992118	     -0.05371218	     -0.00085460	     -0.19548326	     -0.05475923	      0.88256496	     -0.00070874	     -0.20829390	     -0.00000000	     -0.00000001	     32.51425728
      1.79155703	     -0.05375984	     -0.00083558	     -0.19553198	     -0.05475859	      0.88256229	     -0.00070952	     -0.20831807	     -0.00000000	     -0.00000001	     32.43542255
      1.79277597	     -0.05379355	     -0.00082325	     -0.19556643	     -0.05475805	      0.88256035	     -0.00071009	     -0.20833534	     -0.00000000	     -0.00000001	     32.35697269
      1.79399491	     -0.05382506	     -0.00080948	     -0.19559872	     -0.05475747	      0.88255844	     -0.00071066	     -0.20835197	     -0.00000000	     -0.00000001	     32.29245518
      1.79521386	     -0.05385548	     -0.00079713	     -0.19562990	     -0.05475684	      0.88255657	     -0.00071122	     -0.20836796	     -0.00000000	     -0.00000001	     32.21652603
      1.79684059	     -0.05389370	     -0.00077941	     -0.19566916	     -0.05475591	      0.88255415	     -0.00071195	     -0.20838831	     -0.00000000	     -0.00000001	     32.13117805
      1.79804180	     -0.05391965	     -0.00076811	     -0.19569582	     -0.05475517	      0.88255242	     -0.00071249	     -0.20840257	     -0.00000000	     -0.00000001	     32.06051580
      1.79924301	     -0.05394236	     -0.00075544	     -0.19571930	     -0.05475439	      0.88255074	     -0.00071303	     -0.20841616	     -0.00000000	     -0.00000001	     31.99110642
      1.80072669	     -0.05396881	     -0.00074201	     -0.19574663	     -0.05475334	      0.88254873	     -0.00071368	     -0.20843207	     -0.00000000	     -0.00000001	     31.90196236
      1.80204851	     -0.05399109	     -0.00072846	     -0.19576974	     -0.05475235	      0.88254701	     -0.00071425	     -0.20844545	     -0.00000000	     -0.00000001	     31.81494181
      1.80337033	     -0.05401134	     -0.00071719	     -0.19579076	     -0.05475130	      0.88254535	     -0.00071482	     -0.20845806	     -0.00000000	     -0.00000001	     31.74234939
      1.80469215	     -0.05402927	     -0.00070354	     -0.19580952	     -0.05475018	      0.88254377	     -0.00071538	     -0.20846986	     -0.00000000	     -0.00000001	     31.65616682
      1.80601398	     -0.05404498	     -0.00069250	     -0.19582599	     -0.05474900	      0.88254225	     -0.00071594	     -0.20848083	     -0.00000000	     -0.00000001	     31.58532218
      1.80733580	     -0.05405845	     -0.00067871	     -0.19584031	     -0.05474776	      0.88254080	     -0.00071649	     -0.20849093	     -0.00000000	     -0.00000001	     31.49340767
      1.80865762	     -0.05407033	     -0.00066801	     -0.19585294	     -0.05474646	      0.88253942	     -0.00071704	     -0.20850016	     -0.00000000	     -0.00000001	     31.42459980
      1.80997944	     -0.05408064	     -0.00065430	     -0.19586409	     -0.05474509	      0.88253811	     -0.00071758	     -0.20850853	     -0.00000000	     -0.00000001	     31.32494962
      1.81130126	     -0.05408980	     -0.00064417	     -0.19587399	     -0.05474366	      0.88253687	     -0.00071812	     -0.20851604	     -0.00000000	     -0.00000001	     31.25877154
      1.81262308	     -0.05409780	     -0.00063068	     -0.19588283	     -0.05474217	      0.88253570	     -0.00071865	     -0.20852272	     -0.00000000	     -0.00000001	     31.14724237
      1.81379828	     -0.05410443	     -0.00062201	     -0.19589009	     -0.05474078	      0.88253471	     -0.00071912	     -0.20852796	     -0.00000000	     -0.00000001	     31.07614517
      1.81497349	     -0.05411049	     -0.00061154	     -0.19589686	     -0.05473935	      0.88253377	     -0.00071958	     -0.20853258	     -0.00000000	     -0.00000001	     30.98430700
      1.81642686	     -0.05411746	     -0.00060049	     -0.19590463	     -0.05473750	      0.88253268	     -0.00072015	     -0.20853746	     -0.00000000	     -0.00000000	     30.90084247
      1.81788024	     -0.05412353	     -0.00058805	     -0.19591154	     -0.05473558	      0.88253166	     -0.00072072	     -0.20854145	     -0.00000000	     -0.00000000	     30.79083504
      1.81908489	     -0.05412777	     -0.00058034	     -0.19591640	     -0.05473393	      0.88253087	     -0.00072119	     -0.20854409	     -0.00000000	     -0.00000000	     30.73613571
      1.82028953	     -0.05413092	     -0.00057098	     -0.19592023	     -0.05473222	      0.88253012	     -0.00072165	     -0.20854614	     -0.00000000	     -0.00000000	     30.64662678
      1.82174575	     -0.05413324	     -0.00056175	     -0.19592330	     -0.05473008	      0.88252928	     -0.00072220	     -0.20854783	     -0.00000000	     -0.00000000	     30.59313239
      1.82320197	     -0.05413358	     -0.00055148	     -0.19592441	     -0.05472786	      0.88252851	     -0.00072275	     -0.20854866	     -0.00000000	     -0.00000000	     30.53103899
      1.82436442	     -0.05413228	     -0.00054681	     -0.19592363	     -0.05472603	      0.88252793	     -0.00072319	     -0.20854870	     -0.00000000	     -0.00000000	     30.55199373
      1.82552687	     -0.05412750	     -0.00054113	     -0.19591940	     -0.05472414	      0.88252738	     -0.00072362	     -0.20854816	     -0.00000000	     -0.00000000	     30.55662176
      1.82703810	     -0.05411211	     -0.00053620	     -0.19590465	     -0.05472162	      0.88252673	     -0.00072417	     -0.20854646	     -0.00000000	     -0.00000000	     30.65759155
      1.82854933	     -0.05408296	     -0.00053029	     -0.19587617	     -0.05471901	      0.88252614	     -0.00072472	     -0.20854334	     -0.00000000	     -0.00000000	     30.75439785
      1.82966666	     -0.05405146	     -0.00052885	     -0.19584509	     -0.05471703	      0.88252574	     -0.00072512	     -0.20853996	     -0.00000000	     -0.00000000	     30.89629581
      1.83078399	     -0.05401120	     -0.00052595	     -0.19580528	     -0.05471500	      0.88252538	     -0.00072552	     -0.20853554	     -0.00000000	     -0.00000000	     31.01030003
      1.83236589	     -0.05393891	     -0.00052343	     -0.19573358	     -0.05471205	      0.88252493	     -0.00072608	     -0.20852732	     -0.00000000	     -0.00000000	     31.23940554
      1.83377345	     -0.05385918	     -0.00052004	     -0.19565439	     -0.05470935	      0.88252461	     -0.00072657	     -0.20851792	     -0.00000000	     -0.00000000	     31.43048457
      1.83518101	     -0.05376629	     -0.00051939	     -0.19556196	     -0.05470658	      0.88252435	     -0.00072705	     -0.20850644	     -0.00000000	     -0.00000000	     31.72300941
      1.83630500	     -0.05368354	     -0.00051621	     -0.19547963	     -0.05470433	      0.88252420	     -0.00072743	     -0.20849576	     -0.00000000	     -0.00000000	     31.86407180
      1.83742899	     -0.05359367	     -0.00051489	     -0.19539012	     -0.05470205	      0.88252411	     -0.00072781	     -0.20848375	     -0.00000000	     -0.00000000	     32.08836960
      1.83893963	     -0.05346131	     -0.00051173	     -0.19525825	     -0.05469892	      0.88252407	     -0.00072830	     -0.20846550	     -0.00000000	      0.00000000	     32.39497156
      1.84045027	     -0.05331527	     -0.00051040	     -0.19511263	     -0.05469574	      0.88252415	     -0.00072879	     -0.20844482	     -0.00000000	      0.00000000	     32.81934833
      1.84152118	     -0.05320364	     -0.00050690	     -0.19500134	     -0.05469345	      0.88252428	     -0.00072914	     -0.20842868	     -0.00000000	      0.00000000	     33.03605644
      1.84259208	     -0.05308591	     -0.00050491	     -0.19488390	     -0.05469114	      0.88252448	     -0.00072948	     -0.20841132	     -0.00000000	      0.00000000	     33.32952594
      1.84418390	     -0.05290036	     -0.00050032	     -0.19469878	     -0.05468767	      0.88252489	     -0.00072997	     -0.20838329	     -0.00000000	      0.00000000	     33.75160470
      1.84549799	     -0.05273847	     -0.00049679	     -0.19453722	     -0.05468477	      0.88252536	     -0.00073037	     -0.20835818	     -0.00000000	      0.00000000	     34.16245554
      1.84681207	     -0.05256963	     -0.00049041	     -0.19436876	     -0.05468185	      0.88252594	     -0.00073076	     -0.20833136	     -0.00000000	      0.00000000	     34.52079099
      1.84812616	     -0.05239495	     -0.00048599	     -0.19419436	     -0.05467892	      0.88252663	     -0.00073115	     -0.20830289	     -0.00000000	      0.00000000	     34.97816864
      1.84944024	     -0.05221525	     -0.00047848	     -0.19401501	     -0.05467597	      0.88252745	     -0.00073153	     -0.20827285	     -0.00000000	      0.00000000	     35.34474155
      1.85055623	     -0.05205943	     -0.00047472	     -0.19385937	     -0.05467346	      0.88252824	     -0.00073185	     -0.20824618	     -0.00000000	      0.00000001	     35.75502916
      1.85167221	     -0.05190108	     -0.00046891	     -0.19370125	     -0.05467095	      0.88252912	     -0.00073216	     -0.20821850	     -0.00000000	      0.00000001	     36.10104195
      1.85308395	     -0.05169712	     -0.00046243	     -0.19349751	     -0.05466777	      0.88253037	     -0.00073255	     -0.20818213	     -0.00000000	      0.00000001	     36.60804721
      1.85449568	     -0.05148911	     -0.00045493	     -0.19328972	     -0.05466459	      0.88253176	     -0.00073293	     -0.20814441	     -0.00000000	      0.00000001	     37.01516319
      1.85558263	     -0.05133093	     -0.00045174	     -0.19313160	     -0.05466215	      0.88253293	     -0.00073322	     -0.20811463	     -0.00000000	      0.00000001	     37.40614100
      1.85666958	     -0.05117311	     -0.00044700	     -0.19297385	     -0.05465971	      0.88253418	     -0.00073351	     -0.20808432	     -0.00000000	      0.00000001	     37.72218090
      1.85812200	     -0.05096488	     -0.00044209	     -0.19276566	     -0.05465647	      0.88253598	     -0.00073388	     -0.20804313	     -0.00000000	      0.00000001	     38.21583258
      1.85957442	     -0.05076012	     -0.00043534	     -0.19256094	     -0.05465326	      0.88253793	     -0.00073424	     -0.20800132	     -0.00000000	      0.00000001	     38.60301587
      1.86059145	     -0.05062004	     -0.00043333	     -0.19242079	     -0.05465102	      0.88253937	     -0.00073449	     -0.20797176	     -0.00000000	      0.00000001	     38.97160282
      1.86160849	     -0.05048349	     -0.00042982	     -0.19228419	     -0.05464879	      0.88254087	     -0.00073474	     -0.20794205	     -0.00000000	      0.00000001	     39.24524890
      1.86316781	     -0.05028221	     -0.00042594	     -0.19208275	     -0.05464541	      0.88254329	     -0.00073510	     -0.20789640	     -0.00000000	      0.00000001	     39.70311301
      1.86444935	     -0.05012322	     -0.00042204	     -0.19192363	     -0.05464267	      0.88254538	     -0.00073540	     -0.20785894	     -0.00000000	      0.00000001	     40.00308845
      1.86573090	     -0.04997010	     -0.00042021	     -0.19177030	     -0.05463995	      0.88254754	     -0.00073568	     -0.20782163	     -0.00000000	      0.00000001	     40.40544802
      1.86701244	     -0.04982352	     -0.00041656	     -0.19162353	     -0.05463726	      0.88254978	     -0.00073596	     -0.20778457	     -0.00000000	      0.00000001	     40.64136030
      1.86815772	     -0.04969772	     -0.00041605	     -0.19149746	     -0.05463489	      0.88255182	     -0.00073621	     -0.20775173	     -0.00000000	      0.00000001	     41.00093103
      1.86930300	     -0.04957624	     -0.00041374	     -0.19137575	     -0.05463255	      0.88255391	     -0.00073644	     -0.20771920	     -0.00000000	      0.00000001	     41.21039390
      1.87044827	     -0.04945898	     -0.00041296	     -0.19125822	     -0.05463023	      0.88255604	     -0.00073668	     -0.20768701	     -0.00000000	      0.00000001	     41.50673987
      1.87189843	     -0.04931724	     -0.00041082	     -0.19111613	     -0.05462734	      0.88255877	     -0.00073696	     -0.20764679	     -0.00000000	      0.00000001	     41.75873112
      1.87305222	     -0.04920984	     -0.00041110	     -0.19100838	     -0.05462508	      0.88256096	     -0.00073718	     -0.20761526	     -0.00000000	      0.00000001	     42.06960507
      1.87420601	     -0.04910680	     -0.00040973	     -0.19090503	     -0.05462286	      0.88256316	     -0.00073740	     -0.20758419	     -0.00000000	      0.00000001	     42.23403344
      1.87535980	     -0.04900802	     -0.00040976	     -0.19080588	     -0.05462067	      0.88256537	     -0.00073760	     -0.20755359	     -0.00000000	      0.00000001	     42.48434967
      1.87680774	     -0.04889060	     -0.00040835	     -0.19068803	     -0.05461797	      0.88256814	     -0.00073786	     -0.20751590	     -0.00000000	      0.00000001	     42.66182545
      1.87793782	     -0.04880475	     -0.00040918	     -0.19060178	     -0.05461590	      0.88257029	     -0.00073804	     -0.20748709	     -0.00000000	      0.00000001	     42.91382830
      1.87906790	     -0.04872418	     -0.00040850	     -0.19052085	     -0.05461387	      0.88257243	     -0.00073823	     -0.20745884	     -0.00000000	      0.00000001	     43.02331137
      1.88019798	     -0.04864871	     -0.00040917	     -0.19044496	     -0.05461187	      0.88257454	     -0.00073841	     -0.20743120	     -0.00000000	      0.00000001	     43.21606722
      1.88170969	     -0.04855486	     -0.00040889	     -0.19035058	     -0.05460926	      0.88257732	     -0.00073863	     -0.20739522	     -0.00000000	      0.00000001	     43.35492888
      1.88282723	     -0.04849071	     -0.00041021	     -0.19028598	     -0.05460737	      0.88257933	     -0.00073879	     -0.20736937	     -0.00000000	      0.00000001	     43.56411521
      1.88394477	     -0.04843125	     -0.00040967	     -0.19022613	     -0.05460553	      0.88258131	     -0.00073895	     -0.20734418	     -0.00000000	      0.00000001	     43.61991918
      1.88531552	     -0.04836501	     -0.00041050	     -0.19015936	     -0.05460331	      0.88258366	     -0.00073913	     -0.20731420	     -0.00000000	      0.00000001	     43.80894853
      1.88653155	     -0.04831201	     -0.00040953	     -0.19010593	     -0.05460139	      0.88258569	     -0.00073928	     -0.20728849	     -0.00000000	      0.00000001	     43.82338853
      1.88774758	     -0.04826413	     -0.00041074	     -0.19005754	     -0.05459952	      0.88258766	     -0.00073942	     -0.20726362	     -0.00000000	      0.00000001	     44.02094713
      1.88896362	     -0.04822156	     -0.00040988	     -0.19001453	     -0.05459770	      0.88258955	     -0.00073956	     -0.20723961	     -0.00000000	      0.00000001	     44.01570716
      1.89017965	     -0.04818328	     -0.00041173	     -0.18997574	     -0.05459592	      0.88259137	     -0.00073969	     -0.20721648	     -0.00000000	      0.00000001	     44.21529853
      1.89139569	     -0.04815066	     -0.00041144	     -0.18994265	     -0.05459419	      0.88259310	     -0.00073981	     -0.20719425	     -0.00000000	      0.00000001	     44.17522074
      1.89261172	     -0.04812294	     -0.00041385	     -0.18991439	     -0.05459250	      0.88259476	     -0.00073992	     -0.20717295	     -0.00000000	      0.00000001	     44.37564623
      1.89382775	     -0.04809953	     -0.00041366	     -0.18989052	     -0.05459087	      0.88259633	     -0.00074003	     -0.20715256	     -0.00000000	      0.00000001	     44.32052838
      1.89504379	     -0.04808010	     -0.00041650	     -0.18987053	     -0.05458928	      0.88259781	     -0.00074013	     -0.20713306	     -0.00000000	      0.00000001	     44.54069445
      1.89625982	     -0.04806429	     -0.00041637	     -0.18985425	     -0.05458774	      0.88259920	     -0.00074022	     -0.20711442	     -0.00000000	      0.00000001	     44.45975347
      1.89747585	     -0.04805158	     -0.00041948	     -0.18984098	     -0.05458624	      0.88260050	     -0.00074031	     -0.20709660	     -0.00000000	      0.00000001	     44.69397573
      1.89856387	     -0.04804242	     -0.00041912	     -0.18983142	     -0.05458494	      0.88260159	     -0.00074038	     -0.20708134	     -0.00000000	      0.00000001	     44.60848770
      1.89965189	     -0.04803602	     -0.00042081	     -0.18982455	     -0.05458368	      0.88260260	     -0.00074044	     -0.20706672	     -0.00000000	      0.00000001	     44.72340179
      1.90097505	     -0.04803159	     -0.00042182	     -0.18981959	     -0.05458220	      0.88260373	     -0.00074051	     -0.20704977	     -0.00000000	      0.00000001	     44.72140887
      1.90229822	     -0.04803086	     -0.00042497	     -0.18981827	     -0.05458077	      0.88260476	     -0.00074057	     -0.20703370	     -0.00000000	      0.00000001	     44.89869406
      1.90340385	     -0.04803285	     -0.00042558	     -0.18981982	     -0.05457962	      0.88260553	     -0.00074062	     -0.20702092	     -0.00000000	      0.00000000	     44.81451101
      1.90450949	     -0.04803707	     -0.00042807	     -0.18982355	     -0.05457850	      0.88260624	     -0.00074066	     -0.20700873	     -0.00000000	      0.00000000	     44.92153289
      1.90583743	     -0.04804495	     -0.00042959	     -0.18983089	     -0.05457722	      0.88260698	     -0.00074070	     -0.20699483	     -0.00000000	      0.00000000	     44.89407749
      1.90716538	     -0.04805571	     -0.00043315	     -0.18984106	     -0.05457598	      0.88260764	     -0.00074073	     -0.20698171	     -0.00000000	      0.00000000	     45.08296638
      1.90823012	     -0.04806638	     -0.00043372	     -0.18985132	     -0.05457504	      0.88260809	     -0.00074075	     -0.20697173	     -0.00000000	      0.00000000	     44.96663947
      1.90929486	     -0.04807891	     -0.00043606	     -0.18986340	     -0.05457412	      0.88260848	     -0.00074077	     -0.20696223	     -0.00000000	      0.00000000	     45.04457315
      1.91067306	     -0.04809785	     -0.00043778	     -0.18988180	     -0.05457299	      0.88260891	     -0.00074079	     -0.20695063	     -0.00000000	      0.00000000	     45.00580337
      1.91205126	     -0.04811994	     -0.00044131	     -0.18990329	     -0.05457192	      0.88260925	     -0.00074079	     -0.20693977	     -0.00000000	      0.00000000	     45.17566160
      1.91308253	     -0.04813863	     -0.00044166	     -0.18992161	     -0.05457115	      0.88260944	     -0.00074079	     -0.20693214	     -0.00000000	      0.00000000	     45.02134388
      1.91411380	     -0.04815931	     -0.00044366	     -0.18994186	     -0.05457042	      0.88260959	     -0.00074079	     -0.20692491	     -0.00000000	      0.00000000	     45.05960451
      1.91555318	     -0.04819159	     -0.00044525	     -0.18997361	     -0.05456944	      0.88260973	     -0.00074078	     -0.20691552	     -0.00000000	      0.00000000	     44.97938699
      1.91699257	     -0.04822804	     -0.00044857	     -0.19000946	     -0.05456853	      0.88260980	     -0.00074076	     -0.20690692	     -0.00000000	      0.00000000	     45.11622987
      1.91797595	     -0.04825545	     -0.00044848	     -0.19003655	     -0.05456794	      0.88260980	     -0.00074074	     -0.20690152	     -0.00000000	     -0.00000000	     44.89770015
      1.91895933	     -0.04828495	     -0.00045000	     -0.19006567	     -0.05456738	      0.88260977	     -0.00074071	     -0.20689649	     -0.00000000	     -0.00000000	     44.88249502
      1.92050485	     -0.04833567	     -0.00045150	     -0.19011584	     -0.05456655	      0.88260967	     -0.00074067	     -0.20688935	     -0.00000000	     -0.00000000	     44.74422850
      1.92176943	     -0.04838130	     -0.00045373	     -0.19016100	     -0.05456592	      0.88260953	     -0.00074063	     -0.20688423	     -0.00000000	     -0.00000000	     44.73286646
      1.92303401	     -0.04843062	     -0.00045448	     -0.19020990	     -0.05456534	      0.88260935	     -0.00074059	     -0.20687974	     -0.00000000	     -0.00000000	     44.51106623
      1.92429859	     -0.04848368	     -0.00045763	     -0.19026247	     -0.05456479	      0.88260914	     -0.00074054	     -0.20687591	     -0.00000000	     -0.00000000	     44.55519354
      1.92541800	     -0.04853385	     -0.00045836	     -0.19031228	     -0.05456435	      0.88260892	     -0.00074049	     -0.20687306	     -0.00000000	     -0.00000000	     44.27227189
      1.92653740	     -0.04858714	     -0.00046130	     -0.19036515	     -0.05456393	      0.88260868	     -0.00074044	     -0.20687072	     -0.00000000	     -0.00000000	     44.23629161
      1.92765680	     -0.04864354	     -0.00046345	     -0.19042116	     -0.05456354	      0.88260841	     -0.00074039	     -0.20686890	     -0.00000000	     -0.00000000	     44.03065888
      1.92913080	     -0.04872248	     -0.00046829	     -0.19049955	     -0.05456308	      0.88260802	     -0.00074032	     -0.20686731	     -0.00000000	     -0.00000000	     43.94503342
      1.93027851	     -0.04878749	     -0.00047111	     -0.19056416	     -0.05456275	      0.88260769	     -0.00074026	     -0.20686669	     -0.00000000	     -0.00000000	     43.62217140
      1.93142622	     -0.04885561	     -0.00047624	     -0.19063182	     -0.05456245	      0.88260734	     -0.00074019	     -0.20686662	     -0.00000000	     -0.00000000	     43.55301118
      1.93257392	     -0.04892682	     -0.00048083	     -0.19070260	     -0.05456218	      0.88260698	     -0.00074013	     -0.20686710	     -0.00000000	     -0.00000000	     43.28120310
      1.93402482	     -0.04902111	     -0.00048913	     -0.19079629	     -0.05456187	      0.88260648	     -0.00074005	     -0.20686848	     -0.00000000	     -0.00000000	     43.18644534
      1.93515899	     -0.04909781	     -0.00049478	     -0.19087256	     -0.05456166	      0.88260608	     -0.00073999	     -0.20687015	     -0.00000000	     -0.00000000	     42.79773723
      1.93629315	     -0.04917685	     -0.00050283	     -0.19095110	     -0.05456147	      0.88260566	     -0.00073993	     -0.20687235	     -0.00000000	     -0.00000000	     42.71444044
      1.93742731	     -0.04925788	     -0.00051048	     -0.19103166	     -0.05456130	      0.88260522	     -0.00073987	     -0.20687505	     -0.00000000	     -0.00000000	     42.42481223
      1.93893737	     -0.04936829	     -0.00052299	     -0.19114140	     -0.05456111	      0.88260462	     -0.00073979	     -0.20687940	     -0.00000000	     -0.00000000	     42.30648924
      1.94007163	     -0.04945272	     -0.00053148	     -0.19122536	     -0.05456098	      0.88260415	     -0.00073973	     -0.20688321	     -0.00000000	     -0.00000000	     41.88186166
      1.94120589	     -0.04953812	     -0.00054211	     -0.19131025	     -0.05456087	      0.88260366	     -0.00073967	     -0.20688747	     -0.00000000	     -0.00000000	     41.79359905
      1.94257772	     -0.04964230	     -0.00055412	     -0.19141385	     -0.05456077	      0.88260305	     -0.00073960	     -0.20689320	     -0.00000000	     -0.00000000	     41.37294595
      1.94380984	     -0.04973648	     -0.00056706	     -0.19150745	     -0.05456069	      0.88260249	     -0.00073954	     -0.20689886	     -0.00000000	     -0.00000000	     41.35538964
      1.94504197	     -0.04983084	     -0.00057830	     -0.19160131	     -0.05456062	      0.88260191	     -0.00073948	     -0.20690499	     -0.00000000	     -0.00000000	     40.87368915
      1.94627409	     -0.04992499	     -0.00059193	     -0.19169491	     -0.05456057	      0.88260132	     -0.00073943	     -0.20691157	     -0.00000000	     -0.00000000	     40.88123097
      1.94750622	     -0.05001860	     -0.00060349	     -0.19178804	     -0.05456054	      0.88260071	     -0.00073937	     -0.20691857	     -0.00000000	     -0.00000000	     40.37489963
      1.94873834	     -0.05011132	     -0.00061740	     -0.19188022	     -0.05456051	      0.88260008	     -0.00073931	     -0.20692598	     -0.00000000	     -0.00000000	     40.40292008
      1.94997047	     -0.05020285	     -0.00062893	     -0.19197131	     -0.05456049	      0.88259944	     -0.00073925	     -0.20693377	     -0.00000000	     -0.00000000	     39.88015292
      1.95120260	     -0.05029296	     -0.00064271	     -0.19206092	     -0.05456048	      0.88259878	     -0.00073919	     -0.20694192	     -0.00000000	     -0.00000000	     39.91784328
      1.95243472	     -0.05038152	     -0.00065388	     -0.19214907	     -0.05456047	      0.88259811	     -0.00073912	     -0.20695040	     -0.00000000	     -0.00000000	     39.38828950
      1.95366685	     -0.05046829	     -0.00066715	     -0.19223538	     -0.05456047	      0.88259743	     -0.00073905	     -0.20695921	     -0.00000000	     -0.00000000	     39.42517217
      1.95489897	     -0.05055302	     -0.00067765	     -0.19231974	     -0.05456048	      0.88259673	     -0.00073898	     -0.20696831	     -0.00000000	     -0.00000000	     38.90018403
      1.95613110	     -0.05063560	     -0.00068997	     -0.19240193	     -0.05456048	      0.88259602	     -0.00073891	     -0.20697769	     -0.00000000	     -0.00000000	     38.92325078
      1.95736323	     -0.05071599	     -0.00069934	     -0.19248201	     -0.05456048	      0.88259530	     -0.00073883	     -0.20698732	     -0.00000000	     -0.00000000	     38.39662301
      1.95859535	     -0.05079403	     -0.00071019	     -0.19255972	     -0.05456048	      0.88259456	     -0.00073875	     -0.20699720	     -0.00000000	     -0.00000000	     38.39230739
      1.95982748	     -0.05086960	     -0.00071810	     -0.19263505	     -0.05456048	      0.88259382	     -0.00073866	     -0.20700730	     -0.00000000	     -0.00000000	     37.86804112
      1.96105960	     -0.05094269	     -0.00072742	     -0.19270788	     -0.05456048	      0.88259306	     -0.00073857	     -0.20701760	     -0.00000000	     -0.00000000	     37.84440587
      1.96229173	     -0.05101330	     -0.00073424	     -0.19277830	     -0.05456047	      0.88259229	     -0.00073847	     -0.20702808	     -0.00000000	     -0.00000000	     37.33943943
      1.96352386	     -0.05108160	     -0.00074250	     -0.19284639	     -0.05456045	      0.88259151	     -0.00073837	     -0.20703873	     -0.00000000	     -0.00000000	     37.29349045
      1.96475598	     -0.05114758	     -0.00074884	     -0.19291221	     -0.05456043	      0.88259072	     -0.00073827	     -0.20704954	     -0.00000000	     -0.00000000	     36.81488122
      1.96598811	     -0.05121121	     -0.00075675	     -0.19297565	     -0.05456039	      0.88258991	     -0.00073816	     -0.20706049	     -0.00000000	     -0.00000000	     36.74943792
      1.96722023	     -0.05127246	     -0.00076339	     -0.19303676	     -0.05456034	      0.88258908	     -0.00073805	     -0.20707157	     -0.00000000	     -0.00000000	     36.30703791
      1.96845236	     -0.05133130	     -0.00077154	     -0.19309541	     -0.05456028	      0.88258824	     -0.00073794	     -0.20708277	     -0.00000000	     -0.00000000	     36.20775852
      1.96968449	     -0.05138794	     -0.00077898	     -0.19315190	     -0.05456021	      0.88258738	     -0.00073783	     -0.20709407	     -0.00000000	     -0.00000000	     35.80133967
      1.97119972	     -0.05145640	     -0.00079048	     -0.19322011	     -0.05456009	      0.88258630	     -0.00073770	     -0.20710811	     -0.00000000	     -0.00000000	     35.75407730
      1.97233426	     -0.05150836	     -0.00079792	     -0.19327191	     -0.05455998	      0.88258547	     -0.00073759	     -0.20711878	     -0.00000000	     -0.00000001	     35.17582954
      1.97346880	     -0.05156169	     -0.00080756	     -0.19332503	     -0.05455985	      0.88258462	     -0.00073749	     -0.20712966	     -0.00000000	     -0.00000001	     35.05929150
      1.97493862	     -0.05163324	     -0.00081978	     -0.19339633	     -0.05455966	      0.88258350	     -0.00073736	     -0.20714415	     -0.00000000	     -0.00000001	     34.55550165
      1.97640844	     -0.05170749	     -0.00083504	     -0.19347024	     -0.05455944	      0.88258234	     -0.00073723	     -0.20715920	     -0.00000000	     -0.00000001	     34.62911611
      1.97748514	     -0.05176373	     -0.00084449	     -0.19352629	     -0.05455925	      0.88258146	     -0.00073714	     -0.20717062	     -0.00000000	     -0.00000001	     33.99219103
      1.97856184	     -0.05182164	     -0.00085601	     -0.19358396	     -0.05455903	      0.88258057	     -0.00073705	     -0.20718243	     -0.00000000	     -0.00000001	     33.84103034
      1.98013598	     -0.05190880	     -0.00087237	     -0.19367078	     -0.05455868	      0.88257922	     -0.00073691	     -0.20720044	     -0.00000000	     -0.00000001	     33.35147451
      1.98148970	     -0.05198631	     -0.00088784	     -0.19374798	     -0.05455833	      0.88257803	     -0.00073680	     -0.20721667	     -0.00000000	     -0.00000001	     33.22080508
      1.98284341	     -0.05206623	     -0.00090179	     -0.19382765	     -0.05455794	      0.88257680	     -0.00073668	     -0.20723364	     -0.00000000	     -0.00000001	     32.63162957
      1.98419713	     -0.05214784	     -0.00091809	     -0.19390895	     -0.05455751	      0.88257553	     -0.00073656	     -0.20725137	     -0.00000000	     -0.00000001	     32.65194395
      1.98539614	     -0.05222183	     -0.00093009	     -0.19398275	     -0.05455709	      0.88257437	     -0.00073646	     -0.20726772	     -0.00000000	     -0.00000001	     32.05314491
      1.98659515	     -0.05229765	     -0.00094383	     -0.19405835	     -0.05455663	      0.88257318	     -0.00073635	     -0.20728469	     -0.00000000	     -0.00000001	     31.93315053
      1.98779417	     -0.05237500	     -0.00095617	     -0.19413552	     -0.05455612	      0.88257196	     -0.00073624	     -0.20730230	     -0.00000000	     -0.00000001	     31.54935623
      1.98941760	     -0.05248029	     -0.00097275	     -0.19424060	     -0.05455537	      0.88257026	     -0.00073609	     -0.20732715	     -0.00000000	     -0.00000001	     31.33823605
      1.99066521	     -0.05256091	     -0.00098308	     -0.19432114	     -0.05455474	      0.88256890	     -0.00073597	     -0.20734699	     -0.00000000	     -0.00000001	     30.81517026
      1.99191281	     -0.05264114	     -0.00099453	     -0.19440129	     -0.05455405	      0.88256752	     -0.00073584	     -0.20736742	     -0.00000000	     -0.00000001	     30.67653266
      1.99316042	     -0.05272163	     -0.00100424	     -0.19448174	     -0.05455332	      0.88256610	     -0.00073571	     -0.20738842	     -0.00000000	     -0.00000001	     30.29643656
      1.99474102	     -0.05282455	     -0.00101738	     -0.19458463	     -0.05455230	      0.88256425	     -0.00073554	     -0.20741582	     -0.00000000	     -0.00000001	     30.11419033
      1.99598087	     -0.05290520	     -0.00102536	     -0.19466533	     -0.05455144	      0.88256276	     -0.00073540	     -0.20743792	     -0.00000000	     -0.00000001	     29.65847558
      1.99722072	     -0.05298571	     -0.00103448	     -0.19474588	     -0.05455053	      0.88256124	     -0.00073526	     -0.20746053	     -0.00000000	     -0.00000001	     29.51353031
      1.99846057	     -0.05306604	     -0.00104188	     -0.19482631	     -0.05454955	      0.88255969	     -0.00073511	     -0.20748362	     -0.00000000	     -0.00000001	     29.18487109
      2.00010571	     -0.05317145	     -0.00105218	     -0.19493186	     -0.05454815	      0.88255759	     -0.00073490	     -0.20751492	     -0.00000000	     -0.00000001	     28.98791904
      2.00135510	     -0.05324997	     -0.00105766	     -0.19501056	     -0.05454701	      0.88255596	     -0.00073474	     -0.20753915	     -0.00000000	     -0.00000001	     28.59631291
      2.00260449	     -0.05332718	     -0.00106438	     -0.19508794	     -0.05454581	      0.88255431	     -0.00073457	     -0.20756370	     -0.00000000	     -0.00000001	     28.46122718
      2.00385388	     -0.05340275	     -0.00106951	     -0.19516374	     -0.05454453	      0.88255263	     -0.00073440	     -0.20758853	     -0.00000000	     -0.00000001	     28.18340296
      2.00553060	     -0.05350343	     -0.00107728	     -0.19526472	     -0.05454271	      0.88255034	     -0.00073417	     -0.20762222	     -0.00000000	     -0.00000001	     27.99915287
      2.00677939	     -0.05357659	     -0.00108093	     -0.19533818	     -0.05454127	      0.88254862	     -0.00073399	     -0.20764757	     -0.00000000	     -0.00000001	     27.67542775
      2.00802819	     -0.05364765	     -0.00108637	     -0.19540950	     -0.05453975	      0.88254688	     -0.00073381	     -0.20767308	     -0.00000000	     -0.00000001	     27.55652450
      2.00954923	     -0.05373257	     -0.00109090	     -0.19549482	     -0.05453779	      0.88254474	     -0.00073359	     -0.20770442	     -0.00000000	     -0.00000001	     27.25881614
      2.01091479	     -0.05380742	     -0.00109651	     -0.19556998	     -0.05453594	      0.88254281	     -0.00073338	     -0.20773274	     -0.00000000	     -0.00000001	     27.16101054
      2.01228034	     -0.05387672	     -0.00109864	     -0.19563972	     -0.05453399	      0.88254087	     -0.00073318	     -0.20776115	     -0.00000000	     -0.00000001	     26.91228297
      2.01364590	     -0.05394318	     -0.00110194	     -0.19570660	     -0.05453194	      0.88253893	     -0.00073298	     -0.20778948	     -0.00000000	     -0.00000001	     26.82831721
      2.01501145	     -0.05400275	     -0.00110153	     -0.19576671	     -0.05452980	      0.88253700	     -0.00073278	     -0.20781766	     -0.00000000	     -0.00000001	     26.63125942
      2.01637701	     -0.05406145	     -0.00110448	     -0.19582586	     -0.05452755	      0.88253507	     -0.00073258	     -0.20784556	     -0.00000000	     -0.00000001	     26.55636141
      2.01774256	     -0.05411190	     -0.00110372	     -0.19587689	     -0.05452521	      0.88253315	     -0.00073238	     -0.20787316	     -0.00000000	     -0.00000001	     26.46206320
      2.01910812	     -0.05416380	     -0.00110751	     -0.19592923	     -0.05452276	      0.88253126	     -0.00073218	     -0.20790034	     -0.00000000	     -0.00000001	     26.34689948
      2.02029250	     -0.05419896	     -0.00110624	     -0.19596493	     -0.05452056	      0.88252964	     -0.00073201	     -0.20792358	     -0.00000000	     -0.00000001	     26.32989478
      2.02147688	     -0.05423377	     -0.00110715	     -0.19600021	     -0.05451827	      0.88252803	     -0.00073184	     -0.20794639	     -0.00000000	     -0.00000001	     26.25081816
      2.02296156	     -0.05426575	     -0.00110524	     -0.19603289	     -0.05451530	      0.88252606	     -0.00073163	     -0.20797430	     -0.00000000	     -0.00000001	     26.26772368
      2.02444624	     -0.05429248	     -0.00110440	     -0.19606029	     -0.05451221	      0.88252414	     -0.00073142	     -0.20800123	     -0.00000000	     -0.00000001	     26.15943366
      2.02560186	     -0.05429753	     -0.00109964	     -0.19606599	     -0.05450971	      0.88252268	     -0.00073126	     -0.20802142	     -0.00000000	     -0.00000001	     26.27090583
      2.02675748	     -0.05429818	     -0.00109630	     -0.19606725	     -0.05450715	      0.88252126	     -0.00073111	     -0.20804071	     -0.00000000	     -0.00000001	     26.26140282
      2.02828276	     -0.05428025	     -0.00108911	     -0.19605022	     -0.05450364	      0.88251945	     -0.00073090	     -0.20806466	     -0.00000000	     -0.00000001	     26.39320192
      2.02980803	     -0.05425100	     -0.00108299	     -0.19602182	     -0.05450001	      0.88251772	     -0.00073071	     -0.20808656	     -0.00000000	     -0.00000001	     26.41420532
      2.03090299	     -0.05421310	     -0.00107497	     -0.19598465	     -0.05449732	      0.88251653	     -0.00073057	     -0.20810096	     -0.00000000	     -0.00000001	     26.59602419
      2.03199795	     -0.05417306	     -0.00106805	     -0.19594528	     -0.05449457	      0.88251539	     -0.00073044	     -0.20811414	     -0.00000000	     -0.00000001	     26.65576633
      2.03361833	     -0.05409748	     -0.00105492	     -0.19587078	     -0.05449038	      0.88251380	     -0.00073024	     -0.20813148	     -0.00000000	     -0.00000001	     26.84788488
      2.03495587	     -0.05403111	     -0.00104531	     -0.19580525	     -0.05448681	      0.88251259	     -0.00073010	     -0.20814385	     -0.00000000	     -0.00000001	     26.95869588
      2.03629341	     -0.05395304	     -0.00103438	     -0.19572804	     -0.05448315	      0.88251147	     -0.00072995	     -0.20815460	     -0.00000000	     -0.00000001	     27.17190908
      2.03763095	     -0.05387641	     -0.00102585	     -0.19565219	     -0.05447941	      0.88251044	     -0.00072982	     -0.20816376	     -0.00000000	     -0.00000000	     27.32377735
      2.03896849	     -0.05378739	     -0.00101498	     -0.19556399	     -0.05447557	      0.88250953	     -0.00072970	     -0.20817144	     -0.00000000	     -0.00000000	     27.57085543
      2.04030602	     -0.05370156	     -0.00100709	     -0.19547888	     -0.05447165	      0.88250872	     -0.00072959	     -0.20817759	     -0.00000000	     -0.00000000	     27.76547982
      2.04147252	     -0.05361387	     -0.00099746	     -0.19539189	     -0.05446817	      0.88250810	     -0.00072950	     -0.20818176	     -0.00000000	     -0.00000000	     28.00284203
      2.04263902	     -0.05352605	     -0.00099024	     -0.19530467	     -0.05446462	      0.88250758	     -0.00072942	     -0.20818475	     -0.00000000	     -0.00000000	     28.23725278
      2.04407319	     -0.05340966	     -0.00098072	     -0.19518904	     -0.05446017	      0.88250706	     -0.00072933	     -0.20818696	     -0.00000000	     -0.00000000	     28.55902648
      2.04550736	     -0.05329528	     -0.00097380	     -0.19507531	     -0.05445565	      0.88250669	     -0.00072926	     -0.20818755	     -0.00000000	     -0.00000000	     28.90499657
      2.04666472	     -0.05319444	     -0.00096642	     -0.19497504	     -0.05445193	      0.88250650	     -0.00072921	     -0.20818694	     -0.00000000	     -0.00000000	     29.18594806
      2.04782207	     -0.05309729	     -0.00096132	     -0.19487836	     -0.05444816	      0.88250641	     -0.00072917	     -0.20818534	     -0.00000000	     -0.00000000	     29.49236112
      2.04927854	     -0.05296804	     -0.00095406	     -0.19474973	     -0.05444335	      0.88250643	     -0.00072914	     -0.20818201	     -0.00000000	      0.00000000	     29.90124040
      2.05073501	     -0.05284095	     -0.00094967	     -0.19462315	     -0.05443847	      0.88250661	     -0.00072912	     -0.20817717	     -0.00000000	      0.00000000	     30.37243891
      2.05183446	     -0.05273531	     -0.00094452	     -0.19451792	     -0.05443474	      0.88250686	     -0.00072912	     -0.20817255	     -0.00000000	      0.00000000	     30.67539558
      2.05293392	     -0.05263233	     -0.00094122	     -0.19441530	     -0.05443097	      0.88250720	     -0.00072912	     -0.20816705	     -0.00000000	      0.00000000	     31.02989067
      2.05446241	     -0.05248265	     -0.00093574	     -0.19426612	     -0.05442568	      0.88250783	     -0.00072915	     -0.20815797	     -0.00000000	      0.00000000	     31.51223057
      2.05599091	     -0.05233622	     -0.00093305	     -0.19412008	     -0.05442032	      0.88250865	     -0.00072919	     -0.20814722	     -0.00000000	      0.00000000	     32.09795960
      2.05702856	     -0.05222758	     -0.00092871	     -0.19401175	     -0.05441666	      0.88250931	     -0.00072923	     -0.20813903	     -0.00000000	      0.00000000	     32.37848122
      2.05806622	     -0.05212166	     -0.00092602	     -0.19390610	     -0.05441297	      0.88251005	     -0.00072928	     -0.20813006	     -0.00000000	      0.00000001	     32.74875931
      2.05971006	     -0.05194709	     -0.00092151	     -0.19373192	     -0.05440709	      0.88251140	     -0.00072939	     -0.20811432	     -0.00000000	      0.00000001	     33.32378167
      2.06103994	     -0.05180512	     -0.00091935	     -0.19359021	     -0.05440229	      0.88251265	     -0.00072949	     -0.20810018	     -0.00000000	      0.00000001	     33.84650835
      2.06236982	     -0.05165513	     -0.00091560	     -0.19344048	     -0.05439748	      0.88251403	     -0.00072960	     -0.20808481	     -0.00000000	      0.00000001	     34.31653991
      2.06369970	     -0.05150857	     -0.00091437	     -0.19329411	     -0.05439264	      0.88251554	     -0.00072974	     -0.20806817	     -0.00000000	      0.00000001	     34.90750441
      2.06487016	     -0.05136915	     -0.00091062	     -0.19315491	     -0.05438838	      0.88251699	     -0.00072987	     -0.20805254	     -0.00000000	      0.00000001	     35.30642029
      2.06604061	     -0.05123269	     -0.00090926	     -0.19301857	     -0.05438410	      0.88251853	     -0.00073002	     -0.20803595	     -0.00000000	      0.00000001	     35.81827116
      2.06721107	     -0.05108875	     -0.00090622	     -0.19287479	     -0.05437983	      0.88252017	     -0.00073019	     -0.20801841	     -0.00000000	      0.00000001	     36.27832753
      2.06874644	     -0.05089807	     -0.00090296	     -0.19268427	     -0.05437421	      0.88252246	     -0.00073043	     -0.20799388	     -0.00000000	      0.00000001	     36.97973663
      2.06992400	     -0.05074296	     -0.00089891	     -0.19252929	     -0.05436991	      0.88252433	     -0.00073063	     -0.20797390	     -0.00000000	      0.00000001	     37.43245943
      2.07110156	     -0.05058849	     -0.00089674	     -0.19237488	     -0.05436561	      0.88252629	     -0.00073085	     -0.20795282	     -0.00000000	      0.00000001	     37.99425364
      2.07227912	     -0.05042622	     -0.00089334	     -0.19221270	     -0.05436133	      0.88252834	     -0.00073109	     -0.20793067	     -0.00000000	      0.00000001	     38.49830404
      2.07380825	     -0.05021495	     -0.00089062	     -0.19200143	     -0.05435579	      0.88253113	     -0.00073142	     -0.20790027	     -0.00000000	      0.00000001	     39.24512827
      2.07495049	     -0.05005001	     -0.00088711	     -0.19183652	     -0.05435166	      0.88253330	     -0.00073168	     -0.20787646	     -0.00000000	      0.00000001	     39.69554770
      2.07609274	     -0.04988813	     -0.00088532	     -0.19167459	     -0.05434756	      0.88253555	     -0.00073197	     -0.20785171	     -0.00000000	      0.00000001	     40.24916439
      2.07750184	     -0.04968112	     -0.00088086	     -0.19146756	     -0.05434254	      0.88253842	     -0.00073234	     -0.20781999	     -0.00000000	      0.00000001	     40.85718823
      2.07874711	     -0.04950088	     -0.00087882	     -0.19128720	     -0.05433813	      0.88254105	     -0.00073269	     -0.20779089	     -0.00000000	      0.00000001	     41.48391433
      2.07999238	     -0.04931241	     -0.00087461	     -0.19109866	     -0.05433376	      0.88254375	     -0.00073306	     -0.20776086	     -0.00000000	      0.00000002	     42.01481880
      2.08123766	     -0.04912820	     -0.00087284	     -0.19091427	     -0.05432944	      0.88254653	     -0.00073345	     -0.20772989	     -0.00000000	      0.00000002	     42.67417273
      2.08248293	     -0.04893497	     -0.00086889	     -0.19072090	     -0.05432516	      0.88254938	     -0.00073386	     -0.20769808	     -0.00000000	      0.00000002	     43.21629522
      2.08372820	     -0.04874842	     -0.00086794	     -0.19053408	     -0.05432093	      0.88255229	     -0.00073429	     -0.20766541	     -0.00000000	      0.00000002	     43.88907985
      2.08497347	     -0.04855311	     -0.00086389	     -0.19033857	     -0.05431676	      0.88255527	     -0.00073474	     -0.20763201	     -0.00000000	      0.00000002	     44.41987424
      2.08608283	     -0.04838706	     -0.00086312	     -0.19017223	     -0.05431309	      0.88255797	     -0.00073516	     -0.20760166	     -0.00000000	      0.00000002	     44.99782060
      2.08719218	     -0.04821542	     -0.00086017	     -0.19000034	     -0.05430947	      0.88256071	     -0.00073559	     -0.20757085	     -0.00000000	      0.00000002	     45.49739240
      2.08852434	     -0.04801368	     -0.00085796	     -0.18979823	     -0.05430520	      0.88256406	     -0.00073613	     -0.20753324	     -0.00000000	      0.00000002	     46.17381331
      2.08985649	     -0.04780676	     -0.00085335	     -0.18959098	     -0.05430101	      0.88256745	     -0.00073670	     -0.20749508	     -0.00000000	      0.00000002	     46.78650981
      2.09095080	     -0.04764349	     -0.00085182	     -0.18942734	     -0.05429763	      0.88257027	     -0.00073718	     -0.20746333	     -0.00000000	      0.00000002	     47.34954359
      2.09204511	     -0.04747490	     -0.00084825	     -0.18925842	     -0.05429431	      0.88257312	     -0.00073767	     -0.20743128	     -0.00000000	      0.00000002	     47.85747475
      2.09339761	     -0.04727153	     -0.00084530	     -0.18905457	     -0.05429030	      0.88257667	     -0.00073830	     -0.20739122	     -0.00000000	      0.00000002	     48.52958358
      2.09475011	     -0.04706515	     -0.00084023	     -0.18884774	     -0.05428639	      0.88258025	     -0.00073895	     -0.20735079	     -0.00000000	      0.00000002	     49.13452626
      2.09578457	     -0.04691638	     -0.00083899	     -0.18869852	     -0.05428347	      0.88258301	     -0.00073947	     -0.20731965	     -0.00000000	      0.00000002	     49.63901352
      2.09681904	     -0.04676495	     -0.00083598	     -0.18854668	     -0.05428061	      0.88258577	     -0.00073999	     -0.20728843	     -0.00000000	      0.00000002	     50.10173163
      2.09823763	     -0.04656322	     -0.00083317	     -0.18834431	     -0.05427681	      0.88258958	     -0.00074073	     -0.20724552	     -0.00000000	      0.00000002	     50.76121111
      2.09965622	     -0.04636012	     -0.00082804	     -0.18814060	     -0.05427313	      0.88259339	     -0.00074150	     -0.20720263	     -0.00000000	      0.00000002	     51.37719287
      2.10062930	     -0.04623074	     -0.00082677	     -0.18801072	     -0.05427069	      0.88259601	     -0.00074203	     -0.20717325	     -0.00000000	      0.00000002	     51.79366709
      2.10160239	     -0.04609817	     -0.00082399	     -0.18787768	     -0.05426832	      0.88259862	     -0.00074258	     -0.20714401	     -0.00000000	      0.00000002	     52.18613408
      2.10313603	     -0.04589956	     -0.00081946	     -0.18767829	     -0.05426471	      0.88260273	     -0.00074346	     -0.20709829	     -0.00000000	      0.00000002	     52.79553160
      2.10436163	     -0.04574369	     -0.00081435	     -0.18752181	     -0.05426195	      0.88260599	     -0.00074419	     -0.20706219	     -0.00000000	      0.00000002	     53.22986649
      2.10558723	     -0.04559743	     -0.00081096	     -0.18737488	     -0.05425931	      0.88260924	     -0.00074493	     -0.20702652	     -0.00000000	      0.00000002	     53.69935607
      2.10681283	     -0.04545080	     -0.00080533	     -0.18722761	     -0.05425678	      0.88261246	     -0.00074568	     -0.20699135	     -0.00000000	      0.00000002	     54.14684363
      2.10803843	     -0.04531776	     -0.00080272	     -0.18709382	     -0.05425437	      0.88261565	     -0.00074645	     -0.20695668	     -0.00000000	      0.00000002	     54.58303366
      2.10910373	     -0.04520113	     -0.00079763	     -0.18697662	     -0.05425237	      0.88261840	     -0.00074713	     -0.20692708	     -0.00000000	      0.00000002	     54.91948023
      2.11016904	     -0.04509658	     -0.00079471	     -0.18687141	     -0.05425047	      0.88262111	     -0.00074783	     -0.20689800	     -0.00000000	      0.00000002	     55.23737086
      2.11146424	     -0.04497641	     -0.00078986	     -0.18675046	     -0.05424828	      0.88262436	     -0.00074869	     -0.20686352	     -0.00000000	      0.00000002	     55.59962137
      2.11275944	     -0.04487487	     -0.00078758	     -0.18664805	     -0.05424623	      0.88262755	     -0.00074957	     -0.20683015	     -0.00000000	      0.00000002	     55.90877926
      2.11380896	     -0.04479605	     -0.00078335	     -0.18656857	     -0.05424468	      0.88263009	     -0.00075029	     -0.20680407	     -0.00000000	      0.00000002	     56.14110023
      2.11485848	     -0.04473025	     -0.00078138	     -0.18650206	     -0.05424322	      0.88263258	     -0.00075103	     -0.20677889	     -0.00000000	      0.00000002	     56.34502676
      2.11618089	     -0.04465416	     -0.00077739	     -0.18642508	     -0.05424152	      0.88263565	     -0.00075197	     -0.20674855	     -0.00000000	      0.00000002	     56.60566473
      2.11750330	     -0.04459383	     -0.00077620	     -0.18636379	     -0.05423998	      0.88263862	     -0.00075293	     -0.20671974	     -0.00000000	      0.00000002	     56.83068336
      2.11850850	     -0.04454809	     -0.00077270	     -0.18631739	     -0.05423890	      0.88264081	     -0.00075367	     -0.20669890	     -0.00000000	      0.00000001	     56.99523446
      2.11951369	     -0.04451204	     -0.00077140	     -0.18628061	     -0.05423792	      0.88264294	     -0.00075442	     -0.20667893	     -0.00000000	      0.00000001	     57.13564902
      2.12089688	     -0.04446728	     -0.00076817	     -0.18623488	     -0.05423672	      0.88264577	     -0.00075547	     -0.20665290	     -0.00000000	      0.00000001	     57.33026060
      2.12228007	     -0.04443602	     -0.00076771	     -0.18620258	     -0.05423568	      0.88264847	     -0.00075655	     -0.20662846	     -0.00000000	      0.00000001	     57.49923045
      2.12323203	     -0.04441348	     -0.00076436	     -0.18617941	     -0.05423507	      0.88265025	     -0.00075729	     -0.20661257	     -0.00000000	      0.00000001	     57.58865137
      2.12418398	     -0.04439891	     -0.00076334	     -0.18616414	     -0.05423454	      0.88265196	     -0.00075805	     -0.20659741	     -0.00000000	      0.00000001	     57.67331524
      2.12566298	     -0.04438167	     -0.00076044	     -0.18614587	     -0.05423387	      0.88265448	     -0.00075925	     -0.20657529	     -0.00000000	      0.00000001	     57.78969339
      2.12686268	     -0.04437636	     -0.00075984	     -0.18613967	     -0.05423347	      0.88265640	     -0.00076023	     -0.20655859	     -0.00000000	      0.00000001	     57.87174486
      2.12806238	     -0.04437362	     -0.00075728	     -0.18613609	     -0.05423320	      0.88265820	     -0.00076123	     -0.20654302	     -0.00000000	      0.00000001	     57.91856095
      2.12926208	     -0.04438013	     -0.00075760	     -0.18614169	     -0.05423306	      0.88265988	     -0.00076225	     -0.20652853	     -0.00000000	      0.00000001	     57.98910213
      2.13046178	     -0.04438749	     -0.00075351	     -0.18614826	     -0.05423305	      0.88266144	     -0.00076328	     -0.20651512	     -0.00000000	      0.00000001	     57.98627055
      2.13146181	     -0.04440154	     -0.00075387	     -0.18616156	     -0.05423314	      0.88266265	     -0.00076415	     -0.20650474	     -0.00000000	      0.00000001	     58.02424804
      2.13246185	     -0.04441667	     -0.00075153	     -0.18617602	     -0.05423331	      0.88266377	     -0.00076503	     -0.20649509	     -0.00000000	      0.00000001	     58.00965423
      2.13376742	     -0.04444297	     -0.00075003	     -0.18620140	     -0.05423368	      0.88266510	     -0.00076619	     -0.20648355	     -0.00000000	      0.00000001	     58.03394861
      2.13507299	     -0.04447355	     -0.00074603	     -0.18623114	     -0.05423419	      0.88266629	     -0.00076737	     -0.20647321	     -0.00000000	      0.00000001	     57.97201835
      2.13606135	     -0.04450204	     -0.00074567	     -0.18625892	     -0.05423467	      0.88266709	     -0.00076828	     -0.20646615	     -0.00000000	      0.00000001	     57.99728436
      2.13704970	     -0.04453249	     -0.00074306	     -0.18628874	     -0.05423525	      0.88266780	     -0.00076919	     -0.20645975	     -0.00000000	      0.00000000	     57.93864133
      2.13839228	     -0.04457945	     -0.00074078	     -0.18633481	     -0.05423616	      0.88266864	     -0.00077045	     -0.20645211	     -0.00000000	      0.00000000	     57.91700591
      2.13973487	     -0.04463128	     -0.00073607	     -0.18638582	     -0.05423722	      0.88266932	     -0.00077173	     -0.20644564	     -0.00000000	      0.00000000	     57.77770171
      2.14067580	     -0.04467173	     -0.00073536	     -0.18642565	     -0.05423806	      0.88266971	     -0.00077263	     -0.20644181	     -0.00000000	      0.00000000	     57.78340311
      2.14161674	     -0.04471422	     -0.00073264	     -0.18646756	     -0.05423897	      0.88267002	     -0.00077355	     -0.20643854	     -0.00000000	      0.00000000	     57.69211463
      2.14305211	     -0.04478339	     -0.00072949	     -0.18653584	     -0.05424050	      0.88267036	     -0.00077496	     -0.20643463	     -0.00000000	      0.00000000	     57.60724521
      2.14424718	     -0.04484569	     -0.00072571	     -0.18659745	     -0.05424191	      0.88267051	     -0.00077615	     -0.20643236	     -0.00000000	      0.00000000	     57.43737002
      2.14544226	     -0.04491225	     -0.00072361	     -0.18666329	     -0.05424343	      0.88267055	     -0.00077735	     -0.20643098	     -0.00000000	     -0.00000000	     57.38839788
      2.14663733	     -0.04498226	     -0.00071894	     -0.18673265	     -0.05424507	      0.88267048	     -0.00077857	     -0.20643048	     -0.00000000	     -0.00000000	     57.15506694
      2.14769790	     -0.04504775	     -0.00071717	     -0.18679751	     -0.05424661	      0.88267033	     -0.00077966	     -0.20643073	     -0.00000000	     -0.00000000	     57.11037329
      2.14875846	     -0.04511586	     -0.00071280	     -0.18686507	     -0.05424825	      0.88267009	     -0.00078076	     -0.20643164	     -0.00000000	     -0.00000000	     56.90262614
      2.14981902	     -0.04518637	     -0.00070922	     -0.18693503	     -0.05424997	      0.88266977	     -0.00078188	     -0.20643319	     -0.00000000	     -0.00000000	     56.78736680
      2.15121436	     -0.04528366	     -0.00070288	     -0.18703165	     -0.05425236	      0.88266923	     -0.00078336	     -0.20643619	     -0.00000000	     -0.00000000	     56.50272917
      2.15230538	     -0.04536323	     -0.00069949	     -0.18711067	     -0.05425433	      0.88266871	     -0.00078453	     -0.20643930	     -0.00000000	     -0.00000000	     56.40015659
      2.15339641	     -0.04544563	     -0.00069422	     -0.18719258	     -0.05425639	      0.88266812	     -0.00078571	     -0.20644305	     -0.00000000	     -0.00000000	     56.13308142
      2.15448744	     -0.04553099	     -0.00069023	     -0.18727743	     -0.05425853	      0.88266745	     -0.00078691	     -0.20644744	     -0.00000000	     -0.00000000	     55.96838911
      2.15585759	     -0.04564249	     -0.00068387	     -0.18738834	     -0.05426134	      0.88266651	     -0.00078842	     -0.20645382	     -0.00000000	     -0.00000000	     55.61424451
      2.15693759	     -0.04573340	     -0.00068054	     -0.18747876	     -0.05426365	      0.88266568	     -0.00078963	     -0.20645952	     -0.00000000	     -0.00000001	     55.47447199
      2.15801759	     -0.04582693	     -0.00067584	     -0.18757183	     -0.05426603	      0.88266479	     -0.00079085	     -0.20646580	     -0.00000000	     -0.00000001	     55.15837226
      2.15909759	     -0.04592309	     -0.00067221	     -0.18766754	     -0.05426849	      0.88266384	     -0.00079207	     -0.20647265	     -0.00000000	     -0.00000001	     54.93568930
      2.16052721	     -0.04605562	     -0.00066637	     -0.18779951	     -0.05427186	      0.88266248	     -0.00079372	     -0.20648256	     -0.00000000	     -0.00000001	     54.50040337
      2.16160932	     -0.04615900	     -0.00066360	     -0.18790244	     -0.05427449	      0.88266138	     -0.00079498	     -0.20649070	     -0.00000000	     -0.00000001	     54.31133545
      2.16269143	     -0.04626498	     -0.00065913	     -0.18800802	     -0.05427720	      0.88266023	     -0.00079624	     -0.20649938	     -0.00000000	     -0.00000001	     53.94545332
      2.16399407	     -0.04639585	     -0.00065501	     -0.18813840	     -0.05428055	      0.88265877	     -0.00079778	     -0.20651052	     -0.00000000	     -0.00000001	     53.64972684
      2.16529672	     -0.04652997	     -0.00064839	     -0.18827213	     -0.05428399	      0.88265724	     -0.00079934	     -0.20652241	     -0.00000000	     -0.00000001	     53.12373486
      2.16629089	     -0.04663436	     -0.00064577	     -0.18837615	     -0.05428668	      0.88265602	     -0.00080054	     -0.20653197	     -0.00000000	     -0.00000001	     52.93303580
      2.16728505	     -0.04674050	     -0.00064132	     -0.18848200	     -0.05428942	      0.88265477	     -0.00080175	     -0.20654193	     -0.00000000	     -0.00000001	     52.56933716
      2.16869305	     -0.04689365	     -0.00063601	     -0.18863474	     -0.05429340	      0.88265292	     -0.00080347	     -0.20655672	     -0.00000000	     -0.00000001	     52.15589874
      2.16992866	     -0.04703055	     -0.00063004	     -0.18877133	     -0.05429696	      0.88265125	     -0.00080500	     -0.20657032	     -0.00000000	     -0.00000001	     51.66268095
      2.17116426	     -0.04716961	     -0.00062537	     -0.18891006	     -0.05430060	      0.88264952	     -0.00080654	     -0.20658449	     -0.00000000	     -0.00000001	     51.35205689
      2.17239987	     -0.04731077	     -0.00061818	     -0.18905099	     -0.05430431	      0.88264775	     -0.00080809	     -0.20659918	     -0.00000000	     -0.00000001	     50.77367194
      2.17347888	     -0.04743576	     -0.00061439	     -0.18917573	     -0.05430760	      0.88264616	     -0.00080946	     -0.20661243	     -0.00000000	     -0.00000001	     50.51214892
      2.17455790	     -0.04756230	     -0.00060870	     -0.18930209	     -0.05431094	      0.88264454	     -0.00081084	     -0.20662605	     -0.00000000	     -0.00000001	     50.04766788
      2.17586124	     -0.04771703	     -0.00060337	     -0.18945658	     -0.05431503	      0.88264255	     -0.00081252	     -0.20664299	     -0.00000000	     -0.00000001	     49.64610745
      2.17716458	     -0.04787379	     -0.00059635	     -0.18961317	     -0.05431919	      0.88264051	     -0.00081421	     -0.20666043	     -0.00000000	     -0.00000001	     49.04798878
      2.17826598	     -0.04800836	     -0.00059290	     -0.18974754	     -0.05432274	      0.88263875	     -0.00081565	     -0.20667555	     -0.00000000	     -0.00000001	     48.76043062
      2.17936738	     -0.04814487	     -0.00058800	     -0.18988392	     -0.05432634	      0.88263697	     -0.00081710	     -0.20669098	     -0.00000000	     -0.00000001	     48.27385041
      2.18046879	     -0.04828226	     -0.00058428	     -0.19002115	     -0.05432997	      0.88263517	     -0.00081856	     -0.20670672	     -0.00000000	     -0.00000001	     47.90600484
      2.18197980	     -0.04847288	     -0.00057848	     -0.19021161	     -0.05433502	      0.88263265	     -0.00082058	     -0.20672875	     -0.00000000	     -0.00000001	     47.26178747
      2.18311645	     -0.04861723	     -0.00057582	     -0.19035581	     -0.05433885	      0.88263074	     -0.00082211	     -0.20674565	     -0.00000000	     -0.00000001	     46.94149038
      2.18425311	     -0.04876221	     -0.00057138	     -0.19050072	     -0.05434271	      0.88262880	     -0.00082365	     -0.20676280	     -0.00000000	     -0.00000001	     46.43409915
      2.18538977	     -0.04890761	     -0.00056780	     -0.19064605	     -0.05434660	      0.88262684	     -0.00082520	     -0.20678017	     -0.00000000	     -0.00000001	     46.05660263
      2.18687932	     -0.04909843	     -0.00056130	     -0.19083684	     -0.05435174	      0.88262425	     -0.00082725	     -0.20680325	     -0.00000000	     -0.00000001	     45.40841209
      2.18800621	     -0.04924241	     -0.00055763	     -0.19098079	     -0.05435565	      0.88262228	     -0.00082881	     -0.20682093	     -0.00000000	     -0.00000001	     45.09858385
      2.18913310	     -0.04938670	     -0.00055256	     -0.19112511	     -0.05435958	      0.88262029	     -0.00083038	     -0.20683878	     -0.00000000	     -0.00000001	     44.59964879
      2.19050392	     -0.04956147	     -0.00054880	     -0.19129987	     -0.05436439	      0.88261787	     -0.00083230	     -0.20686068	     -0.00000000	     -0.00000001	     44.17938983
      2.19187473	     -0.04973487	     -0.00054296	     -0.19147335	     -0.05436922	      0.88261542	     -0.00083423	     -0.20688271	     -0.00000000	     -0.00000001	     43.50827518
      2.19291458	     -0.04986513	     -0.00054113	     -0.19160362	     -0.05437289	      0.88261357	     -0.00083570	     -0.20689948	     -0.00000000	     -0.00000001	     43.27693132
      2.19395443	     -0.04999430	     -0.00053777	     -0.19173285	     -0.05437657	      0.88261171	     -0.00083719	     -0.20691625	     -0.00000000	     -0.00000001	     42.85353950
      2.19543748	     -0.05017638	     -0.00053445	     -0.19191501	     -0.05438183	      0.88260905	     -0.00083932	     -0.20694012	     -0.00000000	     -0.00000001	     42.38980326
      2.19673424	     -0.05033347	     -0.00053098	     -0.19207221	     -0.05438643	      0.88260672	     -0.00084119	     -0.20696090	     -0.00000000	     -0.00000001	     41.84538799
      2.19803100	     -0.05048844	     -0.00052994	     -0.19222725	     -0.05439104	      0.88260440	     -0.00084308	     -0.20698155	     -0.00000000	     -0.00000001	     41.55378985
      2.19932777	     -0.05064124	     -0.00052718	     -0.19238018	     -0.05439565	      0.88260208	     -0.00084498	     -0.20700204	     -0.00000000	     -0.00000001	     40.92725382
      2.20045678	     -0.05077227	     -0.00052790	     -0.19251126	     -0.05439965	      0.88260007	     -0.00084664	     -0.20701971	     -0.00000000	     -0.00000001	     40.73556285
      2.20158579	     -0.05090137	     -0.00052740	     -0.19264046	     -0.05440365	      0.88259806	     -0.00084832	     -0.20703721	     -0.00000000	     -0.00000001	     40.27203298
      2.20295409	     -0.05105492	     -0.00052920	     -0.19279408	     -0.05440849	      0.88259563	     -0.00085036	     -0.20705816	     -0.00000000	     -0.00000001	     39.95708396
      2.20432238	     -0.05120501	     -0.00053026	     -0.19294429	     -0.05441332	      0.88259322	     -0.00085242	     -0.20707878	     -0.00000000	     -0.00000001	     39.35354907
      2.20546876	     -0.05132779	     -0.00053409	     -0.19306711	     -0.05441735	      0.88259121	     -0.00085416	     -0.20709579	     -0.00000000	     -0.00000001	     39.22088681
      2.20661513	     -0.05144762	     -0.00053683	     -0.19318701	     -0.05442136	      0.88258921	     -0.00085590	     -0.20711254	     -0.00000000	     -0.00000001	     38.77167719
      2.20799761	     -0.05158772	     -0.00054250	     -0.19332716	     -0.05442618	      0.88258682	     -0.00085803	     -0.20713235	     -0.00000000	     -0.00000001	     38.53019546
      2.20938008	     -0.05172255	     -0.00054718	     -0.19346209	     -0.05443097	      0.88258445	     -0.00086016	     -0.20715170	     -0.00000000	     -0.00000001	     37.92344502
      2.21050877	     -0.05182850	     -0.00055385	     -0.19356805	     -0.05443487	      0.88258253	     -0.00086192	     -0.20716715	     -0.00000000	     -0.00000001	     37.88080863
      2.21163746	     -0.05193044	     -0.00055924	     -0.19367006	     -0.05443874	      0.88258062	     -0.00086368	     -0.20718226	     -0.00000000	     -0.00000001	     37.47898493
      2.21305943	     -0.05205287	     -0.00056800	     -0.19379253	     -0.05444358	      0.88257825	     -0.00086592	     -0.20720079	     -0.00000000	     -0.00000001	     37.28337280
      2.21448139	     -0.05216864	     -0.00057553	     -0.19390840	     -0.05444839	      0.88257591	     -0.00086818	     -0.20721873	     -0.00000000	     -0.00000001	     36.68725715
      2.21559231	     -0.05225452	     -0.00058399	     -0.19399429	     -0.05445212	      0.88257410	     -0.00086995	     -0.20723234	     -0.00000000	     -0.00000001	     36.71832730
      2.21670324	     -0.05233633	     -0.00059101	     -0.19407616	     -0.05445582	      0.88257231	     -0.00087172	     -0.20724559	     -0.00000000	     -0.00000001	     36.36402324
      2.21817219	     -0.05243789	     -0.00060180	     -0.19417776	     -0.05446067	      0.88256997	     -0.00087408	     -0.20726256	     -0.00000000	     -0.00000001	     36.19977424
      2.21964114	     -0.05253178	     -0.00061100	     -0.19427177	     -0.05446548	      0.88256767	     -0.00087646	     -0.20727889	     -0.00000000	     -0.00000001	     35.61048862
      2.22072104	     -0.05259597	     -0.00062009	     -0.19433598	     -0.05446897	      0.88256601	     -0.00087821	     -0.20729050	     -0.00000000	     -0.00000001	     35.70388899
      2.22180094	     -0.05265615	     -0.00062756	     -0.19439623	     -0.05447245	      0.88256437	     -0.00087996	     -0.20730176	     -0.00000000	     -0.00000001	     35.40612103
      2.22334158	     -0.05273506	     -0.00063928	     -0.19447523	     -0.05447735	      0.88256207	     -0.00088247	     -0.20731725	     -0.00000000	     -0.00000001	     35.24740637
      2.22466566	     -0.05279634	     -0.00064816	     -0.19453661	     -0.05448151	      0.88256013	     -0.00088464	     -0.20733003	     -0.00000000	     -0.00000001	     34.84043556
      2.22598974	     -0.05285171	     -0.00065870	     -0.19459206	     -0.05448563	      0.88255823	     -0.00088681	     -0.20734231	     -0.00000000	     -0.00000001	     34.87034272
      2.22731382	     -0.05290159	     -0.00066689	     -0.19464208	     -0.05448970	      0.88255636	     -0.00088898	     -0.20735412	     -0.00000000	     -0.00000001	     34.36307674
      2.22863790	     -0.05294629	     -0.00067783	     -0.19468684	     -0.05449372	      0.88255454	     -0.00089115	     -0.20736547	     -0.00000000	     -0.00000001	     34.55864164
      2.22976947	     -0.05298021	     -0.00068441	     -0.19472090	     -0.05449712	      0.88255301	     -0.00089301	     -0.20737482	     -0.00000000	     -0.00000001	     34.07859870
      2.23090104	     -0.05301027	     -0.00069278	     -0.19475104	     -0.05450049	      0.88255150	     -0.00089487	     -0.20738386	     -0.00000000	     -0.00000001	     34.06362405
      2.23234197	     -0.05304319	     -0.00070203	     -0.19478411	     -0.05450472	      0.88254964	     -0.00089724	     -0.20739491	     -0.00000000	     -0.00000001	     33.75783265
      2.23378289	     -0.05307025	     -0.00071289	     -0.19481126	     -0.05450890	      0.88254782	     -0.00089960	     -0.20740547	     -0.00000000	     -0.00000001	     33.86976551
      2.23492800	     -0.05308755	     -0.00071931	     -0.19482871	     -0.05451217	      0.88254640	     -0.00090148	     -0.20741351	     -0.00000000	     -0.00000001	     33.47369947
      2.23607311	     -0.05310131	     -0.00072740	     -0.19484256	     -0.05451541	      0.88254502	     -0.00090336	     -0.20742125	     -0.00000000	     -0.00000001	     33.48386152
      2.23753250	     -0.05311390	     -0.00073632	     -0.19485531	     -0.05451948	      0.88254331	     -0.00090574	     -0.20743068	     -0.00000000	     -0.00000001	     33.22652553
      2.23899188	     -0.05312130	     -0.00074708	     -0.19486280	     -0.05452349	      0.88254165	     -0.00090813	     -0.20743964	     -0.00000000	     -0.00000001	     33.40697375
      2.24009289	     -0.05312352	     -0.00075287	     -0.19486516	     -0.05452647	      0.88254043	     -0.00090992	     -0.20744609	     -0.00000000	     -0.00000001	     33.04745913
      2.24119391	     -0.05312301	     -0.00076028	     -0.19486474	     -0.05452942	      0.88253925	     -0.00091171	     -0.20745228	     -0.00000000	     -0.00000001	     33.06490793
      2.24272462	     -0.05311792	     -0.00076945	     -0.19485980	     -0.05453346	      0.88253765	     -0.00091419	     -0.20746048	     -0.00000000	     -0.00000001	     32.88684488
      2.24425533	     -0.05310785	     -0.00078052	     -0.19484982	     -0.05453744	      0.88253611	     -0.00091666	     -0.20746820	     -0.00000000	     -0.00000001	     33.12016388
      2.24530947	     -0.05309805	     -0.00078586	     -0.19484014	     -0.05454014	      0.88253508	     -0.00091836	     -0.20747325	     -0.00000000	     -0.00000001	     32.80124661
      2.24636360	     -0.05308609	     -0.00079283	     -0.19482824	     -0.05454280	      0.88253408	     -0.00092005	     -0.20747808	     -0.00000000	     -0.00000001	     32.83230018
      2.24799934	     -0.05306350	     -0.00080274	     -0.19480578	     -0.05454688	      0.88253259	     -0.00092267	     -0.20748516	     -0.00000000	     -0.00000001	     32.72453281
      2.24934627	     -0.05304132	     -0.00081178	     -0.19478366	     -0.05455018	      0.88253142	     -0.00092482	     -0.20749062	     -0.00000000	     -0.00000001	     32.84254475
      2.25069320	     -0.05301583	     -0.00081922	     -0.19475828	     -0.05455344	      0.88253029	     -0.00092696	     -0.20749576	     -0.00000000	     -0.00000001	     32.65635841
      2.25204014	     -0.05298721	     -0.00082908	     -0.19472970	     -0.05455664	      0.88252921	     -0.00092909	     -0.20750058	     -0.00000000	     -0.00000001	     32.91353997
      2.25322383	     -0.05295953	     -0.00083558	     -0.19470210	     -0.05455941	      0.88252830	     -0.00093095	     -0.20750456	     -0.00000000	     -0.00000001	     32.70205632
      2.25440751	     -0.05292974	     -0.00084425	     -0.19467232	     -0.05456215	      0.88252742	     -0.00093280	     -0.20750829	     -0.00000000	     -0.00000000	     32.86035561
      2.25559120	     -0.05289792	     -0.00085202	     -0.19464053	     -0.05456485	      0.88252658	     -0.00093465	     -0.20751180	     -0.00000000	     -0.00000000	     32.82097454
      2.25717623	     -0.05285238	     -0.00086439	     -0.19459498	     -0.05456842	      0.88252551	     -0.00093711	     -0.20751616	     -0.00000000	     -0.00000000	     33.04041672
      2.25838194	     -0.05281540	     -0.00087283	     -0.19455799	     -0.05457108	      0.88252474	     -0.00093897	     -0.20751923	     -0.00000000	     -0.00000000	     32.93927130
      2.25958765	     -0.05277637	     -0.00088355	     -0.19451890	     -0.05457371	      0.88252401	     -0.00094083	     -0.20752209	     -0.00000000	     -0.00000000	     33.15351614
      2.26079336	     -0.05273521	     -0.00089379	     -0.19447768	     -0.05457631	      0.88252331	     -0.00094267	     -0.20752474	     -0.00000000	     -0.00000000	     33.18878632
      2.26235771	     -0.05267849	     -0.00090929	     -0.19442081	     -0.05457963	      0.88252246	     -0.00094505	     -0.20752786	     -0.00000000	     -0.00000000	     33.49415264
      2.26353412	     -0.05263216	     -0.00091956	     -0.19437439	     -0.05458209	      0.88252187	     -0.00094682	     -0.20752996	     -0.00000000	     -0.00000000	     33.44823001
      2.26471052	     -0.05258219	     -0.00093157	     -0.19432429	     -0.05458451	      0.88252132	     -0.00094859	     -0.20753180	     -0.00000000	     -0.00000000	     33.68607468
      2.26615136	     -0.05251509	     -0.00094460	     -0.19425706	     -0.05458745	      0.88252069	     -0.00095073	     -0.20753365	     -0.00000000	     -0.00000000	     33.74796713
      2.26743111	     -0.05244851	     -0.00095742	     -0.19419032	     -0.05459002	      0.88252019	     -0.00095263	     -0.20753482	     -0.00000000	     -0.00000000	     34.08707526
      2.26871085	     -0.05237428	     -0.00096781	     -0.19411599	     -0.05459256	      0.88251973	     -0.00095451	     -0.20753546	     -0.00000000	     -0.00000000	     34.11197993
      2.26999059	     -0.05229259	     -0.00098030	     -0.19403414	     -0.05459507	      0.88251933	     -0.00095637	     -0.20753547	     -0.00000000	     -0.00000000	     34.51687900
      2.27127033	     -0.05220460	     -0.00099038	     -0.19394603	     -0.05459756	      0.88251898	     -0.00095822	     -0.20753480	     -0.00000000	     -0.00000000	     34.54711986
      2.27255007	     -0.05211177	     -0.00100294	     -0.19385301	     -0.05460002	      0.88251868	     -0.00096006	     -0.20753343	     -0.00000000	     -0.00000000	     34.98105461
      2.27382981	     -0.05201563	     -0.00101278	     -0.19375672	     -0.05460245	      0.88251843	     -0.00096189	     -0.20753142	     -0.00000000	     -0.00000000	     34.98121560
      2.27510955	     -0.05191634	     -0.00102555	     -0.19365720	     -0.05460487	      0.88251825	     -0.00096370	     -0.20752881	     -0.00000000	     -0.00000000	     35.45811565
      2.27638929	     -0.05181480	     -0.00103503	     -0.19355550	     -0.05460727	      0.88251812	     -0.00096549	     -0.20752565	     -0.00000000	     -0.00000000	     35.42281846
      2.27751215	     -0.05172447	     -0.00104642	     -0.19346493	     -0.05460935	      0.88251805	     -0.00096706	     -0.20752250	     -0.00000000	     -0.00000000	     35.83238092
      2.27863501	     -0.05163401	     -0.00105634	     -0.19337425	     -0.05461143	      0.88251803	     -0.00096861	     -0.20751904	     -0.00000000	      0.00000000	     35.94728001
      2.28003615	     -0.05152131	     -0.00107091	     -0.19326121	     -0.05461401	      0.88251806	     -0.00097052	     -0.20751441	     -0.00000000	      0.00000000	     36.31266526
      2.28143728	     -0.05140955	     -0.00108382	     -0.19314912	     -0.05461657	      0.88251817	     -0.00097242	     -0.20750953	     -0.00000000	      0.00000000	     36.40296090
      2.28256265	     -0.05132141	     -0.00109641	     -0.19306064	     -0.05461862	      0.88251830	     -0.00097393	     -0.20750551	     -0.00000000	      0.00000000	     36.78312465
      2.28368801	     -0.05123551	     -0.00110733	     -0.19297444	     -0.05462067	      0.88251848	     -0.00097543	     -0.20750148	     -0.00000000	      0.00000000	     36.90548713
      2.28510697	     -0.05113134	     -0.00112276	     -0.19286982	     -0.05462324	      0.88251876	     -0.00097729	     -0.20749652	     -0.00000000	      0.00000000	     37.26577201
      2.28652592	     -0.05103314	     -0.00113633	     -0.19277121	     -0.05462581	      0.88251911	     -0.00097914	     -0.20749185	     -0.00000000	      0.00000000	     37.34528864
      2.28759531	     -0.05096303	     -0.00114880	     -0.19270070	     -0.05462774	      0.88251941	     -0.00098051	     -0.20748863	     -0.00000000	      0.00000000	     37.69138437
      2.28866469	     -0.05089569	     -0.00115928	     -0.19263302	     -0.05462968	      0.88251975	     -0.00098186	     -0.20748571	     -0.00000000	      0.00000000	     37.82050470
      2.29015666	     -0.05080590	     -0.00117446	     -0.19254273	     -0.05463238	      0.88252027	     -0.00098373	     -0.20748222	     -0.00000000	      0.00000000	     38.13827946
      2.29164863	     -0.05072129	     -0.00118706	     -0.19245768	     -0.05463508	      0.88252085	     -0.00098556	     -0.20747944	     -0.00000000	      0.00000000	     38.26303111
      2.29266282	     -0.05066671	     -0.00119760	     -0.19240272	     -0.05463692	      0.88252127	     -0.00098679	     -0.20747801	     -0.00000000	      0.00000000	     38.55803662
      2.29367700	     -0.05061422	     -0.00120603	     -0.19234993	     -0.05463876	      0.88252172	     -0.00098800	     -0.20747694	     -0.00000000	      0.00000000	     38.69617880
      2.29527849	     -0.05053546	     -0.00121908	     -0.19227067	     -0.05464168	      0.88252246	     -0.00098987	     -0.20747604	     -0.00000000	      0.00000000	     38.97343573
      2.29657878	     -0.05047339	     -0.00122744	     -0.19220825	     -0.05464406	      0.88252310	     -0.00099136	     -0.20747598	     -0.00000000	      0.00000000	     39.12471711
      2.29787906	     -0.05041197	     -0.00123620	     -0.19214647	     -0.05464645	      0.88252377	     -0.00099282	     -0.20747646	     -0.00000000	      0.00000000	     39.38226443
      2.29917935	     -0.05035134	     -0.00124152	     -0.19208556	     -0.05464885	      0.88252445	     -0.00099425	     -0.20747741	     -0.00000000	      0.00000000	     39.50168026
      2.30032651	     -0.05029831	     -0.00124764	     -0.19203224	     -0.05465097	      0.88252507	     -0.00099548	     -0.20747860	     -0.00000000	      0.00000000	     39.71989524
      2.30147367	     -0.05024563	     -0.00125100	     -0.19197934	     -0.05465311	      0.88252571	     -0.00099669	     -0.20748007	     -0.00000000	      0.00000000	     39.85289600
      2.30262083	     -0.05019359	     -0.00125490	     -0.19192707	     -0.05465526	      0.88252635	     -0.00099788	     -0.20748178	     -0.00000000	      0.00000000	     40.03358822
      2.30412434	     -0.05012620	     -0.00125758	     -0.19185941	     -0.05465809	      0.88252721	     -0.00099939	     -0.20748434	     -0.00000000	      0.00000000	     40.23517005
      2.30528570	     -0.05007370	     -0.00125959	     -0.19180670	     -0.05466029	      0.88252789	     -0.00100053	     -0.20748653	     -0.00000000	      0.00000000	     40.41151152
      2.30644705	     -0.05002356	     -0.00125923	     -0.19175641	     -0.05466250	      0.88252857	     -0.00100164	     -0.20748890	     -0.00000000	      0.00000000	     40.54276468
      2.30760840	     -0.04997497	     -0.00125950	     -0.19170764	     -0.05466473	      0.88252925	     -0.00100273	     -0.20749145	     -0.00000000	      0.00000000	     40.69022422
      2.30910123	     -0.04991458	     -0.00125769	     -0.19164707	     -0.05466762	      0.88253014	     -0.00100409	     -0.20749498	     -0.00000000	      0.00000000	     40.88596995
      2.31023671	     -0.04987113	     -0.00125795	     -0.19160343	     -0.05466984	      0.88253082	     -0.00100510	     -0.20749781	     -0.00000000	      0.00000000	     41.01853765
      2.31137219	     -0.04982998	     -0.00125633	     -0.19156213	     -0.05467207	      0.88253150	     -0.00100608	     -0.20750079	     -0.00000000	      0.00000000	     41.15447421
      2.31275212	     -0.04978293	     -0.00125607	     -0.19151484	     -0.05467481	      0.88253233	     -0.00100724	     -0.20750460	     -0.00000000	      0.00000000	     41.30645056
      2.31398611	     -0.04974359	     -0.00125364	     -0.19147534	     -0.05467728	      0.88253307	     -0.00100825	     -0.20750818	     -0.00000000	      0.00000000	     41.44673979
      2.31522010	     -0.04970652	     -0.00125302	     -0.19143806	     -0.05467977	      0.88253381	     -0.00100923	     -0.20751191	     -0.00000000	      0.00000000	     41.55263177
      2.31645408	     -0.04967202	     -0.00124987	     -0.19140339	     -0.05468228	      0.88253455	     -0.00101018	     -0.20751579	     -0.00000000	      0.00000000	     41.68907008
      2.31768807	     -0.04964060	     -0.00124881	     -0.19137176	     -0.05468482	      0.88253529	     -0.00101111	     -0.20751982	     -0.00000000	      0.00000000	     41.76577137
      2.31892206	     -0.04961296	     -0.00124471	     -0.19134397	     -0.05468739	      0.88253603	     -0.00101201	     -0.20752402	     -0.00000000	      0.00000000	     41.87694933
      2.32015605	     -0.04958935	     -0.00124320	     -0.19132013	     -0.05468998	      0.88253677	     -0.00101288	     -0.20752842	     -0.00000000	      0.00000000	     41.91905042
      2.32139003	     -0.04957004	     -0.00123875	     -0.19130068	     -0.05469259	      0.88253750	     -0.00101373	     -0.20753304	     -0.00000000	      0.00000000	     42.01013916
      2.32262402	     -0.04955439	     -0.00123692	     -0.19128480	     -0.05469523	      0.88253823	     -0.00101455	     -0.20753789	     -0.00000000	      0.00000000	     42.02339198
      2.32385801	     -0.04954194	     -0.00123152	     -0.19127222	     -0.05469790	      0.88253896	     -0.00101534	     -0.20754297	     -0.00000000	      0.00000000	     42.09660092
      2.32496360	     -0.04953351	     -0.00122950	     -0.19126358	     -0.05470031	      0.88253960	     -0.00101603	     -0.20754771	     -0.00000000	      0.00000000	     42.08660578
      2.32606920	     -0.04952760	     -0.00122542	     -0.19125754	     -0.05470274	      0.88254025	     -0.00101670	     -0.20755263	     -0.00000000	      0.00000000	     42.12269052
      2.32740933	     -0.04952365	     -0.00122197	     -0.19125337	     -0.05470572	      0.88254102	     -0.00101748	     -0.20755885	     -0.00000000	      0.00000000	     42.13440931
      2.32874947	     -0.04952291	     -0.00121666	     -0.19125246	     -0.05470873	      0.88254178	     -0.00101823	     -0.20756532	     -0.00000000	      0.00000000	     42.17737709
      2.32987466	     -0.04952466	     -0.00121442	     -0.19125401	     -0.05471128	      0.88254241	     -0.00101885	     -0.20757094	     -0.00000000	      0.00000000	     42.15283051
      2.33099985	     -0.04952847	     -0.00121025	     -0.19125767	     -0.05471385	      0.88254303	     -0.00101944	     -0.20757673	     -0.00000000	      0.00000000	     42.15797062
      2.33212504	     -0.04953423	     -0.00120718	     -0.19126326	     -0.05471644	      0.88254365	     -0.00102001	     -0.20758267	     -0.00000000	      0.00000000	     42.13966149
      2.33366463	     -0.04954513	     -0.00120161	     -0.19127395	     -0.05472003	      0.88254448	     -0.00102075	     -0.20759104	     -0.00000000	      0.00000000	     42.13235414
      2.33480758	     -0.04955551	     -0.00119910	     -0.19128414	     -0.05472272	      0.88254509	     -0.00102129	     -0.20759742	     -0.00000000	      0.00000000	     42.09032008
      2.33595053	     -0.04956783	     -0.00119492	     -0.19129630	     -0.05472543	      0.88254569	     -0.00102180	     -0.20760393	     -0.00000000	      0.00000000	     42.06593145
      2.33732401	     -0.04958512	     -0.00119183	     -0.19131337	     -0.05472871	      0.88254640	     -0.00102238	     -0.20761194	     -0.00000000	      0.00000000	     42.02120685
      2.33854213	     -0.04960268	     -0.00118731	     -0.19133077	     -0.05473165	      0.88254701	     -0.00102288	     -0.20761920	     -0.00000000	      0.00000000	     41.98292551
      2.33976024	     -0.04962231	     -0.00118485	     -0.19135020	     -0.05473462	      0.88254762	     -0.00102336	     -0.20762661	     -0.00000000	      0.00000000	     41.92755878
      2.34097835	     -0.04964399	     -0.00118027	     -0.19137173	     -0.05473761	      0.88254821	     -0.00102381	     -0.20763416	     -0.00000000	      0.00000000	     41.87941545
      2.34219646	     -0.04966764	     -0.00117768	     -0.19139518	     -0.05474062	      0.88254880	     -0.00102424	     -0.20764185	     -0.00000000	      0.00000000	     41.81756722
      2.34341458	     -0.04969311	     -0.00117303	     -0.19142052	     -0.05474366	      0.88254938	     -0.00102465	     -0.20764967	     -0.00000000	      0.00000000	     41.75503968
      2.34463269	     -0.04972027	     -0.00117019	     -0.19144750	     -0.05474671	      0.88254994	     -0.00102503	     -0.20765763	     -0.00000000	      0.00000000	     41.68703752
      2.34585080	     -0.04974903	     -0.00116539	     -0.19147613	     -0.05474980	      0.88255050	     -0.00102540	     -0.20766570	     -0.00000000	      0.00000000	     41.61366606
      2.34706891	     -0.04977956	     -0.00116234	     -0.19150650	     -0.05475290	      0.88255104	     -0.00102574	     -0.20767389	     -0.00000000	      0.00000000	     41.54225156
      2.34828702	     -0.04981202	     -0.00115752	     -0.19153885	     -0.05475603	      0.88255158	     -0.00102606	     -0.20768220	     -0.00000000	      0.00000000	     41.45789810
      2.34950514	     -0.04984652	     -0.00115437	     -0.19157319	     -0.05475917	      0.88255211	     -0.00102636	     -0.20769063	     -0.00000000	      0.00000000	     41.37895183
      2.35072325	     -0.04988288	     -0.00114956	     -0.19160945	     -0.05476234	      0.88255262	     -0.00102664	     -0.20769918	     -0.00000000	      0.00000000	     41.28119237
      2.35194136	     -0.04992086	     -0.00114620	     -0.19164729	     -0.05476553	      0.88255313	     -0.00102689	     -0.20770786	     -0.00000000	      0.00000000	     41.19380591
      2.35315947	     -0.04996060	     -0.00114133	     -0.19168694	     -0.05476873	      0.88255363	     -0.00102713	     -0.20771665	     -0.00000000	      0.00000000	     41.08354460
      2.35437759	     -0.05000222	     -0.00113782	     -0.19172844	     -0.05477195	      0.88255412	     -0.00102735	     -0.20772557	     -0.00000000	      0.00000000	     40.98847507
      2.35559570	     -0.05004582	     -0.00113304	     -0.19177197	     -0.05477520	      0.88255460	     -0.00102754	     -0.20773460	     -0.00000000	      0.00000000	     40.87048220
      2.35681381	     -0.05009164	     -0.00112955	     -0.19181768	     -0.05477845	      0.88255507	     -0.00102772	     -0.20774376	     -0.00000000	      0.00000000	     40.76890516
      2.35827792	     -0.05014946	     -0.00112362	     -0.19187543	     -0.05478239	      0.88255562	     -0.00102790	     -0.20775496	     -0.00000000	      0.00000000	     40.62127593
      2.35936823	     -0.05019435	     -0.00112133	     -0.19192021	     -0.05478533	      0.88255602	     -0.00102802	     -0.20776343	     -0.00000000	      0.00000000	     40.53181289
      2.36045855	     -0.05024075	     -0.00111731	     -0.19196656	     -0.05478829	      0.88255641	     -0.00102812	     -0.20777201	     -0.00000000	      0.00000000	     40.41116842
      2.36190204	     -0.05030451	     -0.00111334	     -0.19203023	     -0.05479222	      0.88255692	     -0.00102823	     -0.20778354	     -0.00000000	      0.00000000	     40.28010292
      2.36334552	     -0.05037079	     -0.00110734	     -0.19209649	     -0.05479616	      0.88255741	     -0.00102832	     -0.20779525	     -0.00000000	      0.00000000	     40.10868891
      2.36436944	     -0.05041921	     -0.00110568	     -0.19214483	     -0.05479897	      0.88255775	     -0.00102836	     -0.20780368	     -0.00000000	      0.00000000	     40.01786031
      2.36539337	     -0.05046855	     -0.00110246	     -0.19219414	     -0.05480178	      0.88255809	     -0.00102839	     -0.20781219	     -0.00000000	      0.00000000	     39.89687404
      2.36695149	     -0.05054529	     -0.00109861	     -0.19227082	     -0.05480608	      0.88255858	     -0.00102842	     -0.20782528	     -0.00000000	      0.00000000	     39.74378530
      2.36825398	     -0.05061067	     -0.00109439	     -0.19233619	     -0.05480968	      0.88255897	     -0.00102841	     -0.20783633	     -0.00000000	      0.00000000	     39.58234554
      2.36955648	     -0.05067682	     -0.00109197	     -0.19240230	     -0.05481328	      0.88255936	     -0.00102839	     -0.20784747	     -0.00000000	      0.00000000	     39.48014442
      2.37085897	     -0.05074326	     -0.00108717	     -0.19246878	     -0.05481689	      0.88255973	     -0.00102835	     -0.20785866	     -0.00000000	      0.00000000	     39.29782425
      2.37200711	     -0.05080225	     -0.00108545	     -0.19252774	     -0.05482007	      0.88256004	     -0.00102829	     -0.20786854	     -0.00000000	      0.00000000	     39.21202767
      2.37315524	     -0.05086140	     -0.00108167	     -0.19258692	     -0.05482326	      0.88256035	     -0.00102822	     -0.20787842	     -0.00000000	      0.00000000	     39.05781910
      2.37430338	     -0.05092050	     -0.00107906	     -0.19264604	     -0.05482645	      0.88256065	     -0.00102814	     -0.20788828	     -0.00000000	      0.00000000	     38.95108860
      2.37584622	     -0.05099954	     -0.00107409	     -0.19272515	     -0.05483073	      0.88256103	     -0.00102800	     -0.20790146	     -0.00000000	      0.00000000	     38.76072364
      2.37702794	     -0.05105958	     -0.00107188	     -0.19278522	     -0.05483400	      0.88256131	     -0.00102788	     -0.20791147	     -0.00000000	      0.00000000	     38.67717006
      2.37820965	     -0.05111910	     -0.00106784	     -0.19284482	     -0.05483728	      0.88256158	     -0.00102774	     -0.20792138	     -0.00000000	      0.00000000	     38.51911953
      2.37939136	     -0.05117811	     -0.00106503	     -0.19290389	     -0.05484055	      0.88256184	     -0.00102759	     -0.20793116	     -0.00000000	      0.00000000	     38.41889969
      2.38090276	     -0.05125270	     -0.00105991	     -0.19297863	     -0.05484472	      0.88256216	     -0.00102738	     -0.20794347	     -0.00000000	      0.00000000	     38.22746586
      2.38206828	     -0.05130957	     -0.00105780	     -0.19303557	     -0.05484793	      0.88256240	     -0.00102720	     -0.20795280	     -0.00000000	      0.00000000	     38.15598246
      2.38323381	     -0.05136605	     -0.00105373	     -0.19309218	     -0.05485114	      0.88256262	     -0.00102701	     -0.20796197	     -0.00000000	      0.00000000	     37.99807322
      2.38463339	     -0.05143403	     -0.00105072	     -0.19316027	     -0.05485497	      0.88256288	     -0.00102677	     -0.20797278	     -0.00000000	      0.00000000	     37.89664591
      2.38603297	     -0.05150152	     -0.00104544	     -0.19322797	     -0.05485879	      0.88256313	     -0.00102651	     -0.20798334	     -0.00000000	      0.00000000	     37.68139965
      2.38710859	     -0.05155304	     -0.00104396	     -0.19327957	     -0.05486172	      0.88256331	     -0.00102630	     -0.20799130	     -0.00000000	      0.00000000	     37.62904978
      2.38818421	     -0.05160410	     -0.00104063	     -0.19333078	     -0.05486463	      0.88256348	     -0.00102607	     -0.20799911	     -0.00000000	      0.00000000	     37.48899910
      2.38968720	     -0.05167482	     -0.00103712	     -0.19340168	     -0.05486868	      0.88256372	     -0.00102575	     -0.20800976	     -0.00000000	      0.00000000	     37.36354006
      2.39100510	     -0.05173625	     -0.00103284	     -0.19346332	     -0.05487221	      0.88256391	     -0.00102545	     -0.20801886	     -0.00000000	      0.00000000	     37.18217947
      2.39232300	     -0.05179731	     -0.00103054	     -0.19352456	     -0.05487572	      0.88256410	     -0.00102514	     -0.20802772	     -0.00000000	      0.00000000	     37.12014301
      2.39364090	     -0.05185792	     -0.00102577	     -0.19358541	     -0.05487921	      0.88256427	     -0.00102482	     -0.20803634	     -0.00000000	      0.00000000	     36.90362863
      2.39480784	     -0.05191122	     -0.00102431	     -0.19363887	     -0.05488228	      0.88256442	     -0.00102453	     -0.20804379	     -0.00000000	      0.00000000	     36.86498326
      2.39597478	     -0.05196397	     -0.00102097	     -0.19369183	     -0.05488533	      0.88256457	     -0.00102422	     -0.20805105	     -0.00000000	      0.00000000	     36.69790770
      2.39714172	     -0.05201632	     -0.00101883	     -0.19374437	     -0.05488835	      0.88256470	     -0.00102391	     -0.20805812	     -0.00000000	      0.00000000	     36.61283603
      2.39871730	     -0.05208636	     -0.00101465	     -0.19381473	     -0.05489241	      0.88256488	     -0.00102348	     -0.20806736	     -0.00000000	      0.00000000	     36.41664963
      2.39992129	     -0.05213943	     -0.00101313	     -0.19386799	     -0.05489547	      0.88256500	     -0.00102314	     -0.20807419	     -0.00000000	      0.00000000	     36.37410159
      2.40112528	     -0.05219214	     -0.00100987	     -0.19392097	     -0.05489851	      0.88256512	     -0.00102280	     -0.20808082	     -0.00000000	      0.00000000	     36.20840625
      2.40232926	     -0.05224443	     -0.00100790	     -0.19397348	     -0.05490152	      0.88256523	     -0.00102245	     -0.20808725	     -0.00000000	      0.00000000	     36.13585617
      2.40386828	     -0.05231036	     -0.00100388	     -0.19403978	     -0.05490533	      0.88256536	     -0.00102199	     -0.20809517	     -0.00000000	      0.00000000	     35.94216076
      2.40505545	     -0.05236046	     -0.00100258	     -0.19409011	     -0.05490823	      0.88256546	     -0.00102163	     -0.20810104	     -0.00000000	      0.00000000	     35.91844932
      2.40624261	     -0.05240984	     -0.00099953	     -0.19413978	     -0.05491110	      0.88256554	     -0.00102126	     -0.20810671	     -0.00000000	      0.00000000	     35.76556338
      2.40766914	     -0.05246869	     -0.00099775	     -0.19419894	     -0.05491451	      0.88256564	     -0.00102081	     -0.20811323	     -0.00000000	      0.00000000	     35.71398811
      2.40909566	     -0.05252639	     -0.00099347	     -0.19425704	     -0.05491787	      0.88256572	     -0.00102036	     -0.20811944	     -0.00000000	      0.00000000	     35.49136741
      2.41018999	     -0.05256998	     -0.00099281	     -0.19430086	     -0.05492041	      0.88256578	     -0.00102001	     -0.20812398	     -0.00000000	      0.00000000	     35.50074847
      2.41128431	     -0.05261299	     -0.00099032	     -0.19434416	     -0.05492292	      0.88256583	     -0.00101965	     -0.20812833	     -0.00000000	      0.00000000	     35.37554317
      2.41281770	     -0.05267253	     -0.00098807	     -0.19440410	     -0.05492639	      0.88256588	     -0.00101915	     -0.20813412	     -0.00000000	      0.00000000	     35.29966128
      2.41416038	     -0.05272386	     -0.00098494	     -0.19445582	     -0.05492937	      0.88256592	     -0.00101871	     -0.20813889	     -0.00000000	      0.00000000	     35.13177295
      2.41550305	     -0.05277441	     -0.00098382	     -0.19450671	     -0.05493231	      0.88256595	     -0.00101827	     -0.20814339	     -0.00000000	      0.00000000	     35.13234043
      2.41684572	     -0.05282407	     -0.00098023	     -0.19455679	     -0.05493519	      0.88256597	     -0.00101782	     -0.20814762	     -0.00000000	      0.00000000	     34.91480923
      2.41803175	     -0.05286736	     -0.00097956	     -0.19460040	     -0.05493769	      0.88256598	     -0.00101742	     -0.20815113	     -0.00000000	      0.00000000	     34.93963981
      2.41921778	     -0.05291006	     -0.00097662	     -0.19464348	     -0.05494014	      0.88256597	     -0.00101703	     -0.20815443	     -0.00000000	     -0.00000000	     34.78357531
      2.42040380	     -0.05295159	     -0.00097439	     -0.19468538	     -0.05494255	      0.88256596	     -0.00101663	     -0.20815753	     -0.00000000	     -0.00000000	     34.73803443
      2.42201357	     -0.05300767	     -0.00097010	     -0.19474202	     -0.05494576	      0.88256593	     -0.00101609	     -0.20816144	     -0.00000000	     -0.00000000	     34.55856427
      2.42323613	     -0.05304971	     -0.00096853	     -0.19478444	     -0.05494813	      0.88256590	     -0.00101568	     -0.20816418	     -0.00000000	     -0.00000000	     34.57730034
      2.42445869	     -0.05309122	     -0.00096529	     -0.19482638	     -0.05495046	      0.88256586	     -0.00101527	     -0.20816673	      0.00000000	     -0.00000000	     34.42859684
      2.42568125	     -0.05313205	     -0.00096333	     -0.19486762	     -0.05495274	      0.88256580	     -0.00101486	     -0.20816909	      0.00000000	     -0.00000000	     34.40409884
      2.42725394	     -0.05318354	     -0.00095939	     -0.19491969	     -0.05495559	      0.88256572	     -0.00101434	     -0.20817182	      0.00000000	     -0.00000000	     34.22906907
      2.42845717	     -0.05322247	     -0.00095822	     -0.19495902	     -0.05495771	      0.88256564	     -0.00101395	     -0.20817369	      0.00000000	     -0.00000000	     34.26406972
      2.42966040	     -0.05326117	     -0.00095540	     -0.19499817	     -0.05495978	      0.88256555	     -0.00101355	     -0.20817537	      0.00000000	     -0.00000000	     34.12189271
      2.43111511	     -0.05330731	     -0.00095364	     -0.19504481	     -0.05496222	      0.88256543	     -0.00101308	     -0.20817717	      0.00000000	     -0.00000000	     34.12139080
      2.43256981	     -0.05335256	     -0.00094963	     -0.19509065	     -0.05496457	      0.88256530	     -0.00101261	     -0.20817869	      0.00000000	     -0.00000000	     33.88642478
      2.43367365	     -0.05338624	     -0.00094918	     -0.19512471	     -0.05496630	      0.88256518	     -0.00101226	     -0.20817967	      0.00000000	     -0.00000000	     33.95468433
      2.43477749	     -0.05341950	     -0.00094690	     -0.19515840	     -0.05496799	      0.88256505	     -0.00101192	     -0.20818049	      0.00000000	     -0.00000000	     33.84078960
      2.43634652	     -0.05346624	     -0.00094480	     -0.19520573	     -0.05497030	      0.88256486	     -0.00101143	     -0.20818139	      0.00000000	     -0.00000000	     33.79745048
      2.43771063	     -0.05350628	     -0.00094189	     -0.19524632	     -0.05497223	      0.88256467	     -0.00101101	     -0.20818193	      0.00000000	     -0.00000000	     33.63160289
      2.43907474	     -0.05354575	     -0.00094095	     -0.19528630	     -0.05497409	      0.88256446	     -0.00101060	     -0.20818225	      0.00000000	     -0.00000000	     33.67536898
      2.44043885	     -0.05358457	     -0.00093760	     -0.19532570	     -0.05497587	      0.88256424	     -0.00101019	     -0.20818235	      0.00000000	     -0.00000000	     33.44141344
      2.44163619	     -0.05361799	     -0.00093723	     -0.19535957	     -0.05497738	      0.88256403	     -0.00100984	     -0.20818226	      0.00000000	     -0.00000000	     33.50975443
      2.44283353	     -0.05365074	     -0.00093489	     -0.19539283	     -0.05497882	      0.88256381	     -0.00100950	     -0.20818200	      0.00000000	     -0.00000000	     33.35638702
      2.44403088	     -0.05368281	     -0.00093370	     -0.19542537	     -0.05498020	      0.88256358	     -0.00100916	     -0.20818156	      0.00000000	     -0.00000000	     33.33326082
      2.44567752	     -0.05372602	     -0.00093119	     -0.19546928	     -0.05498200	      0.88256324	     -0.00100870	     -0.20818068	      0.00000000	     -0.00000000	     33.15320372
      2.44690990	     -0.05375758	     -0.00093112	     -0.19550131	     -0.05498327	      0.88256297	     -0.00100837	     -0.20817981	      0.00000000	     -0.00000000	     33.19466633
      2.44814228	     -0.05378845	     -0.00092932	     -0.19553271	     -0.05498447	      0.88256268	     -0.00100804	     -0.20817876	      0.00000000	     -0.00000000	     33.03943717
      2.44937466	     -0.05381861	     -0.00092869	     -0.19556337	     -0.05498561	      0.88256238	     -0.00100772	     -0.20817752	      0.00000000	     -0.00000000	     33.02460358
      2.45098531	     -0.05385694	     -0.00092644	     -0.19560240	     -0.05498700	      0.88256197	     -0.00100732	     -0.20817562	      0.00000000	     -0.00000000	     32.84033762
      2.45219534	     -0.05388508	     -0.00092649	     -0.19563102	     -0.05498796	      0.88256165	     -0.00100702	     -0.20817399	      0.00000000	     -0.00000000	     32.89457881
      2.45340536	     -0.05391278	     -0.00092487	     -0.19565925	     -0.05498886	      0.88256132	     -0.00100673	     -0.20817220	      0.00000000	     -0.00000000	     32.74836658
      2.45488737	     -0.05394604	     -0.00092443	     -0.19569313	     -0.05498988	      0.88256089	     -0.00100638	     -0.20816977	      0.00000000	     -0.00000000	     32.75692299
      2.45621661	     -0.05397495	     -0.00092233	     -0.19572264	     -0.05499070	      0.88256049	     -0.00100608	     -0.20816738	      0.00000000	     -0.00000000	     32.55615975
      2.45754585	     -0.05400333	     -0.00092244	     -0.19575157	     -0.05499144	      0.88256008	     -0.00100580	     -0.20816479	      0.00000000	     -0.00000000	     32.61965854
      2.45887509	     -0.05403119	     -0.00092019	     -0.19578004	     -0.05499210	      0.88255965	     -0.00100551	     -0.20816202	      0.00000000	     -0.00000000	     32.39254011
      2.46020433	     -0.05405879	     -0.00092059	     -0.19580819	     -0.05499268	      0.88255921	     -0.00100524	     -0.20815906	      0.00000000	     -0.00000000	     32.48182520
      2.46153357	     -0.05408611	     -0.00091832	     -0.19583613	     -0.05499318	      0.88255875	     -0.00100498	     -0.20815593	      0.00000000	     -0.00000000	     32.23015785
      2.46286281	     -0.05411335	     -0.00091921	     -0.19586391	     -0.05499359	      0.88255829	     -0.00100474	     -0.20815265	      0.00000000	     -0.00000000	     32.35256691
      2.46419205	     -0.05414012	     -0.00091705	     -0.19589130	     -0.05499393	      0.88255780	     -0.00100450	     -0.20814922	      0.00000000	     -0.00000000	     32.07395403
      2.46552129	     -0.05416634	     -0.00091852	     -0.19591806	     -0.05499417	      0.88255731	     -0.00100427	     -0.20814564	      0.00000000	     -0.00000000	     32.23806073
      2.46670023	     -0.05418883	     -0.00091707	     -0.19594110	     -0.05499432	      0.88255686	     -0.00100408	     -0.20814234	      0.00000000	     -0.00000000	     31.99095597
      2.46787917	     -0.05421059	     -0.00091780	     -0.19596334	     -0.05499441	      0.88255641	     -0.00100390	     -0.20813892	      0.00000000	     -0.00000000	     32.01981726
      2.46933907	     -0.05423645	     -0.00091755	     -0.19598985	     -0.05499442	      0.88255583	     -0.00100369	     -0.20813453	      0.00000000	     -0.00000000	     31.86854320
      2.47079897	     -0.05426088	     -0.00091943	     -0.19601486	     -0.05499433	      0.88255523	     -0.00100350	     -0.20812995	      0.00000000	     -0.00000000	     31.98701100
      2.47200369	     -0.05427962	     -0.00091907	     -0.19603415	     -0.05499417	      0.88255473	     -0.00100335	     -0.20812604	      0.00000000	     -0.00000000	     31.75495404
      2.47320840	     -0.05429719	     -0.00092079	     -0.19605220	     -0.05499395	      0.88255422	     -0.00100322	     -0.20812202	      0.00000000	     -0.00000000	     31.81360709
      2.47467335	     -0.05431676	     -0.00092170	     -0.19607240	     -0.05499359	      0.88255360	     -0.00100308	     -0.20811696	      0.00000000	     -0.00000000	     31.65697809
      2.47613831	     -0.05433387	     -0.00092496	     -0.19609006	     -0.05499312	      0.88255296	     -0.00100296	     -0.20811175	      0.00000000	     -0.00000000	     31.86025909
      2.47729865	     -0.05434514	     -0.00092553	     -0.19610183	     -0.05499268	      0.88255244	     -0.00100288	     -0.20810752	      0.00000000	     -0.00000000	     31.59905131
      2.47845900	     -0.05435535	     -0.00092809	     -0.19611249	     -0.05499217	      0.88255192	     -0.00100281	     -0.20810322	      0.00000000	     -0.00000000	     31.67034064
      2.47998256	     -0.05436628	     -0.00093043	     -0.19612403	     -0.05499141	      0.88255123	     -0.00100274	     -0.20809748	      0.00000000	     -0.00000000	     31.54719264
      2.48150612	     -0.05437392	     -0.00093487	     -0.19613223	     -0.05499054	      0.88255052	     -0.00100270	     -0.20809164	      0.00000000	     -0.00000000	     31.82004137
      2.48262770	     -0.05437723	     -0.00093593	     -0.19613600	     -0.05498982	      0.88255000	     -0.00100269	     -0.20808727	      0.00000000	     -0.00000000	     31.54313157
      2.48374927	     -0.05437863	     -0.00093874	     -0.19613782	     -0.05498905	      0.88254947	     -0.00100269	     -0.20808283	      0.00000000	     -0.00000000	     31.62624025
      2.48534630	     -0.05437702	     -0.00094171	     -0.19613683	     -0.05498785	      0.88254872	     -0.00100271	     -0.20807640	      0.00000000	     -0.00000000	     31.53328005
      2.48671180	     -0.05437254	     -0.00094543	     -0.19613285	     -0.05498673	      0.88254807	     -0.00100276	     -0.20807081	      0.00000000	     -0.00000000	     31.70525692
      2.48807730	     -0.05436531	     -0.00094739	     -0.19612617	     -0.05498552	      0.88254741	     -0.00100283	     -0.20806513	      0.00000000	     -0.00000000	     31.49754204
      2.48944279	     -0.05435558	     -0.00095160	     -0.19611692	     -0.05498422	      0.88254676	     -0.00100292	     -0.20805937	      0.00000000	     -0.00000000	     31.78108549
      2.49080829	     -0.05434349	     -0.00095298	     -0.19610539	     -0.05498284	      0.88254610	     -0.00100304	     -0.20805357	      0.00000000	     -0.00000000	     31.44176734
      2.49198142	     -0.05433142	     -0.00095686	     -0.19609372	     -0.05498159	      0.88254553	     -0.00100315	     -0.20804854	      0.00000000	     -0.00000000	     31.72546253
      2.49315456	     -0.05431763	     -0.00095882	     -0.19608037	     -0.05498028	      0.88254497	     -0.00100329	     -0.20804350	      0.00000000	     -0.00000000	     31.59472459
      2.49462781	     -0.05429801	     -0.00096258	     -0.19606128	     -0.05497854	      0.88254425	     -0.00100348	     -0.20803715	      0.00000000	     -0.00000000	     31.73725841
      2.49610106	     -0.05427571	     -0.00096445	     -0.19603954	     -0.05497671	      0.88254355	     -0.00100370	     -0.20803078	      0.00000000	     -0.00000000	     31.48829961
      2.49727286	     -0.05425627	     -0.00096804	     -0.19602050	     -0.05497519	      0.88254299	     -0.00100390	     -0.20802570	      0.00000000	     -0.00000000	     31.75285097
      2.49844466	     -0.05423526	     -0.00096977	     -0.19599993	     -0.05497361	      0.88254243	     -0.00100412	     -0.20802061	      0.00000000	     -0.00000000	     31.63666658
      2.49994289	     -0.05420649	     -0.00097321	     -0.19597168	     -0.05497151	      0.88254172	     -0.00100442	     -0.20801409	      0.00000000	     -0.00000000	     31.78119266
      2.50144111	     -0.05417580	     -0.00097458	     -0.19594157	     -0.05496931	      0.88254101	     -0.00100475	     -0.20800758	      0.00000000	     -0.00000000	     31.51360222
      2.50255967	     -0.05415207	     -0.00097791	     -0.19591819	     -0.05496761	      0.88254049	     -0.00100502	     -0.20800274	      0.00000000	     -0.00000000	     31.78480994
      2.50367823	     -0.05412752	     -0.00097951	     -0.19589405	     -0.05496585	      0.88253997	     -0.00100531	     -0.20799792	      0.00000000	     -0.00000000	     31.70615687
      2.50525470	     -0.05409176	     -0.00098287	     -0.19585881	     -0.05496330	      0.88253925	     -0.00100574	     -0.20799117	      0.00000000	     -0.00000000	     31.82963763
      2.50660946	     -0.05405985	     -0.00098461	     -0.19582738	     -0.05496103	      0.88253863	     -0.00100614	     -0.20798543	      0.00000000	     -0.00000000	     31.69651993
      2.50796422	     -0.05402700	     -0.00098816	     -0.19579495	     -0.05495869	      0.88253802	     -0.00100657	     -0.20797975	      0.00000000	     -0.00000000	     31.93318559
      2.50931899	     -0.05399309	     -0.00098951	     -0.19576151	     -0.05495627	      0.88253742	     -0.00100702	     -0.20797412	      0.00000000	     -0.00000000	     31.72285384
      2.51067375	     -0.05395852	     -0.00099378	     -0.19572732	     -0.05495379	      0.88253683	     -0.00100751	     -0.20796856	      0.00000000	     -0.00000000	     32.08731396
      2.51183731	     -0.05392808	     -0.00099485	     -0.19569729	     -0.05495161	      0.88253632	     -0.00100794	     -0.20796383	      0.00000000	     -0.00000000	     31.86305254
      2.51300087	     -0.05389713	     -0.00099791	     -0.19566667	     -0.05494938	      0.88253583	     -0.00100839	     -0.20795914	      0.00000000	     -0.00000000	     32.02907913
      2.51446272	     -0.05385700	     -0.00100048	     -0.19562700	     -0.05494650	      0.88253521	     -0.00100899	     -0.20795331	      0.00000000	     -0.00000000	     31.98976970
      2.51592457	     -0.05381568	     -0.00100497	     -0.19558608	     -0.05494355	      0.88253460	     -0.00100962	     -0.20794753	      0.00000000	     -0.00000000	     32.31202394
      2.51708569	     -0.05378187	     -0.00100644	     -0.19555263	     -0.05494116	      0.88253412	     -0.00101014	     -0.20794296	      0.00000000	     -0.00000000	     32.14289061
      2.51824682	     -0.05374751	     -0.00100975	     -0.19551858	     -0.05493872	      0.88253365	     -0.00101068	     -0.20793840	      0.00000000	     -0.00000000	     32.31935682
      2.51973337	     -0.05370280	     -0.00101278	     -0.19547430	     -0.05493553	      0.88253305	     -0.00101140	     -0.20793261	      0.00000000	     -0.00000000	     32.30729142
      2.52121993	     -0.05365940	     -0.00101803	     -0.19543125	     -0.05493226	      0.88253246	     -0.00101215	     -0.20792688	      0.00000000	     -0.00000000	     32.66863630
      2.52232639	     -0.05362980	     -0.00101988	     -0.19540195	     -0.05492979	      0.88253203	     -0.00101273	     -0.20792273	      0.00000000	     -0.00000000	     32.47788994
      2.52343285	     -0.05360383	     -0.00102371	     -0.19537624	     -0.05492727	      0.88253160	     -0.00101332	     -0.20791877	      0.00000000	     -0.00000000	     32.61269025
      2.52499889	     -0.05357270	     -0.00102835	     -0.19534548	     -0.05492365	      0.88253100	     -0.00101419	     -0.20791367	      0.00000000	     -0.00000000	     32.61893648
      2.52634093	     -0.05355123	     -0.00103357	     -0.19532428	     -0.05492048	      0.88253048	     -0.00101496	     -0.20790986	      0.00000000	     -0.00000000	     32.82925506
      2.52768297	     -0.05353487	     -0.00103682	     -0.19530824	     -0.05491726	      0.88252997	     -0.00101575	     -0.20790667	      0.00000000	     -0.00000000	     32.70727129
      2.52902502	     -0.05352424	     -0.00104193	     -0.19529788	     -0.05491399	      0.88252946	     -0.00101656	     -0.20790421	      0.00000000	     -0.00000000	     32.97670204
      2.53036706	     -0.05351925	     -0.00104381	     -0.19529323	     -0.05491066	      0.88252895	     -0.00101739	     -0.20790257	      0.00000000	     -0.00000000	     32.73060668
      2.53152425	     -0.05351935	     -0.00104768	     -0.19529358	     -0.05490775	      0.88252850	     -0.00101812	     -0.20790187	      0.00000000	     -0.00000000	     32.98350730
      2.53268144	     -0.05352303	     -0.00104927	     -0.19529756	     -0.05490479	      0.88252805	     -0.00101887	     -0.20790188	      0.00000000	     -0.00000000	     32.88511290
      2.53412565	     -0.05353268	     -0.00105216	     -0.19530756	     -0.05490106	      0.88252748	     -0.00101982	     -0.20790291	      0.00000000	     -0.00000000	     33.02044112
      2.53556986	     -0.05354745	     -0.00105279	     -0.19532275	     -0.05489726	      0.88252689	     -0.00102079	     -0.20790511	      0.00000000	     -0.00000000	     32.79600592
      2.53672931	     -0.05356298	     -0.00105515	     -0.19533857	     -0.05489416	      0.88252639	     -0.00102158	     -0.20790775	      0.00000000	     -0.00000000	     33.01968284
      2.53788876	     -0.05358172	     -0.00105553	     -0.19535764	     -0.05489102	      0.88252589	     -0.00102239	     -0.20791118	      0.00000000	     -0.00000000	     32.87985155
      2.53935724	     -0.05360969	     -0.00105711	     -0.19538602	     -0.05488699	      0.88252521	     -0.00102343	     -0.20791666	      0.00000000	     -0.00000000	     32.97164802
      2.54082573	     -0.05364166	     -0.00105638	     -0.19541847	     -0.05488290	      0.88252450	     -0.00102448	     -0.20792343	      0.00000000	     -0.00000000	     32.63344841
      2.54194238	     -0.05366841	     -0.00105789	     -0.19544552	     -0.05487974	      0.88252393	     -0.00102530	     -0.20792941	      0.00000000	     -0.00000000	     32.83004860
      2.54305904	     -0.05369687	     -0.00105749	     -0.19547434	     -0.05487654	      0.88252333	     -0.00102613	     -0.20793611	      0.00000000	     -0.00000000	     32.65039343
      2.54459642	     -0.05373838	     -0.00105778	     -0.19551634	     -0.05487208	      0.88252246	     -0.00102728	     -0.20794645	      0.00000000	     -0.00000000	     32.63217298
      2.54613380	     -0.05378034	     -0.00105624	     -0.19555884	     -0.05486753	      0.88252154	     -0.00102846	     -0.20795804	      0.00000000	     -0.00000000	     32.20447826
      2.54720904	     -0.05381170	     -0.00105755	     -0.19559052	     -0.05486431	      0.88252085	     -0.00102929	     -0.20796687	      0.00000000	     -0.00000000	     32.34897068
      2.54828428	     -0.05384429	     -0.00105713	     -0.19562348	     -0.05486105	      0.88252013	     -0.00103013	     -0.20797629	      0.00000000	     -0.00000000	     32.14355897
      2.54991761	     -0.05389606	     -0.00105736	     -0.19567579	     -0.05485602	      0.88251897	     -0.00103143	     -0.20799170	      0.00000000	     -0.00000000	     32.02198151
      2.55128037	     -0.05394080	     -0.00105642	     -0.19572102	     -0.05485176	      0.88251795	     -0.00103253	     -0.20800550	      0.00000000	     -0.00000001	     31.69317212
      2.55264313	     -0.05398683	     -0.00105728	     -0.19576750	     -0.05484743	      0.88251687	     -0.00103364	     -0.20802010	      0.00000000	     -0.00000001	     31.72123178
      2.55400589	     -0.05403410	     -0.00105587	     -0.19581529	     -0.05484304	      0.88251573	     -0.00103477	     -0.20803546	      0.00000000	     -0.00000001	     31.27979464
      2.55520911	     -0.05407698	     -0.00105703	     -0.19585856	     -0.05483910	      0.88251468	     -0.00103577	     -0.20804960	      0.00000000	     -0.00000001	     31.34546716
      2.55641233	     -0.05412035	     -0.00105627	     -0.19590239	     -0.05483512	      0.88251359	     -0.00103679	     -0.20806425	      0.00000000	     -0.00000001	     31.05043592
      2.55761555	     -0.05416371	     -0.00105678	     -0.19594618	     -0.05483108	      0.88251246	     -0.00103782	     -0.20807936	      0.00000000	     -0.00000001	     30.97982498
      2.55922071	     -0.05422090	     -0.00105604	     -0.19600399	     -0.05482561	      0.88251089	     -0.00103920	     -0.20810013	      0.00000000	     -0.00000001	     30.66694816
      2.56045294	     -0.05426320	     -0.00105693	     -0.19604673	     -0.05482135	      0.88250964	     -0.00104027	     -0.20811645	      0.00000000	     -0.00000001	     30.68471477
      2.56168518	     -0.05430346	     -0.00105658	     -0.19608748	     -0.05481703	      0.88250835	     -0.00104136	     -0.20813299	      0.00000000	     -0.00000001	     30.44336118
      2.56291742	     -0.05434190	     -0.00105698	     -0.19612639	     -0.05481265	      0.88250703	     -0.00104245	     -0.20814967	      0.00000000	     -0.00000001	     30.36914261
      2.56450033	     -0.05438829	     -0.00105556	     -0.19617343	     -0.05480694	      0.88250530	     -0.00104386	     -0.20817118	      0.00000000	     -0.00000001	     30.13004318
      2.56570652	     -0.05442104	     -0.00105596	     -0.19620666	     -0.05480252	      0.88250395	     -0.00104494	     -0.20818753	      0.00000000	     -0.00000001	     30.15376626
      2.56691272	     -0.05445096	     -0.00105430	     -0.19623710	     -0.05479805	      0.88250258	     -0.00104603	     -0.20820376	      0.00000000	     -0.00000001	     30.02323546
      2.56837868	     -0.05448245	     -0.00105344	     -0.19626921	     -0.05479254	      0.88250090	     -0.00104737	     -0.20822320	      0.00000000	     -0.00000001	     30.01875487
      2.56984463	     -0.05450707	     -0.00104966	     -0.19629453	     -0.05478695	      0.88249921	     -0.00104871	     -0.20824215	      0.00000000	     -0.00000001	     29.89830239
      2.57094112	     -0.05452099	     -0.00104878	     -0.19630893	     -0.05478271	      0.88249794	     -0.00104971	     -0.20825588	      0.00000000	     -0.00000001	     29.94123663
      2.57203761	     -0.05453110	     -0.00104509	     -0.19631958	     -0.05477842	      0.88249668	     -0.00105073	     -0.20826915	      0.00000000	     -0.00000001	     29.89993027
      2.57362594	     -0.05454013	     -0.00104001	     -0.19632939	     -0.05477213	      0.88249488	     -0.00105220	     -0.20828748	      0.00000000	     -0.00000001	     29.88870480
      2.57498883	     -0.05454296	     -0.00103410	     -0.19633294	     -0.05476665	      0.88249335	     -0.00105346	     -0.20830228	      0.00000000	     -0.00000001	     29.86994910
      2.57635172	     -0.05454091	     -0.00102996	     -0.19633155	     -0.05476111	      0.88249186	     -0.00105473	     -0.20831621	      0.00000000	     -0.00000001	     29.89319694
      2.57771461	     -0.05453486	     -0.00102309	     -0.19632622	     -0.05475550	      0.88249041	     -0.00105601	     -0.20832923	      0.00000000	     -0.00000001	     29.90451505
      2.57890342	     -0.05452388	     -0.00101901	     -0.19631581	     -0.05475054	      0.88248919	     -0.00105712	     -0.20833982	      0.00000000	     -0.00000001	     29.91329857
      2.58009223	     -0.05451049	     -0.00101342	     -0.19630304	     -0.05474554	      0.88248802	     -0.00105824	     -0.20834976	      0.00000000	     -0.00000001	     29.91943051
      2.58128103	     -0.05449482	     -0.00100885	     -0.19628793	     -0.05474048	      0.88248689	     -0.00105936	     -0.20835905	      0.00000000	     -0.00000001	     29.93358905
      2.58292510	     -0.05446836	     -0.00100100	     -0.19626231	     -0.05473341	      0.88248543	     -0.00106091	     -0.20837076	      0.00000000	     -0.00000001	     29.97955802
      2.58414017	     -0.05444495	     -0.00099662	     -0.19623945	     -0.05472812	      0.88248443	     -0.00106206	     -0.20837851	      0.00000000	     -0.00000001	     29.99635765
      2.58535525	     -0.05441820	     -0.00099043	     -0.19621330	     -0.05472278	      0.88248350	     -0.00106322	     -0.20838543	      0.00000000	     -0.00000001	     30.03287769
      2.58657032	     -0.05438788	     -0.00098522	     -0.19618356	     -0.05471739	      0.88248265	     -0.00106437	     -0.20839149	      0.00000000	     -0.00000000	     30.05624595
      2.58818414	     -0.05434174	     -0.00097661	     -0.19613820	     -0.05471016	      0.88248164	     -0.00106590	     -0.20839814	      0.00000000	     -0.00000000	     30.12069380
      2.58936870	     -0.05430430	     -0.00097191	     -0.19610128	     -0.05470479	      0.88248100	     -0.00106703	     -0.20840198	      0.00000000	     -0.00000000	     30.13493353
      2.59055326	     -0.05426371	     -0.00096553	     -0.19606126	     -0.05469939	      0.88248044	     -0.00106815	     -0.20840492	      0.00000000	     -0.00000000	     30.18535495
      2.59203052	     -0.05420767	     -0.00095893	     -0.19600587	     -0.05469258	      0.88247987	     -0.00106956	     -0.20840729	      0.00000000	     -0.00000000	     30.23820062
      2.59333677	     -0.05415231	     -0.00095103	     -0.19595112	     -0.05468651	      0.88247948	     -0.00107080	     -0.20840813	      0.00000000	     -0.00000000	     30.30545587
      2.59464302	     -0.05409313	     -0.00094501	     -0.19589249	     -0.05468039	      0.88247920	     -0.00107205	     -0.20840776	      0.00000000	     -0.00000000	     30.33366673
      2.59594927	     -0.05403192	     -0.00093661	     -0.19583188	     -0.05467422	      0.88247904	     -0.00107329	     -0.20840622	      0.00000000	     -0.00000000	     30.39273532
      2.59725552	     -0.05396934	     -0.00093079	     -0.19576982	     -0.05466801	      0.88247900	     -0.00107453	     -0.20840356	      0.00000000	      0.00000000	     30.40717235
      2.59856177	     -0.05390590	     -0.00092222	     -0.19570696	     -0.05466174	      0.88247907	     -0.00107577	     -0.20839986	      0.00000000	      0.00000000	     30.46669446
      2.59986803	     -0.05384147	     -0.00091740	     -0.19564298	     -0.05465544	      0.88247926	     -0.00107701	     -0.20839516	      0.00000000	      0.00000000	     30.49106622
      2.60103972	     -0.05378217	     -0.00091040	     -0.19558416	     -0.05464975	      0.88247954	     -0.00107812	     -0.20839011	      0.00000000	      0.00000000	     30.54614550
      2.60221141	     -0.05372175	     -0.00090560	     -0.19552413	     -0.05464402	      0.88247991	     -0.00107923	     -0.20838430	      0.00000000	      0.00000000	     30.57877487
      2.60338311	     -0.05365978	     -0.00089973	     -0.19546258	     -0.05463827	      0.88248037	     -0.00108034	     -0.20837774	      0.00000000	      0.00000000	     30.63031065
      2.60501600	     -0.05356940	     -0.00089274	     -0.19537274	     -0.05463019	      0.88248117	     -0.00108188	     -0.20836733	      0.00000000	      0.00000000	     30.69577113
      2.60622358	     -0.05349848	     -0.00088581	     -0.19530225	     -0.05462418	      0.88248187	     -0.00108302	     -0.20835864	      0.00000000	      0.00000000	     30.76366757
      2.60743116	     -0.05342400	     -0.00088047	     -0.19522813	     -0.05461815	      0.88248267	     -0.00108416	     -0.20834907	      0.00000000	      0.00000000	     30.81402496
      2.60863874	     -0.05334590	     -0.00087381	     -0.19515043	     -0.05461208	      0.88248357	     -0.00108529	     -0.20833859	      0.00000000	      0.00000001	     30.87891618
      2.61022053	     -0.05323686	     -0.00086621	     -0.19504185	     -0.05460409	      0.88248487	     -0.00108678	     -0.20832346	      0.00000000	      0.00000001	     30.96387926
      2.61139505	     -0.05315092	     -0.00085853	     -0.19495630	     -0.05459813	      0.88248594	     -0.00108787	     -0.20831114	      0.00000000	      0.00000001	     31.03675787
      2.61256958	     -0.05305981	     -0.00085240	     -0.19486551	     -0.05459214	      0.88248709	     -0.00108897	     -0.20829786	      0.00000000	      0.00000001	     31.11407504
      2.61402610	     -0.05293851	     -0.00084324	     -0.19474465	     -0.05458469	      0.88248862	     -0.00109032	     -0.20828000	      0.00000000	      0.00000001	     31.25766807
      2.61531980	     -0.05282363	     -0.00083701	     -0.19463008	     -0.05457805	      0.88249008	     -0.00109152	     -0.20826278	      0.00000000	      0.00000001	     31.38447568
      2.61661351	     -0.05270170	     -0.00082854	     -0.19450850	     -0.05457138	      0.88249163	     -0.00109271	     -0.20824425	      0.00000000	      0.00000001	     31.53467395
      2.61790722	     -0.05257299	     -0.00082251	     -0.19438006	     -0.05456470	      0.88249326	     -0.00109390	     -0.20822438	      0.00000000	      0.00000001	     31.67996667
      2.61920093	     -0.05243657	     -0.00081380	     -0.19424395	     -0.05455799	      0.88249499	     -0.00109509	     -0.20820315	      0.00000000	      0.00000001	     31.86958844
      2.62049464	     -0.05229118	     -0.00080817	     -0.19409876	     -0.05455127	      0.88249680	     -0.00109627	     -0.20818050	      0.00000000	      0.00000001	     32.07819783
      2.62178835	     -0.05213729	     -0.00079940	     -0.19394513	     -0.05454454	      0.88249870	     -0.00109745	     -0.20815639	      0.00000000	      0.00000001	     32.32391517
      2.62292470	     -0.05199574	     -0.00079473	     -0.19380372	     -0.05453862	      0.88250044	     -0.00109848	     -0.20813398	      0.00000000	      0.00000001	     32.52154446
      2.62406105	     -0.05184856	     -0.00078800	     -0.19365670	     -0.05453270	      0.88250224	     -0.00109950	     -0.20811042	      0.00000000	      0.00000001	     32.74479403
      2.62546765	     -0.05165941	     -0.00078115	     -0.19346768	     -0.05452536	      0.88250456	     -0.00110076	     -0.20807970	      0.00000000	      0.00000001	     33.03578821
      2.62687425	     -0.05146254	     -0.00077246	     -0.19327096	     -0.05451802	      0.88250699	     -0.00110201	     -0.20804728	      0.00000000	      0.00000001	     33.37324033
      2.62800460	     -0.05129996	     -0.00076813	     -0.19310839	     -0.05451213	      0.88250901	     -0.00110302	     -0.20802004	      0.00000000	      0.00000001	     33.63784238
      2.62913494	     -0.05113357	     -0.00076244	     -0.19294202	     -0.05450624	      0.88251110	     -0.00110401	     -0.20799176	      0.00000000	      0.00000001	     33.93831171
      2.63056077	     -0.05091750	     -0.00075699	     -0.19272590	     -0.05449883	      0.88251383	     -0.00110526	     -0.20795465	      0.00000000	      0.00000001	     34.34816225
      2.63198659	     -0.05069395	     -0.00074951	     -0.19250232	     -0.05449144	      0.88251667	     -0.00110649	     -0.20791596	      0.00000000	      0.00000001	     34.79995429
      2.63304638	     -0.05052335	     -0.00074646	     -0.19233160	     -0.05448596	      0.88251886	     -0.00110741	     -0.20788619	      0.00000000	      0.00000001	     35.11819576
      2.63410617	     -0.05034928	     -0.00074161	     -0.19215743	     -0.05448049	      0.88252111	     -0.00110831	     -0.20785558	      0.00000000	      0.00000001	     35.46536779
      2.63561320	     -0.05009625	     -0.00073579	     -0.19190420	     -0.05447275	      0.88252441	     -0.00110959	     -0.20781063	      0.00000000	      0.00000002	     35.98048745
      2.63689200	     -0.04987707	     -0.00072958	     -0.19168483	     -0.05446622	      0.88252732	     -0.00111066	     -0.20777124	      0.00000000	      0.00000002	     36.44167763
      2.63817080	     -0.04965538	     -0.00072537	     -0.19146287	     -0.05445972	      0.88253031	     -0.00111173	     -0.20773077	      0.00000000	      0.00000002	     36.91163796
      2.63944960	     -0.04943127	     -0.00071879	     -0.19123852	     -0.05445327	      0.88253341	     -0.00111278	     -0.20768931	      0.00000000	      0.00000002	     37.39625336
      2.64072840	     -0.04920500	     -0.00071515	     -0.19101189	     -0.05444686	      0.88253659	     -0.00111382	     -0.20764693	      0.00000000	      0.00000002	     37.90414717
      2.64181701	     -0.04901084	     -0.00070939	     -0.19081746	     -0.05444144	      0.88253938	     -0.00111470	     -0.20761016	      0.00000000	      0.00000002	     38.32238398
      2.64290561	     -0.04881608	     -0.00070563	     -0.19062236	     -0.05443606	      0.88254224	     -0.00111557	     -0.20757280	      0.00000000	      0.00000002	     38.75756790
      2.64428104	     -0.04857013	     -0.00069951	     -0.19037597	     -0.05442932	      0.88254595	     -0.00111666	     -0.20752485	      0.00000000	      0.00000002	     39.30990140
      2.64565647	     -0.04832495	     -0.00069550	     -0.19013026	     -0.05442265	      0.88254976	     -0.00111773	     -0.20747617	      0.00000000	      0.00000002	     39.89357310
      2.64671572	     -0.04813595	     -0.00069056	     -0.18994086	     -0.05441757	      0.88255277	     -0.00111855	     -0.20743828	      0.00000000	      0.00000002	     40.30712179
      2.64777496	     -0.04794778	     -0.00068843	     -0.18975220	     -0.05441253	      0.88255584	     -0.00111935	     -0.20740015	      0.00000000	      0.00000002	     40.73504580
      2.64918961	     -0.04770303	     -0.00068476	     -0.18950677	     -0.05440588	      0.88256003	     -0.00112042	     -0.20734905	      0.00000000	      0.00000002	     41.29044876
      2.65060425	     -0.04746306	     -0.00068313	     -0.18926603	     -0.05439933	      0.88256432	     -0.00112147	     -0.20729790	      0.00000000	      0.00000002	     41.89727069
      2.65159033	     -0.04729878	     -0.00067915	     -0.18910126	     -0.05439482	      0.88256737	     -0.00112218	     -0.20726227	      0.00000000	      0.00000002	     42.24759912
      2.65257640	     -0.04713747	     -0.00067634	     -0.18893941	     -0.05439036	      0.88257047	     -0.00112290	     -0.20722671	      0.00000000	      0.00000002	     42.63039059
      2.65410215	     -0.04689394	     -0.00067103	     -0.18869505	     -0.05438357	      0.88257534	     -0.00112398	     -0.20717189	      0.00000000	      0.00000002	     43.20729894
      2.65534382	     -0.04670096	     -0.00066767	     -0.18850133	     -0.05437814	      0.88257936	     -0.00112485	     -0.20712754	      0.00000000	      0.00000002	     43.70300917
      2.65658550	     -0.04651370	     -0.00066274	     -0.18831335	     -0.05437279	      0.88258345	     -0.00112570	     -0.20708349	      0.00000000	      0.00000002	     44.14079141
      2.65782717	     -0.04633412	     -0.00066056	     -0.18813295	     -0.05436754	      0.88258757	     -0.00112653	     -0.20703984	      0.00000000	      0.00000002	     44.62837974
      2.65906885	     -0.04616199	     -0.00065566	     -0.18796005	     -0.05436238	      0.88259174	     -0.00112736	     -0.20699669	      0.00000000	      0.00000002	     45.01873369
      2.66010580	     -0.04602378	     -0.00065456	     -0.18782110	     -0.05435814	      0.88259524	     -0.00112803	     -0.20696111	      0.00000000	      0.00000002	     45.40190467
      2.66114274	     -0.04589040	     -0.00065159	     -0.18768702	     -0.05435397	      0.88259877	     -0.00112870	     -0.20692597	      0.00000000	      0.00000002	     45.72140921
      2.66249578	     -0.04572430	     -0.00064914	     -0.18751994	     -0.05434864	      0.88260338	     -0.00112955	     -0.20688086	      0.00000000	      0.00000002	     46.16547026
      2.66384882	     -0.04556770	     -0.00064501	     -0.18736239	     -0.05434343	      0.88260800	     -0.00113038	     -0.20683668	      0.00000000	      0.00000002	     46.52312833
      2.66487125	     -0.04545551	     -0.00064427	     -0.18724940	     -0.05433957	      0.88261149	     -0.00113099	     -0.20680396	      0.00000000	      0.00000002	     46.84625813
      2.66589369	     -0.04534824	     -0.00064182	     -0.18714138	     -0.05433578	      0.88261498	     -0.00113160	     -0.20677184	      0.00000000	      0.00000002	     47.09817837
      2.66728415	     -0.04521032	     -0.00063979	     -0.18700238	     -0.05433075	      0.88261970	     -0.00113241	     -0.20672917	      0.00000000	      0.00000002	     47.47394712
      2.66867462	     -0.04508226	     -0.00063586	     -0.18687327	     -0.05432585	      0.88262439	     -0.00113319	     -0.20668771	      0.00000000	      0.00000002	     47.74204131
      2.66963630	     -0.04499966	     -0.00063561	     -0.18678988	     -0.05432254	      0.88262760	     -0.00113372	     -0.20665977	      0.00000000	      0.00000002	     47.98326371
      2.67059798	     -0.04492188	     -0.00063361	     -0.18671134	     -0.05431930	      0.88263079	     -0.00113424	     -0.20663247	      0.00000000	      0.00000002	     48.14768422
      2.67209486	     -0.04481074	     -0.00063137	     -0.18659899	     -0.05431438	      0.88263568	     -0.00113504	     -0.20659129	      0.00000000	      0.00000002	     48.41913916
      2.67332180	     -0.04472928	     -0.00062866	     -0.18651655	     -0.05431047	      0.88263962	     -0.00113567	     -0.20655877	      0.00000000	      0.00000002	     48.57048822
      2.67454874	     -0.04465633	     -0.00062775	     -0.18644257	     -0.05430667	      0.88264350	     -0.00113628	     -0.20652743	      0.00000000	      0.00000002	     48.79088075
      2.67577568	     -0.04459139	     -0.00062461	     -0.18637665	     -0.05430298	      0.88264729	     -0.00113688	     -0.20649728	      0.00000000	      0.00000002	     48.87626558
      2.67686280	     -0.04453955	     -0.00062413	     -0.18632388	     -0.05429979	      0.88265058	     -0.00113740	     -0.20647157	      0.00000000	      0.00000002	     49.06662219
      2.67794992	     -0.04449300	     -0.00062177	     -0.18627644	     -0.05429670	      0.88265379	     -0.00113791	     -0.20644681	      0.00000000	      0.00000002	     49.13915383
      2.67903704	     -0.04445030	     -0.00062097	     -0.18623282	     -0.05429369	      0.88265693	     -0.00113840	     -0.20642300	      0.00000000	      0.00000002	     49.27866431
      2.68045502	     -0.04440229	     -0.00061869	     -0.18618363	     -0.05428990	      0.88266089	     -0.00113903	     -0.20639335	      0.00000000	      0.00000002	     49.36249599
      2.68156033	     -0.04437011	     -0.00061862	     -0.18615049	     -0.05428704	      0.88266388	     -0.00113950	     -0.20637134	      0.00000000	      0.00000002	     49.51709343
      2.68266565	     -0.04434222	     -0.00061681	     -0.18612168	     -0.05428427	      0.88266677	     -0.00113996	     -0.20635026	      0.00000000	      0.00000002	     49.55582720
      2.68377097	     -0.04431862	     -0.00061629	     -0.18609713	     -0.05428159	      0.88266956	     -0.00114040	     -0.20633009	      0.00000000	      0.00000002	     49.66833382
      2.68517541	     -0.04429476	     -0.00061419	     -0.18607212	     -0.05427831	      0.88267295	     -0.00114095	     -0.20630576	      0.00000000	      0.00000002	     49.70962174
      2.68626064	     -0.04428097	     -0.00061438	     -0.18605738	     -0.05427588	      0.88267546	     -0.00114136	     -0.20628794	      0.00000000	      0.00000002	     49.84165586
      2.68734588	     -0.04427115	     -0.00061291	     -0.18604665	     -0.05427353	      0.88267787	     -0.00114176	     -0.20627095	      0.00000000	      0.00000001	     49.85321952
      2.68864920	     -0.04426452	     -0.00061267	     -0.18603891	     -0.05427082	      0.88268062	     -0.00114222	     -0.20625164	      0.00000000	      0.00000001	     49.97484380
      2.68995252	     -0.04426329	     -0.00061000	     -0.18603663	     -0.05426823	      0.88268322	     -0.00114266	     -0.20623351	      0.00000000	      0.00000001	     49.93395021
      2.69094320	     -0.04426593	     -0.00061054	     -0.18603840	     -0.05426635	      0.88268509	     -0.00114299	     -0.20622050	      0.00000000	      0.00000001	     50.05205820
      2.69193389	     -0.04427170	     -0.00060937	     -0.18604337	     -0.05426453	      0.88268688	     -0.00114331	     -0.20620816	      0.00000000	      0.00000001	     50.05385128
      2.69333984	     -0.04428526	     -0.00060923	     -0.18605573	     -0.05426207	      0.88268926	     -0.00114374	     -0.20619177	      0.00000000	      0.00000001	     50.13896555
      2.69455495	     -0.04430214	     -0.00060815	     -0.18607162	     -0.05426006	      0.88269117	     -0.00114409	     -0.20617867	      0.00000000	      0.00000001	     50.10784676
      2.69577007	     -0.04432381	     -0.00060900	     -0.18609225	     -0.05425816	      0.88269296	     -0.00114444	     -0.20616655	      0.00000000	      0.00000001	     50.21861222
      2.69698519	     -0.04435012	     -0.00060759	     -0.18611758	     -0.05425635	      0.88269461	     -0.00114476	     -0.20615541	      0.00000000	      0.00000001	     50.13712955
      2.69807135	     -0.04437745	     -0.00060881	     -0.18614399	     -0.05425483	      0.88269599	     -0.00114504	     -0.20614628	      0.00000000	      0.00000001	     50.24313335
      2.69915752	     -0.04440826	     -0.00060808	     -0.18617392	     -0.05425338	      0.88269726	     -0.00114531	     -0.20613790	      0.00000000	      0.00000001	     50.18516393
      2.70024368	     -0.04444255	     -0.00060873	     -0.18620731	     -0.05425202	      0.88269844	     -0.00114557	     -0.20613029	      0.00000000	      0.00000001	     50.22863827
      2.70165309	     -0.04449229	     -0.00060839	     -0.18625592	     -0.05425038	      0.88269982	     -0.00114589	     -0.20612151	      0.00000000	      0.00000001	     50.16483497
      2.70276064	     -0.04453551	     -0.00060985	     -0.18629822	     -0.05424917	      0.88270080	     -0.00114612	     -0.20611547	      0.00000000	      0.00000001	     50.24159777
      2.70386820	     -0.04458236	     -0.00060962	     -0.18634420	     -0.05424806	      0.88270169	     -0.00114635	     -0.20611020	      0.00000000	      0.00000001	     50.15848939
      2.70497575	     -0.04463275	     -0.00061069	     -0.18639370	     -0.05424702	      0.88270249	     -0.00114656	     -0.20610567	      0.00000000	      0.00000000	     50.17986330
      2.70636761	     -0.04470112	     -0.00061057	     -0.18646099	     -0.05424583	      0.88270337	     -0.00114681	     -0.20610104	      0.00000000	      0.00000000	     50.06590332
      2.70745700	     -0.04475848	     -0.00061226	     -0.18651748	     -0.05424499	      0.88270397	     -0.00114699	     -0.20609822	      0.00000000	      0.00000000	     50.11629499
      2.70854639	     -0.04481930	     -0.00061226	     -0.18657748	     -0.05424423	      0.88270449	     -0.00114717	     -0.20609610	      0.00000000	      0.00000000	     49.99916466
      2.70963579	     -0.04488362	     -0.00061341	     -0.18664096	     -0.05424354	      0.88270494	     -0.00114733	     -0.20609469	      0.00000000	      0.00000000	     49.97707757
      2.71108832	     -0.04497455	     -0.00061363	     -0.18673082	     -0.05424274	      0.88270543	     -0.00114752	     -0.20609387	      0.00000000	      0.00000000	     49.81074644
      2.71217282	     -0.04504610	     -0.00061544	     -0.18680154	     -0.05424223	      0.88270571	     -0.00114766	     -0.20609405	      0.00000000	      0.00000000	     49.82321288
      2.71325731	     -0.04512084	     -0.00061563	     -0.18687551	     -0.05424179	      0.88270593	     -0.00114778	     -0.20609489	      0.00000000	      0.00000000	     49.66528550
      2.71457687	     -0.04521603	     -0.00061740	     -0.18696973	     -0.05424134	      0.88270611	     -0.00114792	     -0.20609678	      0.00000000	      0.00000000	     49.61524037
      2.71575648	     -0.04530508	     -0.00061734	     -0.18705798	     -0.05424104	      0.88270620	     -0.00114802	     -0.20609928	      0.00000000	      0.00000000	     49.38131399
      2.71693609	     -0.04539827	     -0.00061956	     -0.18715032	     -0.05424081	      0.88270622	     -0.00114812	     -0.20610253	      0.00000000	     -0.00000000	     49.34959166
      2.71811570	     -0.04549590	     -0.00061985	     -0.18724717	     -0.05424067	      0.88270618	     -0.00114820	     -0.20610652	      0.00000000	     -0.00000000	     49.07269926
      2.71929531	     -0.04559717	     -0.00062245	     -0.18734761	     -0.05424060	      0.88270608	     -0.00114827	     -0.20611124	      0.00000000	     -0.00000000	     49.02515471
      2.72047492	     -0.04570198	     -0.00062269	     -0.18745167	     -0.05424060	      0.88270592	     -0.00114833	     -0.20611668	      0.00000000	     -0.00000000	     48.70883365
      2.72165453	     -0.04581035	     -0.00062534	     -0.18755925	     -0.05424069	      0.88270570	     -0.00114837	     -0.20612283	      0.00000000	     -0.00000000	     48.64451521
      2.72283414	     -0.04592214	     -0.00062516	     -0.18767034	     -0.05424084	      0.88270543	     -0.00114840	     -0.20612967	      0.00000000	     -0.00000000	     48.29240714
      2.72401375	     -0.04603721	     -0.00062736	     -0.18778467	     -0.05424107	      0.88270510	     -0.00114842	     -0.20613720	      0.00000000	     -0.00000000	     48.21330638
      2.72519337	     -0.04615552	     -0.00062702	     -0.18790231	     -0.05424136	      0.88270473	     -0.00114843	     -0.20614538	      0.00000000	     -0.00000000	     47.82911294
      2.72637298	     -0.04627643	     -0.00062897	     -0.18802253	     -0.05424172	      0.88270430	     -0.00114843	     -0.20615422	      0.00000000	     -0.00000000	     47.72886190
      2.72755259	     -0.04640073	     -0.00062817	     -0.18814622	     -0.05424215	      0.88270383	     -0.00114841	     -0.20616371	      0.00000000	     -0.00000000	     47.31113760
      2.72873220	     -0.04652826	     -0.00063001	     -0.18827308	     -0.05424264	      0.88270332	     -0.00114838	     -0.20617384	      0.00000000	     -0.00000000	     47.18531711
      2.72991181	     -0.04665861	     -0.00062939	     -0.18840287	     -0.05424319	      0.88270275	     -0.00114834	     -0.20618460	      0.00000000	     -0.00000000	     46.75267368
      2.73109142	     -0.04679143	     -0.00063124	     -0.18853507	     -0.05424379	      0.88270215	     -0.00114829	     -0.20619596	      0.00000000	     -0.00000000	     46.60396702
      2.73227103	     -0.04692650	     -0.00063076	     -0.18866960	     -0.05424446	      0.88270150	     -0.00114823	     -0.20620789	      0.00000000	     -0.00000000	     46.16053282
      2.73345064	     -0.04706369	     -0.00063259	     -0.18880622	     -0.05424517	      0.88270080	     -0.00114816	     -0.20622036	      0.00000000	     -0.00000000	     45.98367285
      2.73463025	     -0.04720387	     -0.00063266	     -0.18894589	     -0.05424594	      0.88270007	     -0.00114807	     -0.20623334	      0.00000000	     -0.00000000	     45.53445819
      2.73580986	     -0.04734689	     -0.00063537	     -0.18908836	     -0.05424676	      0.88269929	     -0.00114798	     -0.20624680	      0.00000000	     -0.00000000	     45.33203756
      2.73698947	     -0.04749146	     -0.00063669	     -0.18923243	     -0.05424763	      0.88269846	     -0.00114788	     -0.20626072	      0.00000000	     -0.00000000	     44.88731479
      2.73816908	     -0.04763741	     -0.00064025	     -0.18937785	     -0.05424854	      0.88269760	     -0.00114776	     -0.20627506	      0.00000000	     -0.00000001	     44.65610458
      2.73934869	     -0.04778451	     -0.00064249	     -0.18952448	     -0.05424949	      0.88269669	     -0.00114764	     -0.20628979	      0.00000000	     -0.00000001	     44.21521846
      2.74052830	     -0.04793257	     -0.00064650	     -0.18967203	     -0.05425048	      0.88269575	     -0.00114750	     -0.20630490	      0.00000000	     -0.00000001	     43.96641201
      2.74170791	     -0.04808126	     -0.00064960	     -0.18982027	     -0.05425150	      0.88269476	     -0.00114736	     -0.20632034	      0.00000000	     -0.00000001	     43.53975399
      2.74288753	     -0.04823023	     -0.00065423	     -0.18996876	     -0.05425256	      0.88269373	     -0.00114721	     -0.20633609	      0.00000000	     -0.00000001	     43.27496925
      2.74433544	     -0.04841293	     -0.00065880	     -0.19015095	     -0.05425391	      0.88269240	     -0.00114702	     -0.20635580	      0.00000000	     -0.00000001	     42.71258279
      2.74541373	     -0.04854858	     -0.00066450	     -0.19028617	     -0.05425494	      0.88269138	     -0.00114686	     -0.20637071	      0.00000000	     -0.00000001	     42.57012342
      2.74649202	     -0.04868363	     -0.00066893	     -0.19042085	     -0.05425599	      0.88269032	     -0.00114670	     -0.20638579	      0.00000000	     -0.00000001	     42.17641328
      2.74789938	     -0.04885870	     -0.00067652	     -0.19059541	     -0.05425740	      0.88268889	     -0.00114649	     -0.20640569	      0.00000000	     -0.00000001	     41.88056881
      2.74930674	     -0.04903176	     -0.00068272	     -0.19076803	     -0.05425884	      0.88268740	     -0.00114626	     -0.20642580	      0.00000000	     -0.00000001	     41.25100587
      2.75032274	     -0.04915504	     -0.00068991	     -0.19089093	     -0.05425989	      0.88268629	     -0.00114610	     -0.20644040	      0.00000000	     -0.00000001	     41.19810919
      2.75133874	     -0.04927670	     -0.00069572	     -0.19101227	     -0.05426096	      0.88268516	     -0.00114592	     -0.20645506	      0.00000000	     -0.00000001	     40.85615243
[truncated: 330,243 more chars]
