# Supplementary material for: A Neural Controller Model Considering the Vestibulospinal Tract in Human Postural Control
Source: Front Comput Neurosci. 2022 Feb 25;16:785099. doi: 10.3389/fncom.2022.785099 (PMC8913724; doi:10.3389/fncom.2022.785099)
Supplement: Supplementary file 8 [file Data_Sheet_3.zip › SimulationResults/VST-/2.088/opt_8/jiang_CoPpositon_pos.sto]

CoP
version=1
nRows=3899
nColumns=11
inDegrees=no

This file contains CoP trajectory (of origin) and orientations.

Units are S.I. units (seconds, meters, Newtons, ...)
Angles are in degrees.

endheader
time	cop-x	cop-z	cop-x-calcn-r	com-x	com-y	com-z	com-x-calcn-r	com-x-vel	com-y-vel	s_torques
      0.00045132	     -0.06230897	     -0.00056566	     -0.20408114	     -0.06063969	      0.88292437	     -0.00027995	     -0.21502011	     -0.00000000	      0.00000000	    140.52552408
      0.00099802	     -0.06161457	     -0.00056302	     -0.20338690	     -0.06063970	      0.88292438	     -0.00027994	     -0.21500291	     -0.00000000	      0.00000000	    133.38515691
      0.00166978	     -0.06102539	     -0.00056081	     -0.20279761	     -0.06063972	      0.88292442	     -0.00027991	     -0.21497168	     -0.00000000	      0.00000000	     98.25177857
      0.00254216	     -0.06059985	     -0.00055937	     -0.20237151	     -0.06063979	      0.88292452	     -0.00027986	     -0.21492393	     -0.00000000	      0.00000000	     72.89212654
      0.00377287	     -0.06044079	     -0.00055916	     -0.20221118	     -0.06064005	      0.88292476	     -0.00027976	     -0.21485775	      0.00000000	      0.00000000	     59.79312382
      0.00576465	     -0.06069489	     -0.00056100	     -0.20246291	     -0.06064088	      0.88292538	     -0.00027956	     -0.21477598	      0.00000000	      0.00000000	     43.65686000
      0.00714482	     -0.06095084	     -0.00056259	     -0.20271742	     -0.06064175	      0.88292588	     -0.00027939	     -0.21473923	      0.00000000	      0.00000000	     32.37212528
      0.00852498	     -0.06117068	     -0.00056397	     -0.20293612	     -0.06064282	      0.88292638	     -0.00027920	     -0.21471417	      0.00000000	      0.00000000	     22.59844008
      0.01028149	     -0.06138369	     -0.00056527	     -0.20314808	     -0.06064441	      0.88292689	     -0.00027895	     -0.21469264	      0.00000000	      0.00000000	     14.59469049
      0.01164374	     -0.06150187	     -0.00056596	     -0.20326573	     -0.06064578	      0.88292715	     -0.00027874	     -0.21468062	      0.00000000	      0.00000000	     10.58817750
      0.01300600	     -0.06160110	     -0.00056637	     -0.20336465	     -0.06064722	      0.88292724	     -0.00027853	     -0.21467106	      0.00000000	     -0.00000000	      8.44588437
      0.01464403	     -0.06169555	     -0.00056667	     -0.20345900	     -0.06064902	      0.88292709	     -0.00027826	     -0.21466215	      0.00000000	     -0.00000000	      7.79672959
      0.01628207	     -0.06178354	     -0.00056673	     -0.20354718	     -0.06065084	      0.88292665	     -0.00027798	     -0.21465582	      0.00000000	     -0.00000000	      7.90845918
      0.01756834	     -0.06183736	     -0.00056674	     -0.20360133	     -0.06065226	      0.88292608	     -0.00027775	     -0.21465276	      0.00000000	     -0.00000000	      9.68241258
      0.01885461	     -0.06188752	     -0.00056665	     -0.20365200	     -0.06065364	      0.88292533	     -0.00027751	     -0.21465127	      0.00000000	     -0.00000000	     11.13826965
      0.02058821	     -0.06193943	     -0.00056643	     -0.20370482	     -0.06065541	      0.88292403	     -0.00027718	     -0.21465170	      0.00000000	     -0.00000001	     14.19073513
      0.02232180	     -0.06197806	     -0.00056606	     -0.20374462	     -0.06065703	      0.88292242	     -0.00027684	     -0.21465447	      0.00000000	     -0.00000001	     16.39229815
      0.02358769	     -0.06198972	     -0.00056581	     -0.20375726	     -0.06065809	      0.88292107	     -0.00027658	     -0.21465774	      0.00000000	     -0.00000001	     19.32425639
      0.02485357	     -0.06199678	     -0.00056548	     -0.20376541	     -0.06065905	      0.88291959	     -0.00027631	     -0.21466177	      0.00000000	     -0.00000001	     21.00745496
      0.02663253	     -0.06199084	     -0.00056503	     -0.20376115	     -0.06066018	      0.88291732	     -0.00027593	     -0.21466841	      0.00000000	     -0.00000001	     23.68291637
      0.02815709	     -0.06197856	     -0.00056457	     -0.20375041	     -0.06066093	      0.88291525	     -0.00027559	     -0.21467465	      0.00000000	     -0.00000001	     24.80991312
      0.02968164	     -0.06195467	     -0.00056422	     -0.20372812	     -0.06066148	      0.88291309	     -0.00027524	     -0.21468114	      0.00000000	     -0.00000001	     26.58582313
      0.03120619	     -0.06193099	     -0.00056373	     -0.20370610	     -0.06066181	      0.88291087	     -0.00027488	     -0.21468758	      0.00000000	     -0.00000001	     26.75110700
      0.03273074	     -0.06189692	     -0.00056346	     -0.20367370	     -0.06066192	      0.88290863	     -0.00027452	     -0.21469385	      0.00000000	     -0.00000001	     28.00894677
      0.03403262	     -0.06187275	     -0.00056304	     -0.20365097	     -0.06066185	      0.88290673	     -0.00027420	     -0.21469885	      0.00000000	     -0.00000001	     27.57952012
      0.03533451	     -0.06184334	     -0.00056280	     -0.20362300	     -0.06066161	      0.88290485	     -0.00027388	     -0.21470350	      0.00000000	     -0.00000001	     27.80511234
      0.03697857	     -0.06180951	     -0.00056238	     -0.20359096	     -0.06066108	      0.88290254	     -0.00027346	     -0.21470867	      0.00000000	     -0.00000001	     27.35376756
      0.03862263	     -0.06177232	     -0.00056217	     -0.20355554	     -0.06066031	      0.88290032	     -0.00027304	     -0.21471301	      0.00000000	     -0.00000001	     27.27310826
      0.03991031	     -0.06174943	     -0.00056178	     -0.20353401	     -0.06065954	      0.88289866	     -0.00027270	     -0.21471570	      0.00000000	     -0.00000001	     26.41974699
      0.04119800	     -0.06172328	     -0.00056158	     -0.20350920	     -0.06065862	      0.88289709	     -0.00027236	     -0.21471778	      0.00000000	     -0.00000001	     25.98333726
      0.04287662	     -0.06169254	     -0.00056105	     -0.20348015	     -0.06065722	      0.88289518	     -0.00027190	     -0.21471945	      0.00000000	     -0.00000001	     25.00757442
      0.04455524	     -0.06165669	     -0.00056074	     -0.20344593	     -0.06065559	      0.88289343	     -0.00027144	     -0.21471990	      0.00000000	     -0.00000001	     24.38804458
      0.04577926	     -0.06163681	     -0.00056039	     -0.20342721	     -0.06065427	      0.88289227	     -0.00027110	     -0.21471938	      0.00000000	     -0.00000001	     23.38000985
      0.04700329	     -0.06161392	     -0.00056043	     -0.20340544	     -0.06065283	      0.88289121	     -0.00027075	     -0.21471823	      0.00000000	     -0.00000001	     22.75218342
      0.04877817	     -0.06158428	     -0.00056054	     -0.20337736	     -0.06065056	      0.88288984	     -0.00027024	     -0.21471543	      0.00000000	     -0.00000000	     21.66566969
      0.05028685	     -0.06155734	     -0.00056092	     -0.20335169	     -0.06064846	      0.88288884	     -0.00026980	     -0.21471207	      0.00000000	     -0.00000000	     21.01599686
      0.05179552	     -0.06153437	     -0.00056099	     -0.20332995	     -0.06064621	      0.88288799	     -0.00026936	     -0.21470783	      0.00000000	     -0.00000000	     20.05456821
      0.05330419	     -0.06150620	     -0.00056140	     -0.20330296	     -0.06064383	      0.88288727	     -0.00026891	     -0.21470282	      0.00000000	     -0.00000000	     19.63257638
      0.05465977	     -0.06148599	     -0.00056126	     -0.20328377	     -0.06064157	      0.88288675	     -0.00026850	     -0.21469764	      0.00000000	     -0.00000000	     18.78005133
      0.05601535	     -0.06146099	     -0.00056141	     -0.20325975	     -0.06063921	      0.88288632	     -0.00026808	     -0.21469194	      0.00000000	     -0.00000000	     18.41492851
      0.05737093	     -0.06143798	     -0.00056121	     -0.20323770	     -0.06063675	      0.88288600	     -0.00026766	     -0.21468569	      0.00000000	     -0.00000000	     17.80532884
      0.05909172	     -0.06140346	     -0.00056108	     -0.20320435	     -0.06063349	      0.88288571	     -0.00026713	     -0.21467706	      0.00000000	     -0.00000000	     17.43900587
      0.06046789	     -0.06137813	     -0.00056056	     -0.20317993	     -0.06063078	      0.88288557	     -0.00026669	     -0.21466959	      0.00000000	     -0.00000000	     16.79098933
      0.06184407	     -0.06134855	     -0.00056041	     -0.20315122	     -0.06062799	      0.88288551	     -0.00026625	     -0.21466171	      0.00000000	     -0.00000000	     16.59681675
      0.06322024	     -0.06132183	     -0.00055997	     -0.20312535	     -0.06062511	      0.88288552	     -0.00026580	     -0.21465345	      0.00000000	      0.00000000	     16.13163400
      0.06492936	     -0.06128532	     -0.00055964	     -0.20308984	     -0.06062143	      0.88288560	     -0.00026524	     -0.21464281	      0.00000000	      0.00000000	     15.96999878
      0.06628249	     -0.06126038	     -0.00055891	     -0.20306569	     -0.06061842	      0.88288572	     -0.00026480	     -0.21463410	      0.00000000	      0.00000000	     15.45874637
      0.06763561	     -0.06123185	     -0.00055855	     -0.20303791	     -0.06061535	      0.88288588	     -0.00026434	     -0.21462525	      0.00000000	      0.00000000	     15.38620671
      0.06898874	     -0.06120600	     -0.00055791	     -0.20301279	     -0.06061222	      0.88288607	     -0.00026389	     -0.21461625	      0.00000000	      0.00000000	     15.07915087
      0.07077069	     -0.06116992	     -0.00055749	     -0.20297764	     -0.06060798	      0.88288635	     -0.00026328	     -0.21460427	      0.00000000	      0.00000000	     15.02458044
      0.07211440	     -0.06114700	     -0.00055686	     -0.20295542	     -0.06060472	      0.88288657	     -0.00026282	     -0.21459517	      0.00000000	      0.00000000	     14.64290589
      0.07345812	     -0.06112164	     -0.00055672	     -0.20293073	     -0.06060140	      0.88288679	     -0.00026235	     -0.21458608	      0.00000000	      0.00000000	     14.63400164
      0.07508509	     -0.06109526	     -0.00055620	     -0.20290515	     -0.06059730	      0.88288706	     -0.00026178	     -0.21457509	      0.00000000	      0.00000000	     14.34332919
      0.07653939	     -0.06106939	     -0.00055603	     -0.20287997	     -0.06059356	      0.88288729	     -0.00026127	     -0.21456537	      0.00000000	      0.00000000	     14.43356676
      0.07799369	     -0.06104917	     -0.00055520	     -0.20286045	     -0.06058976	      0.88288750	     -0.00026075	     -0.21455572	      0.00000000	      0.00000000	     14.14273220
      0.07944799	     -0.06102627	     -0.00055491	     -0.20283822	     -0.06058590	      0.88288768	     -0.00026023	     -0.21454624	      0.00000000	      0.00000000	     14.26664763
      0.08090229	     -0.06100989	     -0.00055398	     -0.20282253	     -0.06058197	      0.88288782	     -0.00025971	     -0.21453691	      0.00000000	      0.00000000	     13.99986251
      0.08235659	     -0.06105887	     -0.00055389	     -0.20287214	     -0.06057799	      0.88288792	     -0.00025918	     -0.21452873	      0.00000000	      0.00000000	     13.75971136
      0.08381090	     -0.06127261	     -0.00055376	     -0.20308645	     -0.06057395	      0.88288797	     -0.00025865	     -0.21452574	      0.00000000	      0.00000000	     12.90853467
      0.08526520	     -0.06166181	     -0.00055508	     -0.20347613	     -0.06056985	      0.88288794	     -0.00025811	     -0.21453333	      0.00000000	     -0.00000000	     13.86494649
      0.08671950	     -0.06219345	     -0.00055624	     -0.20400830	     -0.06056569	      0.88288778	     -0.00025758	     -0.21455503	      0.00000000	     -0.00000000	     14.77683576
      0.08817380	     -0.06279165	     -0.00055829	     -0.20460710	     -0.06056146	      0.88288744	     -0.00025704	     -0.21459192	      0.00000000	     -0.00000000	     18.60612796
      0.08962810	     -0.06341764	     -0.00055990	     -0.20523386	     -0.06055712	      0.88288685	     -0.00025651	     -0.21464288	      0.00000000	     -0.00000000	     21.25539577
      0.09108240	     -0.06402992	     -0.00056191	     -0.20584705	     -0.06055266	      0.88288597	     -0.00025597	     -0.21470598	      0.00000000	     -0.00000000	     25.78768015
      0.09253670	     -0.06461853	     -0.00056343	     -0.20643673	     -0.06054805	      0.88288474	     -0.00025544	     -0.21477892	      0.00000000	     -0.00000001	     28.22047325
      0.09399101	     -0.06516818	     -0.00056518	     -0.20698757	     -0.06054327	      0.88288311	     -0.00025492	     -0.21485968	      0.00000000	     -0.00000001	     30.70291271
      0.09603356	     -0.06587378	     -0.00056701	     -0.20769505	     -0.06053623	      0.88288010	     -0.00025418	     -0.21498301	      0.00000000	     -0.00000001	     29.78717718
      0.09741467	     -0.06629644	     -0.00056868	     -0.20811909	     -0.06053124	      0.88287756	     -0.00025369	     -0.21507122	      0.00000000	     -0.00000001	     29.62231512
      0.09879578	     -0.06667389	     -0.00056980	     -0.20849800	     -0.06052606	      0.88287462	     -0.00025320	     -0.21516217	      0.00000000	     -0.00000002	     26.29444184
      0.10075162	     -0.06714395	     -0.00057157	     -0.20897022	     -0.06051835	      0.88286976	     -0.00025252	     -0.21529434	      0.00000000	     -0.00000002	     21.26959876
      0.10245054	     -0.06749053	     -0.00057283	     -0.20931877	     -0.06051131	      0.88286491	     -0.00025194	     -0.21541036	      0.00000000	     -0.00000002	     15.19978206
      0.10414947	     -0.06776136	     -0.00057439	     -0.20959164	     -0.06050392	      0.88285954	     -0.00025136	     -0.21552537	      0.00000000	     -0.00000002	     11.27080135
      0.10584839	     -0.06797988	     -0.00057545	     -0.20981228	     -0.06049619	      0.88285369	     -0.00025079	     -0.21563789	      0.00000000	     -0.00000002	      6.81576461
      0.10754731	     -0.06815321	     -0.00057780	     -0.20998772	     -0.06048811	      0.88284746	     -0.00025023	     -0.21574711	      0.00000000	     -0.00000003	      5.27292912
      0.10904146	     -0.06828087	     -0.00057883	     -0.21011728	     -0.06048071	      0.88284171	     -0.00024975	     -0.21583961	      0.00000000	     -0.00000003	      4.33539733
      0.11053561	     -0.06839320	     -0.00058096	     -0.21023151	     -0.06047304	      0.88283578	     -0.00024928	     -0.21592869	      0.00000000	     -0.00000003	      4.72926942
      0.11234627	     -0.06852808	     -0.00058333	     -0.21036869	     -0.06046338	      0.88282843	     -0.00024872	     -0.21603179	      0.00000000	     -0.00000003	      6.14902687
      0.11415693	     -0.06865230	     -0.00058620	     -0.21049521	     -0.06045331	      0.88282101	     -0.00024817	     -0.21612926	      0.00000000	     -0.00000003	      7.54812167
      0.11564597	     -0.06875499	     -0.00058790	     -0.21059981	     -0.06044474	      0.88281491	     -0.00024772	     -0.21620498	      0.00000000	     -0.00000003	      9.25171552
      0.11713501	     -0.06885828	     -0.00058968	     -0.21070501	     -0.06043589	      0.88280887	     -0.00024729	     -0.21627690	      0.00000000	     -0.00000003	      9.91855574
      0.11900371	     -0.06899842	     -0.00059194	     -0.21084756	     -0.06042439	      0.88280145	     -0.00024676	     -0.21636173	      0.00000000	     -0.00000003	     10.80511594
      0.12087240	     -0.06913499	     -0.00059444	     -0.21098655	     -0.06041247	      0.88279426	     -0.00024624	     -0.21644056	      0.00000000	     -0.00000003	      9.88283910
      0.12230081	     -0.06924409	     -0.00059579	     -0.21109753	     -0.06040306	      0.88278898	     -0.00024585	     -0.21649668	      0.00000000	     -0.00000002	      9.95425290
      0.12372922	     -0.06934901	     -0.00059740	     -0.21120432	     -0.06039339	      0.88278390	     -0.00024547	     -0.21654948	      0.00000000	     -0.00000002	      8.80809038
      0.12570853	     -0.06949601	     -0.00059930	     -0.21135394	     -0.06037956	      0.88277723	     -0.00024495	     -0.21661717	      0.00000000	     -0.00000002	      7.58685898
      0.12745138	     -0.06961496	     -0.00060106	     -0.21147522	     -0.06036696	      0.88277174	     -0.00024451	     -0.21667173	      0.00000000	     -0.00000002	      5.83806449
      0.12892747	     -0.06971443	     -0.00060233	     -0.21157667	     -0.06035598	      0.88276739	     -0.00024415	     -0.21671431	      0.00000000	     -0.00000002	      5.20803982
      0.13040356	     -0.06980224	     -0.00060333	     -0.21166650	     -0.06034471	      0.88276332	     -0.00024379	     -0.21675379	      0.00000000	     -0.00000002	      4.04014994
      0.13170519	     -0.06987328	     -0.00060412	     -0.21173930	     -0.06033454	      0.88275997	     -0.00024348	     -0.21678613	      0.00000000	     -0.00000002	      3.59954329
      0.13300682	     -0.06993695	     -0.00060486	     -0.21180476	     -0.06032414	      0.88275684	     -0.00024318	     -0.21681639	      0.00000000	     -0.00000002	      3.01384214
      0.13430844	     -0.06999578	     -0.00060569	     -0.21186538	     -0.06031351	      0.88275393	     -0.00024289	     -0.21684469	      0.00000000	     -0.00000001	      2.72548522
      0.13619314	     -0.07006656	     -0.00060668	     -0.21193875	     -0.06029771	      0.88275011	     -0.00024247	     -0.21688245	      0.00000000	     -0.00000001	      2.41091440
      0.13775239	     -0.07011225	     -0.00060757	     -0.21198659	     -0.06028428	      0.88274728	     -0.00024214	     -0.21691088	      0.00000000	     -0.00000001	      2.37626630
      0.13914949	     -0.07014199	     -0.00060792	     -0.21201828	     -0.06027197	      0.88274500	     -0.00024185	     -0.21693431	      0.00000000	     -0.00000001	      2.32406546
      0.14054660	     -0.07016425	     -0.00060839	     -0.21204247	     -0.06025939	      0.88274295	     -0.00024156	     -0.21695587	      0.00000000	     -0.00000001	      2.34055732
      0.14194371	     -0.07017630	     -0.00060851	     -0.21205647	     -0.06024654	      0.88274112	     -0.00024129	     -0.21697570	      0.00000000	     -0.00000001	      2.35821318
      0.14334081	     -0.07018214	     -0.00060881	     -0.21206424	     -0.06023343	      0.88273950	     -0.00024102	     -0.21699384	      0.00000000	     -0.00000001	      2.35956267
      0.14473792	     -0.07017893	     -0.00060879	     -0.21206296	     -0.06022005	      0.88273808	     -0.00024076	     -0.21701045	      0.00000000	     -0.00000001	      2.34014137
      0.14643140	     -0.07016851	     -0.00060864	     -0.21205488	     -0.06020348	      0.88273662	     -0.00024045	     -0.21702864	      0.00000000	     -0.00000001	      2.27745590
      0.14789875	     -0.07015220	     -0.00060817	     -0.21204061	     -0.06018881	      0.88273557	     -0.00024019	     -0.21704281	      0.00000000	     -0.00000000	      2.21067201
      0.14936609	     -0.07013314	     -0.00060796	     -0.21202356	     -0.06017385	      0.88273470	     -0.00023995	     -0.21705554	      0.00000000	     -0.00000000	      2.10459959
      0.15062667	     -0.07011118	     -0.00060747	     -0.21200334	     -0.06016077	      0.88273408	     -0.00023974	     -0.21706541	      0.00000000	     -0.00000000	      2.04816571
      0.15188725	     -0.07009023	     -0.00060723	     -0.21198411	     -0.06014747	      0.88273358	     -0.00023954	     -0.21707430	      0.00000000	     -0.00000000	      1.98335851
      0.15356119	     -0.07005941	     -0.00060668	     -0.21195557	     -0.06012949	      0.88273308	     -0.00023928	     -0.21708478	      0.00000000	     -0.00000000	      1.88651034
      0.15525090	     -0.07002757	     -0.00060625	     -0.21192602	     -0.06011095	      0.88273274	     -0.00023904	     -0.21709381	      0.00000000	     -0.00000000	      1.85474192
      0.15664711	     -0.06999973	     -0.00060558	     -0.21190008	     -0.06009535	      0.88273257	     -0.00023884	     -0.21710019	      0.00000000	     -0.00000000	      1.78395835
      0.15804333	     -0.06997456	     -0.00060519	     -0.21187679	     -0.06007949	      0.88273248	     -0.00023866	     -0.21710562	      0.00000000	     -0.00000000	      1.80393864
      0.15943955	     -0.06994846	     -0.00060453	     -0.21185258	     -0.06006338	      0.88273246	     -0.00023848	     -0.21711017	      0.00000000	      0.00000000	      1.76353605
      0.16083576	     -0.06992580	     -0.00060411	     -0.21183179	     -0.06004700	      0.88273250	     -0.00023831	     -0.21711388	      0.00000000	      0.00000000	      1.81032344
      0.16223198	     -0.06990368	     -0.00060354	     -0.21181155	     -0.06003036	      0.88273259	     -0.00023815	     -0.21711683	      0.00000000	      0.00000000	      1.79219175
      0.16391444	     -0.06988068	     -0.00060314	     -0.21179079	     -0.06000997	      0.88273273	     -0.00023797	     -0.21711942	      0.00000000	      0.00000000	      1.87159958
      0.16539336	     -0.06985903	     -0.00060256	     -0.21177114	     -0.05999174	      0.88273288	     -0.00023782	     -0.21712088	      0.00000000	      0.00000000	      1.82994239
      0.16687227	     -0.06983545	     -0.00060232	     -0.21174953	     -0.05997322	      0.88273303	     -0.00023768	     -0.21712140	      0.00000000	      0.00000000	      1.99025363
      0.16811559	     -0.06980551	     -0.00060175	     -0.21172127	     -0.05995742	      0.88273316	     -0.00023757	     -0.21712095	      0.00000000	      0.00000000	      1.94530096
      0.16935890	     -0.06976365	     -0.00060143	     -0.21168109	     -0.05994141	      0.88273327	     -0.00023747	     -0.21711935	      0.00000000	      0.00000000	      2.08745262
      0.17106271	     -0.06963530	     -0.00060068	     -0.21155508	     -0.05991914	      0.88273340	     -0.00023734	     -0.21711378	      0.00000000	      0.00000000	      2.36413106
      0.17279363	     -0.06934649	     -0.00059973	     -0.21126869	     -0.05989612	      0.88273349	     -0.00023722	     -0.21709960	      0.00000000	      0.00000000	      3.03646507
      0.17420988	     -0.06895660	     -0.00059860	     -0.21088081	     -0.05987699	      0.88273355	     -0.00023714	     -0.21707722	      0.00000000	      0.00000000	      3.45848398
      0.17562614	     -0.06843945	     -0.00059629	     -0.21036563	     -0.05985759	      0.88273362	     -0.00023706	     -0.21704214	      0.00000000	      0.00000000	      4.17776870
      0.17704239	     -0.06781756	     -0.00059363	     -0.20974563	     -0.05983796	      0.88273373	     -0.00023699	     -0.21699307	      0.00000000	      0.00000000	      4.51718636
      0.17845865	     -0.06712177	     -0.00059124	     -0.20905151	     -0.05981812	      0.88273392	     -0.00023694	     -0.21692987	      0.00000000	      0.00000000	      5.38722237
      0.17987490	     -0.06637137	     -0.00058869	     -0.20830260	     -0.05979808	      0.88273424	     -0.00023688	     -0.21685341	      0.00000000	      0.00000000	      5.76161806
      0.18129116	     -0.06558887	     -0.00058577	     -0.20752135	     -0.05977789	      0.88273474	     -0.00023684	     -0.21676501	      0.00000000	      0.00000000	      7.05968449
      0.18255379	     -0.06487476	     -0.00058259	     -0.20680817	     -0.05975979	      0.88273538	     -0.00023681	     -0.21667751	      0.00000000	      0.00000000	      7.46528901
      0.18381641	     -0.06416059	     -0.00057976	     -0.20609473	     -0.05974162	      0.88273623	     -0.00023678	     -0.21658299	      0.00000000	      0.00000001	      8.45808969
      0.18549335	     -0.06321935	     -0.00057603	     -0.20515418	     -0.05971741	      0.88273774	     -0.00023676	     -0.21644862	      0.00000000	      0.00000001	      9.47021903
      0.18715403	     -0.06230566	     -0.00057288	     -0.20424086	     -0.05969341	      0.88273972	     -0.00023674	     -0.21630772	      0.00000000	      0.00000001	     10.67412294
      0.18855512	     -0.06155454	     -0.00056975	     -0.20348989	     -0.05967316	      0.88274180	     -0.00023674	     -0.21618428	     -0.00000000	      0.00000001	     10.99375608
      0.18995621	     -0.06083041	     -0.00056749	     -0.20276571	     -0.05965293	      0.88274427	     -0.00023674	     -0.21605782	     -0.00000000	      0.00000001	     11.77634367
      0.19135730	     -0.06013047	     -0.00056482	     -0.20206561	     -0.05963276	      0.88274714	     -0.00023675	     -0.21592936	     -0.00000000	      0.00000001	     11.91244666
      0.19275839	     -0.05946132	     -0.00056272	     -0.20139618	     -0.05961264	      0.88275042	     -0.00023677	     -0.21579976	     -0.00000000	      0.00000002	     12.47457283
      0.19415948	     -0.05882168	     -0.00056023	     -0.20075620	     -0.05959259	      0.88275409	     -0.00023679	     -0.21566980	     -0.00000000	      0.00000002	     12.79512828
      0.19556057	     -0.05821190	     -0.00055851	     -0.20014600	     -0.05957262	      0.88275817	     -0.00023682	     -0.21554010	     -0.00000000	      0.00000002	     13.46679748
      0.19725366	     -0.05751179	     -0.00055484	     -0.19944540	     -0.05954859	      0.88276359	     -0.00023687	     -0.21538445	     -0.00000000	      0.00000002	     14.60144481
      0.19843023	     -0.05704780	     -0.00055429	     -0.19898101	     -0.05953196	      0.88276766	     -0.00023690	     -0.21527732	     -0.00000000	      0.00000002	     15.64157146
      0.19960681	     -0.05660215	     -0.00055224	     -0.19853499	     -0.05951539	      0.88277197	     -0.00023694	     -0.21517126	     -0.00000000	      0.00000003	     16.98866971
      0.20126373	     -0.05599564	     -0.00055106	     -0.19792793	     -0.05949214	      0.88277840	     -0.00023700	     -0.21502396	     -0.00000000	      0.00000003	     19.22693556
      0.20263635	     -0.05551452	     -0.00054850	     -0.19744640	     -0.05947295	      0.88278402	     -0.00023706	     -0.21490414	     -0.00000000	      0.00000003	     21.36633838
      0.20400897	     -0.05505508	     -0.00054758	     -0.19698654	     -0.05945383	      0.88278988	     -0.00023713	     -0.21478658	     -0.00000000	      0.00000003	     23.62617386
      0.20538159	     -0.05461385	     -0.00054446	     -0.19654495	     -0.05943477	      0.88279593	     -0.00023719	     -0.21467126	     -0.00000000	      0.00000003	     26.00159313
      0.20660851	     -0.05423310	     -0.00054397	     -0.19616383	     -0.05941779	      0.88280149	     -0.00023726	     -0.21456998	     -0.00000000	      0.00000003	     28.15598513
      0.20783544	     -0.05386420	     -0.00054105	     -0.19579462	     -0.05940084	      0.88280716	     -0.00023733	     -0.21447031	     -0.00000000	      0.00000003	     30.17643080
      0.20906237	     -0.05350330	     -0.00053985	     -0.19543338	     -0.05938395	      0.88281292	     -0.00023740	     -0.21437220	     -0.00000000	      0.00000003	     32.11951098
      0.21064018	     -0.05305921	     -0.00053719	     -0.19498886	     -0.05936228	      0.88282041	     -0.00023750	     -0.21424834	     -0.00000000	      0.00000003	     34.24510053
      0.21185118	     -0.05273051	     -0.00053699	     -0.19465976	     -0.05934570	      0.88282621	     -0.00023758	     -0.21415503	     -0.00000000	      0.00000003	     35.79164872
      0.21306218	     -0.05241034	     -0.00053506	     -0.19433923	     -0.05932916	      0.88283202	     -0.00023767	     -0.21406324	     -0.00000000	      0.00000003	     37.02249835
      0.21427318	     -0.05209976	     -0.00053438	     -0.19402823	     -0.05931266	      0.88283782	     -0.00023775	     -0.21397294	     -0.00000000	      0.00000003	     38.15882403
      0.21587528	     -0.05170226	     -0.00053151	     -0.19363018	     -0.05929092	      0.88284546	     -0.00023788	     -0.21385572	     -0.00000000	      0.00000003	     39.33608339
      0.21704321	     -0.05142208	     -0.00053219	     -0.19334951	     -0.05927512	      0.88285097	     -0.00023797	     -0.21377179	     -0.00000000	      0.00000003	     40.14464569
      0.21821113	     -0.05114892	     -0.00053030	     -0.19307588	     -0.05925938	      0.88285641	     -0.00023806	     -0.21368906	     -0.00000000	      0.00000003	     40.71900409
      0.21967395	     -0.05081932	     -0.00052912	     -0.19274563	     -0.05923974	      0.88286311	     -0.00023819	     -0.21358709	     -0.00000000	      0.00000003	     41.40589746
      0.22095323	     -0.05054053	     -0.00052713	     -0.19246625	     -0.05922264	      0.88286884	     -0.00023830	     -0.21349942	     -0.00000000	      0.00000003	     41.79119430
      0.22223252	     -0.05026904	     -0.00052711	     -0.19219407	     -0.05920561	      0.88287444	     -0.00023842	     -0.21341312	     -0.00000000	      0.00000003	     42.24570955
      0.22351181	     -0.05000423	     -0.00052460	     -0.19192860	     -0.05918866	      0.88287988	     -0.00023854	     -0.21332817	     -0.00000000	      0.00000003	     42.50552281
      0.22479109	     -0.04974558	     -0.00052464	     -0.19166917	     -0.05917181	      0.88288515	     -0.00023867	     -0.21324453	     -0.00000000	      0.00000003	     42.88119090
      0.22607038	     -0.04949383	     -0.00052182	     -0.19141668	     -0.05915504	      0.88289024	     -0.00023880	     -0.21316219	     -0.00000000	      0.00000003	     43.06284174
      0.22734966	     -0.04924949	     -0.00052240	     -0.19117147	     -0.05913837	      0.88289514	     -0.00023894	     -0.21308116	     -0.00000000	      0.00000003	     43.39809477
      0.22846668	     -0.04904116	     -0.00051989	     -0.19096242	     -0.05912390	      0.88289924	     -0.00023906	     -0.21301149	     -0.00000000	      0.00000002	     43.51393868
      0.22958369	     -0.04883803	     -0.00051917	     -0.19075849	     -0.05910951	      0.88290319	     -0.00023919	     -0.21294287	     -0.00000000	      0.00000002	     43.72847797
      0.23096800	     -0.04859279	     -0.00051694	     -0.19051224	     -0.05909180	      0.88290784	     -0.00023935	     -0.21285935	     -0.00000000	      0.00000002	     43.90601626
      0.23235231	     -0.04835629	     -0.00051687	     -0.19027462	     -0.05907423	      0.88291223	     -0.00023951	     -0.21277763	     -0.00000000	      0.00000002	     44.19216478
      0.23345552	     -0.04817571	     -0.00051478	     -0.19009317	     -0.05906033	      0.88291553	     -0.00023965	     -0.21271387	     -0.00000000	      0.00000002	     44.30277115
      0.23455872	     -0.04800131	     -0.00051439	     -0.18991783	     -0.05904652	      0.88291866	     -0.00023979	     -0.21265132	     -0.00000000	      0.00000002	     44.55943941
      0.23596302	     -0.04778493	     -0.00051259	     -0.18970025	     -0.05902910	      0.88292239	     -0.00023997	     -0.21257335	     -0.00000000	      0.00000002	     44.84954529
      0.23736731	     -0.04757508	     -0.00051303	     -0.18948909	     -0.05901184	      0.88292583	     -0.00024016	     -0.21249717	     -0.00000000	      0.00000002	     45.29904016
      0.23839973	     -0.04742536	     -0.00051090	     -0.18933844	     -0.05899926	      0.88292818	     -0.00024030	     -0.21244227	     -0.00000000	      0.00000002	     45.47299790
      0.23943215	     -0.04727917	     -0.00051056	     -0.18919126	     -0.05898678	      0.88293037	     -0.00024045	     -0.21238830	     -0.00000000	      0.00000001	     45.77928587
      0.24091905	     -0.04707494	     -0.00050900	     -0.18898560	     -0.05896898	      0.88293327	     -0.00024066	     -0.21231216	     -0.00000000	      0.00000001	     46.18392188
      0.24217324	     -0.04690844	     -0.00050852	     -0.18881783	     -0.05895413	      0.88293548	     -0.00024084	     -0.21224938	     -0.00000000	      0.00000001	     46.62035635
      0.24342743	     -0.04674376	     -0.00050642	     -0.18865190	     -0.05893943	      0.88293747	     -0.00024103	     -0.21218791	     -0.00000000	      0.00000001	     46.95153944
      0.24468162	     -0.04658601	     -0.00050703	     -0.18849280	     -0.05892490	      0.88293926	     -0.00024123	     -0.21212784	     -0.00000000	      0.00000001	     47.43093762
      0.24593581	     -0.04643247	     -0.00050470	     -0.18833796	     -0.05891052	      0.88294084	     -0.00024142	     -0.21206912	     -0.00000000	      0.00000001	     47.77448661
      0.24699537	     -0.04630502	     -0.00050545	     -0.18820932	     -0.05889851	      0.88294204	     -0.00024160	     -0.21202052	     -0.00000000	      0.00000001	     48.25200013
      0.24805492	     -0.04617970	     -0.00050413	     -0.18808285	     -0.05888662	      0.88294310	     -0.00024177	     -0.21197277	     -0.00000000	      0.00000001	     48.61749806
      0.24941193	     -0.04602280	     -0.00050360	     -0.18792443	     -0.05887157	      0.88294428	     -0.00024200	     -0.21191280	     -0.00000000	      0.00000001	     49.18962838
      0.25076893	     -0.04587156	     -0.00050097	     -0.18777170	     -0.05885672	      0.88294527	     -0.00024223	     -0.21185412	     -0.00000000	      0.00000000	     49.62563938
      0.25180141	     -0.04576292	     -0.00050123	     -0.18766184	     -0.05884557	      0.88294589	     -0.00024241	     -0.21181037	     -0.00000000	      0.00000000	     50.07379993
      0.25283388	     -0.04566205	     -0.00049980	     -0.18755978	     -0.05883454	      0.88294642	     -0.00024259	     -0.21176746	     -0.00000000	      0.00000000	     50.37862471
      0.25423217	     -0.04553923	     -0.00049925	     -0.18743530	     -0.05881980	      0.88294699	     -0.00024284	     -0.21171087	     -0.00000000	      0.00000000	     50.85920266
      0.25548785	     -0.04544397	     -0.00049747	     -0.18733856	     -0.05880676	      0.88294736	     -0.00024307	     -0.21166172	     -0.00000000	      0.00000000	     51.13640746
      0.25674352	     -0.04536452	     -0.00049827	     -0.18725755	     -0.05879391	      0.88294761	     -0.00024331	     -0.21161434	     -0.00000000	      0.00000000	     51.57184418
      0.25779658	     -0.04531172	     -0.00049654	     -0.18720349	     -0.05878328	      0.88294773	     -0.00024351	     -0.21157611	     -0.00000000	      0.00000000	     51.65603360
      0.25884964	     -0.04527256	     -0.00049668	     -0.18716302	     -0.05877278	      0.88294777	     -0.00024371	     -0.21153939	     -0.00000000	      0.00000000	     51.86697942
      0.26017063	     -0.04524314	     -0.00049563	     -0.18713198	     -0.05875981	      0.88294772	     -0.00024397	     -0.21149565	     -0.00000000	     -0.00000000	     51.92594303
      0.26149161	     -0.04523964	     -0.00049672	     -0.18712679	     -0.05874705	      0.88294755	     -0.00024423	     -0.21145480	     -0.00000000	     -0.00000000	     52.08120418
      0.26252798	     -0.04525524	     -0.00049542	     -0.18714113	     -0.05873719	      0.88294734	     -0.00024444	     -0.21142494	     -0.00000000	     -0.00000000	     51.89932496
      0.26356434	     -0.04528684	     -0.00049558	     -0.18717143	     -0.05872746	      0.88294705	     -0.00024465	     -0.21139711	     -0.00000000	     -0.00000000	     51.85574596
      0.26491780	     -0.04535050	     -0.00049296	     -0.18723349	     -0.05871495	      0.88294658	     -0.00024494	     -0.21136396	     -0.00000000	     -0.00000000	     51.57728387
      0.26627127	     -0.04543527	     -0.00049337	     -0.18731659	     -0.05870266	      0.88294598	     -0.00024522	     -0.21133456	     -0.00000000	     -0.00000000	     51.45732480
      0.26728385	     -0.04551393	     -0.00049235	     -0.18739404	     -0.05869360	      0.88294545	     -0.00024544	     -0.21131508	     -0.00000000	     -0.00000000	     51.03254853
      0.26829643	     -0.04560196	     -0.00049309	     -0.18748084	     -0.05868467	      0.88294484	     -0.00024566	     -0.21129769	     -0.00000000	     -0.00000000	     50.81364814
      0.26970701	     -0.04573707	     -0.00049290	     -0.18761430	     -0.05867243	      0.88294387	     -0.00024597	     -0.21127675	     -0.00000000	     -0.00000001	     50.34565784
      0.27111760	     -0.04588352	     -0.00049341	     -0.18775911	     -0.05866041	      0.88294275	     -0.00024629	     -0.21125937	     -0.00000000	     -0.00000001	     50.07269465
      0.27209758	     -0.04599234	     -0.00049252	     -0.18786686	     -0.05865219	      0.88294188	     -0.00024651	     -0.21124924	     -0.00000000	     -0.00000001	     49.51603566
      0.27307756	     -0.04610558	     -0.00049319	     -0.18797899	     -0.05864407	      0.88294093	     -0.00024673	     -0.21124061	     -0.00000000	     -0.00000001	     49.16293968
      0.27457921	     -0.04628683	     -0.00049289	     -0.18815862	     -0.05863184	      0.88293933	     -0.00024708	     -0.21123004	     -0.00000000	     -0.00000001	     48.47268388
      0.27582671	     -0.04644398	     -0.00049382	     -0.18831442	     -0.05862185	      0.88293786	     -0.00024738	     -0.21122351	     -0.00000000	     -0.00000001	     47.99831509
      0.27707421	     -0.04660664	     -0.00049304	     -0.18847581	     -0.05861203	      0.88293626	     -0.00024767	     -0.21121884	     -0.00000000	     -0.00000001	     47.28939015
      0.27832171	     -0.04677380	     -0.00049472	     -0.18864166	     -0.05860236	      0.88293453	     -0.00024797	     -0.21121588	     -0.00000000	     -0.00000001	     46.84279290
      0.27956921	     -0.04694527	     -0.00049368	     -0.18881192	     -0.05859285	      0.88293268	     -0.00024828	     -0.21121449	     -0.00000000	     -0.00000001	     46.02401793
      0.28062780	     -0.04709318	     -0.00049554	     -0.18895876	     -0.05858489	      0.88293102	     -0.00024854	     -0.21121445	     -0.00000000	     -0.00000001	     45.64553736
      0.28168639	     -0.04724334	     -0.00049551	     -0.18910792	     -0.05857704	      0.88292927	     -0.00024880	     -0.21121539	     -0.00000000	     -0.00000001	     45.04219122
      0.28305146	     -0.04743955	     -0.00049674	     -0.18930282	     -0.05856708	      0.88292688	     -0.00024914	     -0.21121793	     -0.00000000	     -0.00000001	     44.43354040
      0.28441653	     -0.04763830	     -0.00049626	     -0.18950036	     -0.05855727	      0.88292436	     -0.00024948	     -0.21122187	     -0.00000000	     -0.00000001	     43.63562818
      0.28550380	     -0.04779785	     -0.00049801	     -0.18965891	     -0.05854959	      0.88292226	     -0.00024975	     -0.21122592	     -0.00000000	     -0.00000001	     43.25770056
      0.28659107	     -0.04795845	     -0.00049799	     -0.18981857	     -0.05854200	      0.88292008	     -0.00025003	     -0.21123072	     -0.00000000	     -0.00000001	     42.68099853
      0.28796838	     -0.04816276	     -0.00049931	     -0.19002170	     -0.05853253	      0.88291721	     -0.00025038	     -0.21123779	     -0.00000000	     -0.00000001	     42.14204215
      0.28934569	     -0.04836700	     -0.00049785	     -0.19022487	     -0.05852322	      0.88291422	     -0.00025073	     -0.21124588	     -0.00000000	     -0.00000002	     41.40055388
      0.29040716	     -0.04852509	     -0.00049895	     -0.19038210	     -0.05851614	      0.88291184	     -0.00025100	     -0.21125276	     -0.00000000	     -0.00000002	     41.09216232
      0.29146864	     -0.04868340	     -0.00049816	     -0.19053962	     -0.05850915	      0.88290940	     -0.00025127	     -0.21126017	     -0.00000000	     -0.00000002	     40.59465396
      0.29290473	     -0.04889974	     -0.00049937	     -0.19075487	     -0.05849983	      0.88290601	     -0.00025164	     -0.21127094	     -0.00000000	     -0.00000002	     40.09440262
      0.29434083	     -0.04911546	     -0.00049886	     -0.19096958	     -0.05849066	      0.88290253	     -0.00025200	     -0.21128249	     -0.00000000	     -0.00000002	     39.40268719
      0.29538231	     -0.04927118	     -0.00050084	     -0.19112453	     -0.05848410	      0.88289995	     -0.00025227	     -0.21129128	     -0.00000000	     -0.00000002	     39.16345774
      0.29642378	     -0.04942597	     -0.00050106	     -0.19127863	     -0.05847762	      0.88289733	     -0.00025253	     -0.21130037	     -0.00000000	     -0.00000002	     38.73460161
      0.29792899	     -0.04964810	     -0.00050244	     -0.19149975	     -0.05846837	      0.88289349	     -0.00025291	     -0.21131398	     -0.00000000	     -0.00000002	     38.25427664
      0.29922020	     -0.04983684	     -0.00050244	     -0.19168771	     -0.05846055	      0.88289013	     -0.00025324	     -0.21132601	     -0.00000000	     -0.00000002	     37.70831693
      0.30051141	     -0.05002397	     -0.00050429	     -0.19187403	     -0.05845283	      0.88288674	     -0.00025356	     -0.21133833	     -0.00000000	     -0.00000002	     37.39076376
      0.30180261	     -0.05020911	     -0.00050376	     -0.19205844	     -0.05844522	      0.88288331	     -0.00025388	     -0.21135086	     -0.00000000	     -0.00000002	     36.78960544
      0.30309382	     -0.05039241	     -0.00050599	     -0.19224099	     -0.05843769	      0.88287985	     -0.00025419	     -0.21136356	     -0.00000000	     -0.00000002	     36.56720338
      0.30419528	     -0.05054698	     -0.00050475	     -0.19239502	     -0.05843135	      0.88287689	     -0.00025446	     -0.21137449	     -0.00000000	     -0.00000002	     36.01910218
      0.30529673	     -0.05070134	     -0.00050594	     -0.19254879	     -0.05842506	      0.88287391	     -0.00025473	     -0.21138548	     -0.00000000	     -0.00000002	     35.72415076
      0.30671018	     -0.05089718	     -0.00050637	     -0.19274394	     -0.05841709	      0.88287008	     -0.00025506	     -0.21139960	     -0.00000000	     -0.00000002	     35.19709317
      0.30812362	     -0.05109011	     -0.00050857	     -0.19293616	     -0.05840921	      0.88286625	     -0.00025539	     -0.21141370	     -0.00000000	     -0.00000002	     34.89422961
      0.30925527	     -0.05124231	     -0.00050805	     -0.19308788	     -0.05840298	      0.88286318	     -0.00025566	     -0.21142494	     -0.00000000	     -0.00000002	     34.37560586
      0.31038691	     -0.05139280	     -0.00050905	     -0.19323787	     -0.05839679	      0.88286012	     -0.00025592	     -0.21143611	     -0.00000000	     -0.00000002	     34.08730491
      0.31181373	     -0.05158008	     -0.00050910	     -0.19342457	     -0.05838908	      0.88285628	     -0.00025624	     -0.21145007	     -0.00000000	     -0.00000002	     33.56578786
      0.31324055	     -0.05176502	     -0.00051149	     -0.19360891	     -0.05838145	      0.88285246	     -0.00025655	     -0.21146385	     -0.00000000	     -0.00000002	     33.29944066
      0.31434344	     -0.05190557	     -0.00051095	     -0.19374908	     -0.05837560	      0.88284953	     -0.00025679	     -0.21147437	     -0.00000000	     -0.00000002	     32.79681686
      0.31544633	     -0.05204428	     -0.00051220	     -0.19388737	     -0.05836980	      0.88284662	     -0.00025702	     -0.21148475	     -0.00000000	     -0.00000002	     32.52172121
      0.31693442	     -0.05222812	     -0.00051261	     -0.19407072	     -0.05836204	      0.88284273	     -0.00025733	     -0.21149850	     -0.00000000	     -0.00000002	     32.01717903
      0.31842251	     -0.05240824	     -0.00051482	     -0.19425033	     -0.05835436	      0.88283888	     -0.00025763	     -0.21151192	     -0.00000000	     -0.00000002	     31.75455831
      0.31950429	     -0.05253643	     -0.00051399	     -0.19437823	     -0.05834882	      0.88283612	     -0.00025785	     -0.21152146	     -0.00000000	     -0.00000002	     31.27141794
      0.32058607	     -0.05266244	     -0.00051480	     -0.19450392	     -0.05834331	      0.88283339	     -0.00025805	     -0.21153079	     -0.00000000	     -0.00000002	     31.01022569
      0.32214565	     -0.05283955	     -0.00051459	     -0.19468065	     -0.05833543	      0.88282950	     -0.00025834	     -0.21154385	     -0.00000000	     -0.00000002	     30.52281999
      0.32348046	     -0.05298637	     -0.00051530	     -0.19482713	     -0.05832874	      0.88282623	     -0.00025858	     -0.21155467	     -0.00000000	     -0.00000002	     30.25759802
      0.32481528	     -0.05312964	     -0.00051419	     -0.19497014	     -0.05832209	      0.88282301	     -0.00025882	     -0.21156514	     -0.00000000	     -0.00000002	     29.76927482
      0.32615010	     -0.05326880	     -0.00051520	     -0.19510900	     -0.05831549	      0.88281984	     -0.00025904	     -0.21157527	     -0.00000000	     -0.00000002	     29.59062124
      0.32748492	     -0.05340348	     -0.00051311	     -0.19524348	     -0.05830892	      0.88281673	     -0.00025925	     -0.21158504	     -0.00000000	     -0.00000002	     29.04967113
      0.32864160	     -0.05351669	     -0.00051390	     -0.19535646	     -0.05830326	      0.88281408	     -0.00025943	     -0.21159320	     -0.00000000	     -0.00000002	     28.93842546
      0.32979828	     -0.05362639	     -0.00051260	     -0.19546601	     -0.05829763	      0.88281147	     -0.00025959	     -0.21160108	     -0.00000000	     -0.00000002	     28.57669096
      0.33124146	     -0.05375851	     -0.00051221	     -0.19559792	     -0.05829064	      0.88280829	     -0.00025979	     -0.21161053	     -0.00000000	     -0.00000001	     28.34273210
      0.33268463	     -0.05388553	     -0.00050987	     -0.19572481	     -0.05828368	      0.88280517	     -0.00025998	     -0.21161956	     -0.00000000	     -0.00000001	     27.85385232
      0.33386828	     -0.05398656	     -0.00051005	     -0.19582568	     -0.05827799	      0.88280266	     -0.00026013	     -0.21162668	     -0.00000000	     -0.00000001	     27.78760869
      0.33505194	     -0.05408497	     -0.00050827	     -0.19592400	     -0.05827233	      0.88280020	     -0.00026026	     -0.21163358	     -0.00000000	     -0.00000001	     27.43307528
      0.33650576	     -0.05420284	     -0.00050744	     -0.19604173	     -0.05826540	      0.88279725	     -0.00026042	     -0.21164183	     -0.00000000	     -0.00000001	     27.25964547
      0.33795958	     -0.05431908	     -0.00050459	     -0.19615791	     -0.05825850	      0.88279436	     -0.00026056	     -0.21164991	     -0.00000000	     -0.00000001	     26.74018060
      0.33911662	     -0.05441213	     -0.00050473	     -0.19625084	     -0.05825302	      0.88279212	     -0.00026067	     -0.21165635	     -0.00000000	     -0.00000001	     26.73830016
      0.34027366	     -0.05450573	     -0.00050304	     -0.19634439	     -0.05824756	      0.88278991	     -0.00026076	     -0.21166288	     -0.00000000	     -0.00000001	     26.40802411
      0.34177883	     -0.05462746	     -0.00050197	     -0.19646604	     -0.05824048	      0.88278712	     -0.00026087	     -0.21167165	     -0.00000000	     -0.00000001	     26.24565696
      0.34328400	     -0.05474645	     -0.00049859	     -0.19658503	     -0.05823341	      0.88278439	     -0.00026097	     -0.21168079	     -0.00000000	     -0.00000001	     25.71915016
      0.34441894	     -0.05483320	     -0.00049807	     -0.19667175	     -0.05822809	      0.88278237	     -0.00026103	     -0.21168790	     -0.00000000	     -0.00000001	     25.78955350
      0.34555387	     -0.05491627	     -0.00049557	     -0.19675484	     -0.05822278	      0.88278039	     -0.00026108	     -0.21169517	     -0.00000000	     -0.00000001	     25.50566420
      0.34712044	     -0.05502375	     -0.00049296	     -0.19686235	     -0.05821547	      0.88277772	     -0.00026114	     -0.21170536	     -0.00000000	     -0.00000001	     25.37386061
      0.34868702	     -0.05512073	     -0.00048802	     -0.19695945	     -0.05820816	      0.88277512	     -0.00026119	     -0.21171557	     -0.00000000	     -0.00000001	     24.83280216
      0.34978362	     -0.05518244	     -0.00048667	     -0.19702119	     -0.05820305	      0.88277333	     -0.00026121	     -0.21172263	     -0.00000000	     -0.00000001	     24.94667633
      0.35088021	     -0.05523937	     -0.00048350	     -0.19707822	     -0.05819794	      0.88277157	     -0.00026122	     -0.21172955	     -0.00000000	     -0.00000001	     24.69413278
      0.35254445	     -0.05531782	     -0.00047949	     -0.19715681	     -0.05819020	      0.88276895	     -0.00026122	     -0.21173975	     -0.00000000	     -0.00000001	     24.52631019
      0.35393318	     -0.05537677	     -0.00047506	     -0.19721591	     -0.05818374	      0.88276682	     -0.00026121	     -0.21174795	     -0.00000000	     -0.00000001	     24.16207712
      0.35532190	     -0.05543031	     -0.00047237	     -0.19726957	     -0.05817728	      0.88276473	     -0.00026118	     -0.21175584	     -0.00000000	     -0.00000001	     24.17900537
      0.35671063	     -0.05547843	     -0.00046739	     -0.19731788	     -0.05817081	      0.88276269	     -0.00026115	     -0.21176341	     -0.00000000	     -0.00000001	     23.72649583
      0.35794612	     -0.05551759	     -0.00046546	     -0.19735714	     -0.05816506	      0.88276091	     -0.00026110	     -0.21176990	     -0.00000000	     -0.00000001	     23.81813724
      0.35918161	     -0.05555341	     -0.00046160	     -0.19739312	     -0.05815931	      0.88275916	     -0.00026105	     -0.21177614	     -0.00000000	     -0.00000001	     23.52445969
      0.36041711	     -0.05558624	     -0.00045910	     -0.19742608	     -0.05815356	      0.88275745	     -0.00026099	     -0.21178215	     -0.00000000	     -0.00000001	     23.48730255
      0.36203031	     -0.05562480	     -0.00045456	     -0.19746485	     -0.05814604	      0.88275527	     -0.00026090	     -0.21178964	     -0.00000000	     -0.00000001	     23.20095626
      0.36329383	     -0.05565203	     -0.00045279	     -0.19749220	     -0.05814015	      0.88275361	     -0.00026082	     -0.21179524	     -0.00000000	     -0.00000001	     23.28316580
      0.36455735	     -0.05567674	     -0.00044937	     -0.19751709	     -0.05813425	      0.88275198	     -0.00026072	     -0.21180060	     -0.00000000	     -0.00000001	     23.06526479
      0.36582088	     -0.05569934	     -0.00044736	     -0.19753983	     -0.05812835	      0.88275039	     -0.00026062	     -0.21180574	     -0.00000000	     -0.00000001	     23.07860136
      0.36741083	     -0.05572479	     -0.00044347	     -0.19756550	     -0.05812091	      0.88274844	     -0.00026048	     -0.21181190	     -0.00000000	     -0.00000001	     22.86190844
      0.36865448	     -0.05574266	     -0.00044234	     -0.19758349	     -0.05811509	      0.88274695	     -0.00026036	     -0.21181651	     -0.00000000	     -0.00000001	     22.97775997
      0.36989814	     -0.05575875	     -0.00043954	     -0.19759975	     -0.05810927	      0.88274550	     -0.00026024	     -0.21182092	     -0.00000000	     -0.00000001	     22.82171321
      0.37114179	     -0.05577341	     -0.00043797	     -0.19761455	     -0.05810343	      0.88274409	     -0.00026010	     -0.21182517	     -0.00000000	     -0.00000001	     22.84780774
      0.37279917	     -0.05579063	     -0.00043459	     -0.19763200	     -0.05809565	      0.88274226	     -0.00025991	     -0.21183060	     -0.00000000	     -0.00000001	     22.68629300
      0.37403615	     -0.05580197	     -0.00043382	     -0.19764346	     -0.05808983	      0.88274093	     -0.00025976	     -0.21183448	     -0.00000000	     -0.00000001	     22.80711268
      0.37527313	     -0.05581190	     -0.00043143	     -0.19765357	     -0.05808401	      0.88273964	     -0.00025960	     -0.21183824	     -0.00000000	     -0.00000001	     22.68699873
      0.37677869	     -0.05582263	     -0.00043016	     -0.19766446	     -0.05807691	      0.88273812	     -0.00025939	     -0.21184266	     -0.00000000	     -0.00000001	     22.77075556
      0.37812154	     -0.05583085	     -0.00042738	     -0.19767288	     -0.05807057	      0.88273680	     -0.00025920	     -0.21184649	     -0.00000000	     -0.00000001	     22.60176482
      0.37946439	     -0.05583807	     -0.00042685	     -0.19768024	     -0.05806422	      0.88273551	     -0.00025900	     -0.21185022	     -0.00000000	     -0.00000001	     22.73605992
      0.38080725	     -0.05584401	     -0.00042410	     -0.19768639	     -0.05805786	      0.88273427	     -0.00025879	     -0.21185387	     -0.00000000	     -0.00000001	     22.56195334
      0.38215010	     -0.05584896	     -0.00042373	     -0.19769148	     -0.05805150	      0.88273307	     -0.00025857	     -0.21185745	     -0.00000000	     -0.00000001	     22.70830476
      0.38349295	     -0.05585272	     -0.00042091	     -0.19769545	     -0.05804512	      0.88273190	     -0.00025835	     -0.21186098	     -0.00000000	     -0.00000001	     22.52551893
      0.38483581	     -0.05585570	     -0.00042065	     -0.19769856	     -0.05803874	      0.88273077	     -0.00025812	     -0.21186446	     -0.00000000	     -0.00000001	     22.68002990
      0.38617866	     -0.05585768	     -0.00041777	     -0.19770076	     -0.05803235	      0.88272967	     -0.00025788	     -0.21186791	     -0.00000000	     -0.00000001	     22.48870430
      0.38752151	     -0.05585907	     -0.00041783	     -0.19770228	     -0.05802595	      0.88272861	     -0.00025764	     -0.21187136	     -0.00000000	     -0.00000001	     22.65127089
      0.38886436	     -0.05586021	     -0.00041504	     -0.19770363	     -0.05801954	      0.88272759	     -0.00025739	     -0.21187484	     -0.00000000	     -0.00000001	     22.45233210
      0.39020722	     -0.05586125	     -0.00041527	     -0.19770479	     -0.05801312	      0.88272660	     -0.00025713	     -0.21187836	     -0.00000000	     -0.00000000	     22.62582886
      0.39155007	     -0.05586181	     -0.00041239	     -0.19770557	     -0.05800670	      0.88272565	     -0.00025687	     -0.21188193	     -0.00000000	     -0.00000000	     22.42491740
      0.39289292	     -0.05586221	     -0.00041277	     -0.19770609	     -0.05800026	      0.88272473	     -0.00025660	     -0.21188556	     -0.00000000	     -0.00000000	     22.61216972
      0.39423578	     -0.05586170	     -0.00040980	     -0.19770579	     -0.05799382	      0.88272385	     -0.00025633	     -0.21188925	     -0.00000000	     -0.00000000	     22.41085324
      0.39557863	     -0.05586091	     -0.00041038	     -0.19770513	     -0.05798738	      0.88272299	     -0.00025605	     -0.21189297	     -0.00000000	     -0.00000000	     22.61122687
      0.39678435	     -0.05586017	     -0.00040801	     -0.19770457	     -0.05798158	      0.88272226	     -0.00025580	     -0.21189636	     -0.00000000	     -0.00000000	     22.44763764
      0.39799007	     -0.05586002	     -0.00040770	     -0.19770455	     -0.05797578	      0.88272155	     -0.00025555	     -0.21189981	     -0.00000000	     -0.00000000	     22.52142938
      0.39945798	     -0.05585914	     -0.00040610	     -0.19770385	     -0.05796871	      0.88272073	     -0.00025524	     -0.21190411	     -0.00000000	     -0.00000000	     22.45372079
      0.40092589	     -0.05585893	     -0.00040691	     -0.19770377	     -0.05796163	      0.88271995	     -0.00025492	     -0.21190862	     -0.00000000	     -0.00000000	     22.58947480
      0.40215518	     -0.05585961	     -0.00040539	     -0.19770460	     -0.05795570	      0.88271933	     -0.00025466	     -0.21191258	     -0.00000000	     -0.00000000	     22.45979630
      0.40338447	     -0.05586040	     -0.00040543	     -0.19770551	     -0.05794977	      0.88271873	     -0.00025439	     -0.21191672	     -0.00000000	     -0.00000000	     22.53776164
      0.40461375	     -0.05586201	     -0.00040426	     -0.19770728	     -0.05794383	      0.88271817	     -0.00025412	     -0.21192106	     -0.00000000	     -0.00000000	     22.49998622
      0.40629817	     -0.05586552	     -0.00040401	     -0.19771095	     -0.05793568	      0.88271744	     -0.00025375	     -0.21192732	     -0.00000000	     -0.00000000	     22.59378925
      0.40754285	     -0.05586963	     -0.00040229	     -0.19771522	     -0.05792965	      0.88271694	     -0.00025348	     -0.21193220	     -0.00000000	     -0.00000000	     22.49423779
      0.40878753	     -0.05587518	     -0.00040237	     -0.19772090	     -0.05792363	      0.88271648	     -0.00025321	     -0.21193731	     -0.00000000	     -0.00000000	     22.56696145
      0.41029304	     -0.05588192	     -0.00040067	     -0.19772782	     -0.05791633	      0.88271595	     -0.00025289	     -0.21194378	     -0.00000000	     -0.00000000	     22.51259040
      0.41162652	     -0.05588709	     -0.00040064	     -0.19773312	     -0.05790986	      0.88271552	     -0.00025260	     -0.21194973	     -0.00000000	     -0.00000000	     22.61871389
      0.41296000	     -0.05589115	     -0.00039842	     -0.19773738	     -0.05790339	      0.88271512	     -0.00025232	     -0.21195581	     -0.00000000	     -0.00000000	     22.53414723
      0.41429347	     -0.05589352	     -0.00039841	     -0.19773989	     -0.05789692	      0.88271476	     -0.00025204	     -0.21196197	     -0.00000000	     -0.00000000	     22.66866759
      0.41562695	     -0.05589344	     -0.00039642	     -0.19774000	     -0.05789044	      0.88271444	     -0.00025177	     -0.21196813	     -0.00000000	     -0.00000000	     22.60926034
      0.41696042	     -0.05589090	     -0.00039669	     -0.19773759	     -0.05788395	      0.88271414	     -0.00025150	     -0.21197420	     -0.00000000	     -0.00000000	     22.75107929
      0.41829390	     -0.05588611	     -0.00039505	     -0.19773299	     -0.05787747	      0.88271389	     -0.00025124	     -0.21198012	     -0.00000000	     -0.00000000	     22.70568545
      0.41962738	     -0.05587949	     -0.00039569	     -0.19772649	     -0.05787097	      0.88271366	     -0.00025099	     -0.21198585	     -0.00000000	     -0.00000000	     22.84094352
      0.42096085	     -0.05587100	     -0.00039444	     -0.19771818	     -0.05786448	      0.88271348	     -0.00025074	     -0.21199133	     -0.00000000	     -0.00000000	     22.81157451
      0.42229433	     -0.05586047	     -0.00039539	     -0.19770776	     -0.05785798	      0.88271333	     -0.00025050	     -0.21199653	     -0.00000000	     -0.00000000	     22.94619988
      0.42362780	     -0.05584725	     -0.00039437	     -0.19769471	     -0.05785147	      0.88271322	     -0.00025027	     -0.21200141	     -0.00000000	     -0.00000000	     22.94347713
      0.42496128	     -0.05583146	     -0.00039543	     -0.19767903	     -0.05784496	      0.88271314	     -0.00025005	     -0.21200588	     -0.00000000	     -0.00000000	     23.08057047
      0.42629476	     -0.05581320	     -0.00039443	     -0.19766093	     -0.05783845	      0.88271311	     -0.00024984	     -0.21200990	     -0.00000000	     -0.00000000	     23.10761452
      0.42762823	     -0.05579168	     -0.00039569	     -0.19763951	     -0.05783194	      0.88271312	     -0.00024964	     -0.21201340	     -0.00000000	      0.00000000	     23.26000439
      0.42896171	     -0.05576649	     -0.00039514	     -0.19761447	     -0.05782542	      0.88271317	     -0.00024945	     -0.21201631	     -0.00000000	      0.00000000	     23.32914955
      0.43029518	     -0.05573763	     -0.00039682	     -0.19758570	     -0.05781891	      0.88271327	     -0.00024927	     -0.21201856	     -0.00000000	      0.00000000	     23.48789976
      0.43162866	     -0.05570431	     -0.00039628	     -0.19755251	     -0.05781239	      0.88271341	     -0.00024910	     -0.21202008	     -0.00000000	      0.00000000	     23.57824750
      0.43296214	     -0.05566837	     -0.00039804	     -0.19751665	     -0.05780587	      0.88271361	     -0.00024894	     -0.21202082	     -0.00000000	      0.00000000	     23.73420622
      0.43429561	     -0.05563071	     -0.00039788	     -0.19747910	     -0.05779935	      0.88271385	     -0.00024880	     -0.21202078	     -0.00000000	      0.00000000	     23.84044903
      0.43562909	     -0.05559119	     -0.00040001	     -0.19743963	     -0.05779283	      0.88271414	     -0.00024867	     -0.21201998	     -0.00000000	      0.00000000	     23.99096149
      0.43696256	     -0.05555084	     -0.00040000	     -0.19739938	     -0.05778632	      0.88271449	     -0.00024855	     -0.21201842	     -0.00000000	      0.00000000	     24.10490440
      0.43829604	     -0.05551180	     -0.00040250	     -0.19736037	     -0.05777981	      0.88271489	     -0.00024845	     -0.21201618	     -0.00000000	      0.00000000	     24.22983892
      0.43962952	     -0.05547476	     -0.00040294	     -0.19732340	     -0.05777330	      0.88271535	     -0.00024836	     -0.21201333	     -0.00000000	      0.00000000	     24.34158431
      0.44096299	     -0.05543965	     -0.00040610	     -0.19728826	     -0.05776679	      0.88271586	     -0.00024829	     -0.21200997	     -0.00000000	      0.00000000	     24.45153270
      0.44229647	     -0.05540698	     -0.00040710	     -0.19725564	     -0.05776029	      0.88271643	     -0.00024822	     -0.21200619	     -0.00000000	      0.00000000	     24.54793562
      0.44362995	     -0.05537663	     -0.00041088	     -0.19722524	     -0.05775380	      0.88271705	     -0.00024818	     -0.21200207	     -0.00000000	      0.00000000	     24.64394974
      0.44496342	     -0.05534693	     -0.00041200	     -0.19719556	     -0.05774732	      0.88271773	     -0.00024814	     -0.21199761	     -0.00000000	      0.00000000	     24.75416246
      0.44629690	     -0.05531860	     -0.00041604	     -0.19716717	     -0.05774084	      0.88271846	     -0.00024812	     -0.21199281	     -0.00000000	      0.00000000	     24.83479044
      0.44763037	     -0.05529176	     -0.00041707	     -0.19714035	     -0.05773437	      0.88271924	     -0.00024812	     -0.21198769	     -0.00000000	      0.00000000	     24.92170678
      0.44896385	     -0.05526679	     -0.00042105	     -0.19711530	     -0.05772790	      0.88272007	     -0.00024813	     -0.21198227	     -0.00000000	      0.00000000	     24.98080366
      0.45029733	     -0.05524282	     -0.00042189	     -0.19709134	     -0.05772145	      0.88272095	     -0.00024815	     -0.21197657	     -0.00000000	      0.00000000	     25.07244879
      0.45163080	     -0.05522052	     -0.00042623	     -0.19706896	     -0.05771500	      0.88272187	     -0.00024819	     -0.21197060	     -0.00000000	      0.00000000	     25.12538750
      0.45296428	     -0.05520122	     -0.00042710	     -0.19704966	     -0.05770857	      0.88272284	     -0.00024824	     -0.21196442	     -0.00000000	      0.00000001	     25.18100996
      0.45415662	     -0.05518571	     -0.00043089	     -0.19703406	     -0.05770282	      0.88272374	     -0.00024830	     -0.21195875	     -0.00000000	      0.00000001	     25.20618758
      0.45534896	     -0.05517085	     -0.00043241	     -0.19701917	     -0.05769708	      0.88272467	     -0.00024836	     -0.21195296	     -0.00000000	      0.00000001	     25.24128051
      0.45680658	     -0.05515282	     -0.00043554	     -0.19700108	     -0.05769008	      0.88272585	     -0.00024846	     -0.21194569	     -0.00000000	      0.00000001	     25.28979748
      0.45826420	     -0.05513421	     -0.00043657	     -0.19698246	     -0.05768309	      0.88272707	     -0.00024858	     -0.21193818	     -0.00000000	      0.00000001	     25.34078847
      0.45947863	     -0.05511878	     -0.00043975	     -0.19696695	     -0.05767727	      0.88272811	     -0.00024869	     -0.21193170	     -0.00000000	      0.00000001	     25.38113827
      0.46069306	     -0.05510315	     -0.00044097	     -0.19695129	     -0.05767146	      0.88272918	     -0.00024881	     -0.21192503	     -0.00000000	      0.00000001	     25.41555592
      0.46215523	     -0.05508310	     -0.00044384	     -0.19693117	     -0.05766448	      0.88273049	     -0.00024897	     -0.21191670	     -0.00000000	      0.00000001	     25.47303401
      0.46361740	     -0.05506340	     -0.00044456	     -0.19691146	     -0.05765752	      0.88273183	     -0.00024914	     -0.21190803	     -0.00000000	      0.00000001	     25.51003865
      0.46478687	     -0.05504851	     -0.00044763	     -0.19689648	     -0.05765195	      0.88273292	     -0.00024930	     -0.21190088	     -0.00000000	      0.00000001	     25.54429469
      0.46595633	     -0.05503335	     -0.00044868	     -0.19688129	     -0.05764640	      0.88273402	     -0.00024946	     -0.21189356	     -0.00000000	      0.00000001	     25.57119624
      0.46747413	     -0.05501262	     -0.00045119	     -0.19686048	     -0.05763921	      0.88273547	     -0.00024969	     -0.21188376	     -0.00000000	      0.00000001	     25.63137763
      0.46899193	     -0.05499003	     -0.00045140	     -0.19683788	     -0.05763203	      0.88273693	     -0.00024993	     -0.21187360	     -0.00000000	      0.00000001	     25.68095528
      0.47012260	     -0.05497250	     -0.00045389	     -0.19682028	     -0.05762669	      0.88273804	     -0.00025012	     -0.21186576	     -0.00000000	      0.00000001	     25.72746981
      0.47125326	     -0.05495396	     -0.00045446	     -0.19680171	     -0.05762137	      0.88273915	     -0.00025032	     -0.21185769	     -0.00000000	      0.00000001	     25.76576641
      0.47283975	     -0.05492613	     -0.00045619	     -0.19677381	     -0.05761391	      0.88274071	     -0.00025062	     -0.21184595	     -0.00000000	      0.00000001	     25.84175121
      0.47442623	     -0.05489631	     -0.00045552	     -0.19674399	     -0.05760647	      0.88274229	     -0.00025094	     -0.21183368	     -0.00000000	      0.00000001	     25.90112605
      0.47549974	     -0.05487522	     -0.00045738	     -0.19672282	     -0.05760145	      0.88274336	     -0.00025116	     -0.21182509	     -0.00000000	      0.00000001	     25.95144799
      0.47657324	     -0.05485335	     -0.00045732	     -0.19670094	     -0.05759643	      0.88274444	     -0.00025140	     -0.21181624	     -0.00000000	      0.00000001	     25.99214009
      0.47828184	     -0.05481776	     -0.00045794	     -0.19666529	     -0.05758848	      0.88274616	     -0.00025178	     -0.21180168	     -0.00000000	      0.00000001	     26.07735995
      0.47966738	     -0.05478878	     -0.00045728	     -0.19663628	     -0.05758204	      0.88274755	     -0.00025211	     -0.21178944	     -0.00000000	      0.00000001	     26.12493615
      0.48105292	     -0.05475872	     -0.00045812	     -0.19660615	     -0.05757562	      0.88274895	     -0.00025246	     -0.21177686	     -0.00000000	      0.00000001	     26.22144565
      0.48243846	     -0.05472740	     -0.00045647	     -0.19657484	     -0.05756922	      0.88275035	     -0.00025281	     -0.21176389	     -0.00000000	      0.00000001	     26.27370766
      0.48365856	     -0.05469924	     -0.00045750	     -0.19654660	     -0.05756360	      0.88275158	     -0.00025314	     -0.21175217	     -0.00000000	      0.00000001	     26.36953027
      0.48487867	     -0.05466981	     -0.00045640	     -0.19651716	     -0.05755799	      0.88275281	     -0.00025347	     -0.21174015	     -0.00000000	      0.00000001	     26.42898188
      0.48609877	     -0.05463921	     -0.00045639	     -0.19648651	     -0.05755239	      0.88275405	     -0.00025382	     -0.21172783	     -0.00000000	      0.00000001	     26.51563506
      0.48771204	     -0.05459715	     -0.00045463	     -0.19644442	     -0.05754502	      0.88275567	     -0.00025430	     -0.21171105	     -0.00000000	      0.00000001	     26.60346175
      0.48895316	     -0.05456200	     -0.00045472	     -0.19640921	     -0.05753936	      0.88275692	     -0.00025468	     -0.21169774	     -0.00000000	      0.00000001	     26.72219652
      0.49019428	     -0.05452322	     -0.00045298	     -0.19637041	     -0.05753372	      0.88275816	     -0.00025507	     -0.21168404	     -0.00000000	      0.00000001	     26.79862390
      0.49143540	     -0.05448255	     -0.00045234	     -0.19632970	     -0.05752810	      0.88275941	     -0.00025547	     -0.21166993	     -0.00000000	      0.00000001	     26.90789515
      0.49302972	     -0.05442733	     -0.00044997	     -0.19627446	     -0.05752090	      0.88276100	     -0.00025600	     -0.21165119	     -0.00000000	      0.00000001	     27.03517528
      0.49424536	     -0.05438348	     -0.00045009	     -0.19623053	     -0.05751542	      0.88276221	     -0.00025642	     -0.21163644	     -0.00000000	      0.00000001	     27.17256978
      0.49546100	     -0.05433915	     -0.00044849	     -0.19618616	     -0.05750997	      0.88276343	     -0.00025685	     -0.21162129	     -0.00000000	      0.00000001	     27.25769089
      0.49693460	     -0.05428628	     -0.00044826	     -0.19613319	     -0.05750338	      0.88276490	     -0.00025739	     -0.21160249	     -0.00000000	      0.00000001	     27.40531375
      0.49825629	     -0.05424013	     -0.00044638	     -0.19608699	     -0.05749749	      0.88276621	     -0.00025789	     -0.21158529	     -0.00000000	      0.00000001	     27.48389424
      0.49957797	     -0.05419503	     -0.00044668	     -0.19604177	     -0.05749163	      0.88276753	     -0.00025840	     -0.21156783	     -0.00000000	      0.00000001	     27.63167742
      0.50089965	     -0.05414961	     -0.00044418	     -0.19599630	     -0.05748579	      0.88276885	     -0.00025892	     -0.21155012	     -0.00000000	      0.00000001	     27.70047535
      0.50222133	     -0.05410501	     -0.00044397	     -0.19595159	     -0.05747997	      0.88277016	     -0.00025946	     -0.21153219	     -0.00000000	      0.00000001	     27.84713828
      0.50354302	     -0.05406264	     -0.00044086	     -0.19590918	     -0.05747417	      0.88277148	     -0.00026001	     -0.21151408	     -0.00000000	      0.00000001	     27.89070442
      0.50486470	     -0.05402308	     -0.00044066	     -0.19586950	     -0.05746840	      0.88277279	     -0.00026057	     -0.21149587	     -0.00000000	      0.00000001	     28.04024380
      0.50618638	     -0.05398615	     -0.00043719	     -0.19583253	     -0.05746265	      0.88277411	     -0.00026115	     -0.21147763	     -0.00000001	      0.00000001	     28.06691055
      0.50750807	     -0.05395280	     -0.00043727	     -0.19579904	     -0.05745692	      0.88277541	     -0.00026175	     -0.21145942	     -0.00000001	      0.00000001	     28.22701266
      0.50867913	     -0.05392732	     -0.00043443	     -0.19577351	     -0.05745187	      0.88277657	     -0.00026229	     -0.21144338	     -0.00000001	      0.00000001	     28.21821135
      0.50985019	     -0.05390587	     -0.00043374	     -0.19575194	     -0.05744684	      0.88277772	     -0.00026283	     -0.21142749	     -0.00000001	      0.00000001	     28.30343247
      0.51129518	     -0.05388476	     -0.00043150	     -0.19573074	     -0.05744066	      0.88277912	     -0.00026353	     -0.21140819	     -0.00000001	      0.00000001	     28.33882282
      0.51274018	     -0.05386930	     -0.00043114	     -0.19571513	     -0.05743450	      0.88278051	     -0.00026424	     -0.21138927	     -0.00000001	      0.00000001	     28.46228262
      0.51393075	     -0.05386018	     -0.00042848	     -0.19570595	     -0.05742945	      0.88278164	     -0.00026483	     -0.21137402	     -0.00000001	      0.00000001	     28.43655765
      0.51512133	     -0.05385389	     -0.00042773	     -0.19569955	     -0.05742441	      0.88278276	     -0.00026544	     -0.21135906	     -0.00000001	      0.00000001	     28.51247353
      0.51657457	     -0.05384936	     -0.00042531	     -0.19569495	     -0.05741829	      0.88278409	     -0.00026620	     -0.21134120	     -0.00000001	      0.00000001	     28.52544477
      0.51802781	     -0.05384786	     -0.00042500	     -0.19569331	     -0.05741220	      0.88278538	     -0.00026698	     -0.21132375	     -0.00000001	      0.00000001	     28.65760303
      0.51917626	     -0.05384849	     -0.00042233	     -0.19569390	     -0.05740740	      0.88278638	     -0.00026761	     -0.21131023	     -0.00000001	      0.00000001	     28.59595177
      0.52032471	     -0.05385073	     -0.00042153	     -0.19569607	     -0.05740261	      0.88278735	     -0.00026824	     -0.21129692	     -0.00000001	      0.00000001	     28.64971429
      0.52183599	     -0.05385594	     -0.00041925	     -0.19570121	     -0.05739633	      0.88278858	     -0.00026910	     -0.21127973	     -0.00000001	      0.00000001	     28.64014264
      0.52334728	     -0.05386381	     -0.00041906	     -0.19570897	     -0.05739007	      0.88278976	     -0.00026997	     -0.21126287	     -0.00000001	      0.00000001	     28.76311057
      0.52446054	     -0.05387113	     -0.00041657	     -0.19571627	     -0.05738548	      0.88279058	     -0.00027063	     -0.21125066	     -0.00000001	      0.00000000	     28.66750498
      0.52557380	     -0.05387984	     -0.00041601	     -0.19572492	     -0.05738089	      0.88279137	     -0.00027129	     -0.21123863	     -0.00000001	      0.00000000	     28.70015548
      0.52715666	     -0.05389421	     -0.00041418	     -0.19573924	     -0.05737438	      0.88279243	     -0.00027225	     -0.21122179	     -0.00000001	      0.00000000	     28.66926134
      0.52851379	     -0.05390827	     -0.00041391	     -0.19575322	     -0.05736882	      0.88279328	     -0.00027310	     -0.21120762	     -0.00000001	      0.00000000	     28.72450618
      0.52987091	     -0.05392374	     -0.00041180	     -0.19576868	     -0.05736326	      0.88279406	     -0.00027395	     -0.21119366	     -0.00000001	      0.00000000	     28.64168851
      0.53122803	     -0.05394078	     -0.00041209	     -0.19578564	     -0.05735772	      0.88279478	     -0.00027482	     -0.21117992	     -0.00000001	      0.00000000	     28.72800218
      0.53258515	     -0.05395901	     -0.00040938	     -0.19580389	     -0.05735218	      0.88279543	     -0.00027570	     -0.21116639	     -0.00000001	      0.00000000	     28.59026111
      0.53375562	     -0.05397572	     -0.00040985	     -0.19582054	     -0.05734742	      0.88279594	     -0.00027647	     -0.21115489	     -0.00000001	      0.00000000	     28.66667288
      0.53492609	     -0.05399324	     -0.00040813	     -0.19583807	     -0.05734265	      0.88279640	     -0.00027725	     -0.21114352	     -0.00000001	      0.00000000	     28.59529960
      0.53639272	     -0.05401638	     -0.00040705	     -0.19586119	     -0.05733669	      0.88279690	     -0.00027825	     -0.21112948	     -0.00000001	      0.00000000	     28.61538013
      0.53785934	     -0.05404048	     -0.00040400	     -0.19588535	     -0.05733073	      0.88279733	     -0.00027925	     -0.21111564	     -0.00000001	      0.00000000	     28.48904308
      0.53903266	     -0.05406047	     -0.00040385	     -0.19590532	     -0.05732597	      0.88279760	     -0.00028006	     -0.21110471	     -0.00000001	      0.00000000	     28.56050672
      0.54020599	     -0.05408090	     -0.00040185	     -0.19592580	     -0.05732121	      0.88279783	     -0.00028089	     -0.21109390	     -0.00000001	      0.00000000	     28.48448527
      0.54169810	     -0.05410753	     -0.00040073	     -0.19595245	     -0.05731515	      0.88279804	     -0.00028194	     -0.21108031	     -0.00000001	      0.00000000	     28.51059181
      0.54319022	     -0.05413492	     -0.00039761	     -0.19597993	     -0.05730910	      0.88279816	     -0.00028301	     -0.21106689	     -0.00000001	      0.00000000	     28.36684346
      0.54432098	     -0.05415627	     -0.00039765	     -0.19600129	     -0.05730450	      0.88279820	     -0.00028383	     -0.21105682	     -0.00000001	      0.00000000	     28.44444986
      0.54545173	     -0.05417805	     -0.00039585	     -0.19602313	     -0.05729991	      0.88279819	     -0.00028466	     -0.21104685	     -0.00000001	     -0.00000000	     28.37271647
      0.54701452	     -0.05420913	     -0.00039448	     -0.19605427	     -0.05729356	      0.88279810	     -0.00028581	     -0.21103320	     -0.00000001	     -0.00000000	     28.37989814
      0.54857730	     -0.05424125	     -0.00039113	     -0.19608653	     -0.05728719	      0.88279793	     -0.00028697	     -0.21101973	     -0.00000001	     -0.00000000	     28.21572507
      0.54966073	     -0.05426416	     -0.00039125	     -0.19610946	     -0.05728278	      0.88279775	     -0.00028778	     -0.21101049	     -0.00000001	     -0.00000000	     28.29720623
      0.55074416	     -0.05428624	     -0.00038984	     -0.19613162	     -0.05727836	      0.88279754	     -0.00028859	     -0.21100133	     -0.00000001	     -0.00000000	     28.23308495
      0.55241166	     -0.05432199	     -0.00038936	     -0.19616745	     -0.05727154	      0.88279713	     -0.00028986	     -0.21098744	     -0.00000001	     -0.00000000	     28.21284151
      0.55379097	     -0.05435287	     -0.00038823	     -0.19619842	     -0.05726589	      0.88279672	     -0.00029091	     -0.21097616	     -0.00000001	     -0.00000000	     28.09540198
      0.55517029	     -0.05438378	     -0.00038830	     -0.19622939	     -0.05726023	      0.88279626	     -0.00029197	     -0.21096506	     -0.00000001	     -0.00000000	     28.15177991
      0.55654961	     -0.05441584	     -0.00038607	     -0.19626159	     -0.05725455	      0.88279573	     -0.00029303	     -0.21095415	     -0.00000001	     -0.00000000	     27.96710367
      0.55777122	     -0.05444443	     -0.00038670	     -0.19629024	     -0.05724951	      0.88279522	     -0.00029398	     -0.21094463	     -0.00000001	     -0.00000000	     28.04623108
      0.55899283	     -0.05447384	     -0.00038539	     -0.19631977	     -0.05724445	      0.88279466	     -0.00029493	     -0.21093525	     -0.00000001	     -0.00000000	     27.91743715
      0.56021444	     -0.05450381	     -0.00038538	     -0.19634982	     -0.05723939	      0.88279406	     -0.00029588	     -0.21092600	     -0.00000001	     -0.00000000	     27.92078380
      0.56182213	     -0.05454406	     -0.00038406	     -0.19639023	     -0.05723269	      0.88279321	     -0.00029714	     -0.21091399	     -0.00000001	     -0.00000000	     27.77725450
      0.56307107	     -0.05457609	     -0.00038477	     -0.19642234	     -0.05722747	      0.88279250	     -0.00029812	     -0.21090478	     -0.00000001	     -0.00000000	     27.83447817
      0.56432001	     -0.05460879	     -0.00038376	     -0.19645519	     -0.05722223	      0.88279175	     -0.00029910	     -0.21089567	     -0.00000001	     -0.00000000	     27.69589072
      0.56556895	     -0.05464227	     -0.00038410	     -0.19648877	     -0.05721698	      0.88279096	     -0.00030008	     -0.21088667	     -0.00000001	     -0.00000000	     27.69284255
      0.56715340	     -0.05468585	     -0.00038313	     -0.19653254	     -0.05721028	      0.88278991	     -0.00030133	     -0.21087538	     -0.00000001	     -0.00000000	     27.52062070
      0.56838262	     -0.05472046	     -0.00038423	     -0.19656724	     -0.05720506	      0.88278906	     -0.00030229	     -0.21086674	     -0.00000001	     -0.00000000	     27.57290814
      0.56961183	     -0.05475566	     -0.00038363	     -0.19660260	     -0.05719981	      0.88278817	     -0.00030325	     -0.21085818	     -0.00000001	     -0.00000001	     27.42350981
      0.57084104	     -0.05479146	     -0.00038419	     -0.19663853	     -0.05719454	      0.88278725	     -0.00030421	     -0.21084971	     -0.00000001	     -0.00000001	     27.39973016
      0.57249502	     -0.05484071	     -0.00038368	     -0.19668800	     -0.05718742	      0.88278596	     -0.00030550	     -0.21083844	     -0.00000001	     -0.00000001	     27.20790780
      0.57371908	     -0.05487821	     -0.00038506	     -0.19672561	     -0.05718212	      0.88278496	     -0.00030645	     -0.21083021	     -0.00000001	     -0.00000001	     27.24707558
      0.57494315	     -0.05491664	     -0.00038487	     -0.19676421	     -0.05717679	      0.88278394	     -0.00030739	     -0.21082207	     -0.00000001	     -0.00000001	     27.08641703
      0.57644059	     -0.05496496	     -0.00038626	     -0.19681270	     -0.05717023	      0.88278265	     -0.00030854	     -0.21081225	     -0.00000001	     -0.00000001	     27.07204668
      0.57777379	     -0.05500884	     -0.00038580	     -0.19685678	     -0.05716436	      0.88278147	     -0.00030955	     -0.21080363	     -0.00000001	     -0.00000001	     26.84408133
      0.57910700	     -0.05505388	     -0.00038756	     -0.19690197	     -0.05715845	      0.88278026	     -0.00031056	     -0.21079515	     -0.00000001	     -0.00000001	     26.87448449
      0.58044020	     -0.05509981	     -0.00038708	     -0.19694813	     -0.05715250	      0.88277901	     -0.00031155	     -0.21078680	     -0.00000001	     -0.00000001	     26.62586430
      0.58177340	     -0.05514663	     -0.00038900	     -0.19699511	     -0.05714652	      0.88277773	     -0.00031254	     -0.21077858	     -0.00000001	     -0.00000001	     26.66578146
      0.58310660	     -0.05519427	     -0.00038853	     -0.19704299	     -0.05714050	      0.88277642	     -0.00031351	     -0.21077049	     -0.00000001	     -0.00000001	     26.39931301
      0.58443980	     -0.05524270	     -0.00039064	     -0.19709160	     -0.05713443	      0.88277507	     -0.00031448	     -0.21076253	     -0.00000001	     -0.00000001	     26.44606064
      0.58577300	     -0.05529155	     -0.00039016	     -0.19714071	     -0.05712833	      0.88277370	     -0.00031543	     -0.21075469	     -0.00000001	     -0.00000001	     26.16255454
      0.58710621	     -0.05534077	     -0.00039243	     -0.19719011	     -0.05712218	      0.88277230	     -0.00031636	     -0.21074695	     -0.00000001	     -0.00000001	     26.21951459
      0.58843941	     -0.05539019	     -0.00039200	     -0.19723981	     -0.05711598	      0.88277086	     -0.00031728	     -0.21073930	     -0.00000001	     -0.00000001	     25.92274069
      0.58977261	     -0.05543978	     -0.00039450	     -0.19728959	     -0.05710974	      0.88276940	     -0.00031819	     -0.21073173	     -0.00000001	     -0.00000001	     25.99126685
      0.59110581	     -0.05548904	     -0.00039425	     -0.19733914	     -0.05710346	      0.88276790	     -0.00031907	     -0.21072423	     -0.00000001	     -0.00000001	     25.68465623
      0.59243901	     -0.05553751	     -0.00039699	     -0.19738782	     -0.05709712	      0.88276638	     -0.00031994	     -0.21071677	     -0.00000001	     -0.00000001	     25.77009834
      0.59377221	     -0.05558459	     -0.00039689	     -0.19743520	     -0.05709073	      0.88276482	     -0.00032080	     -0.21070934	     -0.00000001	     -0.00000001	     25.45613537
      0.59510542	     -0.05563017	     -0.00039986	     -0.19748100	     -0.05708429	      0.88276324	     -0.00032163	     -0.21070190	     -0.00000001	     -0.00000001	     25.56084489
      0.59643862	     -0.05567397	     -0.00039997	     -0.19752511	     -0.05707780	      0.88276163	     -0.00032244	     -0.21069443	     -0.00000001	     -0.00000001	     25.23607003
      0.59777182	     -0.05571588	     -0.00040319	     -0.19756724	     -0.05707126	      0.88275999	     -0.00032324	     -0.21068692	     -0.00000001	     -0.00000001	     25.36295927
      0.59910502	     -0.05575554	     -0.00040357	     -0.19760721	     -0.05706466	      0.88275832	     -0.00032401	     -0.21067936	     -0.00000001	     -0.00000001	     25.02969077
      0.60043822	     -0.05579284	     -0.00040702	     -0.19764474	     -0.05705801	      0.88275663	     -0.00032477	     -0.21067174	     -0.00000001	     -0.00000001	     25.18013279
      0.60177142	     -0.05582745	     -0.00040764	     -0.19767968	     -0.05705129	      0.88275492	     -0.00032550	     -0.21066405	     -0.00000001	     -0.00000001	     24.84129094
      0.60310463	     -0.05585933	     -0.00041130	     -0.19771179	     -0.05704453	      0.88275318	     -0.00032621	     -0.21065628	     -0.00000001	     -0.00000001	     25.01460687
      0.60443783	     -0.05588829	     -0.00041217	     -0.19774106	     -0.05703770	      0.88275142	     -0.00032690	     -0.21064844	     -0.00000001	     -0.00000001	     24.67130085
      0.60577103	     -0.05591429	     -0.00041596	     -0.19776730	     -0.05703082	      0.88274964	     -0.00032757	     -0.21064051	     -0.00000001	     -0.00000001	     24.86272512
      0.60710423	     -0.05593709	     -0.00041701	     -0.19779042	     -0.05702388	      0.88274784	     -0.00032821	     -0.21063251	     -0.00000001	     -0.00000001	     24.52007324
      0.60843743	     -0.05595687	     -0.00042093	     -0.19781043	     -0.05701688	      0.88274603	     -0.00032884	     -0.21062442	     -0.00000001	     -0.00000001	     24.72669098
      0.60977063	     -0.05597336	     -0.00042212	     -0.19782724	     -0.05700983	      0.88274420	     -0.00032944	     -0.21061626	     -0.00000001	     -0.00000001	     24.38527031
      0.61110384	     -0.05598664	     -0.00042601	     -0.19784076	     -0.05700271	      0.88274236	     -0.00033001	     -0.21060802	     -0.00000001	     -0.00000001	     24.60087881
      0.61243704	     -0.05599676	     -0.00042725	     -0.19785119	     -0.05699554	      0.88274051	     -0.00033056	     -0.21059971	     -0.00000001	     -0.00000001	     24.26336105
      0.61377024	     -0.05600387	     -0.00043114	     -0.19785855	     -0.05698831	      0.88273866	     -0.00033109	     -0.21059133	     -0.00000001	     -0.00000001	     24.48423157
      0.61510344	     -0.05600788	     -0.00043243	     -0.19786287	     -0.05698102	      0.88273679	     -0.00033160	     -0.21058288	     -0.00000001	     -0.00000001	     24.15429926
      0.61643664	     -0.05600894	     -0.00043629	     -0.19786416	     -0.05697367	      0.88273493	     -0.00033208	     -0.21057436	     -0.00000001	     -0.00000001	     24.37768621
      0.61776984	     -0.05600705	     -0.00043758	     -0.19786258	     -0.05696626	      0.88273306	     -0.00033253	     -0.21056578	     -0.00000001	     -0.00000001	     24.05630893
      0.61910305	     -0.05600243	     -0.00044135	     -0.19785820	     -0.05695880	      0.88273119	     -0.00033296	     -0.21055715	     -0.00000001	     -0.00000001	     24.28060520
      0.62043625	     -0.05599501	     -0.00044258	     -0.19785109	     -0.05695129	      0.88272933	     -0.00033337	     -0.21054846	     -0.00000001	     -0.00000001	     23.97231794
      0.62176945	     -0.05598498	     -0.00044624	     -0.19784129	     -0.05694371	      0.88272747	     -0.00033375	     -0.21053972	     -0.00000001	     -0.00000001	     24.19837945
      0.62310265	     -0.05597230	     -0.00044734	     -0.19782891	     -0.05693608	      0.88272562	     -0.00033411	     -0.21053092	     -0.00000001	     -0.00000001	     23.90030977
      0.62443585	     -0.05595718	     -0.00045083	     -0.19781402	     -0.05692840	      0.88272378	     -0.00033444	     -0.21052207	     -0.00000001	     -0.00000001	     24.12665326
      0.62576905	     -0.05593963	     -0.00045174	     -0.19779677	     -0.05692066	      0.88272196	     -0.00033474	     -0.21051317	     -0.00000001	     -0.00000001	     23.83950566
      0.62710226	     -0.05591958	     -0.00045502	     -0.19777695	     -0.05691287	      0.88272014	     -0.00033502	     -0.21050422	     -0.00000001	     -0.00000001	     24.06914121
      0.62843546	     -0.05589697	     -0.00045568	     -0.19775464	     -0.05690503	      0.88271835	     -0.00033527	     -0.21049519	     -0.00000001	     -0.00000001	     23.79252330
      0.62976866	     -0.05587205	     -0.00045874	     -0.19772994	     -0.05689713	      0.88271657	     -0.00033550	     -0.21048610	     -0.00000001	     -0.00000001	     24.02610353
      0.63110186	     -0.05584484	     -0.00045911	     -0.19770303	     -0.05688919	      0.88271481	     -0.00033570	     -0.21047693	     -0.00000001	     -0.00000001	     23.75674513
      0.63243506	     -0.05581544	     -0.00046195	     -0.19767384	     -0.05688119	      0.88271307	     -0.00033588	     -0.21046769	     -0.00000001	     -0.00000001	     23.99867118
      0.63376826	     -0.05578375	     -0.00046200	     -0.19764245	     -0.05687314	      0.88271136	     -0.00033603	     -0.21045836	     -0.00000001	     -0.00000001	     23.73509288
      0.63510147	     -0.05574997	     -0.00046464	     -0.19760888	     -0.05686505	      0.88270967	     -0.00033615	     -0.21044894	     -0.00000001	     -0.00000001	     23.98897295
      0.63643467	     -0.05571392	     -0.00046435	     -0.19757312	     -0.05685691	      0.88270801	     -0.00033625	     -0.21043943	     -0.00000001	     -0.00000001	     23.72611024
      0.63776787	     -0.05567584	     -0.00046684	     -0.19753524	     -0.05684873	      0.88270638	     -0.00033632	     -0.21042982	     -0.00000001	     -0.00000001	     23.99780314
      0.63910107	     -0.05563537	     -0.00046644	     -0.19749505	     -0.05684050	      0.88270477	     -0.00033637	     -0.21042012	     -0.00000001	     -0.00000001	     23.74451067
      0.64043427	     -0.05559050	     -0.00046902	     -0.19745036	     -0.05683222	      0.88270321	     -0.00033639	     -0.21041027	     -0.00000001	     -0.00000001	     24.05628969
      0.64176748	     -0.05553984	     -0.00046802	     -0.19739998	     -0.05682391	      0.88270167	     -0.00033639	     -0.21040020	     -0.00000001	     -0.00000001	     23.79904107
      0.64310068	     -0.05548351	     -0.00047005	     -0.19734384	     -0.05681555	      0.88270017	     -0.00033636	     -0.21038980	     -0.00000001	     -0.00000001	     24.13973161
      0.64428742	     -0.05542846	     -0.00046874	     -0.19728903	     -0.05680808	      0.88269887	     -0.00033631	     -0.21038022	     -0.00000001	     -0.00000001	     23.94193118
      0.64547416	     -0.05536909	     -0.00046923	     -0.19722985	     -0.05680057	      0.88269760	     -0.00033625	     -0.21037029	     -0.00000001	     -0.00000001	     24.09653597
      0.64693368	     -0.05529106	     -0.00046815	     -0.19715208	     -0.05679131	      0.88269608	     -0.00033614	     -0.21035759	     -0.00000001	     -0.00000001	     24.04942406
      0.64839319	     -0.05520954	     -0.00046876	     -0.19707075	     -0.05678200	      0.88269462	     -0.00033600	     -0.21034436	     -0.00000001	     -0.00000001	     24.31113480
      0.64958946	     -0.05514000	     -0.00046706	     -0.19700142	     -0.05677435	      0.88269346	     -0.00033587	     -0.21033316	     -0.00000001	     -0.00000001	     24.16666098
      0.65078573	     -0.05506729	     -0.00046713	     -0.19692885	     -0.05676667	      0.88269235	     -0.00033572	     -0.21032166	     -0.00000001	     -0.00000001	     24.33866125
      0.65225608	     -0.05497207	     -0.00046555	     -0.19683385	     -0.05675720	      0.88269104	     -0.00033550	     -0.21030708	     -0.00000001	     -0.00000001	     24.33423513
      0.65372642	     -0.05486999	     -0.00046562	     -0.19673192	     -0.05674770	      0.88268980	     -0.00033526	     -0.21029193	     -0.00000001	     -0.00000001	     24.67108493
      0.65486361	     -0.05478748	     -0.00046320	     -0.19664958	     -0.05674034	      0.88268889	     -0.00033505	     -0.21027981	     -0.00000001	     -0.00000001	     24.54433807
      0.65600080	     -0.05470300	     -0.00046249	     -0.19656520	     -0.05673296	      0.88268803	     -0.00033482	     -0.21026735	     -0.00000001	     -0.00000001	     24.70396096
      0.65753982	     -0.05458424	     -0.00045999	     -0.19644660	     -0.05672296	      0.88268693	     -0.00033449	     -0.21025000	     -0.00000001	     -0.00000000	     24.75376742
      0.65907884	     -0.05446082	     -0.00045910	     -0.19632328	     -0.05671295	      0.88268592	     -0.00033412	     -0.21023208	     -0.00000001	     -0.00000000	     25.12390282
      0.66015913	     -0.05437258	     -0.00045604	     -0.19623516	     -0.05670591	      0.88268527	     -0.00033385	     -0.21021921	     -0.00000001	     -0.00000000	     24.99656982
      0.66123942	     -0.05428323	     -0.00045463	     -0.19614587	     -0.05669886	      0.88268467	     -0.00033356	     -0.21020614	     -0.00000001	     -0.00000000	     25.15179198
      0.66287734	     -0.05414666	     -0.00045142	     -0.19600939	     -0.05668818	      0.88268384	     -0.00033309	     -0.21018599	     -0.00000001	     -0.00000000	     25.24263355
      0.66422802	     -0.05403399	     -0.00044974	     -0.19589674	     -0.05667937	      0.88268325	     -0.00033267	     -0.21016917	     -0.00000001	     -0.00000000	     25.48753672
      0.66557871	     -0.05392263	     -0.00044645	     -0.19578543	     -0.05667056	      0.88268273	     -0.00033223	     -0.21015229	     -0.00000001	     -0.00000000	     25.46919817
      0.66692939	     -0.05381174	     -0.00044548	     -0.19567449	     -0.05666176	      0.88268229	     -0.00033177	     -0.21013542	     -0.00000001	     -0.00000000	     25.81221442
      0.66828008	     -0.05370005	     -0.00044167	     -0.19556283	     -0.05665297	      0.88268192	     -0.00033128	     -0.21011860	     -0.00000001	     -0.00000000	     25.70270639
      0.66942207	     -0.05360481	     -0.00044112	     -0.19546751	     -0.05664554	      0.88268168	     -0.00033085	     -0.21010442	     -0.00000001	     -0.00000000	     26.03197266
      0.67056407	     -0.05350860	     -0.00043862	     -0.19537127	     -0.05663813	      0.88268149	     -0.00033041	     -0.21009028	     -0.00000001	     -0.00000000	     26.06221968
      0.67202799	     -0.05338435	     -0.00043669	     -0.19524693	     -0.05662864	      0.88268132	     -0.00032981	     -0.21007222	     -0.00000001	     -0.00000000	     26.31855944
      0.67349192	     -0.05325944	     -0.00043292	     -0.19512196	     -0.05661917	      0.88268124	     -0.00032919	     -0.21005424	     -0.00000001	     -0.00000000	     26.27980475
      0.67462266	     -0.05316240	     -0.00043222	     -0.19502478	     -0.05661187	      0.88268123	     -0.00032869	     -0.21004044	     -0.00000001	      0.00000000	     26.60086106
      0.67575339	     -0.05306516	     -0.00042983	     -0.19492745	     -0.05660460	      0.88268128	     -0.00032818	     -0.21002671	     -0.00000001	      0.00000000	     26.63662691
      0.67725223	     -0.05293753	     -0.00042814	     -0.19479963	     -0.05659498	      0.88268141	     -0.00032747	     -0.21000868	     -0.00000001	      0.00000000	     26.88901318
      0.67875107	     -0.05281147	     -0.00042461	     -0.19467343	     -0.05658540	      0.88268163	     -0.00032674	     -0.20999093	     -0.00000001	      0.00000000	     26.82075598
      0.67981965	     -0.05272185	     -0.00042441	     -0.19458361	     -0.05657859	      0.88268183	     -0.00032620	     -0.20997846	     -0.00000001	      0.00000000	     27.12932848
      0.68088823	     -0.05263174	     -0.00042238	     -0.19449336	     -0.05657180	      0.88268208	     -0.00032565	     -0.20996614	     -0.00000001	      0.00000000	     27.18025372
      0.68248566	     -0.05249638	     -0.00042026	     -0.19435772	     -0.05656170	      0.88268251	     -0.00032480	     -0.20994796	     -0.00000001	      0.00000000	     27.41732308
      0.68382020	     -0.05238272	     -0.00041755	     -0.19424385	     -0.05655331	      0.88268294	     -0.00032406	     -0.20993298	     -0.00000001	      0.00000000	     27.46902789
      0.68515475	     -0.05226856	     -0.00041668	     -0.19412940	     -0.05654495	      0.88268342	     -0.00032331	     -0.20991816	     -0.00000001	      0.00000000	     27.76844346
      0.68648930	     -0.05215391	     -0.00041361	     -0.19401450	     -0.05653664	      0.88268396	     -0.00032254	     -0.20990347	     -0.00000001	      0.00000000	     27.76875418
      0.68768007	     -0.05205039	     -0.00041328	     -0.19391069	     -0.05652927	      0.88268448	     -0.00032183	     -0.20989044	     -0.00000001	      0.00000000	     28.07665026
      0.68887085	     -0.05194465	     -0.00041088	     -0.19380470	     -0.05652193	      0.88268505	     -0.00032111	     -0.20987743	     -0.00000001	      0.00000000	     28.15902430
      0.69006163	     -0.05183703	     -0.00040971	     -0.19369678	     -0.05651463	      0.88268565	     -0.00032038	     -0.20986437	     -0.00000001	      0.00000000	     28.39631252
      0.69158557	     -0.05169879	     -0.00040667	     -0.19355818	     -0.05650536	      0.88268649	     -0.00031941	     -0.20984755	     -0.00000001	      0.00000000	     28.56075506
      0.69278583	     -0.05159134	     -0.00040610	     -0.19345036	     -0.05649810	      0.88268719	     -0.00031864	     -0.20983424	     -0.00000001	      0.00000000	     28.84026423
      0.69398609	     -0.05148470	     -0.00040374	     -0.19334340	     -0.05649090	      0.88268793	     -0.00031785	     -0.20982091	     -0.00000001	      0.00000000	     28.98235206
      0.69518635	     -0.05137855	     -0.00040259	     -0.19323688	     -0.05648375	      0.88268872	     -0.00031705	     -0.20980756	     -0.00000001	      0.00000000	     29.22827950
      0.69670576	     -0.05124487	     -0.00039934	     -0.19310276	     -0.05647477	      0.88268977	     -0.00031602	     -0.20979062	     -0.00000001	      0.00000000	     29.45335865
      0.69787751	     -0.05114230	     -0.00039805	     -0.19299980	     -0.05646790	      0.88269062	     -0.00031521	     -0.20977754	     -0.00000001	      0.00000001	     29.72130189
      0.69904926	     -0.05104176	     -0.00039489	     -0.19289889	     -0.05646109	      0.88269151	     -0.00031438	     -0.20976447	     -0.00000001	      0.00000001	     29.90389813
      0.70046097	     -0.05092460	     -0.00039367	     -0.19278121	     -0.05645296	      0.88269264	     -0.00031338	     -0.20974881	     -0.00000001	      0.00000001	     30.19807473
      0.70172490	     -0.05082316	     -0.00039096	     -0.19267932	     -0.05644576	      0.88269370	     -0.00031247	     -0.20973492	     -0.00000001	      0.00000001	     30.39538618
      0.70298882	     -0.05072350	     -0.00039031	     -0.19257914	     -0.05643862	      0.88269481	     -0.00031154	     -0.20972117	     -0.00000001	      0.00000001	     30.66792787
      0.70425274	     -0.05062592	     -0.00038743	     -0.19248110	     -0.05643156	      0.88269596	     -0.00031061	     -0.20970754	     -0.00000001	      0.00000001	     30.88088801
      0.70551667	     -0.05053085	     -0.00038697	     -0.19238547	     -0.05642457	      0.88269716	     -0.00030967	     -0.20969405	     -0.00000001	      0.00000001	     31.14923174
      0.70678059	     -0.05043747	     -0.00038398	     -0.19229159	     -0.05641766	      0.88269840	     -0.00030871	     -0.20968068	     -0.00000001	      0.00000001	     31.36540217
      0.70804451	     -0.05034620	     -0.00038346	     -0.19219973	     -0.05641084	      0.88269969	     -0.00030775	     -0.20966744	     -0.00000001	      0.00000001	     31.61960876
      0.70930844	     -0.05025697	     -0.00037995	     -0.19211000	     -0.05640409	      0.88270102	     -0.00030678	     -0.20965433	     -0.00000001	      0.00000001	     31.82087978
      0.71057236	     -0.05016941	     -0.00037916	     -0.19202183	     -0.05639742	      0.88270240	     -0.00030580	     -0.20964135	     -0.00000001	      0.00000001	     32.06795816
      0.71183628	     -0.05008361	     -0.00037495	     -0.19193552	     -0.05639084	      0.88270382	     -0.00030482	     -0.20962849	     -0.00000001	      0.00000001	     32.26073056
      0.71297294	     -0.05000861	     -0.00037397	     -0.19185996	     -0.05638500	      0.88270513	     -0.00030393	     -0.20961703	     -0.00000001	      0.00000001	     32.46668084
      0.71410960	     -0.04993548	     -0.00037102	     -0.19178632	     -0.05637923	      0.88270648	     -0.00030304	     -0.20960569	     -0.00000001	      0.00000001	     32.65175129
      0.71524626	     -0.04986447	     -0.00036927	     -0.19171476	     -0.05637353	      0.88270786	     -0.00030215	     -0.20959448	     -0.00000001	      0.00000001	     32.85192206
      0.71683126	     -0.04976932	     -0.00036584	     -0.19161884	     -0.05636571	      0.88270984	     -0.00030090	     -0.20957908	     -0.00000001	      0.00000001	     33.11508121
      0.71800276	     -0.04970242	     -0.00036511	     -0.19155131	     -0.05636002	      0.88271134	     -0.00029997	     -0.20956790	     -0.00000001	      0.00000001	     33.32045722
      0.71917425	     -0.04963866	     -0.00036289	     -0.19148696	     -0.05635442	      0.88271287	     -0.00029905	     -0.20955692	     -0.00000001	      0.00000001	     33.50177054
      0.72034575	     -0.04957834	     -0.00036201	     -0.19142599	     -0.05634890	      0.88271444	     -0.00029812	     -0.20954618	     -0.00000001	      0.00000001	     33.69416456
      0.72188049	     -0.04950385	     -0.00035948	     -0.19135069	     -0.05634179	      0.88271653	     -0.00029691	     -0.20953249	     -0.00000001	      0.00000001	     33.92818360
      0.72301995	     -0.04945190	     -0.00035933	     -0.19129807	     -0.05633660	      0.88271811	     -0.00029602	     -0.20952262	     -0.00000001	      0.00000001	     34.10240968
      0.72415941	     -0.04940273	     -0.00035748	     -0.19124828	     -0.05633150	      0.88271972	     -0.00029512	     -0.20951300	     -0.00000001	      0.00000001	     34.25910700
      0.72557283	     -0.04934602	     -0.00035692	     -0.19119075	     -0.05632529	      0.88272175	     -0.00029402	     -0.20950145	     -0.00000001	      0.00000001	     34.47537523
      0.72682828	     -0.04930040	     -0.00035468	     -0.19114443	     -0.05631988	      0.88272358	     -0.00029304	     -0.20949157	     -0.00000001	      0.00000001	     34.62984714
      0.72808374	     -0.04926004	     -0.00035484	     -0.19110330	     -0.05631456	      0.88272544	     -0.00029208	     -0.20948207	     -0.00000001	      0.00000001	     34.79622363
      0.72933920	     -0.04922559	     -0.00035288	     -0.19106814	     -0.05630935	      0.88272731	     -0.00029112	     -0.20947302	     -0.00000001	      0.00000001	     34.92774047
      0.73059465	     -0.04919701	     -0.00035384	     -0.19103875	     -0.05630425	      0.88272921	     -0.00029016	     -0.20946447	     -0.00000001	      0.00000001	     35.07856750
      0.73185011	     -0.04917249	     -0.00035211	     -0.19101350	     -0.05629925	      0.88273113	     -0.00028922	     -0.20945643	     -0.00000001	      0.00000001	     35.20385435
      0.73310556	     -0.04915401	     -0.00035395	     -0.19099418	     -0.05629435	      0.88273305	     -0.00028829	     -0.20944891	     -0.00000001	      0.00000001	     35.34000940
      0.73436102	     -0.04914062	     -0.00035246	     -0.19098005	     -0.05628955	      0.88273499	     -0.00028736	     -0.20944193	     -0.00000001	      0.00000001	     35.42944970
      0.73547025	     -0.04913344	     -0.00035427	     -0.19097212	     -0.05628540	      0.88273671	     -0.00028656	     -0.20943623	     -0.00000001	      0.00000001	     35.51523392
      0.73657948	     -0.04912960	     -0.00035398	     -0.19096760	     -0.05628133	      0.88273844	     -0.00028576	     -0.20943098	     -0.00000001	      0.00000001	     35.58018564
      0.73795364	     -0.04912938	     -0.00035507	     -0.19096648	     -0.05627640	      0.88274058	     -0.00028479	     -0.20942507	     -0.00000001	      0.00000001	     35.67519317
      0.73932780	     -0.04913303	     -0.00035422	     -0.19096931	     -0.05627160	      0.88274272	     -0.00028383	     -0.20941980	     -0.00000001	      0.00000001	     35.74861381
      0.74045667	     -0.04913934	     -0.00035594	     -0.19097487	     -0.05626774	      0.88274447	     -0.00028306	     -0.20941592	     -0.00000001	      0.00000001	     35.82226339
      0.74158555	     -0.04914789	     -0.00035573	     -0.19098273	     -0.05626397	      0.88274622	     -0.00028230	     -0.20941243	     -0.00000001	      0.00000001	     35.86889839
      0.74296801	     -0.04916193	     -0.00035714	     -0.19099588	     -0.05625946	      0.88274835	     -0.00028139	     -0.20940867	     -0.00000001	      0.00000001	     35.94740836
      0.74435048	     -0.04917903	     -0.00035649	     -0.19101217	     -0.05625508	      0.88275046	     -0.00028050	     -0.20940544	     -0.00000001	      0.00000001	     35.99522617
      0.74543952	     -0.04919531	     -0.00035862	     -0.19102773	     -0.05625171	      0.88275211	     -0.00027981	     -0.20940326	     -0.00000001	      0.00000001	     36.04933714
      0.74652857	     -0.04921302	     -0.00035887	     -0.19104477	     -0.05624842	      0.88275375	     -0.00027913	     -0.20940139	     -0.00000001	      0.00000001	     36.07758583
      0.74796756	     -0.04923928	     -0.00036074	     -0.19107013	     -0.05624419	      0.88275589	     -0.00027826	     -0.20939936	     -0.00000001	      0.00000001	     36.14323291
      0.74940655	     -0.04926765	     -0.00036068	     -0.19109766	     -0.05624009	      0.88275799	     -0.00027742	     -0.20939781	     -0.00000001	      0.00000001	     36.17953118
      0.75046161	     -0.04929076	     -0.00036342	     -0.19112007	     -0.05623716	      0.88275951	     -0.00027682	     -0.20939696	     -0.00000001	      0.00000001	     36.23203435
      0.75151667	     -0.04931466	     -0.00036440	     -0.19114333	     -0.05623430	      0.88276101	     -0.00027623	     -0.20939634	     -0.00000001	      0.00000001	     36.25588654
      0.75302553	     -0.04935130	     -0.00036717	     -0.19117904	     -0.05623033	      0.88276312	     -0.00027541	     -0.20939583	     -0.00000001	      0.00000001	     36.30994577
      0.75431543	     -0.04938412	     -0.00036834	     -0.19121110	     -0.05622704	      0.88276489	     -0.00027474	     -0.20939573	     -0.00000001	      0.00000001	     36.32247631
      0.75560533	     -0.04941941	     -0.00037187	     -0.19124556	     -0.05622386	      0.88276663	     -0.00027409	     -0.20939591	     -0.00000001	      0.00000001	     36.38521798
      0.75689523	     -0.04945532	     -0.00037301	     -0.19128073	     -0.05622077	      0.88276833	     -0.00027346	     -0.20939639	     -0.00000001	      0.00000001	     36.38235279
      0.75818512	     -0.04949379	     -0.00037772	     -0.19131835	     -0.05621778	      0.88277000	     -0.00027286	     -0.20939711	     -0.00000001	      0.00000001	     36.45857041
      0.75929287	     -0.04952655	     -0.00037870	     -0.19135049	     -0.05621529	      0.88277141	     -0.00027236	     -0.20939793	     -0.00000001	      0.00000001	     36.42497979
      0.76040061	     -0.04956113	     -0.00038198	     -0.19138439	     -0.05621288	      0.88277279	     -0.00027189	     -0.20939892	     -0.00000001	      0.00000001	     36.44816120
      0.76179530	     -0.04960519	     -0.00038449	     -0.19142763	     -0.05620993	      0.88277449	     -0.00027131	     -0.20940038	     -0.00000001	      0.00000001	     36.43790264
      0.76318998	     -0.04965156	     -0.00038920	     -0.19147314	     -0.05620710	      0.88277615	     -0.00027076	     -0.20940208	     -0.00000001	      0.00000001	     36.48363014
      0.76430390	     -0.04968821	     -0.00039041	     -0.19150919	     -0.05620492	      0.88277745	     -0.00027035	     -0.20940359	     -0.00000001	      0.00000001	     36.44071211
      0.76541782	     -0.04972664	     -0.00039388	     -0.19154694	     -0.05620280	      0.88277873	     -0.00026995	     -0.20940523	     -0.00000001	      0.00000001	     36.45599518
      0.76683311	     -0.04977555	     -0.00039674	     -0.19159506	     -0.05620022	      0.88278032	     -0.00026948	     -0.20940750	     -0.00000001	      0.00000001	     36.43675959
      0.76824839	     -0.04982672	     -0.00040208	     -0.19164537	     -0.05619774	      0.88278188	     -0.00026903	     -0.20940993	     -0.00000001	      0.00000001	     36.48291319
      0.76931806	     -0.04986440	     -0.00040316	     -0.19168249	     -0.05619594	      0.88278303	     -0.00026872	     -0.20941188	     -0.00000001	      0.00000001	     36.41440502
      0.77038773	     -0.04990383	     -0.00040630	     -0.19172131	     -0.05619420	      0.88278416	     -0.00026843	     -0.20941391	     -0.00000001	      0.00000001	     36.40667401
      0.77187213	     -0.04995871	     -0.00040908	     -0.19177541	     -0.05619189	      0.88278571	     -0.00026805	     -0.20941687	     -0.00000001	      0.00000001	     36.36073498
      0.77335653	     -0.05001658	     -0.00041419	     -0.19183243	     -0.05618970	      0.88278722	     -0.00026771	     -0.20941996	     -0.00000001	      0.00000001	     36.38757806
      0.77438196	     -0.05005546	     -0.00041474	     -0.19187083	     -0.05618825	      0.88278824	     -0.00026750	     -0.20942218	     -0.00000001	      0.00000001	     36.30058005
      0.77540739	     -0.05009622	     -0.00041742	     -0.19191104	     -0.05618686	      0.88278925	     -0.00026730	     -0.20942445	     -0.00000001	      0.00000001	     36.28330652
      0.77699182	     -0.05015962	     -0.00042038	     -0.19197364	     -0.05618481	      0.88279079	     -0.00026703	     -0.20942809	     -0.00000001	      0.00000001	     36.22698476
      0.77829781	     -0.05021375	     -0.00042412	     -0.19202709	     -0.05618322	      0.88279203	     -0.00026685	     -0.20943118	     -0.00000001	      0.00000001	     36.21237920
      0.77960381	     -0.05026739	     -0.00042570	     -0.19208011	     -0.05618172	      0.88279325	     -0.00026669	     -0.20943436	     -0.00000001	      0.00000001	     36.13931201
      0.78090980	     -0.05032398	     -0.00043021	     -0.19213601	     -0.05618029	      0.88279445	     -0.00026656	     -0.20943763	     -0.00000001	      0.00000001	     36.14148298
      0.78207330	     -0.05037295	     -0.00043116	     -0.19218448	     -0.05617909	      0.88279550	     -0.00026647	     -0.20944061	     -0.00000001	      0.00000001	     36.05224828
      0.78323680	     -0.05042419	     -0.00043467	     -0.19223513	     -0.05617795	      0.88279654	     -0.00026640	     -0.20944364	     -0.00000001	      0.00000001	     36.03438617
      0.78440030	     -0.05047457	     -0.00043652	     -0.19228499	     -0.05617688	      0.88279756	     -0.00026636	     -0.20944673	     -0.00000001	      0.00000001	     35.97306701
      0.78590547	     -0.05054169	     -0.00044072	     -0.19235139	     -0.05617558	      0.88279886	     -0.00026633	     -0.20945077	     -0.00000001	      0.00000001	     35.94868591
      0.78709341	     -0.05059346	     -0.00044184	     -0.19240268	     -0.05617463	      0.88279987	     -0.00026635	     -0.20945400	     -0.00000001	      0.00000001	     35.86221871
      0.78828135	     -0.05064735	     -0.00044525	     -0.19245602	     -0.05617374	      0.88280086	     -0.00026638	     -0.20945724	     -0.00000001	      0.00000001	     35.83829744
      0.78946929	     -0.05070046	     -0.00044697	     -0.19250864	     -0.05617291	      0.88280183	     -0.00026644	     -0.20946051	     -0.00000001	      0.00000001	     35.76881378
      0.79095608	     -0.05076925	     -0.00045112	     -0.19257678	     -0.05617196	      0.88280303	     -0.00026655	     -0.20946461	     -0.00000001	      0.00000001	     35.74199209
      0.79212767	     -0.05082229	     -0.00045208	     -0.19262938	     -0.05617127	      0.88280395	     -0.00026667	     -0.20946787	     -0.00000001	      0.00000001	     35.64810099
      0.79329926	     -0.05087745	     -0.00045532	     -0.19268404	     -0.05617063	      0.88280486	     -0.00026680	     -0.20947113	     -0.00000001	      0.00000001	     35.61994542
      0.79447086	     -0.05093172	     -0.00045705	     -0.19273788	     -0.05617006	      0.88280574	     -0.00026696	     -0.20947439	     -0.00000001	      0.00000001	     35.55173903
      0.79601819	     -0.05100544	     -0.00046125	     -0.19281098	     -0.05616937	      0.88280689	     -0.00026721	     -0.20947870	     -0.00000001	      0.00000000	     35.52042812
      0.79718619	     -0.05105984	     -0.00046231	     -0.19286499	     -0.05616891	      0.88280773	     -0.00026743	     -0.20948195	     -0.00000001	      0.00000000	     35.42508835
      0.79835419	     -0.05111619	     -0.00046557	     -0.19292088	     -0.05616850	      0.88280855	     -0.00026767	     -0.20948518	     -0.00000001	      0.00000000	     35.39528756
      0.79976427	     -0.05118307	     -0.00046746	     -0.19298730	     -0.05616807	      0.88280951	     -0.00026799	     -0.20948906	     -0.00000001	      0.00000000	     35.30398196
      0.80103003	     -0.05124531	     -0.00047139	     -0.19304906	     -0.05616775	      0.88281034	     -0.00026831	     -0.20949252	     -0.00000001	      0.00000000	     35.28611698
      0.80229579	     -0.05130562	     -0.00047243	     -0.19310900	     -0.05616747	      0.88281115	     -0.00026865	     -0.20949596	     -0.00000001	      0.00000000	     35.18329498
      0.80356155	     -0.05136817	     -0.00047618	     -0.19317111	     -0.05616725	      0.88281193	     -0.00026902	     -0.20949936	     -0.00000001	      0.00000000	     35.16999900
      0.80482732	     -0.05142838	     -0.00047684	     -0.19323098	     -0.05616707	      0.88281267	     -0.00026942	     -0.20950274	     -0.00000001	      0.00000000	     35.06221814
      0.80609308	     -0.05149086	     -0.00048056	     -0.19329304	     -0.05616695	      0.88281339	     -0.00026984	     -0.20950605	     -0.00000001	      0.00000000	     35.05457862
      0.80735884	     -0.05155070	     -0.00048099	     -0.19335259	     -0.05616687	      0.88281407	     -0.00027029	     -0.20950932	     -0.00000001	      0.00000000	     34.94237988
      0.80862460	     -0.05161281	     -0.00048466	     -0.19341431	     -0.05616683	      0.88281472	     -0.00027076	     -0.20951251	     -0.00000001	      0.00000000	     34.93882113
      0.80989036	     -0.05167228	     -0.00048491	     -0.19347351	     -0.05616684	      0.88281533	     -0.00027126	     -0.20951564	     -0.00000001	      0.00000000	     34.82019385
      0.81115612	     -0.05173385	     -0.00048848	     -0.19353472	     -0.05616688	      0.88281591	     -0.00027179	     -0.20951867	     -0.00000001	      0.00000000	     34.82154715
      0.81242188	     -0.05179262	     -0.00048855	     -0.19359326	     -0.05616697	      0.88281644	     -0.00027234	     -0.20952163	     -0.00000001	      0.00000000	     34.69849205
      0.81368764	     -0.05185350	     -0.00049200	     -0.19365380	     -0.05616709	      0.88281694	     -0.00027291	     -0.20952449	     -0.00000001	      0.00000000	     34.70309056
      0.81495341	     -0.05191156	     -0.00049191	     -0.19371165	     -0.05616725	      0.88281739	     -0.00027351	     -0.20952726	     -0.00000001	      0.00000000	     34.57535250
      0.81621917	     -0.05197144	     -0.00049519	     -0.19377124	     -0.05616744	      0.88281780	     -0.00027413	     -0.20952991	     -0.00000001	      0.00000000	     34.58470959
      0.81748493	     -0.05202830	     -0.00049495	     -0.19382792	     -0.05616766	      0.88281817	     -0.00027478	     -0.20953246	     -0.00000001	      0.00000000	     34.45606171
      0.81875069	     -0.05208656	     -0.00049803	     -0.19388591	     -0.05616792	      0.88281849	     -0.00027545	     -0.20953488	     -0.00000001	      0.00000000	     34.47083618
      0.82001645	     -0.05214166	     -0.00049779	     -0.19394087	     -0.05616820	      0.88281877	     -0.00027614	     -0.20953717	     -0.00000001	      0.00000000	     34.34149573
      0.82128221	     -0.05219789	     -0.00050107	     -0.19399684	     -0.05616851	      0.88281899	     -0.00027685	     -0.20953929	     -0.00000001	      0.00000000	     34.35903648
      0.82254797	     -0.05225125	     -0.00050103	     -0.19405007	     -0.05616884	      0.88281918	     -0.00027759	     -0.20954127	     -0.00000001	      0.00000000	     34.22813042
      0.82381374	     -0.05230582	     -0.00050413	     -0.19410442	     -0.05616920	      0.88281931	     -0.00027835	     -0.20954308	     -0.00000001	      0.00000000	     34.25053988
      0.82507950	     -0.05235738	     -0.00050380	     -0.19415588	     -0.05616958	      0.88281939	     -0.00027912	     -0.20954475	     -0.00000001	      0.00000000	     34.12578068
      0.82634526	     -0.05241040	     -0.00050629	     -0.19420871	     -0.05616998	      0.88281942	     -0.00027992	     -0.20954626	     -0.00000001	      0.00000000	     34.14336305
      0.82761102	     -0.05246127	     -0.00050591	     -0.19425950	     -0.05617040	      0.88281941	     -0.00028074	     -0.20954766	     -0.00000001	     -0.00000000	     34.01911971
      0.82887678	     -0.05251279	     -0.00050825	     -0.19431087	     -0.05617083	      0.88281934	     -0.00028158	     -0.20954892	     -0.00000001	     -0.00000000	     34.04405415
      0.83014254	     -0.05256187	     -0.00050789	     -0.19435989	     -0.05617129	      0.88281922	     -0.00028243	     -0.20955004	     -0.00000001	     -0.00000000	     33.92477797
      0.83140830	     -0.05261121	     -0.00050996	     -0.19440911	     -0.05617176	      0.88281905	     -0.00028331	     -0.20955099	     -0.00000001	     -0.00000000	     33.94668845
      0.83267406	     -0.05265842	     -0.00050957	     -0.19445628	     -0.05617224	      0.88281883	     -0.00028420	     -0.20955178	     -0.00000001	     -0.00000000	     33.82902666
      0.83393983	     -0.05270586	     -0.00051135	     -0.19450362	     -0.05617273	      0.88281856	     -0.00028511	     -0.20955240	     -0.00000001	     -0.00000000	     33.84566154
      0.83520559	     -0.05275134	     -0.00051088	     -0.19454909	     -0.05617323	      0.88281824	     -0.00028604	     -0.20955284	     -0.00000001	     -0.00000000	     33.73029126
      0.83647135	     -0.05279677	     -0.00051232	     -0.19459446	     -0.05617375	      0.88281786	     -0.00028698	     -0.20955311	     -0.00000001	     -0.00000000	     33.74212180
      0.83773711	     -0.05284058	     -0.00051176	     -0.19463828	     -0.05617427	      0.88281744	     -0.00028793	     -0.20955320	     -0.00000001	     -0.00000000	     33.62970345
      0.83900287	     -0.05288432	     -0.00051288	     -0.19468198	     -0.05617480	      0.88281696	     -0.00028891	     -0.20955310	     -0.00000001	     -0.00000000	     33.63518914
      0.84026863	     -0.05292643	     -0.00051221	     -0.19472412	     -0.05617533	      0.88281644	     -0.00028989	     -0.20955283	     -0.00000001	     -0.00000000	     33.52700215
      0.84153439	     -0.05296821	     -0.00051300	     -0.19476590	     -0.05617587	      0.88281586	     -0.00029089	     -0.20955237	     -0.00000001	     -0.00000000	     33.52699521
      0.84280016	     -0.05300863	     -0.00051221	     -0.19480636	     -0.05617641	      0.88281524	     -0.00029190	     -0.20955173	     -0.00000001	     -0.00000000	     33.42084081
      0.84406592	     -0.05304863	     -0.00051266	     -0.19484639	     -0.05617695	      0.88281456	     -0.00029292	     -0.20955091	     -0.00000001	     -0.00000000	     33.41367112
      0.84558679	     -0.05309509	     -0.00051109	     -0.19489296	     -0.05617760	      0.88281369	     -0.00029416	     -0.20954968	     -0.00000001	     -0.00000000	     33.26177462
      0.84672047	     -0.05312989	     -0.00051209	     -0.19492777	     -0.05617809	      0.88281299	     -0.00029510	     -0.20954859	     -0.00000001	     -0.00000000	     33.30283947
      0.84785415	     -0.05316371	     -0.00051118	     -0.19496167	     -0.05617857	      0.88281226	     -0.00029605	     -0.20954737	     -0.00000001	     -0.00000000	     33.20320714
      0.84935228	     -0.05320811	     -0.00051126	     -0.19500615	     -0.05617920	      0.88281123	     -0.00029731	     -0.20954555	     -0.00000001	     -0.00000000	     33.18581216
      0.85085042	     -0.05325079	     -0.00050893	     -0.19504900	     -0.05617983	      0.88281013	     -0.00029858	     -0.20954351	     -0.00000001	     -0.00000001	     32.99438739
      0.85191051	     -0.05328099	     -0.00050976	     -0.19507924	     -0.05618027	      0.88280932	     -0.00029948	     -0.20954193	     -0.00000001	     -0.00000001	     33.05268551
      0.85297061	     -0.05331022	     -0.00050862	     -0.19510858	     -0.05618070	      0.88280847	     -0.00030040	     -0.20954022	     -0.00000001	     -0.00000001	     32.96385004
      0.85458847	     -0.05335410	     -0.00050773	     -0.19515262	     -0.05618136	      0.88280712	     -0.00030180	     -0.20953740	     -0.00000001	     -0.00000001	     32.92243808
      0.85593838	     -0.05338963	     -0.00050580	     -0.19518833	     -0.05618189	      0.88280593	     -0.00030297	     -0.20953483	     -0.00000001	     -0.00000001	     32.78751330
      0.85728830	     -0.05342486	     -0.00050568	     -0.19522368	     -0.05618241	      0.88280470	     -0.00030416	     -0.20953208	     -0.00000001	     -0.00000001	     32.82633351
      0.85863822	     -0.05345894	     -0.00050306	     -0.19525797	     -0.05618292	      0.88280342	     -0.00030535	     -0.20952916	     -0.00000001	     -0.00000001	     32.62829732
      0.85982156	     -0.05348885	     -0.00050336	     -0.19528799	     -0.05618336	      0.88280226	     -0.00030640	     -0.20952645	     -0.00000001	     -0.00000001	     32.69424100
      0.86100491	     -0.05351798	     -0.00050166	     -0.19531730	     -0.05618378	      0.88280106	     -0.00030745	     -0.20952362	     -0.00000001	     -0.00000001	     32.56003397
      0.86218825	     -0.05354684	     -0.00050126	     -0.19534630	     -0.05618419	      0.88279982	     -0.00030850	     -0.20952067	     -0.00000001	     -0.00000001	     32.55044744
      0.86379647	     -0.05358487	     -0.00049952	     -0.19538458	     -0.05618473	      0.88279809	     -0.00030994	     -0.20951646	     -0.00000001	     -0.00000001	     32.39858472
      0.86501010	     -0.05361287	     -0.00050002	     -0.19541270	     -0.05618512	      0.88279673	     -0.00031103	     -0.20951314	     -0.00000001	     -0.00000001	     32.46179231
      0.86622373	     -0.05363975	     -0.00049895	     -0.19543976	     -0.05618549	      0.88279535	     -0.00031212	     -0.20950970	     -0.00000001	     -0.00000001	     32.32752946
      0.86743736	     -0.05366576	     -0.00049925	     -0.19546591	     -0.05618585	      0.88279392	     -0.00031322	     -0.20950613	     -0.00000001	     -0.00000001	     32.33659080
      0.86901589	     -0.05369702	     -0.00049839	     -0.19549741	     -0.05618629	      0.88279202	     -0.00031465	     -0.20950130	     -0.00000001	     -0.00000001	     32.16884296
      0.87020696	     -0.05371890	     -0.00049976	     -0.19551941	     -0.05618660	      0.88279054	     -0.00031573	     -0.20949751	     -0.00000001	     -0.00000001	     32.26209935
      0.87139803	     -0.05373932	     -0.00049956	     -0.19553999	     -0.05618689	      0.88278903	     -0.00031681	     -0.20949361	     -0.00000001	     -0.00000001	     32.12638061
      0.87285263	     -0.05376233	     -0.00050107	     -0.19556316	     -0.05618722	      0.88278715	     -0.00031814	     -0.20948871	     -0.00000001	     -0.00000001	     32.18896475
      0.87415736	     -0.05378085	     -0.00050090	     -0.19558187	     -0.05618749	      0.88278541	     -0.00031933	     -0.20948418	     -0.00000001	     -0.00000001	     31.98531376
      0.87546209	     -0.05379760	     -0.00050312	     -0.19559874	     -0.05618774	      0.88278365	     -0.00032052	     -0.20947954	     -0.00000001	     -0.00000001	     32.12558457
      0.87676682	     -0.05381211	     -0.00050317	     -0.19561344	     -0.05618797	      0.88278184	     -0.00032171	     -0.20947478	     -0.00000001	     -0.00000001	     31.88502849
      0.87807155	     -0.05382469	     -0.00050591	     -0.19562612	     -0.05618817	      0.88278001	     -0.00032291	     -0.20946993	     -0.00000001	     -0.00000001	     32.07270187
      0.87937628	     -0.05383500	     -0.00050606	     -0.19563662	     -0.05618834	      0.88277813	     -0.00032410	     -0.20946499	     -0.00000001	     -0.00000001	     31.78581627
      0.88068101	     -0.05384328	     -0.00050925	     -0.19564499	     -0.05618849	      0.88277623	     -0.00032529	     -0.20945997	     -0.00000001	     -0.00000001	     32.02991211
      0.88198574	     -0.05384922	     -0.00050940	     -0.19565111	     -0.05618862	      0.88277429	     -0.00032649	     -0.20945489	     -0.00000001	     -0.00000001	     31.68976502
      0.88329048	     -0.05385337	     -0.00051305	     -0.19565533	     -0.05618872	      0.88277233	     -0.00032768	     -0.20944977	     -0.00000001	     -0.00000001	     31.99433832
      0.88444429	     -0.05385525	     -0.00051344	     -0.19565737	     -0.05618879	      0.88277056	     -0.00032873	     -0.20944521	     -0.00000001	     -0.00000001	     31.69123836
      0.88559810	     -0.05385548	     -0.00051584	     -0.19565769	     -0.05618883	      0.88276878	     -0.00032978	     -0.20944063	     -0.00000001	     -0.00000001	     31.78714082
      0.88703093	     -0.05385313	     -0.00051746	     -0.19565549	     -0.05618886	      0.88276653	     -0.00033107	     -0.20943492	     -0.00000001	     -0.00000001	     31.63601732
      0.88846376	     -0.05384826	     -0.00052088	     -0.19565071	     -0.05618886	      0.88276425	     -0.00033237	     -0.20942919	     -0.00000001	     -0.00000001	     31.84867725
      0.88963911	     -0.05384243	     -0.00052159	     -0.19564502	     -0.05618883	      0.88276236	     -0.00033342	     -0.20942448	     -0.00000001	     -0.00000001	     31.57475679
      0.89081445	     -0.05383505	     -0.00052414	     -0.19563772	     -0.05618879	      0.88276045	     -0.00033447	     -0.20941978	     -0.00000001	     -0.00000001	     31.68050249
      0.89225347	     -0.05382379	     -0.00052582	     -0.19562659	     -0.05618870	      0.88275808	     -0.00033575	     -0.20941403	     -0.00000001	     -0.00000001	     31.51813461
      0.89369248	     -0.05381036	     -0.00052950	     -0.19561323	     -0.05618859	      0.88275569	     -0.00033703	     -0.20940830	     -0.00000001	     -0.00000001	     31.78071565
      0.89482153	     -0.05379836	     -0.00053010	     -0.19560135	     -0.05618848	      0.88275379	     -0.00033802	     -0.20940383	     -0.00000001	     -0.00000001	     31.49110065
      0.89595058	     -0.05378521	     -0.00053243	     -0.19558826	     -0.05618834	      0.88275188	     -0.00033901	     -0.20939939	     -0.00000001	     -0.00000001	     31.57755826
      0.89744994	     -0.05376601	     -0.00053428	     -0.19556918	     -0.05618814	      0.88274932	     -0.00034031	     -0.20939355	     -0.00000001	     -0.00000001	     31.44986059
      0.89894931	     -0.05374519	     -0.00053798	     -0.19554840	     -0.05618790	      0.88274673	     -0.00034160	     -0.20938779	     -0.00000001	     -0.00000001	     31.72440719
      0.90003791	     -0.05372896	     -0.00053838	     -0.19553229	     -0.05618771	      0.88274484	     -0.00034252	     -0.20938366	     -0.00000001	     -0.00000001	     31.43673735
      0.90112650	     -0.05371184	     -0.00054042	     -0.19551521	     -0.05618750	      0.88274294	     -0.00034345	     -0.20937959	     -0.00000001	     -0.00000001	     31.50913963
      0.90270263	     -0.05368551	     -0.00054230	     -0.19548897	     -0.05618717	      0.88274016	     -0.00034477	     -0.20937379	     -0.00000001	     -0.00000001	     31.41785154
      0.90404004	     -0.05366202	     -0.00054497	     -0.19546553	     -0.05618686	      0.88273779	     -0.00034588	     -0.20936897	     -0.00000001	     -0.00000001	     31.56844366
      0.90537746	     -0.05363750	     -0.00054586	     -0.19544109	     -0.05618652	      0.88273541	     -0.00034697	     -0.20936425	     -0.00000001	     -0.00000001	     31.37972548
      0.90671487	     -0.05361222	     -0.00054893	     -0.19541583	     -0.05618616	      0.88273301	     -0.00034806	     -0.20935964	     -0.00000001	     -0.00000001	     31.63141814
      0.90805228	     -0.05358625	     -0.00054914	     -0.19538996	     -0.05618578	      0.88273060	     -0.00034913	     -0.20935516	     -0.00000001	     -0.00000001	     31.33353762
      0.90919312	     -0.05356361	     -0.00055193	     -0.19536731	     -0.05618543	      0.88272853	     -0.00035004	     -0.20935144	     -0.00000001	     -0.00000001	     31.58126413
      0.91033397	     -0.05354047	     -0.00055279	     -0.19534423	     -0.05618506	      0.88272646	     -0.00035093	     -0.20934782	     -0.00000001	     -0.00000001	     31.47683532
      0.91178405	     -0.05351059	     -0.00055512	     -0.19531436	     -0.05618458	      0.88272380	     -0.00035206	     -0.20934338	     -0.00000001	     -0.00000001	     31.59985903
      0.91323413	     -0.05348011	     -0.00055562	     -0.19528395	     -0.05618406	      0.88272114	     -0.00035316	     -0.20933913	     -0.00000001	     -0.00000001	     31.39953436
      0.91437579	     -0.05345566	     -0.00055811	     -0.19525948	     -0.05618364	      0.88271904	     -0.00035402	     -0.20933592	     -0.00000001	     -0.00000001	     31.62851504
      0.91551745	     -0.05343086	     -0.00055885	     -0.19523471	     -0.05618320	      0.88271692	     -0.00035487	     -0.20933285	     -0.00000001	     -0.00000001	     31.54070804
      0.91699322	     -0.05339847	     -0.00056104	     -0.19520231	     -0.05618261	      0.88271418	     -0.00035595	     -0.20932906	     -0.00000001	     -0.00000001	     31.66802540
      0.91846899	     -0.05336582	     -0.00056119	     -0.19516972	     -0.05618200	      0.88271143	     -0.00035701	     -0.20932552	     -0.00000001	     -0.00000001	     31.44404794
      0.91955809	     -0.05334166	     -0.00056338	     -0.19514552	     -0.05618153	      0.88270940	     -0.00035778	     -0.20932307	     -0.00000001	     -0.00000001	     31.66148242
      0.92064719	     -0.05331761	     -0.00056366	     -0.19512149	     -0.05618104	      0.88270735	     -0.00035853	     -0.20932076	     -0.00000001	     -0.00000001	     31.57501544
      0.92220546	     -0.05328481	     -0.00056482	     -0.19508868	     -0.05618033	      0.88270442	     -0.00035960	     -0.20931777	     -0.00000001	     -0.00000001	     31.63263435
      0.92353790	     -0.05326046	     -0.00056463	     -0.19506436	     -0.05617970	      0.88270191	     -0.00036049	     -0.20931557	     -0.00000001	     -0.00000001	     31.45445158
      0.92487035	     -0.05324201	     -0.00056639	     -0.19504586	     -0.05617905	      0.88269939	     -0.00036137	     -0.20931387	     -0.00000001	     -0.00000001	     31.59789526
      0.92620279	     -0.05323002	     -0.00056621	     -0.19503387	     -0.05617839	      0.88269687	     -0.00036223	     -0.20931283	     -0.00000001	     -0.00000001	     31.30187897
      0.92753524	     -0.05322475	     -0.00056922	     -0.19502848	     -0.05617771	      0.88269433	     -0.00036307	     -0.20931258	     -0.00000001	     -0.00000001	     31.57168400
      0.92868151	     -0.05322641	     -0.00056959	     -0.19503012	     -0.05617711	      0.88269214	     -0.00036378	     -0.20931311	     -0.00000001	     -0.00000001	     31.23667611
      0.92982778	     -0.05323342	     -0.00057219	     -0.19503702	     -0.05617650	      0.88268994	     -0.00036447	     -0.20931442	     -0.00000001	     -0.00000001	     31.29918642
      0.93126925	     -0.05324933	     -0.00057444	     -0.19505282	     -0.05617571	      0.88268715	     -0.00036533	     -0.20931728	     -0.00000001	     -0.00000001	     31.08197421
      0.93271071	     -0.05327275	     -0.00057884	     -0.19507606	     -0.05617490	      0.88268435	     -0.00036616	     -0.20932155	     -0.00000001	     -0.00000001	     31.25153807
      0.93387097	     -0.05329625	     -0.00058040	     -0.19509949	     -0.05617424	      0.88268207	     -0.00036682	     -0.20932607	     -0.00000001	     -0.00000001	     30.88264412
      0.93503123	     -0.05332305	     -0.00058382	     -0.19512617	     -0.05617356	      0.88267978	     -0.00036746	     -0.20933155	     -0.00000001	     -0.00000001	     30.91166850
      0.93648994	     -0.05336073	     -0.00058682	     -0.19516372	     -0.05617268	      0.88267688	     -0.00036824	     -0.20933979	     -0.00000001	     -0.00000001	     30.62629382
      0.93794865	     -0.05340338	     -0.00059192	     -0.19520619	     -0.05617178	      0.88267394	     -0.00036900	     -0.20934952	     -0.00000001	     -0.00000001	     30.77792542
      0.93907024	     -0.05343967	     -0.00059367	     -0.19524242	     -0.05617107	      0.88267165	     -0.00036956	     -0.20935802	     -0.00000001	     -0.00000001	     30.33490062
      0.94019184	     -0.05347891	     -0.00059720	     -0.19528154	     -0.05617034	      0.88266935	     -0.00037011	     -0.20936741	     -0.00000001	     -0.00000001	     30.28812505
      0.94171682	     -0.05353627	     -0.00060072	     -0.19533879	     -0.05616932	      0.88266617	     -0.00037083	     -0.20938158	     -0.00000001	     -0.00000001	     29.94874333
      0.94324180	     -0.05359832	     -0.00060590	     -0.19540068	     -0.05616828	      0.88266296	     -0.00037152	     -0.20939735	     -0.00000001	     -0.00000001	     30.02415834
      0.94432917	     -0.05364453	     -0.00060713	     -0.19544687	     -0.05616751	      0.88266064	     -0.00037199	     -0.20940955	     -0.00000001	     -0.00000001	     29.54038405
      0.94541655	     -0.05369261	     -0.00060993	     -0.19549488	     -0.05616672	      0.88265830	     -0.00037245	     -0.20942251	     -0.00000001	     -0.00000001	     29.43583968
      0.94702651	     -0.05376715	     -0.00061258	     -0.19556939	     -0.05616552	      0.88265480	     -0.00037309	     -0.20944307	     -0.00000001	     -0.00000001	     29.07573865
      0.94838609	     -0.05383186	     -0.00061602	     -0.19563404	     -0.05616448	      0.88265180	     -0.00037361	     -0.20946169	     -0.00000001	     -0.00000002	     28.97470527
      0.94974566	     -0.05390012	     -0.00061770	     -0.19570231	     -0.05616340	      0.88264877	     -0.00037410	     -0.20948145	     -0.00000001	     -0.00000002	     28.53569988
      0.95110524	     -0.05397082	     -0.00062150	     -0.19577296	     -0.05616229	      0.88264571	     -0.00037456	     -0.20950232	     -0.00000001	     -0.00000002	     28.54187899
      0.95232589	     -0.05403612	     -0.00062239	     -0.19583831	     -0.05616126	      0.88264293	     -0.00037495	     -0.20952195	     -0.00000001	     -0.00000002	     28.09848582
      0.95354655	     -0.05410215	     -0.00062507	     -0.19590435	     -0.05616021	      0.88264014	     -0.00037532	     -0.20954237	     -0.00000001	     -0.00000002	     28.02380936
      0.95476720	     -0.05416785	     -0.00062618	     -0.19597012	     -0.05615912	      0.88263732	     -0.00037566	     -0.20956348	     -0.00000001	     -0.00000002	     27.73528163
      0.95633202	     -0.05425249	     -0.00062872	     -0.19605483	     -0.05615768	      0.88263369	     -0.00037607	     -0.20959143	     -0.00000001	     -0.00000002	     27.60290026
      0.95758294	     -0.05432100	     -0.00062883	     -0.19612347	     -0.05615649	      0.88263077	     -0.00037637	     -0.20961443	     -0.00000001	     -0.00000002	     27.24243424
      0.95883386	     -0.05438976	     -0.00063050	     -0.19619232	     -0.05615526	      0.88262783	     -0.00037664	     -0.20963795	     -0.00000001	     -0.00000002	     27.15130839
      0.96008479	     -0.05445800	     -0.00063064	     -0.19626072	     -0.05615400	      0.88262489	     -0.00037689	     -0.20966192	     -0.00000001	     -0.00000002	     26.89407954
      0.96162446	     -0.05454035	     -0.00063212	     -0.19634323	     -0.05615239	      0.88262127	     -0.00037716	     -0.20969190	     -0.00000001	     -0.00000002	     26.79530709
      0.96286104	     -0.05460423	     -0.00063128	     -0.19640732	     -0.05615106	      0.88261836	     -0.00037735	     -0.20971624	     -0.00000001	     -0.00000002	     26.52504525
      0.96409762	     -0.05466558	     -0.00063202	     -0.19646885	     -0.05614968	      0.88261546	     -0.00037751	     -0.20974069	     -0.00000001	     -0.00000002	     26.45738501
      0.96533420	     -0.05472416	     -0.00063132	     -0.19652766	     -0.05614826	      0.88261256	     -0.00037765	     -0.20976516	     -0.00000001	     -0.00000002	     26.28915090
      0.96693127	     -0.05479464	     -0.00063151	     -0.19659842	     -0.05614637	      0.88260885	     -0.00037779	     -0.20979661	     -0.00000001	     -0.00000002	     26.21548522
      0.96816340	     -0.05484430	     -0.00062963	     -0.19664838	     -0.05614486	      0.88260601	     -0.00037787	     -0.20982060	     -0.00000001	     -0.00000002	     26.05235060
      0.96939553	     -0.05489020	     -0.00062921	     -0.19669453	     -0.05614330	      0.88260320	     -0.00037793	     -0.20984426	     -0.00000001	     -0.00000002	     26.00379398
      0.97062767	     -0.05493218	     -0.00062740	     -0.19673682	     -0.05614170	      0.88260042	     -0.00037796	     -0.20986747	     -0.00000001	     -0.00000002	     25.90786557
      0.97226576	     -0.05498194	     -0.00062603	     -0.19678696	     -0.05613951	      0.88259679	     -0.00037796	     -0.20989754	     -0.00000001	     -0.00000001	     25.85778381
      0.97348686	     -0.05501463	     -0.00062303	     -0.19682002	     -0.05613782	      0.88259414	     -0.00037793	     -0.20991927	     -0.00000001	     -0.00000001	     25.76849794
      0.97470796	     -0.05504425	     -0.00062144	     -0.19684996	     -0.05613608	      0.88259154	     -0.00037788	     -0.20994035	     -0.00000001	     -0.00000001	     25.73097118
      0.97620198	     -0.05507690	     -0.00061758	     -0.19688306	     -0.05613390	      0.88258844	     -0.00037779	     -0.20996524	     -0.00000001	     -0.00000001	     25.65746875
      0.97752432	     -0.05510221	     -0.00061673	     -0.19690869	     -0.05613190	      0.88258578	     -0.00037768	     -0.20998640	     -0.00000001	     -0.00000001	     25.61951789
      0.97884665	     -0.05512540	     -0.00061378	     -0.19693228	     -0.05612986	      0.88258321	     -0.00037754	     -0.21000678	     -0.00000001	     -0.00000001	     25.55731634
      0.98016898	     -0.05514679	     -0.00061304	     -0.19695399	     -0.05612776	      0.88258072	     -0.00037738	     -0.21002638	     -0.00000001	     -0.00000001	     25.51440740
      0.98149132	     -0.05516601	     -0.00061004	     -0.19697360	     -0.05612560	      0.88257834	     -0.00037719	     -0.21004519	     -0.00000001	     -0.00000001	     25.46828321
      0.98281365	     -0.05518111	     -0.00060986	     -0.19698901	     -0.05612340	      0.88257605	     -0.00037698	     -0.21006322	     -0.00000001	     -0.00000001	     25.42729904
      0.98413598	     -0.05519508	     -0.00060634	     -0.19700339	     -0.05612113	      0.88257387	     -0.00037674	     -0.21008055	     -0.00000001	     -0.00000001	     25.36153104
      0.98545831	     -0.05520840	     -0.00060507	     -0.19701705	     -0.05611882	      0.88257181	     -0.00037647	     -0.21009723	     -0.00000001	     -0.00000001	     25.29597166
      0.98678065	     -0.05521930	     -0.00060130	     -0.19702837	     -0.05611645	      0.88256986	     -0.00037618	     -0.21011322	     -0.00000001	     -0.00000001	     25.24954178
      0.98810298	     -0.05522750	     -0.00059991	     -0.19703692	     -0.05611402	      0.88256804	     -0.00037587	     -0.21012847	     -0.00000001	     -0.00000001	     25.21008969
      0.98942531	     -0.05523178	     -0.00059591	     -0.19704163	     -0.05611154	      0.88256634	     -0.00037554	     -0.21014292	     -0.00000001	     -0.00000001	     25.17933131
      0.99074764	     -0.05523170	     -0.00059420	     -0.19704190	     -0.05610900	      0.88256476	     -0.00037518	     -0.21015647	     -0.00000001	     -0.00000001	     25.15551140
      0.99206998	     -0.05522731	     -0.00058977	     -0.19703797	     -0.05610642	      0.88256332	     -0.00037479	     -0.21016907	     -0.00000001	     -0.00000001	     25.13096125
      0.99339231	     -0.05521991	     -0.00058782	     -0.19703093	     -0.05610377	      0.88256200	     -0.00037439	     -0.21018068	     -0.00000001	     -0.00000001	     25.10856308
      0.99471464	     -0.05520883	     -0.00058320	     -0.19702029	     -0.05610107	      0.88256082	     -0.00037396	     -0.21019129	     -0.00000001	     -0.00000001	     25.09095027
      0.99603697	     -0.05519357	     -0.00058095	     -0.19700541	     -0.05609832	      0.88255977	     -0.00037351	     -0.21020086	     -0.00000001	     -0.00000001	     25.08201828
      0.99735931	     -0.05517386	     -0.00057577	     -0.19698616	     -0.05609552	      0.88255886	     -0.00037304	     -0.21020937	     -0.00000001	     -0.00000000	     25.07930915
      0.99868164	     -0.05514960	     -0.00057295	     -0.19696228	     -0.05609266	      0.88255808	     -0.00037255	     -0.21021676	     -0.00000001	     -0.00000000	     25.08261052
      1.00000397	     -0.05512006	     -0.00056707	     -0.19693322	     -0.05608975	      0.88255743	     -0.00037203	     -0.21022301	     -0.00000001	     -0.00000000	     25.10226869
      1.00132630	     -0.05508573	     -0.00056360	     -0.19689927	     -0.05608679	      0.88255692	     -0.00037150	     -0.21022805	     -0.00000001	     -0.00000000	     25.11770052
      1.00264864	     -0.05504671	     -0.00055707	     -0.19686074	     -0.05608377	      0.88255654	     -0.00037094	     -0.21023188	     -0.00000001	     -0.00000000	     25.15418953
      1.00397097	     -0.05500405	     -0.00055318	     -0.19681847	     -0.05608071	      0.88255629	     -0.00037037	     -0.21023449	     -0.00000001	     -0.00000000	     25.17850029
      1.00529330	     -0.05495921	     -0.00054679	     -0.19677409	     -0.05607760	      0.88255617	     -0.00036977	     -0.21023592	     -0.00000001	     -0.00000000	     25.23817358
      1.00661563	     -0.05491293	     -0.00054367	     -0.19672815	     -0.05607444	      0.88255619	     -0.00036916	     -0.21023624	     -0.00000001	      0.00000000	     25.27986960
      1.00793797	     -0.05486399	     -0.00053816	     -0.19667962	     -0.05607123	      0.88255633	     -0.00036852	     -0.21023548	     -0.00000001	      0.00000000	     25.37317141
      1.00926030	     -0.05481035	     -0.00053591	     -0.19662628	     -0.05606798	      0.88255660	     -0.00036788	     -0.21023364	     -0.00000001	      0.00000000	     25.45842891
      1.01058263	     -0.05475016	     -0.00053091	     -0.19656646	     -0.05606468	      0.88255699	     -0.00036721	     -0.21023063	     -0.00000001	      0.00000000	     25.59825221
      1.01190496	     -0.05468211	     -0.00052891	     -0.19649869	     -0.05606133	      0.88255751	     -0.00036652	     -0.21022636	     -0.00000001	      0.00000000	     25.72071962
      1.01322730	     -0.05460531	     -0.00052387	     -0.19642225	     -0.05605795	      0.88255815	     -0.00036582	     -0.21022071	     -0.00000001	      0.00000000	     25.90071927
      1.01454963	     -0.05452037	     -0.00052202	     -0.19633756	     -0.05605452	      0.88255892	     -0.00036511	     -0.21021358	     -0.00000001	      0.00000000	     26.05913255
      1.01587196	     -0.05442650	     -0.00051708	     -0.19624403	     -0.05605106	      0.88255981	     -0.00036438	     -0.21020492	     -0.00000001	      0.00000000	     26.28615530
      1.01719429	     -0.05432364	     -0.00051562	     -0.19614137	     -0.05604755	      0.88256082	     -0.00036363	     -0.21019466	     -0.00000001	      0.00000001	     26.49681195
      1.01851663	     -0.05421099	     -0.00051065	     -0.19602903	     -0.05604402	      0.88256196	     -0.00036287	     -0.21018274	     -0.00000001	      0.00000001	     26.76693648
      1.01970503	     -0.05410174	     -0.00050908	     -0.19591995	     -0.05604081	      0.88256309	     -0.00036218	     -0.21017056	     -0.00000000	      0.00000001	     26.98202750
      1.02089344	     -0.05398541	     -0.00050532	     -0.19580386	     -0.05603759	      0.88256432	     -0.00036147	     -0.21015698	     -0.00000000	      0.00000001	     27.24287620
      1.02232410	     -0.05383646	     -0.00050253	     -0.19565510	     -0.05603367	      0.88256593	     -0.00036061	     -0.21013878	     -0.00000000	      0.00000001	     27.58114120
      1.02375475	     -0.05367719	     -0.00049767	     -0.19549607	     -0.05602973	      0.88256770	     -0.00035974	     -0.21011854	     -0.00000000	      0.00000001	     27.95647569
      1.02494122	     -0.05353796	     -0.00049576	     -0.19535695	     -0.05602644	      0.88256928	     -0.00035900	     -0.21010022	     -0.00000000	      0.00000001	     28.25949027
      1.02612769	     -0.05339282	     -0.00049177	     -0.19521196	     -0.05602315	      0.88257097	     -0.00035826	     -0.21008053	     -0.00000000	      0.00000001	     28.59337705
      1.02757013	     -0.05320918	     -0.00048860	     -0.19502843	     -0.05601912	      0.88257316	     -0.00035734	     -0.21005479	     -0.00000000	      0.00000001	     29.03760762
      1.02901258	     -0.05301773	     -0.00048336	     -0.19483713	     -0.05601509	      0.88257550	     -0.00035641	     -0.21002714	     -0.00000000	      0.00000001	     29.51941749
      1.03013461	     -0.05286428	     -0.00048178	     -0.19468369	     -0.05601194	      0.88257744	     -0.00035568	     -0.21000435	     -0.00000000	      0.00000001	     29.89031130
      1.03125664	     -0.05270731	     -0.00047831	     -0.19452677	     -0.05600880	      0.88257947	     -0.00035495	     -0.20998048	     -0.00000000	      0.00000001	     30.27897651
      1.03276460	     -0.05249094	     -0.00047505	     -0.19431039	     -0.05600458	      0.88258235	     -0.00035395	     -0.20994679	     -0.00000000	      0.00000001	     30.84596047
      1.03427255	     -0.05226789	     -0.00046961	     -0.19408736	     -0.05600036	      0.88258540	     -0.00035294	     -0.20991132	     -0.00000000	      0.00000001	     31.43306237
      1.03532881	     -0.05210780	     -0.00046829	     -0.19392719	     -0.05599741	      0.88258764	     -0.00035223	     -0.20988544	     -0.00000000	      0.00000001	     31.85538365
      1.03638507	     -0.05194426	     -0.00046516	     -0.19376361	     -0.05599448	      0.88258996	     -0.00035152	     -0.20985872	     -0.00000000	      0.00000002	     32.29046198
      1.03799411	     -0.05168999	     -0.00046134	     -0.19350920	     -0.05599002	      0.88259365	     -0.00035042	     -0.20981645	     -0.00000000	      0.00000002	     32.97939042
      1.03931329	     -0.05147796	     -0.00045699	     -0.19329708	     -0.05598639	      0.88259682	     -0.00034951	     -0.20978045	     -0.00000000	      0.00000002	     33.53570520
      1.04063246	     -0.05126525	     -0.00045452	     -0.19308417	     -0.05598279	      0.88260011	     -0.00034860	     -0.20974336	     -0.00000000	      0.00000002	     34.11892404
      1.04195164	     -0.05105181	     -0.00044970	     -0.19287057	     -0.05597922	      0.88260351	     -0.00034768	     -0.20970529	     -0.00000000	      0.00000002	     34.67026689
      1.04327081	     -0.05083742	     -0.00044788	     -0.19265591	     -0.05597568	      0.88260704	     -0.00034676	     -0.20966635	     -0.00000000	      0.00000002	     35.29286501
      1.04437090	     -0.05065773	     -0.00044333	     -0.19247606	     -0.05597275	      0.88261006	     -0.00034599	     -0.20963325	     -0.00000000	      0.00000002	     35.73802401
      1.04547099	     -0.05047851	     -0.00044077	     -0.19229659	     -0.05596986	      0.88261316	     -0.00034522	     -0.20959963	     -0.00000000	      0.00000002	     36.23270315
      1.04690785	     -0.05024708	     -0.00043609	     -0.19206486	     -0.05596612	      0.88261731	     -0.00034420	     -0.20955506	     -0.00000000	      0.00000002	     36.84594946
      1.04834471	     -0.05001801	     -0.00043376	     -0.19183536	     -0.05596244	      0.88262158	     -0.00034318	     -0.20950997	     -0.00000000	      0.00000002	     37.52079185
      1.04942107	     -0.04985181	     -0.00042947	     -0.19166891	     -0.05595973	      0.88262485	     -0.00034242	     -0.20947604	     -0.00000000	      0.00000002	     37.87162776
      1.05049743	     -0.04968915	     -0.00042724	     -0.19150589	     -0.05595705	      0.88262818	     -0.00034165	     -0.20944210	     -0.00000000	      0.00000002	     38.30534563
      1.05197849	     -0.04947329	     -0.00042293	     -0.19128957	     -0.05595343	      0.88263284	     -0.00034060	     -0.20939556	     -0.00000000	      0.00000002	     38.86488636
      1.05330389	     -0.04928701	     -0.00042044	     -0.19110279	     -0.05595025	      0.88263708	     -0.00033965	     -0.20935420	     -0.00000000	      0.00000002	     39.42006882
      1.05462929	     -0.04910721	     -0.00041540	     -0.19092256	     -0.05594714	      0.88264138	     -0.00033870	     -0.20931317	     -0.00000000	      0.00000002	     39.88255470
      1.05572667	     -0.04896415	     -0.00041407	     -0.19077903	     -0.05594462	      0.88264499	     -0.00033792	     -0.20927951	     -0.00000000	      0.00000002	     40.32922476
      1.05682404	     -0.04882686	     -0.00041097	     -0.19064132	     -0.05594214	      0.88264861	     -0.00033713	     -0.20924620	     -0.00000000	      0.00000002	     40.69361354
      1.05822770	     -0.04866055	     -0.00040878	     -0.19047438	     -0.05593905	      0.88265328	     -0.00033613	     -0.20920421	     -0.00000000	      0.00000002	     41.20010829
      1.05963137	     -0.04850423	     -0.00040488	     -0.19031748	     -0.05593603	      0.88265798	     -0.00033513	     -0.20916305	     -0.00000000	      0.00000002	     41.60011547
      1.06070266	     -0.04839200	     -0.00040454	     -0.19020470	     -0.05593379	      0.88266156	     -0.00033437	     -0.20913226	     -0.00000000	      0.00000002	     41.97416205
      1.06177394	     -0.04828559	     -0.00040246	     -0.19009779	     -0.05593160	      0.88266515	     -0.00033361	     -0.20910205	     -0.00000000	      0.00000002	     42.25315822
      1.06322547	     -0.04815213	     -0.00040126	     -0.18996359	     -0.05592871	      0.88266999	     -0.00033258	     -0.20906214	     -0.00000000	      0.00000002	     42.66304241
      1.06467700	     -0.04803077	     -0.00039835	     -0.18984152	     -0.05592591	      0.88267480	     -0.00033155	     -0.20902353	     -0.00000000	      0.00000002	     42.95065610
      1.06569368	     -0.04795316	     -0.00039919	     -0.18976332	     -0.05592401	      0.88267814	     -0.00033084	     -0.20899730	     -0.00000000	      0.00000002	     43.23882730
      1.06671036	     -0.04788033	     -0.00039834	     -0.18968994	     -0.05592216	      0.88268145	     -0.00033013	     -0.20897178	     -0.00000000	      0.00000002	     43.43898210
      1.06826178	     -0.04777819	     -0.00039825	     -0.18958692	     -0.05591942	      0.88268644	     -0.00032905	     -0.20893418	     -0.00000000	      0.00000002	     43.77678681
      1.06954594	     -0.04770156	     -0.00039710	     -0.18950959	     -0.05591724	      0.88269049	     -0.00032816	     -0.20890429	     -0.00000000	      0.00000002	     43.96526000
      1.07083011	     -0.04763363	     -0.00039807	     -0.18944090	     -0.05591514	      0.88269447	     -0.00032728	     -0.20887554	     -0.00000000	      0.00000002	     44.23454137
      1.07211427	     -0.04757333	     -0.00039674	     -0.18937989	     -0.05591311	      0.88269836	     -0.00032641	     -0.20884796	     -0.00000000	      0.00000002	     44.34972080
      1.07326211	     -0.04752668	     -0.00039837	     -0.18933252	     -0.05591137	      0.88270176	     -0.00032563	     -0.20882432	     -0.00000000	      0.00000002	     44.58360746
      1.07440996	     -0.04748489	     -0.00039792	     -0.18929008	     -0.05590969	      0.88270508	     -0.00032487	     -0.20880163	     -0.00000000	      0.00000002	     44.68748194
      1.07555780	     -0.04744870	     -0.00039914	     -0.18925318	     -0.05590807	      0.88270830	     -0.00032410	     -0.20877989	     -0.00000000	      0.00000002	     44.86765098
      1.07702462	     -0.04740898	     -0.00039921	     -0.18921260	     -0.05590610	      0.88271230	     -0.00032314	     -0.20875345	     -0.00000000	      0.00000002	     44.99780730
      1.07819020	     -0.04738365	     -0.00040141	     -0.18918653	     -0.05590460	      0.88271535	     -0.00032239	     -0.20873351	     -0.00000000	      0.00000002	     45.19470133
      1.07935578	     -0.04736217	     -0.00040162	     -0.18916436	     -0.05590317	      0.88271831	     -0.00032164	     -0.20871449	     -0.00000000	      0.00000002	     45.26856447
      1.08052137	     -0.04734602	     -0.00040349	     -0.18914748	     -0.05590180	      0.88272115	     -0.00032090	     -0.20869638	     -0.00000000	      0.00000002	     45.41799504
      1.08197584	     -0.04733143	     -0.00040410	     -0.18913203	     -0.05590018	      0.88272455	     -0.00031999	     -0.20867504	     -0.00000000	      0.00000002	     45.50383950
      1.08312125	     -0.04732604	     -0.00040688	     -0.18912590	     -0.05589898	      0.88272710	     -0.00031928	     -0.20865921	     -0.00000000	      0.00000001	     45.66819344
      1.08426666	     -0.04732381	     -0.00040760	     -0.18912299	     -0.05589784	      0.88272954	     -0.00031859	     -0.20864424	     -0.00000000	      0.00000001	     45.71952297
      1.08541206	     -0.04732688	     -0.00040987	     -0.18912535	     -0.05589676	      0.88273186	     -0.00031790	     -0.20863011	     -0.00000000	      0.00000001	     45.83673043
      1.08692664	     -0.04733641	     -0.00041125	     -0.18913398	     -0.05589543	      0.88273477	     -0.00031701	     -0.20861273	     -0.00000000	      0.00000001	     45.91100051
      1.08806194	     -0.04735012	     -0.00041460	     -0.18914695	     -0.05589450	      0.88273681	     -0.00031635	     -0.20860065	     -0.00000000	      0.00000001	     46.04609284
      1.08919724	     -0.04736628	     -0.00041584	     -0.18916245	     -0.05589363	      0.88273874	     -0.00031571	     -0.20858941	     -0.00000000	      0.00000001	     46.08893857
      1.09057694	     -0.04739243	     -0.00041956	     -0.18918772	     -0.05589265	      0.88274095	     -0.00031494	     -0.20857682	     -0.00000000	      0.00000001	     46.21818342
      1.09180638	     -0.04741831	     -0.00042075	     -0.18921290	     -0.05589185	      0.88274277	     -0.00031427	     -0.20856663	     -0.00000000	      0.00000001	     46.24293120
      1.09303582	     -0.04745175	     -0.00042494	     -0.18924555	     -0.05589112	      0.88274447	     -0.00031362	     -0.20855737	     -0.00000000	      0.00000001	     46.35617748
      1.09426526	     -0.04748626	     -0.00042597	     -0.18927938	     -0.05589046	      0.88274604	     -0.00031298	     -0.20854906	     -0.00000000	      0.00000001	     46.38198412
      1.09549470	     -0.04752854	     -0.00043021	     -0.18932090	     -0.05588986	      0.88274749	     -0.00031235	     -0.20854165	     -0.00000000	      0.00000001	     46.47929949
      1.09672414	     -0.04757097	     -0.00043097	     -0.18936268	     -0.05588933	      0.88274882	     -0.00031174	     -0.20853513	     -0.00000000	      0.00000001	     46.49992012
      1.09795359	     -0.04762222	     -0.00043535	     -0.18941317	     -0.05588886	      0.88275003	     -0.00031115	     -0.20852947	     -0.00000000	      0.00000001	     46.56554428
      1.09918303	     -0.04767262	     -0.00043580	     -0.18946296	     -0.05588846	      0.88275112	     -0.00031057	     -0.20852469	     -0.00000000	      0.00000001	     46.58064594
      1.10041247	     -0.04773316	     -0.00044033	     -0.18952276	     -0.05588812	      0.88275211	     -0.00031001	     -0.20852073	     -0.00000000	      0.00000001	     46.60774726
      1.10164191	     -0.04779189	     -0.00044047	     -0.18958091	     -0.05588784	      0.88275298	     -0.00030946	     -0.20851764	     -0.00000000	      0.00000000	     46.62040858
      1.10287135	     -0.04786253	     -0.00044518	     -0.18965083	     -0.05588762	      0.88275375	     -0.00030893	     -0.20851537	     -0.00000000	      0.00000000	     46.59818218
      1.10397025	     -0.04792402	     -0.00044548	     -0.18971182	     -0.05588748	      0.88275435	     -0.00030848	     -0.20851407	     -0.00000000	      0.00000000	     46.58751496
      1.10506915	     -0.04799431	     -0.00044870	     -0.18978153	     -0.05588738	      0.88275487	     -0.00030804	     -0.20851344	     -0.00000000	      0.00000000	     46.53967215
      1.10640592	     -0.04808127	     -0.00045055	     -0.18986786	     -0.05588731	      0.88275539	     -0.00030752	     -0.20851358	     -0.00000000	      0.00000000	     46.51850553
      1.10774268	     -0.04817805	     -0.00045476	     -0.18996395	     -0.05588732	      0.88275581	     -0.00030702	     -0.20851468	     -0.00000000	      0.00000000	     46.41788045
      1.10886141	     -0.04825810	     -0.00045562	     -0.19004353	     -0.05588737	      0.88275607	     -0.00030662	     -0.20851638	     -0.00000000	      0.00000000	     46.39993727
      1.10998015	     -0.04834696	     -0.00045909	     -0.19013184	     -0.05588746	      0.88275627	     -0.00030624	     -0.20851872	     -0.00000000	      0.00000000	     46.28424065
      1.11132267	     -0.04845481	     -0.00046133	     -0.19023911	     -0.05588762	      0.88275640	     -0.00030580	     -0.20852244	     -0.00000000	      0.00000000	     46.21742670
      1.11266519	     -0.04857375	     -0.00046667	     -0.19035741	     -0.05588784	      0.88275644	     -0.00030539	     -0.20852711	     -0.00000000	     -0.00000000	     46.01026664
      1.11375201	     -0.04866800	     -0.00046816	     -0.19045124	     -0.05588805	      0.88275639	     -0.00030507	     -0.20853161	     -0.00000000	     -0.00000000	     45.95648186
      1.11483883	     -0.04877045	     -0.00047182	     -0.19055322	     -0.05588830	      0.88275629	     -0.00030477	     -0.20853672	     -0.00000000	     -0.00000000	     45.77731969
      1.11622859	     -0.04890244	     -0.00047433	     -0.19068470	     -0.05588867	      0.88275607	     -0.00030441	     -0.20854417	     -0.00000000	     -0.00000000	     45.63663728
      1.11761836	     -0.04904597	     -0.00047924	     -0.19082766	     -0.05588908	      0.88275575	     -0.00030408	     -0.20855262	     -0.00000000	     -0.00000000	     45.32366859
      1.11868183	     -0.04915328	     -0.00048033	     -0.19093465	     -0.05588942	      0.88275544	     -0.00030384	     -0.20855979	     -0.00000000	     -0.00000000	     45.24484844
      1.11974529	     -0.04926855	     -0.00048346	     -0.19104954	     -0.05588979	      0.88275508	     -0.00030362	     -0.20856752	     -0.00000000	     -0.00000000	     45.01091895
      1.12119207	     -0.04942702	     -0.00048637	     -0.19120757	     -0.05589033	      0.88275450	     -0.00030334	     -0.20857895	     -0.00000000	     -0.00000000	     44.78413951
      1.12263885	     -0.04959610	     -0.00049137	     -0.19137618	     -0.05589091	      0.88275382	     -0.00030310	     -0.20859137	     -0.00000000	     -0.00000000	     44.36730624
      1.12367393	     -0.04971359	     -0.00049236	     -0.19149344	     -0.05589134	      0.88275327	     -0.00030294	     -0.20860088	     -0.00000000	     -0.00000000	     44.25853523
      1.12470900	     -0.04983775	     -0.00049525	     -0.19161732	     -0.05589179	      0.88275268	     -0.00030280	     -0.20861084	     -0.00000000	     -0.00000000	     43.99016480
      1.12623513	     -0.05002049	     -0.00049841	     -0.19179972	     -0.05589247	      0.88275171	     -0.00030262	     -0.20862633	     -0.00000000	     -0.00000000	     43.69386101
      1.12753112	     -0.05018018	     -0.00050228	     -0.19195912	     -0.05589307	      0.88275080	     -0.00030249	     -0.20864013	     -0.00000000	     -0.00000000	     43.31800367
      1.12882712	     -0.05033556	     -0.00050423	     -0.19211429	     -0.05589369	      0.88274981	     -0.00030239	     -0.20865446	     -0.00000000	     -0.00000001	     43.12779682
      1.13012311	     -0.05049769	     -0.00050865	     -0.19227617	     -0.05589431	      0.88274875	     -0.00030232	     -0.20866922	     -0.00000000	     -0.00000001	     42.67611903
      1.13128730	     -0.05063639	     -0.00051003	     -0.19241475	     -0.05589488	      0.88274773	     -0.00030228	     -0.20868281	     -0.00000000	     -0.00000001	     42.52466815
      1.13245148	     -0.05078045	     -0.00051350	     -0.19255865	     -0.05589545	      0.88274665	     -0.00030225	     -0.20869662	     -0.00000000	     -0.00000001	     42.14379436
      1.13361567	     -0.05092038	     -0.00051558	     -0.19269848	     -0.05589602	      0.88274551	     -0.00030225	     -0.20871064	     -0.00000000	     -0.00000001	     41.90688033
      1.13511685	     -0.05110396	     -0.00051969	     -0.19288192	     -0.05589675	      0.88274396	     -0.00030228	     -0.20872893	     -0.00000000	     -0.00000001	     41.43601943
      1.13631759	     -0.05124521	     -0.00052121	     -0.19302314	     -0.05589733	      0.88274265	     -0.00030233	     -0.20874370	     -0.00000000	     -0.00000001	     41.24580862
      1.13751833	     -0.05139081	     -0.00052457	     -0.19316867	     -0.05589790	      0.88274127	     -0.00030240	     -0.20875854	     -0.00000000	     -0.00000001	     40.83817017
      1.13871908	     -0.05153166	     -0.00052651	     -0.19330953	     -0.05589846	      0.88273984	     -0.00030249	     -0.20877344	     -0.00000000	     -0.00000001	     40.59269847
      1.14019143	     -0.05170760	     -0.00053047	     -0.19348545	     -0.05589914	      0.88273801	     -0.00030264	     -0.20879172	     -0.00000000	     -0.00000001	     40.10409248
      1.14138419	     -0.05184377	     -0.00053181	     -0.19362168	     -0.05589967	      0.88273647	     -0.00030278	     -0.20880654	     -0.00000000	     -0.00000001	     39.92178679
      1.14257695	     -0.05198394	     -0.00053500	     -0.19376188	     -0.05590018	      0.88273487	     -0.00030295	     -0.20882131	     -0.00000000	     -0.00000001	     39.51546052
      1.14376970	     -0.05211905	     -0.00053690	     -0.19389708	     -0.05590067	      0.88273323	     -0.00030314	     -0.20883604	     -0.00000000	     -0.00000001	     39.26951095
      1.14529524	     -0.05229362	     -0.00054080	     -0.19407174	     -0.05590127	      0.88273105	     -0.00030342	     -0.20885475	     -0.00000000	     -0.00000001	     38.77456596
      1.14649257	     -0.05242345	     -0.00054212	     -0.19420172	     -0.05590171	      0.88272929	     -0.00030366	     -0.20886935	     -0.00000000	     -0.00000001	     38.60998690
      1.14768990	     -0.05255622	     -0.00054522	     -0.19433460	     -0.05590213	      0.88272749	     -0.00030393	     -0.20888380	     -0.00000000	     -0.00000001	     38.21121048
      1.14888723	     -0.05268314	     -0.00054711	     -0.19446169	     -0.05590252	      0.88272564	     -0.00030422	     -0.20889813	     -0.00000000	     -0.00000001	     37.98341895
      1.15044485	     -0.05284850	     -0.00055098	     -0.19462725	     -0.05590298	      0.88272318	     -0.00030463	     -0.20891652	     -0.00000000	     -0.00000001	     37.49058774
      1.15164105	     -0.05296725	     -0.00055219	     -0.19474622	     -0.05590330	      0.88272125	     -0.00030497	     -0.20893047	     -0.00000000	     -0.00000001	     37.36914181
      1.15283724	     -0.05308798	     -0.00055510	     -0.19486714	     -0.05590359	      0.88271928	     -0.00030534	     -0.20894420	     -0.00000000	     -0.00000001	     36.98558112
      1.15403344	     -0.05320230	     -0.00055686	     -0.19498170	     -0.05590384	      0.88271728	     -0.00030573	     -0.20895774	     -0.00000000	     -0.00000001	     36.78906850
      1.15563626	     -0.05335436	     -0.00056051	     -0.19513406	     -0.05590411	      0.88271455	     -0.00030628	     -0.20897555	     -0.00000000	     -0.00000001	     36.30487219
      1.15683135	     -0.05345952	     -0.00056156	     -0.19523952	     -0.05590428	      0.88271249	     -0.00030673	     -0.20898860	     -0.00000000	     -0.00000001	     36.23630139
      1.15802644	     -0.05356793	     -0.00056433	     -0.19534818	     -0.05590440	      0.88271040	     -0.00030719	     -0.20900145	     -0.00000000	     -0.00000001	     35.86081231
      1.15948042	     -0.05369636	     -0.00056646	     -0.19547696	     -0.05590449	      0.88270782	     -0.00030779	     -0.20901697	     -0.00000000	     -0.00000001	     35.69744012
      1.16078536	     -0.05381855	     -0.00057028	     -0.19559943	     -0.05590452	      0.88270549	     -0.00030835	     -0.20903092	     -0.00000000	     -0.00000001	     35.20174925
      1.16209030	     -0.05393590	     -0.00057201	     -0.19571712	     -0.05590450	      0.88270313	     -0.00030894	     -0.20904508	     -0.00000000	     -0.00000001	     35.16802631
      1.16339525	     -0.05406189	     -0.00057582	     -0.19584341	     -0.05590443	      0.88270076	     -0.00030955	     -0.20905949	     -0.00000000	     -0.00000001	     34.62409379
      1.16470019	     -0.05418329	     -0.00057695	     -0.19596520	     -0.05590429	      0.88269836	     -0.00031019	     -0.20907434	     -0.00000000	     -0.00000001	     34.63264828
      1.16600513	     -0.05431366	     -0.00057996	     -0.19609591	     -0.05590411	      0.88269595	     -0.00031085	     -0.20908966	     -0.00000000	     -0.00000001	     34.04520295
      1.16731007	     -0.05443829	     -0.00057984	     -0.19622100	     -0.05590386	      0.88269352	     -0.00031154	     -0.20910558	     -0.00000000	     -0.00000001	     34.09330870
      1.16861501	     -0.05457211	     -0.00058163	     -0.19635524	     -0.05590356	      0.88269107	     -0.00031224	     -0.20912211	     -0.00000000	     -0.00000001	     33.47628586
      1.16991996	     -0.05469959	     -0.00058033	     -0.19648325	     -0.05590319	      0.88268860	     -0.00031297	     -0.20913936	     -0.00000000	     -0.00000001	     33.55169192
      1.17122490	     -0.05483532	     -0.00058095	     -0.19661948	     -0.05590276	      0.88268611	     -0.00031373	     -0.20915728	     -0.00000000	     -0.00000001	     32.92122190
      1.17252984	     -0.05496430	     -0.00057866	     -0.19674906	     -0.05590226	      0.88268359	     -0.00031450	     -0.20917595	     -0.00000000	     -0.00000001	     32.98807670
      1.17383478	     -0.05510003	     -0.00057821	     -0.19688534	     -0.05590170	      0.88268105	     -0.00031530	     -0.20919530	     -0.00000000	     -0.00000001	     32.35977058
      1.17513972	     -0.05522866	     -0.00057513	     -0.19701463	     -0.05590106	      0.88267848	     -0.00031612	     -0.20921538	     -0.00000000	     -0.00000001	     32.38365225
      1.17644466	     -0.05536295	     -0.00057378	     -0.19714954	     -0.05590035	      0.88267588	     -0.00031695	     -0.20923610	     -0.00000000	     -0.00000001	     31.76872325
      1.17774961	     -0.05549052	     -0.00057021	     -0.19727783	     -0.05589957	      0.88267324	     -0.00031781	     -0.20925750	     -0.00000000	     -0.00000001	     31.72512392
      1.17905455	     -0.05562254	     -0.00056821	     -0.19741053	     -0.05589870	      0.88267056	     -0.00031870	     -0.20927950	     -0.00000000	     -0.00000001	     31.13662770
      1.18035949	     -0.05574963	     -0.00056451	     -0.19753837	     -0.05589776	      0.88266785	     -0.00031960	     -0.20930215	     -0.00000000	     -0.00000001	     31.00362173
      1.18166443	     -0.05588077	     -0.00056211	     -0.19767024	     -0.05589673	      0.88266509	     -0.00032053	     -0.20932539	     -0.00000000	     -0.00000001	     30.44920309
      1.18296937	     -0.05600762	     -0.00055841	     -0.19779788	     -0.05589562	      0.88266229	     -0.00032147	     -0.20934924	     -0.00000000	     -0.00000001	     30.25067026
      1.18455604	     -0.05616618	     -0.00055562	     -0.19795737	     -0.05589416	      0.88265882	     -0.00032265	     -0.20937895	     -0.00000000	     -0.00000002	     29.52175042
      1.18576588	     -0.05628048	     -0.00055164	     -0.19807246	     -0.05589295	      0.88265612	     -0.00032358	     -0.20940215	     -0.00000000	     -0.00000002	     29.49490344
      1.18697572	     -0.05639767	     -0.00054950	     -0.19819039	     -0.05589166	      0.88265338	     -0.00032452	     -0.20942570	     -0.00000000	     -0.00000002	     28.99874274
      1.18851691	     -0.05654066	     -0.00054550	     -0.19833439	     -0.05588990	      0.88264982	     -0.00032574	     -0.20945627	     -0.00000000	     -0.00000002	     28.73824605
      1.19005810	     -0.05668898	     -0.00054376	     -0.19848367	     -0.05588800	      0.88264618	     -0.00032699	     -0.20948734	     -0.00000000	     -0.00000002	     27.95236681
      1.19120299	     -0.05679079	     -0.00054023	     -0.19858628	     -0.05588650	      0.88264343	     -0.00032794	     -0.20951078	     -0.00000000	     -0.00000002	     27.97109064
      1.19234789	     -0.05689698	     -0.00053856	     -0.19869323	     -0.05588492	      0.88264064	     -0.00032891	     -0.20953442	     -0.00000000	     -0.00000002	     27.57457932
      1.19399416	     -0.05704340	     -0.00053518	     -0.19884079	     -0.05588250	      0.88263655	     -0.00033033	     -0.20956875	     -0.00000000	     -0.00000002	     27.27419503
      1.19542138	     -0.05717012	     -0.00053330	     -0.19896849	     -0.05588027	      0.88263294	     -0.00033159	     -0.20959869	     -0.00000000	     -0.00000002	     26.76976392
      1.19684860	     -0.05728758	     -0.00052948	     -0.19908702	     -0.05587791	      0.88262926	     -0.00033287	     -0.20962873	     -0.00000000	     -0.00000002	     26.68211927
      1.19827582	     -0.05740872	     -0.00052812	     -0.19920916	     -0.05587541	      0.88262552	     -0.00033417	     -0.20965870	     -0.00000000	     -0.00000002	     26.10139695
      1.19952806	     -0.05750399	     -0.00052444	     -0.19930542	     -0.05587311	      0.88262219	     -0.00033534	     -0.20968494	     -0.00000000	     -0.00000002	     26.09965030
      1.20078030	     -0.05760289	     -0.00052282	     -0.19940525	     -0.05587069	      0.88261882	     -0.00033652	     -0.20971101	     -0.00000000	     -0.00000002	     25.72648825
      1.20203254	     -0.05769592	     -0.00052011	     -0.19949925	     -0.05586817	      0.88261541	     -0.00033772	     -0.20973695	     -0.00000000	     -0.00000002	     25.57426803
      1.20377130	     -0.05782487	     -0.00051763	     -0.19962954	     -0.05586449	      0.88261062	     -0.00033941	     -0.20977262	     -0.00000000	     -0.00000002	     25.15600701
      1.20507121	     -0.05791297	     -0.00051417	     -0.19971871	     -0.05586159	      0.88260699	     -0.00034070	     -0.20979903	     -0.00000000	     -0.00000002	     25.12591344
      1.20637112	     -0.05800294	     -0.00051242	     -0.19980971	     -0.05585856	      0.88260333	     -0.00034200	     -0.20982513	     -0.00000000	     -0.00000002	     24.81912994
      1.20767103	     -0.05808588	     -0.00050941	     -0.19989373	     -0.05585542	      0.88259964	     -0.00034332	     -0.20985092	     -0.00000000	     -0.00000002	     24.71565990
      1.20935894	     -0.05819398	     -0.00050704	     -0.20000320	     -0.05585114	      0.88259481	     -0.00034506	     -0.20988387	     -0.00000000	     -0.00000002	     24.36314681
      1.21064022	     -0.05826734	     -0.00050346	     -0.20007768	     -0.05584775	      0.88259112	     -0.00034639	     -0.20990850	     -0.00000000	     -0.00000002	     24.36820801
      1.21192149	     -0.05834320	     -0.00050168	     -0.20015461	     -0.05584423	      0.88258742	     -0.00034774	     -0.20993274	     -0.00000000	     -0.00000002	     24.11793823
      1.21347821	     -0.05842646	     -0.00049797	     -0.20023921	     -0.05583978	      0.88258291	     -0.00034940	     -0.20996170	     -0.00000000	     -0.00000002	     24.06619200
      1.21503492	     -0.05851243	     -0.00049668	     -0.20032648	     -0.05583514	      0.88257839	     -0.00035108	     -0.20999004	     -0.00000000	     -0.00000002	     23.68940694
      1.21621188	     -0.05856634	     -0.00049305	     -0.20038146	     -0.05583151	      0.88257497	     -0.00035236	     -0.21001110	     -0.00000000	     -0.00000002	     23.76523430
      1.21738884	     -0.05862268	     -0.00049139	     -0.20043883	     -0.05582776	      0.88257155	     -0.00035365	     -0.21003179	     -0.00000000	     -0.00000002	     23.58597787
      1.21907002	     -0.05869622	     -0.00048804	     -0.20051385	     -0.05582222	      0.88256669	     -0.00035552	     -0.21006079	     -0.00000000	     -0.00000002	     23.48890783
      1.22052995	     -0.05876076	     -0.00048637	     -0.20057966	     -0.05581721	      0.88256248	     -0.00035715	     -0.21008546	     -0.00000000	     -0.00000002	     23.24251661
      1.22198988	     -0.05881618	     -0.00048265	     -0.20063643	     -0.05581204	      0.88255829	     -0.00035879	     -0.21010970	     -0.00000000	     -0.00000002	     23.28237388
      1.22344981	     -0.05887570	     -0.00048123	     -0.20069722	     -0.05580669	      0.88255414	     -0.00036045	     -0.21013344	     -0.00000000	     -0.00000002	     22.96341701
      1.22472712	     -0.05891649	     -0.00047717	     -0.20073922	     -0.05580186	      0.88255053	     -0.00036191	     -0.21015385	     -0.00000000	     -0.00000002	     23.05232557
      1.22600443	     -0.05896036	     -0.00047535	     -0.20078423	     -0.05579690	      0.88254695	     -0.00036338	     -0.21017384	     -0.00000000	     -0.00000002	     22.85862905
      1.22728173	     -0.05899581	     -0.00047340	     -0.20082084	     -0.05579180	      0.88254340	     -0.00036486	     -0.21019352	     -0.00000000	     -0.00000002	     22.83233398
      1.22905728	     -0.05904929	     -0.00047262	     -0.20087588	     -0.05578449	      0.88253853	     -0.00036692	     -0.21022050	     -0.00000000	     -0.00000002	     22.60646267
      1.23037152	     -0.05908029	     -0.00047031	     -0.20090809	     -0.05577890	      0.88253497	     -0.00036846	     -0.21024021	     -0.00000000	     -0.00000002	     22.69609490
      1.23168575	     -0.05911333	     -0.00046889	     -0.20094231	     -0.05577317	      0.88253146	     -0.00037001	     -0.21025958	     -0.00000000	     -0.00000002	     22.53506186
      1.23299999	     -0.05913942	     -0.00046596	     -0.20096964	     -0.05576729	      0.88252799	     -0.00037155	     -0.21027861	     -0.00000000	     -0.00000002	     22.53710242
      1.23474566	     -0.05917445	     -0.00046418	     -0.20100626	     -0.05575925	      0.88252347	     -0.00037362	     -0.21030326	     -0.00000000	     -0.00000002	     22.38084784
      1.23603686	     -0.05919061	     -0.00046152	     -0.20102365	     -0.05575314	      0.88252019	     -0.00037515	     -0.21032103	     -0.00000000	     -0.00000002	     22.52026020
      1.23732806	     -0.05920793	     -0.00046105	     -0.20104214	     -0.05574688	      0.88251696	     -0.00037669	     -0.21033826	     -0.00000000	     -0.00000002	     22.44069650
      1.23892522	     -0.05921780	     -0.00045921	     -0.20105349	     -0.05573894	      0.88251305	     -0.00037860	     -0.21035878	     -0.00000000	     -0.00000002	     22.54397834
      1.24034880	     -0.05922611	     -0.00045977	     -0.20106306	     -0.05573168	      0.88250965	     -0.00038030	     -0.21037617	     -0.00000000	     -0.00000002	     22.43225221
      1.24177237	     -0.05922027	     -0.00045779	     -0.20105856	     -0.05572424	      0.88250632	     -0.00038200	     -0.21039267	     -0.00000000	     -0.00000002	     22.58486756
      1.24319595	     -0.05921280	     -0.00045836	     -0.20105237	     -0.05571663	      0.88250309	     -0.00038371	     -0.21040805	     -0.00000000	     -0.00000002	     22.50844288
      1.24461953	     -0.05918403	     -0.00045514	     -0.20102499	     -0.05570885	      0.88249994	     -0.00038542	     -0.21042216	     -0.00000000	     -0.00000001	     22.70606445
      1.24604311	     -0.05914828	     -0.00045436	     -0.20099056	     -0.05570089	      0.88249688	     -0.00038713	     -0.21043459	     -0.00000000	     -0.00000001	     22.68886665
      1.24746669	     -0.05908151	     -0.00044921	     -0.20092525	     -0.05569276	      0.88249393	     -0.00038883	     -0.21044513	     -0.00000000	     -0.00000001	     22.93021879
      1.24874669	     -0.05901873	     -0.00044712	     -0.20086369	     -0.05568531	      0.88249136	     -0.00039037	     -0.21045279	     -0.00000000	     -0.00000001	     22.94854650
      1.25002669	     -0.05893724	     -0.00044249	     -0.20078350	     -0.05567772	      0.88248889	     -0.00039190	     -0.21045870	     -0.00000000	     -0.00000001	     23.12457469
      1.25130670	     -0.05884559	     -0.00043911	     -0.20069309	     -0.05567000	      0.88248651	     -0.00039344	     -0.21046264	     -0.00000000	     -0.00000001	     23.27294232
      1.25306742	     -0.05869201	     -0.00043179	     -0.20054129	     -0.05565916	      0.88248341	     -0.00039554	     -0.21046455	     -0.00000000	     -0.00000001	     23.56356664
      1.25437510	     -0.05856546	     -0.00042805	     -0.20041598	     -0.05565095	      0.88248125	     -0.00039710	     -0.21046309	     -0.00000000	     -0.00000001	     23.77612937
      1.25568279	     -0.05841906	     -0.00042207	     -0.20027086	     -0.05564261	      0.88247920	     -0.00039866	     -0.21045910	     -0.00000000	     -0.00000001	     24.05231233
      1.25699048	     -0.05826120	     -0.00041785	     -0.20011421	     -0.05563414	      0.88247729	     -0.00040022	     -0.21045242	     -0.00000000	     -0.00000001	     24.35648912
      1.25869567	     -0.05803056	     -0.00041083	     -0.19988515	     -0.05562291	      0.88247501	     -0.00040225	     -0.21043957	     -0.00000000	     -0.00000001	     24.78223151
      1.25994912	     -0.05785339	     -0.00040842	     -0.19970902	     -0.05561453	      0.88247349	     -0.00040373	     -0.21042707	     -0.00000000	     -0.00000001	     25.11494589
      1.26120258	     -0.05766144	     -0.00040388	     -0.19951814	     -0.05560604	      0.88247211	     -0.00040522	     -0.21041205	     -0.00000000	     -0.00000001	     25.44798484
      1.26277448	     -0.05741064	     -0.00040049	     -0.19926856	     -0.05559525	      0.88247060	     -0.00040707	     -0.21038962	     -0.00000000	     -0.00000001	     25.93149712
      1.26414022	     -0.05717682	     -0.00039560	     -0.19903581	     -0.05558575	      0.88246949	     -0.00040867	     -0.21036697	     -0.00000000	     -0.00000001	     26.33069482
      1.26550595	     -0.05693844	     -0.00039395	     -0.19879837	     -0.05557614	      0.88246857	     -0.00041027	     -0.21034137	     -0.00000000	     -0.00000000	     26.79674153
      1.26687169	     -0.05668615	     -0.00038936	     -0.19854705	     -0.05556643	      0.88246787	     -0.00041187	     -0.21031294	     -0.00000000	     -0.00000000	     27.22225350
      1.26823742	     -0.05643358	     -0.00038871	     -0.19829527	     -0.05555662	      0.88246737	     -0.00041345	     -0.21028173	     -0.00000000	     -0.00000000	     27.70905611
      1.26960316	     -0.05616822	     -0.00038433	     -0.19803077	     -0.05554673	      0.88246709	     -0.00041503	     -0.21024795	     -0.00000000	     -0.00000000	     28.15847431
      1.27096890	     -0.05590470	     -0.00038474	     -0.19776792	     -0.05553675	      0.88246704	     -0.00041660	     -0.21021163	     -0.00000000	      0.00000000	     28.66677353
      1.27215200	     -0.05566705	     -0.00038102	     -0.19753092	     -0.05552805	      0.88246717	     -0.00041796	     -0.21017828	     -0.00000000	      0.00000000	     29.04991201
      1.27333510	     -0.05543264	     -0.00038031	     -0.19729703	     -0.05551929	      0.88246749	     -0.00041930	     -0.21014326	     -0.00000000	      0.00000000	     29.45139624
      1.27481097	     -0.05513529	     -0.00037734	     -0.19700034	     -0.05550830	      0.88246812	     -0.00042097	     -0.21009746	     -0.00000000	      0.00000000	     29.96483494
      1.27628685	     -0.05483878	     -0.00037712	     -0.19670435	     -0.05549724	      0.88246903	     -0.00042262	     -0.21004943	     -0.00000000	      0.00000000	     30.48823942
      1.27742842	     -0.05460353	     -0.00037353	     -0.19646956	     -0.05548864	      0.88246992	     -0.00042389	     -0.21001088	     -0.00000000	      0.00000001	     30.89236951
      1.27857000	     -0.05437121	     -0.00037269	     -0.19623759	     -0.05548002	      0.88247098	     -0.00042516	     -0.20997117	     -0.00000000	      0.00000001	     31.29239646
      1.28008742	     -0.05405948	     -0.00037000	     -0.19592631	     -0.05546851	      0.88247263	     -0.00042682	     -0.20991678	     -0.00000000	      0.00000001	     31.85131899
      1.28144347	     -0.05378345	     -0.00036960	     -0.19565056	     -0.05545819	      0.88247434	     -0.00042829	     -0.20986679	     -0.00000000	      0.00000001	     32.33054293
      1.28279952	     -0.05350371	     -0.00036559	     -0.19537116	     -0.05544785	      0.88247628	     -0.00042974	     -0.20981565	     -0.00000000	      0.00000001	     32.85915443
      1.28396611	     -0.05326617	     -0.00036530	     -0.19513379	     -0.05543894	      0.88247812	     -0.00043098	     -0.20977078	     -0.00000000	      0.00000001	     33.25752001
      1.28513270	     -0.05302520	     -0.00036193	     -0.19489303	     -0.05543001	      0.88248011	     -0.00043221	     -0.20972516	     -0.00000000	      0.00000001	     33.70162136
      1.28653566	     -0.05273677	     -0.00036008	     -0.19460476	     -0.05541927	      0.88248271	     -0.00043367	     -0.20966932	     -0.00000000	      0.00000001	     34.21224401
      1.28793862	     -0.05244581	     -0.00035586	     -0.19431396	     -0.05540853	      0.88248551	     -0.00043511	     -0.20961256	     -0.00000000	      0.00000001	     34.75733870
      1.28904713	     -0.05222022	     -0.00035572	     -0.19408837	     -0.05540005	      0.88248788	     -0.00043624	     -0.20956715	     -0.00000000	      0.00000001	     35.11889750
      1.29015564	     -0.05199344	     -0.00035307	     -0.19386163	     -0.05539157	      0.88249036	     -0.00043736	     -0.20952133	     -0.00000000	      0.00000002	     35.53159248
      1.29161042	     -0.05169886	     -0.00035124	     -0.19356701	     -0.05538045	      0.88249379	     -0.00043880	     -0.20946062	     -0.00000000	      0.00000002	     36.05982575
      1.29306520	     -0.05140587	     -0.00034687	     -0.19327400	     -0.05536936	      0.88249741	     -0.00044023	     -0.20939938	     -0.00000000	      0.00000002	     36.62003336
      1.29410186	     -0.05120098	     -0.00034691	     -0.19306897	     -0.05536148	      0.88250010	     -0.00044123	     -0.20935547	     -0.00000000	      0.00000002	     36.96317992
      1.29513852	     -0.05099635	     -0.00034477	     -0.19286423	     -0.05535361	      0.88250288	     -0.00044222	     -0.20931139	     -0.00000000	      0.00000002	     37.34040786
      1.29668755	     -0.05069529	     -0.00034313	     -0.19256292	     -0.05534189	      0.88250717	     -0.00044368	     -0.20924527	     -0.00000000	      0.00000002	     37.89755592
      1.29796802	     -0.05044954	     -0.00034043	     -0.19231696	     -0.05533225	      0.88251084	     -0.00044487	     -0.20919042	     -0.00000000	      0.00000002	     38.36353806
      1.29924849	     -0.05020607	     -0.00033958	     -0.19207317	     -0.05532264	      0.88251462	     -0.00044604	     -0.20913541	     -0.00000000	      0.00000002	     38.82381983
      1.30052896	     -0.04996318	     -0.00033593	     -0.19183003	     -0.05531308	      0.88251848	     -0.00044719	     -0.20908027	     -0.00000000	      0.00000002	     39.28994310
      1.30180942	     -0.04972391	     -0.00033518	     -0.19159036	     -0.05530357	      0.88252244	     -0.00044832	     -0.20902503	     -0.00000000	      0.00000002	     39.75133725
      1.30288514	     -0.04952353	     -0.00033146	     -0.19138973	     -0.05529562	      0.88252582	     -0.00044926	     -0.20897858	     -0.00000000	      0.00000002	     40.12648230
      1.30396085	     -0.04932533	     -0.00033002	     -0.19119117	     -0.05528771	      0.88252924	     -0.00045018	     -0.20893212	     -0.00000000	      0.00000002	     40.50778056
      1.30534725	     -0.04907156	     -0.00032647	     -0.19093695	     -0.05527758	      0.88253373	     -0.00045136	     -0.20887223	     -0.00000000	      0.00000002	     40.99804946
      1.30673364	     -0.04882177	     -0.00032509	     -0.19068660	     -0.05526752	      0.88253827	     -0.00045251	     -0.20881238	     -0.00000000	      0.00000002	     41.50399578
      1.30778054	     -0.04863476	     -0.00032091	     -0.19049924	     -0.05525998	      0.88254174	     -0.00045336	     -0.20876727	     -0.00000000	      0.00000002	     41.85742223
      1.30882745	     -0.04845007	     -0.00031852	     -0.19031412	     -0.05525249	      0.88254523	     -0.00045421	     -0.20872224	     -0.00000000	      0.00000002	     42.22081414
      1.31025905	     -0.04820003	     -0.00031373	     -0.19006348	     -0.05524233	      0.88255004	     -0.00045534	     -0.20866084	     -0.00000000	      0.00000002	     42.73434115
      1.31153702	     -0.04797971	     -0.00031091	     -0.18984257	     -0.05523334	      0.88255437	     -0.00045633	     -0.20860622	     -0.00000000	      0.00000002	     43.19381104
      1.31281499	     -0.04776068	     -0.00030544	     -0.18962298	     -0.05522444	      0.88255871	     -0.00045730	     -0.20855180	     -0.00000000	      0.00000002	     43.66416356
      1.31388286	     -0.04757871	     -0.00030359	     -0.18944045	     -0.05521707	      0.88256235	     -0.00045809	     -0.20850647	     -0.00000000	      0.00000002	     44.06597008
      1.31495072	     -0.04739724	     -0.00029967	     -0.18925845	     -0.05520976	      0.88256599	     -0.00045888	     -0.20846126	     -0.00000000	      0.00000002	     44.46568407
      1.31629429	     -0.04717189	     -0.00029645	     -0.18903235	     -0.05520066	      0.88257058	     -0.00045984	     -0.20840455	     -0.00000000	      0.00000002	     44.97971035
      1.31763785	     -0.04694953	     -0.00029152	     -0.18880925	     -0.05519166	      0.88257517	     -0.00046079	     -0.20834809	     -0.00000000	      0.00000002	     45.48191138
      1.31866745	     -0.04678162	     -0.00029022	     -0.18864067	     -0.05518484	      0.88257869	     -0.00046150	     -0.20830505	     -0.00000000	      0.00000002	     45.85596986
      1.31969705	     -0.04661400	     -0.00028743	     -0.18847241	     -0.05517809	      0.88258220	     -0.00046219	     -0.20826223	     -0.00000000	      0.00000002	     46.21978604
      1.32108849	     -0.04639480	     -0.00028533	     -0.18825226	     -0.05516908	      0.88258693	     -0.00046311	     -0.20820488	     -0.00000000	      0.00000002	     46.69382610
      1.32247993	     -0.04618216	     -0.00028089	     -0.18803870	     -0.05516020	      0.88259165	     -0.00046401	     -0.20814825	     -0.00000000	      0.00000002	     47.16797455
      1.32344562	     -0.04603785	     -0.00028002	     -0.18789366	     -0.05515411	      0.88259491	     -0.00046462	     -0.20810939	     -0.00000000	      0.00000002	     47.48663541
      1.32441130	     -0.04589580	     -0.00027708	     -0.18775093	     -0.05514810	      0.88259816	     -0.00046522	     -0.20807090	     -0.00000000	      0.00000002	     47.79914414
      1.32590500	     -0.04568197	     -0.00027314	     -0.18753598	     -0.05513893	      0.88260316	     -0.00046612	     -0.20801212	     -0.00000000	      0.00000002	     48.29108679
      1.32712667	     -0.04551411	     -0.00026875	     -0.18736722	     -0.05513155	      0.88260723	     -0.00046683	     -0.20796479	     -0.00000000	      0.00000002	     48.65766829
      1.32834833	     -0.04535406	     -0.00026611	     -0.18720619	     -0.05512429	      0.88261127	     -0.00046753	     -0.20791821	     -0.00000000	      0.00000002	     49.03899219
      1.32956999	     -0.04520313	     -0.00026132	     -0.18705432	     -0.05511715	      0.88261527	     -0.00046821	     -0.20787249	     -0.00000000	      0.00000002	     49.35407452
      1.33066075	     -0.04507686	     -0.00025965	     -0.18692710	     -0.05511088	      0.88261882	     -0.00046880	     -0.20783251	     -0.00000000	      0.00000002	     49.66237401
      1.33175150	     -0.04495909	     -0.00025615	     -0.18680843	     -0.05510470	      0.88262235	     -0.00046937	     -0.20779340	     -0.00000000	      0.00000002	     49.90942522
      1.33284226	     -0.04485114	     -0.00025431	     -0.18669950	     -0.05509862	      0.88262584	     -0.00046993	     -0.20775527	     -0.00000000	      0.00000002	     50.16984470
      1.33422514	     -0.04472828	     -0.00025083	     -0.18657543	     -0.05509105	      0.88263021	     -0.00047062	     -0.20770847	     -0.00000000	      0.00000002	     50.44043121
      1.33532524	     -0.04464091	     -0.00024994	     -0.18648702	     -0.05508515	      0.88263365	     -0.00047115	     -0.20767256	     -0.00000000	      0.00000002	     50.68839904
      1.33642535	     -0.04456169	     -0.00024734	     -0.18640680	     -0.05507935	      0.88263705	     -0.00047166	     -0.20763787	     -0.00000000	      0.00000002	     50.87128338
      1.33752545	     -0.04449007	     -0.00024619	     -0.18633412	     -0.05507365	      0.88264040	     -0.00047216	     -0.20760440	     -0.00000000	      0.00000002	     51.09074718
      1.33890606	     -0.04441014	     -0.00024329	     -0.18625291	     -0.05506665	      0.88264454	     -0.00047276	     -0.20756413	     -0.00000000	      0.00000002	     51.30317616
      1.33998589	     -0.04435518	     -0.00024294	     -0.18619688	     -0.05506129	      0.88264772	     -0.00047322	     -0.20753396	     -0.00000000	      0.00000002	     51.51528722
      1.34106573	     -0.04430665	     -0.00024070	     -0.18614734	     -0.05505603	      0.88265085	     -0.00047366	     -0.20750495	     -0.00000000	      0.00000002	     51.64697601
      1.34214557	     -0.04426455	     -0.00023955	     -0.18610419	     -0.05505087	      0.88265392	     -0.00047409	     -0.20747708	     -0.00000000	      0.00000002	     51.80451349
      1.34358476	     -0.04421843	     -0.00023672	     -0.18605670	     -0.05504416	      0.88265792	     -0.00047463	     -0.20744171	     -0.00000000	      0.00000002	     51.94299463
      1.34465515	     -0.04419181	     -0.00023643	     -0.18602901	     -0.05503928	      0.88266083	     -0.00047502	     -0.20741672	     -0.00000000	      0.00000002	     52.09990412
      1.34572554	     -0.04417125	     -0.00023454	     -0.18600743	     -0.05503450	      0.88266367	     -0.00047539	     -0.20739283	     -0.00000000	      0.00000002	     52.16543596
      1.34703366	     -0.04415439	     -0.00023389	     -0.18598927	     -0.05502879	      0.88266706	     -0.00047583	     -0.20736513	     -0.00000000	      0.00000002	     52.31312152
      1.34819792	     -0.04414697	     -0.00023158	     -0.18598075	     -0.05502383	      0.88266998	     -0.00047620	     -0.20734186	     -0.00000000	      0.00000002	     52.33459105
      1.34936217	     -0.04414679	     -0.00023153	     -0.18597941	     -0.05501900	      0.88267283	     -0.00047655	     -0.20731990	     -0.00000000	      0.00000002	     52.46300814
      1.35052643	     -0.04415288	     -0.00022954	     -0.18598439	     -0.05501427	      0.88267559	     -0.00047689	     -0.20729924	     -0.00000000	      0.00000002	     52.45012214
      1.35169069	     -0.04416667	     -0.00023007	     -0.18599702	     -0.05500967	      0.88267827	     -0.00047721	     -0.20727991	     -0.00000000	      0.00000002	     52.56338038
      1.35285495	     -0.04418753	     -0.00022838	     -0.18601678	     -0.05500517	      0.88268085	     -0.00047751	     -0.20726191	     -0.00000000	      0.00000001	     52.51728571
      1.35401921	     -0.04421525	     -0.00022937	     -0.18604332	     -0.05500079	      0.88268334	     -0.00047779	     -0.20724522	     -0.00000000	      0.00000001	     52.61899128
      1.35518347	     -0.04424959	     -0.00022776	     -0.18607659	     -0.05499652	      0.88268574	     -0.00047806	     -0.20722983	     -0.00000000	      0.00000001	     52.53087323
      1.35634773	     -0.04429049	     -0.00022892	     -0.18611633	     -0.05499237	      0.88268805	     -0.00047832	     -0.20721573	     -0.00000000	      0.00000001	     52.61320486
      1.35751199	     -0.04433778	     -0.00022731	     -0.18616255	     -0.05498832	      0.88269026	     -0.00047855	     -0.20720290	     -0.00000000	      0.00000001	     52.47744804
      1.35867624	     -0.04439107	     -0.00022854	     -0.18621472	     -0.05498438	      0.88269237	     -0.00047877	     -0.20719133	     -0.00000000	      0.00000001	     52.53162033
      1.35984050	     -0.04445026	     -0.00022660	     -0.18627288	     -0.05498055	      0.88269439	     -0.00047897	     -0.20718099	     -0.00000000	      0.00000001	     52.34296151
      1.36100476	     -0.04451570	     -0.00022781	     -0.18633721	     -0.05497682	      0.88269630	     -0.00047916	     -0.20717188	     -0.00000000	      0.00000001	     52.35934676
      1.36216902	     -0.04458689	     -0.00022598	     -0.18640740	     -0.05497320	      0.88269812	     -0.00047933	     -0.20716398	     -0.00000000	      0.00000001	     52.11988939
      1.36333328	     -0.04466361	     -0.00022734	     -0.18648304	     -0.05496968	      0.88269984	     -0.00047949	     -0.20715727	     -0.00000000	      0.00000001	     52.10288365
      1.36449754	     -0.04474560	     -0.00022560	     -0.18656406	     -0.05496626	      0.88270146	     -0.00047962	     -0.20715171	     -0.00000000	      0.00000001	     51.82005366
      1.36566180	     -0.04483270	     -0.00022707	     -0.18665010	     -0.05496294	      0.88270298	     -0.00047975	     -0.20714728	     -0.00000000	      0.00000001	     51.77137332
      1.36682606	     -0.04492464	     -0.00022548	     -0.18674109	     -0.05495971	      0.88270440	     -0.00047985	     -0.20714394	     -0.00000000	      0.00000001	     51.45478651
      1.36799031	     -0.04502142	     -0.00022705	     -0.18683685	     -0.05495658	      0.88270573	     -0.00047994	     -0.20714167	     -0.00000000	      0.00000001	     51.37470459
      1.36915457	     -0.04512295	     -0.00022567	     -0.18693746	     -0.05495354	      0.88270696	     -0.00048002	     -0.20714045	     -0.00000000	      0.00000001	     51.02855424
      1.37031883	     -0.04522906	     -0.00022733	     -0.18704258	     -0.05495060	      0.88270810	     -0.00048008	     -0.20714024	     -0.00000000	      0.00000001	     50.91841054
      1.37148309	     -0.04533947	     -0.00022620	     -0.18715210	     -0.05494774	      0.88270914	     -0.00048012	     -0.20714103	      0.00000000	      0.00000001	     50.55365924
      1.37264735	     -0.04545428	     -0.00022807	     -0.18726595	     -0.05494497	      0.88271009	     -0.00048015	     -0.20714279	      0.00000000	      0.00000001	     50.41710804
      1.37381161	     -0.04557312	     -0.00022750	     -0.18738391	     -0.05494229	      0.88271095	     -0.00048016	     -0.20714549	      0.00000000	      0.00000000	     50.04160601
      1.37497587	     -0.04569549	     -0.00022944	     -0.18750536	     -0.05493968	      0.88271172	     -0.00048016	     -0.20714908	      0.00000000	      0.00000000	     49.87857113
      1.37614013	     -0.04582113	     -0.00022912	     -0.18763017	     -0.05493716	      0.88271240	     -0.00048014	     -0.20715355	      0.00000000	      0.00000000	     49.49940403
      1.37730438	     -0.04594995	     -0.00023102	     -0.18775811	     -0.05493472	      0.88271300	     -0.00048011	     -0.20715884	      0.00000000	      0.00000000	     49.31127152
      1.37846864	     -0.04608185	     -0.00023101	     -0.18788921	     -0.05493235	      0.88271352	     -0.00048006	     -0.20716494	      0.00000000	      0.00000000	     48.93055850
      1.37963290	     -0.04621665	     -0.00023290	     -0.18802317	     -0.05493006	      0.88271396	     -0.00048000	     -0.20717182	      0.00000000	      0.00000000	     48.71497089
      1.38079716	     -0.04635413	     -0.00023320	     -0.18815989	     -0.05492783	      0.88271432	     -0.00047992	     -0.20717943	      0.00000000	      0.00000000	     48.33561245
      1.38196142	     -0.04649406	     -0.00023504	     -0.18829902	     -0.05492568	      0.88271461	     -0.00047983	     -0.20718775	      0.00000000	      0.00000000	     48.09401385
      1.38312568	     -0.04663695	     -0.00023544	     -0.18844118	     -0.05492359	      0.88271482	     -0.00047972	     -0.20719675	      0.00000000	      0.00000000	     47.71682290
      1.38428994	     -0.04678224	     -0.00023695	     -0.18858574	     -0.05492156	      0.88271496	     -0.00047960	     -0.20720639	      0.00000000	      0.00000000	     47.45259799
      1.38571593	     -0.04696287	     -0.00023707	     -0.18876556	     -0.05491916	      0.88271505	     -0.00047943	     -0.20721903	      0.00000000	      0.00000000	     46.95987392
      1.38678384	     -0.04709994	     -0.00023911	     -0.18890197	     -0.05491742	      0.88271505	     -0.00047929	     -0.20722905	      0.00000000	     -0.00000000	     46.76559675
      1.38785175	     -0.04723850	     -0.00023956	     -0.18903995	     -0.05491573	      0.88271500	     -0.00047914	     -0.20723954	      0.00000000	     -0.00000000	     46.40032113
      1.38923680	     -0.04742016	     -0.00024151	     -0.18922085	     -0.05491359	      0.88271486	     -0.00047892	     -0.20725379	      0.00000000	     -0.00000000	     46.06249413
      1.39062186	     -0.04760368	     -0.00024150	     -0.18940370	     -0.05491153	      0.88271464	     -0.00047869	     -0.20726873	      0.00000000	     -0.00000000	     45.51443619
      1.39162945	     -0.04773823	     -0.00024391	     -0.18953771	     -0.05491007	      0.88271443	     -0.00047850	     -0.20728000	      0.00000000	     -0.00000000	     45.33874041
      1.39263704	     -0.04787364	     -0.00024468	     -0.18967265	     -0.05490865	      0.88271419	     -0.00047831	     -0.20729159	      0.00000000	     -0.00000000	     44.99059441
      1.39412359	     -0.04807476	     -0.00024701	     -0.18987308	     -0.05490660	      0.88271377	     -0.00047800	     -0.20730924	      0.00000000	     -0.00000000	     44.58112936
      1.39539697	     -0.04824815	     -0.00024850	     -0.19004592	     -0.05490490	      0.88271334	     -0.00047772	     -0.20732483	      0.00000000	     -0.00000000	     44.10346808
      1.39667034	     -0.04842196	     -0.00025167	     -0.19021915	     -0.05490323	      0.88271287	     -0.00047743	     -0.20734081	      0.00000000	     -0.00000000	     43.82211978
      1.39794372	     -0.04859568	     -0.00025228	     -0.19039241	     -0.05490161	      0.88271235	     -0.00047711	     -0.20735713	      0.00000000	     -0.00000000	     43.26994249
      1.39905209	     -0.04874730	     -0.00025521	     -0.19054357	     -0.05490022	      0.88271185	     -0.00047683	     -0.20737157	      0.00000000	     -0.00000000	     43.05564709
      1.40016047	     -0.04889843	     -0.00025618	     -0.19069432	     -0.05489886	      0.88271133	     -0.00047653	     -0.20738620	      0.00000000	     -0.00000000	     42.62912291
      1.40150059	     -0.04908028	     -0.00025889	     -0.19087571	     -0.05489725	      0.88271065	     -0.00047616	     -0.20740409	      0.00000000	     -0.00000000	     42.29029262
      1.40284072	     -0.04926107	     -0.00025999	     -0.19105611	     -0.05489566	      0.88270993	     -0.00047576	     -0.20742212	      0.00000000	     -0.00000000	     41.74816800
      1.40396649	     -0.04941155	     -0.00026304	     -0.19120623	     -0.05489434	      0.88270930	     -0.00047542	     -0.20743733	      0.00000000	     -0.00000000	     41.53343244
      1.40509227	     -0.04956069	     -0.00026425	     -0.19135507	     -0.05489304	      0.88270863	     -0.00047507	     -0.20745257	      0.00000000	     -0.00000000	     41.10936287
      1.40644738	     -0.04973829	     -0.00026727	     -0.19153231	     -0.05489149	      0.88270780	     -0.00047462	     -0.20747090	      0.00000000	     -0.00000000	     40.78384914
      1.40780248	     -0.04991369	     -0.00026852	     -0.19170744	     -0.05488995	      0.88270694	     -0.00047416	     -0.20748916	      0.00000000	     -0.00000000	     40.23583702
      1.40891672	     -0.05005617	     -0.00027196	     -0.19184963	     -0.05488869	      0.88270621	     -0.00047377	     -0.20750410	      0.00000000	     -0.00000000	     40.04413094
      1.41003096	     -0.05019697	     -0.00027380	     -0.19199022	     -0.05488743	      0.88270545	     -0.00047337	     -0.20751893	      0.00000000	     -0.00000000	     39.63854823
      1.41142276	     -0.05037027	     -0.00027782	     -0.19216323	     -0.05488587	      0.88270448	     -0.00047286	     -0.20753730	      0.00000000	     -0.00000000	     39.31936752
      1.41281457	     -0.05054034	     -0.00028040	     -0.19233309	     -0.05488430	      0.88270349	     -0.00047233	     -0.20755543	      0.00000000	     -0.00000000	     38.76492704
      1.41391843	     -0.05067272	     -0.00028499	     -0.19246524	     -0.05488305	      0.88270268	     -0.00047189	     -0.20756962	      0.00000000	     -0.00000001	     38.61976319
      1.41502229	     -0.05080273	     -0.00028812	     -0.19259509	     -0.05488180	      0.88270186	     -0.00047145	     -0.20758362	      0.00000000	     -0.00000001	     38.23853588
      1.41645559	     -0.05096781	     -0.00029390	     -0.19275993	     -0.05488016	      0.88270077	     -0.00047087	     -0.20760150	      0.00000000	     -0.00000001	     37.94732886
      1.41788888	     -0.05112844	     -0.00029834	     -0.19292039	     -0.05487851	      0.88269967	     -0.00047026	     -0.20761901	      0.00000000	     -0.00000001	     37.37970250
      1.41897209	     -0.05124674	     -0.00030428	     -0.19303851	     -0.05487725	      0.88269882	     -0.00046980	     -0.20763198	      0.00000000	     -0.00000001	     37.30593484
      1.42005530	     -0.05136225	     -0.00030881	     -0.19315389	     -0.05487597	      0.88269796	     -0.00046933	     -0.20764472	      0.00000000	     -0.00000001	     36.96107592
      1.42154732	     -0.05151661	     -0.00031661	     -0.19330805	     -0.05487419	      0.88269676	     -0.00046867	     -0.20766188	      0.00000000	     -0.00000001	     36.70158448
      1.42303934	     -0.05166521	     -0.00032306	     -0.19345652	     -0.05487238	      0.88269554	     -0.00046800	     -0.20767857	      0.00000000	     -0.00000001	     36.11809427
      1.42409110	     -0.05176645	     -0.00033014	     -0.19355761	     -0.05487109	      0.88269467	     -0.00046752	     -0.20769006	      0.00000000	     -0.00000001	     36.12646563
      1.42514287	     -0.05186473	     -0.00033576	     -0.19365579	     -0.05486977	      0.88269380	     -0.00046703	     -0.20770131	      0.00000000	     -0.00000001	     35.82754614
      1.42672209	     -0.05200672	     -0.00034546	     -0.19379762	     -0.05486776	      0.88269247	     -0.00046629	     -0.20771776	      0.00000000	     -0.00000001	     35.58387279
      1.42804958	     -0.05212078	     -0.00035280	     -0.19391159	     -0.05486604	      0.88269135	     -0.00046566	     -0.20773119	      0.00000000	     -0.00000001	     35.16392657
      1.42937706	     -0.05223006	     -0.00036206	     -0.19402074	     -0.05486428	      0.88269022	     -0.00046502	     -0.20774424	      0.00000000	     -0.00000001	     35.12236355
      1.43070455	     -0.05233453	     -0.00036922	     -0.19412516	     -0.05486248	      0.88268908	     -0.00046437	     -0.20775694	      0.00000000	     -0.00000001	     34.58747550
      1.43188754	     -0.05242366	     -0.00037811	     -0.19421418	     -0.05486085	      0.88268805	     -0.00046379	     -0.20776796	      0.00000000	     -0.00000001	     34.63336071
      1.43307053	     -0.05250904	     -0.00038515	     -0.19429952	     -0.05485919	      0.88268703	     -0.00046320	     -0.20777871	      0.00000000	     -0.00000001	     34.24665511
      1.43425352	     -0.05259080	     -0.00039350	     -0.19438121	     -0.05485750	      0.88268599	     -0.00046261	     -0.20778919	      0.00000000	     -0.00000001	     34.14096210
      1.43580023	     -0.05269229	     -0.00040317	     -0.19448266	     -0.05485523	      0.88268464	     -0.00046182	     -0.20780249	      0.00000000	     -0.00000001	     33.70560721
      1.43701457	     -0.05276783	     -0.00041244	     -0.19455814	     -0.05485341	      0.88268357	     -0.00046120	     -0.20781263	      0.00000000	     -0.00000001	     33.72818516
      1.43822892	     -0.05283983	     -0.00042005	     -0.19463013	     -0.05485156	      0.88268250	     -0.00046057	     -0.20782251	      0.00000000	     -0.00000001	     33.36329266
      1.43944327	     -0.05290837	     -0.00042898	     -0.19469862	     -0.05484967	      0.88268142	     -0.00045994	     -0.20783213	      0.00000000	     -0.00000001	     33.28989649
      1.44096313	     -0.05298905	     -0.00043870	     -0.19477931	     -0.05484725	      0.88268008	     -0.00045914	     -0.20784382	      0.00000000	     -0.00000001	     32.87795035
      1.44216093	     -0.05304822	     -0.00044806	     -0.19483844	     -0.05484530	      0.88267901	     -0.00045850	     -0.20785274	      0.00000000	     -0.00000001	     32.93939700
      1.44335873	     -0.05310323	     -0.00045566	     -0.19489348	     -0.05484332	      0.88267794	     -0.00045786	     -0.20786138	      0.00000000	     -0.00000001	     32.63288234
      1.44455653	     -0.05315412	     -0.00046433	     -0.19494437	     -0.05484129	      0.88267688	     -0.00045721	     -0.20786972	      0.00000000	     -0.00000001	     32.58031508
      1.44613878	     -0.05321490	     -0.00047431	     -0.19500519	     -0.05483857	      0.88267547	     -0.00045635	     -0.20788027	      0.00000000	     -0.00000001	     32.23980449
      1.44733192	     -0.05325589	     -0.00048335	     -0.19504618	     -0.05483646	      0.88267440	     -0.00045570	     -0.20788783	      0.00000000	     -0.00000001	     32.32542046
      1.44852507	     -0.05329273	     -0.00049065	     -0.19508308	     -0.05483432	      0.88267334	     -0.00045505	     -0.20789504	      0.00000000	     -0.00000001	     32.07996654
      1.44996675	     -0.05333172	     -0.00050083	     -0.19512210	     -0.05483169	      0.88267205	     -0.00045425	     -0.20790327	      0.00000000	     -0.00000001	     32.11197042
      1.45125868	     -0.05336151	     -0.00050813	     -0.19515198	     -0.05482928	      0.88267090	     -0.00045353	     -0.20791017	      0.00000000	     -0.00000001	     31.81372961
      1.45255060	     -0.05338669	     -0.00051742	     -0.19517719	     -0.05482683	      0.88266976	     -0.00045281	     -0.20791661	      0.00000000	     -0.00000001	     31.94056045
      1.45384253	     -0.05340733	     -0.00052443	     -0.19519793	     -0.05482433	      0.88266862	     -0.00045209	     -0.20792260	      0.00000000	     -0.00000001	     31.65642388
      1.45513446	     -0.05342349	     -0.00053359	     -0.19521413	     -0.05482179	      0.88266748	     -0.00045136	     -0.20792811	      0.00000000	     -0.00000001	     31.81906495
      1.45642639	     -0.05343526	     -0.00054027	     -0.19522602	     -0.05481921	      0.88266635	     -0.00045063	     -0.20793315	      0.00000000	     -0.00000001	     31.54743843
      1.45771831	     -0.05344271	     -0.00054927	     -0.19523352	     -0.05481658	      0.88266522	     -0.00044990	     -0.20793773	      0.00000000	     -0.00000001	     31.74569362
      1.45901024	     -0.05344577	     -0.00055556	     -0.19523670	     -0.05481391	      0.88266410	     -0.00044917	     -0.20794183	      0.00000000	     -0.00000001	     31.48519236
      1.46030217	     -0.05344463	     -0.00056439	     -0.19523561	     -0.05481120	      0.88266298	     -0.00044844	     -0.20794545	      0.00000000	     -0.00000001	     31.71916497
      1.46159410	     -0.05343934	     -0.00057028	     -0.19523046	     -0.05480845	      0.88266187	     -0.00044770	     -0.20794860	      0.00000000	     -0.00000001	     31.46609198
      1.46288602	     -0.05343010	     -0.00057895	     -0.19522126	     -0.05480566	      0.88266078	     -0.00044697	     -0.20795128	      0.00000000	     -0.00000001	     31.73814691
      1.46417795	     -0.05341684	     -0.00058444	     -0.19520814	     -0.05480284	      0.88265968	     -0.00044623	     -0.20795349	      0.00000000	     -0.00000001	     31.48971057
      1.46546988	     -0.05339969	     -0.00059297	     -0.19519104	     -0.05479997	      0.88265860	     -0.00044550	     -0.20795525	      0.00000000	     -0.00000001	     31.80060468
      1.46676181	     -0.05337868	     -0.00059802	     -0.19517019	     -0.05479706	      0.88265753	     -0.00044476	     -0.20795655	      0.00000000	     -0.00000001	     31.55067973
      1.46791584	     -0.05335688	     -0.00060530	     -0.19514843	     -0.05479444	      0.88265658	     -0.00044411	     -0.20795733	      0.00000000	     -0.00000001	     31.80792534
      1.46906987	     -0.05333119	     -0.00061058	     -0.19512284	     -0.05479179	      0.88265564	     -0.00044346	     -0.20795775	      0.00000000	     -0.00000001	     31.76505671
      1.47048315	     -0.05329243	     -0.00061838	     -0.19508416	     -0.05478850	      0.88265450	     -0.00044266	     -0.20795771	      0.00000000	     -0.00000001	     31.98354842
      1.47189644	     -0.05324288	     -0.00062418	     -0.19503475	     -0.05478517	      0.88265338	     -0.00044186	     -0.20795694	      0.00000000	     -0.00000001	     31.95053777
      1.47306681	     -0.05319197	     -0.00063081	     -0.19498390	     -0.05478239	      0.88265245	     -0.00044120	     -0.20795561	      0.00000000	     -0.00000001	     32.27743170
      1.47423718	     -0.05313164	     -0.00063527	     -0.19492369	     -0.05477958	      0.88265155	     -0.00044055	     -0.20795354	      0.00000000	     -0.00000001	     32.32772979
      1.47565614	     -0.05304782	     -0.00064172	     -0.19483997	     -0.05477615	      0.88265046	     -0.00043976	     -0.20794991	      0.00000000	     -0.00000001	     32.62906052
      1.47707511	     -0.05295321	     -0.00064582	     -0.19474551	     -0.05477268	      0.88264940	     -0.00043897	     -0.20794503	      0.00000000	     -0.00000001	     32.64709953
      1.47818999	     -0.05287189	     -0.00065123	     -0.19466424	     -0.05476994	      0.88264858	     -0.00043835	     -0.20794028	      0.00000000	     -0.00000000	     33.01082716
      1.47930487	     -0.05278506	     -0.00065477	     -0.19457750	     -0.05476718	      0.88264779	     -0.00043774	     -0.20793474	      0.00000000	     -0.00000000	     33.11974387
      1.48078592	     -0.05266173	     -0.00066060	     -0.19445423	     -0.05476349	      0.88264676	     -0.00043693	     -0.20792619	      0.00000000	     -0.00000000	     33.48059218
      1.48226696	     -0.05252904	     -0.00066433	     -0.19432164	     -0.05475978	      0.88264577	     -0.00043613	     -0.20791630	      0.00000000	     -0.00000000	     33.58790174
      1.48332714	     -0.05242891	     -0.00066908	     -0.19422151	     -0.05475712	      0.88264509	     -0.00043556	     -0.20790841	      0.00000000	     -0.00000000	     33.98242634
      1.48438731	     -0.05232541	     -0.00067199	     -0.19411805	     -0.05475445	      0.88264444	     -0.00043500	     -0.20789987	      0.00000000	     -0.00000000	     34.14717552
      1.48595410	     -0.05216837	     -0.00067705	     -0.19396101	     -0.05475049	      0.88264352	     -0.00043417	     -0.20788616	      0.00000000	     -0.00000000	     34.54086228
      1.48726189	     -0.05203468	     -0.00068000	     -0.19382732	     -0.05474719	      0.88264280	     -0.00043349	     -0.20787384	      0.00000000	     -0.00000000	     34.72089667
      1.48856968	     -0.05189920	     -0.00068452	     -0.19369179	     -0.05474388	      0.88264213	     -0.00043281	     -0.20786082	      0.00000000	     -0.00000000	     35.15710158
      1.48987747	     -0.05176204	     -0.00068675	     -0.19355461	     -0.05474058	      0.88264151	     -0.00043214	     -0.20784721	     -0.00000000	     -0.00000000	     35.28877308
      1.49118526	     -0.05162313	     -0.00069166	     -0.19341558	     -0.05473729	      0.88264094	     -0.00043148	     -0.20783307	     -0.00000000	     -0.00000000	     35.84059465
      1.49229617	     -0.05150418	     -0.00069324	     -0.19329659	     -0.05473450	      0.88264049	     -0.00043093	     -0.20782068	     -0.00000000	     -0.00000000	     35.91797999
      1.49340707	     -0.05138485	     -0.00069679	     -0.19317715	     -0.05473172	      0.88264007	     -0.00043038	     -0.20780800	     -0.00000000	     -0.00000000	     36.28278485
      1.49481993	     -0.05123191	     -0.00069996	     -0.19302407	     -0.05472820	      0.88263959	     -0.00042970	     -0.20779150	     -0.00000000	     -0.00000000	     36.56572549
      1.49623279	     -0.05107794	     -0.00070493	     -0.19286990	     -0.05472470	      0.88263917	     -0.00042902	     -0.20777461	     -0.00000000	     -0.00000000	     37.12385482
      1.49733052	     -0.05095826	     -0.00070668	     -0.19275010	     -0.05472199	      0.88263888	     -0.00042851	     -0.20776127	     -0.00000000	     -0.00000000	     37.22647721
      1.49842825	     -0.05083914	     -0.00071025	     -0.19263079	     -0.05471931	      0.88263862	     -0.00042800	     -0.20774777	     -0.00000000	     -0.00000000	     37.58379091
      1.49987325	     -0.05068335	     -0.00071374	     -0.19247476	     -0.05471580	      0.88263832	     -0.00042734	     -0.20772983	     -0.00000000	     -0.00000000	     37.88131276
      1.50131825	     -0.05052828	     -0.00071909	     -0.19231938	     -0.05471233	      0.88263807	     -0.00042670	     -0.20771175	     -0.00000000	     -0.00000000	     38.46301628
      1.50235383	     -0.05041752	     -0.00072043	     -0.19220846	     -0.05470987	      0.88263791	     -0.00042624	     -0.20769873	     -0.00000000	     -0.00000000	     38.53982780
      1.50338941	     -0.05030748	     -0.00072335	     -0.19209819	     -0.05470742	      0.88263778	     -0.00042580	     -0.20768569	     -0.00000000	     -0.00000000	     38.85037231
      1.50492861	     -0.05014623	     -0.00072648	     -0.19193663	     -0.05470383	      0.88263762	     -0.00042514	     -0.20766629	     -0.00000000	     -0.00000000	     39.19047077
      1.50621352	     -0.05001465	     -0.00073049	     -0.19180472	     -0.05470088	      0.88263751	     -0.00042461	     -0.20765017	     -0.00000000	     -0.00000000	     39.59670284
      1.50749843	     -0.04988601	     -0.00073300	     -0.19167578	     -0.05469796	      0.88263743	     -0.00042408	     -0.20763419	     -0.00000000	     -0.00000000	     39.82112562
      1.50878334	     -0.04975994	     -0.00073745	     -0.19154933	     -0.05469509	      0.88263736	     -0.00042357	     -0.20761838	     -0.00000000	     -0.00000000	     40.26269219
      1.51006825	     -0.04963560	     -0.00073853	     -0.19142470	     -0.05469226	      0.88263731	     -0.00042306	     -0.20760277	     -0.00000000	     -0.00000000	     40.44021981
      1.51115341	     -0.04953205	     -0.00074177	     -0.19132082	     -0.05468991	      0.88263728	     -0.00042264	     -0.20758974	     -0.00000000	     -0.00000000	     40.80464412
      1.51223856	     -0.04943017	     -0.00074286	     -0.19121867	     -0.05468759	      0.88263725	     -0.00042223	     -0.20757686	     -0.00000000	     -0.00000000	     41.02357779
      1.51363363	     -0.04930174	     -0.00074510	     -0.19108984	     -0.05468466	      0.88263722	     -0.00042171	     -0.20756055	     -0.00000000	     -0.00000000	     41.40021779
      1.51502870	     -0.04917578	     -0.00074479	     -0.19096355	     -0.05468180	      0.88263719	     -0.00042120	     -0.20754453	     -0.00000000	     -0.00000000	     41.65888951
      1.51610446	     -0.04907993	     -0.00074579	     -0.19086738	     -0.05467963	      0.88263717	     -0.00042082	     -0.20753237	     -0.00000000	     -0.00000000	     41.96781171
      1.51718022	     -0.04898678	     -0.00074475	     -0.19077398	     -0.05467750	      0.88263714	     -0.00042044	     -0.20752043	     -0.00000000	     -0.00000000	     42.17375127
      1.51860660	     -0.04886642	     -0.00074406	     -0.19065323	     -0.05467474	      0.88263710	     -0.00041995	     -0.20750494	     -0.00000000	     -0.00000000	     42.51777533
      1.52003298	     -0.04874899	     -0.00074057	     -0.19053549	     -0.05467206	      0.88263704	     -0.00041947	     -0.20748984	     -0.00000000	     -0.00000000	     42.77090779
      1.52104936	     -0.04866693	     -0.00074001	     -0.19045314	     -0.05467019	      0.88263699	     -0.00041914	     -0.20747932	     -0.00000000	     -0.00000000	     43.02541024
      1.52206574	     -0.04858638	     -0.00073746	     -0.19037235	     -0.05466836	      0.88263693	     -0.00041881	     -0.20746899	     -0.00000000	     -0.00000000	     43.22343198
      1.52358647	     -0.04846976	     -0.00073411	     -0.19025534	     -0.05466570	      0.88263682	     -0.00041834	     -0.20745391	     -0.00000000	     -0.00000000	     43.54414879
      1.52485698	     -0.04837609	     -0.00072970	     -0.19016137	     -0.05466355	      0.88263670	     -0.00041795	     -0.20744168	     -0.00000000	     -0.00000000	     43.76833021
      1.52612749	     -0.04828593	     -0.00072624	     -0.19007088	     -0.05466146	      0.88263656	     -0.00041758	     -0.20742982	     -0.00000000	     -0.00000000	     44.02805240
      1.52739799	     -0.04819941	     -0.00072006	     -0.18998408	     -0.05465944	      0.88263639	     -0.00041721	     -0.20741833	     -0.00000000	     -0.00000000	     44.21574480
      1.52853456	     -0.04812559	     -0.00071680	     -0.18990995	     -0.05465769	      0.88263622	     -0.00041690	     -0.20740838	     -0.00000000	     -0.00000000	     44.43600855
      1.52967112	     -0.04805490	     -0.00071130	     -0.18983900	     -0.05465600	      0.88263603	     -0.00041660	     -0.20739875	     -0.00000000	     -0.00000000	     44.60116596
      1.53080768	     -0.04798727	     -0.00070691	     -0.18977107	     -0.05465436	      0.88263581	     -0.00041630	     -0.20738947	     -0.00000000	     -0.00000000	     44.79348467
      1.53225625	     -0.04790610	     -0.00069948	     -0.18968956	     -0.05465236	      0.88263550	     -0.00041594	     -0.20737814	     -0.00000000	     -0.00000000	     44.98355186
      1.53340688	     -0.04784612	     -0.00069495	     -0.18962926	     -0.05465083	      0.88263522	     -0.00041567	     -0.20736956	     -0.00000000	     -0.00000000	     45.14068130
      1.53455752	     -0.04779071	     -0.00068831	     -0.18957358	     -0.05464936	      0.88263491	     -0.00041540	     -0.20736140	     -0.00000000	     -0.00000000	     45.24831017
      1.53570815	     -0.04774060	     -0.00068298	     -0.18952315	     -0.05464796	      0.88263458	     -0.00041515	     -0.20735367	     -0.00000000	     -0.00000000	     45.36980329
      1.53715063	     -0.04768267	     -0.00067450	     -0.18946486	     -0.05464628	      0.88263412	     -0.00041485	     -0.20734461	     -0.00000000	     -0.00000000	     45.49100584
      1.53828096	     -0.04764088	     -0.00066939	     -0.18942275	     -0.05464503	      0.88263373	     -0.00041463	     -0.20733799	     -0.00000000	     -0.00000000	     45.58442371
      1.53941129	     -0.04760274	     -0.00066241	     -0.18938432	     -0.05464384	      0.88263331	     -0.00041442	     -0.20733177	     -0.00000000	     -0.00000000	     45.64205262
      1.54054163	     -0.04756870	     -0.00065653	     -0.18934997	     -0.05464271	      0.88263286	     -0.00041422	     -0.20732599	     -0.00000000	     -0.00000000	     45.69920638
      1.54204592	     -0.04753010	     -0.00064731	     -0.18931098	     -0.05464130	      0.88263222	     -0.00041398	     -0.20731897	     -0.00000000	     -0.00000000	     45.74218822
      1.54316781	     -0.04750681	     -0.00064221	     -0.18928733	     -0.05464032	      0.88263172	     -0.00041381	     -0.20731428	     -0.00000000	     -0.00000000	     45.76587221
      1.54428969	     -0.04748767	     -0.00063551	     -0.18926789	     -0.05463940	      0.88263118	     -0.00041365	     -0.20731006	     -0.00000000	     -0.00000000	     45.76318657
      1.54565738	     -0.04746955	     -0.00062900	     -0.18924933	     -0.05463835	      0.88263049	     -0.00041348	     -0.20730557	     -0.00000000	     -0.00000000	     45.77251188
      1.54687642	     -0.04745809	     -0.00062160	     -0.18923753	     -0.05463749	      0.88262985	     -0.00041334	     -0.20730216	     -0.00000000	     -0.00000000	     45.74193097
      1.54809546	     -0.04745140	     -0.00061655	     -0.18923042	     -0.05463671	      0.88262917	     -0.00041321	     -0.20729931	     -0.00000000	     -0.00000000	     45.72550611
      1.54931450	     -0.04744909	     -0.00060941	     -0.18922777	     -0.05463599	      0.88262847	     -0.00041311	     -0.20729701	     -0.00000000	     -0.00000000	     45.66621736
      1.55053354	     -0.04745086	     -0.00060481	     -0.18922910	     -0.05463535	      0.88262774	     -0.00041301	     -0.20729525	     -0.00000000	     -0.00000000	     45.63467779
      1.55175258	     -0.04745615	     -0.00059789	     -0.18923403	     -0.05463477	      0.88262698	     -0.00041294	     -0.20729403	     -0.00000000	     -0.00000000	     45.55551313
      1.55297162	     -0.04746496	     -0.00059370	     -0.18924240	     -0.05463426	      0.88262620	     -0.00041288	     -0.20729330	     -0.00000000	     -0.00000000	     45.51322732
      1.55419065	     -0.04747685	     -0.00058693	     -0.18925393	     -0.05463383	      0.88262539	     -0.00041283	     -0.20729305	     -0.00000000	     -0.00000000	     45.41117865
      1.55540969	     -0.04749187	     -0.00058311	     -0.18926850	     -0.05463346	      0.88262457	     -0.00041281	     -0.20729325	     -0.00000000	     -0.00000000	     45.35842954
      1.55662873	     -0.04750982	     -0.00057647	     -0.18928608	     -0.05463316	      0.88262372	     -0.00041280	     -0.20729388	     -0.00000000	     -0.00000000	     45.22930781
      1.55784777	     -0.04753110	     -0.00057302	     -0.18930691	     -0.05463293	      0.88262286	     -0.00041280	     -0.20729492	     -0.00000000	     -0.00000000	     45.16274434
      1.55906681	     -0.04755546	     -0.00056653	     -0.18933089	     -0.05463277	      0.88262198	     -0.00041283	     -0.20729638	     -0.00000000	     -0.00000000	     45.00489003
      1.56028585	     -0.04758336	     -0.00056350	     -0.18935834	     -0.05463268	      0.88262109	     -0.00041287	     -0.20729825	     -0.00000000	     -0.00000001	     44.92991411
      1.56150489	     -0.04761461	     -0.00055727	     -0.18938922	     -0.05463265	      0.88262019	     -0.00041293	     -0.20730052	     -0.00000000	     -0.00000001	     44.74543900
      1.56272393	     -0.04764961	     -0.00055473	     -0.18942374	     -0.05463269	      0.88261928	     -0.00041300	     -0.20730321	     -0.00000000	     -0.00000001	     44.66160267
      1.56394297	     -0.04768776	     -0.00054871	     -0.18946152	     -0.05463280	      0.88261836	     -0.00041309	     -0.20730632	     -0.00000000	     -0.00000001	     44.44741184
      1.56503440	     -0.04772476	     -0.00054646	     -0.18949810	     -0.05463295	      0.88261753	     -0.00041319	     -0.20730945	     -0.00000000	     -0.00000001	     44.34420001
      1.56612584	     -0.04776405	     -0.00054224	     -0.18953704	     -0.05463316	      0.88261671	     -0.00041331	     -0.20731291	     -0.00000000	     -0.00000001	     44.16986713
      1.56746745	     -0.04781564	     -0.00053868	     -0.18958815	     -0.05463348	      0.88261568	     -0.00041346	     -0.20731761	     -0.00000000	     -0.00000001	     44.01247525
      1.56880907	     -0.04787045	     -0.00053344	     -0.18964253	     -0.05463387	      0.88261466	     -0.00041364	     -0.20732277	     -0.00000000	     -0.00000001	     43.77710241
      1.56993102	     -0.04791896	     -0.00053138	     -0.18969063	     -0.05463426	      0.88261381	     -0.00041381	     -0.20732744	     -0.00000000	     -0.00000001	     43.65510405
      1.57105297	     -0.04796963	     -0.00052752	     -0.18974095	     -0.05463470	      0.88261296	     -0.00041399	     -0.20733243	     -0.00000000	     -0.00000001	     43.44875199
      1.57217492	     -0.04802265	     -0.00052493	     -0.18979358	     -0.05463519	      0.88261211	     -0.00041419	     -0.20733772	     -0.00000000	     -0.00000001	     43.29231264
      1.57371203	     -0.04809861	     -0.00052028	     -0.18986906	     -0.05463595	      0.88261097	     -0.00041448	     -0.20734546	     -0.00000000	     -0.00000001	     43.01703598
      1.57485490	     -0.04815766	     -0.00051863	     -0.18992770	     -0.05463657	      0.88261012	     -0.00041471	     -0.20735156	     -0.00000000	     -0.00000001	     42.87855079
      1.57599778	     -0.04821854	     -0.00051538	     -0.18998823	     -0.05463724	      0.88260928	     -0.00041497	     -0.20735795	     -0.00000000	     -0.00000000	     42.65185710
      1.57714065	     -0.04828143	     -0.00051339	     -0.19005074	     -0.05463797	      0.88260845	     -0.00041523	     -0.20736462	     -0.00000000	     -0.00000000	     42.47998194
      1.57866882	     -0.04836790	     -0.00050945	     -0.19013675	     -0.05463900	      0.88260736	     -0.00041561	     -0.20737396	     -0.00000000	     -0.00000000	     42.17946698
      1.57979684	     -0.04843346	     -0.00050827	     -0.19020193	     -0.05463982	      0.88260657	     -0.00041591	     -0.20738113	     -0.00000000	     -0.00000000	     42.03676263
      1.58092486	     -0.04850005	     -0.00050539	     -0.19026821	     -0.05464069	      0.88260579	     -0.00041623	     -0.20738851	     -0.00000000	     -0.00000000	     41.80266483
      1.58231740	     -0.04858402	     -0.00050354	     -0.19035175	     -0.05464182	      0.88260484	     -0.00041663	     -0.20739791	     -0.00000000	     -0.00000000	     41.60290198
      1.58355914	     -0.04866011	     -0.00050027	     -0.19042751	     -0.05464287	      0.88260401	     -0.00041701	     -0.20740652	     -0.00000000	     -0.00000000	     41.32022081
      1.58480088	     -0.04873764	     -0.00049940	     -0.19050466	     -0.05464398	      0.88260321	     -0.00041741	     -0.20741532	     -0.00000000	     -0.00000000	     41.16903834
      1.58604262	     -0.04881602	     -0.00049621	     -0.19058273	     -0.05464514	      0.88260242	     -0.00041783	     -0.20742432	     -0.00000000	     -0.00000000	     40.87308834
      1.58728436	     -0.04889586	     -0.00049578	     -0.19066220	     -0.05464634	      0.88260165	     -0.00041827	     -0.20743347	     -0.00000000	     -0.00000000	     40.73291048
      1.58852610	     -0.04897637	     -0.00049267	     -0.19074243	     -0.05464758	      0.88260090	     -0.00041872	     -0.20744278	     -0.00000000	     -0.00000000	     40.42416670
      1.58976784	     -0.04905793	     -0.00049263	     -0.19082363	     -0.05464887	      0.88260017	     -0.00041919	     -0.20745223	     -0.00000000	     -0.00000000	     40.30068891
      1.59100958	     -0.04913950	     -0.00048952	     -0.19090495	     -0.05465021	      0.88259947	     -0.00041968	     -0.20746179	     -0.00000000	     -0.00000000	     39.98400611
      1.59225132	     -0.04922239	     -0.00048995	     -0.19098749	     -0.05465158	      0.88259878	     -0.00042018	     -0.20747143	     -0.00000000	     -0.00000000	     39.87640417
      1.59349306	     -0.04930501	     -0.00048707	     -0.19106987	     -0.05465299	      0.88259812	     -0.00042071	     -0.20748113	     -0.00000000	     -0.00000000	     39.55259098
      1.59473480	     -0.04938825	     -0.00048785	     -0.19115279	     -0.05465443	      0.88259749	     -0.00042125	     -0.20749086	     -0.00000000	     -0.00000000	     39.46040507
      1.59597654	     -0.04947095	     -0.00048494	     -0.19123529	     -0.05465592	      0.88259687	     -0.00042180	     -0.20750061	     -0.00000000	     -0.00000000	     39.12763722
      1.59721828	     -0.04955440	     -0.00048583	     -0.19131842	     -0.05465743	      0.88259628	     -0.00042237	     -0.20751035	     -0.00000000	     -0.00000000	     39.04551761
      1.59833164	     -0.04962884	     -0.00048355	     -0.19139269	     -0.05465882	      0.88259578	     -0.00042290	     -0.20751908	     -0.00000000	     -0.00000000	     38.74888505
      1.59944499	     -0.04970368	     -0.00048350	     -0.19146731	     -0.05466023	      0.88259529	     -0.00042344	     -0.20752779	     -0.00000000	     -0.00000000	     38.60787861
      1.60081376	     -0.04979541	     -0.00048205	     -0.19155881	     -0.05466199	      0.88259472	     -0.00042413	     -0.20753846	     -0.00000000	     -0.00000000	     38.33765806
      1.60218252	     -0.04988710	     -0.00048256	     -0.19165024	     -0.05466379	      0.88259417	     -0.00042483	     -0.20754908	     -0.00000000	     -0.00000000	     38.20614595
      1.60333341	     -0.04996348	     -0.00048081	     -0.19172647	     -0.05466533	      0.88259374	     -0.00042544	     -0.20755795	     -0.00000000	     -0.00000000	     37.92396882
      1.60448430	     -0.05003993	     -0.00048117	     -0.19180274	     -0.05466689	      0.88259333	     -0.00042606	     -0.20756676	     -0.00000000	     -0.00000000	     37.79152782
      1.60563519	     -0.05011588	     -0.00048046	     -0.19187853	     -0.05466846	      0.88259294	     -0.00042669	     -0.20757549	     -0.00000000	     -0.00000000	     37.57658290
      1.60719091	     -0.05021846	     -0.00048129	     -0.19198087	     -0.05467062	      0.88259244	     -0.00042758	     -0.20758716	     -0.00000000	     -0.00000000	     37.40172740
      1.60836343	     -0.05029495	     -0.00048031	     -0.19205724	     -0.05467227	      0.88259210	     -0.00042825	     -0.20759585	     -0.00000000	     -0.00000000	     37.13604461
      1.60953594	     -0.05037148	     -0.00048125	     -0.19213360	     -0.05467393	      0.88259177	     -0.00042895	     -0.20760443	     -0.00000000	     -0.00000000	     37.00738761
      1.61070845	     -0.05044742	     -0.00048108	     -0.19220942	     -0.05467560	      0.88259146	     -0.00042965	     -0.20761290	     -0.00000000	     -0.00000000	     36.79211915
      1.61225694	     -0.05054720	     -0.00048254	     -0.19230901	     -0.05467783	      0.88259109	     -0.00043061	     -0.20762393	     -0.00000000	     -0.00000000	     36.63712129
      1.61341559	     -0.05062086	     -0.00048195	     -0.19238258	     -0.05467951	      0.88259084	     -0.00043134	     -0.20763204	     -0.00000000	     -0.00000000	     36.37811021
      1.61457425	     -0.05069426	     -0.00048326	     -0.19245585	     -0.05468120	      0.88259060	     -0.00043208	     -0.20764003	     -0.00000000	     -0.00000000	     36.26295459
      1.61599150	     -0.05078258	     -0.00048334	     -0.19254409	     -0.05468328	      0.88259034	     -0.00043301	     -0.20764963	     -0.00000000	     -0.00000000	     36.00782906
      1.61726248	     -0.05086102	     -0.00048535	     -0.19262239	     -0.05468515	      0.88259013	     -0.00043385	     -0.20765806	     -0.00000000	     -0.00000000	     35.92422520
      1.61853346	     -0.05093790	     -0.00048513	     -0.19269923	     -0.05468703	      0.88258995	     -0.00043471	     -0.20766630	     -0.00000000	     -0.00000000	     35.66249688
      1.61980444	     -0.05101425	     -0.00048752	     -0.19277546	     -0.05468891	      0.88258978	     -0.00043558	     -0.20767434	     -0.00000000	     -0.00000000	     35.60335594
      1.62107542	     -0.05108900	     -0.00048733	     -0.19285018	     -0.05469080	      0.88258964	     -0.00043647	     -0.20768219	     -0.00000000	     -0.00000000	     35.33443753
      1.62234640	     -0.05116317	     -0.00049010	     -0.19292425	     -0.05469268	      0.88258952	     -0.00043737	     -0.20768984	     -0.00000000	     -0.00000000	     35.30294629
      1.62361738	     -0.05123565	     -0.00048998	     -0.19299673	     -0.05469457	      0.88258942	     -0.00043829	     -0.20769727	     -0.00000000	     -0.00000000	     35.03001098
      1.62488836	     -0.05130719	     -0.00049277	     -0.19306819	     -0.05469645	      0.88258934	     -0.00043922	     -0.20770450	     -0.00000000	     -0.00000000	     35.02503491
      1.62615934	     -0.05137729	     -0.00049268	     -0.19313831	     -0.05469833	      0.88258929	     -0.00044016	     -0.20771153	     -0.00000000	     -0.00000000	     34.74436391
      1.62743032	     -0.05144687	     -0.00049621	     -0.19320782	     -0.05470021	      0.88258925	     -0.00044111	     -0.20771836	     -0.00000000	     -0.00000000	     34.75648601
      1.62870131	     -0.05151429	     -0.00049617	     -0.19327528	     -0.05470208	      0.88258923	     -0.00044207	     -0.20772498	     -0.00000000	     -0.00000000	     34.47032694
      1.62997229	     -0.05158081	     -0.00049994	     -0.19334175	     -0.05470394	      0.88258923	     -0.00044305	     -0.20773138	     -0.00000000	      0.00000000	     34.51053003
      1.63110855	     -0.05163829	     -0.00050022	     -0.19339927	     -0.05470560	      0.88258925	     -0.00044393	     -0.20773689	     -0.00000000	      0.00000000	     34.26874078
      1.63224482	     -0.05169476	     -0.00050267	     -0.19345574	     -0.05470725	      0.88258928	     -0.00044483	     -0.20774221	     -0.00000000	      0.00000000	     34.22456121
      1.63364345	     -0.05176205	     -0.00050420	     -0.19352307	     -0.05470927	      0.88258934	     -0.00044594	     -0.20774845	     -0.00000000	      0.00000000	     34.04624984
      1.63504208	     -0.05182773	     -0.00050766	     -0.19358875	     -0.05471127	      0.88258943	     -0.00044706	     -0.20775436	     -0.00000000	      0.00000000	     34.04299875
      1.63621008	     -0.05188066	     -0.00050832	     -0.19364176	     -0.05471293	      0.88258951	     -0.00044801	     -0.20775904	     -0.00000000	      0.00000000	     33.83009939
      1.63737809	     -0.05193267	     -0.00051101	     -0.19369379	     -0.05471458	      0.88258962	     -0.00044896	     -0.20776347	     -0.00000000	      0.00000000	     33.80152981
      1.63854610	     -0.05198325	     -0.00051258	     -0.19374444	     -0.05471622	      0.88258973	     -0.00044993	     -0.20776767	     -0.00000000	      0.00000000	     33.67386629
      1.64014936	     -0.05205091	     -0.00051630	     -0.19381216	     -0.05471844	      0.88258992	     -0.00045126	     -0.20777305	     -0.00000000	      0.00000000	     33.64530571
      1.64133667	     -0.05209936	     -0.00051757	     -0.19386070	     -0.05472007	      0.88259007	     -0.00045226	     -0.20777675	     -0.00000000	      0.00000000	     33.46619839
      1.64252398	     -0.05214692	     -0.00052079	     -0.19390830	     -0.05472168	      0.88259024	     -0.00045327	     -0.20778022	     -0.00000000	      0.00000000	     33.46026411
      1.64395293	     -0.05220197	     -0.00052335	     -0.19396345	     -0.05472360	      0.88259046	     -0.00045449	     -0.20778407	     -0.00000000	      0.00000000	     33.31843751
      1.64522186	     -0.05224920	     -0.00052763	     -0.19401071	     -0.05472528	      0.88259068	     -0.00045558	     -0.20778719	     -0.00000000	      0.00000000	     33.36125317
      1.64649080	     -0.05229448	     -0.00052987	     -0.19405610	     -0.05472694	      0.88259091	     -0.00045668	     -0.20779002	     -0.00000000	      0.00000000	     33.19938431
      1.64775974	     -0.05233862	     -0.00053442	     -0.19410029	     -0.05472858	      0.88259116	     -0.00045779	     -0.20779256	     -0.00000000	      0.00000000	     33.24863170
      1.64902867	     -0.05238098	     -0.00053697	     -0.19414275	     -0.05473020	      0.88259143	     -0.00045890	     -0.20779483	     -0.00000000	      0.00000000	     33.09650905
      1.65029761	     -0.05242212	     -0.00054184	     -0.19418395	     -0.05473179	      0.88259171	     -0.00046002	     -0.20779681	     -0.00000000	      0.00000000	     33.16079365
      1.65156654	     -0.05246165	     -0.00054489	     -0.19422358	     -0.05473336	      0.88259201	     -0.00046115	     -0.20779852	     -0.00000000	      0.00000000	     33.02673239
      1.65283548	     -0.05250023	     -0.00055013	     -0.19426222	     -0.05473491	      0.88259233	     -0.00046228	     -0.20779995	     -0.00000000	      0.00000000	     33.09374907
      1.65410442	     -0.05253726	     -0.00055317	     -0.19429936	     -0.05473644	      0.88259267	     -0.00046341	     -0.20780112	     -0.00000000	      0.00000000	     32.96003373
      1.65537335	     -0.05257313	     -0.00055838	     -0.19433529	     -0.05473794	      0.88259302	     -0.00046456	     -0.20780203	     -0.00000000	      0.00000000	     33.04103607
      1.65664229	     -0.05260724	     -0.00056158	     -0.19436953	     -0.05473942	      0.88259339	     -0.00046570	     -0.20780268	     -0.00000000	      0.00000000	     32.91897531
      1.65791122	     -0.05263959	     -0.00056669	     -0.19440195	     -0.05474087	      0.88259378	     -0.00046686	     -0.20780306	     -0.00000000	      0.00000000	     33.00044462
      1.65918016	     -0.05267003	     -0.00056980	     -0.19443253	     -0.05474230	      0.88259418	     -0.00046801	     -0.20780318	     -0.00000000	      0.00000000	     32.87954854
      1.66044910	     -0.05269925	     -0.00057493	     -0.19446184	     -0.05474370	      0.88259461	     -0.00046917	     -0.20780305	     -0.00000000	      0.00000000	     32.97846720
      1.66171803	     -0.05272620	     -0.00057807	     -0.19448893	     -0.05474508	      0.88259505	     -0.00047034	     -0.20780264	     -0.00000000	      0.00000000	     32.87370665
      1.66298697	     -0.05275178	     -0.00058327	     -0.19451460	     -0.05474643	      0.88259551	     -0.00047150	     -0.20780196	     -0.00000000	      0.00000000	     32.98605998
      1.66425590	     -0.05277576	     -0.00058660	     -0.19453873	     -0.05474776	      0.88259599	     -0.00047267	     -0.20780100	     -0.00000000	      0.00000000	     32.88028111
      1.66552484	     -0.05279689	     -0.00059194	     -0.19455995	     -0.05474906	      0.88259648	     -0.00047385	     -0.20779976	     -0.00000000	      0.00000000	     33.01485510
      1.66679378	     -0.05281392	     -0.00059529	     -0.19457714	     -0.05475034	      0.88259699	     -0.00047502	     -0.20779817	     -0.00000000	      0.00000000	     32.92349599
      1.66806271	     -0.05282812	     -0.00060097	     -0.19459143	     -0.05475159	      0.88259751	     -0.00047620	     -0.20779620	     -0.00000000	      0.00000000	     33.08861371
      1.66933165	     -0.05283996	     -0.00060491	     -0.19460342	     -0.05475282	      0.88259805	     -0.00047738	     -0.20779385	     -0.00000000	      0.00000000	     32.98655192
      1.67060058	     -0.05284983	     -0.00061122	     -0.19461337	     -0.05475402	      0.88259860	     -0.00047857	     -0.20779113	     -0.00000000	      0.00000000	     33.16293704
      1.67186952	     -0.05285748	     -0.00061563	     -0.19462115	     -0.05475520	      0.88259917	     -0.00047976	     -0.20778807	     -0.00000000	      0.00000000	     33.04547946
      1.67313846	     -0.05286255	     -0.00062246	     -0.19462628	     -0.05475635	      0.88259975	     -0.00048095	     -0.20778468	     -0.00000000	      0.00000000	     33.25408783
      1.67440739	     -0.05286443	     -0.00062707	     -0.19462829	     -0.05475748	      0.88260034	     -0.00048214	     -0.20778096	     -0.00000000	      0.00000000	     33.12200514
      1.67567633	     -0.05286340	     -0.00063404	     -0.19462732	     -0.05475859	      0.88260095	     -0.00048333	     -0.20777690	     -0.00000000	      0.00000000	     33.35978816
      1.67694526	     -0.05286011	     -0.00063889	     -0.19462415	     -0.05475967	      0.88260156	     -0.00048453	     -0.20777252	     -0.00000000	      0.00000000	     33.21434833
      1.67821420	     -0.05285496	     -0.00064648	     -0.19461903	     -0.05476073	      0.88260218	     -0.00048572	     -0.20776786	     -0.00000000	      0.00000000	     33.49177710
      1.67948314	     -0.05284797	     -0.00065178	     -0.19461214	     -0.05476176	      0.88260281	     -0.00048692	     -0.20776297	     -0.00000000	      0.00000000	     33.32535126
      1.68075207	     -0.05283951	     -0.00065992	     -0.19460370	     -0.05476278	      0.88260345	     -0.00048812	     -0.20775787	     -0.00000000	      0.00000000	     33.63672735
      1.68202101	     -0.05282935	     -0.00066555	     -0.19459363	     -0.05476377	      0.88260410	     -0.00048932	     -0.20775260	     -0.00000000	      0.00000000	     33.44817186
      1.68328994	     -0.05281721	     -0.00067415	     -0.19458148	     -0.05476474	      0.88260475	     -0.00049053	     -0.20774720	     -0.00000000	      0.00000000	     33.80327199
      1.68455888	     -0.05280329	     -0.00067986	     -0.19456765	     -0.05476569	      0.88260540	     -0.00049173	     -0.20774169	     -0.00000000	      0.00000000	     33.58342527
      1.68582782	     -0.05278661	     -0.00068850	     -0.19455095	     -0.05476662	      0.88260606	     -0.00049293	     -0.20773607	     -0.00000000	      0.00000000	     33.97557288
      1.68709675	     -0.05276801	     -0.00069389	     -0.19453245	     -0.05476752	      0.88260671	     -0.00049413	     -0.20773036	     -0.00000000	      0.00000000	     33.72361052
      1.68823649	     -0.05275018	     -0.00070157	     -0.19451460	     -0.05476833	      0.88260730	     -0.00049520	     -0.20772517	     -0.00000000	      0.00000000	     34.04832383
      1.68937622	     -0.05273185	     -0.00070735	     -0.19449631	     -0.05476911	      0.88260789	     -0.00049628	     -0.20771996	     -0.00000000	      0.00000000	     33.98102225
      1.69075576	     -0.05270914	     -0.00071577	     -0.19447360	     -0.05477004	      0.88260860	     -0.00049757	     -0.20771368	     -0.00000000	      0.00000000	     34.19651323
      1.69213530	     -0.05268542	     -0.00072233	     -0.19444993	     -0.05477095	      0.88260931	     -0.00049887	     -0.20770748	     -0.00000000	      0.00000000	     34.06041780
      1.69329163	     -0.05266454	     -0.00072978	     -0.19442904	     -0.05477170	      0.88260989	     -0.00049995	     -0.20770235	     -0.00000000	      0.00000000	     34.36132370
      1.69444796	     -0.05264251	     -0.00073527	     -0.19440704	     -0.05477243	      0.88261048	     -0.00050102	     -0.20769730	     -0.00000000	      0.00000000	     34.30191577
      1.69560429	     -0.05261924	     -0.00074163	     -0.19438378	     -0.05477316	      0.88261105	     -0.00050210	     -0.20769232	     -0.00000000	      0.00000000	     34.45975862
      1.69719013	     -0.05258532	     -0.00074881	     -0.19434992	     -0.05477412	      0.88261183	     -0.00050356	     -0.20768561	     -0.00000000	      0.00000000	     34.43394316
      1.69836020	     -0.05255903	     -0.00075538	     -0.19432362	     -0.05477483	      0.88261239	     -0.00050464	     -0.20768076	     -0.00000000	      0.00000000	     34.70690283
      1.69953027	     -0.05253166	     -0.00076015	     -0.19429631	     -0.05477552	      0.88261295	     -0.00050571	     -0.20767599	     -0.00000000	      0.00000000	     34.66995905
      1.70094418	     -0.05249727	     -0.00076714	     -0.19426193	     -0.05477633	      0.88261360	     -0.00050700	     -0.20767035	     -0.00000000	      0.00000000	     34.92640442
      1.70219361	     -0.05246590	     -0.00077142	     -0.19423062	     -0.05477704	      0.88261417	     -0.00050813	     -0.20766547	     -0.00000000	      0.00000000	     34.82776318
      1.70344303	     -0.05243376	     -0.00077751	     -0.19419849	     -0.05477774	      0.88261472	     -0.00050925	     -0.20766072	     -0.00000000	      0.00000000	     35.11552051
      1.70469246	     -0.05240097	     -0.00078143	     -0.19416576	     -0.05477843	      0.88261526	     -0.00051037	     -0.20765609	     -0.00000000	      0.00000000	     35.02942475
      1.70594188	     -0.05236770	     -0.00078712	     -0.19413250	     -0.05477911	      0.88261579	     -0.00051148	     -0.20765160	     -0.00000000	      0.00000000	     35.31180452
      1.70719131	     -0.05233407	     -0.00079068	     -0.19409894	     -0.05477978	      0.88261630	     -0.00051258	     -0.20764726	     -0.00000000	      0.00000000	     35.23475045
      1.70844073	     -0.05229995	     -0.00079597	     -0.19406482	     -0.05478044	      0.88261679	     -0.00051368	     -0.20764308	     -0.00000000	      0.00000000	     35.51582948
      1.70969016	     -0.05226518	     -0.00079911	     -0.19403011	     -0.05478110	      0.88261727	     -0.00051477	     -0.20763906	     -0.00000000	      0.00000000	     35.44941927
      1.71093958	     -0.05222988	     -0.00080399	     -0.19399482	     -0.05478174	      0.88261773	     -0.00051585	     -0.20763520	     -0.00000000	      0.00000000	     35.73110914
      1.71218901	     -0.05219423	     -0.00080673	     -0.19395924	     -0.05478238	      0.88261817	     -0.00051692	     -0.20763150	     -0.00000000	      0.00000000	     35.66829495
      1.71343843	     -0.05215838	     -0.00081125	     -0.19392339	     -0.05478302	      0.88261859	     -0.00051799	     -0.20762798	     -0.00000000	      0.00000000	     35.94895707
      1.71468786	     -0.05212240	     -0.00081363	     -0.19388747	     -0.05478365	      0.88261899	     -0.00051905	     -0.20762462	     -0.00000000	      0.00000000	     35.88778428
      1.71593728	     -0.05208639	     -0.00081785	     -0.19385147	     -0.05478427	      0.88261938	     -0.00052010	     -0.20762145	     -0.00000000	      0.00000000	     36.17007604
      1.71718671	     -0.05205039	     -0.00081990	     -0.19381553	     -0.05478489	      0.88261975	     -0.00052114	     -0.20761847	     -0.00000000	      0.00000000	     36.10764510
      1.71843613	     -0.05201447	     -0.00082386	     -0.19377961	     -0.05478551	      0.88262009	     -0.00052217	     -0.20761569	     -0.00000000	      0.00000000	     36.39360898
      1.71968556	     -0.05197864	     -0.00082558	     -0.19374384	     -0.05478613	      0.88262042	     -0.00052320	     -0.20761311	     -0.00000000	      0.00000000	     36.32881524
      1.72093498	     -0.05194297	     -0.00082932	     -0.19370816	     -0.05478674	      0.88262073	     -0.00052421	     -0.20761073	     -0.00000000	      0.00000000	     36.62083018
      1.72218441	     -0.05190749	     -0.00083074	     -0.19367274	     -0.05478735	      0.88262102	     -0.00052522	     -0.20760856	     -0.00000000	      0.00000000	     36.55122950
      1.72343383	     -0.05187232	     -0.00083431	     -0.19363755	     -0.05478797	      0.88262128	     -0.00052622	     -0.20760660	     -0.00000000	      0.00000000	     36.84961004
      1.72468326	     -0.05183744	     -0.00083545	     -0.19360273	     -0.05478858	      0.88262153	     -0.00052721	     -0.20760487	     -0.00000000	      0.00000000	     36.77028505
      1.72593268	     -0.05180281	     -0.00083885	     -0.19356809	     -0.05478919	      0.88262176	     -0.00052820	     -0.20760336	     -0.00000000	      0.00000000	     37.07719353
      1.72718211	     -0.05176828	     -0.00083964	     -0.19353361	     -0.05478981	      0.88262196	     -0.00052917	     -0.20760207	     -0.00000000	      0.00000000	     36.98714401
      1.72843153	     -0.05173396	     -0.00084284	     -0.19349926	     -0.05479042	      0.88262215	     -0.00053014	     -0.20760100	     -0.00000000	      0.00000000	     37.30261290
      1.72968096	     -0.05169997	     -0.00084323	     -0.19346533	     -0.05479104	      0.88262231	     -0.00053110	     -0.20760015	     -0.00000000	      0.00000000	     37.19490927
      1.73093038	     -0.05166677	     -0.00084620	     -0.19343210	     -0.05479166	      0.88262245	     -0.00053205	     -0.20759953	     -0.00000000	      0.00000000	     37.51114804
      1.73217981	     -0.05163613	     -0.00084607	     -0.19340152	     -0.05479229	      0.88262258	     -0.00053299	     -0.20759918	     -0.00000000	      0.00000000	     37.35169353
      1.73342923	     -0.05160958	     -0.00084869	     -0.19337494	     -0.05479292	      0.88262267	     -0.00053392	     -0.20759918	     -0.00000000	      0.00000000	     37.64323201
      1.73467866	     -0.05158779	     -0.00084792	     -0.19335321	     -0.05479355	      0.88262275	     -0.00053485	     -0.20759964	     -0.00000000	      0.00000000	     37.42078697
      1.73592808	     -0.05157128	     -0.00085023	     -0.19333667	     -0.05479420	      0.88262280	     -0.00053577	     -0.20760065	     -0.00000000	      0.00000000	     37.71608141
      1.73704846	     -0.05156131	     -0.00084936	     -0.19332676	     -0.05479477	      0.88262283	     -0.00053658	     -0.20760212	     -0.00000000	      0.00000000	     37.49407312
      1.73816883	     -0.05155615	     -0.00085034	     -0.19332159	     -0.05479536	      0.88262283	     -0.00053739	     -0.20760419	     -0.00000000	     -0.00000000	     37.60038935
      1.73953592	     -0.05155639	     -0.00085007	     -0.19332187	     -0.05479607	      0.88262280	     -0.00053837	     -0.20760760	     -0.00000000	     -0.00000000	     37.47516822
      1.74090301	     -0.05156407	     -0.00085157	     -0.19332953	     -0.05479680	      0.88262273	     -0.00053934	     -0.20761211	     -0.00000000	     -0.00000000	     37.66406579
      1.74205422	     -0.05157618	     -0.00085085	     -0.19334168	     -0.05479741	      0.88262264	     -0.00054014	     -0.20761681	     -0.00000000	     -0.00000000	     37.39838178
      1.74320544	     -0.05159335	     -0.00085203	     -0.19335885	     -0.05479803	      0.88262251	     -0.00054095	     -0.20762239	     -0.00000000	     -0.00000000	     37.48566559
      1.74435665	     -0.05161582	     -0.00085224	     -0.19338134	     -0.05479864	      0.88262235	     -0.00054174	     -0.20762889	     -0.00000000	     -0.00000000	     37.33550796
      1.74591947	     -0.05165412	     -0.00085385	     -0.19341963	     -0.05479948	      0.88262205	     -0.00054282	     -0.20763926	     -0.00000000	     -0.00000000	     37.38869415
      1.74709681	     -0.05168802	     -0.00085354	     -0.19345358	     -0.05480012	      0.88262177	     -0.00054361	     -0.20764826	     -0.00000000	     -0.00000000	     37.06745262
      1.74827414	     -0.05172557	     -0.00085488	     -0.19349113	     -0.05480075	      0.88262144	     -0.00054441	     -0.20765829	     -0.00000000	     -0.00000000	     37.09852369
      1.74945148	     -0.05176650	     -0.00085518	     -0.19353211	     -0.05480138	      0.88262105	     -0.00054519	     -0.20766931	     -0.00000000	     -0.00000000	     36.87090835
      1.75100003	     -0.05182580	     -0.00085712	     -0.19359143	     -0.05480221	      0.88262045	     -0.00054622	     -0.20768533	     -0.00000000	     -0.00000000	     36.86222819
      1.75216780	     -0.05187560	     -0.00085712	     -0.19364130	     -0.05480282	      0.88261992	     -0.00054698	     -0.20769855	     -0.00000000	     -0.00000000	     36.45419809
      1.75333556	     -0.05193008	     -0.00085891	     -0.19369581	     -0.05480343	      0.88261933	     -0.00054774	     -0.20771278	     -0.00000000	     -0.00000000	     36.40051326
      1.75475585	     -0.05200189	     -0.00085967	     -0.19376771	     -0.05480416	      0.88261851	     -0.00054866	     -0.20773145	     -0.00000000	     -0.00000000	     35.99813736
      1.75617613	     -0.05207880	     -0.00086260	     -0.19384465	     -0.05480488	      0.88261759	     -0.00054956	     -0.20775161	     -0.00000000	     -0.00000000	     36.06440127
      1.75724939	     -0.05213960	     -0.00086223	     -0.19390557	     -0.05480540	      0.88261682	     -0.00055023	     -0.20776780	     -0.00000000	     -0.00000001	     35.57221820
      1.75832265	     -0.05220280	     -0.00086327	     -0.19396885	     -0.05480592	      0.88261599	     -0.00055090	     -0.20778478	     -0.00000000	     -0.00000001	     35.44485291
      1.75985966	     -0.05229781	     -0.00086300	     -0.19406405	     -0.05480664	      0.88261468	     -0.00055184	     -0.20781042	     -0.00000000	     -0.00000001	     35.05171250
      1.76119912	     -0.05238313	     -0.00086359	     -0.19414954	     -0.05480725	      0.88261343	     -0.00055265	     -0.20783399	     -0.00000000	     -0.00000001	     34.91609691
      1.76253858	     -0.05247016	     -0.00086234	     -0.19423680	     -0.05480783	      0.88261208	     -0.00055345	     -0.20785866	     -0.00000000	     -0.00000001	     34.49976225
      1.76387804	     -0.05256011	     -0.00086327	     -0.19432693	     -0.05480838	      0.88261062	     -0.00055423	     -0.20788437	     -0.00000000	     -0.00000001	     34.45562187
      1.76503995	     -0.05263915	     -0.00086113	     -0.19440623	     -0.05480884	      0.88260928	     -0.00055490	     -0.20790745	     -0.00000000	     -0.00000001	     34.08968290
      1.76620185	     -0.05271799	     -0.00086038	     -0.19448531	     -0.05480927	      0.88260786	     -0.00055556	     -0.20793114	     -0.00000000	     -0.00000001	     33.97848789
      1.76761531	     -0.05281268	     -0.00085720	     -0.19458037	     -0.05480977	      0.88260604	     -0.00055634	     -0.20796064	     -0.00000000	     -0.00000001	     33.71584930
      1.76902877	     -0.05290550	     -0.00085494	     -0.19467355	     -0.05481023	      0.88260412	     -0.00055711	     -0.20799071	     -0.00000000	     -0.00000001	     33.63267998
      1.77020071	     -0.05298052	     -0.00085021	     -0.19474898	     -0.05481058	      0.88260245	     -0.00055773	     -0.20801593	     -0.00000000	     -0.00000001	     33.41746274
      1.77137265	     -0.05305355	     -0.00084677	     -0.19482238	     -0.05481089	      0.88260072	     -0.00055834	     -0.20804130	     -0.00000000	     -0.00000001	     33.33903628
      1.77280485	     -0.05313917	     -0.00084085	     -0.19490853	     -0.05481124	      0.88259853	     -0.00055907	     -0.20807236	     -0.00000000	     -0.00000001	     33.20386173
      1.77423705	     -0.05322074	     -0.00083601	     -0.19499061	     -0.05481154	      0.88259625	     -0.00055979	     -0.20810330	     -0.00000000	     -0.00000001	     33.13263337
      1.77538701	     -0.05328350	     -0.00082918	     -0.19505388	     -0.05481174	      0.88259438	     -0.00056035	     -0.20812794	     -0.00000000	     -0.00000001	     33.03108754
      1.77653696	     -0.05334402	     -0.00082364	     -0.19511488	     -0.05481191	      0.88259247	     -0.00056089	     -0.20815234	     -0.00000000	     -0.00000001	     32.96508807
      1.77801005	     -0.05341720	     -0.00081439	     -0.19518874	     -0.05481208	      0.88258997	     -0.00056158	     -0.20818311	     -0.00000000	     -0.00000001	     32.89438043
      1.77948314	     -0.05348606	     -0.00080635	     -0.19525827	     -0.05481219	      0.88258743	     -0.00056225	     -0.20821321	     -0.00000000	     -0.00000001	     32.81928330
      1.78060254	     -0.05353602	     -0.00079755	     -0.19530882	     -0.05481224	      0.88258547	     -0.00056275	     -0.20823558	     -0.00000000	     -0.00000001	     32.77194204
      1.78172194	     -0.05358456	     -0.00079034	     -0.19535791	     -0.05481225	      0.88258350	     -0.00056324	     -0.20825747	     -0.00000000	     -0.00000001	     32.70593782
      1.78325645	     -0.05364900	     -0.00077905	     -0.19542314	     -0.05481220	      0.88258079	     -0.00056389	     -0.20828670	     -0.00000000	     -0.00000001	     32.63697336
      1.78479096	     -0.05371041	     -0.00076892	     -0.19548533	     -0.05481209	      0.88257807	     -0.00056453	     -0.20831500	     -0.00000000	     -0.00000001	     32.54072501
      1.78586836	     -0.05375294	     -0.00075932	     -0.19552848	     -0.05481197	      0.88257617	     -0.00056498	     -0.20833432	     -0.00000000	     -0.00000001	     32.47999016
      1.78694575	     -0.05379481	     -0.00075139	     -0.19557091	     -0.05481181	      0.88257428	     -0.00056541	     -0.20835320	     -0.00000000	     -0.00000001	     32.40031551
      1.78857744	     -0.05385664	     -0.00073860	     -0.19563364	     -0.05481151	      0.88257143	     -0.00056606	     -0.20838092	     -0.00000000	     -0.00000001	     32.30310071
      1.78993740	     -0.05390603	     -0.00072921	     -0.19568375	     -0.05481119	      0.88256909	     -0.00056659	     -0.20840321	     -0.00000000	     -0.00000001	     32.21220502
      1.79129735	     -0.05395263	     -0.00071780	     -0.19573112	     -0.05481081	      0.88256678	     -0.00056711	     -0.20842473	     -0.00000000	     -0.00000001	     32.13964788
      1.79265731	     -0.05399767	     -0.00070873	     -0.19577687	     -0.05481038	      0.88256452	     -0.00056762	     -0.20844548	     -0.00000000	     -0.00000001	     32.03333538
      1.79387461	     -0.05403620	     -0.00069833	     -0.19581611	     -0.05480994	      0.88256253	     -0.00056807	     -0.20846338	     -0.00000000	     -0.00000001	     31.95967463
      1.79509191	     -0.05407175	     -0.00069038	     -0.19585230	     -0.05480944	      0.88256058	     -0.00056851	     -0.20848062	     -0.00000000	     -0.00000001	     31.88317344
      1.79630921	     -0.05410584	     -0.00068175	     -0.19588706	     -0.05480890	      0.88255868	     -0.00056895	     -0.20849724	     -0.00000000	     -0.00000001	     31.80046283
      1.79787025	     -0.05414885	     -0.00067243	     -0.19593087	     -0.05480813	      0.88255631	     -0.00056951	     -0.20851768	     -0.00000000	     -0.00000001	     31.70457250
      1.79911266	     -0.05418129	     -0.00066343	     -0.19596400	     -0.05480746	      0.88255449	     -0.00056994	     -0.20853323	     -0.00000000	     -0.00000001	     31.62654496
      1.80035508	     -0.05421163	     -0.00065634	     -0.19599498	     -0.05480674	      0.88255272	     -0.00057037	     -0.20854812	     -0.00000000	     -0.00000001	     31.55940409
      1.80159750	     -0.05423953	     -0.00064796	     -0.19602356	     -0.05480596	      0.88255101	     -0.00057080	     -0.20856230	     -0.00000000	     -0.00000001	     31.48842431
      1.80314085	     -0.05427088	     -0.00063920	     -0.19605571	     -0.05480491	      0.88254897	     -0.00057132	     -0.20857887	     -0.00000000	     -0.00000001	     31.41376784
      1.80436619	     -0.05429288	     -0.00063039	     -0.19607840	     -0.05480402	      0.88254742	     -0.00057172	     -0.20859118	     -0.00000000	     -0.00000001	     31.33346347
      1.80559153	     -0.05431246	     -0.00062341	     -0.19609862	     -0.05480307	      0.88254592	     -0.00057212	     -0.20860270	     -0.00000000	     -0.00000001	     31.26424570
      1.80681687	     -0.05432962	     -0.00061518	     -0.19611646	     -0.05480207	      0.88254450	     -0.00057251	     -0.20861342	     -0.00000000	     -0.00000001	     31.18535857
      1.80842156	     -0.05434923	     -0.00060590	     -0.19613692	     -0.05480068	      0.88254272	     -0.00057302	     -0.20862621	     -0.00000000	     -0.00000001	     31.09619929
      1.80964161	     -0.05436262	     -0.00059724	     -0.19615099	     -0.05479956	      0.88254144	     -0.00057340	     -0.20863502	     -0.00000000	     -0.00000001	     31.00302920
      1.81086167	     -0.05437503	     -0.00059048	     -0.19616404	     -0.05479838	      0.88254022	     -0.00057378	     -0.20864306	     -0.00000000	     -0.00000001	     30.92429128
      1.81232867	     -0.05438890	     -0.00058096	     -0.19617871	     -0.05479689	      0.88253884	     -0.00057422	     -0.20865173	     -0.00000000	     -0.00000001	     30.81835614
      1.81364875	     -0.05440049	     -0.00057441	     -0.19619096	     -0.05479547	      0.88253766	     -0.00057462	     -0.20865863	     -0.00000000	     -0.00000001	     30.73646388
      1.81496882	     -0.05441106	     -0.00056580	     -0.19620225	     -0.05479400	      0.88253656	     -0.00057501	     -0.20866472	     -0.00000000	     -0.00000001	     30.62985495
      1.81628890	     -0.05442073	     -0.00055974	     -0.19621257	     -0.05479246	      0.88253553	     -0.00057539	     -0.20867000	     -0.00000000	     -0.00000001	     30.55186157
      1.81760898	     -0.05442938	     -0.00055144	     -0.19622192	     -0.05479085	      0.88253456	     -0.00057577	     -0.20867450	     -0.00000000	     -0.00000000	     30.44322951
      1.81892905	     -0.05443702	     -0.00054595	     -0.19623019	     -0.05478917	      0.88253365	     -0.00057614	     -0.20867824	     -0.00000000	     -0.00000000	     30.37756374
      1.82024913	     -0.05444332	     -0.00053809	     -0.19623719	     -0.05478743	      0.88253280	     -0.00057650	     -0.20868123	     -0.00000000	     -0.00000000	     30.27199605
      1.82156921	     -0.05444823	     -0.00053322	     -0.19624270	     -0.05478562	      0.88253201	     -0.00057687	     -0.20868347	     -0.00000000	     -0.00000000	     30.22043326
      1.82288928	     -0.05445133	     -0.00052591	     -0.19624649	     -0.05478375	      0.88253128	     -0.00057722	     -0.20868496	     -0.00000000	     -0.00000000	     30.12633243
      1.82420936	     -0.05445259	     -0.00052223	     -0.19624831	     -0.05478180	      0.88253060	     -0.00057757	     -0.20868572	     -0.00000000	     -0.00000000	     30.12113868
      1.82552944	     -0.05444973	     -0.00051643	     -0.19624609	     -0.05477979	      0.88252997	     -0.00057792	     -0.20868570	     -0.00000000	     -0.00000000	     30.08458651
      1.82684951	     -0.05443961	     -0.00051438	     -0.19623650	     -0.05477771	      0.88252939	     -0.00057826	     -0.20868481	     -0.00000000	     -0.00000000	     30.16178065
      1.82816959	     -0.05441927	     -0.00050987	     -0.19621676	     -0.05477557	      0.88252885	     -0.00057859	     -0.20868287	     -0.00000000	     -0.00000000	     30.20272359
      1.82948967	     -0.05438675	     -0.00050915	     -0.19618473	     -0.05477336	      0.88252837	     -0.00057892	     -0.20867966	     -0.00000000	     -0.00000000	     30.36071756
      1.83080974	     -0.05434080	     -0.00050541	     -0.19613936	     -0.05477108	      0.88252793	     -0.00057924	     -0.20867498	     -0.00000000	     -0.00000000	     30.45243956
      1.83212982	     -0.05428159	     -0.00050548	     -0.19608062	     -0.05476873	      0.88252754	     -0.00057955	     -0.20866865	     -0.00000000	     -0.00000000	     30.65941493
      1.83331001	     -0.05421756	     -0.00050275	     -0.19601707	     -0.05476658	      0.88252725	     -0.00057982	     -0.20866148	     -0.00000000	     -0.00000000	     30.76958272
      1.83449019	     -0.05414343	     -0.00050224	     -0.19594335	     -0.05476439	      0.88252699	     -0.00058009	     -0.20865281	     -0.00000000	     -0.00000000	     30.96009698
      1.83592535	     -0.05403960	     -0.00050011	     -0.19584005	     -0.05476165	      0.88252676	     -0.00058041	     -0.20864019	     -0.00000000	     -0.00000000	     31.18558635
      1.83736051	     -0.05392114	     -0.00049996	     -0.19572204	     -0.05475885	      0.88252660	     -0.00058073	     -0.20862521	     -0.00000000	     -0.00000000	     31.50031862
      1.83853392	     -0.05381352	     -0.00049744	     -0.19561484	     -0.05475651	      0.88252654	     -0.00058097	     -0.20861119	     -0.00000000	     -0.00000000	     31.70529712
      1.83970733	     -0.05369669	     -0.00049668	     -0.19549836	     -0.05475414	      0.88252654	     -0.00058122	     -0.20859555	     -0.00000000	      0.00000000	     31.98397481
      1.84115627	     -0.05354099	     -0.00049414	     -0.19534312	     -0.05475116	      0.88252664	     -0.00058151	     -0.20857401	     -0.00000000	      0.00000000	     32.32187371
      1.84260520	     -0.05337333	     -0.00049348	     -0.19517581	     -0.05474814	      0.88252686	     -0.00058179	     -0.20855006	     -0.00000000	      0.00000000	     32.75016414
      1.84370300	     -0.05323810	     -0.00049028	     -0.19504091	     -0.05474582	      0.88252711	     -0.00058199	     -0.20853033	     -0.00000000	      0.00000000	     33.01078041
      1.84480080	     -0.05309645	     -0.00048878	     -0.19489952	     -0.05474347	      0.88252743	     -0.00058219	     -0.20850924	     -0.00000000	      0.00000000	     33.34884111
      1.84632705	     -0.05289053	     -0.00048523	     -0.19469397	     -0.05474019	      0.88252800	     -0.00058246	     -0.20847774	     -0.00000000	      0.00000000	     33.80268224
      1.84769238	     -0.05269896	     -0.00048204	     -0.19450269	     -0.05473722	      0.88252865	     -0.00058270	     -0.20844751	     -0.00000000	      0.00000000	     34.26336605
      1.84905771	     -0.05250154	     -0.00047552	     -0.19430561	     -0.05473424	      0.88252943	     -0.00058292	     -0.20841544	     -0.00000000	      0.00000000	     34.64198001
      1.85015484	     -0.05233971	     -0.00047270	     -0.19414396	     -0.05473183	      0.88253015	     -0.00058310	     -0.20838844	     -0.00000000	      0.00000000	     35.03228307
      1.85125197	     -0.05217570	     -0.00046785	     -0.19398017	     -0.05472942	      0.88253097	     -0.00058326	     -0.20836040	     -0.00000000	      0.00000001	     35.38178049
      1.85271466	     -0.05195429	     -0.00046255	     -0.19375897	     -0.05472620	      0.88253220	     -0.00058348	     -0.20832155	     -0.00000000	      0.00000001	     35.91298182
      1.85417735	     -0.05173197	     -0.00045494	     -0.19353689	     -0.05472298	      0.88253359	     -0.00058369	     -0.20828117	     -0.00000000	      0.00000001	     36.37946531
      1.85522514	     -0.05157113	     -0.00045256	     -0.19337609	     -0.05472068	      0.88253469	     -0.00058383	     -0.20825144	     -0.00000000	      0.00000001	     36.77108610
      1.85627292	     -0.05141353	     -0.00044891	     -0.19321856	     -0.05471838	      0.88253587	     -0.00058396	     -0.20822121	     -0.00000000	      0.00000001	     37.09284827
      1.85781167	     -0.05118549	     -0.00044506	     -0.19299052	     -0.05471502	      0.88253776	     -0.00058416	     -0.20817612	     -0.00000000	      0.00000001	     37.62167062
      1.85909366	     -0.05099915	     -0.00044104	     -0.19280417	     -0.05471224	      0.88253945	     -0.00058431	     -0.20813810	     -0.00000000	      0.00000001	     38.00255371
      1.86037565	     -0.05081683	     -0.00043899	     -0.19262176	     -0.05470948	      0.88254127	     -0.00058445	     -0.20809978	     -0.00000000	      0.00000001	     38.46994680
      1.86165764	     -0.05063903	     -0.00043494	     -0.19244390	     -0.05470674	      0.88254319	     -0.00058459	     -0.20806126	     -0.00000000	      0.00000001	     38.81141106
      1.86293962	     -0.05046600	     -0.00043388	     -0.19227068	     -0.05470403	      0.88254521	     -0.00058472	     -0.20802265	     -0.00000000	      0.00000001	     39.29821146
      1.86404376	     -0.05032103	     -0.00043042	     -0.19212561	     -0.05470171	      0.88254703	     -0.00058482	     -0.20798939	     -0.00000000	      0.00000001	     39.53773957
      1.86514789	     -0.05018053	     -0.00042910	     -0.19198493	     -0.05469941	      0.88254892	     -0.00058492	     -0.20795619	     -0.00000000	      0.00000001	     39.88578065
      1.86651747	     -0.05001223	     -0.00042631	     -0.19181641	     -0.05469660	      0.88255134	     -0.00058504	     -0.20791518	     -0.00000000	      0.00000001	     40.22802414
      1.86788704	     -0.04984955	     -0.00042564	     -0.19165343	     -0.05469382	      0.88255384	     -0.00058514	     -0.20787445	     -0.00000000	      0.00000001	     40.68669810
      1.86897616	     -0.04972377	     -0.00042292	     -0.19152746	     -0.05469164	      0.88255589	     -0.00058522	     -0.20784228	     -0.00000000	      0.00000001	     40.87665647
      1.87006528	     -0.04960173	     -0.00042214	     -0.19140515	     -0.05468949	      0.88255796	     -0.00058529	     -0.20781034	     -0.00000000	      0.00000001	     41.17777990
      1.87146416	     -0.04945160	     -0.00042011	     -0.19125469	     -0.05468677	      0.88256068	     -0.00058537	     -0.20776971	     -0.00000000	      0.00000001	     41.46006386
      1.87286303	     -0.04930852	     -0.00042046	     -0.19111119	     -0.05468409	      0.88256344	     -0.00058545	     -0.20772963	     -0.00000000	      0.00000001	     41.88408301
      1.87389828	     -0.04920623	     -0.00041845	     -0.19100864	     -0.05468214	      0.88256550	     -0.00058550	     -0.20770035	     -0.00000000	      0.00000001	     41.99571495
      1.87493353	     -0.04910744	     -0.00041831	     -0.19090953	     -0.05468023	      0.88256756	     -0.00058554	     -0.20767140	     -0.00000000	      0.00000001	     42.23397511
      1.87640890	     -0.04897354	     -0.00041724	     -0.19077518	     -0.05467754	      0.88257052	     -0.00058559	     -0.20763080	     -0.00000000	      0.00000001	     42.47339220
      1.87766749	     -0.04886631	     -0.00041774	     -0.19066751	     -0.05467530	      0.88257303	     -0.00058562	     -0.20759684	     -0.00000000	      0.00000001	     42.74854826
      1.87892608	     -0.04876560	     -0.00041668	     -0.19056639	     -0.05467311	      0.88257553	     -0.00058565	     -0.20756356	     -0.00000000	      0.00000001	     42.87621910
      1.88018467	     -0.04867156	     -0.00041803	     -0.19047187	     -0.05467096	      0.88257800	     -0.00058566	     -0.20753103	     -0.00000000	      0.00000001	     43.15874207
      1.88144326	     -0.04858326	     -0.00041653	     -0.19038314	     -0.05466886	      0.88258045	     -0.00058567	     -0.20749929	     -0.00000000	      0.00000001	     43.21134616
      1.88252419	     -0.04851153	     -0.00041799	     -0.19031097	     -0.05466709	      0.88258252	     -0.00058567	     -0.20747267	     -0.00000000	      0.00000001	     43.45127558
      1.88360511	     -0.04844371	     -0.00041747	     -0.19024276	     -0.05466537	      0.88258455	     -0.00058566	     -0.20744665	     -0.00000000	      0.00000001	     43.53244065
      1.88496209	     -0.04836453	     -0.00041786	     -0.19016305	     -0.05466325	      0.88258705	     -0.00058565	     -0.20741484	     -0.00000000	      0.00000001	     43.73139472
      1.88631908	     -0.04829218	     -0.00041632	     -0.19009021	     -0.05466120	      0.88258947	     -0.00058562	     -0.20738404	     -0.00000000	      0.00000001	     43.76077691
      1.88739543	     -0.04823955	     -0.00041731	     -0.19003713	     -0.05465961	      0.88259134	     -0.00058559	     -0.20736034	     -0.00000000	      0.00000001	     43.95176038
      1.88847177	     -0.04819152	     -0.00041661	     -0.18998869	     -0.05465806	      0.88259316	     -0.00058556	     -0.20733730	     -0.00000000	      0.00000001	     43.98906909
      1.88985453	     -0.04813691	     -0.00041725	     -0.18993350	     -0.05465612	      0.88259541	     -0.00058551	     -0.20730873	     -0.00000000	      0.00000001	     44.14510614
      1.89123729	     -0.04808915	     -0.00041650	     -0.18988520	     -0.05465425	      0.88259756	     -0.00058544	     -0.20728139	     -0.00000000	      0.00000001	     44.12868410
      1.89226687	     -0.04805880	     -0.00041843	     -0.18985437	     -0.05465290	      0.88259909	     -0.00058539	     -0.20726185	     -0.00000000	      0.00000001	     44.29291864
      1.89329645	     -0.04803197	     -0.00041871	     -0.18982710	     -0.05465159	      0.88260056	     -0.00058533	     -0.20724302	     -0.00000000	      0.00000001	     44.31706949
      1.89475107	     -0.04799941	     -0.00042030	     -0.18979389	     -0.05464979	      0.88260253	     -0.00058524	     -0.20721760	     -0.00000000	      0.00000001	     44.45439040
      1.89600129	     -0.04797586	     -0.00042056	     -0.18976983	     -0.05464831	      0.88260412	     -0.00058515	     -0.20719681	     -0.00000000	      0.00000001	     44.45885981
      1.89725152	     -0.04795606	     -0.00042267	     -0.18974944	     -0.05464687	      0.88260561	     -0.00058506	     -0.20717697	     -0.00000000	      0.00000001	     44.63147573
      1.89850174	     -0.04793975	     -0.00042258	     -0.18973263	     -0.05464549	      0.88260701	     -0.00058495	     -0.20715803	     -0.00000000	      0.00000001	     44.58346273
      1.89975197	     -0.04792670	     -0.00042527	     -0.18971899	     -0.05464417	      0.88260830	     -0.00058484	     -0.20713995	     -0.00000000	      0.00000001	     44.81159058
      1.90082498	     -0.04791789	     -0.00042461	     -0.18970976	     -0.05464307	      0.88260932	     -0.00058474	     -0.20712512	     -0.00000000	      0.00000001	     44.72189085
      1.90189799	     -0.04791192	     -0.00042611	     -0.18970331	     -0.05464201	      0.88261028	     -0.00058463	     -0.20711091	     -0.00000000	      0.00000001	     44.82735081
      1.90324992	     -0.04790813	     -0.00042717	     -0.18969893	     -0.05464073	      0.88261137	     -0.00058449	     -0.20709387	     -0.00000000	      0.00000001	     44.82723796
      1.90460186	     -0.04790794	     -0.00043008	     -0.18969812	     -0.05463952	      0.88261236	     -0.00058433	     -0.20707776	     -0.00000000	      0.00000000	     45.01294097
      1.90567713	     -0.04791024	     -0.00043029	     -0.18969998	     -0.05463859	      0.88261306	     -0.00058421	     -0.20706559	     -0.00000000	      0.00000000	     44.92173840
      1.90675241	     -0.04791448	     -0.00043228	     -0.18970374	     -0.05463771	      0.88261369	     -0.00058407	     -0.20705398	     -0.00000000	      0.00000000	     45.01697076
      1.90812523	     -0.04792271	     -0.00043351	     -0.18971139	     -0.05463663	      0.88261440	     -0.00058390	     -0.20703991	     -0.00000000	      0.00000000	     45.00042686
      1.90949805	     -0.04793411	     -0.00043665	     -0.18972215	     -0.05463562	      0.88261501	     -0.00058371	     -0.20702669	     -0.00000000	      0.00000000	     45.19231058
      1.91052684	     -0.04794469	     -0.00043668	     -0.18973233	     -0.05463490	      0.88261540	     -0.00058357	     -0.20701731	     -0.00000000	      0.00000000	     45.06160185
      1.91155563	     -0.04795708	     -0.00043837	     -0.18974427	     -0.05463421	      0.88261573	     -0.00058342	     -0.20700838	     -0.00000000	      0.00000000	     45.12063106
      1.91299911	     -0.04797771	     -0.00043961	     -0.18976431	     -0.05463331	      0.88261611	     -0.00058320	     -0.20699658	     -0.00000000	      0.00000000	     45.08232053
      1.91444260	     -0.04800254	     -0.00044266	     -0.18978850	     -0.05463248	      0.88261640	     -0.00058298	     -0.20698564	     -0.00000000	      0.00000000	     45.25470915
      1.91542452	     -0.04802199	     -0.00044240	     -0.18980758	     -0.05463195	      0.88261654	     -0.00058282	     -0.20697870	     -0.00000000	      0.00000000	     45.07361899
      1.91640643	     -0.04804360	     -0.00044375	     -0.18982878	     -0.05463145	      0.88261665	     -0.00058266	     -0.20697215	     -0.00000000	      0.00000000	     45.08757768
      1.91795557	     -0.04808229	     -0.00044495	     -0.18986686	     -0.05463072	      0.88261674	     -0.00058239	     -0.20696265	     -0.00000000	      0.00000000	     44.99976184
      1.91921868	     -0.04811803	     -0.00044679	     -0.18990209	     -0.05463018	      0.88261675	     -0.00058217	     -0.20695567	     -0.00000000	     -0.00000000	     45.02327597
      1.92048178	     -0.04815763	     -0.00044694	     -0.18994122	     -0.05462969	      0.88261671	     -0.00058194	     -0.20694937	     -0.00000000	     -0.00000000	     44.84810242
      1.92174489	     -0.04820114	     -0.00044922	     -0.18998422	     -0.05462925	      0.88261663	     -0.00058171	     -0.20694376	     -0.00000000	     -0.00000000	     44.91551277
      1.92286428	     -0.04824308	     -0.00044892	     -0.19002577	     -0.05462890	      0.88261651	     -0.00058149	     -0.20693938	     -0.00000000	     -0.00000000	     44.68080013
      1.92398367	     -0.04828825	     -0.00045056	     -0.19007050	     -0.05462859	      0.88261636	     -0.00058128	     -0.20693554	     -0.00000000	     -0.00000000	     44.66711715
      1.92510305	     -0.04833667	     -0.00045106	     -0.19011854	     -0.05462831	      0.88261618	     -0.00058105	     -0.20693226	     -0.00000000	     -0.00000000	     44.50042960
      1.92656832	     -0.04840507	     -0.00045324	     -0.19018638	     -0.05462799	      0.88261591	     -0.00058076	     -0.20692882	     -0.00000000	     -0.00000000	     44.43751358
      1.92771401	     -0.04846263	     -0.00045356	     -0.19024356	     -0.05462779	      0.88261566	     -0.00058052	     -0.20692679	     -0.00000000	     -0.00000000	     44.16428234
      1.92885970	     -0.04852376	     -0.00045583	     -0.19030425	     -0.05462761	      0.88261539	     -0.00058028	     -0.20692537	     -0.00000000	     -0.00000000	     44.10052065
      1.93000538	     -0.04858841	     -0.00045720	     -0.19036851	     -0.05462747	      0.88261509	     -0.00058003	     -0.20692454	     -0.00000000	     -0.00000000	     43.86453739
      1.93145010	     -0.04867494	     -0.00046097	     -0.19045449	     -0.05462734	      0.88261469	     -0.00057972	     -0.20692435	     -0.00000000	     -0.00000000	     43.76822022
      1.93258191	     -0.04874628	     -0.00046272	     -0.19052545	     -0.05462728	      0.88261434	     -0.00057947	     -0.20692486	     -0.00000000	     -0.00000000	     43.42787029
      1.93371371	     -0.04882042	     -0.00046658	     -0.19059915	     -0.05462724	      0.88261398	     -0.00057922	     -0.20692595	     -0.00000000	     -0.00000000	     43.33742076
      1.93484552	     -0.04889706	     -0.00046983	     -0.19067539	     -0.05462722	      0.88261360	     -0.00057897	     -0.20692760	     -0.00000000	     -0.00000000	     43.07346347
      1.93635046	     -0.04900288	     -0.00047624	     -0.19078063	     -0.05462724	      0.88261307	     -0.00057863	     -0.20693064	     -0.00000000	     -0.00000000	     42.94078958
      1.93748241	     -0.04908515	     -0.00048003	     -0.19086250	     -0.05462729	      0.88261264	     -0.00057837	     -0.20693357	     -0.00000000	     -0.00000000	     42.55113999
      1.93861437	     -0.04916936	     -0.00048588	     -0.19094628	     -0.05462736	      0.88261220	     -0.00057811	     -0.20693703	     -0.00000000	     -0.00000000	     42.44660474
      1.93998233	     -0.04927306	     -0.00049202	     -0.19104948	     -0.05462747	      0.88261165	     -0.00057779	     -0.20694190	     -0.00000000	     -0.00000000	     42.04906916
      1.94121173	     -0.04936741	     -0.00049965	     -0.19114335	     -0.05462759	      0.88261113	     -0.00057751	     -0.20694689	     -0.00000000	     -0.00000000	     42.01103970
      1.94244113	     -0.04946257	     -0.00050559	     -0.19123809	     -0.05462774	      0.88261059	     -0.00057722	     -0.20695244	     -0.00000000	     -0.00000000	     41.55464934
      1.94367053	     -0.04955840	     -0.00051400	     -0.19133344	     -0.05462790	      0.88261003	     -0.00057694	     -0.20695853	     -0.00000000	     -0.00000000	     41.53932006
      1.94489992	     -0.04965450	     -0.00052043	     -0.19142914	     -0.05462809	      0.88260946	     -0.00057665	     -0.20696514	     -0.00000000	     -0.00000000	     41.04640656
      1.94612932	     -0.04975043	     -0.00052933	     -0.19152461	     -0.05462828	      0.88260886	     -0.00057636	     -0.20697223	     -0.00000000	     -0.00000000	     41.05423276
      1.94735872	     -0.04984592	     -0.00053603	     -0.19161972	     -0.05462850	      0.88260825	     -0.00057606	     -0.20697980	     -0.00000000	     -0.00000000	     40.53925135
      1.94858811	     -0.04994073	     -0.00054516	     -0.19171409	     -0.05462872	      0.88260762	     -0.00057577	     -0.20698781	     -0.00000000	     -0.00000000	     40.56259649
      1.94981751	     -0.05003437	     -0.00055192	     -0.19180738	     -0.05462896	      0.88260697	     -0.00057547	     -0.20699625	     -0.00000000	     -0.00000000	     40.03721164
      1.95104691	     -0.05012658	     -0.00056098	     -0.19189919	     -0.05462921	      0.88260631	     -0.00057517	     -0.20700509	     -0.00000000	     -0.00000000	     40.06476973
      1.95227631	     -0.05021726	     -0.00056758	     -0.19198955	     -0.05462946	      0.88260563	     -0.00057486	     -0.20701429	     -0.00000000	     -0.00000000	     39.53682390
      1.95350570	     -0.05030644	     -0.00057629	     -0.19207836	     -0.05462972	      0.88260493	     -0.00057455	     -0.20702385	     -0.00000000	     -0.00000000	     39.55265811
      1.95473510	     -0.05039408	     -0.00058256	     -0.19216572	     -0.05462999	      0.88260421	     -0.00057424	     -0.20703375	     -0.00000000	     -0.00000000	     39.03193433
      1.95596450	     -0.05047997	     -0.00059073	     -0.19225129	     -0.05463026	      0.88260349	     -0.00057392	     -0.20704398	     -0.00000000	     -0.00000000	     39.02994328
      1.95719390	     -0.05056392	     -0.00059651	     -0.19233500	     -0.05463053	      0.88260274	     -0.00057360	     -0.20705450	     -0.00000000	     -0.00000000	     38.52913648
      1.95842329	     -0.05064586	     -0.00060386	     -0.19241666	     -0.05463080	      0.88260199	     -0.00057327	     -0.20706532	     -0.00000000	     -0.00000000	     38.49852777
      1.95965269	     -0.05072568	     -0.00060879	     -0.19249628	     -0.05463107	      0.88260122	     -0.00057294	     -0.20707640	     -0.00000000	     -0.00000000	     38.01086583
      1.96088209	     -0.05080339	     -0.00061487	     -0.19257378	     -0.05463134	      0.88260044	     -0.00057260	     -0.20708774	     -0.00000000	     -0.00000000	     37.94214887
      1.96211149	     -0.05087909	     -0.00061865	     -0.19264935	     -0.05463161	      0.88259965	     -0.00057225	     -0.20709931	     -0.00000000	     -0.00000000	     37.46838707
      1.96334088	     -0.05095267	     -0.00062347	     -0.19272276	     -0.05463187	      0.88259884	     -0.00057190	     -0.20711110	     -0.00000000	     -0.00000000	     37.37550694
      1.96457028	     -0.05102404	     -0.00062652	     -0.19279404	     -0.05463212	      0.88259803	     -0.00057155	     -0.20712309	     -0.00000000	     -0.00000000	     36.93717048
      1.96579968	     -0.05109311	     -0.00063061	     -0.19286300	     -0.05463237	      0.88259721	     -0.00057119	     -0.20713527	     -0.00000000	     -0.00000000	     36.82397274
      1.96702908	     -0.05116048	     -0.00063354	     -0.19293029	     -0.05463261	      0.88259637	     -0.00057083	     -0.20714762	     -0.00000000	     -0.00000000	     36.41695153
      1.96852410	     -0.05124277	     -0.00063913	     -0.19301243	     -0.05463288	      0.88259533	     -0.00057039	     -0.20716290	     -0.00000000	     -0.00000000	     36.36291038
      1.96965212	     -0.05130670	     -0.00064205	     -0.19307630	     -0.05463308	      0.88259454	     -0.00057005	     -0.20717469	     -0.00000000	     -0.00000000	     35.80360564
      1.97078014	     -0.05137255	     -0.00064715	     -0.19314204	     -0.05463326	      0.88259373	     -0.00056971	     -0.20718679	     -0.00000000	     -0.00000000	     35.69364010
      1.97223753	     -0.05146067	     -0.00065330	     -0.19323002	     -0.05463347	      0.88259267	     -0.00056927	     -0.20720296	     -0.00000000	     -0.00000001	     35.20097576
      1.97369493	     -0.05155241	     -0.00066230	     -0.19332155	     -0.05463366	      0.88259158	     -0.00056883	     -0.20721984	     -0.00000000	     -0.00000001	     35.27374545
      1.97476727	     -0.05162192	     -0.00066722	     -0.19339097	     -0.05463378	      0.88259076	     -0.00056851	     -0.20723277	     -0.00000000	     -0.00000001	     34.64302462
      1.97583962	     -0.05169293	     -0.00067430	     -0.19346182	     -0.05463389	      0.88258993	     -0.00056819	     -0.20724614	     -0.00000000	     -0.00000001	     34.50642760
      1.97739697	     -0.05179908	     -0.00068442	     -0.19356778	     -0.05463401	      0.88258868	     -0.00056772	     -0.20726642	     -0.00000000	     -0.00000001	     34.02251902
      1.97873680	     -0.05189367	     -0.00069476	     -0.19366217	     -0.05463407	      0.88258757	     -0.00056732	     -0.20728471	     -0.00000000	     -0.00000001	     33.90144394
      1.98007664	     -0.05199059	     -0.00070363	     -0.19375895	     -0.05463411	      0.88258644	     -0.00056691	     -0.20730383	     -0.00000000	     -0.00000001	     33.29202364
      1.98141647	     -0.05208883	     -0.00071486	     -0.19385699	     -0.05463410	      0.88258526	     -0.00056651	     -0.20732378	     -0.00000000	     -0.00000001	     33.31480281
      1.98261650	     -0.05217756	     -0.00072259	     -0.19394563	     -0.05463406	      0.88258418	     -0.00056614	     -0.20734234	     -0.00000000	     -0.00000001	     32.68327381
      1.98381652	     -0.05226694	     -0.00073220	     -0.19403488	     -0.05463399	      0.88258307	     -0.00056578	     -0.20736154	     -0.00000000	     -0.00000001	     32.57337561
      1.98501655	     -0.05235725	     -0.00074049	     -0.19412511	     -0.05463389	      0.88258192	     -0.00056542	     -0.20738136	     -0.00000000	     -0.00000001	     32.14599924
      1.98658815	     -0.05247654	     -0.00075235	     -0.19424429	     -0.05463369	      0.88258037	     -0.00056493	     -0.20740827	     -0.00000000	     -0.00000001	     31.92873071
      1.98783306	     -0.05257095	     -0.00075976	     -0.19433869	     -0.05463348	      0.88257910	     -0.00056455	     -0.20743031	     -0.00000000	     -0.00000001	     31.36993295
      1.98907797	     -0.05266577	     -0.00076859	     -0.19443348	     -0.05463323	      0.88257779	     -0.00056416	     -0.20745298	     -0.00000000	     -0.00000001	     31.22540378
      1.99032287	     -0.05276105	     -0.00077578	     -0.19452879	     -0.05463293	      0.88257644	     -0.00056377	     -0.20747625	     -0.00000000	     -0.00000001	     30.78702724
      1.99185841	     -0.05287934	     -0.00078522	     -0.19464711	     -0.05463249	      0.88257473	     -0.00056329	     -0.20750577	     -0.00000000	     -0.00000001	     30.59938001
      1.99309743	     -0.05297442	     -0.00079022	     -0.19474233	     -0.05463208	      0.88257330	     -0.00056289	     -0.20753023	     -0.00000000	     -0.00000001	     30.05498087
      1.99433646	     -0.05306921	     -0.00079648	     -0.19483722	     -0.05463161	      0.88257184	     -0.00056250	     -0.20755522	     -0.00000000	     -0.00000001	     29.89507042
      1.99557549	     -0.05316365	     -0.00080101	     -0.19493184	     -0.05463109	      0.88257034	     -0.00056209	     -0.20758070	     -0.00000000	     -0.00000001	     29.50706357
      1.99716752	     -0.05328490	     -0.00080770	     -0.19505331	     -0.05463033	      0.88256836	     -0.00056157	     -0.20761413	     -0.00000000	     -0.00000001	     29.29322307
      1.99841794	     -0.05337924	     -0.00081081	     -0.19514790	     -0.05462966	      0.88256676	     -0.00056116	     -0.20764089	     -0.00000000	     -0.00000001	     28.83561304
      1.99966835	     -0.05347296	     -0.00081534	     -0.19524185	     -0.05462893	      0.88256513	     -0.00056075	     -0.20766804	     -0.00000000	     -0.00000001	     28.68405377
      2.00091877	     -0.05356597	     -0.00081832	     -0.19533514	     -0.05462814	      0.88256346	     -0.00056033	     -0.20769556	     -0.00000000	     -0.00000001	     28.34613892
      2.00253274	     -0.05368470	     -0.00082319	     -0.19545425	     -0.05462701	      0.88256127	     -0.00055978	     -0.20773156	     -0.00000000	     -0.00000001	     28.14990034
      2.00378625	     -0.05377332	     -0.00082495	     -0.19554323	     -0.05462605	      0.88255954	     -0.00055936	     -0.20775983	     -0.00000000	     -0.00000001	     27.75466849
      2.00503975	     -0.05386094	     -0.00082868	     -0.19563116	     -0.05462502	      0.88255777	     -0.00055894	     -0.20778836	     -0.00000000	     -0.00000001	     27.60831447
      2.00629326	     -0.05394638	     -0.00083098	     -0.19571698	     -0.05462392	      0.88255599	     -0.00055851	     -0.20781712	     -0.00000000	     -0.00000001	     27.32902019
      2.00794477	     -0.05405557	     -0.00083541	     -0.19582664	     -0.05462235	      0.88255360	     -0.00055795	     -0.20785522	     -0.00000000	     -0.00000001	     27.16451785
      2.00920016	     -0.05413485	     -0.00083685	     -0.19590635	     -0.05462106	      0.88255177	     -0.00055752	     -0.20788427	     -0.00000000	     -0.00000001	     26.85860645
      2.01045555	     -0.05421272	     -0.00084027	     -0.19598461	     -0.05461970	      0.88254993	     -0.00055709	     -0.20791331	     -0.00000000	     -0.00000001	     26.74843173
      2.01171094	     -0.05428730	     -0.00084235	     -0.19605963	     -0.05461825	      0.88254807	     -0.00055667	     -0.20794232	     -0.00000000	     -0.00000001	     26.54239204
      2.01340031	     -0.05438356	     -0.00084615	     -0.19615648	     -0.05461617	      0.88254556	     -0.00055610	     -0.20798117	     -0.00000000	     -0.00000001	     26.40895480
      2.01464624	     -0.05444854	     -0.00084657	     -0.19622197	     -0.05461454	      0.88254371	     -0.00055568	     -0.20800961	     -0.00000000	     -0.00000001	     26.18805540
      2.01589218	     -0.05451214	     -0.00084909	     -0.19628604	     -0.05461282	      0.88254186	     -0.00055527	     -0.20803779	     -0.00000000	     -0.00000001	     26.09311611
      2.01742155	     -0.05458429	     -0.00084837	     -0.19635888	     -0.05461060	      0.88253960	     -0.00055476	     -0.20807200	     -0.00000000	     -0.00000001	     25.93689145
      2.01877283	     -0.05464567	     -0.00084939	     -0.19642084	     -0.05460853	      0.88253761	     -0.00055432	     -0.20810181	     -0.00000000	     -0.00000001	     25.81923072
      2.02012411	     -0.05469766	     -0.00084701	     -0.19647352	     -0.05460635	      0.88253565	     -0.00055388	     -0.20813114	     -0.00000000	     -0.00000001	     25.73137897
      2.02147539	     -0.05474788	     -0.00084736	     -0.19652436	     -0.05460407	      0.88253371	     -0.00055345	     -0.20815988	     -0.00000000	     -0.00000001	     25.64661935
      2.02282667	     -0.05478596	     -0.00084476	     -0.19656316	     -0.05460168	      0.88253180	     -0.00055302	     -0.20818795	     -0.00000000	     -0.00000001	     25.63823476
      2.02417795	     -0.05482123	     -0.00084497	     -0.19659907	     -0.05459919	      0.88252992	     -0.00055259	     -0.20821518	     -0.00000000	     -0.00000001	     25.54981260
      2.02552923	     -0.05483793	     -0.00084029	     -0.19661657	     -0.05459660	      0.88252809	     -0.00055217	     -0.20824144	     -0.00000000	     -0.00000001	     25.62773855
      2.02688052	     -0.05484914	     -0.00083854	     -0.19662851	     -0.05459390	      0.88252631	     -0.00055175	     -0.20826641	     -0.00000000	     -0.00000001	     25.56480360
      2.02808712	     -0.05484023	     -0.00083251	     -0.19662037	     -0.05459140	      0.88252476	     -0.00055139	     -0.20828752	     -0.00000000	     -0.00000001	     25.67910117
      2.02929373	     -0.05482561	     -0.00082874	     -0.19660647	     -0.05458881	      0.88252326	     -0.00055103	     -0.20830731	     -0.00000000	     -0.00000001	     25.70396322
      2.03050034	     -0.05479780	     -0.00082294	     -0.19657942	     -0.05458614	      0.88252182	     -0.00055067	     -0.20832576	     -0.00000000	     -0.00000001	     25.80204340
      2.03218311	     -0.05475027	     -0.00081594	     -0.19653293	     -0.05458229	      0.88251990	     -0.00055018	     -0.20834919	     -0.00000000	     -0.00000001	     25.90048592
      2.03341866	     -0.05470186	     -0.00080898	     -0.19648532	     -0.05457935	      0.88251857	     -0.00054983	     -0.20836472	     -0.00000000	     -0.00000001	     26.06511172
      2.03465421	     -0.05464919	     -0.00080429	     -0.19643337	     -0.05457633	      0.88251731	     -0.00054949	     -0.20837876	     -0.00000000	     -0.00000001	     26.17047670
      2.03613804	     -0.05457260	     -0.00079740	     -0.19635767	     -0.05457260	      0.88251590	     -0.00054909	     -0.20839379	     -0.00000000	     -0.00000001	     26.37076425
      2.03743042	     -0.05450518	     -0.00079281	     -0.19629098	     -0.05456925	      0.88251477	     -0.00054876	     -0.20840525	     -0.00000000	     -0.00000001	     26.49536859
      2.03872280	     -0.05442520	     -0.00078579	     -0.19621178	     -0.05456582	      0.88251374	     -0.00054843	     -0.20841523	     -0.00000000	     -0.00000001	     26.69796186
      2.04001518	     -0.05434462	     -0.00078085	     -0.19613190	     -0.05456230	      0.88251281	     -0.00054811	     -0.20842367	     -0.00000000	     -0.00000000	     26.88833920
      2.04130756	     -0.05425227	     -0.00077414	     -0.19604029	     -0.05455870	      0.88251199	     -0.00054781	     -0.20843060	     -0.00000000	     -0.00000000	     27.13374908
      2.04259994	     -0.05415846	     -0.00076929	     -0.19594715	     -0.05455502	      0.88251127	     -0.00054751	     -0.20843595	     -0.00000000	     -0.00000000	     27.37803739
      2.04389232	     -0.05405521	     -0.00076316	     -0.19584459	     -0.05455126	      0.88251068	     -0.00054723	     -0.20843977	     -0.00000000	     -0.00000000	     27.64760932
      2.04518470	     -0.05395226	     -0.00075898	     -0.19574226	     -0.05454743	      0.88251020	     -0.00054696	     -0.20844205	     -0.00000000	     -0.00000000	     27.92674336
      2.04647708	     -0.05384199	     -0.00075381	     -0.19563262	     -0.05454352	      0.88250984	     -0.00054670	     -0.20844290	     -0.00000000	     -0.00000000	     28.22295823
      2.04776946	     -0.05373201	     -0.00075037	     -0.19552320	     -0.05453955	      0.88250961	     -0.00054646	     -0.20844231	     -0.00000000	     -0.00000000	     28.55711104
      2.04906184	     -0.05361424	     -0.00074601	     -0.19540600	     -0.05453551	      0.88250950	     -0.00054623	     -0.20844034	     -0.00000000	     -0.00000000	     28.89853529
      2.05035422	     -0.05349672	     -0.00074337	     -0.19528897	     -0.05453141	      0.88250952	     -0.00054601	     -0.20843697	     -0.00000000	      0.00000000	     29.26681393
      2.05164660	     -0.05337187	     -0.00073973	     -0.19516464	     -0.05452724	      0.88250966	     -0.00054581	     -0.20843226	     -0.00000000	      0.00000000	     29.62984797
      2.05293898	     -0.05324659	     -0.00073771	     -0.19503980	     -0.05452302	      0.88250994	     -0.00054562	     -0.20842617	     -0.00000000	      0.00000000	     30.04415364
      2.05423136	     -0.05311295	     -0.00073485	     -0.19490661	     -0.05451875	      0.88251035	     -0.00054544	     -0.20841872	     -0.00000000	      0.00000000	     30.44437947
      2.05552374	     -0.05297810	     -0.00073396	     -0.19477213	     -0.05451443	      0.88251089	     -0.00054528	     -0.20840984	     -0.00000000	      0.00000000	     30.90369764
      2.05681612	     -0.05283474	     -0.00073199	     -0.19462915	     -0.05451006	      0.88251157	     -0.00054513	     -0.20839953	     -0.00000000	      0.00000000	     31.31755095
      2.05810850	     -0.05269148	     -0.00073149	     -0.19448621	     -0.05450565	      0.88251237	     -0.00054500	     -0.20838779	     -0.00000000	      0.00000000	     31.79498893
      2.05940088	     -0.05253952	     -0.00072930	     -0.19433460	     -0.05450120	      0.88251332	     -0.00054489	     -0.20837464	     -0.00000000	      0.00000001	     32.22311718
      2.06069326	     -0.05238863	     -0.00072904	     -0.19418398	     -0.05449672	      0.88251439	     -0.00054479	     -0.20836006	     -0.00000000	      0.00000001	     32.75036808
      2.06198564	     -0.05222577	     -0.00072621	     -0.19402143	     -0.05449221	      0.88251559	     -0.00054470	     -0.20834409	     -0.00000000	      0.00000001	     33.20745426
      2.06327802	     -0.05206396	     -0.00072535	     -0.19385986	     -0.05448768	      0.88251693	     -0.00054464	     -0.20832667	     -0.00000000	      0.00000001	     33.77097252
      2.06457040	     -0.05189006	     -0.00072204	     -0.19368624	     -0.05448312	      0.88251840	     -0.00054459	     -0.20830783	     -0.00000000	      0.00000001	     34.23324150
      2.06586278	     -0.05171790	     -0.00072201	     -0.19351424	     -0.05447855	      0.88251999	     -0.00054455	     -0.20828748	     -0.00000000	      0.00000001	     34.84393975
      2.06715516	     -0.05153194	     -0.00071860	     -0.19332851	     -0.05447397	      0.88252171	     -0.00054454	     -0.20826569	     -0.00000000	      0.00000001	     35.29660588
      2.06830852	     -0.05137032	     -0.00071830	     -0.19316699	     -0.05446988	      0.88252334	     -0.00054454	     -0.20824496	     -0.00000000	      0.00000001	     35.85235185
      2.06946188	     -0.05120030	     -0.00071567	     -0.19299711	     -0.05446578	      0.88252508	     -0.00054456	     -0.20822313	     -0.00000000	      0.00000001	     36.30072607
      2.07061524	     -0.05103128	     -0.00071432	     -0.19282817	     -0.05446169	      0.88252690	     -0.00054459	     -0.20820019	     -0.00000000	      0.00000001	     36.83335189
      2.07219306	     -0.05079143	     -0.00071162	     -0.19258842	     -0.05445610	      0.88252955	     -0.00054466	     -0.20816707	     -0.00000000	      0.00000001	     37.51056846
      2.07336327	     -0.05061482	     -0.00071159	     -0.19241179	     -0.05445196	      0.88253162	     -0.00054474	     -0.20814121	     -0.00000000	      0.00000001	     38.09690178
      2.07453348	     -0.05043143	     -0.00070994	     -0.19222841	     -0.05444784	      0.88253378	     -0.00054483	     -0.20811434	     -0.00000000	      0.00000001	     38.59240048
      2.07570369	     -0.05024946	     -0.00070905	     -0.19204639	     -0.05444373	      0.88253602	     -0.00054493	     -0.20808648	     -0.00000000	      0.00000001	     39.15248602
      2.07724956	     -0.05000210	     -0.00070606	     -0.19179898	     -0.05443834	      0.88253912	     -0.00054510	     -0.20804826	     -0.00000000	      0.00000001	     39.81361778
      2.07837849	     -0.04982394	     -0.00070530	     -0.19162071	     -0.05443443	      0.88254146	     -0.00054524	     -0.20801936	     -0.00000000	      0.00000001	     40.39234052
      2.07950742	     -0.04963994	     -0.00070297	     -0.19143663	     -0.05443054	      0.88254388	     -0.00054539	     -0.20798971	     -0.00000000	      0.00000001	     40.89822740
      2.08092534	     -0.04941109	     -0.00070178	     -0.19120757	     -0.05442571	      0.88254701	     -0.00054561	     -0.20795141	     -0.00000000	      0.00000002	     41.62267498
      2.08216336	     -0.04920461	     -0.00069925	     -0.19100092	     -0.05442153	      0.88254982	     -0.00054582	     -0.20791709	     -0.00000000	      0.00000002	     42.18373413
      2.08340139	     -0.04900269	     -0.00069905	     -0.19079874	     -0.05441740	      0.88255271	     -0.00054605	     -0.20788194	     -0.00000000	      0.00000002	     42.84512239
      2.08463941	     -0.04879370	     -0.00069659	     -0.19058952	     -0.05441332	      0.88255567	     -0.00054630	     -0.20784606	     -0.00000000	      0.00000002	     43.40779396
      2.08587744	     -0.04859140	     -0.00069681	     -0.19038688	     -0.05440930	      0.88255869	     -0.00054657	     -0.20780945	     -0.00000000	      0.00000002	     44.07468209
      2.08711546	     -0.04838087	     -0.00069415	     -0.19017606	     -0.05440533	      0.88256177	     -0.00054686	     -0.20777223	     -0.00000000	      0.00000002	     44.63804767
      2.08835348	     -0.04817890	     -0.00069466	     -0.18997368	     -0.05440142	      0.88256490	     -0.00054717	     -0.20773437	     -0.00000000	      0.00000002	     45.31543212
      2.08944929	     -0.04799268	     -0.00069208	     -0.18978716	     -0.05439802	      0.88256772	     -0.00054746	     -0.20770045	     -0.00000000	      0.00000002	     45.80390626
      2.09054510	     -0.04781294	     -0.00069145	     -0.18960703	     -0.05439468	      0.88257057	     -0.00054777	     -0.20766613	     -0.00000000	      0.00000002	     46.36364327
      2.09187357	     -0.04759219	     -0.00068912	     -0.18938583	     -0.05439070	      0.88257407	     -0.00054815	     -0.20762410	     -0.00000000	      0.00000002	     47.00252620
      2.09320204	     -0.04737970	     -0.00068901	     -0.18917278	     -0.05438681	      0.88257762	     -0.00054857	     -0.20758165	     -0.00000000	      0.00000002	     47.69448832
      2.09428254	     -0.04720374	     -0.00068690	     -0.18899639	     -0.05438372	      0.88258053	     -0.00054891	     -0.20754695	     -0.00000000	      0.00000002	     48.17582260
      2.09536304	     -0.04703445	     -0.00068647	     -0.18882661	     -0.05438070	      0.88258346	     -0.00054928	     -0.20751208	     -0.00000000	      0.00000002	     48.71132655
      2.09671208	     -0.04682137	     -0.00068421	     -0.18861293	     -0.05437702	      0.88258714	     -0.00054975	     -0.20746843	     -0.00000000	      0.00000002	     49.33669867
      2.09806112	     -0.04661697	     -0.00068393	     -0.18840784	     -0.05437345	      0.88259085	     -0.00055025	     -0.20742465	     -0.00000000	      0.00000002	     50.01178406
      2.09908057	     -0.04645842	     -0.00068114	     -0.18824883	     -0.05437083	      0.88259365	     -0.00055063	     -0.20739157	     -0.00000000	      0.00000002	     50.43917471
      2.10010002	     -0.04630771	     -0.00068029	     -0.18809757	     -0.05436828	      0.88259647	     -0.00055104	     -0.20735850	     -0.00000000	      0.00000002	     50.90594722
      2.10151828	     -0.04609902	     -0.00067762	     -0.18788813	     -0.05436485	      0.88260038	     -0.00055161	     -0.20731266	     -0.00000000	      0.00000002	     51.53812161
      2.10279152	     -0.04592089	     -0.00067671	     -0.18770926	     -0.05436189	      0.88260389	     -0.00055215	     -0.20727173	     -0.00000000	      0.00000002	     52.08924847
      2.10406476	     -0.04574013	     -0.00067274	     -0.18752782	     -0.05435905	      0.88260739	     -0.00055270	     -0.20723117	     -0.00000000	      0.00000002	     52.61522686
      2.10508847	     -0.04560868	     -0.00067258	     -0.18739571	     -0.05435685	      0.88261020	     -0.00055317	     -0.20719890	     -0.00000000	      0.00000002	     52.97164232
      2.10611218	     -0.04547729	     -0.00067044	     -0.18726370	     -0.05435473	      0.88261299	     -0.00055364	     -0.20716707	     -0.00000000	      0.00000002	     53.34631954
      2.10747796	     -0.04531344	     -0.00066903	     -0.18709895	     -0.05435203	      0.88261669	     -0.00055429	     -0.20712531	     -0.00000000	      0.00000002	     53.84930213
      2.10884374	     -0.04515521	     -0.00066571	     -0.18693986	     -0.05434949	      0.88262035	     -0.00055496	     -0.20708451	     -0.00000000	      0.00000002	     54.33556308
      2.10983370	     -0.04505398	     -0.00066600	     -0.18683791	     -0.05434774	      0.88262297	     -0.00055545	     -0.20705558	     -0.00000000	      0.00000002	     54.63746794
      2.11082366	     -0.04495419	     -0.00066450	     -0.18673745	     -0.05434607	      0.88262557	     -0.00055596	     -0.20702729	     -0.00000000	      0.00000002	     54.94558321
      2.11225133	     -0.04482440	     -0.00066366	     -0.18660662	     -0.05434380	      0.88262927	     -0.00055672	     -0.20698765	     -0.00000000	      0.00000002	     55.34889129
      2.11345625	     -0.04472231	     -0.00066167	     -0.18650367	     -0.05434203	      0.88263233	     -0.00055737	     -0.20695538	     -0.00000000	      0.00000002	     55.66769588
      2.11466117	     -0.04463544	     -0.00066207	     -0.18641587	     -0.05434038	      0.88263533	     -0.00055804	     -0.20692424	     -0.00000000	      0.00000002	     55.92818078
      2.11586609	     -0.04455256	     -0.00066004	     -0.18633212	     -0.05433886	      0.88263827	     -0.00055873	     -0.20689435	     -0.00000000	      0.00000002	     56.19268152
      2.11707101	     -0.04448614	     -0.00066118	     -0.18626472	     -0.05433747	      0.88264114	     -0.00055943	     -0.20686570	     -0.00000000	      0.00000002	     56.39652718
      2.11812045	     -0.04442792	     -0.00065903	     -0.18620574	     -0.05433636	      0.88264357	     -0.00056006	     -0.20684182	     -0.00000000	      0.00000002	     56.59713370
      2.11916990	     -0.04438077	     -0.00065934	     -0.18615775	     -0.05433535	      0.88264595	     -0.00056070	     -0.20681889	     -0.00000000	      0.00000002	     56.75627132
      2.12045428	     -0.04432625	     -0.00065742	     -0.18610227	     -0.05433425	      0.88264876	     -0.00056150	     -0.20679216	     -0.00000000	      0.00000001	     56.96954208
      2.12173867	     -0.04428511	     -0.00065791	     -0.18606009	     -0.05433331	      0.88265146	     -0.00056231	     -0.20676686	     -0.00000000	      0.00000001	     57.12621002
      2.12278117	     -0.04425133	     -0.00065552	     -0.18602555	     -0.05433264	      0.88265357	     -0.00056299	     -0.20674739	     -0.00000000	      0.00000001	     57.27732093
      2.12382368	     -0.04422708	     -0.00065542	     -0.18600047	     -0.05433208	      0.88265560	     -0.00056368	     -0.20672882	     -0.00000000	      0.00000001	     57.38126195
      2.12513293	     -0.04419966	     -0.00065389	     -0.18597205	     -0.05433152	      0.88265803	     -0.00056456	     -0.20670679	     -0.00000000	      0.00000001	     57.52930886
      2.12644218	     -0.04418445	     -0.00065530	     -0.18595576	     -0.05433110	      0.88266033	     -0.00056546	     -0.20668614	     -0.00000000	      0.00000001	     57.62248875
      2.12744346	     -0.04417178	     -0.00065324	     -0.18594235	     -0.05433090	      0.88266200	     -0.00056616	     -0.20667129	     -0.00000000	      0.00000001	     57.70306604
      2.12844474	     -0.04416765	     -0.00065351	     -0.18593742	     -0.05433078	      0.88266359	     -0.00056688	     -0.20665722	     -0.00000000	      0.00000001	     57.75204960
      2.12981214	     -0.04416573	     -0.00065222	     -0.18593445	     -0.05433076	      0.88266561	     -0.00056787	     -0.20663929	     -0.00000000	      0.00000001	     57.82684474
      2.13117955	     -0.04417575	     -0.00065349	     -0.18594336	     -0.05433092	      0.88266748	     -0.00056889	     -0.20662278	     -0.00000000	      0.00000001	     57.87388921
      2.13213309	     -0.04418167	     -0.00065081	     -0.18594861	     -0.05433113	      0.88266868	     -0.00056960	     -0.20661213	     -0.00000000	      0.00000001	     57.88405651
      2.13308664	     -0.04419474	     -0.00065044	     -0.18596095	     -0.05433142	      0.88266981	     -0.00057033	     -0.20660216	     -0.00000000	      0.00000001	     57.88940318
      2.13454331	     -0.04421930	     -0.00064843	     -0.18598443	     -0.05433202	      0.88267138	     -0.00057147	     -0.20658823	      0.00000000	      0.00000001	     57.89166948
      2.13574291	     -0.04424767	     -0.00064834	     -0.18601188	     -0.05433266	      0.88267253	     -0.00057242	     -0.20657792	      0.00000000	      0.00000001	     57.88533787
      2.13694252	     -0.04427815	     -0.00064574	     -0.18604152	     -0.05433343	      0.88267355	     -0.00057339	     -0.20656866	      0.00000000	      0.00000001	     57.85506416
      2.13814212	     -0.04431752	     -0.00064619	     -0.18607997	     -0.05433432	      0.88267444	     -0.00057437	     -0.20656042	      0.00000000	      0.00000000	     57.84023207
      2.13934172	     -0.04435719	     -0.00064236	     -0.18611884	     -0.05433534	      0.88267521	     -0.00057537	     -0.20655322	      0.00000000	      0.00000000	     57.76544970
      2.14034735	     -0.04439840	     -0.00064294	     -0.18615928	     -0.05433629	      0.88267576	     -0.00057622	     -0.20654795	      0.00000000	      0.00000000	     57.72828335
      2.14135297	     -0.04444031	     -0.00064077	     -0.18620050	     -0.05433733	      0.88267623	     -0.00057708	     -0.20654339	      0.00000000	      0.00000000	     57.64788700
      2.14266327	     -0.04450121	     -0.00063958	     -0.18626048	     -0.05433882	      0.88267670	     -0.00057822	     -0.20653848	     -0.00000000	      0.00000000	     57.57641502
      2.14397356	     -0.04456538	     -0.00063610	     -0.18632381	     -0.05434045	      0.88267704	     -0.00057938	     -0.20653476	     -0.00000000	      0.00000000	     57.42682963
      2.14497973	     -0.04462100	     -0.00063624	     -0.18637871	     -0.05434180	      0.88267720	     -0.00058028	     -0.20653270	     -0.00000000	      0.00000000	     57.37046097
      2.14598589	     -0.04467814	     -0.00063405	     -0.18643520	     -0.05434324	      0.88267727	     -0.00058119	     -0.20653133	     -0.00000000	      0.00000000	     57.23993594
      2.14732426	     -0.04475993	     -0.00063255	     -0.18651610	     -0.05434528	      0.88267726	     -0.00058242	     -0.20653056	     -0.00000000	     -0.00000000	     57.12169046
      2.14866264	     -0.04484562	     -0.00062842	     -0.18660100	     -0.05434746	      0.88267710	     -0.00058367	     -0.20653096	     -0.00000000	     -0.00000000	     56.89202538
      2.14962663	     -0.04491213	     -0.00062782	     -0.18666688	     -0.05434913	      0.88267690	     -0.00058458	     -0.20653195	     -0.00000000	     -0.00000000	     56.82168275
      2.15059062	     -0.04498025	     -0.00062506	     -0.18673444	     -0.05435086	      0.88267664	     -0.00058550	     -0.20653353	     -0.00000000	     -0.00000000	     56.65629467
      2.15200979	     -0.04508588	     -0.00062207	     -0.18683923	     -0.05435355	      0.88267613	     -0.00058687	     -0.20653690	     -0.00000000	     -0.00000000	     56.46406365
      2.15321334	     -0.04517912	     -0.00061805	     -0.18693183	     -0.05435595	      0.88267559	     -0.00058805	     -0.20654071	     -0.00000000	     -0.00000000	     56.20624572
      2.15441689	     -0.04527678	     -0.00061559	     -0.18702881	     -0.05435845	      0.88267496	     -0.00058925	     -0.20654538	     -0.00000000	     -0.00000000	     56.05975249
      2.15562044	     -0.04537794	     -0.00061049	     -0.18712938	     -0.05436106	      0.88267423	     -0.00059045	     -0.20655093	     -0.00000000	     -0.00000000	     55.72104872
      2.15670015	     -0.04547305	     -0.00060864	     -0.18722390	     -0.05436350	      0.88267350	     -0.00059155	     -0.20655663	     -0.00000000	     -0.00000000	     55.58286613
      2.15777986	     -0.04557086	     -0.00060518	     -0.18732118	     -0.05436601	      0.88267270	     -0.00059266	     -0.20656300	     -0.00000000	     -0.00000001	     55.27443383
      2.15885956	     -0.04567192	     -0.00060300	     -0.18742168	     -0.05436860	      0.88267183	     -0.00059378	     -0.20657002	     -0.00000000	     -0.00000001	     55.05825689
      2.16025280	     -0.04580603	     -0.00059850	     -0.18755515	     -0.05437206	      0.88267061	     -0.00059525	     -0.20658003	     -0.00000000	     -0.00000001	     54.65040844
      2.16136143	     -0.04591692	     -0.00059686	     -0.18766548	     -0.05437491	      0.88266957	     -0.00059642	     -0.20658872	     -0.00000000	     -0.00000001	     54.44905967
      2.16247007	     -0.04603078	     -0.00059342	     -0.18777886	     -0.05437783	      0.88266847	     -0.00059761	     -0.20659804	     -0.00000000	     -0.00000001	     54.07804707
      2.16357871	     -0.04614756	     -0.00059132	     -0.18789513	     -0.05438083	      0.88266731	     -0.00059881	     -0.20660798	     -0.00000000	     -0.00000001	     53.81450012
      2.16495302	     -0.04629555	     -0.00058673	     -0.18804258	     -0.05438466	      0.88266578	     -0.00060032	     -0.20662114	     -0.00000000	     -0.00000001	     53.33973064
      2.16605431	     -0.04641713	     -0.00058467	     -0.18816369	     -0.05438780	      0.88266450	     -0.00060154	     -0.20663231	     -0.00000000	     -0.00000001	     53.09676801
      2.16715561	     -0.04654085	     -0.00058067	     -0.18828701	     -0.05439101	      0.88266317	     -0.00060277	     -0.20664405	     -0.00000000	     -0.00000001	     52.68086173
      2.16825690	     -0.04666706	     -0.00057787	     -0.18841281	     -0.05439428	      0.88266179	     -0.00060401	     -0.20665631	     -0.00000000	     -0.00000001	     52.37014282
      2.16968247	     -0.04683345	     -0.00057267	     -0.18857874	     -0.05439862	      0.88265994	     -0.00060563	     -0.20667297	     -0.00000000	     -0.00000001	     51.82505440
      2.17078940	     -0.04696529	     -0.00057030	     -0.18871019	     -0.05440206	      0.88265845	     -0.00060690	     -0.20668647	     -0.00000000	     -0.00000001	     51.54443319
      2.17189633	     -0.04709889	     -0.00056566	     -0.18884349	     -0.05440555	      0.88265691	     -0.00060818	     -0.20670047	     -0.00000000	     -0.00000001	     51.08889289
      2.17300325	     -0.04723440	     -0.00056208	     -0.18897868	     -0.05440911	      0.88265534	     -0.00060947	     -0.20671492	     -0.00000000	     -0.00000001	     50.73941380
      2.17445844	     -0.04741521	     -0.00055590	     -0.18915915	     -0.05441386	      0.88265322	     -0.00061119	     -0.20673461	     -0.00000000	     -0.00000001	     50.13461002
      2.17556912	     -0.04755547	     -0.00055291	     -0.18929912	     -0.05441755	      0.88265155	     -0.00061251	     -0.20675013	     -0.00000000	     -0.00000001	     49.82578266
      2.17667980	     -0.04769725	     -0.00054825	     -0.18944068	     -0.05442129	      0.88264986	     -0.00061384	     -0.20676606	     -0.00000000	     -0.00000001	     49.34130275
      2.17779048	     -0.04784060	     -0.00054479	     -0.18958379	     -0.05442507	      0.88264813	     -0.00061518	     -0.20678239	     -0.00000000	     -0.00000001	     48.96670127
      2.17928442	     -0.04803552	     -0.00053896	     -0.18977845	     -0.05443024	      0.88264576	     -0.00061700	     -0.20680495	     -0.00000000	     -0.00000001	     48.32227335
      2.18039906	     -0.04818403	     -0.00053692	     -0.18992672	     -0.05443413	      0.88264395	     -0.00061836	     -0.20682220	     -0.00000000	     -0.00000001	     48.00103130
      2.18151371	     -0.04833333	     -0.00053334	     -0.19007585	     -0.05443807	      0.88264212	     -0.00061974	     -0.20683977	     -0.00000000	     -0.00000001	     47.50430363
      2.18286812	     -0.04851623	     -0.00053088	     -0.19025852	     -0.05444290	      0.88263987	     -0.00062143	     -0.20686152	     -0.00000000	     -0.00000001	     47.06662022
      2.18422253	     -0.04869996	     -0.00052649	     -0.19044210	     -0.05444779	      0.88263758	     -0.00062313	     -0.20688368	     -0.00000000	     -0.00000001	     46.39500872
      2.18524551	     -0.04883881	     -0.00052547	     -0.19058079	     -0.05445150	      0.88263583	     -0.00062442	     -0.20690064	     -0.00000000	     -0.00000001	     46.13193513
      2.18626850	     -0.04897718	     -0.00052245	     -0.19071907	     -0.05445524	      0.88263406	     -0.00062572	     -0.20691777	     -0.00000000	     -0.00000001	     45.69528267
      2.18773681	     -0.04917476	     -0.00051879	     -0.19091654	     -0.05446065	      0.88263150	     -0.00062760	     -0.20694259	     -0.00000000	     -0.00000001	     45.18689191
      2.18902361	     -0.04934628	     -0.00051434	     -0.19108803	     -0.05446542	      0.88262924	     -0.00062926	     -0.20696450	     -0.00000000	     -0.00000001	     44.61839544
      2.19031042	     -0.04951580	     -0.00051179	     -0.19125749	     -0.05447021	      0.88262696	     -0.00063093	     -0.20698651	     -0.00000000	     -0.00000001	     44.26266468
      2.19159723	     -0.04968420	     -0.00050684	     -0.19142591	     -0.05447503	      0.88262467	     -0.00063262	     -0.20700859	     -0.00000000	     -0.00000001	     43.60349565
      2.19269143	     -0.04982609	     -0.00050526	     -0.19156777	     -0.05447914	      0.88262271	     -0.00063406	     -0.20702739	     -0.00000000	     -0.00000001	     43.33706579
      2.19378563	     -0.04996647	     -0.00050187	     -0.19170819	     -0.05448326	      0.88262074	     -0.00063550	     -0.20704617	     -0.00000000	     -0.00000001	     42.86519924
      2.19516508	     -0.05014128	     -0.00049910	     -0.19188304	     -0.05448847	      0.88261826	     -0.00063734	     -0.20706977	     -0.00000000	     -0.00000001	     42.44179176
      2.19654454	     -0.05031349	     -0.00049486	     -0.19205535	     -0.05449369	      0.88261578	     -0.00063919	     -0.20709324	     -0.00000000	     -0.00000001	     41.82242202
      2.19766006	     -0.05045085	     -0.00049385	     -0.19219274	     -0.05449791	      0.88261377	     -0.00064069	     -0.20711210	     -0.00000000	     -0.00000001	     41.57423966
      2.19877557	     -0.05058635	     -0.00049137	     -0.19232833	     -0.05450214	      0.88261176	     -0.00064220	     -0.20713081	     -0.00000000	     -0.00000001	     41.11613728
      2.20017215	     -0.05075333	     -0.00049016	     -0.19249540	     -0.05450743	      0.88260925	     -0.00064410	     -0.20715400	     -0.00000000	     -0.00000001	     40.73418145
      2.20156873	     -0.05091704	     -0.00048770	     -0.19265926	     -0.05451272	      0.88260675	     -0.00064602	     -0.20717690	     -0.00000000	     -0.00000001	     40.11196485
      2.20266307	     -0.05104292	     -0.00048853	     -0.19278520	     -0.05451686	      0.88260480	     -0.00064753	     -0.20719461	     -0.00000000	     -0.00000001	     39.92948975
      2.20375741	     -0.05116641	     -0.00048806	     -0.19290879	     -0.05452099	      0.88260286	     -0.00064904	     -0.20721210	     -0.00000000	     -0.00000001	     39.51218247
      2.20520484	     -0.05132589	     -0.00048939	     -0.19306838	     -0.05452644	      0.88260030	     -0.00065106	     -0.20723486	     -0.00000000	     -0.00000001	     39.16359851
      2.20665226	     -0.05148061	     -0.00048972	     -0.19322326	     -0.05453188	      0.88259777	     -0.00065309	     -0.20725718	     -0.00000000	     -0.00000001	     38.53920901
      2.20772666	     -0.05159229	     -0.00049275	     -0.19333500	     -0.05453589	      0.88259590	     -0.00065461	     -0.20727343	     -0.00000000	     -0.00000001	     38.44038635
      2.20880106	     -0.05170104	     -0.00049452	     -0.19344385	     -0.05453990	      0.88259405	     -0.00065613	     -0.20728941	     -0.00000000	     -0.00000001	     38.06839123
      2.21031032	     -0.05184874	     -0.00049880	     -0.19359167	     -0.05454549	      0.88259147	     -0.00065829	     -0.20731139	     -0.00000000	     -0.00000001	     37.76127063
      2.21161978	     -0.05197183	     -0.00050197	     -0.19371489	     -0.05455032	      0.88258925	     -0.00066016	     -0.20733000	     -0.00000000	     -0.00000001	     37.28007805
      2.21292924	     -0.05209013	     -0.00050747	     -0.19383328	     -0.05455512	      0.88258706	     -0.00066205	     -0.20734817	     -0.00000000	     -0.00000001	     37.17280301
      2.21423871	     -0.05220344	     -0.00051119	     -0.19394674	     -0.05455989	      0.88258490	     -0.00066395	     -0.20736592	     -0.00000000	     -0.00000001	     36.60390867
      2.21554817	     -0.05231183	     -0.00051821	     -0.19405519	     -0.05456463	      0.88258276	     -0.00066586	     -0.20738323	     -0.00000000	     -0.00000001	     36.66561627
      2.21667784	     -0.05240118	     -0.00052190	     -0.19414468	     -0.05456869	      0.88258094	     -0.00066751	     -0.20739782	     -0.00000000	     -0.00000001	     36.12214885
      2.21780750	     -0.05248674	     -0.00052773	     -0.19423033	     -0.05457272	      0.88257914	     -0.00066916	     -0.20741209	     -0.00000000	     -0.00000001	     36.02167101
      2.21922762	     -0.05258842	     -0.00053396	     -0.19433216	     -0.05457775	      0.88257692	     -0.00067125	     -0.20742959	     -0.00000000	     -0.00000001	     35.60595630
      2.22064773	     -0.05268319	     -0.00054210	     -0.19442704	     -0.05458274	      0.88257472	     -0.00067335	     -0.20744659	     -0.00000000	     -0.00000001	     35.61916833
      2.22179692	     -0.05275473	     -0.00054663	     -0.19449874	     -0.05458674	      0.88257298	     -0.00067505	     -0.20745997	     -0.00000000	     -0.00000001	     35.11856365
      2.22294610	     -0.05282183	     -0.00055297	     -0.19456596	     -0.05459070	      0.88257126	     -0.00067675	     -0.20747300	     -0.00000000	     -0.00000001	     35.05287413
      2.22438104	     -0.05289939	     -0.00055952	     -0.19464370	     -0.05459561	      0.88256915	     -0.00067889	     -0.20748881	     -0.00000000	     -0.00000001	     34.65317581
      2.22581599	     -0.05297010	     -0.00056793	     -0.19471455	     -0.05460046	      0.88256708	     -0.00068102	     -0.20750408	     -0.00000000	     -0.00000001	     34.73976047
      2.22693058	     -0.05302018	     -0.00057212	     -0.19476482	     -0.05460419	      0.88256551	     -0.00068268	     -0.20751559	     -0.00000000	     -0.00000001	     34.24602090
      2.22804518	     -0.05306617	     -0.00057797	     -0.19481095	     -0.05460789	      0.88256396	     -0.00068434	     -0.20752678	     -0.00000000	     -0.00000001	     34.18772448
      2.22953951	     -0.05312142	     -0.00058451	     -0.19486642	     -0.05461279	      0.88256192	     -0.00068656	     -0.20754129	     -0.00000000	     -0.00000001	     33.84219706
      2.23103384	     -0.05316957	     -0.00059274	     -0.19491475	     -0.05461764	      0.88255993	     -0.00068879	     -0.20755523	     -0.00000000	     -0.00000001	     33.96293907
      2.23211485	     -0.05320009	     -0.00059638	     -0.19494548	     -0.05462110	      0.88255852	     -0.00069040	     -0.20756496	     -0.00000000	     -0.00000001	     33.49941642
      2.23319586	     -0.05322718	     -0.00060163	     -0.19497272	     -0.05462453	      0.88255714	     -0.00069200	     -0.20757441	     -0.00000000	     -0.00000001	     33.45054233
      2.23476732	     -0.05326075	     -0.00060824	     -0.19500654	     -0.05462945	      0.88255518	     -0.00069433	     -0.20758763	     -0.00000000	     -0.00000001	     33.16625768
      2.23610270	     -0.05328410	     -0.00061494	     -0.19503008	     -0.05463358	      0.88255355	     -0.00069631	     -0.20759841	     -0.00000000	     -0.00000001	     33.18989111
      2.23743808	     -0.05330263	     -0.00061987	     -0.19504884	     -0.05463766	      0.88255197	     -0.00069828	     -0.20760878	     -0.00000000	     -0.00000001	     32.84194135
      2.23877347	     -0.05331639	     -0.00062697	     -0.19506277	     -0.05464168	      0.88255043	     -0.00070025	     -0.20761874	     -0.00000000	     -0.00000001	     32.99688929
      2.24010885	     -0.05332551	     -0.00063117	     -0.19507214	     -0.05464566	      0.88254893	     -0.00070221	     -0.20762828	     -0.00000000	     -0.00000001	     32.55105324
      2.24124287	     -0.05332984	     -0.00063740	     -0.19507659	     -0.05464899	      0.88254769	     -0.00070387	     -0.20763606	     -0.00000000	     -0.00000001	     32.73117466
      2.24237689	     -0.05333109	     -0.00064175	     -0.19507803	     -0.05465228	      0.88254648	     -0.00070552	     -0.20764356	     -0.00000000	     -0.00000001	     32.53904034
      2.24383236	     -0.05332843	     -0.00064859	     -0.19507556	     -0.05465645	      0.88254497	     -0.00070764	     -0.20765276	     -0.00000000	     -0.00000001	     32.57314610
      2.24528784	     -0.05332099	     -0.00065365	     -0.19506836	     -0.05466056	      0.88254352	     -0.00070974	     -0.20766151	     -0.00000000	     -0.00000001	     32.28417381
      2.24642699	     -0.05331209	     -0.00065972	     -0.19505958	     -0.05466374	      0.88254241	     -0.00071139	     -0.20766804	     -0.00000000	     -0.00000001	     32.46583521
      2.24756614	     -0.05330055	     -0.00066404	     -0.19504819	     -0.05466688	      0.88254135	     -0.00071302	     -0.20767430	     -0.00000000	     -0.00000001	     32.33086238
      2.24904649	     -0.05328169	     -0.00067089	     -0.19502952	     -0.05467090	      0.88254001	     -0.00071513	     -0.20768203	     -0.00000000	     -0.00000001	     32.41476615
      2.25052684	     -0.05325865	     -0.00067580	     -0.19500669	     -0.05467486	      0.88253872	     -0.00071723	     -0.20768933	     -0.00000000	     -0.00000001	     32.16822950
      2.25161342	     -0.05323910	     -0.00068169	     -0.19498723	     -0.05467772	      0.88253782	     -0.00071877	     -0.20769441	     -0.00000000	     -0.00000001	     32.38857756
      2.25270000	     -0.05321738	     -0.00068577	     -0.19496565	     -0.05468056	      0.88253694	     -0.00072029	     -0.20769926	     -0.00000000	     -0.00000001	     32.32197006
      2.25426451	     -0.05318249	     -0.00069255	     -0.19493092	     -0.05468459	      0.88253574	     -0.00072248	     -0.20770585	     -0.00000000	     -0.00000001	     32.42223984
      2.25559883	     -0.05314957	     -0.00069724	     -0.19489816	     -0.05468797	      0.88253476	     -0.00072433	     -0.20771112	     -0.00000000	     -0.00000000	     32.32392881
      2.25693315	     -0.05311383	     -0.00070379	     -0.19486253	     -0.05469131	      0.88253383	     -0.00072616	     -0.20771606	     -0.00000000	     -0.00000000	     32.54475840
      2.25826748	     -0.05307514	     -0.00070845	     -0.19482398	     -0.05469460	      0.88253295	     -0.00072799	     -0.20772069	     -0.00000000	     -0.00000000	     32.39881654
      2.25960180	     -0.05303344	     -0.00071667	     -0.19478232	     -0.05469784	      0.88253211	     -0.00072980	     -0.20772500	     -0.00000000	     -0.00000000	     32.78890430
      2.26072790	     -0.05299608	     -0.00072149	     -0.19474504	     -0.05470055	      0.88253145	     -0.00073132	     -0.20772840	     -0.00000000	     -0.00000000	     32.64015480
      2.26185400	     -0.05295684	     -0.00072874	     -0.19470581	     -0.05470322	      0.88253081	     -0.00073283	     -0.20773159	     -0.00000000	     -0.00000000	     32.83480377
      2.26331054	     -0.05290201	     -0.00073754	     -0.19465099	     -0.05470664	      0.88253004	     -0.00073477	     -0.20773540	     -0.00000000	     -0.00000000	     32.89323435
      2.26476707	     -0.05284053	     -0.00074850	     -0.19458946	     -0.05471001	      0.88252933	     -0.00073669	     -0.20773880	     -0.00000000	     -0.00000000	     33.28353545
      2.26588715	     -0.05278720	     -0.00075485	     -0.19453615	     -0.05471257	      0.88252882	     -0.00073815	     -0.20774105	     -0.00000000	     -0.00000000	     33.21680344
      2.26700723	     -0.05272850	     -0.00076299	     -0.19447740	     -0.05471510	      0.88252835	     -0.00073961	     -0.20774290	     -0.00000000	     -0.00000000	     33.46152576
      2.26849302	     -0.05264272	     -0.00077261	     -0.19439159	     -0.05471842	      0.88252778	     -0.00074152	     -0.20774467	     -0.00000000	     -0.00000000	     33.59684084
      2.26997882	     -0.05254829	     -0.00078405	     -0.19429705	     -0.05472170	      0.88252728	     -0.00074342	     -0.20774558	     -0.00000000	     -0.00000000	     34.08731909
      2.27103101	     -0.05247744	     -0.00078964	     -0.19422620	     -0.05472400	      0.88252697	     -0.00074475	     -0.20774568	     -0.00000000	     -0.00000000	     34.00687113
      2.27208321	     -0.05240394	     -0.00079688	     -0.19415263	     -0.05472628	      0.88252670	     -0.00074607	     -0.20774535	     -0.00000000	     -0.00000000	     34.23398924
      2.27367509	     -0.05228806	     -0.00080683	     -0.19403664	     -0.05472970	      0.88252636	     -0.00074805	     -0.20774408	     -0.00000000	     -0.00000000	     34.43894545
      2.27499542	     -0.05218791	     -0.00081607	     -0.19393636	     -0.05473251	      0.88252614	     -0.00074968	     -0.20774235	     -0.00000000	     -0.00000000	     34.79438450
      2.27631576	     -0.05208602	     -0.00082376	     -0.19383438	     -0.05473530	      0.88252598	     -0.00075128	     -0.20774009	     -0.00000000	     -0.00000000	     34.87542694
      2.27763610	     -0.05198528	     -0.00083420	     -0.19373343	     -0.05473806	      0.88252589	     -0.00075287	     -0.20773741	     -0.00000000	     -0.00000000	     35.33020334
      2.27880944	     -0.05189781	     -0.00084151	     -0.19364582	     -0.05474051	      0.88252585	     -0.00075427	     -0.20773481	     -0.00000000	     -0.00000000	     35.33786003
      2.27998279	     -0.05181196	     -0.00085085	     -0.19355977	     -0.05474295	      0.88252587	     -0.00075566	     -0.20773212	     -0.00000000	      0.00000000	     35.65874543
      2.28115614	     -0.05172858	     -0.00085901	     -0.19347619	     -0.05474537	      0.88252593	     -0.00075703	     -0.20772943	     -0.00000000	      0.00000000	     35.77815795
      2.28266955	     -0.05162573	     -0.00087118	     -0.19337302	     -0.05474849	      0.88252609	     -0.00075877	     -0.20772609	     -0.00000000	      0.00000000	     36.16259789
      2.28385795	     -0.05154931	     -0.00087995	     -0.19329636	     -0.05475092	      0.88252626	     -0.00076012	     -0.20772372	     -0.00000000	      0.00000000	     36.19090784
      2.28504635	     -0.05147611	     -0.00089046	     -0.19322287	     -0.05475336	      0.88252648	     -0.00076146	     -0.20772164	     -0.00000000	      0.00000000	     36.49461768
      2.28623475	     -0.05140469	     -0.00089956	     -0.19315117	     -0.05475578	      0.88252674	     -0.00076277	     -0.20771990	     -0.00000000	      0.00000000	     36.62072385
      2.28773004	     -0.05131744	     -0.00091223	     -0.19306354	     -0.05475883	      0.88252712	     -0.00076440	     -0.20771820	     -0.00000000	      0.00000000	     37.00279300
      2.28889055	     -0.05125187	     -0.00091991	     -0.19299772	     -0.05476120	      0.88252746	     -0.00076565	     -0.20771729	     -0.00000000	      0.00000000	     37.03352244
      2.29005105	     -0.05118836	     -0.00092880	     -0.19293393	     -0.05476356	      0.88252784	     -0.00076687	     -0.20771674	     -0.00000000	      0.00000000	     37.29046419
      2.29121156	     -0.05112770	     -0.00093619	     -0.19287301	     -0.05476593	      0.88252824	     -0.00076808	     -0.20771658	     -0.00000000	      0.00000000	     37.40312964
      2.29277631	     -0.05105039	     -0.00094705	     -0.19279532	     -0.05476912	      0.88252883	     -0.00076967	     -0.20771706	     -0.00000000	      0.00000000	     37.73762920
      2.29392360	     -0.05099562	     -0.00095296	     -0.19274032	     -0.05477146	      0.88252929	     -0.00077081	     -0.20771791	     -0.00000000	      0.00000000	     37.79441348
      2.29507088	     -0.05094207	     -0.00096003	     -0.19268651	     -0.05477380	      0.88252977	     -0.00077193	     -0.20771917	     -0.00000000	      0.00000000	     38.02683988
      2.29648597	     -0.05087716	     -0.00096646	     -0.19262133	     -0.05477670	      0.88253040	     -0.00077328	     -0.20772124	     -0.00000000	      0.00000000	     38.17087422
      2.29773250	     -0.05082027	     -0.00097296	     -0.19256418	     -0.05477926	      0.88253097	     -0.00077444	     -0.20772349	     -0.00000000	      0.00000000	     38.43629527
      2.29897902	     -0.05076261	     -0.00097650	     -0.19250633	     -0.05478182	      0.88253155	     -0.00077557	     -0.20772605	     -0.00000000	      0.00000000	     38.54074377
      2.30022554	     -0.05070334	     -0.00098136	     -0.19244682	     -0.05478439	      0.88253215	     -0.00077668	     -0.20772884	     -0.00000000	      0.00000000	     38.80078862
      2.30147207	     -0.05064282	     -0.00098275	     -0.19238615	     -0.05478697	      0.88253276	     -0.00077776	     -0.20773178	     -0.00000000	      0.00000000	     38.92151570
      2.30271859	     -0.05058287	     -0.00098572	     -0.19232601	     -0.05478955	      0.88253339	     -0.00077881	     -0.20773485	     -0.00000000	      0.00000000	     39.15217225
      2.30396512	     -0.05052308	     -0.00098554	     -0.19226610	     -0.05479215	      0.88253402	     -0.00077983	     -0.20773804	     -0.00000000	      0.00000000	     39.28083348
      2.30521164	     -0.05046377	     -0.00098756	     -0.19220660	     -0.05479476	      0.88253466	     -0.00078082	     -0.20774130	     -0.00000000	      0.00000000	     39.50540496
      2.30645816	     -0.05040643	     -0.00098644	     -0.19214915	     -0.05479739	      0.88253530	     -0.00078178	     -0.20774462	     -0.00000000	      0.00000000	     39.64445126
      2.30770469	     -0.05035259	     -0.00098834	     -0.19209510	     -0.05480002	      0.88253595	     -0.00078272	     -0.20774804	     -0.00000000	      0.00000000	     39.83744629
      2.30895121	     -0.05030117	     -0.00098671	     -0.19204356	     -0.05480267	      0.88253661	     -0.00078362	     -0.20775157	     -0.00000000	      0.00000000	     39.98005185
      2.31005998	     -0.05025697	     -0.00098765	     -0.19199918	     -0.05480505	      0.88253719	     -0.00078441	     -0.20775481	     -0.00000000	      0.00000000	     40.11843372
      2.31116875	     -0.05021358	     -0.00098636	     -0.19195566	     -0.05480743	      0.88253778	     -0.00078517	     -0.20775811	     -0.00000000	      0.00000000	     40.25680406
      2.31252543	     -0.05016167	     -0.00098597	     -0.19190356	     -0.05481037	      0.88253851	     -0.00078607	     -0.20776219	     -0.00000000	      0.00000000	     40.42745534
      2.31388210	     -0.05011258	     -0.00098368	     -0.19185431	     -0.05481333	      0.88253924	     -0.00078694	     -0.20776631	     -0.00000000	      0.00000000	     40.59900589
      2.31500344	     -0.05007587	     -0.00098402	     -0.19181739	     -0.05481579	      0.88253984	     -0.00078763	     -0.20776978	     -0.00000000	      0.00000000	     40.69065587
      2.31612477	     -0.05004271	     -0.00098251	     -0.19178408	     -0.05481827	      0.88254045	     -0.00078830	     -0.20777336	     -0.00000000	      0.00000000	     40.79239779
      2.31748959	     -0.05000706	     -0.00098222	     -0.19174818	     -0.05482131	      0.88254119	     -0.00078909	     -0.20777790	     -0.00000000	      0.00000000	     40.89621471
      2.31885440	     -0.04997643	     -0.00098032	     -0.19171735	     -0.05482438	      0.88254193	     -0.00078984	     -0.20778269	     -0.00000000	      0.00000000	     41.01855118
      2.31993263	     -0.04995583	     -0.00098104	     -0.19169652	     -0.05482682	      0.88254252	     -0.00079041	     -0.20778666	     -0.00000000	      0.00000000	     41.04492846
      2.32101085	     -0.04993833	     -0.00097996	     -0.19167884	     -0.05482928	      0.88254311	     -0.00079097	     -0.20779081	     -0.00000000	      0.00000000	     41.10377260
      2.32242915	     -0.04991887	     -0.00097945	     -0.19165911	     -0.05483255	      0.88254388	     -0.00079167	     -0.20779652	     -0.00000000	      0.00000000	     41.16063134
      2.32384745	     -0.04990321	     -0.00097656	     -0.19164324	     -0.05483584	      0.88254465	     -0.00079233	     -0.20780251	     -0.00000000	      0.00000000	     41.24944933
      2.32488795	     -0.04989412	     -0.00097659	     -0.19163393	     -0.05483828	      0.88254522	     -0.00079280	     -0.20780708	     -0.00000000	      0.00000000	     41.24393905
      2.32592844	     -0.04988703	     -0.00097485	     -0.19162666	     -0.05484073	      0.88254578	     -0.00079324	     -0.20781178	     -0.00000000	      0.00000000	     41.27655701
      2.32741674	     -0.04988031	     -0.00097339	     -0.19161967	     -0.05484427	      0.88254659	     -0.00079385	     -0.20781875	     -0.00000000	      0.00000000	     41.29752822
      2.32868795	     -0.04987775	     -0.00097090	     -0.19161690	     -0.05484733	      0.88254727	     -0.00079434	     -0.20782493	     -0.00000000	      0.00000000	     41.32404403
      2.32995916	     -0.04987794	     -0.00097002	     -0.19161686	     -0.05485040	      0.88254795	     -0.00079481	     -0.20783129	     -0.00000000	      0.00000000	     41.31262096
      2.33123037	     -0.04988079	     -0.00096646	     -0.19161953	     -0.05485351	      0.88254862	     -0.00079524	     -0.20783785	     -0.00000000	      0.00000000	     41.32362971
      2.33250157	     -0.04988626	     -0.00096576	     -0.19162474	     -0.05485664	      0.88254929	     -0.00079566	     -0.20784459	     -0.00000000	      0.00000000	     41.28918986
      2.33359490	     -0.04989297	     -0.00096239	     -0.19163132	     -0.05485935	      0.88254986	     -0.00079599	     -0.20785053	     -0.00000000	      0.00000000	     41.27620467
      2.33468822	     -0.04990149	     -0.00096099	     -0.19163964	     -0.05486208	      0.88255043	     -0.00079630	     -0.20785659	     -0.00000000	      0.00000000	     41.24384826
      2.33606124	     -0.04991463	     -0.00095781	     -0.19165258	     -0.05486553	      0.88255114	     -0.00079667	     -0.20786438	     -0.00000000	      0.00000000	     41.21660492
      2.33743427	     -0.04993041	     -0.00095647	     -0.19166810	     -0.05486902	      0.88255183	     -0.00079701	     -0.20787236	     -0.00000000	      0.00000000	     41.17455379
      2.33853484	     -0.04994491	     -0.00095317	     -0.19168246	     -0.05487183	      0.88255239	     -0.00079725	     -0.20787888	     -0.00000000	      0.00000000	     41.13604779
      2.33963542	     -0.04996104	     -0.00095171	     -0.19169840	     -0.05487466	      0.88255293	     -0.00079748	     -0.20788551	     -0.00000000	      0.00000000	     41.09001262
      2.34102810	     -0.04998351	     -0.00094849	     -0.19172068	     -0.05487827	      0.88255362	     -0.00079775	     -0.20789406	     -0.00000000	      0.00000000	     41.03969097
      2.34242078	     -0.05000744	     -0.00094759	     -0.19174435	     -0.05488191	      0.88255429	     -0.00079798	     -0.20790278	     -0.00000000	      0.00000000	     40.98720794
      2.34348133	     -0.05002781	     -0.00094454	     -0.19176459	     -0.05488470	      0.88255480	     -0.00079814	     -0.20790955	     -0.00000000	      0.00000000	     40.91651228
      2.34454188	     -0.05004962	     -0.00094326	     -0.19178623	     -0.05488750	      0.88255530	     -0.00079827	     -0.20791642	     -0.00000000	      0.00000000	     40.85708015
      2.34599905	     -0.05008176	     -0.00094024	     -0.19181816	     -0.05489138	      0.88255599	     -0.00079844	     -0.20792604	     -0.00000000	      0.00000000	     40.77508820
      2.34745621	     -0.05011653	     -0.00093909	     -0.19185269	     -0.05489529	      0.88255666	     -0.00079857	     -0.20793584	     -0.00000000	      0.00000000	     40.71000236
      2.34847764	     -0.05014252	     -0.00093583	     -0.19187858	     -0.05489805	      0.88255712	     -0.00079864	     -0.20794282	     -0.00000000	      0.00000000	     40.61388865
      2.34949907	     -0.05016986	     -0.00093427	     -0.19190578	     -0.05490082	      0.88255758	     -0.00079869	     -0.20794988	     -0.00000000	      0.00000000	     40.54292309
      2.35104586	     -0.05021376	     -0.00093090	     -0.19194949	     -0.05490503	      0.88255827	     -0.00079875	     -0.20796074	     -0.00000000	      0.00000000	     40.42525932
      2.35233548	     -0.05025269	     -0.00092917	     -0.19198825	     -0.05490857	      0.88255883	     -0.00079876	     -0.20796995	     -0.00000000	      0.00000000	     40.33052489
      2.35362510	     -0.05029407	     -0.00092567	     -0.19202950	     -0.05491213	      0.88255938	     -0.00079876	     -0.20797931	     -0.00000000	      0.00000000	     40.21038248
      2.35491472	     -0.05033778	     -0.00092450	     -0.19207304	     -0.05491571	      0.88255993	     -0.00079872	     -0.20798882	     -0.00000000	      0.00000000	     40.12018607
      2.35606815	     -0.05037880	     -0.00092099	     -0.19211397	     -0.05491892	      0.88256041	     -0.00079867	     -0.20799746	     -0.00000000	      0.00000000	     39.98837224
      2.35722158	     -0.05042168	     -0.00091955	     -0.19215671	     -0.05492215	      0.88256088	     -0.00079860	     -0.20800623	     -0.00000000	      0.00000000	     39.88889514
      2.35837501	     -0.05046635	     -0.00091681	     -0.19220129	     -0.05492539	      0.88256135	     -0.00079852	     -0.20801512	     -0.00000000	      0.00000000	     39.76473433
      2.35985943	     -0.05052622	     -0.00091479	     -0.19226101	     -0.05492957	      0.88256193	     -0.00079837	     -0.20802675	     -0.00000000	      0.00000000	     39.63953488
      2.36103917	     -0.05057549	     -0.00091150	     -0.19231021	     -0.05493291	      0.88256239	     -0.00079824	     -0.20803613	     -0.00000000	      0.00000000	     39.49244042
      2.36221892	     -0.05062613	     -0.00091008	     -0.19236075	     -0.05493626	      0.88256284	     -0.00079808	     -0.20804561	     -0.00000000	      0.00000000	     39.38747179
      2.36339867	     -0.05067803	     -0.00090736	     -0.19241258	     -0.05493962	      0.88256328	     -0.00079791	     -0.20805520	     -0.00000000	      0.00000000	     39.25026011
      2.36486418	     -0.05074409	     -0.00090564	     -0.19247853	     -0.05494380	      0.88256381	     -0.00079767	     -0.20806724	     -0.00000000	      0.00000000	     39.12851646
      2.36602996	     -0.05079763	     -0.00090246	     -0.19253203	     -0.05494714	      0.88256422	     -0.00079745	     -0.20807689	     -0.00000000	      0.00000000	     38.97149385
      2.36719574	     -0.05085196	     -0.00090115	     -0.19258629	     -0.05495048	      0.88256462	     -0.00079722	     -0.20808659	     -0.00000000	      0.00000000	     38.86791758
      2.36836152	     -0.05090694	     -0.00089865	     -0.19264124	     -0.05495383	      0.88256501	     -0.00079697	     -0.20809634	     -0.00000000	      0.00000000	     38.72982755
      2.36988498	     -0.05097940	     -0.00089687	     -0.19271363	     -0.05495821	      0.88256551	     -0.00079662	     -0.20810909	     -0.00000000	      0.00000000	     38.60440251
      2.37104916	     -0.05103501	     -0.00089377	     -0.19276924	     -0.05496156	      0.88256588	     -0.00079633	     -0.20811884	     -0.00000000	      0.00000000	     38.44231696
      2.37221334	     -0.05109073	     -0.00089241	     -0.19282494	     -0.05496491	      0.88256624	     -0.00079603	     -0.20812856	     -0.00000000	      0.00000000	     38.34208819
      2.37337751	     -0.05114643	     -0.00088990	     -0.19288064	     -0.05496826	      0.88256659	     -0.00079570	     -0.20813824	     -0.00000000	      0.00000000	     38.20472364
      2.37493988	     -0.05122082	     -0.00088791	     -0.19295502	     -0.05497276	      0.88256704	     -0.00079525	     -0.20815112	     -0.00000000	      0.00000000	     38.08534685
      2.37609790	     -0.05127546	     -0.00088474	     -0.19300971	     -0.05497609	      0.88256737	     -0.00079489	     -0.20816057	     -0.00000000	      0.00000000	     37.92446918
      2.37725592	     -0.05132971	     -0.00088326	     -0.19306397	     -0.05497942	      0.88256768	     -0.00079452	     -0.20816990	     -0.00000000	      0.00000000	     37.83407987
      2.37867413	     -0.05139550	     -0.00087969	     -0.19312983	     -0.05498349	      0.88256806	     -0.00079404	     -0.20818115	     -0.00000000	      0.00000000	     37.66395562
      2.37994003	     -0.05145361	     -0.00087815	     -0.19318798	     -0.05498712	      0.88256838	     -0.00079360	     -0.20819102	     -0.00000000	      0.00000000	     37.58695622
      2.38120594	     -0.05151111	     -0.00087437	     -0.19324558	     -0.05499074	      0.88256869	     -0.00079314	     -0.20820069	     -0.00000000	      0.00000000	     37.41147173
      2.38247184	     -0.05156829	     -0.00087293	     -0.19330282	     -0.05499435	      0.88256899	     -0.00079266	     -0.20821017	     -0.00000000	      0.00000000	     37.34329101
      2.38373774	     -0.05162529	     -0.00086908	     -0.19335994	     -0.05499796	      0.88256929	     -0.00079217	     -0.20821945	     -0.00000000	      0.00000000	     37.15713041
      2.38500364	     -0.05168227	     -0.00086782	     -0.19341699	     -0.05500155	      0.88256957	     -0.00079167	     -0.20822854	     -0.00000000	      0.00000000	     37.09716602
      2.38626954	     -0.05173971	     -0.00086419	     -0.19347458	     -0.05500512	      0.88256985	     -0.00079115	     -0.20823744	      0.00000000	      0.00000000	     36.90296306
      2.38753545	     -0.05179678	     -0.00086328	     -0.19353173	     -0.05500869	      0.88257012	     -0.00079061	     -0.20824614	      0.00000000	      0.00000000	     36.85393095
      2.38880135	     -0.05185338	     -0.00085961	     -0.19358849	     -0.05501224	      0.88257038	     -0.00079006	     -0.20825464	      0.00000000	      0.00000000	     36.65393149
      2.39006725	     -0.05190951	     -0.00085893	     -0.19364472	     -0.05501577	      0.88257063	     -0.00078950	     -0.20826292	      0.00000000	      0.00000000	     36.61399183
      2.39133315	     -0.05196546	     -0.00085562	     -0.19370084	     -0.05501928	      0.88257088	     -0.00078893	     -0.20827098	      0.00000000	      0.00000000	     36.40875335
      2.39259905	     -0.05202141	     -0.00085521	     -0.19375690	     -0.05502277	      0.88257111	     -0.00078834	     -0.20827883	      0.00000000	      0.00000000	     36.37209255
      2.39386496	     -0.05207726	     -0.00085201	     -0.19381295	     -0.05502624	      0.88257135	     -0.00078775	     -0.20828649	      0.00000000	      0.00000000	     36.16481504
      2.39513086	     -0.05213319	     -0.00085165	     -0.19386901	     -0.05502969	      0.88257157	     -0.00078714	     -0.20829394	      0.00000000	      0.00000000	     36.13104583
      2.39639676	     -0.05218909	     -0.00084859	     -0.19392512	     -0.05503312	      0.88257179	     -0.00078653	     -0.20830121	      0.00000000	      0.00000000	     35.92487241
      2.39766266	     -0.05224472	     -0.00084824	     -0.19398091	     -0.05503652	      0.88257200	     -0.00078590	     -0.20830828	      0.00000000	      0.00000000	     35.89496709
      2.39892856	     -0.05230003	     -0.00084531	     -0.19403644	     -0.05503989	      0.88257221	     -0.00078526	     -0.20831516	      0.00000000	      0.00000000	     35.69382265
      2.40019447	     -0.05235498	     -0.00084489	     -0.19409157	     -0.05504324	      0.88257241	     -0.00078462	     -0.20832184	      0.00000000	      0.00000000	     35.66375348
      2.40146037	     -0.05240946	     -0.00084206	     -0.19414630	     -0.05504655	      0.88257260	     -0.00078397	     -0.20832831	      0.00000000	      0.00000000	     35.46980612
      2.40272627	     -0.05246243	     -0.00084179	     -0.19419946	     -0.05504984	      0.88257278	     -0.00078331	     -0.20833458	      0.00000000	      0.00000000	     35.43989224
      2.40399217	     -0.05251515	     -0.00083952	     -0.19425244	     -0.05505309	      0.88257296	     -0.00078264	     -0.20834067	      0.00000000	      0.00000000	     35.25412720
      2.40525807	     -0.05256740	     -0.00083936	     -0.19430490	     -0.05505631	      0.88257313	     -0.00078197	     -0.20834658	      0.00000000	      0.00000000	     35.22065278
      2.40652398	     -0.05261895	     -0.00083717	     -0.19435672	     -0.05505950	      0.88257329	     -0.00078129	     -0.20835230	      0.00000000	      0.00000000	     35.04952414
      2.40778988	     -0.05266977	     -0.00083667	     -0.19440779	     -0.05506264	      0.88257344	     -0.00078061	     -0.20835783	      0.00000000	      0.00000000	     35.01346397
      2.40905578	     -0.05271993	     -0.00083459	     -0.19445824	     -0.05506575	      0.88257359	     -0.00077992	     -0.20836314	      0.00000000	      0.00000000	     34.85536892
      2.41032168	     -0.05276983	     -0.00083421	     -0.19450840	     -0.05506883	      0.88257373	     -0.00077922	     -0.20836823	      0.00000000	      0.00000000	     34.81565449
      2.41158758	     -0.05281890	     -0.00083247	     -0.19455778	     -0.05507186	      0.88257386	     -0.00077853	     -0.20837310	      0.00000000	      0.00000000	     34.67170663
      2.41285349	     -0.05286714	     -0.00083198	     -0.19460630	     -0.05507485	      0.88257398	     -0.00077782	     -0.20837775	      0.00000000	      0.00000000	     34.63005066
      2.41438892	     -0.05292484	     -0.00082963	     -0.19466440	     -0.05507841	      0.88257411	     -0.00077697	     -0.20838307	      0.00000000	      0.00000000	     34.44223055
      2.41553676	     -0.05296756	     -0.00082996	     -0.19470737	     -0.05508104	      0.88257420	     -0.00077633	     -0.20838683	      0.00000000	      0.00000000	     34.45797307
      2.41668459	     -0.05300984	     -0.00082850	     -0.19474997	     -0.05508363	      0.88257428	     -0.00077568	     -0.20839041	      0.00000000	      0.00000000	     34.33433753
      2.41818733	     -0.05306448	     -0.00082769	     -0.19480499	     -0.05508696	      0.88257438	     -0.00077484	     -0.20839482	      0.00000000	      0.00000000	     34.29170110
      2.41969008	     -0.05311828	     -0.00082476	     -0.19485925	     -0.05509022	      0.88257446	     -0.00077399	     -0.20839892	      0.00000000	      0.00000000	     34.07162871
      2.42076246	     -0.05315627	     -0.00082524	     -0.19489751	     -0.05509251	      0.88257451	     -0.00077339	     -0.20840165	      0.00000000	      0.00000000	     34.11686427
      2.42183485	     -0.05319381	     -0.00082397	     -0.19493537	     -0.05509476	      0.88257456	     -0.00077279	     -0.20840424	      0.00000000	      0.00000000	     34.01768034
      2.42345922	     -0.05324983	     -0.00082309	     -0.19499186	     -0.05509809	      0.88257461	     -0.00077187	     -0.20840786	      0.00000000	      0.00000000	     33.96408639
      2.42482408	     -0.05329587	     -0.00082129	     -0.19503834	     -0.05510083	      0.88257463	     -0.00077111	     -0.20841062	      0.00000000	      0.00000000	     33.81952826
      2.42618894	     -0.05334053	     -0.00082089	     -0.19508340	     -0.05510351	      0.88257465	     -0.00077034	     -0.20841313	      0.00000000	      0.00000000	     33.85103842
      2.42755380	     -0.05338496	     -0.00081803	     -0.19512831	     -0.05510612	      0.88257465	     -0.00076958	     -0.20841541	      0.00000000	     -0.00000000	     33.63679295
      2.42874591	     -0.05342330	     -0.00081807	     -0.19516701	     -0.05510835	      0.88257464	     -0.00076892	     -0.20841722	      0.00000000	     -0.00000000	     33.69259232
      2.42993802	     -0.05346107	     -0.00081612	     -0.19520520	     -0.05511052	      0.88257462	     -0.00076826	     -0.20841885	      0.00000000	     -0.00000000	     33.55273964
      2.43113013	     -0.05349834	     -0.00081532	     -0.19524287	     -0.05511265	      0.88257458	     -0.00076760	     -0.20842031	      0.00000000	     -0.00000000	     33.53048705
      2.43277585	     -0.05354900	     -0.00081292	     -0.19529413	     -0.05511550	      0.88257452	     -0.00076670	     -0.20842204	      0.00000000	     -0.00000000	     33.37305990
      2.43400461	     -0.05358619	     -0.00081272	     -0.19533173	     -0.05511756	      0.88257445	     -0.00076603	     -0.20842311	      0.00000000	     -0.00000000	     33.41328652
      2.43523336	     -0.05362285	     -0.00081085	     -0.19536885	     -0.05511956	      0.88257438	     -0.00076537	     -0.20842399	      0.00000000	     -0.00000000	     33.27482335
      2.43646212	     -0.05365888	     -0.00081017	     -0.19540531	     -0.05512151	      0.88257429	     -0.00076471	     -0.20842470	      0.00000000	     -0.00000000	     33.26149809
      2.43806907	     -0.05370500	     -0.00080784	     -0.19545206	     -0.05512397	      0.88257415	     -0.00076386	     -0.20842533	      0.00000000	     -0.00000000	     33.09264941
      2.43927616	     -0.05373907	     -0.00080784	     -0.19548655	     -0.05512574	      0.88257403	     -0.00076322	     -0.20842559	      0.00000000	     -0.00000000	     33.14265630
      2.44048325	     -0.05377266	     -0.00080615	     -0.19552062	     -0.05512746	      0.88257389	     -0.00076259	     -0.20842568	      0.00000000	     -0.00000000	     33.00868698
      2.44196166	     -0.05381291	     -0.00080563	     -0.19556143	     -0.05512948	      0.88257371	     -0.00076182	     -0.20842555	      0.00000000	     -0.00000000	     33.02041397
      2.44328939	     -0.05384830	     -0.00080384	     -0.19559735	     -0.05513122	      0.88257353	     -0.00076114	     -0.20842520	      0.00000000	     -0.00000000	     32.83574239
      2.44461713	     -0.05388294	     -0.00080447	     -0.19563248	     -0.05513289	      0.88257333	     -0.00076047	     -0.20842464	      0.00000000	     -0.00000000	     32.89513040
      2.44594486	     -0.05391679	     -0.00080267	     -0.19566688	     -0.05513448	      0.88257312	     -0.00075980	     -0.20842387	      0.00000000	     -0.00000000	     32.68397163
      2.44727259	     -0.05394999	     -0.00080351	     -0.19570057	     -0.05513600	      0.88257288	     -0.00075915	     -0.20842289	      0.00000000	     -0.00000000	     32.77390263
      2.44860033	     -0.05398234	     -0.00080150	     -0.19573348	     -0.05513744	      0.88257263	     -0.00075850	     -0.20842169	      0.00000000	     -0.00000000	     32.53910692
      2.44992806	     -0.05401394	     -0.00080259	     -0.19576557	     -0.05513880	      0.88257237	     -0.00075786	     -0.20842029	      0.00000000	     -0.00000000	     32.65890228
      2.45125579	     -0.05404482	     -0.00080037	     -0.19579704	     -0.05514009	      0.88257209	     -0.00075723	     -0.20841868	      0.00000000	     -0.00000000	     32.39383778
      2.45244330	     -0.05407206	     -0.00080130	     -0.19582473	     -0.05514118	      0.88257182	     -0.00075667	     -0.20841706	      0.00000000	     -0.00000000	     32.47966741
      2.45363082	     -0.05409894	     -0.00080020	     -0.19585212	     -0.05514220	      0.88257154	     -0.00075612	     -0.20841529	      0.00000000	     -0.00000000	     32.33307933
      2.45507503	     -0.05413129	     -0.00080037	     -0.19588505	     -0.05514336	      0.88257119	     -0.00075546	     -0.20841294	      0.00000000	     -0.00000000	     32.33486329
      2.45651924	     -0.05416282	     -0.00079870	     -0.19591721	     -0.05514443	      0.88257081	     -0.00075481	     -0.20841038	      0.00000000	     -0.00000000	     32.12685981
      2.45773273	     -0.05418880	     -0.00079949	     -0.19594368	     -0.05514525	      0.88257048	     -0.00075427	     -0.20840806	      0.00000000	     -0.00000000	     32.19878308
      2.45894623	     -0.05421447	     -0.00079837	     -0.19596988	     -0.05514601	      0.88257014	     -0.00075374	     -0.20840560	      0.00000000	     -0.00000000	     32.04399681
      2.46015972	     -0.05424001	     -0.00079838	     -0.19599593	     -0.05514669	      0.88256979	     -0.00075322	     -0.20840300	      0.00000000	     -0.00000000	     32.02452384
      2.46181495	     -0.05427426	     -0.00079711	     -0.19603091	     -0.05514752	      0.88256929	     -0.00075253	     -0.20839925	      0.00000000	     -0.00000000	     31.84507889
      2.46304861	     -0.05429942	     -0.00079781	     -0.19605657	     -0.05514806	      0.88256890	     -0.00075202	     -0.20839629	      0.00000000	     -0.00000000	     31.90000670
      2.46428227	     -0.05432419	     -0.00079687	     -0.19608189	     -0.05514853	      0.88256850	     -0.00075153	     -0.20839321	      0.00000000	     -0.00000000	     31.74927273
      2.46551593	     -0.05434864	     -0.00079711	     -0.19610686	     -0.05514892	      0.88256809	     -0.00075104	     -0.20839000	      0.00000000	     -0.00000000	     31.73707149
      2.46716362	     -0.05438064	     -0.00079617	     -0.19613960	     -0.05514934	      0.88256752	     -0.00075041	     -0.20838553	      0.00000000	     -0.00000000	     31.55022007
      2.46837780	     -0.05440392	     -0.00079729	     -0.19616337	     -0.05514956	      0.88256709	     -0.00074996	     -0.20838210	      0.00000000	     -0.00000000	     31.61889632
      2.46959197	     -0.05442661	     -0.00079684	     -0.19618660	     -0.05514972	      0.88256665	     -0.00074952	     -0.20837858	      0.00000000	     -0.00000000	     31.47529058
      2.47109435	     -0.05445333	     -0.00079786	     -0.19621395	     -0.05514982	      0.88256609	     -0.00074900	     -0.20837408	      0.00000000	     -0.00000000	     31.50762200
      2.47243045	     -0.05447570	     -0.00079719	     -0.19623692	     -0.05514981	      0.88256558	     -0.00074855	     -0.20836995	      0.00000000	     -0.00000000	     31.30206043
      2.47376656	     -0.05449662	     -0.00079879	     -0.19625839	     -0.05514973	      0.88256505	     -0.00074811	     -0.20836570	      0.00000000	     -0.00000000	     31.41573573
      2.47510266	     -0.05451555	     -0.00079814	     -0.19627793	     -0.05514956	      0.88256452	     -0.00074770	     -0.20836133	      0.00000000	     -0.00000000	     31.18521310
      2.47643876	     -0.05453239	     -0.00080005	     -0.19629531	     -0.05514930	      0.88256397	     -0.00074730	     -0.20835684	      0.00000000	     -0.00000000	     31.35252479
      2.47777486	     -0.05454688	     -0.00079931	     -0.19631041	     -0.05514896	      0.88256342	     -0.00074692	     -0.20835222	      0.00000000	     -0.00000000	     31.08614693
      2.47911097	     -0.05455921	     -0.00080151	     -0.19632327	     -0.05514854	      0.88256286	     -0.00074656	     -0.20834747	      0.00000000	     -0.00000000	     31.31690838
      2.48044707	     -0.05456891	     -0.00080060	     -0.19633359	     -0.05514803	      0.88256228	     -0.00074621	     -0.20834261	      0.00000000	     -0.00000000	     31.00742056
      2.48178317	     -0.05457607	     -0.00080306	     -0.19634127	     -0.05514745	      0.88256171	     -0.00074589	     -0.20833764	      0.00000000	     -0.00000000	     31.31389196
      2.48296602	     -0.05458006	     -0.00080232	     -0.19634580	     -0.05514685	      0.88256119	     -0.00074562	     -0.20833314	      0.00000000	     -0.00000000	     31.03948787
      2.48414887	     -0.05458157	     -0.00080364	     -0.19634780	     -0.05514620	      0.88256066	     -0.00074537	     -0.20832857	      0.00000000	     -0.00000000	     31.15482584
      2.48561406	     -0.05458079	     -0.00080399	     -0.19634765	     -0.05514530	      0.88256001	     -0.00074509	     -0.20832283	      0.00000000	     -0.00000000	     31.02763479
      2.48707924	     -0.05457718	     -0.00080612	     -0.19634462	     -0.05514430	      0.88255935	     -0.00074482	     -0.20831703	      0.00000000	     -0.00000000	     31.27151329
      2.48828196	     -0.05457194	     -0.00080570	     -0.19633991	     -0.05514341	      0.88255881	     -0.00074463	     -0.20831224	      0.00000000	     -0.00000000	     31.01839221
      2.48948467	     -0.05456496	     -0.00080708	     -0.19633342	     -0.05514245	      0.88255826	     -0.00074445	     -0.20830742	      0.00000000	     -0.00000000	     31.14952667
      2.49095717	     -0.05455375	     -0.00080726	     -0.19632283	     -0.05514120	      0.88255759	     -0.00074426	     -0.20830149	      0.00000000	     -0.00000000	     31.00870716
      2.49242967	     -0.05453992	     -0.00080944	     -0.19630957	     -0.05513984	      0.88255692	     -0.00074410	     -0.20829554	      0.00000000	     -0.00000000	     31.31033998
      2.49358276	     -0.05452714	     -0.00080881	     -0.19629729	     -0.05513872	      0.88255640	     -0.00074400	     -0.20829088	      0.00000000	     -0.00000000	     31.02910643
      2.49473585	     -0.05451289	     -0.00080994	     -0.19628349	     -0.05513754	      0.88255587	     -0.00074391	     -0.20828622	      0.00000000	     -0.00000000	     31.14159270
      2.49627186	     -0.05449142	     -0.00081020	     -0.19626265	     -0.05513587	      0.88255518	     -0.00074382	     -0.20828001	      0.00000000	     -0.00000000	     31.03501670
      2.49780787	     -0.05446765	     -0.00081236	     -0.19623945	     -0.05513411	      0.88255449	     -0.00074377	     -0.20827381	      0.00000000	     -0.00000000	     31.35549498
      2.49891603	     -0.05444903	     -0.00081160	     -0.19622129	     -0.05513278	      0.88255400	     -0.00074375	     -0.20826935	      0.00000000	     -0.00000000	     31.06496106
      2.50002420	     -0.05442949	     -0.00081254	     -0.19620217	     -0.05513140	      0.88255350	     -0.00074375	     -0.20826491	      0.00000000	     -0.00000000	     31.15503045
      2.50164259	     -0.05439874	     -0.00081288	     -0.19617205	     -0.05512930	      0.88255279	     -0.00074379	     -0.20825846	      0.00000000	     -0.00000000	     31.08278582
      2.50300801	     -0.05437095	     -0.00081425	     -0.19614476	     -0.05512744	      0.88255220	     -0.00074384	     -0.20825304	      0.00000000	     -0.00000000	     31.25967332
      2.50437342	     -0.05434141	     -0.00081386	     -0.19611576	     -0.05512552	      0.88255161	     -0.00074393	     -0.20824765	      0.00000000	     -0.00000000	     31.08158667
      2.50573884	     -0.05431059	     -0.00081571	     -0.19608541	     -0.05512352	      0.88255104	     -0.00074405	     -0.20824227	      0.00000000	     -0.00000000	     31.36455049
      2.50710425	     -0.05427821	     -0.00081465	     -0.19605357	     -0.05512145	      0.88255047	     -0.00074419	     -0.20823692	      0.00000000	     -0.00000000	     31.07013699
      2.50826670	     -0.05425015	     -0.00081650	     -0.19602589	     -0.05511963	      0.88254999	     -0.00074433	     -0.20823238	      0.00000000	     -0.00000000	     31.34508771
      2.50942914	     -0.05422140	     -0.00081646	     -0.19599757	     -0.05511776	      0.88254951	     -0.00074450	     -0.20822788	      0.00000000	     -0.00000000	     31.25170574
      2.51090854	     -0.05418425	     -0.00081778	     -0.19596092	     -0.05511532	      0.88254892	     -0.00074474	     -0.20822221	      0.00000000	     -0.00000000	     31.40068851
      2.51238795	     -0.05414601	     -0.00081729	     -0.19592322	     -0.05511280	      0.88254834	     -0.00074502	     -0.20821662	      0.00000000	     -0.00000000	     31.21499764
      2.51354707	     -0.05411550	     -0.00081912	     -0.19589306	     -0.05511077	      0.88254790	     -0.00074526	     -0.20821229	      0.00000000	     -0.00000000	     31.47356008
      2.51470619	     -0.05408415	     -0.00081921	     -0.19586211	     -0.05510869	      0.88254746	     -0.00074552	     -0.20820801	      0.00000000	     -0.00000000	     31.41059105
      2.51621375	     -0.05404293	     -0.00082067	     -0.19582137	     -0.05510593	      0.88254690	     -0.00074590	     -0.20820251	      0.00000000	     -0.00000000	     31.57504966
      2.51772131	     -0.05400104	     -0.00082019	     -0.19578000	     -0.05510309	      0.88254635	     -0.00074631	     -0.20819710	      0.00000000	     -0.00000000	     31.39175418
      2.51882312	     -0.05397040	     -0.00082224	     -0.19574967	     -0.05510097	      0.88254596	     -0.00074663	     -0.20819322	      0.00000000	     -0.00000000	     31.65928096
      2.51992493	     -0.05393967	     -0.00082260	     -0.19571929	     -0.05509881	      0.88254558	     -0.00074698	     -0.20818940	      0.00000000	     -0.00000000	     31.63046638
      2.52152078	     -0.05389704	     -0.00082430	     -0.19567712	     -0.05509561	      0.88254503	     -0.00074751	     -0.20818404	      0.00000000	     -0.00000000	     31.77103346
      2.52287453	     -0.05386397	     -0.00082481	     -0.19564447	     -0.05509284	      0.88254458	     -0.00074799	     -0.20817974	      0.00000000	     -0.00000000	     31.68669666
      2.52422828	     -0.05383512	     -0.00082730	     -0.19561597	     -0.05509001	      0.88254414	     -0.00074850	     -0.20817577	      0.00000000	     -0.00000000	     31.90674362
      2.52558203	     -0.05381144	     -0.00082770	     -0.19559268	     -0.05508714	      0.88254370	     -0.00074904	     -0.20817226	      0.00000000	     -0.00000000	     31.73016601
      2.52693578	     -0.05379460	     -0.00083116	     -0.19557615	     -0.05508420	      0.88254328	     -0.00074961	     -0.20816936	      0.00000000	     -0.00000000	     32.04578658
      2.52808371	     -0.05378514	     -0.00083124	     -0.19556702	     -0.05508168	      0.88254292	     -0.00075012	     -0.20816749	      0.00000000	     -0.00000000	     31.82322687
      2.52923164	     -0.05378075	     -0.00083310	     -0.19556292	     -0.05507912	      0.88254257	     -0.00075064	     -0.20816623	      0.00000000	     -0.00000000	     31.93019714
      2.53070419	     -0.05378152	     -0.00083385	     -0.19556409	     -0.05507578	      0.88254212	     -0.00075134	     -0.20816561	      0.00000000	     -0.00000000	     31.84576392
      2.53217673	     -0.05378946	     -0.00083596	     -0.19557239	     -0.05507238	      0.88254167	     -0.00075207	     -0.20816619	      0.00000000	     -0.00000000	     32.07045354
      2.53332409	     -0.05379996	     -0.00083500	     -0.19558325	     -0.05506969	      0.88254132	     -0.00075266	     -0.20816754	      0.00000000	     -0.00000000	     31.83387403
      2.53447144	     -0.05381422	     -0.00083539	     -0.19559784	     -0.05506697	      0.88254097	     -0.00075327	     -0.20816968	      0.00000000	     -0.00000000	     31.90748478
      2.53597197	     -0.05383782	     -0.00083395	     -0.19562191	     -0.05506336	      0.88254049	     -0.00075409	     -0.20817370	      0.00000000	     -0.00000000	     31.76112832
      2.53747250	     -0.05386594	     -0.00083378	     -0.19565048	     -0.05505969	      0.88254000	     -0.00075494	     -0.20817911	      0.00000000	     -0.00000000	     31.98955863
      2.53856833	     -0.05388828	     -0.00083086	     -0.19567323	     -0.05505697	      0.88253963	     -0.00075558	     -0.20818392	      0.00000000	     -0.00000000	     31.66978341
      2.53966416	     -0.05391284	     -0.00082940	     -0.19569816	     -0.05505422	      0.88253925	     -0.00075624	     -0.20818942	      0.00000000	     -0.00000000	     31.68491565
      2.54125127	     -0.05395214	     -0.00082607	     -0.19573804	     -0.05505017	      0.88253867	     -0.00075722	     -0.20819863	      0.00000000	     -0.00000000	     31.48867089
      2.54259847	     -0.05398876	     -0.00082457	     -0.19577511	     -0.05504669	      0.88253815	     -0.00075808	     -0.20820762	      0.00000000	     -0.00000000	     31.53971575
      2.54394567	     -0.05402891	     -0.00082136	     -0.19581577	     -0.05504316	      0.88253760	     -0.00075897	     -0.20821772	      0.00000000	     -0.00000000	     31.20857925
      2.54529286	     -0.05407211	     -0.00082046	     -0.19585942	     -0.05503957	      0.88253701	     -0.00075988	     -0.20822889	      0.00000000	     -0.00000000	     31.34378200
      2.54664006	     -0.05411722	     -0.00081679	     -0.19590506	     -0.05503594	      0.88253638	     -0.00076081	     -0.20824110	      0.00000000	     -0.00000000	     30.86370122
      2.54781110	     -0.05415754	     -0.00081629	     -0.19594579	     -0.05503274	      0.88253581	     -0.00076164	     -0.20825251	      0.00000000	     -0.00000000	     31.00265069
      2.54898214	     -0.05419832	     -0.00081390	     -0.19598702	     -0.05502950	      0.88253520	     -0.00076249	     -0.20826461	      0.00000000	     -0.00000000	     30.71808163
      2.55042706	     -0.05424975	     -0.00081258	     -0.19603898	     -0.05502544	      0.88253441	     -0.00076357	     -0.20828040	      0.00000000	     -0.00000000	     30.67280138
      2.55187198	     -0.05430218	     -0.00080971	     -0.19609199	     -0.05502133	      0.88253356	     -0.00076468	     -0.20829709	      0.00000000	     -0.00000000	     30.23372617
      2.55305516	     -0.05434636	     -0.00080980	     -0.19613658	     -0.05501791	      0.88253283	     -0.00076561	     -0.20831137	      0.00000000	     -0.00000000	     30.31779974
      2.55423834	     -0.05439130	     -0.00080829	     -0.19618199	     -0.05501445	      0.88253206	     -0.00076655	     -0.20832619	      0.00000000	     -0.00000000	     30.01989391
      2.55569986	     -0.05444738	     -0.00080819	     -0.19623860	     -0.05501012	      0.88253106	     -0.00076775	     -0.20834517	      0.00000000	     -0.00000000	     29.95121827
      2.55716139	     -0.05450333	     -0.00080645	     -0.19629513	     -0.05500572	      0.88253000	     -0.00076897	     -0.20836481	      0.00000000	     -0.00000001	     29.50681626
      2.55830658	     -0.05454696	     -0.00080759	     -0.19633917	     -0.05500222	      0.88252913	     -0.00076995	     -0.20838060	      0.00000000	     -0.00000001	     29.57734473
      2.55945177	     -0.05458978	     -0.00080699	     -0.19638244	     -0.05499869	      0.88252824	     -0.00077095	     -0.20839668	      0.00000000	     -0.00000001	     29.33006449
      2.56097381	     -0.05464492	     -0.00080751	     -0.19643816	     -0.05499392	      0.88252700	     -0.00077230	     -0.20841840	      0.00000000	     -0.00000001	     29.23406790
      2.56249586	     -0.05469755	     -0.00080628	     -0.19649142	     -0.05498907	      0.88252571	     -0.00077368	     -0.20844038	      0.00000000	     -0.00000001	     28.86972478
      2.56360520	     -0.05473409	     -0.00080769	     -0.19652837	     -0.05498549	      0.88252474	     -0.00077471	     -0.20845648	      0.00000000	     -0.00000001	     28.93093218
      2.56471454	     -0.05476844	     -0.00080732	     -0.19656319	     -0.05498186	      0.88252375	     -0.00077574	     -0.20847258	      0.00000000	     -0.00000001	     28.76756846
      2.56631325	     -0.05481366	     -0.00080775	     -0.19660906	     -0.05497657	      0.88252230	     -0.00077726	     -0.20849564	      0.00000000	     -0.00000001	     28.69447813
      2.56767532	     -0.05484794	     -0.00080751	     -0.19664392	     -0.05497198	      0.88252103	     -0.00077858	     -0.20851502	      0.00000000	     -0.00000001	     28.53362813
      2.56903740	     -0.05487786	     -0.00080954	     -0.19667436	     -0.05496733	      0.88251975	     -0.00077991	     -0.20853405	      0.00000000	     -0.00000001	     28.57251535
      2.57039947	     -0.05490260	     -0.00080919	     -0.19669969	     -0.05496262	      0.88251846	     -0.00078126	     -0.20855258	      0.00000000	     -0.00000001	     28.45199876
      2.57176155	     -0.05492222	     -0.00081147	     -0.19671983	     -0.05495784	      0.88251716	     -0.00078263	     -0.20857051	      0.00000000	     -0.00000001	     28.54258091
      2.57291648	     -0.05493426	     -0.00081059	     -0.19673239	     -0.05495373	      0.88251607	     -0.00078381	     -0.20858518	      0.00000000	     -0.00000001	     28.44746214
      2.57407142	     -0.05494391	     -0.00081144	     -0.19674252	     -0.05494958	      0.88251499	     -0.00078499	     -0.20859932	      0.00000000	     -0.00000001	     28.46251466
      2.57555574	     -0.05495171	     -0.00081036	     -0.19675098	     -0.05494418	      0.88251362	     -0.00078653	     -0.20861668	      0.00000000	     -0.00000001	     28.46376058
      2.57704007	     -0.05495130	     -0.00080960	     -0.19675121	     -0.05493870	      0.88251229	     -0.00078809	     -0.20863305	      0.00000000	     -0.00000001	     28.50122850
      2.57819344	     -0.05494891	     -0.00080715	     -0.19674937	     -0.05493439	      0.88251129	     -0.00078931	     -0.20864514	      0.00000000	     -0.00000001	     28.47243532
      2.57934682	     -0.05494511	     -0.00080620	     -0.19674609	     -0.05493004	      0.88251033	     -0.00079054	     -0.20865670	      0.00000000	     -0.00000001	     28.47905367
      2.58085980	     -0.05493636	     -0.00080323	     -0.19673804	     -0.05492426	      0.88250912	     -0.00079217	     -0.20867100	      0.00000000	     -0.00000001	     28.50865828
      2.58237279	     -0.05492112	     -0.00080168	     -0.19672346	     -0.05491841	      0.88250800	     -0.00079381	     -0.20868419	      0.00000000	     -0.00000000	     28.56128043
      2.58346751	     -0.05490584	     -0.00079798	     -0.19670872	     -0.05491413	      0.88250724	     -0.00079501	     -0.20869296	      0.00000000	     -0.00000000	     28.60031358
      2.58456223	     -0.05488745	     -0.00079600	     -0.19669082	     -0.05490981	      0.88250654	     -0.00079621	     -0.20870103	      0.00000000	     -0.00000000	     28.64380340
      2.58616902	     -0.05485562	     -0.00079216	     -0.19665973	     -0.05490341	      0.88250560	     -0.00079799	     -0.20871155	      0.00000000	     -0.00000000	     28.72091420
      2.58752277	     -0.05482412	     -0.00079001	     -0.19662881	     -0.05489795	      0.88250491	     -0.00079950	     -0.20871916	      0.00000000	     -0.00000000	     28.76927206
      2.58887651	     -0.05478775	     -0.00078585	     -0.19659306	     -0.05489244	      0.88250431	     -0.00080102	     -0.20872560	      0.00000000	     -0.00000000	     28.84021046
      2.59023025	     -0.05474607	     -0.00078366	     -0.19655194	     -0.05488688	      0.88250382	     -0.00080255	     -0.20873082	      0.00000000	     -0.00000000	     28.88126134
      2.59158400	     -0.05469944	     -0.00077826	     -0.19650594	     -0.05488126	      0.88250343	     -0.00080409	     -0.20873477	      0.00000000	     -0.00000000	     28.97091083
      2.59272617	     -0.05465710	     -0.00077642	     -0.19646406	     -0.05487648	      0.88250319	     -0.00080540	     -0.20873711	      0.00000000	     -0.00000000	     28.98319851
      2.59386833	     -0.05461282	     -0.00077258	     -0.19642027	     -0.05487167	      0.88250303	     -0.00080671	     -0.20873857	      0.00000000	     -0.00000000	     29.02842543
      2.59534390	     -0.05455348	     -0.00076882	     -0.19636153	     -0.05486540	      0.88250294	     -0.00080841	     -0.20873919	      0.00000000	     -0.00000000	     29.06573639
      2.59681947	     -0.05449136	     -0.00076295	     -0.19630004	     -0.05485908	      0.88250299	     -0.00081012	     -0.20873844	      0.00000000	      0.00000000	     29.14640816
      2.59795807	     -0.05444080	     -0.00076059	     -0.19624991	     -0.05485416	      0.88250313	     -0.00081145	     -0.20873694	      0.00000000	      0.00000000	     29.16681700
      2.59909668	     -0.05438779	     -0.00075649	     -0.19619735	     -0.05484922	      0.88250335	     -0.00081278	     -0.20873462	      0.00000000	      0.00000000	     29.22949032
      2.60060289	     -0.05431567	     -0.00075271	     -0.19612577	     -0.05484263	      0.88250377	     -0.00081454	     -0.20873031	      0.00000000	      0.00000000	     29.29773554
      2.60210910	     -0.05424259	     -0.00074731	     -0.19605326	     -0.05483599	      0.88250435	     -0.00081632	     -0.20872468	      0.00000000	      0.00000000	     29.40789381
      2.60318825	     -0.05418967	     -0.00074595	     -0.19600067	     -0.05483121	      0.88250485	     -0.00081760	     -0.20871986	      0.00000000	      0.00000000	     29.41463321
      2.60426740	     -0.05413591	     -0.00074287	     -0.19594727	     -0.05482640	      0.88250542	     -0.00081888	     -0.20871443	      0.00000000	      0.00000000	     29.46319453
      2.60587031	     -0.05405328	     -0.00073924	     -0.19586514	     -0.05481921	      0.88250641	     -0.00082078	     -0.20870521	      0.00000000	      0.00000000	     29.53671740
      2.60721458	     -0.05397890	     -0.00073466	     -0.19579120	     -0.05481315	      0.88250737	     -0.00082239	     -0.20869637	      0.00000000	      0.00000001	     29.62378314
      2.60855885	     -0.05389869	     -0.00073135	     -0.19571139	     -0.05480706	      0.88250843	     -0.00082400	     -0.20868643	      0.00000000	      0.00000001	     29.69535387
      2.60990312	     -0.05381204	     -0.00072522	     -0.19562520	     -0.05480093	      0.88250960	     -0.00082561	     -0.20867531	      0.00000000	      0.00000001	     29.80652619
      2.61111010	     -0.05372809	     -0.00072194	     -0.19554160	     -0.05479541	      0.88251073	     -0.00082706	     -0.20866423	      0.00000000	      0.00000001	     29.88489284
      2.61231709	     -0.05363746	     -0.00071642	     -0.19545135	     -0.05478986	      0.88251195	     -0.00082851	     -0.20865207	      0.00000000	      0.00000001	     29.99974331
      2.61352407	     -0.05353978	     -0.00071189	     -0.19535402	     -0.05478429	      0.88251324	     -0.00082996	     -0.20863874	      0.00000000	      0.00000001	     30.11031027
      2.61505073	     -0.05340556	     -0.00070417	     -0.19522026	     -0.05477722	      0.88251499	     -0.00083181	     -0.20862012	      0.00000000	      0.00000001	     30.29066774
      2.61627102	     -0.05329004	     -0.00069964	     -0.19510506	     -0.05477155	      0.88251647	     -0.00083328	     -0.20860376	      0.00000000	      0.00000001	     30.43160967
      2.61749131	     -0.05316752	     -0.00069323	     -0.19498289	     -0.05476586	      0.88251802	     -0.00083475	     -0.20858606	      0.00000000	      0.00000001	     30.60247105
      2.61871160	     -0.05303833	     -0.00068810	     -0.19485398	     -0.05476015	      0.88251964	     -0.00083623	     -0.20856700	      0.00000000	      0.00000001	     30.77191412
      2.62022957	     -0.05286754	     -0.00067994	     -0.19468357	     -0.05475304	      0.88252176	     -0.00083806	     -0.20854141	      0.00000000	      0.00000001	     31.02838729
      2.62142341	     -0.05272506	     -0.00067517	     -0.19454132	     -0.05474743	      0.88252349	     -0.00083950	     -0.20851979	      0.00000000	      0.00000001	     31.22142146
      2.62261725	     -0.05257610	     -0.00066853	     -0.19439261	     -0.05474181	      0.88252530	     -0.00084094	     -0.20849683	      0.00000000	      0.00000001	     31.44630885
      2.62381109	     -0.05242102	     -0.00066317	     -0.19423772	     -0.05473619	      0.88252717	     -0.00084238	     -0.20847256	      0.00000000	      0.00000001	     31.68543808
      2.62539312	     -0.05220607	     -0.00065491	     -0.19402302	     -0.05472873	      0.88252974	     -0.00084429	     -0.20843841	      0.00000000	      0.00000001	     32.05886828
      2.62656698	     -0.05203970	     -0.00065069	     -0.19385675	     -0.05472320	      0.88253173	     -0.00084570	     -0.20841161	      0.00000000	      0.00000001	     32.33101344
      2.62774084	     -0.05186722	     -0.00064484	     -0.19368439	     -0.05471767	      0.88253378	     -0.00084711	     -0.20838359	      0.00000000	      0.00000001	     32.63987046
      2.62918108	     -0.05164725	     -0.00063916	     -0.19346449	     -0.05471089	      0.88253638	     -0.00084883	     -0.20834754	      0.00000000	      0.00000001	     33.02964608
      2.63045057	     -0.05144698	     -0.00063239	     -0.19326429	     -0.05470492	      0.88253875	     -0.00085035	     -0.20831425	      0.00000000	      0.00000001	     33.39532974
      2.63172005	     -0.05124222	     -0.00062782	     -0.19305952	     -0.05469896	      0.88254120	     -0.00085186	     -0.20827962	      0.00000000	      0.00000001	     33.75749524
      2.63298954	     -0.05103396	     -0.00062098	     -0.19285125	     -0.05469303	      0.88254373	     -0.00085336	     -0.20824374	      0.00000000	      0.00000001	     34.15153589
      2.63425903	     -0.05082315	     -0.00061672	     -0.19264034	     -0.05468711	      0.88254634	     -0.00085486	     -0.20820671	      0.00000000	      0.00000001	     34.54406209
      2.63552852	     -0.05060940	     -0.00061024	     -0.19242651	     -0.05468122	      0.88254902	     -0.00085635	     -0.20816859	      0.00000000	      0.00000001	     34.98300127
      2.63679801	     -0.05039166	     -0.00060664	     -0.19220859	     -0.05467535	      0.88255179	     -0.00085784	     -0.20812942	      0.00000000	      0.00000002	     35.42861765
      2.63806750	     -0.05017092	     -0.00059988	     -0.19198771	     -0.05466952	      0.88255464	     -0.00085932	     -0.20808922	      0.00000000	      0.00000002	     35.89979676
      2.63920310	     -0.04997174	     -0.00059662	     -0.19178829	     -0.05466434	      0.88255727	     -0.00086063	     -0.20805245	      0.00000000	      0.00000002	     36.30971622
      2.64033870	     -0.04977076	     -0.00059139	     -0.19158711	     -0.05465919	      0.88255995	     -0.00086194	     -0.20801496	      0.00000000	      0.00000002	     36.75125664
      2.64147430	     -0.04956853	     -0.00058747	     -0.19138460	     -0.05465407	      0.88256271	     -0.00086325	     -0.20797679	      0.00000000	      0.00000002	     37.20212665
      2.64303644	     -0.04928956	     -0.00058092	     -0.19110524	     -0.05464709	      0.88256661	     -0.00086503	     -0.20792328	      0.00000000	      0.00000002	     37.83666095
      2.64418638	     -0.04908411	     -0.00057775	     -0.19089943	     -0.05464200	      0.88256956	     -0.00086633	     -0.20788322	      0.00000000	      0.00000002	     38.30141851
      2.64533633	     -0.04887945	     -0.00057291	     -0.19069442	     -0.05463696	      0.88257257	     -0.00086762	     -0.20784268	      0.00000000	      0.00000002	     38.76491957
      2.64671997	     -0.04863537	     -0.00056874	     -0.19044984	     -0.05463096	      0.88257629	     -0.00086917	     -0.20779335	      0.00000000	      0.00000002	     39.33256931
      2.64792778	     -0.04842385	     -0.00056333	     -0.19023789	     -0.05462578	      0.88257961	     -0.00087051	     -0.20774992	      0.00000000	      0.00000002	     39.81841949
      2.64913560	     -0.04821140	     -0.00056118	     -0.19002490	     -0.05462066	      0.88258300	     -0.00087184	     -0.20770624	      0.00000000	      0.00000002	     40.30968422
      2.65034341	     -0.04800528	     -0.00055734	     -0.18981825	     -0.05461561	      0.88258645	     -0.00087316	     -0.20766251	      0.00000000	      0.00000002	     40.75960370
      2.65155122	     -0.04780332	     -0.00055535	     -0.18961568	     -0.05461063	      0.88258997	     -0.00087448	     -0.20761883	      0.00000000	      0.00000002	     41.24015491
      2.65275903	     -0.04760465	     -0.00055103	     -0.18941643	     -0.05460571	      0.88259355	     -0.00087578	     -0.20757527	      0.00000000	      0.00000002	     41.69653460
      2.65396684	     -0.04740980	     -0.00054759	     -0.18922096	     -0.05460087	      0.88259718	     -0.00087706	     -0.20753185	      0.00000000	      0.00000002	     42.15807877
      2.65517465	     -0.04721949	     -0.00054190	     -0.18903006	     -0.05459610	      0.88260086	     -0.00087834	     -0.20748862	      0.00000000	      0.00000002	     42.57844802
      2.65638246	     -0.04703492	     -0.00053805	     -0.18884483	     -0.05459141	      0.88260458	     -0.00087961	     -0.20744567	      0.00000000	      0.00000002	     43.02056442
      2.65759028	     -0.04685628	     -0.00053242	     -0.18866554	     -0.05458680	      0.88260834	     -0.00088087	     -0.20740307	      0.00000000	      0.00000002	     43.41610920
      2.65879809	     -0.04668324	     -0.00052883	     -0.18849179	     -0.05458228	      0.88261213	     -0.00088211	     -0.20736089	      0.00000000	      0.00000002	     43.85373482
      2.66000590	     -0.04651517	     -0.00052314	     -0.18832303	     -0.05457783	      0.88261595	     -0.00088334	     -0.20731917	      0.00000000	      0.00000002	     44.22001867
      2.66121371	     -0.04635281	     -0.00051958	     -0.18815991	     -0.05457348	      0.88261979	     -0.00088456	     -0.20727794	      0.00000000	      0.00000002	     44.63022816
      2.66242152	     -0.04619674	     -0.00051380	     -0.18800312	     -0.05456921	      0.88262364	     -0.00088577	     -0.20723728	      0.00000000	      0.00000002	     44.95222166
      2.66362933	     -0.04604835	     -0.00051072	     -0.18785393	     -0.05456503	      0.88262748	     -0.00088697	     -0.20719725	      0.00000000	      0.00000002	     45.33508823
      2.66483715	     -0.04590877	     -0.00050554	     -0.18771357	     -0.05456095	      0.88263133	     -0.00088815	     -0.20715795	      0.00000000	      0.00000002	     45.60555643
      2.66604496	     -0.04577742	     -0.00050350	     -0.18758136	     -0.05455695	      0.88263516	     -0.00088932	     -0.20711944	      0.00000000	      0.00000002	     45.96323936
      2.66725277	     -0.04565356	     -0.00049840	     -0.18745669	     -0.05455305	      0.88263897	     -0.00089048	     -0.20708181	      0.00000000	      0.00000002	     46.17874997
      2.66833854	     -0.04554856	     -0.00049668	     -0.18735087	     -0.05454963	      0.88264237	     -0.00089152	     -0.20704876	      0.00000000	      0.00000002	     46.45908986
      2.66942430	     -0.04544948	     -0.00049297	     -0.18725104	     -0.05454628	      0.88264574	     -0.00089254	     -0.20701647	      0.00000000	      0.00000002	     46.64320484
      2.67051007	     -0.04535663	     -0.00049043	     -0.18715738	     -0.05454301	      0.88264907	     -0.00089355	     -0.20698497	      0.00000000	      0.00000002	     46.85761420
      2.67201203	     -0.04523925	     -0.00048576	     -0.18703890	     -0.05453862	      0.88265362	     -0.00089493	     -0.20694276	      0.00000000	      0.00000002	     47.06906644
      2.67313007	     -0.04516071	     -0.00048404	     -0.18695948	     -0.05453544	      0.88265694	     -0.00089595	     -0.20691244	      0.00000000	      0.00000002	     47.27104560
      2.67424811	     -0.04508917	     -0.00048070	     -0.18688712	     -0.05453236	      0.88266020	     -0.00089695	     -0.20688310	      0.00000000	      0.00000002	     47.37661028
      2.67536616	     -0.04502417	     -0.00047863	     -0.18682124	     -0.05452935	      0.88266340	     -0.00089795	     -0.20685475	      0.00000000	      0.00000002	     47.53367592
      2.67682459	     -0.04494820	     -0.00047459	     -0.18674417	     -0.05452556	      0.88266746	     -0.00089923	     -0.20681928	      0.00000000	      0.00000002	     47.65449806
      2.67791512	     -0.04489752	     -0.00047342	     -0.18669261	     -0.05452282	      0.88267041	     -0.00090018	     -0.20679386	      0.00000000	      0.00000002	     47.82172830
      2.67900565	     -0.04485149	     -0.00047061	     -0.18664574	     -0.05452016	      0.88267328	     -0.00090111	     -0.20676937	      0.00000000	      0.00000002	     47.88807043
      2.68035019	     -0.04480070	     -0.00046849	     -0.18659388	     -0.05451699	      0.88267671	     -0.00090225	     -0.20674044	      0.00000000	      0.00000002	     48.05376735
      2.68155063	     -0.04476138	     -0.00046509	     -0.18655364	     -0.05451427	      0.88267965	     -0.00090326	     -0.20671577	      0.00000000	      0.00000002	     48.08083254
      2.68275108	     -0.04472719	     -0.00046427	     -0.18651847	     -0.05451164	      0.88268249	     -0.00090425	     -0.20669219	      0.00000000	      0.00000002	     48.23623076
      2.68395152	     -0.04469863	     -0.00046120	     -0.18648898	     -0.05450911	      0.88268521	     -0.00090523	     -0.20666971	      0.00000000	      0.00000002	     48.23021530
      2.68515197	     -0.04467518	     -0.00046105	     -0.18646454	     -0.05450667	      0.88268780	     -0.00090620	     -0.20664831	      0.00000000	      0.00000001	     48.39354537
      2.68635241	     -0.04465632	     -0.00045823	     -0.18644474	     -0.05450433	      0.88269028	     -0.00090716	     -0.20662797	      0.00000000	      0.00000001	     48.35760361
      2.68755286	     -0.04464225	     -0.00045863	     -0.18642966	     -0.05450209	      0.88269263	     -0.00090810	     -0.20660865	      0.00000000	      0.00000001	     48.53120921
      2.68875331	     -0.04463253	     -0.00045570	     -0.18641902	     -0.05449995	      0.88269486	     -0.00090904	     -0.20659034	      0.00000000	      0.00000001	     48.46374500
      2.68981164	     -0.04462792	     -0.00045617	     -0.18641353	     -0.05449814	      0.88269672	     -0.00090985	     -0.20657502	      0.00000000	      0.00000001	     48.59167189
      2.69086998	     -0.04462683	     -0.00045472	     -0.18641160	     -0.05449640	      0.88269847	     -0.00091065	     -0.20656045	      0.00000000	      0.00000001	     48.58038781
      2.69218712	     -0.04463060	     -0.00045448	     -0.18641429	     -0.05449434	      0.88270052	     -0.00091164	     -0.20654338	      0.00000000	      0.00000001	     48.66928810
      2.69350427	     -0.04463974	     -0.00045259	     -0.18642241	     -0.05449239	      0.88270242	     -0.00091261	     -0.20652746	      0.00000000	      0.00000001	     48.62399078
      2.69458150	     -0.04465151	     -0.00045324	     -0.18643328	     -0.05449088	      0.88270386	     -0.00091340	     -0.20651529	      0.00000000	      0.00000001	     48.73189138
      2.69565874	     -0.04466679	     -0.00045203	     -0.18644772	     -0.05448945	      0.88270520	     -0.00091418	     -0.20650389	      0.00000000	      0.00000001	     48.69227534
      2.69698258	     -0.04469060	     -0.00045218	     -0.18647046	     -0.05448779	      0.88270670	     -0.00091512	     -0.20649091	      0.00000000	      0.00000001	     48.76361411
      2.69830642	     -0.04472008	     -0.00045064	     -0.18649892	     -0.05448624	      0.88270807	     -0.00091605	     -0.20647907	      0.00000000	      0.00000001	     48.67370213
      2.69934263	     -0.04474710	     -0.00045195	     -0.18652509	     -0.05448511	      0.88270903	     -0.00091677	     -0.20647059	      0.00000000	      0.00000001	     48.76807328
      2.70037883	     -0.04477727	     -0.00045155	     -0.18655445	     -0.05448405	      0.88270991	     -0.00091748	     -0.20646279	      0.00000000	      0.00000001	     48.72038355
      2.70175873	     -0.04482261	     -0.00045244	     -0.18659870	     -0.05448273	      0.88271095	     -0.00091841	     -0.20645346	      0.00000000	      0.00000000	     48.75745623
      2.70313863	     -0.04487367	     -0.00045158	     -0.18664871	     -0.05448154	      0.88271185	     -0.00091933	     -0.20644533	      0.00000000	      0.00000000	     48.63136342
      2.70413944	     -0.04491460	     -0.00045343	     -0.18668883	     -0.05448075	      0.88271241	     -0.00091998	     -0.20644017	      0.00000000	      0.00000000	     48.70577724
      2.70514026	     -0.04495853	     -0.00045364	     -0.18673199	     -0.05448001	      0.88271291	     -0.00092063	     -0.20643563	      0.00000000	      0.00000000	     48.63835623
      2.70659165	     -0.04502772	     -0.00045517	     -0.18680005	     -0.05447906	      0.88271350	     -0.00092155	     -0.20643016	      0.00000000	      0.00000000	     48.62702202
      2.70782422	     -0.04509142	     -0.00045547	     -0.18686283	     -0.05447835	      0.88271390	     -0.00092233	     -0.20642652	      0.00000000	      0.00000000	     48.50047164
      2.70905680	     -0.04515982	     -0.00045771	     -0.18693028	     -0.05447772	      0.88271420	     -0.00092309	     -0.20642380	      0.00000000	      0.00000000	     48.52842956
      2.71028937	     -0.04523246	     -0.00045775	     -0.18700203	     -0.05447719	      0.88271441	     -0.00092383	     -0.20642199	      0.00000000	      0.00000000	     48.33097035
      2.71152195	     -0.04530987	     -0.00046088	     -0.18707849	     -0.05447674	      0.88271453	     -0.00092457	     -0.20642108	      0.00000000	      0.00000000	     48.40199963
      2.71257645	     -0.04537945	     -0.00046088	     -0.18714735	     -0.05447642	      0.88271457	     -0.00092519	     -0.20642101	      0.00000000	      0.00000000	     48.16674825
      2.71363096	     -0.04545299	     -0.00046306	     -0.18722011	     -0.05447617	      0.88271455	     -0.00092580	     -0.20642159	      0.00000000	     -0.00000000	     48.12106431
      2.71496765	     -0.04555150	     -0.00046480	     -0.18731767	     -0.05447594	      0.88271445	     -0.00092656	     -0.20642325	      0.00000000	     -0.00000000	     47.91993679
      2.71630435	     -0.04565537	     -0.00046824	     -0.18742056	     -0.05447580	      0.88271426	     -0.00092731	     -0.20642594	      0.00000000	     -0.00000000	     47.89366043
      2.71737015	     -0.04574154	     -0.00046874	     -0.18750603	     -0.05447575	      0.88271405	     -0.00092789	     -0.20642880	      0.00000000	     -0.00000000	     47.62130241
      2.71843596	     -0.04583094	     -0.00047114	     -0.18759470	     -0.05447577	      0.88271379	     -0.00092847	     -0.20643229	      0.00000000	     -0.00000000	     47.53149185
      2.71979090	     -0.04594877	     -0.00047263	     -0.18771165	     -0.05447587	      0.88271338	     -0.00092918	     -0.20643762	      0.00000000	     -0.00000000	     47.26401331
      2.72114584	     -0.04607170	     -0.00047623	     -0.18783367	     -0.05447606	      0.88271291	     -0.00092989	     -0.20644392	      0.00000000	     -0.00000000	     47.20262963
      2.72217445	     -0.04616804	     -0.00047670	     -0.18792939	     -0.05447626	      0.88271250	     -0.00093041	     -0.20644935	      0.00000000	     -0.00000000	     46.86663011
      2.72320305	     -0.04626728	     -0.00047902	     -0.18802798	     -0.05447652	      0.88271206	     -0.00093093	     -0.20645531	      0.00000000	     -0.00000000	     46.72566379
      2.72462358	     -0.04640856	     -0.00048120	     -0.18816841	     -0.05447694	      0.88271138	     -0.00093163	     -0.20646443	      0.00000000	     -0.00000000	     46.39565854
      2.72604412	     -0.04655479	     -0.00048543	     -0.18831376	     -0.05447746	      0.88271064	     -0.00093232	     -0.20647453	      0.00000000	     -0.00000000	     46.27944004
      2.72704050	     -0.04665987	     -0.00048614	     -0.18841831	     -0.05447787	      0.88271007	     -0.00093279	     -0.20648219	      0.00000000	     -0.00000000	     45.89211386
      2.72803688	     -0.04676673	     -0.00048812	     -0.18852461	     -0.05447833	      0.88270948	     -0.00093325	     -0.20649031	      0.00000000	     -0.00000000	     45.70592928
      2.72954284	     -0.04693310	     -0.00049028	     -0.18869018	     -0.05447908	      0.88270852	     -0.00093394	     -0.20650347	      0.00000000	     -0.00000000	     45.29799230
      2.73080296	     -0.04707622	     -0.00049328	     -0.18883263	     -0.05447978	      0.88270766	     -0.00093451	     -0.20651529	      0.00000000	     -0.00000000	     45.07390312
      2.73206308	     -0.04722222	     -0.00049465	     -0.18897803	     -0.05448054	      0.88270676	     -0.00093506	     -0.20652781	      0.00000000	     -0.00000001	     44.63792590
      2.73332320	     -0.04737222	     -0.00049940	     -0.18912735	     -0.05448135	      0.88270580	     -0.00093560	     -0.20654098	      0.00000000	     -0.00000001	     44.46908927
      2.73444969	     -0.04750860	     -0.00050160	     -0.18926321	     -0.05448212	      0.88270491	     -0.00093607	     -0.20655328	      0.00000000	     -0.00000001	     44.01226447
      2.73557618	     -0.04764669	     -0.00050584	     -0.18940075	     -0.05448293	      0.88270399	     -0.00093654	     -0.20656604	      0.00000000	     -0.00000001	     43.79510342
      2.73670268	     -0.04778628	     -0.00050892	     -0.18953983	     -0.05448378	      0.88270302	     -0.00093700	     -0.20657923	      0.00000000	     -0.00000001	     43.42356600
      2.73816655	     -0.04796989	     -0.00051453	     -0.18972277	     -0.05448493	      0.88270171	     -0.00093758	     -0.20659698	      0.00000000	     -0.00000001	     43.11412057
      2.73932708	     -0.04811682	     -0.00051758	     -0.18986923	     -0.05448588	      0.88270063	     -0.00093803	     -0.20661151	      0.00000000	     -0.00000001	     42.65427038
      2.74048761	     -0.04826489	     -0.00052267	     -0.19001680	     -0.05448687	      0.88269951	     -0.00093848	     -0.20662642	      0.00000000	     -0.00000001	     42.41848260
      2.74164814	     -0.04841373	     -0.00052678	     -0.19016518	     -0.05448788	      0.88269835	     -0.00093892	     -0.20664167	      0.00000000	     -0.00000001	     42.01232453
      2.74308493	     -0.04859884	     -0.00053394	     -0.19034970	     -0.05448917	      0.88269687	     -0.00093945	     -0.20666101	      0.00000000	     -0.00000001	     41.72736255
      2.74423627	     -0.04874735	     -0.00053837	     -0.19049780	     -0.05449024	      0.88269563	     -0.00093987	     -0.20667682	      0.00000000	     -0.00000001	     41.24445021
      2.74538760	     -0.04889584	     -0.00054500	     -0.19064584	     -0.05449132	      0.88269437	     -0.00094028	     -0.20669288	      0.00000000	     -0.00000001	     41.02040426
      2.74653894	     -0.04904375	     -0.00055087	     -0.19079334	     -0.05449243	      0.88269306	     -0.00094069	     -0.20670918	      0.00000000	     -0.00000001	     40.62413016
      2.74802948	     -0.04923403	     -0.00056050	     -0.19098307	     -0.05449389	      0.88269132	     -0.00094120	     -0.20673054	      0.00000000	     -0.00000001	     40.35188167
      2.74918482	     -0.04937973	     -0.00056674	     -0.19112840	     -0.05449504	      0.88268993	     -0.00094160	     -0.20674727	      0.00000000	     -0.00000001	     39.86410645
      2.75034016	     -0.04952368	     -0.00057505	     -0.19127195	     -0.05449621	      0.88268850	     -0.00094199	     -0.20676411	      0.00000000	     -0.00000001	     39.67352907
      2.75149550	     -0.04966552	     -0.00058260	     -0.19141341	     -0.05449738	      0.88268704	     -0.00094238	     -0.20678102	      0.00000000	     -0.00000001	     39.29141302
      2.75301683	     -0.04984877	     -0.00059446	     -0.19159617	     -0.05449894	      0.88268507	     -0.00094288	     -0.20680336	      0.00000000	     -0.00000001	     39.06584803
[truncated: 329,495 more chars]
