# Supplementary material for: A Neural Controller Model Considering the Vestibulospinal Tract in Human Postural Control
Source: Front Comput Neurosci. 2022 Feb 25;16:785099. doi: 10.3389/fncom.2022.785099 (PMC8913724; doi:10.3389/fncom.2022.785099)
Supplement: Supplementary file 8 [file Data_Sheet_3.zip › SimulationResults/VST-/2.088/opt_9/jiang_CoPpositon_pos.sto]

CoP
version=1
nRows=3908
nColumns=11
inDegrees=no

This file contains CoP trajectory (of origin) and orientations.

Units are S.I. units (seconds, meters, Newtons, ...)
Angles are in degrees.

endheader
time	cop-x	cop-z	cop-x-calcn-r	com-x	com-y	com-z	com-x-calcn-r	com-x-vel	com-y-vel	s_torques
      0.00045131	     -0.06230898	     -0.00056566	     -0.20408115	     -0.06063969	      0.88292437	     -0.00027995	     -0.21502011	     -0.00000000	      0.00000000	    140.52136604
      0.00099800	     -0.06161459	     -0.00056301	     -0.20338691	     -0.06063970	      0.88292438	     -0.00027994	     -0.21500291	     -0.00000000	      0.00000000	    133.36309763
      0.00166977	     -0.06102538	     -0.00056079	     -0.20279760	     -0.06063972	      0.88292442	     -0.00027991	     -0.21497168	     -0.00000000	      0.00000000	     98.20029746
      0.00254215	     -0.06059979	     -0.00055931	     -0.20237146	     -0.06063979	      0.88292452	     -0.00027986	     -0.21492393	     -0.00000000	      0.00000000	     72.81727103
      0.00377290	     -0.06044065	     -0.00055909	     -0.20221104	     -0.06064005	      0.88292476	     -0.00027976	     -0.21485775	      0.00000000	      0.00000000	     59.70679432
      0.00576515	     -0.06069453	     -0.00056115	     -0.20246255	     -0.06064088	      0.88292538	     -0.00027956	     -0.21477595	      0.00000000	      0.00000000	     43.55878817
      0.00714602	     -0.06095023	     -0.00056321	     -0.20271681	     -0.06064175	      0.88292588	     -0.00027939	     -0.21473916	      0.00000000	      0.00000000	     32.25931613
      0.00852690	     -0.06116961	     -0.00056533	     -0.20293503	     -0.06064282	      0.88292637	     -0.00027921	     -0.21471406	      0.00000000	      0.00000000	     22.50130671
      0.01028437	     -0.06138179	     -0.00056801	     -0.20314615	     -0.06064441	      0.88292688	     -0.00027896	     -0.21469246	      0.00000000	      0.00000000	     14.52746638
      0.01164657	     -0.06149903	     -0.00057003	     -0.20326283	     -0.06064577	      0.88292712	     -0.00027875	     -0.21468038	      0.00000000	      0.00000000	     10.57742764
      0.01300877	     -0.06159722	     -0.00057207	     -0.20336069	     -0.06064721	      0.88292720	     -0.00027854	     -0.21467074	      0.00000000	     -0.00000000	      8.47152874
      0.01465055	     -0.06169043	     -0.00057444	     -0.20345376	     -0.06064901	      0.88292704	     -0.00027828	     -0.21466169	      0.00000000	     -0.00000000	      7.87305053
      0.01629233	     -0.06177714	     -0.00057678	     -0.20354061	     -0.06065083	      0.88292658	     -0.00027800	     -0.21465522	      0.00000000	     -0.00000000	      7.99580931
      0.01757511	     -0.06182933	     -0.00057849	     -0.20359310	     -0.06065223	      0.88292599	     -0.00027777	     -0.21465206	      0.00000000	     -0.00000000	      9.78923965
      0.01885790	     -0.06187801	     -0.00058003	     -0.20364224	     -0.06065360	      0.88292522	     -0.00027754	     -0.21465045	      0.00000000	     -0.00000000	     11.23526892
      0.02059992	     -0.06192826	     -0.00058209	     -0.20369335	     -0.06065536	      0.88292387	     -0.00027721	     -0.21465069	      0.00000000	     -0.00000001	     14.26809360
      0.02215144	     -0.06196125	     -0.00058380	     -0.20372732	     -0.06065680	      0.88292241	     -0.00027690	     -0.21465292	      0.00000000	     -0.00000001	     16.41501819
      0.02370296	     -0.06197538	     -0.00058524	     -0.20374261	     -0.06065809	      0.88292072	     -0.00027658	     -0.21465673	      0.00000000	     -0.00000001	     19.68874885
      0.02525448	     -0.06198326	     -0.00058664	     -0.20375181	     -0.06065921	      0.88291884	     -0.00027625	     -0.21466165	      0.00000000	     -0.00000001	     21.06040486
      0.02658626	     -0.06197429	     -0.00058757	     -0.20374405	     -0.06066002	      0.88291709	     -0.00027596	     -0.21466659	      0.00000000	     -0.00000001	     23.58030400
      0.02791804	     -0.06196344	     -0.00058848	     -0.20373449	     -0.06066068	      0.88291525	     -0.00027565	     -0.21467189	      0.00000000	     -0.00000001	     24.59366364
      0.02955442	     -0.06193870	     -0.00058936	     -0.20371142	     -0.06066127	      0.88291289	     -0.00027527	     -0.21467872	      0.00000000	     -0.00000001	     26.29286978
      0.03119079	     -0.06191298	     -0.00059019	     -0.20368742	     -0.06066161	      0.88291046	     -0.00027487	     -0.21468554	      0.00000000	     -0.00000001	     26.53789893
      0.03250127	     -0.06188358	     -0.00059061	     -0.20365943	     -0.06066171	      0.88290850	     -0.00027454	     -0.21469090	      0.00000000	     -0.00000001	     27.55853124
      0.03381175	     -0.06185746	     -0.00059106	     -0.20363472	     -0.06066164	      0.88290654	     -0.00027421	     -0.21469596	      0.00000000	     -0.00000001	     27.50935088
      0.03548112	     -0.06181965	     -0.00059144	     -0.20359871	     -0.06066131	      0.88290408	     -0.00027377	     -0.21470190	      0.00000000	     -0.00000001	     27.74825381
      0.03715050	     -0.06178752	     -0.00059185	     -0.20356836	     -0.06066072	      0.88290168	     -0.00027332	     -0.21470704	      0.00000000	     -0.00000001	     27.00585667
      0.03839272	     -0.06175798	     -0.00059195	     -0.20354013	     -0.06066012	      0.88289996	     -0.00027298	     -0.21471035	      0.00000000	     -0.00000001	     27.05765500
      0.03963493	     -0.06173393	     -0.00059213	     -0.20351738	     -0.06065938	      0.88289831	     -0.00027263	     -0.21471308	      0.00000000	     -0.00000001	     26.48266145
      0.04139673	     -0.06169856	     -0.00059224	     -0.20348379	     -0.06065810	      0.88289610	     -0.00027212	     -0.21471598	      0.00000000	     -0.00000001	     25.83070533
      0.04290056	     -0.06167296	     -0.00059231	     -0.20345968	     -0.06065680	      0.88289435	     -0.00027168	     -0.21471745	      0.00000000	     -0.00000001	     24.86950895
      0.04440438	     -0.06164344	     -0.00059217	     -0.20343160	     -0.06065532	      0.88289274	     -0.00027122	     -0.21471803	      0.00000000	     -0.00000001	     24.26280037
      0.04590821	     -0.06162084	     -0.00059220	     -0.20341040	     -0.06065366	      0.88289127	     -0.00027076	     -0.21471761	      0.00000000	     -0.00000001	     23.15732810
      0.04741204	     -0.06159155	     -0.00059191	     -0.20338247	     -0.06065183	      0.88288995	     -0.00027029	     -0.21471631	      0.00000000	     -0.00000001	     22.61080519
      0.04871714	     -0.06157384	     -0.00059178	     -0.20336589	     -0.06065011	      0.88288892	     -0.00026988	     -0.21471438	      0.00000000	     -0.00000001	     21.60995357
      0.05002225	     -0.06155020	     -0.00059132	     -0.20334336	     -0.06064828	      0.88288801	     -0.00026946	     -0.21471182	      0.00000000	     -0.00000000	     21.03282577
      0.05163190	     -0.06152387	     -0.00059067	     -0.20331835	     -0.06064586	      0.88288704	     -0.00026894	     -0.21470767	      0.00000000	     -0.00000000	     20.07999468
      0.05324155	     -0.06149228	     -0.00058970	     -0.20328803	     -0.06064329	      0.88288623	     -0.00026840	     -0.21470257	      0.00000000	     -0.00000000	     19.56856891
      0.05454713	     -0.06147279	     -0.00058906	     -0.20326953	     -0.06064109	      0.88288569	     -0.00026796	     -0.21469773	      0.00000000	     -0.00000000	     18.73005933
      0.05585272	     -0.06144836	     -0.00058827	     -0.20324606	     -0.06063879	      0.88288525	     -0.00026752	     -0.21469238	      0.00000000	     -0.00000000	     18.33354047
      0.05748617	     -0.06142074	     -0.00058750	     -0.20321959	     -0.06063578	      0.88288483	     -0.00026695	     -0.21468498	      0.00000000	     -0.00000000	     17.60815367
      0.05911962	     -0.06138665	     -0.00058662	     -0.20318662	     -0.06063264	      0.88288455	     -0.00026638	     -0.21467689	      0.00000000	     -0.00000000	     17.39481188
      0.06037769	     -0.06136531	     -0.00058597	     -0.20316611	     -0.06063013	      0.88288441	     -0.00026594	     -0.21467018	      0.00000000	     -0.00000000	     16.72296629
      0.06163577	     -0.06133861	     -0.00058509	     -0.20314021	     -0.06062755	      0.88288434	     -0.00026549	     -0.21466313	      0.00000000	     -0.00000000	     16.50493542
      0.06333924	     -0.06130570	     -0.00058405	     -0.20310836	     -0.06062394	      0.88288433	     -0.00026487	     -0.21465309	      0.00000000	      0.00000000	     15.98588605
      0.06504270	     -0.06126790	     -0.00058296	     -0.20307157	     -0.06062021	      0.88288442	     -0.00026425	     -0.21464265	      0.00000000	      0.00000000	     15.98968512
      0.06625085	     -0.06124728	     -0.00058245	     -0.20305164	     -0.06061749	      0.88288453	     -0.00026381	     -0.21463498	      0.00000000	      0.00000000	     15.44025231
      0.06745900	     -0.06122189	     -0.00058183	     -0.20302693	     -0.06061472	      0.88288468	     -0.00026336	     -0.21462719	      0.00000000	      0.00000000	     15.32571128
      0.06926337	     -0.06118622	     -0.00058101	     -0.20299224	     -0.06061047	      0.88288494	     -0.00026268	     -0.21461530	      0.00000000	      0.00000000	     14.96853002
      0.07077232	     -0.06115391	     -0.00058028	     -0.20296073	     -0.06060683	      0.88288518	     -0.00026211	     -0.21460518	      0.00000000	      0.00000000	     14.93536602
      0.07228128	     -0.06112725	     -0.00057980	     -0.20293485	     -0.06060311	      0.88288545	     -0.00026154	     -0.21459493	      0.00000000	      0.00000000	     14.55545512
      0.07379023	     -0.06109532	     -0.00057916	     -0.20290368	     -0.06059932	      0.88288571	     -0.00026096	     -0.21458467	      0.00000000	      0.00000000	     14.67179160
      0.07529918	     -0.06107245	     -0.00057882	     -0.20288154	     -0.06059545	      0.88288598	     -0.00026038	     -0.21457434	      0.00000000	      0.00000000	     14.21510285
      0.07657298	     -0.06104673	     -0.00057826	     -0.20285644	     -0.06059213	      0.88288619	     -0.00025988	     -0.21456570	      0.00000000	      0.00000000	     14.36608678
      0.07784677	     -0.06102720	     -0.00057779	     -0.20283751	     -0.06058876	      0.88288639	     -0.00025939	     -0.21455707	      0.00000000	      0.00000000	     14.17431699
      0.07949338	     -0.06100122	     -0.00057700	     -0.20281230	     -0.06058433	      0.88288662	     -0.00025874	     -0.21454608	      0.00000000	      0.00000000	     14.18049806
      0.08113999	     -0.06099324	     -0.00057641	     -0.20280508	     -0.06057982	      0.88288680	     -0.00025809	     -0.21453541	      0.00000000	      0.00000000	     13.84801012
      0.08235343	     -0.06105130	     -0.00057607	     -0.20286365	     -0.06057645	      0.88288691	     -0.00025760	     -0.21452893	      0.00000000	      0.00000000	     13.58454388
      0.08356687	     -0.06122860	     -0.00057635	     -0.20304141	     -0.06057304	      0.88288697	     -0.00025712	     -0.21452638	      0.00000000	      0.00000000	     13.08401149
      0.08531614	     -0.06170116	     -0.00057758	     -0.20351456	     -0.06056805	      0.88288697	     -0.00025642	     -0.21453580	      0.00000000	     -0.00000000	     13.71219623
      0.08692048	     -0.06230233	     -0.00057940	     -0.20411630	     -0.06056340	      0.88288680	     -0.00025577	     -0.21456251	      0.00000000	     -0.00000000	     15.40797668
      0.08852482	     -0.06297231	     -0.00058132	     -0.20478700	     -0.06055864	      0.88288639	     -0.00025512	     -0.21460747	      0.00000000	     -0.00000000	     19.66610372
      0.08996559	     -0.06359192	     -0.00058323	     -0.20540741	     -0.06055426	      0.88288576	     -0.00025454	     -0.21466185	      0.00000000	     -0.00000000	     22.24741899
      0.09140636	     -0.06418960	     -0.00058480	     -0.20600605	     -0.06054975	      0.88288482	     -0.00025396	     -0.21472742	      0.00000000	     -0.00000001	     26.54387746
      0.09284712	     -0.06476138	     -0.00058631	     -0.20657893	     -0.06054509	      0.88288352	     -0.00025339	     -0.21480194	      0.00000000	     -0.00000001	     28.67687147
      0.09464642	     -0.06541630	     -0.00058770	     -0.20723541	     -0.06053902	      0.88288134	     -0.00025267	     -0.21490478	      0.00000000	     -0.00000001	     31.16803485
      0.09644571	     -0.06601864	     -0.00058901	     -0.20783948	     -0.06053265	      0.88287848	     -0.00025196	     -0.21501564	      0.00000000	     -0.00000001	     28.66966405
      0.09782575	     -0.06641491	     -0.00058912	     -0.20823717	     -0.06052754	      0.88287583	     -0.00025142	     -0.21510467	      0.00000000	     -0.00000001	     28.34746434
      0.09920578	     -0.06678088	     -0.00058934	     -0.20860464	     -0.06052224	      0.88287276	     -0.00025088	     -0.21519617	      0.00000000	     -0.00000002	     24.44859716
      0.10108521	     -0.06721559	     -0.00058899	     -0.20904150	     -0.06051467	      0.88286795	     -0.00025014	     -0.21532352	      0.00000000	     -0.00000002	     19.46390092
      0.10296465	     -0.06758099	     -0.00058817	     -0.20940915	     -0.06050670	      0.88286246	     -0.00024942	     -0.21545154	      0.00000000	     -0.00000002	     12.77597175
      0.10440872	     -0.06779058	     -0.00058679	     -0.20962055	     -0.06050029	      0.88285781	     -0.00024886	     -0.21554880	      0.00000000	     -0.00000002	      9.98059817
      0.10585280	     -0.06797199	     -0.00058540	     -0.20980380	     -0.06049363	      0.88285284	     -0.00024830	     -0.21564415	      0.00000000	     -0.00000002	      6.74476447
      0.10777375	     -0.06816576	     -0.00058275	     -0.21000007	     -0.06048439	      0.88284580	     -0.00024757	     -0.21576711	      0.00000000	     -0.00000003	      4.84782794
      0.10969469	     -0.06832086	     -0.00058007	     -0.21015772	     -0.06047469	      0.88283839	     -0.00024685	     -0.21588452	      0.00000000	     -0.00000003	      4.54655524
      0.11106989	     -0.06842036	     -0.00057772	     -0.21025904	     -0.06046748	      0.88283292	     -0.00024634	     -0.21596507	      0.00000000	     -0.00000003	      5.16753748
      0.11244510	     -0.06852091	     -0.00057550	     -0.21036142	     -0.06046004	      0.88282738	     -0.00024583	     -0.21604245	      0.00000000	     -0.00000003	      6.36288643
      0.11448552	     -0.06865887	     -0.00057242	     -0.21050210	     -0.06044857	      0.88281910	     -0.00024509	     -0.21615113	      0.00000000	     -0.00000003	      8.16016347
      0.11621017	     -0.06877916	     -0.00056978	     -0.21062470	     -0.06043849	      0.88281214	     -0.00024448	     -0.21623728	      0.00000000	     -0.00000003	      9.79229511
      0.11793482	     -0.06890013	     -0.00056688	     -0.21074799	     -0.06042804	      0.88280528	     -0.00024387	     -0.21631839	      0.00000000	     -0.00000003	     10.16053010
      0.11965947	     -0.06903550	     -0.00056423	     -0.21088568	     -0.06041723	      0.88279861	     -0.00024327	     -0.21639433	      0.00000000	     -0.00000003	     10.93595385
      0.12116165	     -0.06914143	     -0.00056215	     -0.21099365	     -0.06040751	      0.88279297	     -0.00024276	     -0.21645636	      0.00000000	     -0.00000003	     10.08818046
      0.12266383	     -0.06925618	     -0.00056026	     -0.21111043	     -0.06039752	      0.88278755	     -0.00024226	     -0.21651448	      0.00000000	     -0.00000002	      9.57384908
      0.12416600	     -0.06936627	     -0.00055814	     -0.21122257	     -0.06038723	      0.88278236	     -0.00024177	     -0.21656896	      0.00000000	     -0.00000002	      8.45687896
      0.12619195	     -0.06951600	     -0.00055509	     -0.21137509	     -0.06037292	      0.88277576	     -0.00024112	     -0.21663664	      0.00000000	     -0.00000002	      6.99636062
      0.12764351	     -0.06961223	     -0.00055310	     -0.21147332	     -0.06036233	      0.88277134	     -0.00024067	     -0.21668124	      0.00000000	     -0.00000002	      5.88441438
      0.12909507	     -0.06970715	     -0.00055123	     -0.21157026	     -0.06035148	      0.88276718	     -0.00024022	     -0.21672263	      0.00000000	     -0.00000002	      4.85876426
      0.13086131	     -0.06980777	     -0.00054896	     -0.21167335	     -0.06033790	      0.88276249	     -0.00023969	     -0.21676896	      0.00000000	     -0.00000002	      3.97591125
      0.13235836	     -0.06988646	     -0.00054765	     -0.21175413	     -0.06032607	      0.88275883	     -0.00023925	     -0.21680502	      0.00000000	     -0.00000002	      3.20081009
      0.13385541	     -0.06995458	     -0.00054585	     -0.21182434	     -0.06031394	      0.88275546	     -0.00023882	     -0.21683844	      0.00000000	     -0.00000001	      2.88488531
      0.13535246	     -0.07001506	     -0.00054390	     -0.21188694	     -0.06030151	      0.88275238	     -0.00023841	     -0.21686934	      0.00000000	     -0.00000001	      2.50806314
      0.13684951	     -0.07006351	     -0.00054173	     -0.21193751	     -0.06028879	      0.88274959	     -0.00023800	     -0.21689786	      0.00000000	     -0.00000001	      2.45925476
      0.13834656	     -0.07010267	     -0.00053952	     -0.21197881	     -0.06027576	      0.88274707	     -0.00023760	     -0.21692408	      0.00000000	     -0.00000001	      2.34067350
      0.13984361	     -0.07012980	     -0.00053760	     -0.21200805	     -0.06026243	      0.88274482	     -0.00023721	     -0.21694811	      0.00000000	     -0.00000001	      2.39902457
      0.14134066	     -0.07014824	     -0.00053575	     -0.21202861	     -0.06024881	      0.88274282	     -0.00023684	     -0.21697007	      0.00000000	     -0.00000001	      2.37155142
      0.14283771	     -0.07015622	     -0.00053394	     -0.21203869	     -0.06023488	      0.88274107	     -0.00023647	     -0.21699007	      0.00000000	     -0.00000001	      2.42116577
      0.14433476	     -0.07015642	     -0.00053142	     -0.21204103	     -0.06022065	      0.88273955	     -0.00023612	     -0.21700823	      0.00000000	     -0.00000001	      2.37816505
      0.14583181	     -0.07014946	     -0.00052962	     -0.21203616	     -0.06020612	      0.88273825	     -0.00023577	     -0.21702472	      0.00000000	     -0.00000001	      2.36864135
      0.14732886	     -0.07013752	     -0.00052817	     -0.21202632	     -0.06019129	      0.88273716	     -0.00023544	     -0.21703964	      0.00000000	     -0.00000000	      2.27625571
      0.14882591	     -0.07011969	     -0.00052677	     -0.21201056	     -0.06017617	      0.88273626	     -0.00023512	     -0.21705306	      0.00000000	     -0.00000000	      2.22165437
      0.15070497	     -0.07009329	     -0.00052509	     -0.21198676	     -0.06015676	      0.88273538	     -0.00023473	     -0.21706790	      0.00000000	     -0.00000000	      2.05548382
      0.15197871	     -0.07007119	     -0.00052403	     -0.21196641	     -0.06014334	      0.88273493	     -0.00023448	     -0.21707675	      0.00000000	     -0.00000000	      2.03595838
      0.15325246	     -0.07004872	     -0.00052302	     -0.21194569	     -0.06012970	      0.88273457	     -0.00023424	     -0.21708466	      0.00000000	     -0.00000000	      1.95840557
      0.15508420	     -0.07001525	     -0.00052171	     -0.21191472	     -0.06010972	      0.88273423	     -0.00023391	     -0.21709449	      0.00000000	     -0.00000000	      1.91030313
      0.15684795	     -0.06998418	     -0.00052054	     -0.21188605	     -0.06009007	      0.88273406	     -0.00023360	     -0.21710236	      0.00000000	     -0.00000000	      1.80857344
      0.15828930	     -0.06995841	     -0.00051966	     -0.21186223	     -0.06007370	      0.88273401	     -0.00023337	     -0.21710770	      0.00000000	     -0.00000000	      1.86638870
      0.15973064	     -0.06993474	     -0.00051874	     -0.21184050	     -0.06005706	      0.88273404	     -0.00023314	     -0.21711212	      0.00000000	      0.00000000	      1.80922219
      0.16117199	     -0.06991277	     -0.00051791	     -0.21182048	     -0.06004015	      0.88273412	     -0.00023292	     -0.21711568	      0.00000000	      0.00000000	      1.87031888
      0.16261334	     -0.06989281	     -0.00051701	     -0.21180246	     -0.06002297	      0.88273424	     -0.00023272	     -0.21711846	      0.00000000	      0.00000000	      1.84968487
      0.16443251	     -0.06986914	     -0.00051594	     -0.21178123	     -0.06000090	      0.88273443	     -0.00023248	     -0.21712091	      0.00000000	      0.00000000	      1.95323825
      0.16586067	     -0.06984878	     -0.00051492	     -0.21176280	     -0.05998327	      0.88273459	     -0.00023230	     -0.21712197	      0.00000000	      0.00000000	      1.89700800
      0.16728882	     -0.06982337	     -0.00051404	     -0.21173932	     -0.05996537	      0.88273476	     -0.00023213	     -0.21712209	      0.00000000	      0.00000000	      2.03013483
      0.16871698	     -0.06978564	     -0.00051290	     -0.21170353	     -0.05994720	      0.88273491	     -0.00023198	     -0.21712101	      0.00000000	      0.00000000	      2.04886017
      0.17014513	     -0.06971288	     -0.00051205	     -0.21163271	     -0.05992877	      0.88273504	     -0.00023183	     -0.21711794	      0.00000000	      0.00000000	      2.29970950
      0.17157329	     -0.06955809	     -0.00051102	     -0.21147992	     -0.05991006	      0.88273515	     -0.00023169	     -0.21711092	      0.00000000	      0.00000000	      2.60836557
      0.17335143	     -0.06919290	     -0.00050881	     -0.21111726	     -0.05988639	      0.88273525	     -0.00023154	     -0.21709167	      0.00000000	      0.00000000	      3.36526684
      0.17475702	     -0.06875048	     -0.00050377	     -0.21067692	     -0.05986739	      0.88273532	     -0.00023143	     -0.21706427	      0.00000000	      0.00000000	      3.76802434
      0.17616262	     -0.06819521	     -0.00049951	     -0.21012361	     -0.05984815	      0.88273542	     -0.00023132	     -0.21702375	      0.00000000	      0.00000000	      4.46911686
      0.17756822	     -0.06754606	     -0.00049590	     -0.20947629	     -0.05982868	      0.88273557	     -0.00023123	     -0.21696935	      0.00000000	      0.00000000	      4.83217240
      0.17897382	     -0.06683262	     -0.00049192	     -0.20876448	     -0.05980902	      0.88273582	     -0.00023114	     -0.21690127	      0.00000000	      0.00000000	      5.63808001
      0.18037941	     -0.06607299	     -0.00048684	     -0.20800630	     -0.05978919	      0.88273622	     -0.00023106	     -0.21682058	      0.00000000	      0.00000000	      6.19886723
      0.18178501	     -0.06528985	     -0.00048208	     -0.20722437	     -0.05976922	      0.88273681	     -0.00023099	     -0.21672878	      0.00000000	      0.00000000	      7.17892103
      0.18355858	     -0.06428886	     -0.00047593	     -0.20622456	     -0.05974388	      0.88273791	     -0.00023092	     -0.21659969	      0.00000000	      0.00000001	      8.16301651
      0.18480307	     -0.06358839	     -0.00047201	     -0.20552469	     -0.05972604	      0.88273896	     -0.00023087	     -0.21650180	      0.00000000	      0.00000001	      9.23262216
      0.18604757	     -0.06289496	     -0.00046778	     -0.20483170	     -0.05970817	      0.88274026	     -0.00023083	     -0.21639903	      0.00000000	      0.00000001	      9.84269556
      0.18776200	     -0.06196172	     -0.00046223	     -0.20389882	     -0.05968353	      0.88274252	     -0.00023079	     -0.21625111	      0.00000000	      0.00000001	     10.77573886
      0.18960218	     -0.06099636	     -0.00045550	     -0.20293359	     -0.05965712	      0.88274558	     -0.00023075	     -0.21608639	     -0.00000000	      0.00000001	     11.38995757
      0.19083410	     -0.06037521	     -0.00045164	     -0.20231237	     -0.05963947	      0.88274800	     -0.00023073	     -0.21597378	     -0.00000000	      0.00000001	     11.90649324
      0.19206601	     -0.05977507	     -0.00044635	     -0.20171211	     -0.05962187	      0.88275074	     -0.00023072	     -0.21586005	     -0.00000000	      0.00000002	     12.18717737
      0.19383000	     -0.05895772	     -0.00044175	     -0.20089441	     -0.05959675	      0.88275520	     -0.00023071	     -0.21569637	     -0.00000000	      0.00000002	     12.75994359
      0.19525463	     -0.05833059	     -0.00043728	     -0.20026695	     -0.05957655	      0.88275926	     -0.00023072	     -0.21556426	     -0.00000000	      0.00000002	     13.47486354
      0.19667926	     -0.05773173	     -0.00043492	     -0.19966766	     -0.05955642	      0.88276370	     -0.00023073	     -0.21543279	     -0.00000000	      0.00000002	     14.31504112
      0.19810389	     -0.05716101	     -0.00043000	     -0.19909657	     -0.05953638	      0.88276851	     -0.00023074	     -0.21530243	     -0.00000000	      0.00000002	     15.67063246
      0.19952852	     -0.05661511	     -0.00042657	     -0.19855026	     -0.05951641	      0.88277367	     -0.00023077	     -0.21517350	     -0.00000000	      0.00000003	     17.17375122
      0.20071672	     -0.05617394	     -0.00041943	     -0.19810885	     -0.05949982	      0.88277821	     -0.00023079	     -0.21506722	     -0.00000000	      0.00000003	     18.78712057
      0.20190491	     -0.05574492	     -0.00041641	     -0.19767951	     -0.05948328	      0.88278296	     -0.00023082	     -0.21496230	     -0.00000000	      0.00000003	     20.49913337
      0.20342904	     -0.05522286	     -0.00041230	     -0.19715705	     -0.05946213	      0.88278931	     -0.00023087	     -0.21483012	     -0.00000000	      0.00000003	     22.91394569
      0.20495316	     -0.05472436	     -0.00041065	     -0.19665810	     -0.05944106	      0.88279592	     -0.00023092	     -0.21470076	     -0.00000000	      0.00000003	     25.52548714
      0.20608328	     -0.05436972	     -0.00040804	     -0.19630317	     -0.05942548	      0.88280096	     -0.00023096	     -0.21460660	     -0.00000000	      0.00000003	     27.38808479
      0.20721340	     -0.05402616	     -0.00040695	     -0.19595929	     -0.05940994	      0.88280611	     -0.00023101	     -0.21451388	     -0.00000000	      0.00000003	     29.25707913
      0.20879184	     -0.05355930	     -0.00040276	     -0.19549205	     -0.05938830	      0.88281342	     -0.00023108	     -0.21438671	     -0.00000000	      0.00000003	     31.63191450
      0.21018538	     -0.05316469	     -0.00040090	     -0.19509705	     -0.05936925	      0.88281997	     -0.00023114	     -0.21427668	     -0.00000000	      0.00000003	     33.58381625
      0.21157892	     -0.05278595	     -0.00039697	     -0.19471796	     -0.05935026	      0.88282657	     -0.00023121	     -0.21416875	     -0.00000000	      0.00000003	     35.15775892
      0.21273071	     -0.05248089	     -0.00039628	     -0.19441252	     -0.05933461	      0.88283204	     -0.00023128	     -0.21408112	     -0.00000000	      0.00000003	     36.43286475
      0.21388251	     -0.05218443	     -0.00039358	     -0.19411573	     -0.05931899	      0.88283750	     -0.00023134	     -0.21399489	     -0.00000000	      0.00000003	     37.43033110
      0.21534944	     -0.05181797	     -0.00039139	     -0.19374877	     -0.05929917	      0.88284442	     -0.00023143	     -0.21388702	     -0.00000000	      0.00000003	     38.61307776
      0.21681637	     -0.05146453	     -0.00038740	     -0.19339484	     -0.05927942	      0.88285126	     -0.00023153	     -0.21378122	     -0.00000000	      0.00000003	     39.44807878
      0.21791201	     -0.05120930	     -0.00038748	     -0.19313913	     -0.05926472	      0.88285630	     -0.00023160	     -0.21370350	     -0.00000000	      0.00000003	     40.09120684
      0.21900764	     -0.05096228	     -0.00038555	     -0.19289166	     -0.05925007	      0.88286127	     -0.00023168	     -0.21362687	     -0.00000000	      0.00000003	     40.53457956
      0.22054556	     -0.05062694	     -0.00038382	     -0.19255561	     -0.05922958	      0.88286809	     -0.00023179	     -0.21352113	     -0.00000000	      0.00000003	     41.12070960
      0.22191585	     -0.05033686	     -0.00038058	     -0.19226490	     -0.05921142	      0.88287401	     -0.00023190	     -0.21342867	     -0.00000000	      0.00000003	     41.46924502
      0.22328614	     -0.05005480	     -0.00038000	     -0.19198208	     -0.05919335	      0.88287974	     -0.00023201	     -0.21333779	     -0.00000000	      0.00000003	     41.91467110
      0.22438424	     -0.04983421	     -0.00037669	     -0.19176092	     -0.05917893	      0.88288419	     -0.00023210	     -0.21326610	     -0.00000000	      0.00000003	     42.05873399
      0.22548233	     -0.04961918	     -0.00037503	     -0.19154525	     -0.05916458	      0.88288850	     -0.00023220	     -0.21319541	     -0.00000000	      0.00000003	     42.29464948
      0.22695156	     -0.04934029	     -0.00037063	     -0.19126551	     -0.05914549	      0.88289405	     -0.00023233	     -0.21310240	     -0.00000000	      0.00000003	     42.51743735
      0.22842079	     -0.04907038	     -0.00036769	     -0.19099465	     -0.05912653	      0.88289932	     -0.00023247	     -0.21301122	     -0.00000000	      0.00000002	     42.82723828
      0.22946984	     -0.04888250	     -0.00036296	     -0.19080613	     -0.05911308	      0.88290291	     -0.00023257	     -0.21294727	     -0.00000000	      0.00000002	     42.88724438
      0.23051889	     -0.04869944	     -0.00036070	     -0.19062233	     -0.05909970	      0.88290634	     -0.00023268	     -0.21288433	     -0.00000000	      0.00000002	     43.05119260
      0.23206517	     -0.04843788	     -0.00035744	     -0.19035964	     -0.05908012	      0.88291112	     -0.00023284	     -0.21279349	     -0.00000000	      0.00000002	     43.27652092
      0.23334992	     -0.04823036	     -0.00035640	     -0.19015108	     -0.05906398	      0.88291483	     -0.00023298	     -0.21271982	     -0.00000000	      0.00000002	     43.53344496
      0.23463467	     -0.04803054	     -0.00035363	     -0.18995023	     -0.05904797	      0.88291830	     -0.00023313	     -0.21264778	     -0.00000000	      0.00000002	     43.74019579
      0.23591943	     -0.04783620	     -0.00035346	     -0.18975476	     -0.05903209	      0.88292152	     -0.00023329	     -0.21257728	     -0.00000000	      0.00000002	     44.10522928
      0.23720418	     -0.04764726	     -0.00035050	     -0.18956471	     -0.05901635	      0.88292450	     -0.00023344	     -0.21250829	     -0.00000000	      0.00000002	     44.32608058
      0.23829953	     -0.04749108	     -0.00035090	     -0.18940750	     -0.05900304	      0.88292686	     -0.00023358	     -0.21245062	     -0.00000000	      0.00000001	     44.65956080
      0.23939489	     -0.04733930	     -0.00034926	     -0.18925471	     -0.05898983	      0.88292904	     -0.00023373	     -0.21239400	     -0.00000000	      0.00000001	     44.89842537
      0.24077221	     -0.04715454	     -0.00034794	     -0.18906863	     -0.05897338	      0.88293154	     -0.00023392	     -0.21232428	     -0.00000000	      0.00000001	     45.30743135
      0.24214952	     -0.04697585	     -0.00034362	     -0.18888866	     -0.05895711	      0.88293378	     -0.00023411	     -0.21225617	     -0.00000000	      0.00000001	     45.61094332
      0.24321539	     -0.04683829	     -0.00034371	     -0.18875000	     -0.05894464	      0.88293533	     -0.00023427	     -0.21220456	     -0.00000000	      0.00000001	     45.99359831
      0.24428127	     -0.04670605	     -0.00034219	     -0.18861668	     -0.05893227	      0.88293674	     -0.00023442	     -0.21215396	     -0.00000000	      0.00000001	     46.28375670
      0.24569761	     -0.04653507	     -0.00034160	     -0.18844420	     -0.05891603	      0.88293839	     -0.00023464	     -0.21208823	     -0.00000000	      0.00000001	     46.80935209
      0.24711396	     -0.04636757	     -0.00033900	     -0.18827523	     -0.05889998	      0.88293980	     -0.00023487	     -0.21202412	     -0.00000000	      0.00000001	     47.25190799
      0.24810689	     -0.04625278	     -0.00033981	     -0.18815931	     -0.05888886	      0.88294065	     -0.00023503	     -0.21198006	     -0.00000000	      0.00000001	     47.70589580
      0.24909982	     -0.04614044	     -0.00033883	     -0.18804589	     -0.05887784	      0.88294139	     -0.00023520	     -0.21193671	     -0.00000000	      0.00000000	     48.05549191
      0.25062132	     -0.04597511	     -0.00033827	     -0.18787884	     -0.05886116	      0.88294233	     -0.00023546	     -0.21187164	     -0.00000000	      0.00000000	     48.64584496
      0.25186607	     -0.04584914	     -0.00033675	     -0.18775147	     -0.05884771	      0.88294293	     -0.00023568	     -0.21181968	     -0.00000000	      0.00000000	     49.01583738
      0.25311081	     -0.04573417	     -0.00033703	     -0.18763503	     -0.05883443	      0.88294339	     -0.00023590	     -0.21176899	     -0.00000000	      0.00000000	     49.48547500
      0.25435556	     -0.04563136	     -0.00033506	     -0.18753079	     -0.05882132	      0.88294372	     -0.00023614	     -0.21171972	     -0.00000000	      0.00000000	     49.75357906
      0.25560030	     -0.04554243	     -0.00033619	     -0.18744034	     -0.05880839	      0.88294393	     -0.00023637	     -0.21167201	     -0.00000000	      0.00000000	     50.22497855
      0.25663885	     -0.04547984	     -0.00033429	     -0.18737654	     -0.05879774	      0.88294401	     -0.00023657	     -0.21163353	     -0.00000000	      0.00000000	     50.33096297
      0.25767740	     -0.04542924	     -0.00033436	     -0.18732468	     -0.05878722	      0.88294402	     -0.00023678	     -0.21159635	     -0.00000000	     -0.00000000	     50.56938965
      0.25903500	     -0.04538278	     -0.00033293	     -0.18727659	     -0.05877365	      0.88294393	     -0.00023705	     -0.21154993	     -0.00000000	     -0.00000000	     50.70118750
      0.26039260	     -0.04535957	     -0.00033447	     -0.18725166	     -0.05876031	      0.88294372	     -0.00023733	     -0.21150623	     -0.00000000	     -0.00000000	     50.91856132
      0.26142289	     -0.04536007	     -0.00033388	     -0.18725091	     -0.05875032	      0.88294348	     -0.00023755	     -0.21147508	     -0.00000000	     -0.00000000	     50.78308798
      0.26245319	     -0.04537645	     -0.00033422	     -0.18726601	     -0.05874046	      0.88294317	     -0.00023777	     -0.21144580	     -0.00000000	     -0.00000000	     50.77333048
      0.26385190	     -0.04542361	     -0.00033319	     -0.18731148	     -0.05872728	      0.88294265	     -0.00023808	     -0.21140923	     -0.00000000	     -0.00000000	     50.55093058
      0.26525061	     -0.04549655	     -0.00033355	     -0.18738270	     -0.05871433	      0.88294201	     -0.00023839	     -0.21137650	     -0.00000000	     -0.00000000	     50.50055605
      0.26622538	     -0.04556098	     -0.00033214	     -0.18744600	     -0.05870543	      0.88294149	     -0.00023861	     -0.21135605	     -0.00000000	     -0.00000000	     50.12382125
      0.26720016	     -0.04563663	     -0.00033365	     -0.18752044	     -0.05869664	      0.88294091	     -0.00023884	     -0.21133756	     -0.00000000	     -0.00000000	     49.93521693
      0.26870113	     -0.04576929	     -0.00033508	     -0.18765130	     -0.05868332	      0.88293989	     -0.00023919	     -0.21131276	     -0.00000000	     -0.00000001	     49.50085928
      0.26995972	     -0.04589143	     -0.00033622	     -0.18777196	     -0.05867234	      0.88293891	     -0.00023949	     -0.21129519	     -0.00000000	     -0.00000001	     49.22052965
      0.27121832	     -0.04602358	     -0.00033526	     -0.18790271	     -0.05866154	      0.88293781	     -0.00023980	     -0.21128034	     -0.00000000	     -0.00000001	     48.66995409
      0.27247692	     -0.04616357	     -0.00033679	     -0.18804127	     -0.05865090	      0.88293660	     -0.00024011	     -0.21126801	     -0.00000000	     -0.00000001	     48.38460399
      0.27356104	     -0.04628974	     -0.00033563	     -0.18816629	     -0.05864187	      0.88293546	     -0.00024038	     -0.21125925	     -0.00000000	     -0.00000001	     47.78360098
      0.27464516	     -0.04642047	     -0.00033649	     -0.18829585	     -0.05863296	      0.88293423	     -0.00024065	     -0.21125207	     -0.00000000	     -0.00000001	     47.39982984
      0.27597202	     -0.04658674	     -0.00033650	     -0.18846074	     -0.05862221	      0.88293261	     -0.00024099	     -0.21124527	     -0.00000000	     -0.00000001	     46.72495592
      0.27729888	     -0.04675832	     -0.00033850	     -0.18863092	     -0.05861163	      0.88293085	     -0.00024134	     -0.21124048	     -0.00000000	     -0.00000001	     46.26144423
      0.27839557	     -0.04690429	     -0.00033829	     -0.18877580	     -0.05860302	      0.88292930	     -0.00024163	     -0.21123791	     -0.00000000	     -0.00000001	     45.57443756
      0.27949226	     -0.04705296	     -0.00033997	     -0.18892335	     -0.05859452	      0.88292766	     -0.00024193	     -0.21123651	     -0.00000000	     -0.00000001	     45.11728412
      0.28083854	     -0.04723900	     -0.00034068	     -0.18910809	     -0.05858424	      0.88292552	     -0.00024229	     -0.21123626	     -0.00000000	     -0.00000001	     44.37531436
      0.28218483	     -0.04742815	     -0.00034342	     -0.18929591	     -0.05857412	      0.88292325	     -0.00024266	     -0.21123752	     -0.00000000	     -0.00000001	     43.89042457
      0.28326539	     -0.04758210	     -0.00034344	     -0.18944887	     -0.05856611	      0.88292134	     -0.00024296	     -0.21123954	     -0.00000000	     -0.00000001	     43.20279419
      0.28434595	     -0.04773734	     -0.00034492	     -0.18960312	     -0.05855820	      0.88291934	     -0.00024326	     -0.21124239	     -0.00000000	     -0.00000001	     42.76124797
      0.28573785	     -0.04793908	     -0.00034571	     -0.18980363	     -0.05854816	      0.88291667	     -0.00024365	     -0.21124718	     -0.00000000	     -0.00000001	     42.05253623
      0.28712975	     -0.04814209	     -0.00034842	     -0.19000540	     -0.05853828	      0.88291387	     -0.00024405	     -0.21125315	     -0.00000000	     -0.00000001	     41.60763503
      0.28819388	     -0.04829789	     -0.00034817	     -0.19016033	     -0.05853082	      0.88291166	     -0.00024436	     -0.21125843	     -0.00000000	     -0.00000001	     40.97778927
      0.28925802	     -0.04845365	     -0.00034930	     -0.19031522	     -0.05852346	      0.88290938	     -0.00024466	     -0.21126430	     -0.00000000	     -0.00000001	     40.59613090
      0.29070199	     -0.04866614	     -0.00034987	     -0.19052658	     -0.05851360	      0.88290619	     -0.00024508	     -0.21127314	     -0.00000000	     -0.00000002	     39.95152720
      0.29214596	     -0.04888030	     -0.00035318	     -0.19073957	     -0.05850389	      0.88290291	     -0.00024550	     -0.21128289	     -0.00000000	     -0.00000002	     39.59465366
      0.29318404	     -0.04903477	     -0.00035366	     -0.19089328	     -0.05849701	      0.88290049	     -0.00024581	     -0.21129041	     -0.00000000	     -0.00000002	     39.02022944
      0.29422212	     -0.04918858	     -0.00035584	     -0.19104631	     -0.05849019	      0.88289802	     -0.00024611	     -0.21129830	     -0.00000000	     -0.00000002	     38.69410622
      0.29574397	     -0.04941295	     -0.00035808	     -0.19126959	     -0.05848033	      0.88289434	     -0.00024656	     -0.21131045	     -0.00000000	     -0.00000002	     38.09844297
      0.29704036	     -0.04960262	     -0.00036111	     -0.19145834	     -0.05847205	      0.88289114	     -0.00024694	     -0.21132128	     -0.00000000	     -0.00000002	     37.75073956
      0.29833675	     -0.04979100	     -0.00036241	     -0.19164587	     -0.05846387	      0.88288789	     -0.00024732	     -0.21133248	     -0.00000000	     -0.00000002	     37.17435253
      0.29963314	     -0.04997753	     -0.00036530	     -0.19183155	     -0.05845579	      0.88288460	     -0.00024770	     -0.21134399	     -0.00000000	     -0.00000002	     36.91339277
      0.30092953	     -0.05016248	     -0.00036529	     -0.19201576	     -0.05844781	      0.88288127	     -0.00024808	     -0.21135574	     -0.00000000	     -0.00000002	     36.26531903
      0.30203138	     -0.05031796	     -0.00036800	     -0.19217055	     -0.05844110	      0.88287842	     -0.00024840	     -0.21136588	     -0.00000000	     -0.00000002	     36.06598900
      0.30313324	     -0.05047217	     -0.00036883	     -0.19232415	     -0.05843445	      0.88287555	     -0.00024872	     -0.21137613	     -0.00000000	     -0.00000002	     35.62438400
      0.30455377	     -0.05066911	     -0.00037130	     -0.19252029	     -0.05842597	      0.88287183	     -0.00024913	     -0.21138947	     -0.00000000	     -0.00000002	     35.23419893
      0.30597431	     -0.05086521	     -0.00037234	     -0.19271567	     -0.05841758	      0.88286809	     -0.00024954	     -0.21140286	     -0.00000000	     -0.00000002	     34.63001303
      0.30710405	     -0.05101866	     -0.00037508	     -0.19286852	     -0.05841098	      0.88286512	     -0.00024986	     -0.21141352	     -0.00000000	     -0.00000002	     34.42093647
      0.30823379	     -0.05117045	     -0.00037606	     -0.19301977	     -0.05840444	      0.88286214	     -0.00025018	     -0.21142415	     -0.00000000	     -0.00000002	     33.98560637
      0.30966915	     -0.05136054	     -0.00037860	     -0.19320917	     -0.05839621	      0.88285837	     -0.00025059	     -0.21143758	     -0.00000000	     -0.00000002	     33.61892918
      0.31110451	     -0.05154784	     -0.00037923	     -0.19339588	     -0.05838806	      0.88285460	     -0.00025098	     -0.21145089	     -0.00000000	     -0.00000002	     33.01674462
      0.31220639	     -0.05168995	     -0.00038225	     -0.19353748	     -0.05838186	      0.88285173	     -0.00025129	     -0.21146100	     -0.00000000	     -0.00000002	     32.83345479
      0.31330826	     -0.05183044	     -0.00038358	     -0.19367752	     -0.05837570	      0.88284887	     -0.00025158	     -0.21147101	     -0.00000000	     -0.00000002	     32.43859014
      0.31480554	     -0.05201828	     -0.00038646	     -0.19386475	     -0.05836741	      0.88284500	     -0.00025198	     -0.21148441	     -0.00000000	     -0.00000002	     32.06166636
      0.31630282	     -0.05220277	     -0.00038745	     -0.19404872	     -0.05835919	      0.88284118	     -0.00025238	     -0.21149754	     -0.00000000	     -0.00000002	     31.47107938
      0.31738108	     -0.05233321	     -0.00039033	     -0.19417874	     -0.05835331	      0.88283845	     -0.00025266	     -0.21150682	     -0.00000000	     -0.00000002	     31.31085192
      0.31845934	     -0.05246181	     -0.00039161	     -0.19430699	     -0.05834747	      0.88283574	     -0.00025293	     -0.21151592	     -0.00000000	     -0.00000002	     30.95485525
      0.32003250	     -0.05264553	     -0.00039508	     -0.19449017	     -0.05833902	      0.88283184	     -0.00025332	     -0.21152888	     -0.00000000	     -0.00000002	     30.57497576
      0.32136618	     -0.05279753	     -0.00039673	     -0.19464178	     -0.05833190	      0.88282858	     -0.00025365	     -0.21153954	     -0.00000000	     -0.00000002	     30.11208946
      0.32269986	     -0.05294483	     -0.00039938	     -0.19478868	     -0.05832482	      0.88282537	     -0.00025397	     -0.21154987	     -0.00000000	     -0.00000002	     29.89053886
      0.32403354	     -0.05308920	     -0.00039982	     -0.19493273	     -0.05831779	      0.88282220	     -0.00025428	     -0.21155989	     -0.00000000	     -0.00000002	     29.38181425
      0.32536723	     -0.05322939	     -0.00040288	     -0.19507255	     -0.05831080	      0.88281908	     -0.00025459	     -0.21156959	     -0.00000000	     -0.00000002	     29.26222861
      0.32654513	     -0.05335001	     -0.00040303	     -0.19519293	     -0.05830466	      0.88281637	     -0.00025485	     -0.21157788	     -0.00000000	     -0.00000002	     28.78674477
      0.32772304	     -0.05346702	     -0.00040505	     -0.19530967	     -0.05829854	      0.88281370	     -0.00025510	     -0.21158590	     -0.00000000	     -0.00000002	     28.60957791
      0.32914385	     -0.05360369	     -0.00040600	     -0.19544607	     -0.05829120	      0.88281053	     -0.00025540	     -0.21159521	     -0.00000000	     -0.00000002	     28.18777009
      0.33056465	     -0.05373506	     -0.00040868	     -0.19557714	     -0.05828389	      0.88280743	     -0.00025569	     -0.21160411	     -0.00000000	     -0.00000001	     28.07530150
      0.33176647	     -0.05384267	     -0.00040884	     -0.19568457	     -0.05827773	      0.88280485	     -0.00025593	     -0.21161134	     -0.00000000	     -0.00000001	     27.61779043
      0.33296829	     -0.05394708	     -0.00041082	     -0.19578876	     -0.05827159	      0.88280232	     -0.00025616	     -0.21161830	     -0.00000000	     -0.00000001	     27.48949415
      0.33417011	     -0.05404891	     -0.00041173	     -0.19589042	     -0.05826548	      0.88279983	     -0.00025639	     -0.21162504	     -0.00000000	     -0.00000001	     27.17295148
      0.33580575	     -0.05418338	     -0.00041420	     -0.19602463	     -0.05825718	      0.88279652	     -0.00025668	     -0.21163391	     -0.00000000	     -0.00000001	     27.00075981
      0.33703866	     -0.05428263	     -0.00041455	     -0.19612375	     -0.05825095	      0.88279409	     -0.00025690	     -0.21164043	     -0.00000000	     -0.00000001	     26.56485750
      0.33827157	     -0.05438092	     -0.00041659	     -0.19622187	     -0.05824473	      0.88279170	     -0.00025710	     -0.21164689	     -0.00000000	     -0.00000001	     26.46821792
      0.33950447	     -0.05447941	     -0.00041758	     -0.19632022	     -0.05823853	      0.88278936	     -0.00025730	     -0.21165338	     -0.00000000	     -0.00000001	     26.14180485
      0.34112092	     -0.05460875	     -0.00042021	     -0.19644936	     -0.05823042	      0.88278636	     -0.00025754	     -0.21166210	     -0.00000000	     -0.00000001	     26.03656332
      0.34234119	     -0.05470616	     -0.00042046	     -0.19654669	     -0.05822431	      0.88278415	     -0.00025772	     -0.21166893	     -0.00000000	     -0.00000001	     25.58599687
      0.34356146	     -0.05480210	     -0.00042226	     -0.19664251	     -0.05821820	      0.88278198	     -0.00025789	     -0.21167602	     -0.00000000	     -0.00000001	     25.52724590
      0.34504447	     -0.05491525	     -0.00042287	     -0.19675558	     -0.05821080	      0.88277940	     -0.00025808	     -0.21168496	     -0.00000000	     -0.00000001	     25.12585978
      0.34652747	     -0.05502220	     -0.00042550	     -0.19686241	     -0.05820341	      0.88277688	     -0.00025826	     -0.21169421	     -0.00000000	     -0.00000001	     25.27822825
      0.34764497	     -0.05509772	     -0.00042484	     -0.19693793	     -0.05819785	      0.88277501	     -0.00025838	     -0.21170130	     -0.00000000	     -0.00000001	     24.77449874
      0.34876247	     -0.05516773	     -0.00042567	     -0.19700791	     -0.05819228	      0.88277318	     -0.00025850	     -0.21170841	     -0.00000000	     -0.00000001	     24.70741424
      0.35036888	     -0.05525876	     -0.00042543	     -0.19709895	     -0.05818429	      0.88277060	     -0.00025865	     -0.21171852	     -0.00000000	     -0.00000001	     24.36991916
      0.35175988	     -0.05532903	     -0.00042602	     -0.19716922	     -0.05817738	      0.88276841	     -0.00025878	     -0.21172706	     -0.00000000	     -0.00000001	     24.34357749
      0.35315088	     -0.05539260	     -0.00042464	     -0.19723287	     -0.05817046	      0.88276627	     -0.00025889	     -0.21173531	     -0.00000000	     -0.00000001	     23.90538614
      0.35454187	     -0.05545015	     -0.00042554	     -0.19729044	     -0.05816354	      0.88276417	     -0.00025898	     -0.21174326	     -0.00000000	     -0.00000001	     24.02528898
      0.35575704	     -0.05549586	     -0.00042382	     -0.19733624	     -0.05815750	      0.88276238	     -0.00025906	     -0.21174995	     -0.00000000	     -0.00000001	     23.58063497
      0.35697221	     -0.05553789	     -0.00042400	     -0.19737832	     -0.05815145	      0.88276061	     -0.00025913	     -0.21175640	     -0.00000000	     -0.00000001	     23.56794598
      0.35818738	     -0.05557664	     -0.00042315	     -0.19741715	     -0.05814540	      0.88275888	     -0.00025918	     -0.21176261	     -0.00000000	     -0.00000001	     23.34357744
      0.35988038	     -0.05562537	     -0.00042328	     -0.19746596	     -0.05813697	      0.88275653	     -0.00025925	     -0.21177088	     -0.00000000	     -0.00000001	     23.31255437
      0.36113281	     -0.05565792	     -0.00042196	     -0.19749862	     -0.05813072	      0.88275483	     -0.00025929	     -0.21177672	     -0.00000000	     -0.00000001	     23.00123531
      0.36238523	     -0.05568769	     -0.00042235	     -0.19752846	     -0.05812447	      0.88275317	     -0.00025932	     -0.21178231	     -0.00000000	     -0.00000001	     23.01976884
      0.36363766	     -0.05571509	     -0.00042174	     -0.19755596	     -0.05811822	      0.88275154	     -0.00025934	     -0.21178767	     -0.00000000	     -0.00000001	     22.84663202
      0.36529003	     -0.05574768	     -0.00042247	     -0.19758864	     -0.05810996	      0.88274946	     -0.00025936	     -0.21179440	     -0.00000000	     -0.00000001	     22.89705605
      0.36651737	     -0.05576942	     -0.00042145	     -0.19761049	     -0.05810381	      0.88274795	     -0.00025936	     -0.21179916	     -0.00000000	     -0.00000001	     22.64992452
      0.36774470	     -0.05578924	     -0.00042217	     -0.19763039	     -0.05809766	      0.88274648	     -0.00025935	     -0.21180371	     -0.00000000	     -0.00000001	     22.69397124
      0.36926102	     -0.05581141	     -0.00042172	     -0.19765270	     -0.05809006	      0.88274471	     -0.00025933	     -0.21180907	     -0.00000000	     -0.00000001	     22.52689893
      0.37061359	     -0.05582889	     -0.00042304	     -0.19767025	     -0.05808326	      0.88274317	     -0.00025931	     -0.21181362	     -0.00000000	     -0.00000001	     22.64948683
      0.37196616	     -0.05584444	     -0.00042229	     -0.19768594	     -0.05807646	      0.88274168	     -0.00025927	     -0.21181795	     -0.00000000	     -0.00000001	     22.44477627
      0.37331872	     -0.05585833	     -0.00042392	     -0.19769991	     -0.05806965	      0.88274023	     -0.00025923	     -0.21182208	     -0.00000000	     -0.00000001	     22.60092029
      0.37467129	     -0.05587088	     -0.00042308	     -0.19771260	     -0.05806282	      0.88273883	     -0.00025917	     -0.21182604	     -0.00000000	     -0.00000001	     22.38288609
      0.37602386	     -0.05588198	     -0.00042499	     -0.19772378	     -0.05805599	      0.88273746	     -0.00025911	     -0.21182984	     -0.00000000	     -0.00000001	     22.57172204
      0.37737643	     -0.05589183	     -0.00042390	     -0.19773379	     -0.05804915	      0.88273614	     -0.00025904	     -0.21183351	     -0.00000000	     -0.00000001	     22.33189212
      0.37872900	     -0.05590035	     -0.00042598	     -0.19774238	     -0.05804229	      0.88273485	     -0.00025896	     -0.21183707	     -0.00000000	     -0.00000001	     22.55291184
      0.37993536	     -0.05590685	     -0.00042497	     -0.19774904	     -0.05803617	      0.88273374	     -0.00025888	     -0.21184015	     -0.00000000	     -0.00000001	     22.34462078
      0.38114172	     -0.05591233	     -0.00042590	     -0.19775461	     -0.05803004	      0.88273266	     -0.00025880	     -0.21184316	     -0.00000000	     -0.00000001	     22.41954145
      0.38261314	     -0.05591773	     -0.00042552	     -0.19776018	     -0.05802256	      0.88273138	     -0.00025869	     -0.21184676	     -0.00000000	     -0.00000001	     22.31924406
      0.38408457	     -0.05592188	     -0.00042686	     -0.19776444	     -0.05801506	      0.88273015	     -0.00025857	     -0.21185027	     -0.00000000	     -0.00000001	     22.46159635
      0.38531327	     -0.05592456	     -0.00042574	     -0.19776728	     -0.05800879	      0.88272916	     -0.00025846	     -0.21185316	     -0.00000000	     -0.00000001	     22.28479098
      0.38654198	     -0.05592627	     -0.00042655	     -0.19776910	     -0.05800251	      0.88272819	     -0.00025835	     -0.21185603	     -0.00000000	     -0.00000001	     22.35469229
      0.38801863	     -0.05592808	     -0.00042606	     -0.19777108	     -0.05799495	      0.88272707	     -0.00025821	     -0.21185949	     -0.00000000	     -0.00000001	     22.25026576
      0.38949528	     -0.05592958	     -0.00042765	     -0.19777269	     -0.05798738	      0.88272600	     -0.00025806	     -0.21186298	     -0.00000000	     -0.00000000	     22.41092970
      0.39068182	     -0.05593056	     -0.00042662	     -0.19777382	     -0.05798129	      0.88272516	     -0.00025793	     -0.21186582	     -0.00000000	     -0.00000000	     22.24016502
      0.39186836	     -0.05593131	     -0.00042743	     -0.19777468	     -0.05797519	      0.88272436	     -0.00025780	     -0.21186871	     -0.00000000	     -0.00000000	     22.30174300
      0.39339936	     -0.05593183	     -0.00042719	     -0.19777536	     -0.05796731	      0.88272336	     -0.00025763	     -0.21187249	     -0.00000000	     -0.00000000	     22.23471120
      0.39493036	     -0.05593185	     -0.00042893	     -0.19777550	     -0.05795942	      0.88272240	     -0.00025745	     -0.21187634	     -0.00000000	     -0.00000000	     22.40623159
      0.39608107	     -0.05593132	     -0.00042788	     -0.19777512	     -0.05795348	      0.88272171	     -0.00025731	     -0.21187928	     -0.00000000	     -0.00000000	     22.25334029
      0.39723178	     -0.05593028	     -0.00042846	     -0.19777419	     -0.05794754	      0.88272105	     -0.00025717	     -0.21188225	     -0.00000000	     -0.00000000	     22.30963969
      0.39882838	     -0.05592879	     -0.00042809	     -0.19777288	     -0.05793928	      0.88272017	     -0.00025697	     -0.21188640	     -0.00000000	     -0.00000000	     22.26716417
      0.40042498	     -0.05592686	     -0.00043052	     -0.19777104	     -0.05793101	      0.88271934	     -0.00025677	     -0.21189070	     -0.00000000	     -0.00000000	     22.45242729
      0.40152024	     -0.05592791	     -0.00043001	     -0.19777222	     -0.05792533	      0.88271880	     -0.00025662	     -0.21189381	     -0.00000000	     -0.00000000	     22.28655515
      0.40261550	     -0.05592940	     -0.00043116	     -0.19777379	     -0.05791965	      0.88271829	     -0.00025648	     -0.21189708	     -0.00000000	     -0.00000000	     22.32608398
      0.40432742	     -0.05593098	     -0.00043119	     -0.19777555	     -0.05791076	      0.88271753	     -0.00025626	     -0.21190250	     -0.00000000	     -0.00000000	     22.30805272
      0.40572974	     -0.05593274	     -0.00043215	     -0.19777742	     -0.05790348	      0.88271695	     -0.00025608	     -0.21190719	     -0.00000000	     -0.00000000	     22.39107873
      0.40713207	     -0.05593409	     -0.00043129	     -0.19777893	     -0.05789618	      0.88271641	     -0.00025589	     -0.21191210	     -0.00000000	     -0.00000000	     22.32315097
      0.40853439	     -0.05593641	     -0.00043267	     -0.19778136	     -0.05788888	      0.88271591	     -0.00025571	     -0.21191718	     -0.00000000	     -0.00000000	     22.46868200
      0.40977646	     -0.05593886	     -0.00043131	     -0.19778397	     -0.05788242	      0.88271550	     -0.00025555	     -0.21192184	     -0.00000000	     -0.00000000	     22.36108038
      0.41101854	     -0.05594186	     -0.00043208	     -0.19778708	     -0.05787594	      0.88271512	     -0.00025540	     -0.21192665	     -0.00000000	     -0.00000000	     22.44105880
      0.41226061	     -0.05594399	     -0.00043147	     -0.19778936	     -0.05786947	      0.88271477	     -0.00025524	     -0.21193158	     -0.00000000	     -0.00000000	     22.41988745
      0.41388590	     -0.05594500	     -0.00043219	     -0.19779051	     -0.05786099	      0.88271436	     -0.00025504	     -0.21193813	     -0.00000000	     -0.00000000	     22.54178062
      0.41514953	     -0.05594331	     -0.00043107	     -0.19778899	     -0.05785439	      0.88271408	     -0.00025490	     -0.21194322	     -0.00000000	     -0.00000000	     22.49047738
      0.41641316	     -0.05593986	     -0.00043189	     -0.19778566	     -0.05784779	      0.88271383	     -0.00025475	     -0.21194825	     -0.00000000	     -0.00000000	     22.59684201
      0.41767679	     -0.05593432	     -0.00043148	     -0.19778027	     -0.05784118	      0.88271362	     -0.00025461	     -0.21195315	     -0.00000000	     -0.00000000	     22.60461936
      0.41928564	     -0.05592479	     -0.00043263	     -0.19777088	     -0.05783277	      0.88271339	     -0.00025445	     -0.21195914	     -0.00000000	     -0.00000000	     22.74622481
      0.42052581	     -0.05591499	     -0.00043170	     -0.19776124	     -0.05782628	      0.88271325	     -0.00025432	     -0.21196352	     -0.00000000	     -0.00000000	     22.72356493
      0.42176598	     -0.05590324	     -0.00043259	     -0.19774960	     -0.05781978	      0.88271315	     -0.00025421	     -0.21196764	     -0.00000000	     -0.00000000	     22.83326690
      0.42325760	     -0.05588581	     -0.00043210	     -0.19773234	     -0.05781197	      0.88271307	     -0.00025408	     -0.21197220	     -0.00000000	     -0.00000000	     22.88262601
      0.42474921	     -0.05586539	     -0.00043422	     -0.19771202	     -0.05780415	      0.88271304	     -0.00025396	     -0.21197622	     -0.00000000	     -0.00000000	     23.08720183
      0.42587794	     -0.05584645	     -0.00043319	     -0.19769323	     -0.05779823	      0.88271306	     -0.00025388	     -0.21197887	     -0.00000000	      0.00000000	     23.09758067
      0.42700668	     -0.05582474	     -0.00043424	     -0.19767161	     -0.05779231	      0.88271310	     -0.00025380	     -0.21198109	     -0.00000000	      0.00000000	     23.22332016
      0.42861811	     -0.05578813	     -0.00043495	     -0.19763515	     -0.05778386	      0.88271322	     -0.00025371	     -0.21198345	     -0.00000000	      0.00000000	     23.37813698
      0.43000625	     -0.05575153	     -0.00043698	     -0.19759863	     -0.05777657	      0.88271338	     -0.00025364	     -0.21198462	     -0.00000000	      0.00000000	     23.55801937
      0.43139438	     -0.05571105	     -0.00043723	     -0.19755828	     -0.05776929	      0.88271359	     -0.00025358	     -0.21198493	     -0.00000000	      0.00000000	     23.68918397
      0.43278252	     -0.05566742	     -0.00043992	     -0.19751469	     -0.05776201	      0.88271386	     -0.00025354	     -0.21198435	     -0.00000000	      0.00000000	     23.87277720
      0.43400740	     -0.05562638	     -0.00043963	     -0.19747377	     -0.05775558	      0.88271415	     -0.00025351	     -0.21198310	     -0.00000000	      0.00000000	     23.98453965
      0.43523228	     -0.05558444	     -0.00044142	     -0.19743188	     -0.05774916	      0.88271448	     -0.00025349	     -0.21198117	     -0.00000000	      0.00000000	     24.12474174
      0.43645716	     -0.05554229	     -0.00044198	     -0.19738980	     -0.05774274	      0.88271487	     -0.00025348	     -0.21197859	     -0.00000000	      0.00000000	     24.25221164
      0.43809382	     -0.05548618	     -0.00044396	     -0.19733374	     -0.05773418	      0.88271546	     -0.00025348	     -0.21197420	     -0.00000000	      0.00000000	     24.42597880
      0.43933994	     -0.05544299	     -0.00044354	     -0.19729063	     -0.05772766	      0.88271597	     -0.00025350	     -0.21197019	     -0.00000000	      0.00000000	     24.55349732
      0.44058605	     -0.05540005	     -0.00044479	     -0.19724772	     -0.05772115	      0.88271654	     -0.00025352	     -0.21196562	     -0.00000000	      0.00000000	     24.67379552
      0.44183216	     -0.05535757	     -0.00044472	     -0.19720530	     -0.05771465	      0.88271716	     -0.00025356	     -0.21196052	     -0.00000000	      0.00000000	     24.79717945
      0.44344688	     -0.05530407	     -0.00044641	     -0.19715181	     -0.05770625	      0.88271805	     -0.00025363	     -0.21195320	     -0.00000000	      0.00000000	     24.94595001
      0.44466514	     -0.05526676	     -0.00044621	     -0.19711454	     -0.05769991	      0.88271877	     -0.00025369	     -0.21194725	     -0.00000000	      0.00000000	     25.05009810
      0.44588340	     -0.05523334	     -0.00044807	     -0.19708109	     -0.05769359	      0.88271954	     -0.00025376	     -0.21194102	     -0.00000000	      0.00000000	     25.13097117
      0.44737317	     -0.05519563	     -0.00044882	     -0.19704339	     -0.05768587	      0.88272055	     -0.00025387	     -0.21193313	     -0.00000000	      0.00000000	     25.25270282
      0.44870441	     -0.05516366	     -0.00045126	     -0.19701137	     -0.05767898	      0.88272152	     -0.00025397	     -0.21192584	     -0.00000000	      0.00000001	     25.33522705
      0.45003565	     -0.05513211	     -0.00045136	     -0.19697983	     -0.05767211	      0.88272253	     -0.00025410	     -0.21191830	     -0.00000000	      0.00000001	     25.44094419
      0.45136689	     -0.05510100	     -0.00045384	     -0.19694866	     -0.05766525	      0.88272359	     -0.00025423	     -0.21191050	     -0.00000000	      0.00000001	     25.52181590
      0.45269813	     -0.05506961	     -0.00045359	     -0.19691728	     -0.05765841	      0.88272470	     -0.00025438	     -0.21190241	     -0.00000000	      0.00000001	     25.61449057
      0.45402937	     -0.05503943	     -0.00045603	     -0.19688702	     -0.05765158	      0.88272585	     -0.00025454	     -0.21189403	     -0.00000000	      0.00000001	     25.67665572
      0.45536061	     -0.05501113	     -0.00045552	     -0.19685873	     -0.05764477	      0.88272704	     -0.00025472	     -0.21188539	     -0.00000000	      0.00000001	     25.74467809
      0.45669185	     -0.05498505	     -0.00045842	     -0.19683256	     -0.05763797	      0.88272827	     -0.00025491	     -0.21187655	     -0.00000000	      0.00000001	     25.80533626
      0.45802309	     -0.05496041	     -0.00045783	     -0.19680791	     -0.05763118	      0.88272953	     -0.00025511	     -0.21186755	     -0.00000000	      0.00000001	     25.85891440
      0.45920433	     -0.05493908	     -0.00046019	     -0.19678650	     -0.05762518	      0.88273067	     -0.00025530	     -0.21185942	     -0.00000000	      0.00000001	     25.89759202
      0.46038558	     -0.05491777	     -0.00046030	     -0.19676517	     -0.05761919	      0.88273184	     -0.00025550	     -0.21185116	     -0.00000000	      0.00000001	     25.93579734
      0.46184020	     -0.05489193	     -0.00046184	     -0.19673925	     -0.05761183	      0.88273330	     -0.00025576	     -0.21184077	     -0.00000000	      0.00000001	     25.99567391
      0.46329481	     -0.05486502	     -0.00046122	     -0.19671233	     -0.05760449	      0.88273478	     -0.00025604	     -0.21183014	     -0.00000000	      0.00000001	     26.04924632
      0.46449435	     -0.05484109	     -0.00046272	     -0.19668832	     -0.05759845	      0.88273602	     -0.00025628	     -0.21182114	     -0.00000000	      0.00000001	     26.10632606
      0.46569389	     -0.05481510	     -0.00046199	     -0.19666232	     -0.05759243	      0.88273728	     -0.00025653	     -0.21181187	     -0.00000000	      0.00000001	     26.14766260
      0.46715631	     -0.05478224	     -0.00046252	     -0.19662940	     -0.05758510	      0.88273882	     -0.00025685	     -0.21180017	     -0.00000000	      0.00000001	     26.21945837
      0.46861873	     -0.05474998	     -0.00046111	     -0.19659713	     -0.05757780	      0.88274037	     -0.00025718	     -0.21178807	     -0.00000000	      0.00000001	     26.26771708
      0.46977159	     -0.05472467	     -0.00046253	     -0.19657173	     -0.05757206	      0.88274159	     -0.00025746	     -0.21177829	     -0.00000000	      0.00000001	     26.32797773
      0.47092445	     -0.05469895	     -0.00046203	     -0.19654597	     -0.05756634	      0.88274283	     -0.00025774	     -0.21176830	     -0.00000000	      0.00000001	     26.36799190
      0.47244647	     -0.05466512	     -0.00046261	     -0.19651205	     -0.05755880	      0.88274446	     -0.00025813	     -0.21175480	     -0.00000000	      0.00000001	     26.44513033
      0.47396849	     -0.05463154	     -0.00046109	     -0.19647844	     -0.05755129	      0.88274609	     -0.00025854	     -0.21174097	     -0.00000000	      0.00000001	     26.50184245
      0.47507925	     -0.05460739	     -0.00046233	     -0.19645419	     -0.05754583	      0.88274728	     -0.00025885	     -0.21173069	     -0.00000000	      0.00000001	     26.56038160
      0.47619000	     -0.05458265	     -0.00046158	     -0.19642941	     -0.05754038	      0.88274848	     -0.00025916	     -0.21172026	     -0.00000000	      0.00000001	     26.60518568
      0.47778929	     -0.05454576	     -0.00046139	     -0.19639242	     -0.05753256	      0.88275019	     -0.00025963	     -0.21170492	     -0.00000000	      0.00000001	     26.70722463
      0.47914805	     -0.05451315	     -0.00045983	     -0.19635977	     -0.05752595	      0.88275164	     -0.00026004	     -0.21169159	     -0.00000000	      0.00000001	     26.77317192
      0.48050681	     -0.05447990	     -0.00045979	     -0.19632643	     -0.05751935	      0.88275309	     -0.00026047	     -0.21167795	     -0.00000000	      0.00000001	     26.86867773
      0.48186556	     -0.05444683	     -0.00045733	     -0.19629334	     -0.05751278	      0.88275453	     -0.00026090	     -0.21166402	     -0.00000000	      0.00000001	     26.92522242
      0.48322432	     -0.05441313	     -0.00045778	     -0.19625952	     -0.05750623	      0.88275596	     -0.00026135	     -0.21164983	     -0.00000000	      0.00000001	     27.05727285
      0.48439293	     -0.05438258	     -0.00045536	     -0.19622896	     -0.05750062	      0.88275719	     -0.00026175	     -0.21163738	     -0.00000000	      0.00000001	     27.09960477
      0.48556154	     -0.05435121	     -0.00045504	     -0.19619750	     -0.05749503	      0.88275841	     -0.00026215	     -0.21162472	     -0.00000000	      0.00000001	     27.19239649
      0.48702537	     -0.05431013	     -0.00045290	     -0.19615637	     -0.05748805	      0.88275993	     -0.00026267	     -0.21160854	     -0.00000000	      0.00000001	     27.28467784
      0.48848921	     -0.05426597	     -0.00045220	     -0.19611210	     -0.05748110	      0.88276144	     -0.00026321	     -0.21159195	     -0.00000000	      0.00000001	     27.43504512
      0.48965666	     -0.05422891	     -0.00044905	     -0.19607503	     -0.05747558	      0.88276264	     -0.00026364	     -0.21157839	     -0.00000000	      0.00000001	     27.48182859
      0.49082411	     -0.05419116	     -0.00044773	     -0.19603722	     -0.05747008	      0.88276383	     -0.00026409	     -0.21156453	     -0.00000000	      0.00000001	     27.58729645
      0.49231248	     -0.05414281	     -0.00044472	     -0.19598881	     -0.05746310	      0.88276534	     -0.00026468	     -0.21154646	     -0.00000000	      0.00000001	     27.69159033
      0.49380084	     -0.05409379	     -0.00044382	     -0.19593967	     -0.05745614	      0.88276684	     -0.00026528	     -0.21152798	     -0.00000000	      0.00000001	     27.87522518
      0.49491683	     -0.05405575	     -0.00044062	     -0.19590160	     -0.05745095	      0.88276796	     -0.00026573	     -0.21151385	     -0.00000000	      0.00000001	     27.92585397
      0.49603282	     -0.05401686	     -0.00043931	     -0.19586264	     -0.05744578	      0.88276907	     -0.00026620	     -0.21149947	     -0.00000000	      0.00000001	     28.04455182
      0.49759660	     -0.05396155	     -0.00043640	     -0.19580724	     -0.05743857	      0.88277062	     -0.00026687	     -0.21147892	     -0.00000000	      0.00000001	     28.17957941
      0.49916038	     -0.05390581	     -0.00043526	     -0.19575136	     -0.05743140	      0.88277216	     -0.00026756	     -0.21145791	     -0.00000000	      0.00000001	     28.37849505
      0.50021981	     -0.05386818	     -0.00043174	     -0.19571370	     -0.05742656	      0.88277320	     -0.00026804	     -0.21144346	     -0.00000000	      0.00000001	     28.39575399
      0.50127923	     -0.05383150	     -0.00042983	     -0.19567694	     -0.05742174	      0.88277424	     -0.00026852	     -0.21142885	     -0.00000001	      0.00000001	     28.48277064
      0.50296170	     -0.05377554	     -0.00042570	     -0.19562089	     -0.05741412	      0.88277587	     -0.00026931	     -0.21140540	     -0.00000001	      0.00000001	     28.59630325
      0.50432573	     -0.05373183	     -0.00042335	     -0.19557706	     -0.05740799	      0.88277719	     -0.00026996	     -0.21138623	     -0.00000001	      0.00000001	     28.73730993
      0.50568976	     -0.05369109	     -0.00041949	     -0.19553625	     -0.05740188	      0.88277851	     -0.00027062	     -0.21136697	     -0.00000001	      0.00000001	     28.80247503
      0.50705379	     -0.05365589	     -0.00041826	     -0.19550089	     -0.05739581	      0.88277981	     -0.00027130	     -0.21134774	     -0.00000001	      0.00000001	     28.94495326
      0.50825959	     -0.05363032	     -0.00041482	     -0.19547524	     -0.05739046	      0.88278095	     -0.00027191	     -0.21133088	     -0.00000001	      0.00000001	     28.93652402
      0.50946539	     -0.05360986	     -0.00041349	     -0.19545464	     -0.05738514	      0.88278209	     -0.00027254	     -0.21131426	     -0.00000001	      0.00000001	     29.01753117
      0.51067119	     -0.05359380	     -0.00041092	     -0.19543848	     -0.05737985	      0.88278321	     -0.00027317	     -0.21129793	     -0.00000001	      0.00000001	     29.03974222
      0.51224966	     -0.05357841	     -0.00040909	     -0.19542291	     -0.05737296	      0.88278467	     -0.00027401	     -0.21127705	     -0.00000001	      0.00000001	     29.14906075
      0.51347729	     -0.05357012	     -0.00040591	     -0.19541454	     -0.05736763	      0.88278577	     -0.00027468	     -0.21126121	     -0.00000001	      0.00000001	     29.13330297
      0.51470492	     -0.05356468	     -0.00040455	     -0.19540897	     -0.05736232	      0.88278686	     -0.00027536	     -0.21124572	     -0.00000001	      0.00000001	     29.21311640
      0.51593255	     -0.05356168	     -0.00040196	     -0.19540587	     -0.05735703	      0.88278793	     -0.00027606	     -0.21123055	     -0.00000001	      0.00000001	     29.21895931
      0.51749615	     -0.05356109	     -0.00040028	     -0.19540512	     -0.05735033	      0.88278925	     -0.00027696	     -0.21121167	     -0.00000001	      0.00000001	     29.31784355
      0.51870424	     -0.05356293	     -0.00039724	     -0.19540689	     -0.05734518	      0.88279023	     -0.00027766	     -0.21119741	     -0.00000001	      0.00000001	     29.26860072
      0.51991233	     -0.05356672	     -0.00039605	     -0.19541056	     -0.05734005	      0.88279119	     -0.00027838	     -0.21118341	     -0.00000001	      0.00000001	     29.32692887
      0.52112043	     -0.05357231	     -0.00039378	     -0.19541607	     -0.05733493	      0.88279211	     -0.00027911	     -0.21116967	     -0.00000001	      0.00000001	     29.30948059
      0.52275222	     -0.05358277	     -0.00039221	     -0.19542639	     -0.05732805	      0.88279329	     -0.00028011	     -0.21115149	     -0.00000001	      0.00000000	     29.37819041
      0.52395391	     -0.05359243	     -0.00038943	     -0.19543600	     -0.05732301	      0.88279412	     -0.00028086	     -0.21113838	     -0.00000001	      0.00000000	     29.30072892
      0.52515561	     -0.05360368	     -0.00038842	     -0.19544715	     -0.05731798	      0.88279490	     -0.00028162	     -0.21112549	     -0.00000001	      0.00000000	     29.33823622
      0.52663137	     -0.05361968	     -0.00038569	     -0.19546309	     -0.05731182	      0.88279580	     -0.00028257	     -0.21110996	     -0.00000001	      0.00000000	     29.27473407
      0.52794214	     -0.05363580	     -0.00038511	     -0.19547909	     -0.05730637	      0.88279654	     -0.00028342	     -0.21109644	     -0.00000001	      0.00000000	     29.33839436
      0.52925292	     -0.05365330	     -0.00038199	     -0.19549657	     -0.05730093	      0.88279723	     -0.00028429	     -0.21108316	     -0.00000001	      0.00000000	     29.23921658
      0.53056369	     -0.05367222	     -0.00038114	     -0.19551541	     -0.05729551	      0.88279785	     -0.00028517	     -0.21107012	     -0.00000001	      0.00000000	     29.29885182
      0.53187447	     -0.05369228	     -0.00037786	     -0.19553546	     -0.05729009	      0.88279841	     -0.00028605	     -0.21105729	     -0.00000001	      0.00000000	     29.17880217
      0.53318524	     -0.05371358	     -0.00037715	     -0.19555669	     -0.05728470	      0.88279891	     -0.00028695	     -0.21104466	     -0.00000001	      0.00000000	     29.25225654
      0.53449602	     -0.05373597	     -0.00037383	     -0.19557909	     -0.05727931	      0.88279935	     -0.00028786	     -0.21103223	     -0.00000001	      0.00000000	     29.11707621
      0.53580679	     -0.05375945	     -0.00037327	     -0.19560251	     -0.05727393	      0.88279972	     -0.00028878	     -0.21102000	     -0.00000001	      0.00000000	     29.19949357
      0.53711757	     -0.05378375	     -0.00036991	     -0.19562684	     -0.05726856	      0.88280002	     -0.00028970	     -0.21100794	     -0.00000001	      0.00000000	     29.05009238
      0.53842834	     -0.05380887	     -0.00036952	     -0.19565191	     -0.05726319	      0.88280026	     -0.00029064	     -0.21099605	     -0.00000001	      0.00000000	     29.14269508
      0.53973912	     -0.05383468	     -0.00036606	     -0.19567777	     -0.05725783	      0.88280043	     -0.00029158	     -0.21098432	     -0.00000001	      0.00000000	     28.97839628
      0.54104989	     -0.05386137	     -0.00036570	     -0.19570442	     -0.05725248	      0.88280054	     -0.00029253	     -0.21097274	     -0.00000001	      0.00000000	     29.07533319
      0.54236067	     -0.05388884	     -0.00036218	     -0.19573196	     -0.05724712	      0.88280058	     -0.00029349	     -0.21096132	     -0.00000001	      0.00000000	     28.89236237
      0.54367144	     -0.05391726	     -0.00036203	     -0.19576034	     -0.05724177	      0.88280056	     -0.00029446	     -0.21095004	     -0.00000001	     -0.00000000	     29.00023274
      0.54498222	     -0.05394639	     -0.00035858	     -0.19578955	     -0.05723642	      0.88280047	     -0.00029543	     -0.21093890	     -0.00000001	     -0.00000000	     28.80300356
      0.54629300	     -0.05397637	     -0.00035867	     -0.19581952	     -0.05723107	      0.88280032	     -0.00029641	     -0.21092791	     -0.00000001	     -0.00000000	     28.92039575
      0.54760377	     -0.05400714	     -0.00035534	     -0.19585038	     -0.05722572	      0.88280011	     -0.00029740	     -0.21091706	     -0.00000001	     -0.00000000	     28.70738257
      0.54891455	     -0.05403783	     -0.00035580	     -0.19588106	     -0.05722036	      0.88279983	     -0.00029839	     -0.21090635	     -0.00000001	     -0.00000000	     28.82889925
      0.55022532	     -0.05406944	     -0.00035308	     -0.19591275	     -0.05721500	      0.88279950	     -0.00029939	     -0.21089582	     -0.00000001	     -0.00000000	     28.59525147
      0.55153610	     -0.05410255	     -0.00035457	     -0.19594582	     -0.05720963	      0.88279910	     -0.00030039	     -0.21088549	     -0.00000001	     -0.00000000	     28.72214485
      0.55271401	     -0.05413285	     -0.00035295	     -0.19597619	     -0.05720480	      0.88279870	     -0.00030129	     -0.21087637	     -0.00000001	     -0.00000000	     28.52106976
      0.55389192	     -0.05416319	     -0.00035324	     -0.19600655	     -0.05719997	      0.88279825	     -0.00030220	     -0.21086739	     -0.00000001	     -0.00000000	     28.53961493
      0.55533477	     -0.05420073	     -0.00035204	     -0.19604416	     -0.05719403	      0.88279765	     -0.00030331	     -0.21085660	     -0.00000001	     -0.00000000	     28.41467933
      0.55677762	     -0.05424005	     -0.00035288	     -0.19608350	     -0.05718809	      0.88279698	     -0.00030443	     -0.21084603	     -0.00000001	     -0.00000000	     28.47697951
      0.55798877	     -0.05427374	     -0.00035147	     -0.19611728	     -0.05718308	      0.88279637	     -0.00030537	     -0.21083733	     -0.00000001	     -0.00000000	     28.29106367
      0.55919991	     -0.05430778	     -0.00035199	     -0.19615136	     -0.05717807	      0.88279571	     -0.00030631	     -0.21082877	     -0.00000001	     -0.00000000	     28.30889743
      0.56041106	     -0.05434207	     -0.00035139	     -0.19618573	     -0.05717304	      0.88279502	     -0.00030726	     -0.21082033	     -0.00000001	     -0.00000000	     28.20539986
      0.56205531	     -0.05438916	     -0.00035202	     -0.19623290	     -0.05716619	      0.88279402	     -0.00030854	     -0.21080903	     -0.00000001	     -0.00000000	     28.21580453
      0.56328535	     -0.05442483	     -0.00035095	     -0.19626868	     -0.05716105	      0.88279322	     -0.00030950	     -0.21080068	     -0.00000001	     -0.00000000	     28.03546623
      0.56451539	     -0.05446120	     -0.00035168	     -0.19630512	     -0.05715589	      0.88279239	     -0.00031046	     -0.21079241	     -0.00000001	     -0.00000000	     28.04095687
      0.56574544	     -0.05449818	     -0.00035137	     -0.19634220	     -0.05715072	      0.88279152	     -0.00031142	     -0.21078423	     -0.00000001	     -0.00000000	     27.92071618
      0.56738515	     -0.05454795	     -0.00035244	     -0.19639207	     -0.05714379	      0.88279031	     -0.00031269	     -0.21077345	     -0.00000001	     -0.00000001	     27.92722939
      0.56859682	     -0.05458514	     -0.00035156	     -0.19642940	     -0.05713865	      0.88278938	     -0.00031363	     -0.21076557	     -0.00000001	     -0.00000001	     27.72573314
      0.56980848	     -0.05462299	     -0.00035242	     -0.19646734	     -0.05713349	      0.88278841	     -0.00031456	     -0.21075774	     -0.00000001	     -0.00000001	     27.71665414
      0.57130471	     -0.05467052	     -0.00035206	     -0.19651503	     -0.05712708	      0.88278718	     -0.00031571	     -0.21074818	     -0.00000001	     -0.00000001	     27.53674527
      0.57263778	     -0.05471361	     -0.00035354	     -0.19655822	     -0.05712135	      0.88278604	     -0.00031673	     -0.21073974	     -0.00000001	     -0.00000001	     27.57089722
      0.57397084	     -0.05475742	     -0.00035292	     -0.19660220	     -0.05711558	      0.88278487	     -0.00031774	     -0.21073138	     -0.00000001	     -0.00000001	     27.34488568
      0.57530391	     -0.05480213	     -0.00035475	     -0.19664701	     -0.05710979	      0.88278366	     -0.00031874	     -0.21072311	     -0.00000001	     -0.00000001	     27.39295967
      0.57663697	     -0.05484770	     -0.00035410	     -0.19669277	     -0.05710396	      0.88278242	     -0.00031973	     -0.21071493	     -0.00000001	     -0.00000001	     27.13357358
      0.57797004	     -0.05489438	     -0.00035625	     -0.19673956	     -0.05709810	      0.88278115	     -0.00032072	     -0.21070684	     -0.00000001	     -0.00000001	     27.19640477
      0.57930310	     -0.05494189	     -0.00035555	     -0.19678729	     -0.05709221	      0.88277984	     -0.00032169	     -0.21069886	     -0.00000001	     -0.00000001	     26.90390187
      0.58063617	     -0.05499049	     -0.00035804	     -0.19683600	     -0.05708628	      0.88277851	     -0.00032265	     -0.21069100	     -0.00000001	     -0.00000001	     26.98755035
      0.58196923	     -0.05503996	     -0.00035733	     -0.19688569	     -0.05708031	      0.88277715	     -0.00032360	     -0.21068327	     -0.00000001	     -0.00000001	     26.66485539
      0.58330230	     -0.05509030	     -0.00036018	     -0.19693616	     -0.05707431	      0.88277575	     -0.00032454	     -0.21067565	     -0.00000001	     -0.00000001	     26.77255602
      0.58449234	     -0.05513585	     -0.00035989	     -0.19698191	     -0.05706891	      0.88277448	     -0.00032536	     -0.21066896	     -0.00000001	     -0.00000001	     26.48519425
      0.58568238	     -0.05518201	     -0.00036177	     -0.19702822	     -0.05706348	      0.88277319	     -0.00032617	     -0.21066236	     -0.00000001	     -0.00000001	     26.46234216
      0.58714372	     -0.05523939	     -0.00036287	     -0.19708583	     -0.05705677	      0.88277157	     -0.00032715	     -0.21065437	     -0.00000001	     -0.00000001	     26.25101165
      0.58860507	     -0.05529715	     -0.00036606	     -0.19714377	     -0.05705001	      0.88276991	     -0.00032811	     -0.21064651	     -0.00000001	     -0.00000001	     26.28216153
      0.58982760	     -0.05534515	     -0.00036680	     -0.19719198	     -0.05704431	      0.88276850	     -0.00032889	     -0.21064002	     -0.00000001	     -0.00000001	     26.00911791
      0.59105013	     -0.05539257	     -0.00036965	     -0.19723955	     -0.05703857	      0.88276706	     -0.00032967	     -0.21063357	     -0.00000001	     -0.00000001	     26.00025179
      0.59227266	     -0.05543904	     -0.00037163	     -0.19728621	     -0.05703278	      0.88276560	     -0.00033042	     -0.21062715	     -0.00000001	     -0.00000001	     25.83926109
      0.59394618	     -0.05550049	     -0.00037602	     -0.19734789	     -0.05702480	      0.88276356	     -0.00033143	     -0.21061836	     -0.00000001	     -0.00000001	     25.82518838
      0.59519005	     -0.05554433	     -0.00037796	     -0.19739194	     -0.05701882	      0.88276202	     -0.00033216	     -0.21061180	     -0.00000001	     -0.00000001	     25.56393547
      0.59643391	     -0.05558650	     -0.00038180	     -0.19743426	     -0.05701279	      0.88276046	     -0.00033287	     -0.21060521	     -0.00000001	     -0.00000001	     25.56938133
      0.59792662	     -0.05563467	     -0.00038510	     -0.19748268	     -0.05700549	      0.88275855	     -0.00033371	     -0.21059724	     -0.00000001	     -0.00000001	     25.32610838
      0.59925421	     -0.05567524	     -0.00039008	     -0.19752340	     -0.05699895	      0.88275682	     -0.00033442	     -0.21059009	     -0.00000001	     -0.00000001	     25.41398858
      0.60058181	     -0.05571332	     -0.00039318	     -0.19756171	     -0.05699235	      0.88275508	     -0.00033512	     -0.21058287	     -0.00000001	     -0.00000001	     25.13652794
      0.60190940	     -0.05574855	     -0.00039853	     -0.19759710	     -0.05698570	      0.88275331	     -0.00033579	     -0.21057558	     -0.00000001	     -0.00000001	     25.24234648
      0.60323700	     -0.05578058	     -0.00040195	     -0.19762936	     -0.05697899	      0.88275152	     -0.00033644	     -0.21056821	     -0.00000001	     -0.00000001	     24.96925619
      0.60456459	     -0.05580925	     -0.00040748	     -0.19765819	     -0.05697222	      0.88274971	     -0.00033707	     -0.21056074	     -0.00000001	     -0.00000001	     25.08916648
      0.60589219	     -0.05583456	     -0.00041111	     -0.19768372	     -0.05696540	      0.88274788	     -0.00033768	     -0.21055316	     -0.00000001	     -0.00000001	     24.82192185
      0.60721978	     -0.05585669	     -0.00041674	     -0.19770602	     -0.05695853	      0.88274604	     -0.00033826	     -0.21054548	     -0.00000001	     -0.00000001	     24.94906761
      0.60854738	     -0.05587561	     -0.00042048	     -0.19772516	     -0.05695160	      0.88274419	     -0.00033881	     -0.21053770	     -0.00000001	     -0.00000001	     24.68613028
      0.60987497	     -0.05589138	     -0.00042610	     -0.19774111	     -0.05694461	      0.88274232	     -0.00033935	     -0.21052983	     -0.00000001	     -0.00000001	     24.81884301
      0.61120257	     -0.05590391	     -0.00042985	     -0.19775386	     -0.05693756	      0.88274045	     -0.00033985	     -0.21052188	     -0.00000001	     -0.00000001	     24.56625919
      0.61253016	     -0.05591342	     -0.00043541	     -0.19776354	     -0.05693046	      0.88273857	     -0.00034034	     -0.21051384	     -0.00000001	     -0.00000001	     24.70432640
      0.61385776	     -0.05591982	     -0.00043913	     -0.19777017	     -0.05692331	      0.88273668	     -0.00034079	     -0.21050573	     -0.00000001	     -0.00000001	     24.46134334
      0.61518535	     -0.05592315	     -0.00044452	     -0.19777367	     -0.05691610	      0.88273479	     -0.00034122	     -0.21049755	     -0.00000001	     -0.00000001	     24.60011010
      0.61651295	     -0.05592329	     -0.00044807	     -0.19777404	     -0.05690883	      0.88273290	     -0.00034163	     -0.21048930	     -0.00000001	     -0.00000001	     24.36780846
      0.61784054	     -0.05592033	     -0.00045323	     -0.19777126	     -0.05690151	      0.88273101	     -0.00034201	     -0.21048098	     -0.00000001	     -0.00000001	     24.50857018
      0.61916814	     -0.05591435	     -0.00045656	     -0.19776552	     -0.05689414	      0.88272912	     -0.00034236	     -0.21047259	     -0.00000001	     -0.00000001	     24.28741462
      0.62049573	     -0.05590553	     -0.00046146	     -0.19775687	     -0.05688671	      0.88272725	     -0.00034268	     -0.21046413	     -0.00000001	     -0.00000001	     24.42917472
      0.62182333	     -0.05589386	     -0.00046452	     -0.19774544	     -0.05687923	      0.88272538	     -0.00034298	     -0.21045560	     -0.00000001	     -0.00000001	     24.21787825
      0.62315092	     -0.05587935	     -0.00046907	     -0.19773111	     -0.05687170	      0.88272352	     -0.00034325	     -0.21044700	     -0.00000001	     -0.00000001	     24.36237950
      0.62447852	     -0.05586208	     -0.00047176	     -0.19771407	     -0.05686412	      0.88272167	     -0.00034349	     -0.21043833	     -0.00000001	     -0.00000001	     24.16217201
      0.62580612	     -0.05584230	     -0.00047596	     -0.19769448	     -0.05685648	      0.88271984	     -0.00034370	     -0.21042957	     -0.00000001	     -0.00000001	     24.31207461
      0.62713371	     -0.05582020	     -0.00047834	     -0.19767262	     -0.05684880	      0.88271803	     -0.00034389	     -0.21042075	     -0.00000001	     -0.00000001	     24.12293402
      0.62846131	     -0.05579591	     -0.00048228	     -0.19764852	     -0.05684107	      0.88271623	     -0.00034405	     -0.21041185	     -0.00000001	     -0.00000001	     24.27924986
      0.62978890	     -0.05576937	     -0.00048435	     -0.19762221	     -0.05683328	      0.88271446	     -0.00034418	     -0.21040288	     -0.00000001	     -0.00000001	     24.09943776
      0.63111650	     -0.05574071	     -0.00048803	     -0.19759373	     -0.05682546	      0.88271271	     -0.00034428	     -0.21039384	     -0.00000001	     -0.00000001	     24.26517945
      0.63244409	     -0.05570999	     -0.00048985	     -0.19756324	     -0.05681758	      0.88271098	     -0.00034436	     -0.21038473	     -0.00000001	     -0.00000001	     24.09368143
      0.63377169	     -0.05567718	     -0.00049348	     -0.19753059	     -0.05680966	      0.88270928	     -0.00034441	     -0.21037554	     -0.00000001	     -0.00000001	     24.27675067
      0.63509928	     -0.05564108	     -0.00049511	     -0.19749472	     -0.05680169	      0.88270761	     -0.00034443	     -0.21036625	     -0.00000001	     -0.00000001	     24.11647023
      0.63642688	     -0.05560147	     -0.00049852	     -0.19745527	     -0.05679369	      0.88270597	     -0.00034443	     -0.21035682	     -0.00000001	     -0.00000001	     24.31675330
      0.63775447	     -0.05555758	     -0.00049980	     -0.19741160	     -0.05678564	      0.88270435	     -0.00034439	     -0.21034721	     -0.00000001	     -0.00000001	     24.16659835
      0.63908207	     -0.05550869	     -0.00050290	     -0.19736287	     -0.05677754	      0.88270277	     -0.00034433	     -0.21033734	     -0.00000001	     -0.00000001	     24.39260402
      0.64040966	     -0.05545396	     -0.00050340	     -0.19730837	     -0.05676941	      0.88270123	     -0.00034425	     -0.21032715	     -0.00000001	     -0.00000001	     24.23943262
      0.64173726	     -0.05539362	     -0.00050586	     -0.19724818	     -0.05676124	      0.88269972	     -0.00034413	     -0.21031657	     -0.00000001	     -0.00000001	     24.49506225
      0.64306485	     -0.05532779	     -0.00050577	     -0.19718259	     -0.05675304	      0.88269826	     -0.00034399	     -0.21030555	     -0.00000001	     -0.00000001	     24.34857112
      0.64439245	     -0.05525653	     -0.00050806	     -0.19711147	     -0.05674480	      0.88269683	     -0.00034383	     -0.21029406	     -0.00000001	     -0.00000001	     24.64293582
      0.64572004	     -0.05517990	     -0.00050738	     -0.19703505	     -0.05673652	      0.88269545	     -0.00034364	     -0.21028207	     -0.00000001	     -0.00000001	     24.48252960
      0.64704764	     -0.05509971	     -0.00050930	     -0.19695499	     -0.05672822	      0.88269412	     -0.00034342	     -0.21026959	     -0.00000001	     -0.00000001	     24.79476677
      0.64837523	     -0.05501724	     -0.00050776	     -0.19687273	     -0.05671989	      0.88269284	     -0.00034318	     -0.21025666	     -0.00000001	     -0.00000001	     24.59190720
      0.64955921	     -0.05494143	     -0.00050901	     -0.19679701	     -0.05671243	      0.88269174	     -0.00034294	     -0.21024482	     -0.00000001	     -0.00000001	     24.86262256
      0.65074319	     -0.05486324	     -0.00050809	     -0.19671896	     -0.05670496	      0.88269069	     -0.00034268	     -0.21023268	     -0.00000001	     -0.00000001	     24.82633869
      0.65217897	     -0.05476479	     -0.00050832	     -0.19662063	     -0.05669588	      0.88268947	     -0.00034234	     -0.21021760	     -0.00000001	     -0.00000001	     25.04379195
      0.65361476	     -0.05466177	     -0.00050664	     -0.19651777	     -0.05668678	      0.88268833	     -0.00034197	     -0.21020210	     -0.00000001	     -0.00000001	     24.98817226
      0.65480189	     -0.05457288	     -0.00050726	     -0.19642894	     -0.05667924	      0.88268744	     -0.00034164	     -0.21018895	     -0.00000001	     -0.00000000	     25.27333415
      0.65598903	     -0.05448039	     -0.00050584	     -0.19633654	     -0.05667169	      0.88268660	     -0.00034129	     -0.21017549	     -0.00000001	     -0.00000000	     25.28281646
      0.65743724	     -0.05436301	     -0.00050532	     -0.19621923	     -0.05666247	      0.88268565	     -0.00034083	     -0.21015863	     -0.00000001	     -0.00000000	     25.53017036
      0.65888545	     -0.05424098	     -0.00050238	     -0.19609732	     -0.05665324	      0.88268478	     -0.00034035	     -0.21014130	     -0.00000001	     -0.00000000	     25.47992437
      0.66001526	     -0.05414288	     -0.00050214	     -0.19599923	     -0.05664604	      0.88268416	     -0.00033995	     -0.21012745	     -0.00000001	     -0.00000000	     25.77514815
      0.66114506	     -0.05404324	     -0.00049996	     -0.19589965	     -0.05663883	      0.88268360	     -0.00033953	     -0.21011332	     -0.00000001	     -0.00000000	     25.80983674
      0.66265740	     -0.05390848	     -0.00049794	     -0.19576490	     -0.05662920	      0.88268293	     -0.00033894	     -0.21009406	     -0.00000001	     -0.00000000	     26.04354428
      0.66416975	     -0.05377405	     -0.00049395	     -0.19563053	     -0.05661956	      0.88268236	     -0.00033832	     -0.21007449	     -0.00000001	     -0.00000000	     25.99605914
      0.66524713	     -0.05367941	     -0.00049353	     -0.19553583	     -0.05661271	      0.88268202	     -0.00033786	     -0.21006046	     -0.00000001	     -0.00000000	     26.29872556
      0.66632452	     -0.05358562	     -0.00049148	     -0.19544202	     -0.05660586	      0.88268172	     -0.00033739	     -0.21004642	     -0.00000001	     -0.00000000	     26.35381020
      0.66792598	     -0.05344664	     -0.00048936	     -0.19530296	     -0.05659570	      0.88268138	     -0.00033665	     -0.21002560	     -0.00000001	     -0.00000000	     26.59798393
      0.66926480	     -0.05333046	     -0.00048663	     -0.19518672	     -0.05658723	      0.88268117	     -0.00033601	     -0.21000828	     -0.00000001	     -0.00000000	     26.63798155
      0.67060362	     -0.05321519	     -0.00048598	     -0.19507131	     -0.05657878	      0.88268104	     -0.00033535	     -0.20999107	     -0.00000001	     -0.00000000	     26.96007177
      0.67194244	     -0.05309998	     -0.00048319	     -0.19495600	     -0.05657034	      0.88268099	     -0.00033466	     -0.20997401	     -0.00000001	     -0.00000000	     26.90944708
      0.67314623	     -0.05299631	     -0.00048298	     -0.19485215	     -0.05656278	      0.88268100	     -0.00033402	     -0.20995882	     -0.00000001	      0.00000000	     27.23736667
      0.67435002	     -0.05289290	     -0.00048076	     -0.19474861	     -0.05655525	      0.88268107	     -0.00033336	     -0.20994377	     -0.00000001	      0.00000000	     27.23503751
      0.67555380	     -0.05279000	     -0.00047997	     -0.19464553	     -0.05654773	      0.88268119	     -0.00033269	     -0.20992890	     -0.00000001	      0.00000000	     27.45808496
      0.67706371	     -0.05266049	     -0.00047738	     -0.19451582	     -0.05653835	      0.88268142	     -0.00033182	     -0.20991050	     -0.00000001	      0.00000000	     27.49565408
      0.67827735	     -0.05255555	     -0.00047691	     -0.19441065	     -0.05653083	      0.88268166	     -0.00033109	     -0.20989590	     -0.00000001	      0.00000000	     27.80013347
      0.67949099	     -0.05244978	     -0.00047458	     -0.19430470	     -0.05652335	      0.88268195	     -0.00033035	     -0.20988145	     -0.00000001	      0.00000000	     27.81735999
      0.68070463	     -0.05234357	     -0.00047350	     -0.19419826	     -0.05651590	      0.88268229	     -0.00032960	     -0.20986714	     -0.00000001	      0.00000000	     28.03734191
      0.68221078	     -0.05221349	     -0.00047054	     -0.19406791	     -0.05650670	      0.88268278	     -0.00032863	     -0.20984960	     -0.00000001	      0.00000000	     28.06629521
      0.68340012	     -0.05211021	     -0.00046980	     -0.19396437	     -0.05649947	      0.88268321	     -0.00032785	     -0.20983595	     -0.00000001	      0.00000000	     28.35084681
      0.68458946	     -0.05200545	     -0.00046701	     -0.19385938	     -0.05649229	      0.88268368	     -0.00032705	     -0.20982242	     -0.00000001	      0.00000000	     28.39531523
      0.68577879	     -0.05189990	     -0.00046524	     -0.19375356	     -0.05648514	      0.88268419	     -0.00032624	     -0.20980899	     -0.00000001	      0.00000000	     28.60045271
      0.68734694	     -0.05176002	     -0.00046147	     -0.19361335	     -0.05647578	      0.88268493	     -0.00032514	     -0.20979138	     -0.00000001	      0.00000000	     28.72575118
      0.68852128	     -0.05165532	     -0.00046024	     -0.19350834	     -0.05646882	      0.88268552	     -0.00032430	     -0.20977826	     -0.00000001	      0.00000000	     28.99138694
      0.68969562	     -0.05155069	     -0.00045728	     -0.19340344	     -0.05646190	      0.88268615	     -0.00032344	     -0.20976520	     -0.00000001	      0.00000000	     29.09795385
      0.69112555	     -0.05142344	     -0.00045497	     -0.19327579	     -0.05645354	      0.88268697	     -0.00032238	     -0.20974935	     -0.00000001	      0.00000000	     29.37535072
      0.69239663	     -0.05131103	     -0.00045100	     -0.19316307	     -0.05644616	      0.88268773	     -0.00032141	     -0.20973531	     -0.00000001	      0.00000000	     29.49268309
      0.69366771	     -0.05119985	     -0.00044912	     -0.19305150	     -0.05643885	      0.88268854	     -0.00032044	     -0.20972132	     -0.00000001	      0.00000000	     29.77343298
      0.69493879	     -0.05108915	     -0.00044479	     -0.19294046	     -0.05643160	      0.88268939	     -0.00031944	     -0.20970739	     -0.00000001	      0.00000000	     29.92130569
      0.69620987	     -0.05097896	     -0.00044260	     -0.19282986	     -0.05642441	      0.88269029	     -0.00031843	     -0.20969349	     -0.00000001	      0.00000000	     30.20722965
      0.69748095	     -0.05086969	     -0.00043742	     -0.19272024	     -0.05641729	      0.88269122	     -0.00031740	     -0.20967963	     -0.00000001	      0.00000001	     30.37315249
      0.69875203	     -0.05076359	     -0.00043520	     -0.19261368	     -0.05641023	      0.88269219	     -0.00031636	     -0.20966587	     -0.00000001	      0.00000001	     30.64782531
      0.70002311	     -0.05065903	     -0.00042992	     -0.19250874	     -0.05640325	      0.88269321	     -0.00031531	     -0.20965223	     -0.00000001	      0.00000001	     30.83317512
      0.70129419	     -0.05055633	     -0.00042754	     -0.19240556	     -0.05639634	      0.88269427	     -0.00031425	     -0.20963870	     -0.00000001	      0.00000001	     31.10837455
      0.70256527	     -0.05045509	     -0.00042152	     -0.19230394	     -0.05638951	      0.88269537	     -0.00031317	     -0.20962527	     -0.00000001	      0.00000001	     31.30397550
      0.70368815	     -0.05036665	     -0.00041894	     -0.19221506	     -0.05638353	      0.88269638	     -0.00031221	     -0.20961349	     -0.00000001	      0.00000001	     31.52948763
      0.70481104	     -0.05027911	     -0.00041421	     -0.19212713	     -0.05637762	      0.88269742	     -0.00031124	     -0.20960176	     -0.00000001	      0.00000001	     31.72397903
      0.70620022	     -0.05017407	     -0.00040988	     -0.19202155	     -0.05637040	      0.88269876	     -0.00031003	     -0.20958734	     -0.00000001	      0.00000001	     31.98648259
      0.70758940	     -0.05007422	     -0.00040389	     -0.19192119	     -0.05636328	      0.88270014	     -0.00030880	     -0.20957309	     -0.00000001	      0.00000001	     32.21509665
      0.70872150	     -0.04999693	     -0.00040142	     -0.19184340	     -0.05635754	      0.88270131	     -0.00030780	     -0.20956168	     -0.00000001	      0.00000001	     32.41454480
      0.70985361	     -0.04992215	     -0.00039708	     -0.19176816	     -0.05635188	      0.88270251	     -0.00030680	     -0.20955047	     -0.00000001	      0.00000001	     32.59412081
      0.71125469	     -0.04983322	     -0.00039326	     -0.19167860	     -0.05634497	      0.88270404	     -0.00030554	     -0.20953690	     -0.00000001	      0.00000001	     32.83937775
      0.71265577	     -0.04974780	     -0.00038748	     -0.19159260	     -0.05633817	      0.88270561	     -0.00030428	     -0.20952367	     -0.00000001	      0.00000001	     33.07121666
      0.71373685	     -0.04968346	     -0.00038549	     -0.19152773	     -0.05633300	      0.88270686	     -0.00030331	     -0.20951368	     -0.00000001	      0.00000001	     33.26159532
      0.71481793	     -0.04961929	     -0.00038152	     -0.19146308	     -0.05632790	      0.88270814	     -0.00030233	     -0.20950385	     -0.00000001	      0.00000001	     33.43973469
      0.71628411	     -0.04953490	     -0.00037747	     -0.19137798	     -0.05632109	      0.88270991	     -0.00030101	     -0.20949071	     -0.00000001	      0.00000001	     33.69013768
      0.71775029	     -0.04945469	     -0.00037134	     -0.19129712	     -0.05631441	      0.88271173	     -0.00029968	     -0.20947784	     -0.00000001	      0.00000001	     33.91496136
      0.71878370	     -0.04940132	     -0.00036950	     -0.19124321	     -0.05630977	      0.88271304	     -0.00029874	     -0.20946895	     -0.00000001	      0.00000001	     34.06532680
      0.71981710	     -0.04935084	     -0.00036587	     -0.19119223	     -0.05630521	      0.88271438	     -0.00029781	     -0.20946025	     -0.00000001	      0.00000001	     34.20379393
      0.72137473	     -0.04927963	     -0.00036161	     -0.19112022	     -0.05629845	      0.88271643	     -0.00029640	     -0.20944752	     -0.00000001	      0.00000001	     34.43575366
      0.72266891	     -0.04922424	     -0.00035699	     -0.19106419	     -0.05629295	      0.88271817	     -0.00029524	     -0.20943732	     -0.00000001	      0.00000001	     34.60675775
      0.72396310	     -0.04917423	     -0.00035450	     -0.19101346	     -0.05628756	      0.88271994	     -0.00029408	     -0.20942748	     -0.00000001	      0.00000001	     34.78944139
      0.72525728	     -0.04912976	     -0.00034967	     -0.19096834	     -0.05628227	      0.88272174	     -0.00029292	     -0.20941807	     -0.00000001	      0.00000001	     34.93010747
      0.72655147	     -0.04909330	     -0.00034852	     -0.19093111	     -0.05627709	      0.88272356	     -0.00029178	     -0.20940915	     -0.00000001	      0.00000001	     35.09290924
      0.72764190	     -0.04906640	     -0.00034468	     -0.19090365	     -0.05627281	      0.88272511	     -0.00029082	     -0.20940208	     -0.00000001	      0.00000001	     35.17666557
      0.72873234	     -0.04904444	     -0.00034319	     -0.19088105	     -0.05626861	      0.88272668	     -0.00028987	     -0.20939542	     -0.00000001	      0.00000001	     35.28441961
      0.73014411	     -0.04902222	     -0.00034003	     -0.19085803	     -0.05626329	      0.88272873	     -0.00028864	     -0.20938745	     -0.00000001	      0.00000001	     35.39812671
      0.73155588	     -0.04900781	     -0.00033931	     -0.19084276	     -0.05625809	      0.88273080	     -0.00028743	     -0.20938022	     -0.00000001	      0.00000001	     35.53532715
      0.73264881	     -0.04899957	     -0.00033627	     -0.19083392	     -0.05625416	      0.88273241	     -0.00028651	     -0.20937514	     -0.00000001	      0.00000001	     35.58758089
      0.73374173	     -0.04899570	     -0.00033547	     -0.19082939	     -0.05625031	      0.88273402	     -0.00028559	     -0.20937049	     -0.00000001	      0.00000001	     35.66742664
      0.73518023	     -0.04899426	     -0.00033304	     -0.19082712	     -0.05624536	      0.88273616	     -0.00028440	     -0.20936502	     -0.00000001	      0.00000001	     35.75204329
      0.73661873	     -0.04899861	     -0.00033316	     -0.19083055	     -0.05624054	      0.88273829	     -0.00028323	     -0.20936023	     -0.00000001	      0.00000001	     35.87174576
      0.73766195	     -0.04900255	     -0.00033038	     -0.19083393	     -0.05623713	      0.88273984	     -0.00028239	     -0.20935717	     -0.00000001	      0.00000001	     35.88597276
      0.73870517	     -0.04901012	     -0.00032986	     -0.19084087	     -0.05623379	      0.88274138	     -0.00028156	     -0.20935444	     -0.00000001	      0.00000001	     35.93862909
      0.74022862	     -0.04902424	     -0.00032799	     -0.19085411	     -0.05622904	      0.88274363	     -0.00028038	     -0.20935101	     -0.00000001	      0.00000001	     35.99499293
      0.74152058	     -0.04904086	     -0.00032807	     -0.19086994	     -0.05622512	      0.88274552	     -0.00027939	     -0.20934860	     -0.00000001	      0.00000001	     36.05724194
      0.74281253	     -0.04905856	     -0.00032594	     -0.19088692	     -0.05622132	      0.88274740	     -0.00027843	     -0.20934666	     -0.00000001	      0.00000001	     36.08382989
      0.74410448	     -0.04908191	     -0.00032710	     -0.19090945	     -0.05621761	      0.88274926	     -0.00027748	     -0.20934513	     -0.00000001	      0.00000001	     36.15117349
      0.74526534	     -0.04910224	     -0.00032503	     -0.19092916	     -0.05621438	      0.88275091	     -0.00027665	     -0.20934414	     -0.00000001	      0.00000001	     36.15575792
      0.74642619	     -0.04912746	     -0.00032593	     -0.19095365	     -0.05621122	      0.88275255	     -0.00027584	     -0.20934346	     -0.00000001	      0.00000001	     36.19970582
      0.74758705	     -0.04915282	     -0.00032515	     -0.19097836	     -0.05620815	      0.88275417	     -0.00027504	     -0.20934311	     -0.00000001	      0.00000001	     36.21807669
      0.74906112	     -0.04919013	     -0.00032648	     -0.19101478	     -0.05620437	      0.88275619	     -0.00027406	     -0.20934309	     -0.00000001	      0.00000001	     36.26986094
      0.75023951	     -0.04921910	     -0.00032539	     -0.19104311	     -0.05620144	      0.88275779	     -0.00027329	     -0.20934343	     -0.00000001	      0.00000001	     36.27861568
      0.75141791	     -0.04925284	     -0.00032711	     -0.19107612	     -0.05619859	      0.88275935	     -0.00027255	     -0.20934405	     -0.00000001	      0.00000001	     36.31287892
      0.75259631	     -0.04928562	     -0.00032711	     -0.19110824	     -0.05619583	      0.88276090	     -0.00027182	     -0.20934494	     -0.00000001	      0.00000001	     36.32317632
      0.75405820	     -0.04933127	     -0.00032963	     -0.19115301	     -0.05619251	      0.88276277	     -0.00027095	     -0.20934638	     -0.00000001	      0.00000001	     36.36130570
      0.75521583	     -0.04936498	     -0.00032933	     -0.19118610	     -0.05618998	      0.88276423	     -0.00027028	     -0.20934779	     -0.00000001	      0.00000001	     36.36266376
      0.75637347	     -0.04940363	     -0.00033181	     -0.19122404	     -0.05618751	      0.88276566	     -0.00026964	     -0.20934939	     -0.00000001	      0.00000001	     36.37805014
      0.75753111	     -0.04944085	     -0.00033282	     -0.19126062	     -0.05618513	      0.88276706	     -0.00026902	     -0.20935119	     -0.00000001	      0.00000001	     36.38058786
      0.75905422	     -0.04949475	     -0.00033650	     -0.19131360	     -0.05618211	      0.88276887	     -0.00026823	     -0.20935384	     -0.00000001	      0.00000001	     36.39623954
      0.76020335	     -0.04953264	     -0.00033704	     -0.19135088	     -0.05617991	      0.88277020	     -0.00026766	     -0.20935605	     -0.00000001	      0.00000001	     36.38322208
      0.76135249	     -0.04957545	     -0.00034015	     -0.19139301	     -0.05617779	      0.88277151	     -0.00026711	     -0.20935840	     -0.00000001	      0.00000001	     36.37935130
      0.76274273	     -0.04962454	     -0.00034202	     -0.19144133	     -0.05617532	      0.88277306	     -0.00026648	     -0.20936146	     -0.00000001	      0.00000001	     36.38033249
      0.76398791	     -0.04967366	     -0.00034626	     -0.19148970	     -0.05617319	      0.88277442	     -0.00026594	     -0.20936435	     -0.00000001	      0.00000001	     36.37071475
      0.76523309	     -0.04971797	     -0.00034761	     -0.19153336	     -0.05617115	      0.88277576	     -0.00026543	     -0.20936740	     -0.00000001	      0.00000001	     36.36454955
      0.76647827	     -0.04976883	     -0.00035206	     -0.19158347	     -0.05616919	      0.88277707	     -0.00026495	     -0.20937055	     -0.00000001	      0.00000001	     36.34138878
      0.76772345	     -0.04981431	     -0.00035325	     -0.19162831	     -0.05616732	      0.88277836	     -0.00026449	     -0.20937385	     -0.00000001	      0.00000001	     36.32603601
      0.76896863	     -0.04986705	     -0.00035765	     -0.19168033	     -0.05616552	      0.88277962	     -0.00026406	     -0.20937723	     -0.00000001	      0.00000001	     36.28710205
      0.77021381	     -0.04991386	     -0.00035864	     -0.19172654	     -0.05616381	      0.88278086	     -0.00026366	     -0.20938074	     -0.00000001	      0.00000001	     36.27404566
      0.77145899	     -0.04996845	     -0.00036313	     -0.19178041	     -0.05616217	      0.88278209	     -0.00026329	     -0.20938432	     -0.00000001	      0.00000001	     36.22988559
      0.77270417	     -0.05001689	     -0.00036417	     -0.19182825	     -0.05616061	      0.88278329	     -0.00026294	     -0.20938801	     -0.00000001	      0.00000001	     36.21766316
      0.77394935	     -0.05007362	     -0.00036879	     -0.19188429	     -0.05615914	      0.88278448	     -0.00026263	     -0.20939175	     -0.00000001	      0.00000001	     36.15959876
      0.77519453	     -0.05012325	     -0.00036965	     -0.19193335	     -0.05615773	      0.88278565	     -0.00026234	     -0.20939560	     -0.00000001	      0.00000001	     36.14917086
      0.77643971	     -0.05018165	     -0.00037425	     -0.19199107	     -0.05615641	      0.88278681	     -0.00026208	     -0.20939947	     -0.00000001	      0.00000001	     36.08104792
      0.77768490	     -0.05023263	     -0.00037504	     -0.19204150	     -0.05615515	      0.88278795	     -0.00026185	     -0.20940345	     -0.00000001	      0.00000001	     36.07287837
      0.77893008	     -0.05029279	     -0.00037972	     -0.19210100	     -0.05615397	      0.88278908	     -0.00026165	     -0.20940745	     -0.00000001	      0.00000001	     35.99551756
      0.78017526	     -0.05034512	     -0.00038057	     -0.19215280	     -0.05615287	      0.88279019	     -0.00026148	     -0.20941154	     -0.00000001	      0.00000001	     35.99169257
      0.78142044	     -0.05040675	     -0.00038538	     -0.19221379	     -0.05615183	      0.88279128	     -0.00026133	     -0.20941564	     -0.00000001	      0.00000001	     35.90572042
      0.78266562	     -0.05046028	     -0.00038633	     -0.19226681	     -0.05615086	      0.88279236	     -0.00026122	     -0.20941982	     -0.00000001	      0.00000001	     35.90318988
      0.78391080	     -0.05052307	     -0.00039118	     -0.19232896	     -0.05614996	      0.88279343	     -0.00026114	     -0.20942401	     -0.00000001	      0.00000001	     35.80714418
      0.78515598	     -0.05057757	     -0.00039220	     -0.19238298	     -0.05614913	      0.88279448	     -0.00026109	     -0.20942826	     -0.00000001	      0.00000001	     35.80748706
      0.78640116	     -0.05064109	     -0.00039704	     -0.19244589	     -0.05614836	      0.88279552	     -0.00026106	     -0.20943250	     -0.00000001	      0.00000001	     35.70462124
      0.78764634	     -0.05069638	     -0.00039814	     -0.19250071	     -0.05614766	      0.88279654	     -0.00026107	     -0.20943678	     -0.00000001	      0.00000001	     35.70630808
      0.78889152	     -0.05076046	     -0.00040289	     -0.19256421	     -0.05614702	      0.88279755	     -0.00026110	     -0.20944102	     -0.00000001	      0.00000001	     35.59592747
      0.79013670	     -0.05081672	     -0.00040406	     -0.19262001	     -0.05614644	      0.88279854	     -0.00026117	     -0.20944530	     -0.00000001	      0.00000001	     35.59829927
      0.79138188	     -0.05088152	     -0.00040871	     -0.19268426	     -0.05614593	      0.88279951	     -0.00026126	     -0.20944954	     -0.00000001	      0.00000001	     35.48398812
      0.79262707	     -0.05093876	     -0.00040996	     -0.19274107	     -0.05614547	      0.88280047	     -0.00026139	     -0.20945380	     -0.00000001	      0.00000001	     35.48797914
      0.79387225	     -0.05100363	     -0.00041442	     -0.19280542	     -0.05614506	      0.88280140	     -0.00026154	     -0.20945801	     -0.00000001	      0.00000001	     35.37668390
      0.79511743	     -0.05106170	     -0.00041592	     -0.19286307	     -0.05614472	      0.88280231	     -0.00026172	     -0.20946222	     -0.00000001	      0.00000000	     35.37970446
      0.79636261	     -0.05112670	     -0.00042030	     -0.19292758	     -0.05614442	      0.88280321	     -0.00026194	     -0.20946636	     -0.00000001	      0.00000000	     35.26910685
      0.79760779	     -0.05118512	     -0.00042180	     -0.19298560	     -0.05614418	      0.88280408	     -0.00026218	     -0.20947048	     -0.00000001	      0.00000000	     35.26895003
      0.79885297	     -0.05124984	     -0.00042578	     -0.19304987	     -0.05614399	      0.88280492	     -0.00026245	     -0.20947451	     -0.00000001	      0.00000000	     35.15945727
      0.80009815	     -0.05130895	     -0.00042729	     -0.19310862	     -0.05614385	      0.88280574	     -0.00026274	     -0.20947852	     -0.00000001	      0.00000000	     35.15362461
      0.80134333	     -0.05137374	     -0.00043108	     -0.19317297	     -0.05614376	      0.88280654	     -0.00026307	     -0.20948245	     -0.00000001	      0.00000000	     35.04712333
      0.80258851	     -0.05143371	     -0.00043277	     -0.19323260	     -0.05614371	      0.88280730	     -0.00026342	     -0.20948635	     -0.00000001	      0.00000000	     35.03483283
      0.80383369	     -0.05149843	     -0.00043641	     -0.19329692	     -0.05614371	      0.88280804	     -0.00026380	     -0.20949017	     -0.00000001	      0.00000000	     34.93386435
      0.80507887	     -0.05155889	     -0.00043827	     -0.19335705	     -0.05614375	      0.88280875	     -0.00026421	     -0.20949395	     -0.00000001	      0.00000000	     34.91674792
      0.80632406	     -0.05162320	     -0.00044176	     -0.19342099	     -0.05614383	      0.88280942	     -0.00026465	     -0.20949766	     -0.00000001	      0.00000000	     34.82303117
      0.80756924	     -0.05168383	     -0.00044374	     -0.19348131	     -0.05614395	      0.88281006	     -0.00026512	     -0.20950131	     -0.00000001	      0.00000000	     34.80093743
      0.80906804	     -0.05176156	     -0.00044822	     -0.19355863	     -0.05614414	      0.88281079	     -0.00026571	     -0.20950558	     -0.00000001	      0.00000000	     34.67958292
      0.81020253	     -0.05181435	     -0.00044919	     -0.19361118	     -0.05614432	      0.88281130	     -0.00026619	     -0.20950876	     -0.00000001	      0.00000000	     34.69233756
      0.81133701	     -0.05187160	     -0.00045220	     -0.19366816	     -0.05614453	      0.88281178	     -0.00026669	     -0.20951184	     -0.00000001	      0.00000000	     34.60802044
      0.81280280	     -0.05194115	     -0.00045442	     -0.19373741	     -0.05614485	      0.88281235	     -0.00026736	     -0.20951570	     -0.00000001	      0.00000000	     34.58583279
      0.81426859	     -0.05201578	     -0.00045912	     -0.19381168	     -0.05614520	      0.88281287	     -0.00026808	     -0.20951938	     -0.00000001	      0.00000000	     34.44790867
      0.81533497	     -0.05206243	     -0.00045951	     -0.19385817	     -0.05614548	      0.88281321	     -0.00026862	     -0.20952197	     -0.00000001	      0.00000000	     34.47248894
      0.81640135	     -0.05211356	     -0.00046209	     -0.19390909	     -0.05614579	      0.88281352	     -0.00026918	     -0.20952445	     -0.00000001	      0.00000000	     34.40155641
      0.81797337	     -0.05218516	     -0.00046496	     -0.19398042	     -0.05614627	      0.88281391	     -0.00027003	     -0.20952792	     -0.00000001	      0.00000000	     34.36436640
      0.81931071	     -0.05224826	     -0.00046863	     -0.19404327	     -0.05614671	      0.88281419	     -0.00027079	     -0.20953068	     -0.00000001	      0.00000000	     34.25736570
      0.82064805	     -0.05230531	     -0.00047003	     -0.19410015	     -0.05614717	      0.88281441	     -0.00027158	     -0.20953329	     -0.00000001	      0.00000000	     34.27794614
      0.82198539	     -0.05236829	     -0.00047434	     -0.19416288	     -0.05614766	      0.88281459	     -0.00027239	     -0.20953570	     -0.00000001	      0.00000000	     34.13800488
      0.82316500	     -0.05241576	     -0.00047499	     -0.19421024	     -0.05614811	      0.88281469	     -0.00027313	     -0.20953770	     -0.00000001	      0.00000000	     34.17547028
      0.82434461	     -0.05246765	     -0.00047763	     -0.19426198	     -0.05614858	      0.88281476	     -0.00027389	     -0.20953954	     -0.00000001	      0.00000000	     34.07786630
      0.82552422	     -0.05251587	     -0.00047881	     -0.19431008	     -0.05614906	      0.88281477	     -0.00027466	     -0.20954127	     -0.00000001	     -0.00000000	     34.06139638
      0.82711577	     -0.05258364	     -0.00048198	     -0.19437768	     -0.05614974	      0.88281473	     -0.00027574	     -0.20954337	     -0.00000001	     -0.00000000	     33.95813976
      0.82832761	     -0.05262971	     -0.00048232	     -0.19442370	     -0.05615027	      0.88281465	     -0.00027659	     -0.20954483	     -0.00000001	     -0.00000000	     33.98484000
      0.82953946	     -0.05267999	     -0.00048478	     -0.19447386	     -0.05615081	      0.88281451	     -0.00027745	     -0.20954612	     -0.00000001	     -0.00000000	     33.89208803
      0.83075130	     -0.05272622	     -0.00048564	     -0.19452003	     -0.05615136	      0.88281434	     -0.00027833	     -0.20954728	     -0.00000001	     -0.00000000	     33.88056476
      0.83231195	     -0.05278882	     -0.00048852	     -0.19458252	     -0.05615208	      0.88281404	     -0.00027949	     -0.20954854	     -0.00000001	     -0.00000000	     33.77424588
      0.83350421	     -0.05283093	     -0.00048841	     -0.19462462	     -0.05615264	      0.88281376	     -0.00028040	     -0.20954934	     -0.00000001	     -0.00000000	     33.79971487
      0.83469647	     -0.05287713	     -0.00049047	     -0.19467076	     -0.05615321	      0.88281343	     -0.00028132	     -0.20954998	     -0.00000001	     -0.00000000	     33.71276809
      0.83613900	     -0.05292783	     -0.00049085	     -0.19472146	     -0.05615390	      0.88281298	     -0.00028245	     -0.20955057	     -0.00000001	     -0.00000000	     33.71338103
      0.83758154	     -0.05298374	     -0.00049415	     -0.19477730	     -0.05615461	      0.88281246	     -0.00028361	     -0.20955091	     -0.00000001	     -0.00000000	     33.57825432
      0.83867197	     -0.05301826	     -0.00049320	     -0.19481188	     -0.05615514	      0.88281203	     -0.00028450	     -0.20955104	     -0.00000001	     -0.00000000	     33.60611991
      0.83976241	     -0.05305690	     -0.00049455	     -0.19485051	     -0.05615568	      0.88281156	     -0.00028539	     -0.20955102	     -0.00000001	     -0.00000000	     33.53782458
      0.84132128	     -0.05310807	     -0.00049487	     -0.19490173	     -0.05615644	      0.88281082	     -0.00028670	     -0.20955075	     -0.00000001	     -0.00000000	     33.50386412
      0.84267073	     -0.05315433	     -0.00049658	     -0.19494800	     -0.05615711	      0.88281012	     -0.00028784	     -0.20955027	     -0.00000001	     -0.00000000	     33.41130027
      0.84402018	     -0.05319477	     -0.00049562	     -0.19498854	     -0.05615777	      0.88280937	     -0.00028900	     -0.20954960	     -0.00000001	     -0.00000000	     33.41384946
      0.84536963	     -0.05324063	     -0.00049790	     -0.19503441	     -0.05615843	      0.88280856	     -0.00029018	     -0.20954867	     -0.00000001	     -0.00000000	     33.29738555
      0.84655475	     -0.05327376	     -0.00049637	     -0.19506768	     -0.05615900	      0.88280780	     -0.00029122	     -0.20954771	     -0.00000001	     -0.00000000	     33.29767241
      0.84773987	     -0.05331096	     -0.00049744	     -0.19510493	     -0.05615957	      0.88280701	     -0.00029227	     -0.20954655	     -0.00000001	     -0.00000000	     33.21785286
      0.84892498	     -0.05334469	     -0.00049677	     -0.19513878	     -0.05616014	      0.88280617	     -0.00029333	     -0.20954523	     -0.00000001	     -0.00000000	     33.17779335
      0.85054550	     -0.05339306	     -0.00049757	     -0.19518726	     -0.05616090	      0.88280496	     -0.00029479	     -0.20954314	     -0.00000001	     -0.00000001	     33.08742208
      0.85176202	     -0.05342507	     -0.00049590	     -0.19521944	     -0.05616147	      0.88280400	     -0.00029590	     -0.20954139	     -0.00000001	     -0.00000001	     33.05223869
      0.85297854	     -0.05346032	     -0.00049658	     -0.19525478	     -0.05616202	      0.88280300	     -0.00029701	     -0.20953946	     -0.00000001	     -0.00000001	     32.98162515
      0.85419506	     -0.05349240	     -0.00049558	     -0.19528702	     -0.05616257	      0.88280196	     -0.00029814	     -0.20953738	     -0.00000001	     -0.00000001	     32.92905228
      0.85578096	     -0.05353619	     -0.00049628	     -0.19533096	     -0.05616327	      0.88280055	     -0.00029961	     -0.20953442	     -0.00000001	     -0.00000001	     32.86075313
      0.85697182	     -0.05356486	     -0.00049439	     -0.19535983	     -0.05616378	      0.88279944	     -0.00030073	     -0.20953202	     -0.00000001	     -0.00000001	     32.79920495
      0.85816267	     -0.05359638	     -0.00049493	     -0.19539147	     -0.05616428	      0.88279829	     -0.00030185	     -0.20952946	     -0.00000001	     -0.00000001	     32.74913716
      0.85962322	     -0.05363171	     -0.00049364	     -0.19542702	     -0.05616487	      0.88279683	     -0.00030323	     -0.20952614	     -0.00000001	     -0.00000001	     32.67255638
      0.86093032	     -0.05366573	     -0.00049503	     -0.19546116	     -0.05616539	      0.88279548	     -0.00030448	     -0.20952298	     -0.00000001	     -0.00000001	     32.64409501
      0.86223741	     -0.05369554	     -0.00049366	     -0.19549119	     -0.05616589	      0.88279408	     -0.00030573	     -0.20951967	     -0.00000001	     -0.00000001	     32.54929163
      0.86354451	     -0.05372824	     -0.00049577	     -0.19552400	     -0.05616636	      0.88279264	     -0.00030698	     -0.20951620	     -0.00000001	     -0.00000001	     32.54968052
      0.86485161	     -0.05375614	     -0.00049471	     -0.19555211	     -0.05616682	      0.88279116	     -0.00030825	     -0.20951259	     -0.00000001	     -0.00000001	     32.42801377
      0.86615870	     -0.05378662	     -0.00049768	     -0.19558269	     -0.05616726	      0.88278964	     -0.00030951	     -0.20950880	     -0.00000001	     -0.00000001	     32.46985576
      0.86746580	     -0.05381186	     -0.00049696	     -0.19560815	     -0.05616768	      0.88278807	     -0.00031079	     -0.20950486	     -0.00000001	     -0.00000001	     32.30855359
      0.86877290	     -0.05383936	     -0.00050088	     -0.19563572	     -0.05616808	      0.88278646	     -0.00031206	     -0.20950075	     -0.00000001	     -0.00000001	     32.40157039
      0.86993452	     -0.05385925	     -0.00050108	     -0.19565578	     -0.05616842	      0.88278500	     -0.00031320	     -0.20949700	     -0.00000001	     -0.00000001	     32.22690006
      0.87109614	     -0.05388022	     -0.00050409	     -0.19567683	     -0.05616873	      0.88278350	     -0.00031435	     -0.20949314	     -0.00000001	     -0.00000001	     32.24801447
      0.87252010	     -0.05390240	     -0.00050624	     -0.19569917	     -0.05616909	      0.88278163	     -0.00031575	     -0.20948829	     -0.00000001	     -0.00000001	     32.13352981
      0.87394406	     -0.05392354	     -0.00051086	     -0.19572039	     -0.05616942	      0.88277971	     -0.00031717	     -0.20948329	     -0.00000001	     -0.00000001	     32.23804451
      0.87512476	     -0.05393741	     -0.00051224	     -0.19573441	     -0.05616968	      0.88277808	     -0.00031834	     -0.20947904	     -0.00000001	     -0.00000001	     32.04510982
      0.87630546	     -0.05395100	     -0.00051600	     -0.19574807	     -0.05616991	      0.88277643	     -0.00031951	     -0.20947470	     -0.00000001	     -0.00000001	     32.09743112
      0.87773617	     -0.05396420	     -0.00051894	     -0.19576142	     -0.05617016	      0.88277438	     -0.00032094	     -0.20946933	     -0.00000001	     -0.00000001	     31.95877943
      0.87916687	     -0.05397608	     -0.00052439	     -0.19577335	     -0.05617039	      0.88277229	     -0.00032237	     -0.20946386	     -0.00000001	     -0.00000001	     32.13172544
      0.88030499	     -0.05398221	     -0.00052613	     -0.19577962	     -0.05617054	      0.88277060	     -0.00032351	     -0.20945945	     -0.00000001	     -0.00000001	     31.89440432
      0.88144310	     -0.05398752	     -0.00052996	     -0.19578499	     -0.05617068	      0.88276889	     -0.00032465	     -0.20945499	     -0.00000001	     -0.00000001	     31.95079655
      0.88292878	     -0.05399110	     -0.00053358	     -0.19578870	     -0.05617082	      0.88276662	     -0.00032613	     -0.20944909	     -0.00000001	     -0.00000001	     31.82139441
      0.88441446	     -0.05399241	     -0.00053936	     -0.19579006	     -0.05617093	      0.88276430	     -0.00032761	     -0.20944313	     -0.00000001	     -0.00000001	     32.03680603
      0.88551589	     -0.05399072	     -0.00054115	     -0.19578850	     -0.05617100	      0.88276256	     -0.00032871	     -0.20943868	     -0.00000001	     -0.00000001	     31.76688026
      0.88661732	     -0.05398817	     -0.00054482	     -0.19578600	     -0.05617104	      0.88276080	     -0.00032981	     -0.20943421	     -0.00000001	     -0.00000001	     31.81808775
      0.88817047	     -0.05398183	     -0.00054879	     -0.19577979	     -0.05617106	      0.88275829	     -0.00033135	     -0.20942788	     -0.00000001	     -0.00000001	     31.69751243
      0.88950518	     -0.05397458	     -0.00055342	     -0.19577259	     -0.05617106	      0.88275610	     -0.00033267	     -0.20942244	     -0.00000001	     -0.00000001	     31.81821978
      0.89083989	     -0.05396488	     -0.00055605	     -0.19576301	     -0.05617102	      0.88275388	     -0.00033398	     -0.20941702	     -0.00000001	     -0.00000001	     31.60181677
      0.89217460	     -0.05395375	     -0.00056092	     -0.19575192	     -0.05617096	      0.88275164	     -0.00033529	     -0.20941162	     -0.00000001	     -0.00000001	     31.81600008
      0.89350931	     -0.05393997	     -0.00056274	     -0.19573827	     -0.05617087	      0.88274937	     -0.00033659	     -0.20940626	     -0.00000001	     -0.00000001	     31.49506424
      0.89466309	     -0.05392697	     -0.00056697	     -0.19572530	     -0.05617077	      0.88274739	     -0.00033771	     -0.20940165	     -0.00000001	     -0.00000001	     31.71436778
      0.89581688	     -0.05391221	     -0.00056911	     -0.19571064	     -0.05617065	      0.88274540	     -0.00033883	     -0.20939706	     -0.00000001	     -0.00000001	     31.57307107
      0.89725296	     -0.05389223	     -0.00057307	     -0.19569072	     -0.05617047	      0.88274289	     -0.00034020	     -0.20939140	     -0.00000001	     -0.00000001	     31.67244602
      0.89868904	     -0.05387015	     -0.00057501	     -0.19566876	     -0.05617026	      0.88274037	     -0.00034157	     -0.20938580	     -0.00000001	     -0.00000001	     31.43178651
      0.89984463	     -0.05385139	     -0.00057865	     -0.19565002	     -0.05617007	      0.88273832	     -0.00034266	     -0.20938134	     -0.00000001	     -0.00000001	     31.64037165
      0.90100022	     -0.05383147	     -0.00058037	     -0.19563019	     -0.05616986	      0.88273625	     -0.00034375	     -0.20937693	     -0.00000001	     -0.00000001	     31.51572552
      0.90245843	     -0.05380539	     -0.00058379	     -0.19560417	     -0.05616957	      0.88273363	     -0.00034511	     -0.20937146	     -0.00000001	     -0.00000001	     31.62498198
      0.90391663	     -0.05377796	     -0.00058508	     -0.19557685	     -0.05616924	      0.88273099	     -0.00034645	     -0.20936611	     -0.00000001	     -0.00000001	     31.37961497
      0.90502527	     -0.05375664	     -0.00058828	     -0.19555554	     -0.05616898	      0.88272897	     -0.00034746	     -0.20936213	     -0.00000001	     -0.00000001	     31.60154307
      0.90613391	     -0.05373466	     -0.00058968	     -0.19553362	     -0.05616870	      0.88272694	     -0.00034846	     -0.20935824	     -0.00000001	     -0.00000001	     31.51436155
      0.90766146	     -0.05370366	     -0.00059264	     -0.19550267	     -0.05616828	      0.88272413	     -0.00034983	     -0.20935302	     -0.00000001	     -0.00000001	     31.61210281
      0.90918902	     -0.05367164	     -0.00059360	     -0.19547075	     -0.05616783	      0.88272130	     -0.00035118	     -0.20934800	     -0.00000001	     -0.00000001	     31.37894834
      0.91024818	     -0.05364924	     -0.00059653	     -0.19544833	     -0.05616750	      0.88271933	     -0.00035211	     -0.20934464	     -0.00000001	     -0.00000001	     31.61108809
      0.91130735	     -0.05362650	     -0.00059774	     -0.19542564	     -0.05616715	      0.88271735	     -0.00035302	     -0.20934139	     -0.00000001	     -0.00000001	     31.55510864
      0.91293780	     -0.05359131	     -0.00060042	     -0.19539047	     -0.05616659	      0.88271430	     -0.00035442	     -0.20933661	     -0.00000001	     -0.00000001	     31.63885364
      0.91428107	     -0.05356197	     -0.00060152	     -0.19536118	     -0.05616610	      0.88271177	     -0.00035555	     -0.20933289	     -0.00000001	     -0.00000001	     31.52297800
      0.91562434	     -0.05353234	     -0.00060407	     -0.19533155	     -0.05616560	      0.88270923	     -0.00035666	     -0.20932938	     -0.00000001	     -0.00000001	     31.70345480
      0.91696761	     -0.05350225	     -0.00060412	     -0.19530153	     -0.05616507	      0.88270669	     -0.00035776	     -0.20932609	     -0.00000001	     -0.00000001	     31.47453399
      0.91816717	     -0.05347533	     -0.00060617	     -0.19527459	     -0.05616457	      0.88270441	     -0.00035873	     -0.20932333	     -0.00000001	     -0.00000001	     31.67807250
      0.91936672	     -0.05344907	     -0.00060606	     -0.19524839	     -0.05616407	      0.88270212	     -0.00035968	     -0.20932077	     -0.00000001	     -0.00000001	     31.51519437
      0.92056628	     -0.05342443	     -0.00060711	     -0.19522376	     -0.05616354	      0.88269983	     -0.00036062	     -0.20931844	     -0.00000001	     -0.00000001	     31.58258659
      0.92210154	     -0.05339662	     -0.00060713	     -0.19519599	     -0.05616285	      0.88269689	     -0.00036180	     -0.20931591	     -0.00000001	     -0.00000001	     31.39485355
      0.92332317	     -0.05337903	     -0.00060906	     -0.19517836	     -0.05616228	      0.88269454	     -0.00036273	     -0.20931435	     -0.00000001	     -0.00000001	     31.55064753
      0.92454479	     -0.05336662	     -0.00060960	     -0.19516595	     -0.05616169	      0.88269218	     -0.00036364	     -0.20931331	     -0.00000001	     -0.00000001	     31.34709456
      0.92576642	     -0.05335967	     -0.00061186	     -0.19515893	     -0.05616109	      0.88268982	     -0.00036454	     -0.20931291	     -0.00000001	     -0.00000001	     31.40027182
      0.92728848	     -0.05335902	     -0.00061383	     -0.19515823	     -0.05616031	      0.88268685	     -0.00036564	     -0.20931345	     -0.00000001	     -0.00000001	     31.14028830
      0.92849490	     -0.05336487	     -0.00061762	     -0.19516394	     -0.05615968	      0.88268449	     -0.00036649	     -0.20931481	     -0.00000001	     -0.00000001	     31.29109163
      0.92970131	     -0.05337571	     -0.00062001	     -0.19517470	     -0.05615903	      0.88268211	     -0.00036733	     -0.20931706	     -0.00000001	     -0.00000001	     31.05264844
      0.93090772	     -0.05339126	     -0.00062387	     -0.19519012	     -0.05615836	      0.88267972	     -0.00036816	     -0.20932024	     -0.00000001	     -0.00000001	     31.06077956
      0.93249174	     -0.05341837	     -0.00062808	     -0.19521708	     -0.05615746	      0.88267655	     -0.00036921	     -0.20932590	     -0.00000001	     -0.00000001	     30.74863830
      0.93369657	     -0.05344473	     -0.00063333	     -0.19524327	     -0.05615675	      0.88267412	     -0.00037000	     -0.20933136	     -0.00000001	     -0.00000001	     30.86010216
      0.93490140	     -0.05347597	     -0.00063716	     -0.19527438	     -0.05615603	      0.88267166	     -0.00037077	     -0.20933788	     -0.00000001	     -0.00000001	     30.57306794
      0.93634867	     -0.05351866	     -0.00064342	     -0.19531688	     -0.05615513	      0.88266868	     -0.00037167	     -0.20934713	     -0.00000001	     -0.00000001	     30.57385874
      0.93779593	     -0.05356498	     -0.00064728	     -0.19536308	     -0.05615420	      0.88266567	     -0.00037255	     -0.20935789	     -0.00000001	     -0.00000001	     30.05338371
      0.93889692	     -0.05360270	     -0.00065260	     -0.19540065	     -0.05615347	      0.88266335	     -0.00037320	     -0.20936706	     -0.00000001	     -0.00000001	     30.17987550
      0.93999790	     -0.05364272	     -0.00065601	     -0.19544058	     -0.05615273	      0.88266101	     -0.00037383	     -0.20937706	     -0.00000001	     -0.00000001	     29.91413291
      0.94156258	     -0.05370429	     -0.00066168	     -0.19550199	     -0.05615163	      0.88265764	     -0.00037469	     -0.20939269	     -0.00000001	     -0.00000001	     29.75349745
      0.94292599	     -0.05376218	     -0.00066506	     -0.19555983	     -0.05615064	      0.88265467	     -0.00037542	     -0.20940767	     -0.00000001	     -0.00000001	     29.35850307
      0.94428940	     -0.05382372	     -0.00066956	     -0.19562127	     -0.05614962	      0.88265166	     -0.00037612	     -0.20942390	     -0.00000001	     -0.00000002	     29.32733433
      0.94565282	     -0.05388772	     -0.00067110	     -0.19568529	     -0.05614857	      0.88264862	     -0.00037679	     -0.20944134	     -0.00000001	     -0.00000002	     28.81008166
      0.94684798	     -0.05394458	     -0.00067482	     -0.19574210	     -0.05614761	      0.88264592	     -0.00037736	     -0.20945758	     -0.00000001	     -0.00000002	     28.82419010
      0.94804315	     -0.05400425	     -0.00067640	     -0.19580179	     -0.05614663	      0.88264320	     -0.00037790	     -0.20947472	     -0.00000001	     -0.00000002	     28.46549332
      0.94923832	     -0.05406589	     -0.00067877	     -0.19586345	     -0.05614562	      0.88264046	     -0.00037842	     -0.20949274	     -0.00000001	     -0.00000002	     28.31427638
      0.95089534	     -0.05415313	     -0.00068033	     -0.19595078	     -0.05614416	      0.88263662	     -0.00037911	     -0.20951907	     -0.00000001	     -0.00000002	     27.90734452
      0.95213066	     -0.05421932	     -0.00068272	     -0.19601700	     -0.05614304	      0.88263373	     -0.00037958	     -0.20953964	     -0.00000001	     -0.00000002	     27.84984421
      0.95336598	     -0.05428639	     -0.00068314	     -0.19608419	     -0.05614188	      0.88263082	     -0.00038004	     -0.20956095	     -0.00000001	     -0.00000002	     27.53058230
      0.95460130	     -0.05435405	     -0.00068439	     -0.19615195	     -0.05614068	      0.88262789	     -0.00038046	     -0.20958292	     -0.00000001	     -0.00000002	     27.38924132
      0.95621962	     -0.05444275	     -0.00068420	     -0.19624085	     -0.05613906	      0.88262404	     -0.00038098	     -0.20961261	     -0.00000001	     -0.00000002	     27.02665222
      0.95743636	     -0.05450892	     -0.00068550	     -0.19630714	     -0.05613779	      0.88262113	     -0.00038135	     -0.20963551	     -0.00000001	     -0.00000002	     26.97712539
      0.95865310	     -0.05457420	     -0.00068482	     -0.19637263	     -0.05613648	      0.88261822	     -0.00038168	     -0.20965882	     -0.00000001	     -0.00000002	     26.72550672
      0.96014037	     -0.05465272	     -0.00068503	     -0.19645137	     -0.05613483	      0.88261465	     -0.00038206	     -0.20968775	     -0.00000001	     -0.00000002	     26.59994317
      0.96147717	     -0.05472118	     -0.00068311	     -0.19652012	     -0.05613329	      0.88261145	     -0.00038236	     -0.20971405	     -0.00000001	     -0.00000002	     26.33685691
      0.96281397	     -0.05478656	     -0.00068298	     -0.19658574	     -0.05613170	      0.88260826	     -0.00038263	     -0.20974050	     -0.00000001	     -0.00000002	     26.28608801
      0.96415078	     -0.05484828	     -0.00068004	     -0.19664781	     -0.05613005	      0.88260509	     -0.00038287	     -0.20976696	     -0.00000001	     -0.00000002	     26.06400036
      0.96548758	     -0.05490630	     -0.00067927	     -0.19670611	     -0.05612835	      0.88260194	     -0.00038307	     -0.20979329	     -0.00000001	     -0.00000002	     26.03171074
      0.96682438	     -0.05496021	     -0.00067523	     -0.19676043	     -0.05612659	      0.88259881	     -0.00038325	     -0.20981937	     -0.00000001	     -0.00000002	     25.85051323
      0.96816119	     -0.05500986	     -0.00067373	     -0.19681042	     -0.05612478	      0.88259573	     -0.00038339	     -0.20984508	     -0.00000001	     -0.00000002	     25.82607014
      0.96949799	     -0.05505459	     -0.00066851	     -0.19685561	     -0.05612290	      0.88259269	     -0.00038350	     -0.20987030	     -0.00000001	     -0.00000002	     25.68855840
      0.97083479	     -0.05509441	     -0.00066620	     -0.19689580	     -0.05612097	      0.88258971	     -0.00038358	     -0.20989492	     -0.00000001	     -0.00000002	     25.66742111
      0.97202129	     -0.05512584	     -0.00066065	     -0.19692769	     -0.05611921	      0.88258711	     -0.00038362	     -0.20991618	     -0.00000001	     -0.00000001	     25.56462000
      0.97320778	     -0.05515424	     -0.00065689	     -0.19695649	     -0.05611740	      0.88258457	     -0.00038364	     -0.20993683	     -0.00000001	     -0.00000001	     25.51612596
      0.97467483	     -0.05518588	     -0.00065086	     -0.19698867	     -0.05611510	      0.88258150	     -0.00038363	     -0.20996151	     -0.00000001	     -0.00000001	     25.44441366
      0.97614187	     -0.05521321	     -0.00064724	     -0.19701647	     -0.05611272	      0.88257854	     -0.00038359	     -0.20998519	     -0.00000001	     -0.00000001	     25.39942755
      0.97734932	     -0.05523374	     -0.00064211	     -0.19703745	     -0.05611071	      0.88257618	     -0.00038352	     -0.21000395	     -0.00000001	     -0.00000001	     25.33114785
      0.97855678	     -0.05525266	     -0.00063891	     -0.19705676	     -0.05610866	      0.88257390	     -0.00038344	     -0.21002206	     -0.00000001	     -0.00000001	     25.28429890
      0.98003355	     -0.05527327	     -0.00063280	     -0.19707793	     -0.05610607	      0.88257123	     -0.00038330	     -0.21004331	     -0.00000001	     -0.00000001	     25.23509440
      0.98151032	     -0.05528843	     -0.00062894	     -0.19709357	     -0.05610342	      0.88256869	     -0.00038313	     -0.21006356	     -0.00000001	     -0.00000001	     25.17426556
      0.98267376	     -0.05529930	     -0.00062345	     -0.19710489	     -0.05610127	      0.88256679	     -0.00038298	     -0.21007886	     -0.00000001	     -0.00000001	     25.10163950
      0.98383720	     -0.05530966	     -0.00061989	     -0.19711565	     -0.05609908	      0.88256497	     -0.00038280	     -0.21009364	     -0.00000001	     -0.00000001	     25.05031767
      0.98537440	     -0.05532069	     -0.00061396	     -0.19712724	     -0.05609612	      0.88256272	     -0.00038254	     -0.21011235	     -0.00000001	     -0.00000001	     24.99814573
      0.98691160	     -0.05532756	     -0.00060999	     -0.19713460	     -0.05609307	      0.88256064	     -0.00038224	     -0.21013003	     -0.00000001	     -0.00000001	     24.96992798
      0.98803495	     -0.05532877	     -0.00060448	     -0.19713627	     -0.05609080	      0.88255922	     -0.00038200	     -0.21014222	     -0.00000001	     -0.00000001	     24.92602697
      0.98915830	     -0.05532742	     -0.00060070	     -0.19713531	     -0.05608848	      0.88255790	     -0.00038174	     -0.21015375	     -0.00000001	     -0.00000001	     24.89907724
      0.99077432	     -0.05532071	     -0.00059408	     -0.19712920	     -0.05608507	      0.88255617	     -0.00038134	     -0.21016912	     -0.00000001	     -0.00000001	     24.86707880
      0.99215146	     -0.05531093	     -0.00058955	     -0.19711991	     -0.05608209	      0.88255485	     -0.00038097	     -0.21018105	     -0.00000001	     -0.00000001	     24.84505271
      0.99352859	     -0.05529565	     -0.00058278	     -0.19710518	     -0.05607905	      0.88255367	     -0.00038058	     -0.21019185	     -0.00000001	     -0.00000001	     24.83418964
      0.99490573	     -0.05527272	     -0.00057786	     -0.19708273	     -0.05607595	      0.88255265	     -0.00038016	     -0.21020142	     -0.00000001	     -0.00000000	     24.84367124
      0.99628287	     -0.05524327	     -0.00056941	     -0.19705388	     -0.05607279	      0.88255177	     -0.00037971	     -0.21020964	     -0.00000001	     -0.00000000	     24.85635374
      0.99746067	     -0.05521494	     -0.00056493	     -0.19702597	     -0.05607003	      0.88255113	     -0.00037931	     -0.21021559	     -0.00000001	     -0.00000000	     24.84882958
      0.99863848	     -0.05518411	     -0.00055831	     -0.19699562	     -0.05606723	      0.88255060	     -0.00037889	     -0.21022058	     -0.00000001	     -0.00000000	     24.85725031
      1.00013058	     -0.05514192	     -0.00055132	     -0.19695398	     -0.05606361	      0.88255008	     -0.00037834	     -0.21022555	     -0.00000001	     -0.00000000	     24.87426727
      1.00162268	     -0.05509681	     -0.00054266	     -0.19690947	     -0.05605993	      0.88254974	     -0.00037776	     -0.21022907	     -0.00000001	     -0.00000000	     24.93230447
      1.00280596	     -0.05506027	     -0.00053872	     -0.19687329	     -0.05605696	      0.88254959	     -0.00037728	     -0.21023087	     -0.00000001	     -0.00000000	     24.95684708
      1.00398924	     -0.05502301	     -0.00053344	     -0.19683644	     -0.05605395	      0.88254954	     -0.00037678	     -0.21023186	     -0.00000001	      0.00000000	     25.01569268
      1.00550337	     -0.05497123	     -0.00052864	     -0.19678510	     -0.05605003	      0.88254963	     -0.00037612	     -0.21023197	     -0.00000001	      0.00000000	     25.10869663
      1.00701750	     -0.05491099	     -0.00052206	     -0.19672536	     -0.05604605	      0.88254989	     -0.00037544	     -0.21023064	     -0.00000001	      0.00000000	     25.27692609
      1.00814635	     -0.05486042	     -0.00051984	     -0.19667506	     -0.05604304	      0.88255020	     -0.00037491	     -0.21022863	     -0.00000001	      0.00000000	     25.35016646
      1.00927519	     -0.05480419	     -0.00051583	     -0.19661915	     -0.05603999	      0.88255060	     -0.00037437	     -0.21022567	     -0.00000001	      0.00000000	     25.47959153
      1.01086818	     -0.05471412	     -0.00051145	     -0.19652950	     -0.05603563	      0.88255132	     -0.00037359	     -0.21021975	     -0.00000001	      0.00000000	     25.67779875
      1.01223250	     -0.05462581	     -0.00050647	     -0.19644157	     -0.05603185	      0.88255209	     -0.00037290	     -0.21021293	     -0.00000001	      0.00000000	     25.89669669
      1.01359683	     -0.05452896	     -0.00050357	     -0.19634502	     -0.05602802	      0.88255299	     -0.00037219	     -0.21020441	     -0.00000001	      0.00000000	     26.09440202
      1.01496115	     -0.05442234	     -0.00049814	     -0.19623876	     -0.05602415	      0.88255402	     -0.00037146	     -0.21019414	     -0.00000001	      0.00000001	     26.35298945
      1.01632548	     -0.05430666	     -0.00049571	     -0.19612335	     -0.05602024	      0.88255520	     -0.00037072	     -0.21018206	     -0.00000001	      0.00000001	     26.59144028
      1.01749347	     -0.05420055	     -0.00049073	     -0.19601753	     -0.05601686	      0.88255631	     -0.00037007	     -0.21017029	     -0.00000000	      0.00000001	     26.83305617
      1.01866145	     -0.05408765	     -0.00048782	     -0.19590485	     -0.05601345	      0.88255753	     -0.00036941	     -0.21015718	     -0.00000000	      0.00000001	     27.08476653
      1.02013014	     -0.05393531	     -0.00048281	     -0.19575280	     -0.05600914	      0.88255920	     -0.00036856	     -0.21013877	     -0.00000000	      0.00000001	     27.45399398
      1.02159883	     -0.05377200	     -0.00047983	     -0.19558970	     -0.05600480	      0.88256104	     -0.00036770	     -0.21011818	     -0.00000000	      0.00000001	     27.84436617
      1.02274543	     -0.05363770	     -0.00047508	     -0.19545562	     -0.05600139	      0.88256259	     -0.00036702	     -0.21010060	     -0.00000000	      0.00000001	     28.15418960
      1.02389203	     -0.05349823	     -0.00047213	     -0.19531628	     -0.05599796	      0.88256424	     -0.00036633	     -0.21008172	     -0.00000000	      0.00000001	     28.47697338
      1.02539488	     -0.05330740	     -0.00046679	     -0.19512566	     -0.05599346	      0.88256656	     -0.00036541	     -0.21005508	     -0.00000000	      0.00000001	     28.93734830
      1.02689774	     -0.05310778	     -0.00046367	     -0.19492614	     -0.05598894	      0.88256906	     -0.00036447	     -0.21002632	     -0.00000000	      0.00000001	     29.45677277
      1.02796979	     -0.05295990	     -0.00045896	     -0.19477839	     -0.05598571	      0.88257094	     -0.00036379	     -0.21000454	     -0.00000000	      0.00000001	     29.80908760
      1.02904184	     -0.05280818	     -0.00045613	     -0.19462672	     -0.05598247	      0.88257292	     -0.00036311	     -0.20998174	     -0.00000000	      0.00000001	     30.19676694
      1.03064677	     -0.05257360	     -0.00045083	     -0.19439221	     -0.05597763	      0.88257604	     -0.00036208	     -0.20994573	     -0.00000000	      0.00000001	     30.80182906
      1.03197506	     -0.05237240	     -0.00044742	     -0.19419101	     -0.05597363	      0.88257878	     -0.00036121	     -0.20991427	     -0.00000000	      0.00000001	     31.33504190
      1.03330335	     -0.05216627	     -0.00044222	     -0.19398491	     -0.05596964	      0.88258165	     -0.00036034	     -0.20988135	     -0.00000000	      0.00000002	     31.86555220
      1.03463165	     -0.05195639	     -0.00043950	     -0.19377494	     -0.05596566	      0.88258466	     -0.00035946	     -0.20984706	     -0.00000000	      0.00000002	     32.44506981
      1.03595994	     -0.05174304	     -0.00043372	     -0.19356157	     -0.05596170	      0.88258779	     -0.00035857	     -0.20981146	     -0.00000000	      0.00000002	     32.99315806
      1.03707010	     -0.05156275	     -0.00043170	     -0.19338115	     -0.05595840	      0.88259051	     -0.00035782	     -0.20978078	     -0.00000000	      0.00000002	     33.48251123
      1.03818026	     -0.05138117	     -0.00042765	     -0.19319949	     -0.05595512	      0.88259332	     -0.00035706	     -0.20974931	     -0.00000000	      0.00000002	     33.95737326
      1.03962526	     -0.05114419	     -0.00042376	     -0.19296232	     -0.05595088	      0.88259711	     -0.00035608	     -0.20970727	     -0.00000000	      0.00000002	     34.60777069
      1.04107025	     -0.05090773	     -0.00041789	     -0.19272569	     -0.05594668	      0.88260104	     -0.00035508	     -0.20966416	     -0.00000000	      0.00000002	     35.22700636
      1.04215388	     -0.05073108	     -0.00041575	     -0.19254882	     -0.05594356	      0.88260408	     -0.00035433	     -0.20963123	     -0.00000000	      0.00000002	     35.71924732
      1.04323750	     -0.05055452	     -0.00041167	     -0.19237207	     -0.05594047	      0.88260719	     -0.00035358	     -0.20959784	     -0.00000000	      0.00000002	     36.18828346
      1.04472748	     -0.05031234	     -0.00040709	     -0.19212958	     -0.05593626	      0.88261158	     -0.00035254	     -0.20955126	     -0.00000000	      0.00000002	     36.86960380
      1.04605618	     -0.05009796	     -0.00040042	     -0.19191497	     -0.05593256	      0.88261560	     -0.00035160	     -0.20950914	     -0.00000000	      0.00000002	     37.42607119
      1.04738488	     -0.04988661	     -0.00039603	     -0.19170329	     -0.05592891	      0.88261971	     -0.00035066	     -0.20946659	     -0.00000000	      0.00000002	     38.02766207
      1.04849334	     -0.04971140	     -0.00039044	     -0.19152784	     -0.05592591	      0.88262321	     -0.00034988	     -0.20943090	     -0.00000000	      0.00000002	     38.43724182
      1.04960179	     -0.04954098	     -0.00038723	     -0.19135709	     -0.05592295	      0.88262676	     -0.00034909	     -0.20939517	     -0.00000000	      0.00000002	     38.90615795
      1.05100093	     -0.04933367	     -0.00038254	     -0.19114934	     -0.05591927	      0.88263131	     -0.00034809	     -0.20935018	     -0.00000000	      0.00000002	     39.45196407
      1.05240007	     -0.04913395	     -0.00037991	     -0.19094908	     -0.05591567	      0.88263592	     -0.00034709	     -0.20930547	     -0.00000000	      0.00000002	     40.07321893
      1.05347628	     -0.04898549	     -0.00037550	     -0.19080027	     -0.05591294	      0.88263951	     -0.00034632	     -0.20927134	     -0.00000000	      0.00000002	     40.41982588
      1.05455250	     -0.04884191	     -0.00037288	     -0.19065626	     -0.05591027	      0.88264313	     -0.00034554	     -0.20923751	     -0.00000000	      0.00000002	     40.83645013
      1.05599925	     -0.04865760	     -0.00036820	     -0.19047139	     -0.05590674	      0.88264802	     -0.00034450	     -0.20919257	     -0.00000000	      0.00000002	     41.32504597
      1.05744599	     -0.04848452	     -0.00036592	     -0.19029766	     -0.05590331	      0.88265294	     -0.00034346	     -0.20914842	     -0.00000000	      0.00000002	     41.90076925
      1.05846580	     -0.04836971	     -0.00036208	     -0.19018244	     -0.05590094	      0.88265641	     -0.00034272	     -0.20911786	     -0.00000000	      0.00000002	     42.13593662
      1.05948560	     -0.04826105	     -0.00036025	     -0.19007329	     -0.05589861	      0.88265989	     -0.00034198	     -0.20908782	     -0.00000000	      0.00000002	     42.46085330
      1.06102858	     -0.04810726	     -0.00035690	     -0.18991877	     -0.05589519	      0.88266513	     -0.00034087	     -0.20904349	     -0.00000000	      0.00000002	     42.88655960
      1.06231007	     -0.04798839	     -0.00035555	     -0.18979923	     -0.05589242	      0.88266946	     -0.00033994	     -0.20900772	     -0.00000000	      0.00000002	     43.28294566
      1.06359156	     -0.04787850	     -0.00035291	     -0.18968871	     -0.05588973	      0.88267375	     -0.00033902	     -0.20897295	     -0.00000000	      0.00000002	     43.55331453
      1.06487305	     -0.04777827	     -0.00035303	     -0.18958774	     -0.05588712	      0.88267800	     -0.00033809	     -0.20893927	     -0.00000000	      0.00000002	     43.92879858
      1.06601992	     -0.04769627	     -0.00035092	     -0.18950515	     -0.05588484	      0.88268175	     -0.00033727	     -0.20891009	     -0.00000000	      0.00000002	     44.08859566
      1.06716678	     -0.04762127	     -0.00035112	     -0.18942947	     -0.05588263	      0.88268546	     -0.00033644	     -0.20888185	     -0.00000000	      0.00000002	     44.36181020
      1.06831365	     -0.04755273	     -0.00035012	     -0.18936029	     -0.05588048	      0.88268910	     -0.00033562	     -0.20885456	     -0.00000000	      0.00000002	     44.53745401
      1.06977362	     -0.04747555	     -0.00035059	     -0.18928223	     -0.05587783	      0.88269365	     -0.00033458	     -0.20882123	     -0.00000000	      0.00000002	     44.83861448
      1.07093758	     -0.04742164	     -0.00034947	     -0.18922767	     -0.05587580	      0.88269718	     -0.00033375	     -0.20879580	     -0.00000000	      0.00000002	     44.94592621
      1.07210153	     -0.04737419	     -0.00035050	     -0.18917948	     -0.05587383	      0.88270064	     -0.00033292	     -0.20877141	     -0.00000000	      0.00000002	     45.16883722
      1.07326549	     -0.04733264	     -0.00035043	     -0.18913725	     -0.05587192	      0.88270401	     -0.00033210	     -0.20874804	     -0.00000000	      0.00000002	     45.29164413
      1.07471347	     -0.04728870	     -0.00035226	     -0.18909238	     -0.05586964	      0.88270806	     -0.00033109	     -0.20872039	     -0.00000000	      0.00000002	     45.55376003
      1.07585764	     -0.04725944	     -0.00035203	     -0.18906244	     -0.05586791	      0.88271116	     -0.00033029	     -0.20869963	     -0.00000000	      0.00000002	     45.61091659
      1.07700181	     -0.04723506	     -0.00035379	     -0.18903733	     -0.05586624	      0.88271416	     -0.00032950	     -0.20867981	     -0.00000000	      0.00000002	     45.79420161
      1.07814598	     -0.04721525	     -0.00035449	     -0.18901682	     -0.05586464	      0.88271705	     -0.00032872	     -0.20866091	     -0.00000000	      0.00000002	     45.88492827
      1.07965462	     -0.04719631	     -0.00035712	     -0.18899690	     -0.05586262	      0.88272071	     -0.00032769	     -0.20863737	     -0.00000000	      0.00000002	     46.11094251
      1.08079035	     -0.04718721	     -0.00035753	     -0.18898713	     -0.05586118	      0.88272333	     -0.00032693	     -0.20862068	     -0.00000000	      0.00000002	     46.13447310
      1.08192608	     -0.04718285	     -0.00035988	     -0.18898203	     -0.05585979	      0.88272584	     -0.00032617	     -0.20860487	     -0.00000000	      0.00000001	     46.28778092
      1.08330215	     -0.04718339	     -0.00036131	     -0.18898172	     -0.05585820	      0.88272874	     -0.00032526	     -0.20858688	     -0.00000000	      0.00000001	     46.34857484
      1.08453291	     -0.04718937	     -0.00036454	     -0.18898689	     -0.05585684	      0.88273119	     -0.00032446	     -0.20857185	     -0.00000000	      0.00000001	     46.53490131
      1.08576368	     -0.04719987	     -0.00036558	     -0.18899666	     -0.05585556	      0.88273351	     -0.00032367	     -0.20855782	     -0.00000000	      0.00000001	     46.53922325
      1.08699444	     -0.04721546	     -0.00036907	     -0.18901143	     -0.05585436	      0.88273569	     -0.00032288	     -0.20854477	     -0.00000000	      0.00000001	     46.72454398
      1.08822520	     -0.04723524	     -0.00037010	     -0.18903049	     -0.05585322	      0.88273774	     -0.00032211	     -0.20853268	     -0.00000000	      0.00000001	     46.71000290
      1.08945597	     -0.04725999	     -0.00037379	     -0.18905444	     -0.05585215	      0.88273966	     -0.00032135	     -0.20852154	     -0.00000000	      0.00000001	     46.89628966
      1.09068673	     -0.04728787	     -0.00037495	     -0.18908161	     -0.05585116	      0.88274145	     -0.00032060	     -0.20851134	     -0.00000000	      0.00000001	     46.85921761
      1.09191749	     -0.04732141	     -0.00037909	     -0.18911435	     -0.05585023	      0.88274311	     -0.00031987	     -0.20850209	     -0.00000000	      0.00000001	     47.03981792
      1.09314826	     -0.04735886	     -0.00038021	     -0.18915111	     -0.05584937	      0.88274465	     -0.00031914	     -0.20849378	     -0.00000000	      0.00000001	     46.97803891
      1.09437902	     -0.04740152	     -0.00038448	     -0.18919299	     -0.05584857	      0.88274606	     -0.00031843	     -0.20848639	     -0.00000000	      0.00000001	     47.15961485
      1.09560978	     -0.04744771	     -0.00038524	     -0.18923852	     -0.05584785	      0.88274735	     -0.00031774	     -0.20847991	     -0.00000000	      0.00000001	     47.07151452
      1.09684055	     -0.04749937	     -0.00038943	     -0.18928942	     -0.05584719	      0.88274852	     -0.00031705	     -0.20847431	     -0.00000000	      0.00000001	     47.24565842
      1.09807131	     -0.04755447	     -0.00038992	     -0.18934390	     -0.05584659	      0.88274957	     -0.00031638	     -0.20846961	     -0.00000000	      0.00000001	     47.12697284
      1.09930208	     -0.04761544	     -0.00039400	     -0.18940414	     -0.05584606	      0.88275052	     -0.00031573	     -0.20846577	     -0.00000000	      0.00000000	     47.28631373
      1.10053284	     -0.04767970	     -0.00039410	     -0.18946781	     -0.05584559	      0.88275135	     -0.00031509	     -0.20846281	     -0.00000000	      0.00000000	     47.13239455
      1.10176360	     -0.04775040	     -0.00039830	     -0.18953780	     -0.05584517	      0.88275207	     -0.00031447	     -0.20846071	     -0.00000000	      0.00000000	     47.27472471
      1.10286610	     -0.04781626	     -0.00039860	     -0.18960316	     -0.05584486	      0.88275263	     -0.00031392	     -0.20845956	     -0.00000000	      0.00000000	     47.12467283
      1.10396859	     -0.04788708	     -0.00040130	     -0.18967341	     -0.05584458	      0.88275311	     -0.00031339	     -0.20845910	     -0.00000000	      0.00000000	     47.14345634
      1.10532319	     -0.04797962	     -0.00040323	     -0.18976530	     -0.05584431	      0.88275359	     -0.00031276	     -0.20845947	     -0.00000000	      0.00000000	     47.03545081
      1.10667779	     -0.04807893	     -0.00040713	     -0.18986393	     -0.05584411	      0.88275395	     -0.00031214	     -0.20846085	     -0.00000000	      0.00000000	     47.05987254
      1.10781371	     -0.04816505	     -0.00040777	     -0.18994957	     -0.05584398	      0.88275417	     -0.00031165	     -0.20846278	     -0.00000000	      0.00000000	     46.87929477
      1.10894962	     -0.04825704	     -0.00041086	     -0.19004101	     -0.05584390	      0.88275431	     -0.00031116	     -0.20846542	     -0.00000000	      0.00000000	     46.83502492
      1.11008554	     -0.04835249	     -0.00041283	     -0.19013599	     -0.05584386	      0.88275438	     -0.00031070	     -0.20846876	     -0.00000000	      0.00000000	     46.69421812
      1.11162995	     -0.04849022	     -0.00041786	     -0.19027300	     -0.05584387	      0.88275435	     -0.00031009	     -0.20847442	     -0.00000000	     -0.00000000	     46.57899654
      1.11278255	     -0.04859598	     -0.00041946	     -0.19037832	     -0.05584392	      0.88275424	     -0.00030965	     -0.20847949	     -0.00000000	     -0.00000000	     46.35753292
      1.11393516	     -0.04870760	     -0.00042328	     -0.19048944	     -0.05584401	      0.88275407	     -0.00030923	     -0.20848526	     -0.00000000	     -0.00000000	     46.23253855
      1.11532116	     -0.04884473	     -0.00042560	     -0.19062607	     -0.05584416	      0.88275376	     -0.00030875	     -0.20849311	     -0.00000000	     -0.00000000	     45.98207566
      1.11655991	     -0.04897440	     -0.00042970	     -0.19075525	     -0.05584434	      0.88275340	     -0.00030834	     -0.20850098	     -0.00000000	     -0.00000000	     45.81854548
      1.11779866	     -0.04910594	     -0.00043098	     -0.19088642	     -0.05584455	      0.88275296	     -0.00030796	     -0.20850966	     -0.00000000	     -0.00000000	     45.54425028
      1.11903741	     -0.04924559	     -0.00043532	     -0.19102562	     -0.05584479	      0.88275245	     -0.00030759	     -0.20851914	     -0.00000000	     -0.00000000	     45.33137188
      1.12027616	     -0.04938574	     -0.00043667	     -0.19116545	     -0.05584506	      0.88275186	     -0.00030725	     -0.20852942	     -0.00000000	     -0.00000000	     45.04558676
      1.12151491	     -0.04953375	     -0.00044114	     -0.19131305	     -0.05584536	      0.88275120	     -0.00030692	     -0.20854045	     -0.00000000	     -0.00000000	     44.78973366
      1.12275366	     -0.04968062	     -0.00044264	     -0.19145963	     -0.05584567	      0.88275046	     -0.00030662	     -0.20855222	     -0.00000000	     -0.00000000	     44.50676274
      1.12399241	     -0.04983413	     -0.00044721	     -0.19161278	     -0.05584601	      0.88274965	     -0.00030634	     -0.20856464	     -0.00000000	     -0.00000000	     44.21963202
      1.12523116	     -0.04998447	     -0.00044884	     -0.19176288	     -0.05584637	      0.88274877	     -0.00030609	     -0.20857769	     -0.00000000	     -0.00000001	     43.94658706
      1.12646991	     -0.05014029	     -0.00045335	     -0.19191841	     -0.05584674	      0.88274781	     -0.00030585	     -0.20859125	     -0.00000000	     -0.00000001	     43.62947572
      1.12770866	     -0.05029173	     -0.00045507	     -0.19206966	     -0.05584712	      0.88274678	     -0.00030564	     -0.20860528	     -0.00000000	     -0.00000001	     43.36185044
      1.12894741	     -0.05044788	     -0.00045942	     -0.19222557	     -0.05584751	      0.88274568	     -0.00030545	     -0.20861967	     -0.00000000	     -0.00000001	     43.01730161
      1.13018616	     -0.05059912	     -0.00046121	     -0.19237669	     -0.05584791	      0.88274451	     -0.00030529	     -0.20863440	     -0.00000000	     -0.00000001	     42.75113670
      1.13142491	     -0.05075448	     -0.00046533	     -0.19253186	     -0.05584830	      0.88274327	     -0.00030515	     -0.20864937	     -0.00000000	     -0.00000001	     42.38649003
      1.13266365	     -0.05090482	     -0.00046719	     -0.19268212	     -0.05584870	      0.88274197	     -0.00030503	     -0.20866455	     -0.00000000	     -0.00000001	     42.11881210
      1.13390240	     -0.05105855	     -0.00047104	     -0.19283573	     -0.05584909	      0.88274059	     -0.00030494	     -0.20867987	     -0.00000000	     -0.00000001	     41.74308886
      1.13514115	     -0.05120745	     -0.00047298	     -0.19298460	     -0.05584947	      0.88273915	     -0.00030487	     -0.20869531	     -0.00000000	     -0.00000001	     41.47119692
      1.13637990	     -0.05135906	     -0.00047657	     -0.19313614	     -0.05584985	      0.88273765	     -0.00030482	     -0.20871081	     -0.00000000	     -0.00000001	     41.09105985
      1.13761865	     -0.05150628	     -0.00047863	     -0.19328337	     -0.05585022	      0.88273609	     -0.00030480	     -0.20872636	     -0.00000000	     -0.00000001	     40.81121832
      1.13910817	     -0.05168677	     -0.00048323	     -0.19346384	     -0.05585063	      0.88273414	     -0.00030481	     -0.20874504	     -0.00000000	     -0.00000001	     40.32459696
      1.14024068	     -0.05181743	     -0.00048444	     -0.19359457	     -0.05585094	      0.88273260	     -0.00030484	     -0.20875924	     -0.00000000	     -0.00000001	     40.12211156
      1.14137319	     -0.05195181	     -0.00048775	     -0.19372897	     -0.05585122	      0.88273101	     -0.00030489	     -0.20877339	     -0.00000000	     -0.00000001	     39.76348507
      1.14283039	     -0.05211906	     -0.00049060	     -0.19389632	     -0.05585156	      0.88272890	     -0.00030498	     -0.20879153	     -0.00000000	     -0.00000001	     39.44405808
      1.14428759	     -0.05228956	     -0.00049594	     -0.19406687	     -0.05585187	      0.88272673	     -0.00030511	     -0.20880952	     -0.00000000	     -0.00000001	     38.92216272
      1.14536202	     -0.05240653	     -0.00049725	     -0.19418398	     -0.05585207	      0.88272508	     -0.00030523	     -0.20882270	     -0.00000000	     -0.00000001	     38.77674455
      1.14643645	     -0.05252674	     -0.00050061	     -0.19430427	     -0.05585225	      0.88272340	     -0.00030537	     -0.20883576	     -0.00000000	     -0.00000001	     38.45322778
      1.14798996	     -0.05269415	     -0.00050448	     -0.19447187	     -0.05585248	      0.88272092	     -0.00030560	     -0.20885444	     -0.00000000	     -0.00000001	     38.12107907
      1.14932684	     -0.05283792	     -0.00050920	     -0.19461577	     -0.05585262	      0.88271873	     -0.00030584	     -0.20887026	     -0.00000000	     -0.00000001	     37.69811398
      1.15066372	     -0.05297281	     -0.00051205	     -0.19475089	     -0.05585273	      0.88271650	     -0.00030610	     -0.20888587	     -0.00000000	     -0.00000001	     37.52749747
      1.15200059	     -0.05311076	     -0.00051755	     -0.19488899	     -0.05585280	      0.88271423	     -0.00030640	     -0.20890118	     -0.00000000	     -0.00000001	     37.02900867
      1.15319019	     -0.05322295	     -0.00051986	     -0.19500141	     -0.05585281	      0.88271218	     -0.00030668	     -0.20891461	     -0.00000000	     -0.00000001	     36.94560909
      1.15437978	     -0.05333756	     -0.00052435	     -0.19511620	     -0.05585280	      0.88271010	     -0.00030700	     -0.20892779	     -0.00000000	     -0.00000001	     36.56797605
      1.15556937	     -0.05344522	     -0.00052757	     -0.19522409	     -0.05585274	      0.88270800	     -0.00030733	     -0.20894074	     -0.00000000	     -0.00000001	     36.39275793
      1.15714699	     -0.05358772	     -0.00053334	     -0.19536687	     -0.05585260	      0.88270518	     -0.00030782	     -0.20895755	     -0.00000000	     -0.00000001	     35.93498709
      1.15837584	     -0.05369149	     -0.00053622	     -0.19547092	     -0.05585244	      0.88270296	     -0.00030823	     -0.20897043	     -0.00000000	     -0.00000001	     35.86764904
      1.15960469	     -0.05379979	     -0.00054098	     -0.19557945	     -0.05585224	      0.88270072	     -0.00030866	     -0.20898313	     -0.00000000	     -0.00000001	     35.46210057
      1.16083354	     -0.05390494	     -0.00054439	     -0.19568489	     -0.05585199	      0.88269847	     -0.00030912	     -0.20899581	     -0.00000000	     -0.00000001	     35.29799013
      1.16237143	     -0.05404432	     -0.00055014	     -0.19582459	     -0.05585160	      0.88269563	     -0.00030972	     -0.20901178	     -0.00000000	     -0.00000001	     34.76757808
      1.16358614	     -0.05415296	     -0.00055277	     -0.19593356	     -0.05585125	      0.88269337	     -0.00031023	     -0.20902469	     -0.00000000	     -0.00000001	     34.72829575
      1.16480085	     -0.05426942	     -0.00055699	     -0.19605030	     -0.05585084	      0.88269109	     -0.00031076	     -0.20903796	     -0.00000000	     -0.00000001	     34.29567483
      1.16601556	     -0.05438402	     -0.00055967	     -0.19616525	     -0.05585038	      0.88268881	     -0.00031131	     -0.20905171	     -0.00000000	     -0.00000001	     34.14276635
      1.16762200	     -0.05454149	     -0.00056418	     -0.19632317	     -0.05584970	      0.88268576	     -0.00031208	     -0.20907066	     -0.00000000	     -0.00000001	     33.60338748
      1.16884156	     -0.05465713	     -0.00056561	     -0.19643923	     -0.05584911	      0.88268343	     -0.00031269	     -0.20908571	     -0.00000000	     -0.00000001	     33.61927940
      1.17006113	     -0.05477855	     -0.00056852	     -0.19656103	     -0.05584847	      0.88268108	     -0.00031332	     -0.20910131	     -0.00000000	     -0.00000001	     33.17711392
      1.17128069	     -0.05489770	     -0.00057015	     -0.19668062	     -0.05584778	      0.88267872	     -0.00031398	     -0.20911753	     -0.00000000	     -0.00000001	     33.02734979
      1.17292649	     -0.05506410	     -0.00057354	     -0.19684760	     -0.05584674	      0.88267548	     -0.00031490	     -0.20914039	     -0.00000000	     -0.00000001	     32.42959809
      1.17414840	     -0.05518325	     -0.00057415	     -0.19696726	     -0.05584589	      0.88267305	     -0.00031560	     -0.20915814	     -0.00000000	     -0.00000001	     32.43886829
      1.17537031	     -0.05530734	     -0.00057623	     -0.19709183	     -0.05584498	      0.88267060	     -0.00031633	     -0.20917650	     -0.00000000	     -0.00000001	     31.95007940
      1.17686078	     -0.05545335	     -0.00057698	     -0.19723850	     -0.05584378	      0.88266756	     -0.00031725	     -0.20919975	     -0.00000000	     -0.00000001	     31.79701974
      1.17835126	     -0.05560558	     -0.00057969	     -0.19739135	     -0.05584247	      0.88266447	     -0.00031821	     -0.20922384	     -0.00000000	     -0.00000001	     30.94075902
      1.17947030	     -0.05571194	     -0.00057904	     -0.19749829	     -0.05584142	      0.88266211	     -0.00031894	     -0.20924253	     -0.00000000	     -0.00000001	     31.02675752
      1.18058934	     -0.05582311	     -0.00058004	     -0.19760999	     -0.05584031	      0.88265972	     -0.00031969	     -0.20926168	     -0.00000000	     -0.00000001	     30.58573875
      1.18220884	     -0.05597816	     -0.00058004	     -0.19776588	     -0.05583859	      0.88265620	     -0.00032081	     -0.20929016	     -0.00000000	     -0.00000001	     30.25052069
      1.18361810	     -0.05611380	     -0.00058086	     -0.19790225	     -0.05583698	      0.88265308	     -0.00032182	     -0.20931556	     -0.00000000	     -0.00000002	     29.62985101
      1.18502736	     -0.05624157	     -0.00057941	     -0.19803085	     -0.05583526	      0.88264989	     -0.00032285	     -0.20934148	     -0.00000000	     -0.00000002	     29.53681483
      1.18643662	     -0.05637467	     -0.00058017	     -0.19816473	     -0.05583343	      0.88264664	     -0.00032391	     -0.20936780	     -0.00000000	     -0.00000002	     28.72898762
      1.18764969	     -0.05647922	     -0.00057846	     -0.19827004	     -0.05583176	      0.88264380	     -0.00032484	     -0.20939081	     -0.00000000	     -0.00000002	     28.72567383
      1.18886277	     -0.05658919	     -0.00057874	     -0.19838072	     -0.05583001	      0.88264090	     -0.00032580	     -0.20941410	     -0.00000000	     -0.00000002	     28.22269990
      1.19035792	     -0.05671906	     -0.00057772	     -0.19851153	     -0.05582773	      0.88263727	     -0.00032700	     -0.20944320	     -0.00000000	     -0.00000002	     27.99169938
      1.19185307	     -0.05685268	     -0.00057860	     -0.19864605	     -0.05582531	      0.88263357	     -0.00032823	     -0.20947263	     -0.00000000	     -0.00000002	     27.34349536
      1.19308554	     -0.05695466	     -0.00057713	     -0.19874886	     -0.05582322	      0.88263047	     -0.00032927	     -0.20949714	     -0.00000000	     -0.00000002	     27.32310338
      1.19431801	     -0.05706108	     -0.00057749	     -0.19885606	     -0.05582102	      0.88262732	     -0.00033032	     -0.20952178	     -0.00000000	     -0.00000002	     26.89232085
      1.19583120	     -0.05718491	     -0.00057636	     -0.19898092	     -0.05581819	      0.88262338	     -0.00033165	     -0.20955222	     -0.00000000	     -0.00000002	     26.71077384
      1.19734439	     -0.05731157	     -0.00057703	     -0.19910859	     -0.05581521	      0.88261939	     -0.00033300	     -0.20958273	     -0.00000000	     -0.00000002	     26.14223367
      1.19855692	     -0.05740276	     -0.00057499	     -0.19920067	     -0.05581271	      0.88261614	     -0.00033410	     -0.20960722	     -0.00000000	     -0.00000002	     26.15183345
      1.19976945	     -0.05749621	     -0.00057455	     -0.19929498	     -0.05581011	      0.88261285	     -0.00033522	     -0.20963159	     -0.00000000	     -0.00000002	     25.81808069
      1.20133084	     -0.05760720	     -0.00057233	     -0.19940716	     -0.05580661	      0.88260857	     -0.00033669	     -0.20966278	     -0.00000000	     -0.00000002	     25.66462112
      1.20289222	     -0.05771964	     -0.00057194	     -0.19952075	     -0.05580293	      0.88260423	     -0.00033819	     -0.20969360	     -0.00000000	     -0.00000002	     25.18639479
      1.20408450	     -0.05779536	     -0.00056927	     -0.19959742	     -0.05580000	      0.88260089	     -0.00033935	     -0.20971691	     -0.00000000	     -0.00000002	     25.22139922
      1.20527678	     -0.05787398	     -0.00056840	     -0.19967697	     -0.05579697	      0.88259752	     -0.00034052	     -0.20973993	     -0.00000000	     -0.00000002	     24.96462813
      1.20689506	     -0.05797300	     -0.00056607	     -0.19977728	     -0.05579269	      0.88259291	     -0.00034215	     -0.20977077	     -0.00000000	     -0.00000002	     24.83434115
      1.20851334	     -0.05807391	     -0.00056584	     -0.19987943	     -0.05578821	      0.88258827	     -0.00034380	     -0.20980105	     -0.00000000	     -0.00000002	     24.41678160
      1.20966901	     -0.05813614	     -0.00056333	     -0.19994264	     -0.05578489	      0.88258494	     -0.00034499	     -0.20982238	     -0.00000000	     -0.00000002	     24.47471561
      1.21082468	     -0.05820179	     -0.00056268	     -0.20000922	     -0.05578146	      0.88258160	     -0.00034620	     -0.20984340	     -0.00000000	     -0.00000002	     24.27931991
      1.21253360	     -0.05829232	     -0.00056083	     -0.20010115	     -0.05577621	      0.88257665	     -0.00034801	     -0.20987399	     -0.00000000	     -0.00000002	     24.15573867
      1.21397709	     -0.05836872	     -0.00056049	     -0.20017871	     -0.05577159	      0.88257247	     -0.00034957	     -0.20989933	     -0.00000000	     -0.00000002	     23.89493921
      1.21542058	     -0.05843552	     -0.00055828	     -0.20024675	     -0.05576681	      0.88256829	     -0.00035114	     -0.20992425	     -0.00000000	     -0.00000002	     23.91366155
      1.21686408	     -0.05850530	     -0.00055836	     -0.20031770	     -0.05576186	      0.88256412	     -0.00035273	     -0.20994864	     -0.00000000	     -0.00000002	     23.58461620
      1.21830757	     -0.05856030	     -0.00055547	     -0.20037397	     -0.05575675	      0.88255996	     -0.00035433	     -0.20997257	     -0.00000000	     -0.00000002	     23.73399791
      1.21952896	     -0.05861375	     -0.00055597	     -0.20042841	     -0.05575229	      0.88255646	     -0.00035571	     -0.20999239	     -0.00000000	     -0.00000002	     23.40268423
      1.22075034	     -0.05865864	     -0.00055418	     -0.20047437	     -0.05574770	      0.88255297	     -0.00035709	     -0.21001192	     -0.00000000	     -0.00000002	     23.39004881
      1.22233031	     -0.05871698	     -0.00055303	     -0.20053407	     -0.05574160	      0.88254850	     -0.00035890	     -0.21003666	     -0.00000000	     -0.00000002	     23.19117994
      1.22391029	     -0.05876504	     -0.00054989	     -0.20058356	     -0.05573528	      0.88254407	     -0.00036073	     -0.21006085	     -0.00000000	     -0.00000002	     23.29281040
      1.22514804	     -0.05880716	     -0.00054980	     -0.20062674	     -0.05573019	      0.88254063	     -0.00036217	     -0.21007935	     -0.00000000	     -0.00000002	     23.01931989
      1.22638579	     -0.05884118	     -0.00054783	     -0.20066188	     -0.05572497	      0.88253723	     -0.00036362	     -0.21009752	     -0.00000000	     -0.00000002	     23.03822979
      1.22798897	     -0.05888210	     -0.00054710	     -0.20070419	     -0.05571802	      0.88253287	     -0.00036551	     -0.21012056	     -0.00000000	     -0.00000002	     22.88789641
      1.22959216	     -0.05891563	     -0.00054410	     -0.20073920	     -0.05571086	      0.88252858	     -0.00036742	     -0.21014321	     -0.00000000	     -0.00000002	     22.98375381
      1.23078811	     -0.05894516	     -0.00054447	     -0.20076976	     -0.05570537	      0.88252543	     -0.00036885	     -0.21015981	     -0.00000000	     -0.00000002	     22.74465146
      1.23198406	     -0.05896611	     -0.00054309	     -0.20079179	     -0.05569976	      0.88252232	     -0.00037029	     -0.21017616	     -0.00000000	     -0.00000002	     22.78833864
      1.23366204	     -0.05899418	     -0.00054284	     -0.20082134	     -0.05569169	      0.88251803	     -0.00037232	     -0.21019854	     -0.00000000	     -0.00000002	     22.70496399
      1.23534003	     -0.05901005	     -0.00054088	     -0.20083874	     -0.05568338	      0.88251383	     -0.00037436	     -0.21022022	     -0.00000000	     -0.00000002	     22.93087007
      1.23648344	     -0.05902525	     -0.00054213	     -0.20085492	     -0.05567758	      0.88251103	     -0.00037576	     -0.21023447	     -0.00000000	     -0.00000002	     22.71844413
      1.23762684	     -0.05903129	     -0.00054142	     -0.20086200	     -0.05567167	      0.88250828	     -0.00037716	     -0.21024831	     -0.00000000	     -0.00000002	     22.77344521
      1.23942834	     -0.05903507	     -0.00054126	     -0.20086738	     -0.05566214	      0.88250404	     -0.00037937	     -0.21026906	     -0.00000000	     -0.00000002	     22.76469986
      1.24089665	     -0.05902634	     -0.00053980	     -0.20086002	     -0.05565416	      0.88250069	     -0.00038117	     -0.21028488	     -0.00000000	     -0.00000002	     22.89039016
      1.24236495	     -0.05901330	     -0.00053981	     -0.20084830	     -0.05564600	      0.88249743	     -0.00038299	     -0.21029951	     -0.00000000	     -0.00000001	     22.85359479
      1.24383325	     -0.05898207	     -0.00053688	     -0.20081848	     -0.05563766	      0.88249427	     -0.00038480	     -0.21031281	     -0.00000000	     -0.00000001	     23.07223582
      1.24513909	     -0.05895162	     -0.00053678	     -0.20078921	     -0.05563009	      0.88249155	     -0.00038642	     -0.21032327	     -0.00000000	     -0.00000001	     23.06114272
      1.24644493	     -0.05890147	     -0.00053349	     -0.20074034	     -0.05562238	      0.88248891	     -0.00038804	     -0.21033234	     -0.00000000	     -0.00000001	     23.25424394
      1.24775076	     -0.05883911	     -0.00053144	     -0.20067921	     -0.05561453	      0.88248636	     -0.00038966	     -0.21033974	     -0.00000000	     -0.00000001	     23.36598725
      1.24943820	     -0.05873413	     -0.00052716	     -0.20057587	     -0.05560418	      0.88248322	     -0.00039176	     -0.21034668	     -0.00000000	     -0.00000001	     23.62716387
      1.25074746	     -0.05864258	     -0.00052550	     -0.20048553	     -0.05559600	      0.88248090	     -0.00039339	     -0.21034980	     -0.00000000	     -0.00000001	     23.76840429
      1.25205673	     -0.05853039	     -0.00052107	     -0.20037461	     -0.05558768	      0.88247870	     -0.00039502	     -0.21035078	     -0.00000000	     -0.00000001	     24.02624355
      1.25336600	     -0.05840666	     -0.00051759	     -0.20025211	     -0.05557923	      0.88247661	     -0.00039665	     -0.21034939	     -0.00000000	     -0.00000001	     24.26242036
      1.25505824	     -0.05822156	     -0.00051076	     -0.20006864	     -0.05556812	      0.88247410	     -0.00039875	     -0.21034392	     -0.00000000	     -0.00000001	     24.64073875
      1.25633060	     -0.05807309	     -0.00050788	     -0.19992130	     -0.05555963	      0.88247236	     -0.00040033	     -0.21033695	     -0.00000000	     -0.00000001	     24.93712957
      1.25760297	     -0.05790668	     -0.00050289	     -0.19975605	     -0.05555102	      0.88247075	     -0.00040191	     -0.21032750	     -0.00000000	     -0.00000001	     25.27948377
      1.25916124	     -0.05769088	     -0.00049860	     -0.19954158	     -0.05554034	      0.88246898	     -0.00040385	     -0.21031242	     -0.00000000	     -0.00000001	     25.73266661
      1.26053033	     -0.05748161	     -0.00049222	     -0.19933351	     -0.05553082	      0.88246762	     -0.00040555	     -0.21029598	     -0.00000000	     -0.00000001	     26.12254280
      1.26189942	     -0.05726577	     -0.00048857	     -0.19911875	     -0.05552119	      0.88246644	     -0.00040724	     -0.21027649	     -0.00000000	     -0.00000001	     26.57135751
      1.26326852	     -0.05703189	     -0.00048185	     -0.19888600	     -0.05551145	      0.88246545	     -0.00040893	     -0.21025401	     -0.00000000	     -0.00000000	     26.99710767
      1.26463761	     -0.05679501	     -0.00047827	     -0.19865011	     -0.05550161	      0.88246466	     -0.00041062	     -0.21022853	     -0.00000000	     -0.00000000	     27.47808886
      1.26600670	     -0.05654447	     -0.00047104	     -0.19840062	     -0.05549167	      0.88246409	     -0.00041230	     -0.21020023	     -0.00000000	     -0.00000000	     27.89251195
      1.26737580	     -0.05629685	     -0.00046801	     -0.19815387	     -0.05548164	      0.88246373	     -0.00041399	     -0.21016921	     -0.00000000	     -0.00000000	     28.39200346
      1.26860372	     -0.05606375	     -0.00046168	     -0.19792161	     -0.05547258	      0.88246359	     -0.00041549	     -0.21013928	     -0.00000000	     -0.00000000	     28.77912539
      1.26983164	     -0.05583230	     -0.00045858	     -0.19769087	     -0.05546345	      0.88246364	     -0.00041699	     -0.21010739	     -0.00000000	      0.00000000	     29.22246642
      1.27105957	     -0.05559460	     -0.00045380	     -0.19745388	     -0.05545427	      0.88246388	     -0.00041848	     -0.21007369	     -0.00000000	      0.00000000	     29.64510944
      1.27268871	     -0.05527834	     -0.00044972	     -0.19713843	     -0.05544200	      0.88246447	     -0.00042046	     -0.21002627	     -0.00000000	      0.00000000	     30.22900227
      1.27390670	     -0.05503531	     -0.00044419	     -0.19689603	     -0.05543278	      0.88246513	     -0.00042193	     -0.20998896	     -0.00000000	      0.00000000	     30.64362041
      1.27512470	     -0.05479381	     -0.00044126	     -0.19665505	     -0.05542351	      0.88246598	     -0.00042339	     -0.20995011	     -0.00000000	      0.00000001	     31.07497694
      1.27659374	     -0.05449663	     -0.00043530	     -0.19635851	     -0.05541229	      0.88246725	     -0.00042514	     -0.20990136	     -0.00000000	      0.00000001	     31.60701853
      1.27787349	     -0.05423777	     -0.00043257	     -0.19610009	     -0.05540247	      0.88246857	     -0.00042666	     -0.20985727	     -0.00000000	      0.00000001	     32.05578721
      1.27915324	     -0.05397429	     -0.00042692	     -0.19583710	     -0.05539263	      0.88247008	     -0.00042817	     -0.20981182	     -0.00000000	      0.00000001	     32.51918944
      1.28043298	     -0.05371264	     -0.00042372	     -0.19557580	     -0.05538277	      0.88247180	     -0.00042967	     -0.20976507	     -0.00000000	      0.00000001	     32.96363161
      1.28171273	     -0.05344724	     -0.00041719	     -0.19531082	     -0.05537288	      0.88247371	     -0.00043116	     -0.20971716	     -0.00000000	      0.00000001	     33.44080970
      1.28299248	     -0.05318467	     -0.00041368	     -0.19504853	     -0.05536299	      0.88247580	     -0.00043265	     -0.20966817	     -0.00000000	      0.00000001	     33.89354583
      1.28427223	     -0.05291958	     -0.00040754	     -0.19478376	     -0.05535308	      0.88247808	     -0.00043411	     -0.20961821	     -0.00000000	      0.00000001	     34.38091193
      1.28555197	     -0.05265626	     -0.00040470	     -0.19452061	     -0.05534317	      0.88248054	     -0.00043557	     -0.20956736	     -0.00000000	      0.00000001	     34.84156600
      1.28683172	     -0.05239240	     -0.00039904	     -0.19425696	     -0.05533327	      0.88248316	     -0.00043702	     -0.20951577	     -0.00000000	      0.00000001	     35.32567341
      1.28811147	     -0.05213269	     -0.00039697	     -0.19399731	     -0.05532337	      0.88248595	     -0.00043845	     -0.20946354	     -0.00000000	      0.00000002	     35.78538552
      1.28939122	     -0.05187268	     -0.00039107	     -0.19373743	     -0.05531349	      0.88248890	     -0.00043987	     -0.20941078	     -0.00000000	      0.00000002	     36.27504007
      1.29051254	     -0.05164879	     -0.00038951	     -0.19351351	     -0.05530484	      0.88249160	     -0.00044110	     -0.20936417	     -0.00000000	      0.00000002	     36.66363504
      1.29163387	     -0.05142495	     -0.00038552	     -0.19328968	     -0.05529620	      0.88249442	     -0.00044233	     -0.20931726	     -0.00000000	      0.00000002	     37.07853509
      1.29301033	     -0.05115304	     -0.00038243	     -0.19301769	     -0.05528563	      0.88249801	     -0.00044381	     -0.20925933	     -0.00000000	      0.00000002	     37.58182130
      1.29438678	     -0.05088296	     -0.00037700	     -0.19274754	     -0.05527510	      0.88250174	     -0.00044528	     -0.20920108	     -0.00000000	      0.00000002	     38.08903763
      1.29548362	     -0.05067226	     -0.00037550	     -0.19253668	     -0.05526673	      0.88250482	     -0.00044644	     -0.20915449	     -0.00000000	      0.00000002	     38.46293859
      1.29658047	     -0.05046271	     -0.00037178	     -0.19232699	     -0.05525840	      0.88250797	     -0.00044758	     -0.20910777	     -0.00000000	      0.00000002	     38.85327926
      1.29798478	     -0.05019659	     -0.00036825	     -0.19206062	     -0.05524777	      0.88251211	     -0.00044903	     -0.20904778	     -0.00000000	      0.00000002	     39.36275079
      1.29938909	     -0.04993215	     -0.00036213	     -0.19179598	     -0.05523719	      0.88251636	     -0.00045046	     -0.20898764	     -0.00000000	      0.00000002	     39.88665260
      1.30041535	     -0.04974139	     -0.00036042	     -0.19160495	     -0.05522951	      0.88251953	     -0.00045150	     -0.20894363	     -0.00000000	      0.00000002	     40.23852893
      1.30144161	     -0.04955196	     -0.00035673	     -0.19141528	     -0.05522186	      0.88252275	     -0.00045252	     -0.20889959	     -0.00000000	      0.00000002	     40.59705463
      1.30293176	     -0.04928108	     -0.00035272	     -0.19114398	     -0.05521082	      0.88252750	     -0.00045399	     -0.20883567	     -0.00000000	      0.00000002	     41.11693699
      1.30418229	     -0.04905635	     -0.00034757	     -0.19091891	     -0.05520162	      0.88253154	     -0.00045520	     -0.20878209	     -0.00000000	      0.00000002	     41.55068928
      1.30543283	     -0.04883437	     -0.00034359	     -0.19069652	     -0.05519248	      0.88253564	     -0.00045639	     -0.20872861	     -0.00000000	      0.00000002	     41.98212910
      1.30668336	     -0.04861417	     -0.00033690	     -0.19047597	     -0.05518341	      0.88253978	     -0.00045757	     -0.20867525	     -0.00000000	      0.00000002	     42.41541559
      1.30793389	     -0.04839639	     -0.00033300	     -0.19025771	     -0.05517442	      0.88254395	     -0.00045873	     -0.20862202	     -0.00000000	      0.00000002	     42.86705129
      1.30900507	     -0.04821088	     -0.00032680	     -0.19007185	     -0.05516678	      0.88254754	     -0.00045971	     -0.20857655	     -0.00000000	      0.00000002	     43.23194344
      1.31007624	     -0.04802747	     -0.00032280	     -0.18988800	     -0.05515919	      0.88255116	     -0.00046068	     -0.20853118	     -0.00000000	      0.00000002	     43.61951995
      1.31141477	     -0.04780055	     -0.00031641	     -0.18966054	     -0.05514979	      0.88255569	     -0.00046187	     -0.20847469	     -0.00000000	      0.00000002	     44.10382813
      1.31275330	     -0.04757597	     -0.00031208	     -0.18943533	     -0.05514049	      0.88256023	     -0.00046305	     -0.20841843	     -0.00000000	      0.00000002	     44.61784634
      1.31379947	     -0.04740173	     -0.00030623	     -0.18926063	     -0.05513330	      0.88256379	     -0.00046395	     -0.20837463	     -0.00000000	      0.00000002	     44.97298772
      1.31484564	     -0.04722971	     -0.00030229	     -0.18908808	     -0.05512616	      0.88256735	     -0.00046484	     -0.20833098	     -0.00000000	      0.00000002	     45.35346950
      1.31621966	     -0.04700709	     -0.00029613	     -0.18886477	     -0.05511689	      0.88257203	     -0.00046599	     -0.20827392	     -0.00000000	      0.00000002	     45.83925718
      1.31759368	     -0.04678751	     -0.00029227	     -0.18864439	     -0.05510774	      0.88257669	     -0.00046711	     -0.20821722	     -0.00000000	      0.00000002	     46.36269255
      1.31857324	     -0.04663166	     -0.00028735	     -0.18848801	     -0.05510130	      0.88258001	     -0.00046790	     -0.20817707	     -0.00000000	      0.00000002	     46.66565684
      1.31955279	     -0.04647906	     -0.00028450	     -0.18833479	     -0.05509491	      0.88258332	     -0.00046868	     -0.20813720	     -0.00000000	      0.00000002	     46.98486776
      1.32102106	     -0.04625652	     -0.00027895	     -0.18811134	     -0.05508547	      0.88258827	     -0.00046983	     -0.20807806	     -0.00000000	      0.00000002	     47.44649989
      1.32223889	     -0.04607678	     -0.00027509	     -0.18793079	     -0.05507775	      0.88259235	     -0.00047076	     -0.20802963	     -0.00000000	      0.00000002	     47.84556634
      1.32345672	     -0.04590105	     -0.00026918	     -0.18775428	     -0.05507013	      0.88259641	     -0.00047167	     -0.20798178	     -0.00000000	      0.00000002	     48.21412874
      1.32467455	     -0.04573046	     -0.00026540	     -0.18758282	     -0.05506263	      0.88260045	     -0.00047257	     -0.20793453	     -0.00000000	      0.00000002	     48.61604825
      1.32589238	     -0.04556574	     -0.00025852	     -0.18741730	     -0.05505524	      0.88260446	     -0.00047344	     -0.20788795	     -0.00000000	      0.00000002	     48.94562399
      1.32691626	     -0.04543288	     -0.00025552	     -0.18728365	     -0.05504912	      0.88260781	     -0.00047417	     -0.20784935	     -0.00000000	      0.00000002	     49.24470224
      1.32794014	     -0.04530576	     -0.00025056	     -0.18715580	     -0.05504308	      0.88261113	     -0.00047488	     -0.20781132	     -0.00000000	      0.00000002	     49.49630657
      1.32926508	     -0.04515077	     -0.00024546	     -0.18699979	     -0.05503538	      0.88261540	     -0.00047577	     -0.20776307	     -0.00000000	      0.00000002	     49.83326164
      1.33059002	     -0.04500716	     -0.00023860	     -0.18685519	     -0.05502783	      0.88261962	     -0.00047665	     -0.20771602	     -0.00000000	      0.00000002	     50.10890180
      1.33160517	     -0.04490565	     -0.00023574	     -0.18675283	     -0.05502215	      0.88262282	     -0.00047731	     -0.20768087	     -0.00000000	      0.00000002	     50.34619140
      1.33262032	     -0.04481216	     -0.00023134	     -0.18665852	     -0.05501655	      0.88262599	     -0.00047795	     -0.20764658	     -0.00000000	      0.00000002	     50.52948307
      1.33397673	     -0.04469968	     -0.00022717	     -0.18654487	     -0.05500920	      0.88263017	     -0.00047879	     -0.20760221	     -0.00000000	      0.00000002	     50.80456914
      1.33533315	     -0.04460030	     -0.00022143	     -0.18644436	     -0.05500201	      0.88263429	     -0.00047960	     -0.20755960	     -0.00000000	      0.00000002	     51.01010309
      1.33629518	     -0.04453697	     -0.00021996	     -0.18638014	     -0.05499700	      0.88263716	     -0.00048017	     -0.20753048	     -0.00000000	      0.00000002	     51.20150553
      1.33725722	     -0.04447907	     -0.00021676	     -0.18632140	     -0.05499208	      0.88264000	     -0.00048072	     -0.20750227	     -0.00000000	      0.00000002	     51.33863369
      1.33870622	     -0.04440162	     -0.00021279	     -0.18624265	     -0.05498480	      0.88264420	     -0.00048153	     -0.20746150	     -0.00000000	      0.00000002	     51.56571593
      1.33991151	     -0.04434582	     -0.00020852	     -0.18618579	     -0.05497890	      0.88264761	     -0.00048218	     -0.20742914	     -0.00000000	      0.00000002	     51.68967909
      1.34111679	     -0.04429785	     -0.00020611	     -0.18613669	     -0.05497311	      0.88265096	     -0.00048281	     -0.20739817	     -0.00000000	      0.00000002	     51.87985258
      1.34232208	     -0.04425765	     -0.00020159	     -0.18609543	     -0.05496745	      0.88265423	     -0.00048343	     -0.20736859	     -0.00000000	      0.00000002	     51.94780916
      1.34352737	     -0.04422562	     -0.00020017	     -0.18606225	     -0.05496192	      0.88265742	     -0.00048402	     -0.20734040	     -0.00000000	      0.00000002	     52.14913412
      1.34454387	     -0.04420451	     -0.00019624	     -0.18604025	     -0.05495735	      0.88266005	     -0.00048451	     -0.20731769	     -0.00000000	      0.00000002	     52.14366779
      1.34556037	     -0.04418880	     -0.00019424	     -0.18602359	     -0.05495287	      0.88266262	     -0.00048498	     -0.20729595	     -0.00000000	      0.00000002	     52.24226928
      1.34687592	     -0.04417642	     -0.00019048	     -0.18601002	     -0.05494720	      0.88266585	     -0.00048558	     -0.20726927	     -0.00000000	      0.00000002	     52.29249134
      1.34819147	     -0.04417296	     -0.00018866	     -0.18600531	     -0.05494168	      0.88266898	     -0.00048615	     -0.20724421	     -0.00000000	      0.00000002	     52.44483486
      1.34921214	     -0.04417628	     -0.00018513	     -0.18600772	     -0.05493749	      0.88267133	     -0.00048657	     -0.20722589	     -0.00000000	      0.00000002	     52.40253782
      1.35023282	     -0.04418420	     -0.00018382	     -0.18601468	     -0.05493340	      0.88267362	     -0.00048699	     -0.20720855	     -0.00000000	      0.00000002	     52.46895121
      1.35157188	     -0.04420318	     -0.00018107	     -0.18603244	     -0.05492816	      0.88267652	     -0.00048751	     -0.20718731	     -0.00000000	      0.00000001	     52.46249760
      1.35291095	     -0.04423096	     -0.00018039	     -0.18605894	     -0.05492306	      0.88267929	     -0.00048801	     -0.20716777	     -0.00000000	      0.00000001	     52.58945474
      1.35389074	     -0.04425673	     -0.00017760	     -0.18608385	     -0.05491943	      0.88268125	     -0.00048836	     -0.20715454	     -0.00000000	      0.00000001	     52.47886698
      1.35487053	     -0.04428700	     -0.00017661	     -0.18611322	     -0.05491587	      0.88268313	     -0.00048870	     -0.20714219	     -0.00000000	      0.00000001	     52.49202995
      1.35628474	     -0.04433852	     -0.00017425	     -0.18616348	     -0.05491087	      0.88268574	     -0.00048916	     -0.20712591	     -0.00000000	      0.00000001	     52.41623780
      1.35749324	     -0.04438976	     -0.00017344	     -0.18621362	     -0.05490673	      0.88268786	     -0.00048954	     -0.20711343	     -0.00000000	      0.00000001	     52.40980401
      1.35870173	     -0.04444713	     -0.00017057	     -0.18626996	     -0.05490269	      0.88268987	     -0.00048990	     -0.20710226	     -0.00000000	      0.00000001	     52.24595807
      1.35991022	     -0.04451121	     -0.00017013	     -0.18633295	     -0.05489877	      0.88269178	     -0.00049024	     -0.20709238	     -0.00000000	      0.00000001	     52.23500505
      1.36111871	     -0.04458156	     -0.00016683	     -0.18640231	     -0.05489496	      0.88269358	     -0.00049056	     -0.20708378	     -0.00000000	      0.00000001	     51.97735453
      1.36214712	     -0.04464629	     -0.00016689	     -0.18646613	     -0.05489180	      0.88269504	     -0.00049082	     -0.20707745	     -0.00000000	      0.00000001	     51.93854154
      1.36317553	     -0.04471533	     -0.00016512	     -0.18653432	     -0.05488871	      0.88269642	     -0.00049107	     -0.20707202	     -0.00000000	      0.00000001	     51.74569198
      1.36449469	     -0.04480999	     -0.00016430	     -0.18662787	     -0.05488487	      0.88269808	     -0.00049137	     -0.20706634	     -0.00000000	      0.00000001	     51.59038860
      1.36581386	     -0.04491129	     -0.00016187	     -0.18672812	     -0.05488115	      0.88269961	     -0.00049164	     -0.20706207	     -0.00000000	      0.00000001	     51.28024494
      1.36685895	     -0.04499600	     -0.00016222	     -0.18681194	     -0.05487828	      0.88270074	     -0.00049184	     -0.20705967	     -0.00000000	      0.00000001	     51.18418647
      1.36790404	     -0.04508441	     -0.00016090	     -0.18689954	     -0.05487549	      0.88270180	     -0.00049203	     -0.20705811	     -0.00000000	      0.00000001	     50.93846842
      1.36924001	     -0.04520266	     -0.00016069	     -0.18701672	     -0.05487203	      0.88270304	     -0.00049226	     -0.20705731	     -0.00000000	      0.00000001	     50.72818703
      1.37057597	     -0.04532652	     -0.00015866	     -0.18713959	     -0.05486868	      0.88270417	     -0.00049246	     -0.20705780	     -0.00000000	      0.00000001	     50.34510257
      1.37158836	     -0.04542397	     -0.00015955	     -0.18723623	     -0.05486622	      0.88270494	     -0.00049260	     -0.20705902	     -0.00000000	      0.00000000	     50.22241301
      1.37260074	     -0.04552462	     -0.00015896	     -0.18733613	     -0.05486382	      0.88270565	     -0.00049272	     -0.20706093	     -0.00000000	      0.00000000	     49.95163838
      1.37399947	     -0.04566799	     -0.00015933	     -0.18747846	     -0.05486060	      0.88270652	     -0.00049287	     -0.20706467	     -0.00000000	      0.00000000	     49.67209075
      1.37539821	     -0.04581620	     -0.00015794	     -0.18762571	     -0.05485750	      0.88270728	     -0.00049300	     -0.20706965	     -0.00000000	      0.00000000	     49.22526434
      1.37638144	     -0.04592311	     -0.00015931	     -0.18773189	     -0.05485538	      0.88270774	     -0.00049308	     -0.20707386	     -0.00000000	      0.00000000	     49.08603867
      1.37736468	     -0.04603211	     -0.00015907	     -0.18784023	     -0.05485331	      0.88270814	     -0.00049315	     -0.20707862	     -0.00000000	      0.00000000	     48.80284520
      1.37884557	     -0.04619990	     -0.00015975	     -0.18800701	     -0.05485030	      0.88270864	     -0.00049323	     -0.20708681	     -0.00000000	      0.00000000	     48.46211097
      1.38008714	     -0.04634370	     -0.00015897	     -0.18815004	     -0.05484785	      0.88270898	     -0.00049328	     -0.20709457	     -0.00000000	      0.00000000	     48.06632327
      1.38132871	     -0.04649020	     -0.00015967	     -0.18829575	     -0.05484548	      0.88270923	     -0.00049330	     -0.20710310	     -0.00000000	      0.00000000	     47.83663533
      1.38257028	     -0.04663978	     -0.00015831	     -0.18844462	     -0.05484319	      0.88270940	     -0.00049332	     -0.20711237	     -0.00000000	      0.00000000	     47.37191485
      1.38368700	     -0.04677692	     -0.00015975	     -0.18858107	     -0.05484118	      0.88270949	     -0.00049331	     -0.20712131	     -0.00000000	      0.00000000	     47.18070949
      1.38480371	     -0.04691574	     -0.00015928	     -0.18871927	     -0.05483922	      0.88270952	     -0.00049329	     -0.20713078	      0.00000000	      0.00000000	     46.78240452
      1.38592042	     -0.04705618	     -0.00016019	     -0.18885908	     -0.05483731	      0.88270950	     -0.00049326	     -0.20714077	      0.00000000	     -0.00000000	     46.51653126
      1.38734661	     -0.04723778	     -0.00016006	     -0.18903994	     -0.05483495	      0.88270939	     -0.00049320	     -0.20715422	      0.00000000	     -0.00000000	     46.02430276
      1.38849584	     -0.04738583	     -0.00016172	     -0.18918736	     -0.05483310	      0.88270924	     -0.00049313	     -0.20716561	      0.00000000	     -0.00000000	     45.79568617
      1.38964507	     -0.04753524	     -0.00016169	     -0.18933622	     -0.05483129	      0.88270904	     -0.00049305	     -0.20717745	      0.00000000	     -0.00000000	     45.36608953
      1.39079429	     -0.04768577	     -0.00016308	     -0.18948618	     -0.05482953	      0.88270879	     -0.00049295	     -0.20718973	      0.00000000	     -0.00000000	     45.08292259
      1.39219726	     -0.04787101	     -0.00016398	     -0.18967078	     -0.05482743	      0.88270843	     -0.00049282	     -0.20720526	      0.00000000	     -0.00000000	     44.56450077
      1.39334421	     -0.04802361	     -0.00016663	     -0.18982283	     -0.05482575	      0.88270808	     -0.00049269	     -0.20721837	      0.00000000	     -0.00000000	     44.31979380
      1.39449115	     -0.04817712	     -0.00016756	     -0.18997585	     -0.05482411	      0.88270769	     -0.00049255	     -0.20723183	      0.00000000	     -0.00000000	     43.87311809
      1.39563810	     -0.04833137	     -0.00016981	     -0.19012960	     -0.05482250	      0.88270725	     -0.00049240	     -0.20724561	      0.00000000	     -0.00000000	     43.57266436
      1.39707671	     -0.04852488	     -0.00017105	     -0.19032257	     -0.05482053	      0.88270666	     -0.00049218	     -0.20726330	      0.00000000	     -0.00000000	     43.02946129
      1.39822803	     -0.04867988	     -0.00017349	     -0.19047711	     -0.05481897	      0.88270614	     -0.00049200	     -0.20727774	      0.00000000	     -0.00000000	     42.78264945
      1.39937936	     -0.04883510	     -0.00017436	     -0.19063196	     -0.05481744	      0.88270559	     -0.00049180	     -0.20729240	      0.00000000	     -0.00000000	     42.33264469
      1.40053069	     -0.04898944	     -0.00017641	     -0.19078590	     -0.05481594	      0.88270501	     -0.00049158	     -0.20730722	      0.00000000	     -0.00000000	     42.02988066
      1.40200098	     -0.04918543	     -0.00017786	     -0.19098146	     -0.05481404	      0.88270422	     -0.00049129	     -0.20732633	      0.00000000	     -0.00000000	     41.48240127
      1.40315569	     -0.04933811	     -0.00018087	     -0.19113377	     -0.05481256	      0.88270356	     -0.00049105	     -0.20734142	      0.00000000	     -0.00000000	     41.25015732
      1.40431040	     -0.04948946	     -0.00018230	     -0.19128481	     -0.05481110	      0.88270288	     -0.00049079	     -0.20735653	      0.00000000	     -0.00000000	     40.81278551
      1.40546510	     -0.04963936	     -0.00018508	     -0.19143439	     -0.05480964	      0.88270218	     -0.00049052	     -0.20737165	      0.00000000	     -0.00000000	     40.52218407
      1.40697141	     -0.04983265	     -0.00018776	     -0.19162733	     -0.05480776	      0.88270122	     -0.00049014	     -0.20739130	      0.00000000	     -0.00000000	     39.97691493
      1.40812924	     -0.04997935	     -0.00019188	     -0.19177372	     -0.05480632	      0.88270045	     -0.00048984	     -0.20740633	      0.00000000	     -0.00000000	     39.77005054
      1.40928706	     -0.05012434	     -0.00019474	     -0.19191847	     -0.05480488	      0.88269967	     -0.00048953	     -0.20742126	      0.00000000	     -0.00000000	     39.34225325
      1.41044489	     -0.05026741	     -0.00019915	     -0.19206127	     -0.05480343	      0.88269886	     -0.00048921	     -0.20743607	      0.00000000	     -0.00000000	     39.07261065
      1.41198901	     -0.05045497	     -0.00020448	     -0.19224850	     -0.05480151	      0.88269776	     -0.00048876	     -0.20745558	      0.00000000	     -0.00000000	     38.52967996
      1.41314877	     -0.05059310	     -0.00021070	     -0.19238636	     -0.05480005	      0.88269691	     -0.00048841	     -0.20747003	      0.00000000	     -0.00000001	     38.37005296
      1.41430854	     -0.05072877	     -0.00021584	     -0.19252179	     -0.05479859	      0.88269604	     -0.00048806	     -0.20748428	      0.00000000	     -0.00000001	     37.95831074
      1.41571139	     -0.05088933	     -0.00022429	     -0.19268204	     -0.05479681	      0.88269498	     -0.00048761	     -0.20750123	      0.00000000	     -0.00000001	     37.72805512
      1.41711423	     -0.05104587	     -0.00023132	     -0.19283833	     -0.05479501	      0.88269389	     -0.00048715	     -0.20751783	      0.00000000	     -0.00000001	     37.12174136
      1.41817506	     -0.05116134	     -0.00023961	     -0.19295354	     -0.05479363	      0.88269305	     -0.00048680	     -0.20753015	      0.00000000	     -0.00000001	     37.09447217
      1.41923588	     -0.05127427	     -0.00024659	     -0.19306626	     -0.05479224	      0.88269221	     -0.00048644	     -0.20754225	      0.00000000	     -0.00000001	     36.76391013
      1.42075733	     -0.05143158	     -0.00025831	     -0.19322325	     -0.05479022	      0.88269098	     -0.00048591	     -0.20755922	      0.00000000	     -0.00000001	     36.50385008
      1.42208126	     -0.05156383	     -0.00026801	     -0.19335526	     -0.05478844	      0.88268990	     -0.00048544	     -0.20757361	      0.00000000	     -0.00000001	     36.05998736
      1.42340520	     -0.05169166	     -0.00028004	     -0.19348280	     -0.05478663	      0.88268880	     -0.00048496	     -0.20758764	      0.00000000	     -0.00000001	     36.00481122
      1.42472914	     -0.05181493	     -0.00029011	     -0.19360586	     -0.05478478	      0.88268770	     -0.00048447	     -0.20760131	      0.00000000	     -0.00000001	     35.43611170
      1.42587970	     -0.05191829	     -0.00030163	     -0.19370897	     -0.05478316	      0.88268673	     -0.00048404	     -0.20761290	      0.00000000	     -0.00000001	     35.47346076
      1.42703025	     -0.05201808	     -0.00031151	     -0.19380857	     -0.05478150	      0.88268575	     -0.00048360	     -0.20762422	      0.00000000	     -0.00000001	     35.10194422
      1.42842529	     -0.05213429	     -0.00032521	     -0.19392452	     -0.05477946	      0.88268456	     -0.00048306	     -0.20763758	      0.00000000	     -0.00000001	     34.99178965
      1.42982032	     -0.05224526	     -0.00033732	     -0.19403529	     -0.05477738	      0.88268336	     -0.00048252	     -0.20765055	      0.00000000	     -0.00000001	     34.47711462
      1.43097876	     -0.05233349	     -0.00034971	     -0.19412330	     -0.05477562	      0.88268235	     -0.00048205	     -0.20766104	      0.00000000	     -0.00000001	     34.53840358
      1.43213720	     -0.05241819	     -0.00036041	     -0.19420784	     -0.05477382	      0.88268135	     -0.00048158	     -0.20767126	      0.00000000	     -0.00000001	     34.19064520
      1.43355131	     -0.05251692	     -0.00037500	     -0.19430635	     -0.05477159	      0.88268011	     -0.00048100	     -0.20768341	      0.00000000	     -0.00000001	     34.10889321
      1.43496543	     -0.05261060	     -0.00038774	     -0.19439988	     -0.05476932	      0.88267887	     -0.00048041	     -0.20769519	      0.00000000	     -0.00000001	     33.59730026
      1.43609669	     -0.05268201	     -0.00040016	     -0.19447110	     -0.05476746	      0.88267788	     -0.00047993	     -0.20770436	      0.00000000	     -0.00000001	     33.68662643
      1.43722796	     -0.05275014	     -0.00041082	     -0.19453911	     -0.05476557	      0.88267689	     -0.00047945	     -0.20771331	      0.00000000	     -0.00000001	     33.38813582
      1.43868936	     -0.05283306	     -0.00042576	     -0.19462186	     -0.05476309	      0.88267560	     -0.00047881	     -0.20772454	      0.00000000	     -0.00000001	     33.30492943
      1.44015075	     -0.05290993	     -0.00043869	     -0.19469862	     -0.05476055	      0.88267431	     -0.00047816	     -0.20773538	      0.00000000	     -0.00000001	     32.83038782
      1.44125188	     -0.05296370	     -0.00045056	     -0.19475227	     -0.05475859	      0.88267334	     -0.00047767	     -0.20774328	      0.00000000	     -0.00000001	     32.95011308
      1.44235300	     -0.05301382	     -0.00046062	     -0.19480231	     -0.05475661	      0.88267237	     -0.00047717	     -0.20775091	      0.00000000	     -0.00000001	     32.71717579
      1.44387608	     -0.05307705	     -0.00047545	     -0.19486542	     -0.05475382	      0.88267103	     -0.00047647	     -0.20776104	      0.00000000	     -0.00000001	     32.65019335
      1.44539915	     -0.05313324	     -0.00048818	     -0.19492156	     -0.05475097	      0.88266969	     -0.00047576	     -0.20777061	      0.00000000	     -0.00000001	     32.22143291
      1.44645379	     -0.05316822	     -0.00049916	     -0.19495645	     -0.05474895	      0.88266876	     -0.00047526	     -0.20777691	      0.00000000	     -0.00000001	     32.37774000
      1.44750842	     -0.05320007	     -0.00050839	     -0.19498826	     -0.05474691	      0.88266784	     -0.00047475	     -0.20778292	      0.00000000	     -0.00000001	     32.21780165
      1.44913446	     -0.05324320	     -0.00052332	     -0.19503131	     -0.05474371	      0.88266642	     -0.00047397	     -0.20779164	      0.00000000	     -0.00000001	     32.17027664
      1.45047524	     -0.05327327	     -0.00053448	     -0.19506137	     -0.05474102	      0.88266526	     -0.00047332	     -0.20779830	      0.00000000	     -0.00000001	     31.95106390
      1.45181603	     -0.05329836	     -0.00054714	     -0.19508639	     -0.05473828	      0.88266411	     -0.00047266	     -0.20780449	      0.00000000	     -0.00000001	     32.06638730
      1.45315681	     -0.05331841	     -0.00055742	     -0.19510645	     -0.05473549	      0.88266296	     -0.00047199	     -0.20781018	      0.00000000	     -0.00000001	     31.77565053
      1.45435121	     -0.05333215	     -0.00056879	     -0.19512013	     -0.05473297	      0.88266194	     -0.00047140	     -0.20781482	      0.00000000	     -0.00000001	     31.95497555
      1.45554561	     -0.05334202	     -0.00057808	     -0.19513001	     -0.05473042	      0.88266093	     -0.00047080	     -0.20781906	      0.00000000	     -0.00000001	     31.78427465
      1.45674002	     -0.05334811	     -0.00058849	     -0.19513607	     -0.05472783	      0.88265993	     -0.00047019	     -0.20782288	      0.00000000	     -0.00000001	     31.85407564
      1.45827998	     -0.05335051	     -0.00060036	     -0.19513847	     -0.05472444	      0.88265865	     -0.00046941	     -0.20782721	      0.00000000	     -0.00000001	     31.71142805
      1.45949392	     -0.05334833	     -0.00061123	     -0.19513625	     -0.05472173	      0.88265765	     -0.00046878	     -0.20783013	      0.00000000	     -0.00000001	     31.89313550
      1.46070785	     -0.05334269	     -0.00062025	     -0.19513063	     -0.05471898	      0.88265666	     -0.00046816	     -0.20783265	      0.00000000	     -0.00000001	     31.77568767
      1.46192179	     -0.05333369	     -0.00063039	     -0.19512161	     -0.05471620	      0.88265567	     -0.00046753	     -0.20783475	      0.00000000	     -0.00000001	     31.88709341
      1.46344655	     -0.05331751	     -0.00064149	     -0.19510544	     -0.05471266	      0.88265445	     -0.00046674	     -0.20783682	      0.00000000	     -0.00000001	     31.79064687
      1.46463739	     -0.05330120	     -0.00065181	     -0.19508910	     -0.05470986	      0.88265351	     -0.00046612	     -0.20783800	      0.00000000	     -0.00000001	     32.01025531
      1.46582822	     -0.05328150	     -0.00066038	     -0.19506940	     -0.05470703	      0.88265258	     -0.00046550	     -0.20783879	      0.00000000	     -0.00000001	     31.95433277
      1.46701905	     -0.05325777	     -0.00067007	     -0.19504564	     -0.05470418	      0.88265166	     -0.00046488	     -0.20783920	      0.00000000	     -0.00000001	     32.10501265
      1.46860990	     -0.05321650	     -0.00068160	     -0.19500438	     -0.05470032	      0.88265045	     -0.00046404	     -0.20783906	      0.00000000	     -0.00000001	     32.13078545
      1.46978761	     -0.05317731	     -0.00069163	     -0.19496514	     -0.05469743	      0.88264956	     -0.00046343	     -0.20783833	      0.00000000	     -0.00000001	     32.42977475
      1.47096531	     -0.05313063	     -0.00069997	     -0.19491846	     -0.05469451	      0.88264869	     -0.00046281	     -0.20783699	      0.00000000	     -0.00000001	     32.47967816
      1.47240897	     -0.05306311	     -0.00071137	     -0.19485090	     -0.05469091	      0.88264763	     -0.00046205	     -0.20783441	      0.00000000	     -0.00000000	     32.79251092
      1.47368478	     -0.05299290	     -0.00071934	     -0.19478071	     -0.05468769	      0.88264672	     -0.00046138	     -0.20783118	      0.00000000	     -0.00000000	     32.82495746
      1.47496059	     -0.05291307	     -0.00072888	     -0.19470084	     -0.05468446	      0.88264583	     -0.00046071	     -0.20782697	      0.00000000	     -0.00000000	     33.18943761
      1.47623640	     -0.05282472	     -0.00073589	     -0.19461252	     -0.05468120	      0.88264496	     -0.00046005	     -0.20782175	      0.00000000	     -0.00000000	     33.23465059
      1.47751221	     -0.05272846	     -0.00074479	     -0.19451621	     -0.05467792	      0.88264412	     -0.00045938	     -0.20781549	      0.00000000	     -0.00000000	     33.64208966
      1.47878802	     -0.05262517	     -0.00075090	     -0.19441293	     -0.05467463	      0.88264331	     -0.00045872	     -0.20780822	     -0.00000000	     -0.00000000	     33.69277907
      1.48006383	     -0.05251625	     -0.00075932	     -0.19430395	     -0.05467132	      0.88264253	     -0.00045806	     -0.20779997	     -0.00000000	     -0.00000000	     34.14236936
      1.48133965	     -0.05240209	     -0.00076476	     -0.19418979	     -0.05466801	      0.88264178	     -0.00045740	     -0.20779080	     -0.00000000	     -0.00000000	     34.19787462
      1.48261546	     -0.05228309	     -0.00077301	     -0.19407069	     -0.05466469	      0.88264107	     -0.00045674	     -0.20778077	     -0.00000000	     -0.00000000	     34.71136568
      1.48376232	     -0.05217252	     -0.00077767	     -0.19396009	     -0.05466169	      0.88264046	     -0.00045615	     -0.20777104	     -0.00000000	     -0.00000000	     34.78355391
      1.48490919	     -0.05205867	     -0.00078413	     -0.19384614	     -0.05465870	      0.88263989	     -0.00045557	     -0.20776070	     -0.00000000	     -0.00000000	     35.15368180
      1.48605606	     -0.05194167	     -0.00078924	     -0.19372907	     -0.05465571	      0.88263936	     -0.00045499	     -0.20774976	     -0.00000000	     -0.00000000	     35.37379385
      1.48763272	     -0.05177600	     -0.00079718	     -0.19356324	     -0.05465161	      0.88263868	     -0.00045419	     -0.20773381	     -0.00000000	     -0.00000000	     35.88271800
      1.48880380	     -0.05164949	     -0.00080120	     -0.19343665	     -0.05464857	      0.88263822	     -0.00045361	     -0.20772132	     -0.00000000	     -0.00000000	     36.03874199
      1.48997488	     -0.05152127	     -0.00080673	     -0.19330828	     -0.05464554	      0.88263781	     -0.00045302	     -0.20770831	     -0.00000000	     -0.00000000	     36.43503345
      1.49114595	     -0.05139272	     -0.00081126	     -0.19317960	     -0.05464252	      0.88263743	     -0.00045245	     -0.20769486	     -0.00000000	     -0.00000000	     36.68449254
      1.49268438	     -0.05122365	     -0.00081880	     -0.19301027	     -0.05463857	      0.88263700	     -0.00045170	     -0.20767664	     -0.00000000	     -0.00000000	     37.22776746
      1.49381842	     -0.05109797	     -0.00082254	     -0.19288443	     -0.05463568	      0.88263672	     -0.00045115	     -0.20766287	     -0.00000000	     -0.00000000	     37.38833331
      1.49495246	     -0.05097135	     -0.00082764	     -0.19275760	     -0.05463281	      0.88263648	     -0.00045060	     -0.20764883	     -0.00000000	     -0.00000000	     37.77217009
      1.49636717	     -0.05081272	     -0.00083224	     -0.19259874	     -0.05462926	      0.88263623	     -0.00044993	     -0.20763099	     -0.00000000	     -0.00000000	     38.07071634
      1.49761441	     -0.05067377	     -0.00083784	     -0.19245952	     -0.05462615	      0.88263605	     -0.00044935	     -0.20761502	     -0.00000000	     -0.00000000	     38.54674155
      1.49886164	     -0.05053681	     -0.00084128	     -0.19232232	     -0.05462308	      0.88263591	     -0.00044877	     -0.20759890	     -0.00000000	     -0.00000000	     38.74847443
      1.50010888	     -0.05040192	     -0.00084686	     -0.19218711	     -0.05462004	      0.88263581	     -0.00044821	     -0.20758273	     -0.00000000	     -0.00000000	     39.23028933
      1.50135612	     -0.05026789	     -0.00085006	     -0.19205282	     -0.05461703	      0.88263574	     -0.00044764	     -0.20756656	     -0.00000000	     -0.00000000	     39.42884931
      1.50260336	     -0.05013454	     -0.00085600	     -0.19191911	     -0.05461406	      0.88263571	     -0.00044708	     -0.20755039	     -0.00000000	     -0.00000000	     39.93641848
      1.50385060	     -0.05000214	     -0.00085852	     -0.19178643	     -0.05461113	      0.88263570	     -0.00044653	     -0.20753425	     -0.00000000	      0.00000000	     40.11847489
      1.50496267	     -0.04988491	     -0.00086306	     -0.19166887	     -0.05460855	      0.88263572	     -0.00044605	     -0.20751991	     -0.00000000	      0.00000000	     40.54017855
      1.50607474	     -0.04976892	     -0.00086523	     -0.19155262	     -0.05460601	      0.88263575	     -0.00044557	     -0.20750562	     -0.00000000	      0.00000000	     40.77293912
      1.50741490	     -0.04963082	     -0.00086871	     -0.19141415	     -0.05460300	      0.88263581	     -0.00044500	     -0.20748850	     -0.00000000	      0.00000000	     41.18534426
      1.50875506	     -0.04949554	     -0.00086967	     -0.19127855	     -0.05460004	      0.88263589	     -0.00044443	     -0.20747153	     -0.00000000	      0.00000000	     41.43881858
      1.50986755	     -0.04938607	     -0.00087221	     -0.19116875	     -0.05459762	      0.88263597	     -0.00044397	     -0.20745761	     -0.00000000	      0.00000000	     41.79659294
      1.51098004	     -0.04927916	     -0.00087246	     -0.19106157	     -0.05459525	      0.88263605	     -0.00044351	     -0.20744388	     -0.00000000	      0.00000000	     42.01756954
      1.51233331	     -0.04915160	     -0.00087352	     -0.19093363	     -0.05459243	      0.88263616	     -0.00044296	     -0.20742746	     -0.00000000	      0.00000000	     42.38949289
      1.51368657	     -0.04902607	     -0.00087177	     -0.19080779	     -0.05458967	      0.88263627	     -0.00044242	     -0.20741135	     -0.00000000	      0.00000000	     42.65067110
      1.51475201	     -0.04892910	     -0.00087219	     -0.19071052	     -0.05458754	      0.88263635	     -0.00044200	     -0.20739888	     -0.00000000	      0.00000000	     42.95468070
      1.51581744	     -0.04883343	     -0.00086990	     -0.19061462	     -0.05458546	      0.88263643	     -0.00044159	     -0.20738661	     -0.00000000	      0.00000000	     43.16649402
      1.51722574	     -0.04871079	     -0.00086735	     -0.19049164	     -0.05458277	      0.88263653	     -0.00044104	     -0.20737076	     -0.00000000	      0.00000000	     43.48865265
      1.51863404	     -0.04859137	     -0.00086195	     -0.19037194	     -0.05458017	      0.88263661	     -0.00044051	     -0.20735533	     -0.00000000	      0.00000000	     43.74353418
      1.51965593	     -0.04850678	     -0.00085989	     -0.19028708	     -0.05457833	      0.88263666	     -0.00044013	     -0.20734440	     -0.00000000	      0.00000000	     43.98874186
      1.52067782	     -0.04842395	     -0.00085552	     -0.19020405	     -0.05457654	      0.88263669	     -0.00043976	     -0.20733369	     -0.00000000	      0.00000000	     44.18077574
      1.52215923	     -0.04830683	     -0.00084953	     -0.19008661	     -0.05457401	      0.88263672	     -0.00043923	     -0.20731856	     -0.00000000	      0.00000000	     44.48583563
      1.52341507	     -0.04821039	     -0.00084261	     -0.18998993	     -0.05457195	      0.88263671	     -0.00043878	     -0.20730610	     -0.00000000	     -0.00000000	     44.69359256
      1.52467090	     -0.04811751	     -0.00083696	     -0.18989676	     -0.05456996	      0.88263667	     -0.00043835	     -0.20729398	     -0.00000000	     -0.00000000	     44.94175918
      1.52592674	     -0.04802868	     -0.00082869	     -0.18980772	     -0.05456803	      0.88263661	     -0.00043793	     -0.20728224	     -0.00000000	     -0.00000000	     45.12415696
      1.52718257	     -0.04794509	     -0.00082320	     -0.18972380	     -0.05456618	      0.88263651	     -0.00043752	     -0.20727091	     -0.00000000	     -0.00000000	     45.35830567
      1.52824996	     -0.04787746	     -0.00081519	     -0.18965600	     -0.05456467	      0.88263640	     -0.00043718	     -0.20726164	     -0.00000000	     -0.00000000	     45.46969784
      1.52931735	     -0.04781271	     -0.00080882	     -0.18959101	     -0.05456321	      0.88263626	     -0.00043684	     -0.20725271	     -0.00000000	     -0.00000000	     45.62537451
      1.53068173	     -0.04773407	     -0.00079894	     -0.18951212	     -0.05456142	      0.88263605	     -0.00043643	     -0.20724179	     -0.00000000	     -0.00000000	     45.79226905
      1.53204611	     -0.04765955	     -0.00079035	     -0.18943728	     -0.05455971	      0.88263579	     -0.00043603	     -0.20723143	     -0.00000000	     -0.00000000	     45.98086178
      1.53311489	     -0.04760423	     -0.00078116	     -0.18938178	     -0.05455844	      0.88263555	     -0.00043573	     -0.20722369	     -0.00000000	     -0.00000000	     46.06737612
      1.53418367	     -0.04755281	     -0.00077388	     -0.18933012	     -0.05455723	      0.88263529	     -0.00043543	     -0.20721629	     -0.00000000	     -0.00000000	     46.17437054
      1.53557305	     -0.04749042	     -0.00076287	     -0.18926744	     -0.05455574	      0.88263490	     -0.00043507	     -0.20720719	     -0.00000000	     -0.00000000	     46.28245788
      1.53696242	     -0.04743436	     -0.00075371	     -0.18921104	     -0.05455434	      0.88263445	     -0.00043471	     -0.20719871	     -0.00000000	     -0.00000000	     46.39267359
      1.53798339	     -0.04739802	     -0.00074460	     -0.18917451	     -0.05455337	      0.88263410	     -0.00043447	     -0.20719291	     -0.00000000	     -0.00000000	     46.40836361
      1.53900436	     -0.04736557	     -0.00073723	     -0.18914180	     -0.05455245	      0.88263371	     -0.00043423	     -0.20718751	     -0.00000000	     -0.00000000	     46.44430894
      1.54047204	     -0.04732511	     -0.00072554	     -0.18910101	     -0.05455123	      0.88263311	     -0.00043390	     -0.20718047	     -0.00000000	     -0.00000000	     46.47736742
      1.54172535	     -0.04729643	     -0.00071676	     -0.18907200	     -0.05455027	      0.88263256	     -0.00043364	     -0.20717514	     -0.00000000	     -0.00000000	     46.49756497
      1.54297866	     -0.04727296	     -0.00070623	     -0.18904825	     -0.05454939	      0.88263196	     -0.00043339	     -0.20717045	     -0.00000000	     -0.00000000	     46.49339456
      1.54423197	     -0.04725473	     -0.00069814	     -0.18902966	     -0.05454859	      0.88263133	     -0.00043316	     -0.20716641	     -0.00000000	     -0.00000000	     46.49632168
      1.54548529	     -0.04724054	     -0.00068711	     -0.18901520	     -0.05454787	      0.88263066	     -0.00043294	     -0.20716299	     -0.00000000	     -0.00000000	     46.47136427
      1.54655156	     -0.04723130	     -0.00068054	     -0.18900563	     -0.05454731	      0.88263006	     -0.00043277	     -0.20716055	     -0.00000000	     -0.00000000	     46.44911357
      1.54761784	     -0.04722470	     -0.00067206	     -0.18899877	     -0.05454682	      0.88262944	     -0.00043261	     -0.20715851	     -0.00000000	     -0.00000000	     46.40908227
      1.54898214	     -0.04722112	     -0.00066276	     -0.18899481	     -0.05454627	      0.88262860	     -0.00043242	     -0.20715649	     -0.00000000	     -0.00000000	     46.36214563
      1.55034645	     -0.04722293	     -0.00065189	     -0.18899627	     -0.05454582	      0.88262774	     -0.00043225	     -0.20715511	     -0.00000000	     -0.00000000	     46.28512297
      1.55141941	     -0.04722800	     -0.00064573	     -0.18900101	     -0.05454552	      0.88262703	     -0.00043214	     -0.20715449	     -0.00000000	     -0.00000000	     46.22962827
      1.55249237	     -0.04723585	     -0.00063786	     -0.18900856	     -0.05454529	      0.88262631	     -0.00043203	     -0.20715426	     -0.00000000	     -0.00000000	     46.14675522
      1.55387868	     -0.04725019	     -0.00062919	     -0.18902249	     -0.05454507	      0.88262534	     -0.00043192	     -0.20715452	     -0.00000000	     -0.00000000	     46.05926345
      1.55526499	     -0.04726888	     -0.00061867	     -0.18904082	     -0.05454495	      0.88262435	     -0.00043183	     -0.20715540	     -0.00000000	     -0.00000000	     45.93222308
      1.55629386	     -0.04728574	     -0.00061340	     -0.18905734	     -0.05454492	      0.88262360	     -0.00043178	     -0.20715644	     -0.00000000	     -0.00000001	     45.85645304
      1.55732273	     -0.04730492	     -0.00060645	     -0.18907623	     -0.05454494	      0.88262284	     -0.00043174	     -0.20715780	     -0.00000000	     -0.00000001	     45.74730968
      1.55878306	     -0.04733622	     -0.00059790	     -0.18910708	     -0.05454507	      0.88262175	     -0.00043170	     -0.20716027	     -0.00000000	     -0.00000001	     45.61577581
      1.56003940	     -0.04736666	     -0.00058947	     -0.18913718	     -0.05454525	      0.88262079	     -0.00043169	     -0.20716288	     -0.00000000	     -0.00000001	     45.45581042
      1.56129574	     -0.04740074	     -0.00058309	     -0.18917085	     -0.05454551	      0.88261982	     -0.00043170	     -0.20716594	     -0.00000000	     -0.00000001	     45.34388595
      1.56255208	     -0.04743804	     -0.00057450	     -0.18920782	     -0.05454585	      0.88261884	     -0.00043173	     -0.20716943	     -0.00000000	     -0.00000001	     45.14540639
      1.56380842	     -0.04747888	     -0.00056910	     -0.18924823	     -0.05454626	      0.88261786	     -0.00043178	     -0.20717336	     -0.00000000	     -0.00000001	     45.04753726
      1.56488502	     -0.04751608	     -0.00056176	     -0.18928516	     -0.05454667	      0.88261702	     -0.00043184	     -0.20717705	     -0.00000000	     -0.00000001	     44.83561371
      1.56596163	     -0.04755566	     -0.00055655	     -0.18932440	     -0.05454713	      0.88261618	     -0.00043192	     -0.20718105	     -0.00000000	     -0.00000001	     44.70418312
      1.56732534	     -0.04760885	     -0.00054874	     -0.18937721	     -0.05454779	      0.88261511	     -0.00043203	     -0.20718653	     -0.00000000	     -0.00000001	     44.47787410
      1.56868905	     -0.04766573	     -0.00054302	     -0.18943365	     -0.05454854	      0.88261404	     -0.00043217	     -0.20719247	     -0.00000000	     -0.00000001	     44.33028007
      1.56977871	     -0.04771341	     -0.00053635	     -0.18948105	     -0.05454919	      0.88261319	     -0.00043229	     -0.20719754	     -0.00000000	     -0.00000001	     44.08862374
      1.57086837	     -0.04776344	     -0.00053174	     -0.18953075	     -0.05454989	      0.88261234	     -0.00043244	     -0.20720289	     -0.00000000	     -0.00000001	     43.93472097
      1.57224957	     -0.04782968	     -0.00052472	     -0.18959660	     -0.05455086	      0.88261128	     -0.00043264	     -0.20721008	     -0.00000000	     -0.00000001	     43.67252108
      1.57363077	     -0.04789931	     -0.00052004	     -0.18966580	     -0.05455190	      0.88261023	     -0.00043286	     -0.20721769	     -0.00000000	     -0.00000001	     43.51712337
      1.57468397	     -0.04795408	     -0.00051421	     -0.18972030	     -0.05455275	      0.88260943	     -0.00043305	     -0.20722378	     -0.00000000	     -0.00000001	     43.24891594
      1.57573717	     -0.04801054	     -0.00051037	     -0.18977645	     -0.05455364	      0.88260865	     -0.00043325	     -0.20723010	     -0.00000000	     -0.00000001	     43.08653215
      1.57718141	     -0.04809017	     -0.00050410	     -0.18985569	     -0.05455493	      0.88260759	     -0.00043355	     -0.20723912	     -0.00000000	     -0.00000000	     42.80101130
      1.57862564	     -0.04817267	     -0.00050006	     -0.18993774	     -0.05455631	      0.88260654	     -0.00043388	     -0.20724854	     -0.00000000	     -0.00000000	     42.63900989
      1.57964451	     -0.04823190	     -0.00049489	     -0.18999674	     -0.05455732	      0.88260582	     -0.00043413	     -0.20725540	     -0.00000000	     -0.00000000	     42.35629428
      1.58066338	     -0.04829239	     -0.00049154	     -0.19005696	     -0.05455837	      0.88260510	     -0.00043439	     -0.20726243	     -0.00000000	     -0.00000000	     42.19157699
      1.58219149	     -0.04838472	     -0.00048550	     -0.19014891	     -0.05456002	      0.88260406	     -0.00043480	     -0.20727326	     -0.00000000	     -0.00000000	     41.88886794
      1.58347277	     -0.04846384	     -0.00048180	     -0.19022769	     -0.05456146	      0.88260320	     -0.00043517	     -0.20728259	     -0.00000000	     -0.00000000	     41.70251468
      1.58475406	     -0.04854386	     -0.00047640	     -0.19030743	     -0.05456295	      0.88260236	     -0.00043556	     -0.20729212	     -0.00000000	     -0.00000000	     41.40572825
      1.58603534	     -0.04862540	     -0.00047359	     -0.19038863	     -0.05456450	      0.88260154	     -0.00043597	     -0.20730183	     -0.00000000	     -0.00000000	     41.25941088
      1.58718628	     -0.04869899	     -0.00046863	     -0.19046200	     -0.05456593	      0.88260082	     -0.00043636	     -0.20731069	     -0.00000000	     -0.00000000	     40.96024806
      1.58833722	     -0.04877366	     -0.00046595	     -0.19053639	     -0.05456740	      0.88260012	     -0.00043676	     -0.20731966	     -0.00000000	     -0.00000000	     40.79949020
      1.58948815	     -0.04884866	     -0.00046199	     -0.19061116	     -0.05456891	      0.88259944	     -0.00043718	     -0.20732874	     -0.00000000	     -0.00000000	     40.55308195
      1.59095685	     -0.04894551	     -0.00045873	     -0.19070768	     -0.05457088	      0.88259860	     -0.00043774	     -0.20734043	     -0.00000000	     -0.00000000	     40.34703579
      1.59213504	     -0.04902330	     -0.00045444	     -0.19078527	     -0.05457251	      0.88259794	     -0.00043821	     -0.20734990	     -0.00000000	     -0.00000000	     40.05733956
      1.59331323	     -0.04910234	     -0.00045241	     -0.19086405	     -0.05457417	      0.88259730	     -0.00043869	     -0.20735942	     -0.00000000	     -0.00000000	     39.89903224
      1.59449143	     -0.04918168	     -0.00044914	     -0.19094318	     -0.05457587	      0.88259669	     -0.00043919	     -0.20736899	     -0.00000000	     -0.00000000	     39.64704569
      1.59594116	     -0.04927995	     -0.00044687	     -0.19104117	     -0.05457799	      0.88259596	     -0.00043982	     -0.20738080	     -0.00000000	     -0.00000000	     39.46126884
      1.59710733	     -0.04935862	     -0.00044324	     -0.19111967	     -0.05457974	      0.88259539	     -0.00044035	     -0.20739031	     -0.00000000	     -0.00000000	     39.17203667
      1.59827350	     -0.04943778	     -0.00044171	     -0.19119861	     -0.05458151	      0.88259484	     -0.00044090	     -0.20739981	     -0.00000000	     -0.00000000	     39.01958975
      1.59943967	     -0.04951659	     -0.00043898	     -0.19127726	     -0.05458331	      0.88259431	     -0.00044146	     -0.20740930	     -0.00000000	     -0.00000000	     38.77876706
      1.60094296	     -0.04961855	     -0.00043728	     -0.19137896	     -0.05458567	      0.88259366	     -0.00044221	     -0.20742148	     -0.00000000	     -0.00000000	     38.58779252
      1.60210844	     -0.04969688	     -0.00043423	     -0.19145716	     -0.05458752	      0.88259317	     -0.00044280	     -0.20743088	     -0.00000000	     -0.00000000	     38.30370005
      1.60327393	     -0.04977544	     -0.00043325	     -0.19153554	     -0.05458939	      0.88259271	     -0.00044341	     -0.20744023	     -0.00000000	     -0.00000000	     38.15772246
      1.60443942	     -0.04985331	     -0.00043116	     -0.19161327	     -0.05459128	      0.88259226	     -0.00044404	     -0.20744951	     -0.00000000	     -0.00000000	     37.92899197
      1.60597916	     -0.04995610	     -0.00043025	     -0.19171585	     -0.05459381	      0.88259170	     -0.00044489	     -0.20746165	     -0.00000000	     -0.00000000	     37.74932372
      1.60713939	     -0.05003281	     -0.00042800	     -0.19179244	     -0.05459574	      0.88259130	     -0.00044555	     -0.20747071	     -0.00000000	     -0.00000000	     37.47516950
      1.60829963	     -0.05010989	     -0.00042787	     -0.19186937	     -0.05459768	      0.88259092	     -0.00044622	     -0.20747966	     -0.00000000	     -0.00000000	     37.34058588
      1.60970465	     -0.05020222	     -0.00042624	     -0.19196157	     -0.05460005	      0.88259049	     -0.00044705	     -0.20749039	     -0.00000000	     -0.00000000	     37.06611810
      1.61096796	     -0.05028547	     -0.00042694	     -0.19204465	     -0.05460219	      0.88259012	     -0.00044781	     -0.20749990	     -0.00000000	     -0.00000000	     36.95920758
      1.61223128	     -0.05036739	     -0.00042543	     -0.19212649	     -0.05460435	      0.88258977	     -0.00044860	     -0.20750930	     -0.00000000	     -0.00000000	     36.68250492
      1.61349459	     -0.05044953	     -0.00042671	     -0.19220847	     -0.05460652	      0.88258944	     -0.00044939	     -0.20751857	     -0.00000000	     -0.00000000	     36.59789723
      1.61475790	     -0.05053004	     -0.00042550	     -0.19228891	     -0.05460870	      0.88258914	     -0.00045021	     -0.20752770	     -0.00000000	     -0.00000000	     36.32051190
      1.61602122	     -0.05061074	     -0.00042731	     -0.19236946	     -0.05461088	      0.88258886	     -0.00045104	     -0.20753668	     -0.00000000	     -0.00000000	     36.25534966
      1.61728453	     -0.05068954	     -0.00042633	     -0.19244821	     -0.05461307	      0.88258860	     -0.00045188	     -0.20754551	     -0.00000000	     -0.00000000	     35.97597028
      1.61854784	     -0.05076854	     -0.00042858	     -0.19252708	     -0.05461527	      0.88258836	     -0.00045274	     -0.20755418	     -0.00000000	     -0.00000000	     35.92758804
      1.61981116	     -0.05084529	     -0.00042783	     -0.19260380	     -0.05461747	      0.88258814	     -0.00045361	     -0.20756268	     -0.00000000	     -0.00000000	     35.65121101
      1.62107447	     -0.05092207	     -0.00043044	     -0.19268046	     -0.05461967	      0.88258794	     -0.00045450	     -0.20757100	     -0.00000000	     -0.00000000	     35.61911468
      1.62233779	     -0.05099634	     -0.00042986	     -0.19275472	     -0.05462187	      0.88258777	     -0.00045541	     -0.20757912	     -0.00000000	     -0.00000000	     35.34537162
      1.62360110	     -0.05107057	     -0.00043309	     -0.19282884	     -0.05462406	      0.88258761	     -0.00045632	     -0.20758703	     -0.00000000	     -0.00000000	     35.32831191
      1.62486441	     -0.05114173	     -0.00043265	     -0.19290000	     -0.05462626	      0.88258748	     -0.00045725	     -0.20759475	     -0.00000000	     -0.00000000	     35.05340774
      1.62612773	     -0.05121345	     -0.00043579	     -0.19297163	     -0.05462845	      0.88258736	     -0.00045819	     -0.20760225	     -0.00000000	     -0.00000000	     35.04422364
      1.62739104	     -0.05128250	     -0.00043562	     -0.19304071	     -0.05463063	      0.88258727	     -0.00045915	     -0.20760956	     -0.00000000	     -0.00000000	     34.78332250
      1.62865435	     -0.05135153	     -0.00043902	     -0.19310967	     -0.05463281	      0.88258720	     -0.00046012	     -0.20761665	     -0.00000000	     -0.00000000	     34.79128908
      1.62991767	     -0.05141778	     -0.00043912	     -0.19317596	     -0.05463498	      0.88258714	     -0.00046110	     -0.20762352	     -0.00000000	     -0.00000000	     34.53927796
      1.63118098	     -0.05148396	     -0.00044271	     -0.19324208	     -0.05463714	      0.88258711	     -0.00046209	     -0.20763015	     -0.00000000	     -0.00000000	     34.55378670
      1.63244429	     -0.05154740	     -0.00044306	     -0.19330558	     -0.05463929	      0.88258710	     -0.00046309	     -0.20763653	     -0.00000000	     -0.00000000	     34.31097269
      1.63370761	     -0.05161067	     -0.00044683	     -0.19336880	     -0.05464142	      0.88258711	     -0.00046411	     -0.20764267	     -0.00000000	      0.00000000	     34.33290914
      1.63497092	     -0.05167113	     -0.00044745	     -0.19342933	     -0.05464355	      0.88258714	     -0.00046513	     -0.20764855	     -0.00000000	      0.00000000	     34.10029825
      1.63623423	     -0.05173124	     -0.00045138	     -0.19348942	     -0.05464565	      0.88258718	     -0.00046617	     -0.20765417	     -0.00000000	      0.00000000	     34.12981123
      1.63749755	     -0.05178869	     -0.00045244	     -0.19354693	     -0.05464775	      0.88258725	     -0.00046722	     -0.20765952	     -0.00000000	      0.00000000	     33.91763644
      1.63876086	     -0.05184586	     -0.00045677	     -0.19360409	     -0.05464982	      0.88258733	     -0.00046827	     -0.20766461	     -0.00000000	      0.00000000	     33.95651488
      1.64002417	     -0.05190044	     -0.00045853	     -0.19365874	     -0.05465188	      0.88258744	     -0.00046934	     -0.20766942	     -0.00000000	      0.00000000	     33.76819941
      1.64128749	     -0.05195466	     -0.00046354	     -0.19371294	     -0.05465393	      0.88258756	     -0.00047041	     -0.20767396	     -0.00000000	      0.00000000	     33.82271530
      1.64255080	     -0.05200653	     -0.00046620	     -0.19376486	     -0.05465595	      0.88258770	     -0.00047150	     -0.20767823	     -0.00000000	      0.00000000	     33.65398936
      1.64381412	     -0.05205796	     -0.00047175	     -0.19381627	     -0.05465795	      0.88258786	     -0.00047259	     -0.20768223	     -0.00000000	      0.00000000	     33.70651503
      1.64507743	     -0.05210713	     -0.00047495	     -0.19386550	     -0.05465994	      0.88258804	     -0.00047369	     -0.20768597	     -0.00000000	      0.00000000	     33.54878388
      1.64634074	     -0.05215568	     -0.00048080	     -0.19391404	     -0.05466190	      0.88258824	     -0.00047480	     -0.20768944	     -0.00000000	      0.00000000	     33.60663446
      1.64760406	     -0.05220179	     -0.00048439	     -0.19396021	     -0.05466384	      0.88258846	     -0.00047591	     -0.20769264	     -0.00000000	      0.00000000	     33.46372865
      1.64886737	     -0.05224711	     -0.00049030	     -0.19400553	     -0.05466576	      0.88258870	     -0.00047704	     -0.20769556	     -0.00000000	      0.00000000	     33.52066369
      1.65013068	     -0.05229036	     -0.00049393	     -0.19404885	     -0.05466765	      0.88258896	     -0.00047816	     -0.20769821	     -0.00000000	      0.00000000	     33.38779246
      1.65139400	     -0.05233291	     -0.00049969	     -0.19409142	     -0.05466953	      0.88258924	     -0.00047930	     -0.20770059	     -0.00000000	      0.00000000	     33.44926214
      1.65265731	     -0.05237339	     -0.00050359	     -0.19413198	     -0.05467138	      0.88258954	     -0.00048044	     -0.20770271	     -0.00000000	      0.00000000	     33.33979880
      1.65392062	     -0.05241294	     -0.00050972	     -0.19417155	     -0.05467320	      0.88258986	     -0.00048158	     -0.20770455	     -0.00000000	      0.00000000	     33.42103749
      1.65518394	     -0.05245044	     -0.00051400	     -0.19420913	     -0.05467501	      0.88259021	     -0.00048273	     -0.20770612	     -0.00000000	      0.00000000	     33.31937668
      1.65644725	     -0.05248647	     -0.00052028	     -0.19424518	     -0.05467679	      0.88259057	     -0.00048389	     -0.20770742	     -0.00000000	      0.00000000	     33.39561541
      1.65771056	     -0.05252114	     -0.00052474	     -0.19427993	     -0.05467854	      0.88259095	     -0.00048505	     -0.20770848	     -0.00000000	      0.00000000	     33.28966995
      1.65897388	     -0.05255497	     -0.00053117	     -0.19431380	     -0.05468028	      0.88259135	     -0.00048621	     -0.20770929	     -0.00000000	      0.00000000	     33.37889975
      1.66023719	     -0.05258714	     -0.00053604	     -0.19434604	     -0.05468198	      0.88259177	     -0.00048738	     -0.20770986	     -0.00000000	      0.00000000	     33.28891705
      1.66150050	     -0.05261832	     -0.00054294	     -0.19437726	     -0.05468367	      0.88259221	     -0.00048855	     -0.20771018	     -0.00000000	      0.00000000	     33.39182369
      1.66276382	     -0.05264787	     -0.00054842	     -0.19440688	     -0.05468533	      0.88259267	     -0.00048972	     -0.20771027	     -0.00000000	      0.00000000	     33.30461218
      1.66402713	     -0.05267644	     -0.00055601	     -0.19443546	     -0.05468696	      0.88259315	     -0.00049090	     -0.20771011	     -0.00000000	      0.00000000	     33.42187190
      1.66529044	     -0.05270345	     -0.00056231	     -0.19446253	     -0.05468858	      0.88259364	     -0.00049209	     -0.20770971	     -0.00000000	      0.00000000	     33.33383286
      1.66655376	     -0.05272931	     -0.00057077	     -0.19448838	     -0.05469016	      0.88259415	     -0.00049328	     -0.20770908	     -0.00000000	      0.00000000	     33.46758908
      1.66781707	     -0.05275353	     -0.00057795	     -0.19451264	     -0.05469173	      0.88259468	     -0.00049447	     -0.20770821	     -0.00000000	      0.00000000	     33.37506474
      1.66908039	     -0.05277642	     -0.00058744	     -0.19453551	     -0.05469326	      0.88259522	     -0.00049567	     -0.20770710	     -0.00000000	      0.00000000	     33.53523653
      1.67034370	     -0.05279753	     -0.00059578	     -0.19455663	     -0.05469478	      0.88259578	     -0.00049687	     -0.20770576	     -0.00000000	      0.00000000	     33.44380229
      1.67160701	     -0.05281701	     -0.00060636	     -0.19457605	     -0.05469627	      0.88259634	     -0.00049807	     -0.20770419	     -0.00000000	      0.00000000	     33.62225778
      1.67287033	     -0.05283450	     -0.00061563	     -0.19459353	     -0.05469774	      0.88259692	     -0.00049928	     -0.20770239	     -0.00000000	      0.00000000	     33.52079116
      1.67413364	     -0.05285016	     -0.00062725	     -0.19460911	     -0.05469918	      0.88259750	     -0.00050050	     -0.20770037	     -0.00000000	      0.00000000	     33.72969122
      1.67539695	     -0.05286356	     -0.00063743	     -0.19462248	     -0.05470060	      0.88259810	     -0.00050171	     -0.20769813	     -0.00000000	      0.00000000	     33.61862945
      1.67666027	     -0.05287444	     -0.00064971	     -0.19463327	     -0.05470200	      0.88259870	     -0.00050294	     -0.20769567	     -0.00000000	      0.00000000	     33.84634699
      1.67792358	     -0.05288287	     -0.00066034	     -0.19464166	     -0.05470337	      0.88259931	     -0.00050416	     -0.20769299	     -0.00000000	      0.00000000	     33.72314280
      1.67918689	     -0.05288878	     -0.00067332	     -0.19464745	     -0.05470473	      0.88259992	     -0.00050539	     -0.20769010	     -0.00000000	      0.00000000	     33.99040780
      1.68045021	     -0.05289220	     -0.00068454	     -0.19465082	     -0.05470606	      0.88260054	     -0.00050662	     -0.20768701	     -0.00000000	      0.00000000	     33.85987764
      1.68171352	     -0.05289256	     -0.00069795	     -0.19465105	     -0.05470737	      0.88260115	     -0.00050785	     -0.20768371	     -0.00000000	      0.00000000	     34.15271455
      1.68297683	     -0.05288966	     -0.00070909	     -0.19464810	     -0.05470865	      0.88260177	     -0.00050908	     -0.20768022	     -0.00000000	      0.00000000	     34.00071983
      1.68424015	     -0.05288439	     -0.00072255	     -0.19464271	     -0.05470992	      0.88260239	     -0.00051031	     -0.20767654	     -0.00000000	      0.00000000	     34.32077991
      1.68550346	     -0.05287739	     -0.00073347	     -0.19463566	     -0.05471117	      0.88260301	     -0.00051155	     -0.20767270	     -0.00000000	      0.00000000	     34.13378825
      1.68676677	     -0.05286819	     -0.00074683	     -0.19462633	     -0.05471240	      0.88260362	     -0.00051278	     -0.20766873	     -0.00000000	      0.00000000	     34.48873355
      1.68803009	     -0.05285627	     -0.00075725	     -0.19461436	     -0.05471361	      0.88260423	     -0.00051401	     -0.20766466	     -0.00000000	      0.00000000	     34.28356566
      1.68929340	     -0.05284215	     -0.00077039	     -0.19460013	     -0.05471480	      0.88260484	     -0.00051523	     -0.20766048	     -0.00000000	      0.00000000	     34.68104643
      1.69055672	     -0.05282668	     -0.00078031	     -0.19458462	     -0.05471598	      0.88260544	     -0.00051646	     -0.20765624	     -0.00000000	      0.00000000	     34.43878775
      1.69169262	     -0.05281176	     -0.00079181	     -0.19456960	     -0.05471702	      0.88260597	     -0.00051756	     -0.20765240	     -0.00000000	      0.00000000	     34.76776428
      1.69282852	     -0.05279580	     -0.00080120	     -0.19455358	     -0.05471805	      0.88260650	     -0.00051865	     -0.20764857	     -0.00000000	      0.00000000	     34.70663205
      1.69419430	     -0.05277508	     -0.00081367	     -0.19453277	     -0.05471927	      0.88260712	     -0.00051996	     -0.20764399	     -0.00000000	      0.00000000	     34.93746586
      1.69556009	     -0.05275254	     -0.00082402	     -0.19451020	     -0.05472047	      0.88260773	     -0.00052126	     -0.20763946	     -0.00000000	      0.00000000	     34.81812738
      1.69670960	     -0.05273230	     -0.00083454	     -0.19448986	     -0.05472147	      0.88260824	     -0.00052236	     -0.20763569	     -0.00000000	      0.00000000	     35.12463734
      1.69785910	     -0.05271092	     -0.00084299	     -0.19446845	     -0.05472246	      0.88260873	     -0.00052344	     -0.20763198	     -0.00000000	      0.00000000	     35.07809068
      1.69900861	     -0.05268846	     -0.00085222	     -0.19444593	     -0.05472343	      0.88260922	     -0.00052452	     -0.20762834	     -0.00000000	      0.00000000	     35.24226485
      1.70057676	     -0.05265614	     -0.00086308	     -0.19441357	     -0.05472475	      0.88260986	     -0.00052599	     -0.20762347	     -0.00000000	      0.00000000	     35.23175717
      1.70173989	     -0.05263105	     -0.00087233	     -0.19438841	     -0.05472571	      0.88261033	     -0.00052707	     -0.20761996	     -0.00000000	      0.00000000	     35.50595735
      1.70290301	     -0.05260514	     -0.00087970	     -0.19436249	     -0.05472667	      0.88261078	     -0.00052814	     -0.20761654	     -0.00000000	      0.00000000	     35.48280273
      1.70430371	     -0.05257295	     -0.00088970	     -0.19433025	     -0.05472781	      0.88261131	     -0.00052942	     -0.20761254	     -0.00000000	      0.00000000	     35.74185135
      1.70554413	     -0.05254363	     -0.00089656	     -0.19430093	     -0.05472881	      0.88261176	     -0.00053054	     -0.20760913	     -0.00000000	      0.00000000	     35.66251421
      1.70678455	     -0.05251378	     -0.00090513	     -0.19427102	     -0.05472980	      0.88261219	     -0.00053166	     -0.20760585	     -0.00000000	      0.00000000	     35.94703364
      1.70802497	     -0.05248348	     -0.00091143	     -0.19424074	     -0.05473078	      0.88261261	     -0.00053277	     -0.20760271	     -0.00000000	      0.00000000	     35.87805494
      1.70926539	     -0.05245285	     -0.00091941	     -0.19421005	     -0.05473176	      0.88261301	     -0.00053386	     -0.20759972	     -0.00000000	      0.00000000	     36.15564608
      1.71050581	     -0.05242181	     -0.00092517	     -0.19417903	     -0.05473272	      0.88261339	     -0.00053495	     -0.20759688	     -0.00000000	      0.00000000	     36.09633956
      1.71174623	     -0.05239029	     -0.00093258	     -0.19414747	     -0.05473369	      0.88261376	     -0.00053603	     -0.20759421	     -0.00000000	      0.00000000	     36.37205039
      1.71298665	     -0.05235824	     -0.00093782	     -0.19411543	     -0.05473464	      0.88261411	     -0.00053710	     -0.20759169	     -0.00000000	      0.00000000	     36.32118541
      1.71422707	     -0.05232577	     -0.00094473	     -0.19408293	     -0.05473559	      0.88261444	     -0.00053816	     -0.20758932	     -0.00000000	      0.00000000	     36.59477443
      1.71546749	     -0.05229308	     -0.00094948	     -0.19405026	     -0.05473654	      0.88261475	     -0.00053921	     -0.20758712	     -0.00000000	      0.00000000	     36.54655631
      1.71670791	     -0.05226026	     -0.00095594	     -0.19401740	     -0.05473749	      0.88261504	     -0.00054025	     -0.20758508	     -0.00000000	      0.00000000	     36.81716845
      1.71794832	     -0.05222732	     -0.00096022	     -0.19398449	     -0.05473843	      0.88261531	     -0.00054127	     -0.20758320	     -0.00000000	      0.00000000	     36.76998495
      1.71918874	     -0.05219440	     -0.00096623	     -0.19395153	     -0.05473937	      0.88261557	     -0.00054229	     -0.20758150	     -0.00000000	      0.00000000	     37.03892238
      1.72042916	     -0.05216160	     -0.00097005	     -0.19391876	     -0.05474031	      0.88261580	     -0.00054330	     -0.20757998	     -0.00000000	      0.00000000	     36.98940987
      1.72166958	     -0.05212884	     -0.00097565	     -0.19388597	     -0.05474124	      0.88261602	     -0.00054429	     -0.20757865	     -0.00000000	      0.00000000	     37.25856340
      1.72291000	     -0.05209606	     -0.00097899	     -0.19385322	     -0.05474218	      0.88261621	     -0.00054528	     -0.20757750	     -0.00000000	      0.00000000	     37.20626275
      1.72415042	     -0.05206337	     -0.00098418	     -0.19382050	     -0.05474311	      0.88261639	     -0.00054625	     -0.20757654	     -0.00000000	      0.00000000	     37.47592917
      1.72539084	     -0.05203072	     -0.00098705	     -0.19378788	     -0.05474405	      0.88261654	     -0.00054722	     -0.20757578	     -0.00000000	      0.00000000	     37.41705946
      1.72663126	     -0.05199807	     -0.00099180	     -0.19375520	     -0.05474499	      0.88261668	     -0.00054817	     -0.20757521	     -0.00000000	      0.00000000	     37.68654254
      1.72787168	     -0.05196549	     -0.00099412	     -0.19372267	     -0.05474593	      0.88261679	     -0.00054911	     -0.20757483	     -0.00000000	      0.00000000	     37.61630491
      1.72911210	     -0.05193335	     -0.00099829	     -0.19369051	     -0.05474687	      0.88261689	     -0.00055005	     -0.20757464	     -0.00000000	      0.00000000	     37.87085550
      1.73035252	     -0.05190308	     -0.00099976	     -0.19366029	     -0.05474782	      0.88261696	     -0.00055097	     -0.20757469	     -0.00000000	      0.00000000	     37.75196081
      1.73159294	     -0.05187638	     -0.00100321	     -0.19363357	     -0.05474876	      0.88261702	     -0.00055188	     -0.20757503	     -0.00000000	      0.00000000	     37.97366355
      1.73283336	     -0.05185394	     -0.00100391	     -0.19361120	     -0.05474972	      0.88261705	     -0.00055278	     -0.20757578	     -0.00000000	      0.00000000	     37.80178225
      1.73407377	     -0.05183636	     -0.00100680	     -0.19359361	     -0.05475067	      0.88261705	     -0.00055367	     -0.20757702	     -0.00000000	     -0.00000000	     38.01619107
      1.73531419	     -0.05182442	     -0.00100703	     -0.19358173	     -0.05475163	      0.88261703	     -0.00055455	     -0.20757885	     -0.00000000	     -0.00000000	     37.79704804
      1.73655461	     -0.05181883	     -0.00100970	     -0.19357614	     -0.05475260	      0.88261699	     -0.00055541	     -0.20758139	     -0.00000000	     -0.00000000	     38.00331564
      1.73779503	     -0.05181986	     -0.00100981	     -0.19357722	     -0.05475357	      0.88261691	     -0.00055627	     -0.20758475	     -0.00000000	     -0.00000000	     37.73441201
      1.73903545	     -0.05182679	     -0.00101260	     -0.19358414	     -0.05475454	      0.88261680	     -0.00055712	     -0.20758900	     -0.00000000	     -0.00000000	     37.95134580
      1.74027587	     -0.05183843	     -0.00101288	     -0.19359584	     -0.05475552	      0.88261664	     -0.00055796	     -0.20759420	     -0.00000000	     -0.00000000	     37.65065672
      1.74151629	     -0.05185436	     -0.00101577	     -0.19361175	     -0.05475650	      0.88261645	     -0.00055879	     -0.20760035	     -0.00000000	     -0.00000000	     37.85664035
      1.74275671	     -0.05187482	     -0.00101615	     -0.19363227	     -0.05475747	      0.88261621	     -0.00055962	     -0.20760747	     -0.00000000	     -0.00000000	     37.50772817
      1.74399713	     -0.05190013	     -0.00101910	     -0.19365757	     -0.05475845	      0.88261592	     -0.00056043	     -0.20761559	     -0.00000000	     -0.00000000	     37.67449630
      1.74523755	     -0.05193062	     -0.00101974	     -0.19368813	     -0.05475943	      0.88261557	     -0.00056123	     -0.20762475	     -0.00000000	     -0.00000000	     37.28571921
      1.74647797	     -0.05196612	     -0.00102282	     -0.19372362	     -0.05476040	      0.88261516	     -0.00056203	     -0.20763497	     -0.00000000	     -0.00000000	     37.40131404
      1.74771839	     -0.05200567	     -0.00102380	     -0.19376324	     -0.05476137	      0.88261468	     -0.00056282	     -0.20764627	     -0.00000000	     -0.00000000	     37.00438426
      1.74895881	     -0.05204859	     -0.00102691	     -0.19380617	     -0.05476234	      0.88261414	     -0.00056359	     -0.20765864	     -0.00000000	     -0.00000000	     37.06126626
      1.75019922	     -0.05209523	     -0.00102813	     -0.19385289	     -0.05476329	      0.88261352	     -0.00056436	     -0.20767204	     -0.00000000	     -0.00000000	     36.66255843
      1.75143964	     -0.05214588	     -0.00103115	     -0.19390357	     -0.05476424	      0.88261283	     -0.00056512	     -0.20768650	     -0.00000000	     -0.00000000	     36.64063504
      1.75268006	     -0.05220059	     -0.00103253	     -0.19395837	     -0.05476517	      0.88261206	     -0.00056587	     -0.20770200	     -0.00000000	     -0.00000000	     36.25495055
      1.75392048	     -0.05225912	     -0.00103521	     -0.19401697	     -0.05476609	      0.88261120	     -0.00056661	     -0.20771854	     -0.00000000	     -0.00000000	     36.16010021
      1.75516090	     -0.05232089	     -0.00103627	     -0.19407886	     -0.05476700	      0.88261026	     -0.00056734	     -0.20773612	     -0.00000000	     -0.00000001	     35.80026477
      1.75640132	     -0.05238548	     -0.00103760	     -0.19414358	     -0.05476789	      0.88260923	     -0.00056805	     -0.20775469	     -0.00000000	     -0.00000001	     35.64633894
      1.75793415	     -0.05246903	     -0.00103684	     -0.19422738	     -0.05476896	      0.88260784	     -0.00056892	     -0.20777895	     -0.00000000	     -0.00000001	     35.17136191
      1.75906672	     -0.05253317	     -0.00103768	     -0.19429168	     -0.05476974	      0.88260673	     -0.00056955	     -0.20779778	     -0.00000000	     -0.00000001	     35.12401645
      1.76019929	     -0.05259871	     -0.00103644	     -0.19435744	     -0.05477049	      0.88260554	     -0.00057017	     -0.20781732	     -0.00000000	     -0.00000001	     34.83569745
      1.76168834	     -0.05268517	     -0.00103578	     -0.19444419	     -0.05477145	      0.88260387	     -0.00057096	     -0.20784406	     -0.00000000	     -0.00000001	     34.64285670
      1.76317739	     -0.05277519	     -0.00103222	     -0.19453460	     -0.05477237	      0.88260208	     -0.00057173	     -0.20787196	     -0.00000000	     -0.00000001	     34.23777379
      1.76424016	     -0.05284005	     -0.00103136	     -0.19459970	     -0.05477300	      0.88260073	     -0.00057227	     -0.20789250	     -0.00000000	     -0.00000001	     34.18769310
      1.76530294	     -0.05290512	     -0.00102812	     -0.19466510	     -0.05477361	      0.88259931	     -0.00057279	     -0.20791352	     -0.00000000	     -0.00000001	     33.99496501
      1.76691236	     -0.05300329	     -0.00102280	     -0.19476378	     -0.05477449	      0.88259706	     -0.00057356	     -0.20794609	     -0.00000000	     -0.00000001	     33.79797217
      1.76826773	     -0.05308519	     -0.00101641	     -0.19484620	     -0.05477519	      0.88259507	     -0.00057419	     -0.20797408	     -0.00000000	     -0.00000001	     33.59942397
      1.76962309	     -0.05316621	     -0.00101102	     -0.19492771	     -0.05477584	      0.88259300	     -0.00057479	     -0.20800244	     -0.00000000	     -0.00000001	     33.49272981
      1.77097846	     -0.05324638	     -0.00100212	     -0.19500850	     -0.05477645	      0.88259086	     -0.00057538	     -0.20803108	     -0.00000000	     -0.00000001	     33.33509177
      1.77215721	     -0.05331435	     -0.00099591	     -0.19507697	     -0.05477694	      0.88258894	     -0.00057587	     -0.20805611	     -0.00000000	     -0.00000001	     33.24289599
      1.77333596	     -0.05337962	     -0.00098682	     -0.19514284	     -0.05477739	      0.88258697	     -0.00057635	     -0.20808114	     -0.00000000	     -0.00000001	     33.14781735
      1.77475613	     -0.05345454	     -0.00097618	     -0.19521848	     -0.05477789	      0.88258455	     -0.00057691	     -0.20811117	     -0.00000000	     -0.00000001	     33.04237774
      1.77617631	     -0.05352601	     -0.00096243	     -0.19529078	     -0.05477833	      0.88258207	     -0.00057744	     -0.20814090	     -0.00000000	     -0.00000001	     32.96555496
      1.77735864	     -0.05358316	     -0.00095244	     -0.19534858	     -0.05477865	      0.88257998	     -0.00057787	     -0.20816535	     -0.00000000	     -0.00000001	     32.85414735
      1.77854097	     -0.05363750	     -0.00093987	     -0.19540365	     -0.05477893	      0.88257787	     -0.00057829	     -0.20818945	     -0.00000000	     -0.00000001	     32.78893551
      1.77998249	     -0.05369987	     -0.00092528	     -0.19546691	     -0.05477922	      0.88257527	     -0.00057877	     -0.20821826	     -0.00000000	     -0.00000001	     32.68379331
      1.78142401	     -0.05375836	     -0.00090795	     -0.19552637	     -0.05477944	      0.88257266	     -0.00057924	     -0.20824634	     -0.00000000	     -0.00000001	     32.63598883
      1.78258042	     -0.05380310	     -0.00089587	     -0.19557185	     -0.05477957	      0.88257056	     -0.00057961	     -0.20826829	     -0.00000000	     -0.00000001	     32.51538122
      1.78373682	     -0.05384600	     -0.00088172	     -0.19561554	     -0.05477966	      0.88256846	     -0.00057996	     -0.20828971	     -0.00000000	     -0.00000001	     32.44781000
      1.78522474	     -0.05389830	     -0.00086395	     -0.19566886	     -0.05477970	      0.88256577	     -0.00058041	     -0.20831644	     -0.00000000	     -0.00000001	     32.33239699
      1.78671265	     -0.05394846	     -0.00084326	     -0.19572013	     -0.05477968	      0.88256311	     -0.00058083	     -0.20834226	     -0.00000000	     -0.00000001	     32.25973416
      1.78784133	     -0.05398534	     -0.00082996	     -0.19575779	     -0.05477960	      0.88256110	     -0.00058115	     -0.20836123	     -0.00000000	     -0.00000001	     32.14046862
      1.78897001	     -0.05402079	     -0.00081495	     -0.19579405	     -0.05477949	      0.88255913	     -0.00058145	     -0.20837967	     -0.00000000	     -0.00000001	     32.07195160
      1.79051799	     -0.05406649	     -0.00079589	     -0.19584084	     -0.05477926	      0.88255646	     -0.00058186	     -0.20840405	     -0.00000000	     -0.00000001	     31.96792891
      1.79206596	     -0.05410974	     -0.00077528	     -0.19588524	     -0.05477894	      0.88255384	     -0.00058226	     -0.20842738	     -0.00000000	     -0.00000001	     31.89475662
      1.79315316	     -0.05413875	     -0.00076337	     -0.19591498	     -0.05477866	      0.88255205	     -0.00058253	     -0.20844314	     -0.00000000	     -0.00000001	     31.79769782
      1.79424035	     -0.05416610	     -0.00074979	     -0.19594311	     -0.05477835	      0.88255028	     -0.00058279	     -0.20845837	     -0.00000000	     -0.00000001	     31.73243843
      1.79588398	     -0.05420277	     -0.00073075	     -0.19598092	     -0.05477778	      0.88254769	     -0.00058318	     -0.20848032	     -0.00000000	     -0.00000001	     31.62825798
      1.79725651	     -0.05423118	     -0.00071443	     -0.19601030	     -0.05477723	      0.88254560	     -0.00058350	     -0.20849771	     -0.00000000	     -0.00000001	     31.53935066
      1.79862904	     -0.05425856	     -0.00070013	     -0.19603859	     -0.05477661	      0.88254357	     -0.00058381	     -0.20851429	     -0.00000000	     -0.00000001	     31.45235129
      1.80000157	     -0.05428403	     -0.00068357	     -0.19606504	     -0.05477591	      0.88254162	     -0.00058411	     -0.20853002	     -0.00000000	     -0.00000001	     31.36850177
      1.80122662	     -0.05430527	     -0.00067142	     -0.19608708	     -0.05477523	      0.88253994	     -0.00058438	     -0.20854334	     -0.00000000	     -0.00000001	     31.29108415
      1.80245168	     -0.05432463	     -0.00065726	     -0.19610730	     -0.05477449	      0.88253831	     -0.00058463	     -0.20855595	     -0.00000000	     -0.00000001	     31.20998747
      1.80367673	     -0.05434214	     -0.00064452	     -0.19612563	     -0.05477368	      0.88253675	     -0.00058489	     -0.20856783	     -0.00000000	     -0.00000001	     31.13592754
      1.80526166	     -0.05436156	     -0.00062658	     -0.19614616	     -0.05477256	      0.88253482	     -0.00058520	     -0.20858208	     -0.00000000	     -0.00000001	     31.03520889
      1.80651347	     -0.05437455	     -0.00061423	     -0.19615997	     -0.05477160	      0.88253337	     -0.00058545	     -0.20859242	     -0.00000000	     -0.00000001	     30.96013496
      1.80776528	     -0.05438540	     -0.00060011	     -0.19617169	     -0.05477057	      0.88253199	     -0.00058569	     -0.20860193	     -0.00000000	     -0.00000001	     30.86998372
      1.80901710	     -0.05439459	     -0.00058752	     -0.19618172	     -0.05476948	      0.88253067	     -0.00058592	     -0.20861061	     -0.00000000	     -0.00000001	     30.79057969
      1.81058123	     -0.05440403	     -0.00057042	     -0.19619223	     -0.05476803	      0.88252911	     -0.00058621	     -0.20862029	     -0.00000000	     -0.00000001	     30.67471859
      1.81181534	     -0.05441052	     -0.00055908	     -0.19619951	     -0.05476682	      0.88252795	     -0.00058643	     -0.20862703	     -0.00000000	     -0.00000001	     30.59521593
      1.81304945	     -0.05441623	     -0.00054617	     -0.19620605	     -0.05476554	      0.88252685	     -0.00058665	     -0.20863302	     -0.00000000	     -0.00000001	     30.49111619
      1.81428356	     -0.05442134	     -0.00053482	     -0.19621195	     -0.05476420	      0.88252581	     -0.00058687	     -0.20863828	     -0.00000000	     -0.00000001	     30.40901389
      1.81591211	     -0.05442679	     -0.00051889	     -0.19621845	     -0.05476233	      0.88252453	     -0.00058714	     -0.20864413	     -0.00000000	     -0.00000001	     30.28364117
      1.81714156	     -0.05443006	     -0.00050909	     -0.19622245	     -0.05476085	      0.88252362	     -0.00058735	     -0.20864774	     -0.00000000	     -0.00000000	     30.21943987
      1.81837101	     -0.05443226	     -0.00049788	     -0.19622543	     -0.05475930	      0.88252277	     -0.00058755	     -0.20865068	     -0.00000000	     -0.00000000	     30.12297686
      1.81985538	     -0.05443345	     -0.00048652	     -0.19622749	     -0.05475735	      0.88252181	     -0.00058779	     -0.20865334	     -0.00000000	     -0.00000000	     30.05865714
      1.82118675	     -0.05443273	     -0.00047512	     -0.19622759	     -0.05475552	      0.88252101	     -0.00058800	     -0.20865491	     -0.00000000	     -0.00000000	     29.96655432
      1.82251812	     -0.05443007	     -0.00046695	     -0.19622565	     -0.05475361	      0.88252027	     -0.00058821	     -0.20865569	     -0.00000000	     -0.00000000	     29.96802870
      1.82384949	     -0.05442314	     -0.00045748	     -0.19621948	     -0.05475163	      0.88251958	     -0.00058841	     -0.20865567	     -0.00000000	     -0.00000000	     29.94137931
      1.82518086	     -0.05440977	     -0.00045155	     -0.19620677	     -0.05474958	      0.88251894	     -0.00058861	     -0.20865474	     -0.00000000	     -0.00000000	     30.02713053
      1.82651223	     -0.05438657	     -0.00044389	     -0.19618428	     -0.05474745	      0.88251835	     -0.00058881	     -0.20865274	     -0.00000000	     -0.00000000	     30.07198903
      1.82784361	     -0.05435166	     -0.00043970	     -0.19614998	     -0.05474524	      0.88251782	     -0.00058900	     -0.20864948	     -0.00000000	     -0.00000000	     30.23752726
      1.82917498	     -0.05430389	     -0.00043320	     -0.19610289	     -0.05474296	      0.88251734	     -0.00058919	     -0.20864474	     -0.00000000	     -0.00000000	     30.32942499
      1.83050635	     -0.05424406	     -0.00043032	     -0.19604362	     -0.05474061	      0.88251691	     -0.00058938	     -0.20863838	     -0.00000000	     -0.00000000	     30.54161205
      1.83183772	     -0.05417212	     -0.00042461	     -0.19597231	     -0.05473819	      0.88251654	     -0.00058955	     -0.20863027	     -0.00000000	     -0.00000000	     30.66887329
      1.83303325	     -0.05409774	     -0.00042272	     -0.19589840	     -0.05473595	      0.88251627	     -0.00058971	     -0.20862144	     -0.00000000	     -0.00000000	     30.88445125
      1.83422878	     -0.05401338	     -0.00041885	     -0.19581456	     -0.05473367	      0.88251605	     -0.00058987	     -0.20861111	     -0.00000000	     -0.00000000	     31.06244949
      1.83542431	     -0.05391935	     -0.00041632	     -0.19572098	     -0.05473133	      0.88251589	     -0.00059002	     -0.20859922	     -0.00000000	     -0.00000000	     31.30609762
      1.83707611	     -0.05377413	     -0.00041174	     -0.19557641	     -0.05472803	      0.88251577	     -0.00059021	     -0.20858018	     -0.00000000	     -0.00000000	     31.64264449
      1.83828774	     -0.05365713	     -0.00041008	     -0.19545982	     -0.05472555	      0.88251577	     -0.00059036	     -0.20856428	     -0.00000000	      0.00000000	     31.95417667
      1.83949937	     -0.05353166	     -0.00040660	     -0.19533478	     -0.05472303	      0.88251585	     -0.00059049	     -0.20854676	     -0.00000000	      0.00000000	     32.22984097
      1.84095843	     -0.05336982	     -0.00040378	     -0.19517339	     -0.05471994	      0.88251606	     -0.00059065	     -0.20852352	     -0.00000000	      0.00000000	     32.64350529
      1.84222568	     -0.05322107	     -0.00039928	     -0.19502506	     -0.05471722	      0.88251634	     -0.00059078	     -0.20850147	     -0.00000000	      0.00000000	     32.95461707
      1.84349294	     -0.05306550	     -0.00039669	     -0.19486983	     -0.05471447	      0.88251673	     -0.00059091	     -0.20847776	     -0.00000000	      0.00000000	     33.35595723
      1.84476020	     -0.05290248	     -0.00039192	     -0.19470719	     -0.05471169	      0.88251722	     -0.00059103	     -0.20845242	     -0.00000000	      0.00000000	     33.72012303
      1.84602746	     -0.05273255	     -0.00038804	     -0.19453758	     -0.05470888	      0.88251783	     -0.00059114	     -0.20842548	     -0.00000000	      0.00000000	     34.16751377
      1.84729472	     -0.05255743	     -0.00038148	     -0.19436283	     -0.05470605	      0.88251855	     -0.00059125	     -0.20839700	     -0.00000000	      0.00000000	     34.51882021
      1.84856198	     -0.05237906	     -0.00037659	     -0.19418475	     -0.05470320	      0.88251939	     -0.00059136	     -0.20836708	     -0.00000000	      0.00000000	     34.96410135
      1.84982923	     -0.05219742	     -0.00036970	     -0.19400343	     -0.05470034	      0.88252035	     -0.00059146	     -0.20833583	     -0.00000000	      0.00000001	     35.34972397
      1.85109649	     -0.05201251	     -0.00036446	     -0.19381876	     -0.05469747	      0.88252143	     -0.00059155	     -0.20830332	     -0.00000000	      0.00000001	     35.82629829
      1.85236375	     -0.05182529	     -0.00035707	     -0.19363180	     -0.05469460	      0.88252264	     -0.00059164	     -0.20826963	     -0.00000000	      0.00000001	     36.22207098
      1.85363101	     -0.05163709	     -0.00035158	     -0.19344378	     -0.05469172	      0.88252396	     -0.00059172	     -0.20823487	     -0.00000000	      0.00000001	     36.71502115
      1.85489827	     -0.05144768	     -0.00034421	     -0.19325457	     -0.05468885	      0.88252541	     -0.00059180	     -0.20819915	     -0.00000000	      0.00000001	     37.09305588
      1.85616553	     -0.05125895	     -0.00034026	     -0.19306591	     -0.05468598	      0.88252698	     -0.00059187	     -0.20816265	     -0.00000000	      0.00000001	     37.58427164
      1.85743278	     -0.05107390	     -0.00033403	     -0.19288096	     -0.05468312	      0.88252866	     -0.00059194	     -0.20812558	     -0.00000000	      0.00000001	     37.91235204
      1.85870004	     -0.05089296	     -0.00033147	     -0.19269998	     -0.05468027	      0.88253046	     -0.00059201	     -0.20808811	     -0.00000000	      0.00000001	     38.41789498
      1.85981859	     -0.05073732	     -0.00032661	     -0.19254436	     -0.05467777	      0.88253213	     -0.00059206	     -0.20805483	     -0.00000000	      0.00000001	     38.67351105
      1.86093714	     -0.05058529	     -0.00032396	     -0.19239226	     -0.05467529	      0.88253388	     -0.00059211	     -0.20802144	     -0.00000000	      0.00000001	     39.05821937
      1.86230037	     -0.05040441	     -0.00031947	     -0.19221130	     -0.05467228	      0.88253612	     -0.00059216	     -0.20798067	     -0.00000000	      0.00000001	     39.43287324
      1.86366360	     -0.05022884	     -0.00031725	     -0.19203557	     -0.05466930	      0.88253845	     -0.00059220	     -0.20793990	     -0.00000000	      0.00000001	     39.93035282
      1.86477488	     -0.05009013	     -0.00031360	     -0.19189674	     -0.05466689	      0.88254042	     -0.00059224	     -0.20790674	     -0.00000000	      0.00000001	     40.16173549
      1.86588617	     -0.04995611	     -0.00031231	     -0.19176253	     -0.05466450	      0.88254245	     -0.00059227	     -0.20787371	     -0.00000000	      0.00000001	     40.51716633
      1.86726878	     -0.04979685	     -0.00030993	     -0.19160304	     -0.05466156	      0.88254504	     -0.00059230	     -0.20783290	     -0.00000000	      0.00000001	     40.83638870
      1.86865139	     -0.04964594	     -0.00031012	     -0.19145178	     -0.05465866	      0.88254769	     -0.00059232	     -0.20779254	     -0.00000000	      0.00000001	     41.28952907
      1.86970802	     -0.04953559	     -0.00030811	     -0.19134122	     -0.05465647	      0.88254975	     -0.00059233	     -0.20776207	     -0.00000000	      0.00000001	     41.42336630
      1.87076465	     -0.04942935	     -0.00030805	     -0.19123470	     -0.05465430	      0.88255184	     -0.00059234	     -0.20773194	     -0.00000000	      0.00000001	     41.69376803
      1.87221398	     -0.04928996	     -0.00030705	     -0.19109494	     -0.05465137	      0.88255473	     -0.00059235	     -0.20769124	     -0.00000000	      0.00000001	     41.96733661
      1.87366330	     -0.04915693	     -0.00030819	     -0.19096145	     -0.05464848	      0.88255765	     -0.00059234	     -0.20765128	     -0.00000000	      0.00000001	     42.40114439
      1.87466599	     -0.04906974	     -0.00030681	     -0.19087400	     -0.05464652	      0.88255967	     -0.00059234	     -0.20762408	     -0.00000000	      0.00000001	     42.46114071
      1.87566868	     -0.04898681	     -0.00030739	     -0.19079075	     -0.05464458	      0.88256168	     -0.00059233	     -0.20759730	     -0.00000000	      0.00000001	     42.67200651
      1.87721858	     -0.04886671	     -0.00030783	     -0.19067013	     -0.05464163	      0.88256479	     -0.00059230	     -0.20755679	     -0.00000000	      0.00000001	     42.91814283
      1.87848852	     -0.04877572	     -0.00030963	     -0.19057867	     -0.05463927	      0.88256731	     -0.00059228	     -0.20752445	     -0.00000000	      0.00000001	     43.19162621
      1.87975846	     -0.04869112	     -0.00030997	     -0.19049363	     -0.05463695	      0.88256980	     -0.00059225	     -0.20749293	     -0.00000000	      0.00000001	     43.30909087
      1.88102840	     -0.04861194	     -0.00031254	     -0.19041394	     -0.05463467	      0.88257226	     -0.00059221	     -0.20746225	     -0.00000000	      0.00000001	     43.60275954
      1.88216363	     -0.04854587	     -0.00031215	     -0.19034748	     -0.05463267	      0.88257441	     -0.00059217	     -0.20743553	     -0.00000000	      0.00000001	     43.63502063
      1.88329887	     -0.04848538	     -0.00031369	     -0.19028655	     -0.05463071	      0.88257652	     -0.00059212	     -0.20740952	     -0.00000000	      0.00000001	     43.82060853
      1.88443410	     -0.04843028	     -0.00031403	     -0.19023103	     -0.05462879	      0.88257859	     -0.00059207	     -0.20738424	     -0.00000000	      0.00000001	     43.89214201
      1.88587529	     -0.04836712	     -0.00031603	     -0.19016728	     -0.05462641	      0.88258113	     -0.00059200	     -0.20735325	     -0.00000000	      0.00000001	     44.11818841
      1.88702274	     -0.04832230	     -0.00031601	     -0.19012204	     -0.05462456	      0.88258309	     -0.00059194	     -0.20732946	     -0.00000000	      0.00000001	     44.12288817
      1.88817020	     -0.04828248	     -0.00031783	     -0.19008174	     -0.05462275	      0.88258498	     -0.00059187	     -0.20730646	     -0.00000000	      0.00000001	     44.28270346
      1.88931765	     -0.04824745	     -0.00031844	     -0.19004627	     -0.05462098	      0.88258681	     -0.00059180	     -0.20728427	     -0.00000000	      0.00000001	     44.31790832
      1.89075364	     -0.04820988	     -0.00032087	     -0.19000810	     -0.05461882	      0.88258899	     -0.00059170	     -0.20725765	     -0.00000000	      0.00000001	     44.51061348
      1.89188067	     -0.04818381	     -0.00032135	     -0.18998158	     -0.05461717	      0.88259062	     -0.00059162	     -0.20723764	     -0.00000000	      0.00000001	     44.48253897
      1.89300771	     -0.04816192	     -0.00032384	     -0.18995920	     -0.05461556	      0.88259218	     -0.00059153	     -0.20721842	     -0.00000000	      0.00000001	     44.61625487
      1.89413474	     -0.04814366	     -0.00032534	     -0.18994047	     -0.05461399	      0.88259365	     -0.00059144	     -0.20719999	     -0.00000000	      0.00000001	     44.64127618
      1.89563052	     -0.04812428	     -0.00032878	     -0.18992043	     -0.05461197	      0.88259549	     -0.00059131	     -0.20717670	     -0.00000000	      0.00000001	     44.81675252
      1.89674716	     -0.04811313	     -0.00032984	     -0.18990883	     -0.05461051	      0.88259677	     -0.00059121	     -0.20716016	     -0.00000000	      0.00000001	     44.77600938
      1.89786380	     -0.04810481	     -0.00033284	     -0.18990001	     -0.05460908	      0.88259797	     -0.00059110	     -0.20714431	     -0.00000000	      0.00000001	     44.89705099
      1.89922491	     -0.04809842	     -0.00033521	     -0.18989305	     -0.05460740	      0.88259932	     -0.00059096	     -0.20712591	     -0.00000000	      0.00000001	     44.88755688
      1.90043650	     -0.04809564	     -0.00033877	     -0.18988972	     -0.05460595	      0.88260042	     -0.00059083	     -0.20711034	     -0.00000000	      0.00000001	     45.04914203
      1.90164809	     -0.04809585	     -0.00034006	     -0.18988944	     -0.05460455	      0.88260143	     -0.00059070	     -0.20709555	     -0.00000000	      0.00000001	     44.99022282
      1.90285968	     -0.04809911	     -0.00034365	     -0.18989215	     -0.05460319	      0.88260235	     -0.00059056	     -0.20708149	     -0.00000000	      0.00000000	     45.15847519
      1.90407127	     -0.04810537	     -0.00034512	     -0.18989793	     -0.05460188	      0.88260318	     -0.00059041	     -0.20706816	     -0.00000000	      0.00000000	     45.08415680
      1.90528286	     -0.04811420	     -0.00034901	     -0.18990621	     -0.05460061	      0.88260392	     -0.00059026	     -0.20705553	     -0.00000000	      0.00000000	     45.26226239
      1.90649445	     -0.04812563	     -0.00035045	     -0.18991717	     -0.05459939	      0.88260458	     -0.00059011	     -0.20704358	     -0.00000000	      0.00000000	     45.16760660
      1.90770604	     -0.04813965	     -0.00035451	     -0.18993064	     -0.05459822	      0.88260516	     -0.00058995	     -0.20703228	     -0.00000000	      0.00000000	     45.35131289
      1.90891763	     -0.04815628	     -0.00035580	     -0.18994681	     -0.05459709	      0.88260565	     -0.00058978	     -0.20702162	     -0.00000000	      0.00000000	     45.22528946
      1.91012922	     -0.04817565	     -0.00035997	     -0.18996563	     -0.05459600	      0.88260607	     -0.00058961	     -0.20701159	     -0.00000000	      0.00000000	     45.41113933
      1.91134081	     -0.04819777	     -0.00036104	     -0.18998730	     -0.05459496	      0.88260642	     -0.00058943	     -0.20700218	     -0.00000000	      0.00000000	     45.24767359
      1.91255240	     -0.04822277	     -0.00036528	     -0.19001176	     -0.05459396	      0.88260670	     -0.00058926	     -0.20699338	     -0.00000000	      0.00000000	     45.43457926
      1.91364100	     -0.04824790	     -0.00036627	     -0.19003651	     -0.05459310	      0.88260690	     -0.00058909	     -0.20698600	     -0.00000000	      0.00000000	     45.26603175
      1.91472960	     -0.04827566	     -0.00036915	     -0.19006382	     -0.05459228	      0.88260704	     -0.00058892	     -0.20697911	     -0.00000000	      0.00000000	     45.31810095
      1.91604692	     -0.04831278	     -0.00037113	     -0.19010045	     -0.05459132	      0.88260716	     -0.00058871	     -0.20697144	     -0.00000000	      0.00000000	     45.20866931
      1.91736423	     -0.04835383	     -0.00037481	     -0.19014096	     -0.05459042	      0.88260721	     -0.00058850	     -0.20696450	     -0.00000000	      0.00000000	     45.29526726
      1.91847473	     -0.04839156	     -0.00037577	     -0.19017831	     -0.05458970	      0.88260721	     -0.00058832	     -0.20695922	     -0.00000000	     -0.00000000	     45.09631210
      1.91958522	     -0.04843222	     -0.00037855	     -0.19021854	     -0.05458901	      0.88260717	     -0.00058813	     -0.20695446	     -0.00000000	     -0.00000000	     45.10765183
      1.92069572	     -0.04847577	     -0.00038028	     -0.19026170	     -0.05458836	      0.88260710	     -0.00058794	     -0.20695022	     -0.00000000	     -0.00000000	     44.97975651
      1.92220322	     -0.04853961	     -0.00038401	     -0.19032497	     -0.05458752	      0.88260693	     -0.00058768	     -0.20694532	     -0.00000000	     -0.00000000	     44.95268698
      1.92333366	     -0.04859104	     -0.00038543	     -0.19037602	     -0.05458694	      0.88260678	     -0.00058748	     -0.20694227	     -0.00000000	     -0.00000000	     44.71568309
      1.92446411	     -0.04864557	     -0.00038867	     -0.19043014	     -0.05458638	      0.88260659	     -0.00058728	     -0.20693977	     -0.00000000	     -0.00000000	     44.67850490
      1.92559455	     -0.04870332	     -0.00039113	     -0.19048750	     -0.05458586	      0.88260637	     -0.00058707	     -0.20693782	     -0.00000000	     -0.00000000	     44.48825727
      1.92709337	     -0.04878485	     -0.00039632	     -0.19056847	     -0.05458521	      0.88260604	     -0.00058680	     -0.20693608	     -0.00000000	     -0.00000000	     44.41798550
      1.92820878	     -0.04884916	     -0.00039907	     -0.19063241	     -0.05458476	      0.88260576	     -0.00058660	     -0.20693540	     -0.00000000	     -0.00000000	     44.10723075
      1.92932418	     -0.04891658	     -0.00040391	     -0.19069940	     -0.05458434	      0.88260546	     -0.00058639	     -0.20693527	     -0.00000000	     -0.00000000	     44.02867474
      1.93069491	     -0.04900358	     -0.00040922	     -0.19078591	     -0.05458385	      0.88260507	     -0.00058614	     -0.20693583	     -0.00000000	     -0.00000000	     43.70039305
      1.93192180	     -0.04908520	     -0.00041640	     -0.19086703	     -0.05458345	      0.88260468	     -0.00058591	     -0.20693701	     -0.00000000	     -0.00000000	     43.66210434
      1.93314870	     -0.04917026	     -0.00042234	     -0.19095164	     -0.05458308	      0.88260428	     -0.00058569	     -0.20693883	     -0.00000000	     -0.00000000	     43.25799192
      1.93437560	     -0.04925852	     -0.00043136	     -0.19103938	     -0.05458274	      0.88260385	     -0.00058546	     -0.20694127	     -0.00000000	     -0.00000000	     43.24519258
      1.93560249	     -0.04934964	     -0.00043885	     -0.19113003	     -0.05458242	      0.88260340	     -0.00058524	     -0.20694434	     -0.00000000	     -0.00000000	     42.78171999
      1.93682939	     -0.04944324	     -0.00044971	     -0.19122308	     -0.05458213	      0.88260293	     -0.00058502	     -0.20694800	     -0.00000000	     -0.00000000	     42.80271367
      1.93805629	     -0.04953896	     -0.00045868	     -0.19131832	     -0.05458185	      0.88260243	     -0.00058481	     -0.20695224	     -0.00000000	     -0.00000000	     42.28470276
      1.93928318	     -0.04963639	     -0.00047118	     -0.19141518	     -0.05458160	      0.88260192	     -0.00058459	     -0.20695705	     -0.00000000	     -0.00000000	     42.33895541
      1.94051008	     -0.04973493	     -0.00048137	     -0.19151324	     -0.05458137	      0.88260139	     -0.00058438	     -0.20696240	     -0.00000000	     -0.00000000	     41.77369250
      1.94173698	     -0.04983415	     -0.00049511	     -0.19161188	     -0.05458115	      0.88260084	     -0.00058417	     -0.20696825	     -0.00000000	     -0.00000000	     41.86012630
      1.94296387	     -0.04993380	     -0.00050621	     -0.19171105	     -0.05458095	      0.88260026	     -0.00058397	     -0.20697459	     -0.00000000	     -0.00000000	     41.25862206
      1.94419077	     -0.05003351	     -0.00052083	     -0.19181020	     -0.05458076	      0.88259967	     -0.00058377	     -0.20698139	     -0.00000000	     -0.00000000	     41.36680619
      1.94541767	     -0.05013301	     -0.00053253	     -0.19190924	     -0.05458059	      0.88259907	     -0.00058357	     -0.20698862	     -0.00000000	     -0.00000000	     40.74278851
      1.94664456	     -0.05023211	     -0.00054761	     -0.19200780	     -0.05458043	      0.88259844	     -0.00058337	     -0.20699627	     -0.00000000	     -0.00000000	     40.85890462
      1.94787146	     -0.05033056	     -0.00055960	     -0.19210580	     -0.05458027	      0.88259779	     -0.00058317	     -0.20700432	     -0.00000000	     -0.00000000	     40.22861808
      1.94909836	     -0.05042812	     -0.00057475	     -0.19220285	     -0.05458012	      0.88259713	     -0.00058297	     -0.20701276	     -0.00000000	     -0.00000000	     40.34016058
      1.95032525	     -0.05052443	     -0.00058668	     -0.19229876	     -0.05457998	      0.88259645	     -0.00058278	     -0.20702155	     -0.00000000	     -0.00000000	     39.71686724
      1.95155215	     -0.05061911	     -0.00060139	     -0.19239296	     -0.05457984	      0.88259576	     -0.00058258	     -0.20703069	     -0.00000000	     -0.00000000	     39.81053809
      1.95277905	     -0.05071189	     -0.00061284	     -0.19248538	     -0.05457970	      0.88259505	     -0.00058239	     -0.20704015	     -0.00000000	     -0.00000000	     39.20972929
      1.95400594	     -0.05080257	     -0.00062665	     -0.19257564	     -0.05457957	      0.88259432	     -0.00058219	     -0.20704990	     -0.00000000	     -0.00000000	     39.27117454
      1.95523284	     -0.05089104	     -0.00063716	     -0.19266382	     -0.05457943	      0.88259358	     -0.00058199	     -0.20705992	     -0.00000000	     -0.00000000	     38.68835647
      1.95645974	     -0.05097726	     -0.00064947	     -0.19274969	     -0.05457929	      0.88259283	     -0.00058179	     -0.20707019	     -0.00000000	     -0.00000000	     38.69972992
      1.95768663	     -0.05106117	     -0.00065867	     -0.19283335	     -0.05457915	      0.88259206	     -0.00058158	     -0.20708069	     -0.00000000	     -0.00000000	     38.13957920
      1.95891353	     -0.05114252	     -0.00066940	     -0.19291443	     -0.05457900	      0.88259128	     -0.00058137	     -0.20709141	     -0.00000000	     -0.00000000	     38.11608315
      1.96014043	     -0.05122124	     -0.00067753	     -0.19299296	     -0.05457885	      0.88259048	     -0.00058116	     -0.20710232	     -0.00000000	     -0.00000000	     37.59206840
      1.96136732	     -0.05129734	     -0.00068706	     -0.19306885	     -0.05457869	      0.88258967	     -0.00058095	     -0.20711341	     -0.00000000	     -0.00000000	     37.53428445
      1.96259422	     -0.05137094	     -0.00069460	     -0.19314230	     -0.05457852	      0.88258885	     -0.00058074	     -0.20712464	     -0.00000000	     -0.00000000	     37.04725184
      1.96382112	     -0.05144198	     -0.00070346	     -0.19321315	     -0.05457833	      0.88258801	     -0.00058053	     -0.20713602	     -0.00000000	     -0.00000000	     36.95149687
      1.96504801	     -0.05151032	     -0.00071100	     -0.19328136	     -0.05457814	      0.88258715	     -0.00058031	     -0.20714753	     -0.00000000	     -0.00000000	     36.50700475
      1.96627491	     -0.05157604	     -0.00071978	     -0.19334693	     -0.05457792	      0.88258627	     -0.00058010	     -0.20715914	     -0.00000000	     -0.00000000	     36.37189862
      1.96778099	     -0.05165350	     -0.00072940	     -0.19342424	     -0.05457764	      0.88258517	     -0.00057984	     -0.20717352	     -0.00000000	     -0.00000001	     35.76543034
      1.96892098	     -0.05171033	     -0.00073899	     -0.19348089	     -0.05457741	      0.88258432	     -0.00057964	     -0.20718450	     -0.00000000	     -0.00000001	     35.80757591
      1.97006097	     -0.05176682	     -0.00074757	     -0.19353724	     -0.05457715	      0.88258345	     -0.00057945	     -0.20719557	     -0.00000000	     -0.00000001	     35.38231055
      1.97151716	     -0.05184060	     -0.00076080	     -0.19361079	     -0.05457680	      0.88258230	     -0.00057920	     -0.20720995	     -0.00000000	     -0.00000001	     35.20383213
      1.97297335	     -0.05191727	     -0.00077316	     -0.19368724	     -0.05457642	      0.88258113	     -0.00057896	     -0.20722472	     -0.00000000	     -0.00000001	     34.45668700
      1.97406076	     -0.05197712	     -0.00078542	     -0.19374686	     -0.05457610	      0.88258022	     -0.00057878	     -0.20723610	     -0.00000000	     -0.00000001	     34.53544582
      1.97514816	     -0.05203916	     -0.00079652	     -0.19380871	     -0.05457577	      0.88257930	     -0.00057860	     -0.20724784	     -0.00000000	     -0.00000001	     34.13681794
      1.97669683	     -0.05213031	     -0.00081402	     -0.19389954	     -0.05457524	      0.88257795	     -0.00057835	     -0.20726527	     -0.00000000	     -0.00000001	     33.86313468
      1.97805250	     -0.05221191	     -0.00082862	     -0.19398089	     -0.05457474	      0.88257673	     -0.00057814	     -0.20728125	     -0.00000000	     -0.00000001	     33.30583520
      1.97940817	     -0.05229516	     -0.00084528	     -0.19406385	     -0.05457420	      0.88257547	     -0.00057793	     -0.20729792	     -0.00000000	     -0.00000001	     33.24686127
      1.98076384	     -0.05237961	     -0.00085959	     -0.19414809	     -0.05457361	      0.88257418	     -0.00057771	     -0.20731531	     -0.00000000	     -0.00000001	     32.53489618
      1.98194510	     -0.05245446	     -0.00087447	     -0.19422271	     -0.05457306	      0.88257302	     -0.00057753	     -0.20733104	     -0.00000000	     -0.00000001	     32.54288657
      1.98312635	     -0.05253061	     -0.00088735	     -0.19429869	     -0.05457246	      0.88257183	     -0.00057735	     -0.20734733	     -0.00000000	     -0.00000001	     32.07297948
      1.98456047	     -0.05262439	     -0.00090410	     -0.19439225	     -0.05457169	      0.88257034	     -0.00057712	     -0.20736787	     -0.00000000	     -0.00000001	     31.86507789
      1.98599460	     -0.05271921	     -0.00091853	     -0.19448693	     -0.05457085	      0.88256881	     -0.00057689	     -0.20738925	     -0.00000000	     -0.00000001	     31.25193818
      1.98720641	     -0.05280058	     -0.00093202	     -0.19456817	     -0.05457009	      0.88256748	     -0.00057670	     -0.20740798	     -0.00000000	     -0.00000001	     31.20722923
      1.98841823	     -0.05288248	     -0.00094275	     -0.19465002	     -0.05456928	      0.88256611	     -0.00057650	     -0.20742730	     -0.00000000	     -0.00000001	     30.74579571
      1.98963004	     -0.05296431	     -0.00095384	     -0.19473182	     -0.05456842	      0.88256471	     -0.00057630	     -0.20744720	     -0.00000000	     -0.00000001	     30.53148823
      1.99128255	     -0.05307603	     -0.00096664	     -0.19484357	     -0.05456715	      0.88256276	     -0.00057602	     -0.20747522	     -0.00000000	     -0.00000001	     30.00870653
      1.99253624	     -0.05316050	     -0.00097710	     -0.19492806	     -0.05456612	      0.88256123	     -0.00057580	     -0.20749713	     -0.00000000	     -0.00000001	     29.90627563
      1.99378992	     -0.05324479	     -0.00098516	     -0.19501246	     -0.05456503	      0.88255967	     -0.00057558	     -0.20751956	     -0.00000000	     -0.00000001	     29.50165439
      1.99504360	     -0.05332945	     -0.00099373	     -0.19509723	     -0.05456388	      0.88255808	     -0.00057536	     -0.20754251	     -0.00000000	     -0.00000001	     29.30255527
      1.99666634	     -0.05343834	     -0.00100228	     -0.19520635	     -0.05456228	      0.88255597	     -0.00057506	     -0.20757293	     -0.00000000	     -0.00000001	     28.82939870
      1.99791360	     -0.05352112	     -0.00100975	     -0.19528930	     -0.05456098	      0.88255432	     -0.00057482	     -0.20759682	     -0.00000000	     -0.00000001	     28.72590606
      1.99916086	     -0.05360276	     -0.00101485	     -0.19537119	     -0.05455961	      0.88255264	     -0.00057458	     -0.20762109	     -0.00000000	     -0.00000001	     28.37422321
      2.00040812	     -0.05368367	     -0.00102050	     -0.19545235	     -0.05455816	      0.88255093	     -0.00057433	     -0.20764571	     -0.00000000	     -0.00000001	     28.18520248
      2.00209317	     -0.05379163	     -0.00102608	     -0.19556074	     -0.05455609	      0.88254859	     -0.00057400	     -0.20767947	     -0.00000000	     -0.00000001	     27.77256926
      2.00334728	     -0.05387150	     -0.00103156	     -0.19564089	     -0.05455445	      0.88254682	     -0.00057374	     -0.20770493	     -0.00000000	     -0.00000001	     27.67277260
      2.00460140	     -0.05394802	     -0.00103501	     -0.19571777	     -0.05455274	      0.88254503	     -0.00057349	     -0.20773064	     -0.00000000	     -0.00000001	     27.37824913
      2.00612543	     -0.05403904	     -0.00104084	     -0.19580920	     -0.05455054	      0.88254283	     -0.00057317	     -0.20776216	     -0.00000000	     -0.00000001	     27.20602819
      2.00749326	     -0.05411835	     -0.00104353	     -0.19588896	     -0.05454847	      0.88254084	     -0.00057289	     -0.20779070	     -0.00000000	     -0.00000001	     26.88432511
      2.00886109	     -0.05419530	     -0.00104811	     -0.19596633	     -0.05454630	      0.88253883	     -0.00057260	     -0.20781937	     -0.00000000	     -0.00000001	     26.77915329
      2.01022891	     -0.05426615	     -0.00104939	     -0.19603771	     -0.05454402	      0.88253682	     -0.00057232	     -0.20784806	     -0.00000000	     -0.00000001	     26.51643467
      2.01159674	     -0.05433408	     -0.00105192	     -0.19610614	     -0.05454163	      0.88253480	     -0.00057203	     -0.20787663	     -0.00000000	     -0.00000001	     26.41807872
      2.01296457	     -0.05439490	     -0.00105061	     -0.19616759	     -0.05453914	      0.88253279	     -0.00057175	     -0.20790499	     -0.00000000	     -0.00000001	     26.19316495
      2.01433239	     -0.05445476	     -0.00105262	     -0.19622799	     -0.05453655	      0.88253078	     -0.00057146	     -0.20793303	     -0.00000000	     -0.00000001	     26.08881356
      2.01570022	     -0.05450572	     -0.00105052	     -0.19627963	     -0.05453384	      0.88252878	     -0.00057118	     -0.20796072	     -0.00000000	     -0.00000001	     25.98172599
      2.01706805	     -0.05455814	     -0.00105269	     -0.19633261	     -0.05453102	      0.88252680	     -0.00057091	     -0.20798796	     -0.00000000	     -0.00000001	     25.84475723
      2.01826973	     -0.05459420	     -0.00105084	     -0.19636927	     -0.05452846	      0.88252508	     -0.00057066	     -0.20801151	     -0.00000000	     -0.00000001	     25.82344617
      2.01947142	     -0.05463008	     -0.00105152	     -0.19640570	     -0.05452580	      0.88252338	     -0.00057043	     -0.20803460	     -0.00000000	     -0.00000001	     25.71193106
      2.02093845	     -0.05466016	     -0.00104914	     -0.19643655	     -0.05452245	      0.88252133	     -0.00057014	     -0.20806207	     -0.00000000	     -0.00000001	     25.72696304
      2.02240549	     -0.05468269	     -0.00104773	     -0.19645982	     -0.05451896	      0.88251934	     -0.00056985	     -0.20808845	     -0.00000000	     -0.00000001	     25.60212465
      2.02357657	     -0.05468466	     -0.00104262	     -0.19646251	     -0.05451608	      0.88251778	     -0.00056963	     -0.20810862	     -0.00000000	     -0.00000001	     25.70947915
      2.02474766	     -0.05468313	     -0.00103869	     -0.19646167	     -0.05451312	      0.88251627	     -0.00056941	     -0.20812782	     -0.00000000	     -0.00000001	     25.66855093
      2.02625279	     -0.05466392	     -0.00103090	     -0.19644342	     -0.05450920	      0.88251438	     -0.00056913	     -0.20815098	     -0.00000000	     -0.00000001	     25.77151368
      2.02775791	     -0.05463505	     -0.00102398	     -0.19641548	     -0.05450514	      0.88251257	     -0.00056885	     -0.20817219	     -0.00000000	     -0.00000001	     25.74842624
      2.02887633	     -0.05459717	     -0.00101505	     -0.19637840	     -0.05450203	      0.88251128	     -0.00056866	     -0.20818663	     -0.00000000	     -0.00000001	     25.91949227
      2.02999475	     -0.05455626	     -0.00100717	     -0.19633825	     -0.05449885	      0.88251004	     -0.00056846	     -0.20819985	     -0.00000000	     -0.00000001	     25.96789602
      2.03157716	     -0.05448090	     -0.00099326	     -0.19626404	     -0.05449423	      0.88250838	     -0.00056819	     -0.20821644	     -0.00000000	     -0.00000001	     26.15020953
      2.03297517	     -0.05440922	     -0.00098246	     -0.19619331	     -0.05449003	      0.88250702	     -0.00056796	     -0.20822907	     -0.00000000	     -0.00000001	     26.24989835
      2.03437318	     -0.05432168	     -0.00096923	     -0.19610679	     -0.05448571	      0.88250576	     -0.00056774	     -0.20823989	     -0.00000000	     -0.00000001	     26.51893239
      2.03553348	     -0.05425004	     -0.00096091	     -0.19603589	     -0.05448205	      0.88250479	     -0.00056757	     -0.20824742	     -0.00000000	     -0.00000001	     26.62483382
      2.03669377	     -0.05416721	     -0.00095066	     -0.19595385	     -0.05447831	      0.88250390	     -0.00056740	     -0.20825371	     -0.00000000	     -0.00000000	     26.83130510
      2.03816995	     -0.05405967	     -0.00093920	     -0.19584724	     -0.05447346	      0.88250290	     -0.00056720	     -0.20825986	     -0.00000000	     -0.00000000	     27.05738821
      2.03964612	     -0.05393904	     -0.00092671	     -0.19572756	     -0.05446849	      0.88250203	     -0.00056700	     -0.20826410	     -0.00000000	     -0.00000000	     27.38213650
      2.04077118	     -0.05385212	     -0.00092021	     -0.19564125	     -0.05446463	      0.88250147	     -0.00056687	     -0.20826611	     -0.00000000	     -0.00000000	     27.54586818
      2.04189625	     -0.05375786	     -0.00091232	     -0.19554763	     -0.05446071	      0.88250099	     -0.00056674	     -0.20826718	     -0.00000000	     -0.00000000	     27.79613627
      2.04342578	     -0.05362929	     -0.00090329	     -0.19541986	     -0.05445529	      0.88250049	     -0.00056658	     -0.20826710	     -0.00000000	     -0.00000000	     28.16145929
      2.04495531	     -0.05348940	     -0.00089279	     -0.19528079	     -0.05444976	      0.88250016	     -0.00056643	     -0.20826532	     -0.00000000	     -0.00000000	     28.58536568
      2.04601223	     -0.05339598	     -0.00088812	     -0.19518784	     -0.05444588	      0.88250004	     -0.00056634	     -0.20826303	     -0.00000000	     -0.00000000	     28.85187355
      2.04706914	     -0.05329424	     -0.00088172	     -0.19508661	     -0.05444195	      0.88250000	     -0.00056625	     -0.20825989	     -0.00000000	      0.00000000	     29.15254905
      2.04871515	     -0.05313262	     -0.00087283	     -0.19492573	     -0.05443576	      0.88250012	     -0.00056614	     -0.20825324	     -0.00000000	      0.00000000	     29.65102661
      2.05005416	     -0.05299282	     -0.00086476	     -0.19478654	     -0.05443064	      0.88250038	     -0.00056606	     -0.20824626	     -0.00000000	      0.00000000	     30.07515236
      2.05139317	     -0.05285402	     -0.00085894	     -0.19464825	     -0.05442546	      0.88250078	     -0.00056600	     -0.20823782	     -0.00000000	      0.00000000	     30.53934644
      2.05273218	     -0.05270612	     -0.00085162	     -0.19450089	     -0.05442023	      0.88250133	     -0.00056594	     -0.20822801	     -0.00000000	      0.00000000	     30.96657847
      2.05393081	     -0.05257875	     -0.00084769	     -0.19437390	     -0.05441550	      0.88250195	     -0.00056591	     -0.20821805	     -0.00000000	      0.00000000	     31.40436125
      2.05512944	     -0.05244349	     -0.00084194	     -0.19423906	     -0.05441074	      0.88250268	     -0.00056589	     -0.20820707	     -0.00000000	      0.00000000	     31.80093204
      2.05632807	     -0.05230993	     -0.00083769	     -0.19410586	     -0.05440593	      0.88250354	     -0.00056588	     -0.20819502	     -0.00000000	      0.00000001	     32.25548918
      2.05782945	     -0.05213485	     -0.00083095	     -0.19393124	     -0.05439988	      0.88250478	     -0.00056588	     -0.20817849	     -0.00000000	      0.00000001	     32.79551632
      2.05903087	     -0.05199640	     -0.00082736	     -0.19379308	     -0.05439500	      0.88250591	     -0.00056590	     -0.20816408	     -0.00000000	      0.00000001	     33.30494972
      2.06023228	     -0.05184976	     -0.00082231	     -0.19364675	     -0.05439010	      0.88250716	     -0.00056593	     -0.20814865	     -0.00000000	      0.00000001	     33.74733548
      2.06143370	     -0.05170312	     -0.00081850	     -0.19350037	     -0.05438518	      0.88250852	     -0.00056598	     -0.20813216	     -0.00000000	      0.00000001	     34.25610127
      2.06294043	     -0.05151051	     -0.00081194	     -0.19330811	     -0.05437898	      0.88251040	     -0.00056606	     -0.20811003	     -0.00000000	      0.00000001	     34.84289622
      2.06411025	     -0.05136234	     -0.00080869	     -0.19316013	     -0.05437416	      0.88251198	     -0.00056614	     -0.20809169	     -0.00000000	      0.00000001	     35.40007098
      2.06528007	     -0.05120554	     -0.00080359	     -0.19300356	     -0.05436934	      0.88251366	     -0.00056623	     -0.20807236	     -0.00000000	      0.00000001	     35.87497577
      2.06644989	     -0.05104897	     -0.00080000	     -0.19284715	     -0.05436450	      0.88251545	     -0.00056634	     -0.20805199	     -0.00000000	      0.00000001	     36.42009004
      2.06802426	     -0.05082899	     -0.00079325	     -0.19262740	     -0.05435800	      0.88251801	     -0.00056651	     -0.20802299	     -0.00000000	      0.00000001	     37.09429981
      2.06917105	     -0.05067134	     -0.00079051	     -0.19246984	     -0.05435327	      0.88251999	     -0.00056665	     -0.20800068	     -0.00000000	      0.00000001	     37.67772754
      2.07031784	     -0.05050619	     -0.00078608	     -0.19230479	     -0.05434855	      0.88252206	     -0.00056681	     -0.20797741	     -0.00000000	      0.00000001	     38.17156446
      2.07174523	     -0.05030109	     -0.00078222	     -0.19209974	     -0.05434269	      0.88252476	     -0.00056703	     -0.20794710	     -0.00000000	      0.00000001	     38.88820219
      2.07299231	     -0.05011406	     -0.00077728	     -0.19191278	     -0.05433758	      0.88252723	     -0.00056724	     -0.20791945	     -0.00000000	      0.00000001	     39.41553161
      2.07423939	     -0.04993015	     -0.00077451	     -0.19172884	     -0.05433250	      0.88252979	     -0.00056747	     -0.20789071	     -0.00000000	      0.00000001	     40.07716941
      2.07548646	     -0.04973675	     -0.00076879	     -0.19153546	     -0.05432745	      0.88253245	     -0.00056772	     -0.20786093	     -0.00000000	      0.00000001	     40.61220524
      2.07673354	     -0.04954722	     -0.00076559	     -0.19134585	     -0.05432243	      0.88253519	     -0.00056799	     -0.20783009	     -0.00000000	      0.00000002	     41.28190091
      2.07798062	     -0.04934819	     -0.00075984	     -0.19114678	     -0.05431744	      0.88253802	     -0.00056828	     -0.20779828	     -0.00000000	      0.00000002	     41.82595443
      2.07922769	     -0.04915456	     -0.00075659	     -0.19095302	     -0.05431250	      0.88254092	     -0.00056860	     -0.20776549	     -0.00000000	      0.00000002	     42.52259359
      2.08047477	     -0.04895105	     -0.00075037	     -0.19074942	     -0.05430760	      0.88254391	     -0.00056893	     -0.20773184	     -0.00000000	      0.00000002	     43.06165811
      2.08172185	     -0.04875539	     -0.00074785	     -0.19055354	     -0.05430275	      0.88254696	     -0.00056928	     -0.20769732	     -0.00000000	      0.00000002	     43.78307977
      2.08280931	     -0.04857603	     -0.00074282	     -0.19037404	     -0.05429857	      0.88254968	     -0.00056960	     -0.20766661	     -0.00000000	      0.00000002	     44.25200802
      2.08389677	     -0.04840195	     -0.00074024	     -0.19019973	     -0.05429443	      0.88255244	     -0.00056994	     -0.20763532	     -0.00000000	      0.00000002	     44.83158159
      2.08525826	     -0.04817946	     -0.00073558	     -0.18997695	     -0.05428932	      0.88255596	     -0.00057038	     -0.20759543	     -0.00000000	      0.00000002	     45.49793836
      2.08661975	     -0.04796134	     -0.00073290	     -0.18975845	     -0.05428428	      0.88255955	     -0.00057085	     -0.20755477	     -0.00000000	      0.00000002	     46.26369981
      2.08769689	     -0.04778217	     -0.00072793	     -0.18957903	     -0.05428036	      0.88256242	     -0.00057123	     -0.20752212	     -0.00000000	      0.00000002	     46.74930084
      2.08877404	     -0.04760813	     -0.00072489	     -0.18940467	     -0.05427649	      0.88256533	     -0.00057163	     -0.20748905	     -0.00000000	      0.00000002	     47.32058532
      2.09015702	     -0.04738277	     -0.00072000	     -0.18917889	     -0.05427161	      0.88256911	     -0.00057216	     -0.20744605	     -0.00000000	      0.00000002	     48.00059032
      2.09154000	     -0.04716398	     -0.00071717	     -0.18895957	     -0.05426684	      0.88257292	     -0.00057272	     -0.20740250	     -0.00000000	      0.00000002	     48.77370256
      2.09255067	     -0.04699849	     -0.00071235	     -0.18879375	     -0.05426342	      0.88257574	     -0.00057313	     -0.20737041	     -0.00000000	      0.00000002	     49.21510569
      2.09356133	     -0.04683932	     -0.00070953	     -0.18863417	     -0.05426006	      0.88257856	     -0.00057357	     -0.20733810	     -0.00000000	      0.00000002	     49.73329471
      2.09502643	     -0.04660956	     -0.00070443	     -0.18840382	     -0.05425530	      0.88258269	     -0.00057421	     -0.20729102	     -0.00000000	      0.00000002	     50.43670689
      2.09625949	     -0.04642367	     -0.00070160	     -0.18821735	     -0.05425141	      0.88258617	     -0.00057477	     -0.20725126	     -0.00000000	      0.00000002	     51.05368094
      2.09749254	     -0.04623736	     -0.00069664	     -0.18803049	     -0.05424761	      0.88258967	     -0.00057535	     -0.20721152	     -0.00000000	      0.00000002	     51.61336160
      2.09872560	     -0.04606097	     -0.00069407	     -0.18785347	     -0.05424392	      0.88259316	     -0.00057595	     -0.20717185	     -0.00000000	      0.00000002	     52.21306332
      2.09995865	     -0.04588168	     -0.00068736	     -0.18767362	     -0.05424033	      0.88259666	     -0.00057656	     -0.20713240	     -0.00000000	      0.00000002	     52.72566290
      2.10100596	     -0.04574055	     -0.00068467	     -0.18753191	     -0.05423738	      0.88259962	     -0.00057709	     -0.20709907	     -0.00000000	      0.00000002	     53.18375717
      2.10205328	     -0.04559740	     -0.00067975	     -0.18738824	     -0.05423451	      0.88260258	     -0.00057763	     -0.20706599	     -0.00000000	      0.00000002	     53.60627073
      2.10338191	     -0.04542533	     -0.00067604	     -0.18721539	     -0.05423099	      0.88260632	     -0.00057833	     -0.20702447	     -0.00000000	      0.00000002	     54.15242160
      2.10471055	     -0.04525883	     -0.00067039	     -0.18704814	     -0.05422761	      0.88261003	     -0.00057906	     -0.20698367	     -0.00000000	      0.00000002	     54.64410124
      2.10573782	     -0.04514293	     -0.00066915	     -0.18693156	     -0.05422509	      0.88261287	     -0.00057963	     -0.20695267	     -0.00000000	      0.00000002	     55.03000463
      2.10676509	     -0.04502895	     -0.00066590	     -0.18681694	     -0.05422267	      0.88261570	     -0.00058021	     -0.20692225	     -0.00000000	      0.00000002	     55.38281482
      2.10812690	     -0.04489014	     -0.00066355	     -0.18667720	     -0.05421959	      0.88261940	     -0.00058099	     -0.20688286	     -0.00000000	      0.00000002	     55.85890042
      2.10948872	     -0.04475825	     -0.00065849	     -0.18654444	     -0.05421667	      0.88262305	     -0.00058180	     -0.20684468	     -0.00000000	      0.00000002	     56.26331867
      2.11044481	     -0.04467895	     -0.00065851	     -0.18646442	     -0.05421472	      0.88262558	     -0.00058237	     -0.20681863	     -0.00000000	      0.00000002	     56.53626832
      2.11140090	     -0.04460255	     -0.00065628	     -0.18638735	     -0.05421285	      0.88262807	     -0.00058296	     -0.20679330	     -0.00000000	      0.00000002	     56.77930519
      2.11286099	     -0.04450099	     -0.00065457	     -0.18628470	     -0.05421015	      0.88263180	     -0.00058386	     -0.20675607	     -0.00000000	      0.00000002	     57.14269096
      2.11405327	     -0.04442696	     -0.00065184	     -0.18620981	     -0.05420809	      0.88263478	     -0.00058462	     -0.20672706	     -0.00000000	      0.00000002	     57.38267896
      2.11524556	     -0.04436437	     -0.00065185	     -0.18614627	     -0.05420616	      0.88263768	     -0.00058539	     -0.20669933	     -0.00000000	      0.00000002	     57.64689499
      2.11643784	     -0.04430634	     -0.00064869	     -0.18608738	     -0.05420437	      0.88264051	     -0.00058617	     -0.20667290	     -0.00000000	      0.00000002	     57.82671241
      2.11763012	     -0.04425941	     -0.00064953	     -0.18603948	     -0.05420270	      0.88264325	     -0.00058697	     -0.20664772	     -0.00000000	      0.00000002	     58.09544297
      2.11862644	     -0.04422193	     -0.00064605	     -0.18600129	     -0.05420141	      0.88264547	     -0.00058765	     -0.20662766	     -0.00000000	      0.00000001	     58.18229184
      2.11962276	     -0.04419157	     -0.00064512	     -0.18597016	     -0.05420022	      0.88264763	     -0.00058833	     -0.20660846	     -0.00000000	      0.00000001	     58.34139162
      2.12091908	     -0.04415801	     -0.00064252	     -0.18593563	     -0.05419880	      0.88265033	     -0.00058924	     -0.20658479	     -0.00000000	      0.00000001	     58.48160506
      2.12221540	     -0.04413307	     -0.00064222	     -0.18590966	     -0.05419754	      0.88265290	     -0.00059016	     -0.20656255	     -0.00000000	      0.00000001	     58.69898774
      2.12319963	     -0.04411765	     -0.00063929	     -0.18589353	     -0.05419669	      0.88265477	     -0.00059086	     -0.20654661	     -0.00000000	      0.00000001	     58.71631558
      2.12418385	     -0.04410715	     -0.00063828	     -0.18588227	     -0.05419593	      0.88265657	     -0.00059158	     -0.20653147	     -0.00000000	      0.00000001	     58.82227690
      2.12551551	     -0.04409854	     -0.00063603	     -0.18587266	     -0.05419505	      0.88265887	     -0.00059257	     -0.20651222	     -0.00000000	      0.00000001	     58.88070702
      2.12684716	     -0.04409721	     -0.00063583	     -0.18587028	     -0.05419433	      0.88266102	     -0.00059357	     -0.20649437	     -0.00000000	      0.00000001	     59.05278025
      2.12777939	     -0.04409958	     -0.00063300	     -0.18587199	     -0.05419393	      0.88266243	     -0.00059428	     -0.20648269	     -0.00000000	      0.00000001	     58.99052347
      2.12871162	     -0.04410561	     -0.00063201	     -0.18587731	     -0.05419361	      0.88266377	     -0.00059500	     -0.20647167	     -0.00000000	      0.00000001	     59.04137513
      2.13013500	     -0.04412096	     -0.00062943	     -0.18589161	     -0.05419328	      0.88266567	     -0.00059611	     -0.20645610	     -0.00000000	      0.00000001	     59.04763604
      2.13131459	     -0.04413982	     -0.00062830	     -0.18590958	     -0.05419315	      0.88266711	     -0.00059704	     -0.20644433	     -0.00000000	      0.00000001	     59.10107204
      2.13249417	     -0.04416372	     -0.00062528	     -0.18593264	     -0.05419316	      0.88266842	     -0.00059799	     -0.20643359	     -0.00000000	      0.00000001	     59.03194948
      2.13367375	     -0.04419290	     -0.00062453	     -0.18596093	     -0.05419328	      0.88266961	     -0.00059895	     -0.20642387	     -0.00000000	      0.00000001	     59.10140066
      2.13472616	     -0.04422303	     -0.00062131	     -0.18599034	     -0.05419351	      0.88267056	     -0.00059981	     -0.20641605	     -0.00000000	      0.00000001	     58.98124144
      2.13577856	     -0.04425755	     -0.00062021	     -0.18602408	     -0.05419384	      0.88267141	     -0.00060069	     -0.20640903	     -0.00000000	      0.00000001	     58.99119244
      2.13683097	     -0.04429582	     -0.00061774	     -0.18606163	     -0.05419426	      0.88267217	     -0.00060158	     -0.20640279	     -0.00000000	      0.00000000	     58.90590145
      2.13818756	     -0.04435095	     -0.00061608	     -0.18611579	     -0.05419496	      0.88267300	     -0.00060273	     -0.20639590	     -0.00000000	      0.00000000	     58.89112360
      2.13926142	     -0.04439862	     -0.00061296	     -0.18616276	     -0.05419563	      0.88267353	     -0.00060366	     -0.20639134	     -0.00000000	      0.00000000	     58.73912308
      2.14033528	     -0.04444994	     -0.00061155	     -0.18621332	     -0.05419641	      0.88267397	     -0.00060460	     -0.20638756	     -0.00000000	      0.00000000	     58.70864248
      2.14140914	     -0.04450471	     -0.00060872	     -0.18626740	     -0.05419729	      0.88267431	     -0.00060554	     -0.20638454	     -0.00000000	      0.00000000	     58.57251424
      2.14275091	     -0.04457804	     -0.00060661	     -0.18633982	     -0.05419852	      0.88267460	     -0.00060674	     -0.20638183	     -0.00000000	      0.00000000	     58.51408443
      2.14381153	     -0.04463964	     -0.00060305	     -0.18640078	     -0.05419961	      0.88267472	     -0.00060769	     -0.20638050	     -0.00000000	      0.00000000	     58.30863008
      2.14487215	     -0.04470382	     -0.00060128	     -0.18646427	     -0.05420080	      0.88267475	     -0.00060866	     -0.20637989	     -0.00000000	     -0.00000000	     58.23532470
      2.14593276	     -0.04477142	     -0.00059832	     -0.18653123	     -0.05420207	      0.88267469	     -0.00060964	     -0.20637998	     -0.00000000	     -0.00000000	     58.05516841
      2.14732859	     -0.04486513	     -0.00059569	     -0.18662407	     -0.05420390	      0.88267447	     -0.00061094	     -0.20638117	     -0.00000000	     -0.00000000	     57.92909709
      2.14838832	     -0.04493964	     -0.00059167	     -0.18669799	     -0.05420540	      0.88267421	     -0.00061193	     -0.20638287	     -0.00000000	     -0.00000000	     57.67182341
      2.14944806	     -0.04501699	     -0.00058891	     -0.18677472	     -0.05420698	      0.88267387	     -0.00061294	     -0.20638523	     -0.00000000	     -0.00000000	     57.54939796
      2.15072322	     -0.04511377	     -0.00058382	     -0.18687083	     -0.05420901	      0.88267334	     -0.00061416	     -0.20638892	     -0.00000000	     -0.00000000	     57.26158043
      2.15199838	     -0.04521467	     -0.00058088	     -0.18697102	     -0.05421116	      0.88267271	     -0.00061540	     -0.20639354	     -0.00000000	     -0.00000000	     57.17075766
      2.15296545	     -0.04529362	     -0.00057585	     -0.18704951	     -0.05421287	      0.88267215	     -0.00061634	     -0.20639764	     -0.00000000	     -0.00000000	     56.83472044
      2.15393253	     -0.04537509	     -0.00057241	     -0.18713050	     -0.05421466	      0.88267153	     -0.00061730	     -0.20640227	     -0.00000000	     -0.00000000	     56.66194235
      2.15531581	     -0.04549585	     -0.00056638	     -0.18725061	     -0.05421733	      0.88267055	     -0.00061868	     -0.20640979	     -0.00000000	     -0.00000001	     56.31108909
      2.15651900	     -0.04560452	     -0.00056262	     -0.18735870	     -0.05421977	      0.88266960	     -0.00061989	     -0.20641717	     -0.00000000	     -0.00000001	     56.10045951
      2.15772220	     -0.04571683	     -0.00055728	     -0.18747049	     -0.05422231	      0.88266856	     -0.00062111	     -0.20642532	     -0.00000000	     -0.00000001	     55.69566010
      2.15892539	     -0.04583251	     -0.00055439	     -0.18758559	     -0.05422495	      0.88266744	     -0.00062234	     -0.20643420	     -0.00000000	     -0.00000001	     55.51787238
      2.15998176	     -0.04593671	     -0.00054932	     -0.18768938	     -0.05422735	      0.88266640	     -0.00062343	     -0.20644259	     -0.00000000	     -0.00000001	     55.09825678
      2.16103813	     -0.04604326	     -0.00054615	     -0.18779547	     -0.05422982	      0.88266529	     -0.00062453	     -0.20645152	     -0.00000000	     -0.00000001	     54.86254481
      2.16209450	     -0.04615309	     -0.00054217	     -0.18790488	     -0.05423236	      0.88266414	     -0.00062564	     -0.20646097	     -0.00000000	     -0.00000001	     54.51148711
      2.16355939	     -0.04630936	     -0.00053767	     -0.18806057	     -0.05423599	      0.88266244	     -0.00062719	     -0.20647493	     -0.00000000	     -0.00000001	     54.14001424
      2.16465954	     -0.04642937	     -0.00053259	     -0.18818020	     -0.05423881	      0.88266111	     -0.00062837	     -0.20648605	     -0.00000000	     -0.00000001	     53.69051466
      2.16575968	     -0.04655141	     -0.00052909	     -0.18830184	     -0.05424169	      0.88265972	     -0.00062956	     -0.20649768	     -0.00000000	     -0.00000001	     53.39988560
      2.16685983	     -0.04667552	     -0.00052438	     -0.18842559	     -0.05424465	      0.88265829	     -0.00063075	     -0.20650981	     -0.00000000	     -0.00000001	     52.98223642
      2.16827894	     -0.04683849	     -0.00051968	     -0.18858811	     -0.05424855	      0.88265637	     -0.00063231	     -0.20652617	     -0.00000000	     -0.00000001	     52.58706377
      2.16936840	     -0.04696578	     -0.00051430	     -0.18871511	     -0.05425162	      0.88265485	     -0.00063351	     -0.20653926	     -0.00000000	     -0.00000001	     52.08345876
      2.17045786	     -0.04709481	     -0.00051039	     -0.18884382	     -0.05425475	      0.88265329	     -0.00063472	     -0.20655278	     -0.00000000	     -0.00000001	     51.75360207
      2.17176992	     -0.04725240	     -0.00050371	     -0.18900112	     -0.05425859	      0.88265136	     -0.00063619	     -0.20656963	     -0.00000000	     -0.00000001	     51.19642439
      2.17308198	     -0.04741225	     -0.00049924	     -0.18916064	     -0.05426252	      0.88264938	     -0.00063767	     -0.20658705	     -0.00000000	     -0.00000001	     50.87624868
      2.17409700	     -0.04753756	     -0.00049343	     -0.18928577	     -0.05426560	      0.88264781	     -0.00063883	     -0.20660091	     -0.00000000	     -0.00000001	     50.33984443
      2.17511203	     -0.04766420	     -0.00048946	     -0.18941221	     -0.05426873	      0.88264622	     -0.00063999	     -0.20661510	     -0.00000000	     -0.00000001	     50.00273949
      2.17651837	     -0.04784170	     -0.00048303	     -0.18958946	     -0.05427313	      0.88264396	     -0.00064161	     -0.20663527	     -0.00000000	     -0.00000001	     49.41777356
      2.17776371	     -0.04800066	     -0.00047873	     -0.18974820	     -0.05427708	      0.88264193	     -0.00064306	     -0.20665360	     -0.00000000	     -0.00000001	     49.02697401
      2.17900906	     -0.04816114	     -0.00047275	     -0.18990853	     -0.05428110	      0.88263987	     -0.00064451	     -0.20667234	     -0.00000000	     -0.00000001	     48.43178519
      2.18025440	     -0.04832445	     -0.00046994	     -0.19007162	     -0.05428516	      0.88263777	     -0.00064598	     -0.20669148	     -0.00000000	     -0.00000001	     48.10359806
      2.18135591	     -0.04846939	     -0.00046511	     -0.19021646	     -0.05428879	      0.88263589	     -0.00064729	     -0.20670869	     -0.00000000	     -0.00000001	     47.53289408
      2.18245742	     -0.04861491	     -0.00046239	     -0.19036184	     -0.05429245	      0.88263399	     -0.00064860	     -0.20672615	     -0.00000000	     -0.00000001	     47.17805422
      2.18355893	     -0.04876130	     -0.00045895	     -0.19050812	     -0.05429614	      0.88263207	     -0.00064992	     -0.20674382	     -0.00000000	     -0.00000001	     46.70223096
      2.18506916	     -0.04896226	     -0.00045483	     -0.19070895	     -0.05430126	      0.88262941	     -0.00065175	     -0.20676838	     -0.00000000	     -0.00000001	     46.19559380
      2.18622388	     -0.04911568	     -0.00044990	     -0.19086234	     -0.05430520	      0.88262736	     -0.00065315	     -0.20678736	     -0.00000000	     -0.00000001	     45.64271616
      2.18737861	     -0.04926848	     -0.00044681	     -0.19101509	     -0.05430917	      0.88262530	     -0.00065456	     -0.20680649	     -0.00000000	     -0.00000001	     45.28164674
      2.18853333	     -0.04942038	     -0.00044323	     -0.19116696	     -0.05431316	      0.88262322	     -0.00065598	     -0.20682573	     -0.00000000	     -0.00000001	     44.77967637
      2.18998176	     -0.04960837	     -0.00043959	     -0.19135494	     -0.05431819	      0.88262061	     -0.00065778	     -0.20684995	     -0.00000000	     -0.00000001	     44.34009651
      2.19112207	     -0.04975558	     -0.00043513	     -0.19150220	     -0.05432217	      0.88261854	     -0.00065920	     -0.20686907	     -0.00000000	     -0.00000001	     43.77677538
      2.19226238	     -0.04990135	     -0.00043257	     -0.19164798	     -0.05432616	      0.88261646	     -0.00066062	     -0.20688820	     -0.00000000	     -0.00000001	     43.43707524
      2.19340268	     -0.05004558	     -0.00042920	     -0.19179228	     -0.05433017	      0.88261439	     -0.00066206	     -0.20690730	     -0.00000000	     -0.00000001	     42.97050058
      2.19492163	     -0.05023502	     -0.00042657	     -0.19198177	     -0.05433552	      0.88261162	     -0.00066398	     -0.20693265	     -0.00000000	     -0.00000001	     42.53757557
      2.19607178	     -0.05037640	     -0.00042351	     -0.19212325	     -0.05433958	      0.88260953	     -0.00066544	     -0.20695172	     -0.00000000	     -0.00000001	     41.99866124
      2.19722193	     -0.05051586	     -0.00042263	     -0.19226276	     -0.05434364	      0.88260744	     -0.00066692	     -0.20697065	     -0.00000000	     -0.00000001	     41.69069315
      2.19837208	     -0.05065344	     -0.00042131	     -0.19240043	     -0.05434770	      0.88260535	     -0.00066840	     -0.20698942	     -0.00000000	     -0.00000001	     41.24183366
      2.19991702	     -0.05083507	     -0.00042197	     -0.19258214	     -0.05435316	      0.88260256	     -0.00067040	     -0.20701433	     -0.00000000	     -0.00000001	     40.85756637
      2.20106682	     -0.05096782	     -0.00042177	     -0.19271498	     -0.05435721	      0.88260049	     -0.00067190	     -0.20703263	     -0.00000000	     -0.00000001	     40.32311849
      2.20221661	     -0.05109826	     -0.00042399	     -0.19284546	     -0.05436126	      0.88259843	     -0.00067341	     -0.20705069	     -0.00000000	     -0.00000001	     40.06071857
      2.20361884	     -0.05125395	     -0.00042633	     -0.19300124	     -0.05436619	      0.88259594	     -0.00067527	     -0.20707237	     -0.00000000	     -0.00000001	     39.50685275
      2.20487783	     -0.05139015	     -0.00043110	     -0.19313746	     -0.05437059	      0.88259371	     -0.00067695	     -0.20709148	     -0.00000000	     -0.00000001	     39.32013011
      2.20613681	     -0.05152264	     -0.00043471	     -0.19327003	     -0.05437499	      0.88259150	     -0.00067864	     -0.20711024	     -0.00000000	     -0.00000001	     38.75312953
      2.20739579	     -0.05165098	     -0.00044143	     -0.19339837	     -0.05437937	      0.88258931	     -0.00068034	     -0.20712860	     -0.00000000	     -0.00000001	     38.63251369
      2.20865478	     -0.05177475	     -0.00044665	     -0.19352220	     -0.05438372	      0.88258714	     -0.00068205	     -0.20714656	     -0.00000000	     -0.00000001	     38.05369868
      2.20991376	     -0.05189376	     -0.00045508	     -0.19364121	     -0.05438806	      0.88258499	     -0.00068377	     -0.20716407	     -0.00000000	     -0.00000001	     37.99408280
      2.21117275	     -0.05200787	     -0.00046174	     -0.19375537	     -0.05439237	      0.88258287	     -0.00068551	     -0.20718111	     -0.00000000	     -0.00000001	     37.40849880
      2.21243173	     -0.05211682	     -0.00047157	     -0.19386431	     -0.05439665	      0.88258077	     -0.00068725	     -0.20719769	     -0.00000000	     -0.00000001	     37.39990008
      2.21369071	     -0.05222048	     -0.00047938	     -0.19396802	     -0.05440091	      0.88257869	     -0.00068901	     -0.20721377	     -0.00000000	     -0.00000001	     36.81569460
      2.21494970	     -0.05231871	     -0.00049023	     -0.19406624	     -0.05440513	      0.88257664	     -0.00069077	     -0.20722936	     -0.00000000	     -0.00000001	     36.84261526
      2.21620868	     -0.05241135	     -0.00049885	     -0.19415893	     -0.05440933	      0.88257461	     -0.00069254	     -0.20724444	     -0.00000000	     -0.00000001	     36.27189540
      2.21746767	     -0.05249823	     -0.00051028	     -0.19424579	     -0.05441349	      0.88257262	     -0.00069432	     -0.20725902	     -0.00000000	     -0.00000001	     36.32058517
      2.21872665	     -0.05257930	     -0.00051937	     -0.19432694	     -0.05441762	      0.88257065	     -0.00069611	     -0.20727310	     -0.00000000	     -0.00000001	     35.77490032
      2.21998563	     -0.05265457	     -0.00053098	     -0.19440221	     -0.05442171	      0.88256872	     -0.00069791	     -0.20728666	     -0.00000000	     -0.00000001	     35.83062792
      2.22124462	     -0.05272401	     -0.00054025	     -0.19447172	     -0.05442576	      0.88256681	     -0.00069970	     -0.20729972	     -0.00000000	     -0.00000001	     35.32027199
      2.22250360	     -0.05278776	     -0.00055174	     -0.19453549	     -0.05442978	      0.88256494	     -0.00070151	     -0.20731228	     -0.00000000	     -0.00000001	     35.37122997
      2.22376259	     -0.05284596	     -0.00056098	     -0.19459378	     -0.05443376	      0.88256310	     -0.00070331	     -0.20732435	     -0.00000000	     -0.00000001	     34.90072530
      2.22502157	     -0.05289871	     -0.00057211	     -0.19464656	     -0.05443770	      0.88256130	     -0.00070512	     -0.20733594	     -0.00000000	     -0.00000001	     34.93830740
      2.22628055	     -0.05294612	     -0.00058112	     -0.19469407	     -0.05444160	      0.88255953	     -0.00070693	     -0.20734707	     -0.00000000	     -0.00000001	     34.51309255
      2.22753954	     -0.05298837	     -0.00059174	     -0.19473638	     -0.05444545	      0.88255779	     -0.00070874	     -0.20735775	     -0.00000000	     -0.00000001	     34.53471321
      2.22879852	     -0.05302559	     -0.00060044	     -0.19477372	     -0.05444927	      0.88255609	     -0.00071055	     -0.20736799	     -0.00000000	     -0.00000001	     34.15947775
      2.23005751	     -0.05305782	     -0.00061053	     -0.19480603	     -0.05445304	      0.88255443	     -0.00071236	     -0.20737781	     -0.00000000	     -0.00000001	     34.17057355
      2.23131649	     -0.05308510	     -0.00061896	     -0.19483343	     -0.05445677	      0.88255280	     -0.00071417	     -0.20738722	     -0.00000000	     -0.00000001	     33.85034070
      2.23257547	     -0.05310766	     -0.00062856	     -0.19485608	     -0.05446046	      0.88255121	     -0.00071597	     -0.20739621	     -0.00000000	     -0.00000001	     33.85141565
      2.23383446	     -0.05312568	     -0.00063673	     -0.19487423	     -0.05446410	      0.88254966	     -0.00071777	     -0.20740481	     -0.00000000	     -0.00000001	     33.58078449
      2.23509344	     -0.05313923	     -0.00064586	     -0.19488788	     -0.05446770	      0.88254814	     -0.00071957	     -0.20741301	     -0.00000000	     -0.00000001	     33.57483591
      2.23661887	     -0.05314983	     -0.00065500	     -0.19489865	     -0.05447200	      0.88254636	     -0.00072174	     -0.20742245	     -0.00000000	     -0.00000001	     33.22594976
      2.23775127	     -0.05315391	     -0.00066356	     -0.19490279	     -0.05447516	      0.88254507	     -0.00072334	     -0.20742909	     -0.00000000	     -0.00000001	     33.36451096
      2.23888367	     -0.05315491	     -0.00067041	     -0.19490391	     -0.05447827	      0.88254381	     -0.00072494	     -0.20743545	     -0.00000000	     -0.00000001	     33.17569758
      2.24037967	     -0.05315164	     -0.00068057	     -0.19490076	     -0.05448233	      0.88254220	     -0.00072705	     -0.20744342	     -0.00000000	     -0.00000001	     33.19634238
      2.24172287	     -0.05314445	     -0.00068817	     -0.19489372	     -0.05448593	      0.88254080	     -0.00072893	     -0.20745018	     -0.00000000	     -0.00000001	     32.93481764
      2.24306608	     -0.05313350	     -0.00069800	     -0.19488283	     -0.05448947	      0.88253944	     -0.00073081	     -0.20745656	     -0.00000000	     -0.00000001	     33.13697273
      2.24424893	     -0.05312080	     -0.00070431	     -0.19487026	     -0.05449255	      0.88253829	     -0.00073245	     -0.20746188	     -0.00000000	     -0.00000001	     32.85334859
      2.24543177	     -0.05310530	     -0.00071252	     -0.19485483	     -0.05449560	      0.88253716	     -0.00073409	     -0.20746694	     -0.00000000	     -0.00000001	     32.95378898
      2.24661462	     -0.05308703	     -0.00071955	     -0.19483664	     -0.05449860	      0.88253608	     -0.00073572	     -0.20747172	     -0.00000000	     -0.00000001	     32.84559978
      2.24819596	     -0.05305844	     -0.00073018	     -0.19480813	     -0.05450256	      0.88253468	     -0.00073788	     -0.20747771	     -0.00000000	     -0.00000001	     32.96613598
      2.24940346	     -0.05303350	     -0.00073668	     -0.19478329	     -0.05450554	      0.88253366	     -0.00073952	     -0.20748197	     -0.00000000	     -0.00000001	     32.77492336
      2.25061095	     -0.05300602	     -0.00074489	     -0.19475585	     -0.05450848	      0.88253267	     -0.00074116	     -0.20748597	     -0.00000000	     -0.00000001	     32.90275246
      2.25181845	     -0.05297591	     -0.00075185	     -0.19472582	     -0.05451139	      0.88253172	     -0.00074278	     -0.20748970	     -0.00000000	     -0.00000001	     32.83270447
      2.25337501	     -0.05293348	     -0.00076215	     -0.19468343	     -0.05451508	      0.88253056	     -0.00074487	     -0.20749413	     -0.00000000	     -0.00000000	     33.01216721
      2.25456066	     -0.05289836	     -0.00076843	     -0.19464838	     -0.05451785	      0.88252971	     -0.00074644	     -0.20749722	     -0.00000000	     -0.00000000	     32.86283831
      2.25574632	     -0.05286086	     -0.00077667	     -0.19461088	     -0.05452059	      0.88252890	     -0.00074801	     -0.20750006	     -0.00000000	     -0.00000000	     33.03248700
      2.25718169	     -0.05281260	     -0.00078581	     -0.19456264	     -0.05452386	      0.88252796	     -0.00074989	     -0.20750318	     -0.00000000	     -0.00000000	     33.00622897
      2.25847026	     -0.05276649	     -0.00079638	     -0.19451648	     -0.05452675	      0.88252717	     -0.00075157	     -0.20750569	     -0.00000000	     -0.00000000	     33.29082795
      2.25975883	     -0.05271621	     -0.00080537	     -0.19446618	     -0.05452961	      0.88252642	     -0.00075324	     -0.20750790	     -0.00000000	     -0.00000000	     33.23448310
      2.26104740	     -0.05266075	     -0.00081703	     -0.19441062	     -0.05453243	      0.88252571	     -0.00075490	     -0.20750975	     -0.00000000	     -0.00000000	     33.57844427
      2.26233597	     -0.05259916	     -0.00082639	     -0.19434898	     -0.05453522	      0.88252505	     -0.00075654	     -0.20751118	     -0.00000000	     -0.00000000	     33.52176170
      2.26362454	     -0.05253061	     -0.00083837	     -0.19428031	     -0.05453797	      0.88252443	     -0.00075817	     -0.20751210	     -0.00000000	     -0.00000000	     33.92195927
      2.26491311	     -0.05245455	     -0.00084745	     -0.19420419	     -0.05454069	      0.88252386	     -0.00075979	     -0.20751243	     -0.00000000	     -0.00000000	     33.87020037
      2.26620168	     -0.05237107	     -0.00085955	     -0.19412056	     -0.05454338	      0.88252333	     -0.00076140	     -0.20751209	     -0.00000000	     -0.00000000	     34.34423145
      2.26734978	     -0.05229097	     -0.00086758	     -0.19404038	     -0.05454576	      0.88252291	     -0.00076281	     -0.20751118	     -0.00000000	     -0.00000000	     34.32140854
      2.26849788	     -0.05220691	     -0.00087760	     -0.19395618	     -0.05454811	      0.88252253	     -0.00076422	     -0.20750969	     -0.00000000	     -0.00000000	     34.62154058
      2.26988844	     -0.05210117	     -0.00088826	     -0.19385030	     -0.05455093	      0.88252213	     -0.00076591	     -0.20750717	     -0.00000000	     -0.00000000	     34.75765029
      2.27127900	     -0.05199115	     -0.00090067	     -0.19374006	     -0.05455373	      0.88252179	     -0.00076758	     -0.20750392	     -0.00000000	     -0.00000000	     35.20019275
      2.27242638	     -0.05189738	     -0.00090872	     -0.19364616	     -0.05455602	      0.88252156	     -0.00076895	     -0.20750072	     -0.00000000	     -0.00000000	     35.22135759
      2.27357375	     -0.05180131	     -0.00091863	     -0.19354990	     -0.05455830	      0.88252138	     -0.00077030	     -0.20749709	     -0.00000000	     -0.00000000	     35.54426922
      2.27497904	     -0.05168102	     -0.00092940	     -0.19342938	     -0.05456107	      0.88252123	     -0.00077195	     -0.20749209	     -0.00000000	     -0.00000000	     35.72566757
      2.27638434	     -0.05155814	     -0.00094220	     -0.19330620	     -0.05456383	      0.88252115	     -0.00077357	     -0.20748656	     -0.00000000	     -0.00000000	     36.23259186
      2.27747713	     -0.05146092	     -0.00094986	     -0.19320880	     -0.05456597	      0.88252114	     -0.00077482	     -0.20748190	     -0.00000000	      0.00000000	     36.25308000
      2.27856992	     -0.05136302	     -0.00095945	     -0.19311065	     -0.05456810	      0.88252117	     -0.00077606	     -0.20747697	     -0.00000000	      0.00000000	     36.56110586
      2.28003882	     -0.05123147	     -0.00097237	     -0.19297873	     -0.05457095	      0.88252129	     -0.00077771	     -0.20747000	     -0.00000000	      0.00000000	     36.79530842
      2.28150772	     -0.05110227	     -0.00098731	     -0.19284908	     -0.05457380	      0.88252148	     -0.00077933	     -0.20746274	     -0.00000000	      0.00000000	     37.29335952
      2.28255843	     -0.05101202	     -0.00099592	     -0.19275856	     -0.05457584	      0.88252166	     -0.00078048	     -0.20745748	     -0.00000000	      0.00000000	     37.29908347
      2.28360914	     -0.05092359	     -0.00100632	     -0.19266979	     -0.05457788	      0.88252189	     -0.00078162	     -0.20745223	     -0.00000000	      0.00000000	     37.56434144
      2.28515057	     -0.05079696	     -0.00102065	     -0.19254267	     -0.05458086	      0.88252229	     -0.00078327	     -0.20744463	     -0.00000000	      0.00000000	     37.82024474
      2.28644145	     -0.05069523	     -0.00103413	     -0.19244047	     -0.05458337	      0.88252268	     -0.00078463	     -0.20743845	     -0.00000000	      0.00000000	     38.19772271
      2.28773233	     -0.05059810	     -0.00104617	     -0.19234290	     -0.05458588	      0.88252312	     -0.00078596	     -0.20743258	     -0.00000000	      0.00000000	     38.35293877
      2.28902321	     -0.05050471	     -0.00106019	     -0.19224900	     -0.05458840	      0.88252361	     -0.00078728	     -0.20742708	     -0.00000000	      0.00000000	     38.76423332
      2.29031409	     -0.05041452	     -0.00107084	     -0.19215837	     -0.05459093	      0.88252415	     -0.00078857	     -0.20742202	     -0.00000000	      0.00000000	     38.85405079
      2.29142578	     -0.05034038	     -0.00108210	     -0.19208379	     -0.05459311	      0.88252465	     -0.00078967	     -0.20741804	     -0.00000000	      0.00000000	     39.17769521
      2.29253746	     -0.05027013	     -0.00109097	     -0.19201316	     -0.05459530	      0.88252518	     -0.00079074	     -0.20741446	     -0.00000000	      0.00000000	     39.31806781
      2.29392055	     -0.05018868	     -0.00110284	     -0.19193120	     -0.05459804	      0.88252587	     -0.00079205	     -0.20741066	     -0.00000000	      0.00000000	     39.61847315
      2.29530364	     -0.05011365	     -0.00111211	     -0.19185572	     -0.05460079	      0.88252660	     -0.00079333	     -0.20740765	     -0.00000000	      0.00000000	     39.78162213
      2.29640661	     -0.05005632	     -0.00112093	     -0.19179798	     -0.05460300	      0.88252721	     -0.00079432	     -0.20740585	     -0.00000000	      0.00000000	     40.05070229
      2.29750958	     -0.05000043	     -0.00112712	     -0.19174175	     -0.05460523	      0.88252783	     -0.00079530	     -0.20740454	     -0.00000000	      0.00000000	     40.20670646
      2.29891823	     -0.04993130	     -0.00113513	     -0.19167218	     -0.05460808	      0.88252865	     -0.00079651	     -0.20740353	     -0.00000000	      0.00000000	     40.47383581
      2.30032689	     -0.04986504	     -0.00113974	     -0.19160556	     -0.05461096	      0.88252950	     -0.00079769	     -0.20740323	     -0.00000000	      0.00000000	     40.65074738
      2.30137754	     -0.04981627	     -0.00114416	     -0.19155649	     -0.05461312	      0.88253014	     -0.00079854	     -0.20740344	     -0.00000000	      0.00000000	     40.83932909
      2.30242819	     -0.04976874	     -0.00114593	     -0.19150873	     -0.05461530	      0.88253078	     -0.00079937	     -0.20740401	     -0.00000000	      0.00000000	     40.97374938
      2.30391008	     -0.04970457	     -0.00114844	     -0.19144423	     -0.05461839	      0.88253171	     -0.00080050	     -0.20740537	     -0.00000000	      0.00000000	     41.18890129
      2.30518117	     -0.04965188	     -0.00114811	     -0.19139131	     -0.05462107	      0.88253251	     -0.00080144	     -0.20740704	     -0.00000000	      0.00000000	     41.34636216
      2.30645227	     -0.04960111	     -0.00114885	     -0.19134028	     -0.05462377	      0.88253331	     -0.00080235	     -0.20740913	     -0.00000000	      0.00000000	     41.52845186
      2.30772336	     -0.04955279	     -0.00114702	     -0.19129175	     -0.05462650	      0.88253411	     -0.00080323	     -0.20741161	     -0.00000000	      0.00000000	     41.68816228
      2.30899446	     -0.04950668	     -0.00114741	     -0.19124537	     -0.05462925	      0.88253491	     -0.00080408	     -0.20741443	     -0.00000000	      0.00000000	     41.84866155
      2.31009062	     -0.04946883	     -0.00114457	     -0.19120737	     -0.05463164	      0.88253560	     -0.00080478	     -0.20741713	     -0.00000000	      0.00000000	     41.96029867
      2.31118679	     -0.04943286	     -0.00114332	     -0.19117119	     -0.05463405	      0.88253629	     -0.00080546	     -0.20742005	     -0.00000000	      0.00000000	     42.07551948
      2.31255354	     -0.04939105	     -0.00113996	     -0.19112916	     -0.05463709	      0.88253714	     -0.00080628	     -0.20742400	     -0.00000000	      0.00000000	     42.22230615
      2.31392030	     -0.04935296	     -0.00113848	     -0.19109079	     -0.05464016	      0.88253798	     -0.00080707	     -0.20742830	     -0.00000000	      0.00000000	     42.34786524
      2.31501116	     -0.04932532	     -0.00113472	     -0.19106300	     -0.05464264	      0.88253864	     -0.00080767	     -0.20743196	     -0.00000000	      0.00000000	     42.43678678
      2.31610202	     -0.04930023	     -0.00113246	     -0.19103771	     -0.05464513	      0.88253930	     -0.00080825	     -0.20743584	     -0.00000000	      0.00000000	     42.50965004
      2.31749545	     -0.04927261	     -0.00112777	     -0.19100987	     -0.05464836	      0.88254014	     -0.00080896	     -0.20744112	     -0.00000000	      0.00000000	     42.61673068
      2.31888887	     -0.04924922	     -0.00112476	     -0.19098622	     -0.05465162	      0.88254095	     -0.00080964	     -0.20744673	     -0.00000000	      0.00000000	     42.69596080
      2.31993192	     -0.04923429	     -0.00112001	     -0.19097114	     -0.05465409	      0.88254156	     -0.00081013	     -0.20745115	     -0.00000000	      0.00000000	     42.76303771
      2.32097498	     -0.04922151	     -0.00111690	     -0.19095818	     -0.05465657	      0.88254215	     -0.00081060	     -0.20745576	     -0.00000000	      0.00000000	     42.80650249
      2.32244200	     -0.04920709	     -0.00111112	     -0.19094354	     -0.05466011	      0.88254297	     -0.00081122	     -0.20746254	     -0.00000000	      0.00000000	     42.87648276
      2.32390903	     -0.04919690	     -0.00110706	     -0.19093307	     -0.05466369	      0.88254377	     -0.00081182	     -0.20746966	     -0.00000000	      0.00000000	     42.91094860
      2.32490383	     -0.04919244	     -0.00110184	     -0.19092848	     -0.05466614	      0.88254431	     -0.00081220	     -0.20747469	     -0.00000000	      0.00000000	     42.93255647
      2.32589864	     -0.04918997	     -0.00109831	     -0.19092584	     -0.05466861	      0.88254483	     -0.00081257	     -0.20747987	     -0.00000000	      0.00000000	     42.93939358
      2.32747481	     -0.04919031	     -0.00109184	     -0.19092594	     -0.05467257	      0.88254564	     -0.00081311	     -0.20748840	     -0.00000000	      0.00000000	     42.95464334
      2.32875676	     -0.04919450	     -0.00108753	     -0.19092989	     -0.05467582	      0.88254628	     -0.00081353	     -0.20749563	     -0.00000000	      0.00000000	     42.94069453
      2.33003871	     -0.04920198	     -0.00108131	     -0.19093720	     -0.05467911	      0.88254690	     -0.00081392	     -0.20750311	     -0.00000000	      0.00000000	     42.94097392
      2.33132066	     -0.04921239	     -0.00107740	     -0.19094737	     -0.05468243	      0.88254751	     -0.00081429	     -0.20751086	     -0.00000000	      0.00000000	     42.90529821
      2.33245376	     -0.04922382	     -0.00107156	     -0.19095865	     -0.05468540	      0.88254803	     -0.00081460	     -0.20751790	     -0.00000000	      0.00000000	     42.89023226
      2.33358687	     -0.04923742	     -0.00106782	     -0.19097204	     -0.05468838	      0.88254854	     -0.00081489	     -0.20752513	     -0.00000000	      0.00000000	     42.85275873
      2.33471998	     -0.04925325	     -0.00106295	     -0.19098770	     -0.05469140	      0.88254903	     -0.00081515	     -0.20753253	     -0.00000000	      0.00000000	     42.82478648
      2.33620954	     -0.04927728	     -0.00105808	     -0.19101147	     -0.05469540	      0.88254966	     -0.00081548	     -0.20754252	     -0.00000000	      0.00000000	     42.77644975
      2.33736592	     -0.04929822	     -0.00105269	     -0.19103226	     -0.05469853	      0.88255014	     -0.00081571	     -0.20755047	     -0.00000000	      0.00000000	     42.73376573
      2.33852230	     -0.04932105	     -0.00104912	     -0.19105489	     -0.05470170	      0.88255060	     -0.00081592	     -0.20755858	     -0.00000000	      0.00000000	     42.67953403
      2.33967867	     -0.04934580	     -0.00104433	     -0.19107947	     -0.05470488	      0.88255105	     -0.00081612	     -0.20756686	     -0.00000000	      0.00000000	     42.62495604
      2.34114993	     -0.04938008	     -0.00103983	     -0.19111350	     -0.05470897	      0.88255161	     -0.00081634	     -0.20757760	     -0.00000000	      0.00000000	     42.55673477
      2.34228762	     -0.04940860	     -0.00103461	     -0.19114188	     -0.05471216	      0.88255202	     -0.00081649	     -0.20758608	     -0.00000000	      0.00000000	     42.48603087
      2.34342530	     -0.04943883	     -0.00103116	     -0.19117192	     -0.05471537	      0.88255243	     -0.00081663	     -0.20759469	     -0.00000000	      0.00000000	     42.41723524
      2.34456299	     -0.04947082	     -0.00102659	     -0.19120376	     -0.05471861	      0.88255282	     -0.00081674	     -0.20760344	     -0.00000000	      0.00000000	     42.33881295
      2.34609991	     -0.04951700	     -0.00102181	     -0.19124971	     -0.05472301	      0.88255334	     -0.00081687	     -0.20761548	     -0.00000000	      0.00000000	     42.24309509
      2.34723252	     -0.04955326	     -0.00101663	     -0.19128585	     -0.05472628	      0.88255371	     -0.00081695	     -0.20762452	     -0.00000000	      0.00000000	     42.14214306
      2.34836513	     -0.04959152	     -0.00101314	     -0.19132395	     -0.05472957	      0.88255407	     -0.00081701	     -0.20763369	     -0.00000000	      0.00000000	     42.05648455
      2.34975503	     -0.04964118	     -0.00100735	     -0.19137347	     -0.05473364	      0.88255450	     -0.00081706	     -0.20764516	     -0.00000000	      0.00000000	     41.93301266
      2.35099130	     -0.04968769	     -0.00100394	     -0.19141981	     -0.05473729	      0.88255488	     -0.00081709	     -0.20765554	     -0.00000000	      0.00000000	     41.84034858
      2.35222757	     -0.04973644	     -0.00099837	     -0.19146845	     -0.05474095	      0.88255524	     -0.00081709	     -0.20766610	     -0.00000000	      0.00000000	     41.70745610
      2.35346384	     -0.04978747	     -0.00099513	     -0.19151932	     -0.05474464	      0.88255559	     -0.00081708	     -0.20767684	     -0.00000000	      0.00000000	     41.60976251
      2.35470011	     -0.04984064	     -0.00098954	     -0.19157240	     -0.05474835	      0.88255594	     -0.00081704	     -0.20768777	     -0.00000000	      0.00000000	     41.46274143
      2.35593637	     -0.04989595	     -0.00098652	     -0.19162756	     -0.05475208	      0.88255627	     -0.00081699	     -0.20769886	     -0.00000000	      0.00000000	     41.36419324
      2.35717264	     -0.04995349	     -0.00098101	     -0.19168504	     -0.05475582	      0.88255660	     -0.00081692	     -0.20771013	     -0.00000000	      0.00000000	     41.20152909
      2.35840891	     -0.05001337	     -0.00097829	     -0.19174477	     -0.05475959	      0.88255692	     -0.00081683	     -0.20772158	     -0.00000000	      0.00000000	     41.09850960
      2.35964518	     -0.05007541	     -0.00097295	     -0.19180675	     -0.05476337	      0.88255722	     -0.00081672	     -0.20773322	     -0.00000000	      0.00000000	     40.92112073
      2.36088145	     -0.05013944	     -0.00097052	     -0.19187066	     -0.05476717	      0.88255752	     -0.00081660	     -0.20774502	     -0.00000000	      0.00000000	     40.81768882
      2.36211771	     -0.05020520	     -0.00096535	     -0.19193638	     -0.05477098	      0.88255781	     -0.00081645	     -0.20775700	     -0.00000000	      0.00000000	     40.63090210
      2.36335398	     -0.05027265	     -0.00096317	     -0.19200372	     -0.05477480	      0.88255809	     -0.00081629	     -0.20776913	     -0.00000000	      0.00000000	     40.53072509
      2.36459025	     -0.05034173	     -0.00095826	     -0.19207278	     -0.05477864	      0.88255835	     -0.00081611	     -0.20778140	     -0.00000000	      0.00000000	     40.33670905
      2.36582652	     -0.05041243	     -0.00095639	     -0.19214338	     -0.05478248	      0.88255861	     -0.00081592	     -0.20779381	     -0.00000000	      0.00000000	     40.23823517
      2.36706279	     -0.05048450	     -0.00095182	     -0.19221544	     -0.05478634	      0.88255886	     -0.00081571	     -0.20780634	     -0.00000000	      0.00000000	     40.03715183
      2.36829906	     -0.05055791	     -0.00095028	     -0.19228878	     -0.05479020	      0.88255910	     -0.00081548	     -0.20781900	     -0.00000000	      0.00000000	     39.93764347
      2.36953532	     -0.05063274	     -0.00094605	     -0.19236361	     -0.05479407	      0.88255933	     -0.00081523	     -0.20783177	     -0.00000000	      0.00000000	     39.73092943
      2.37077159	     -0.05070852	     -0.00094462	     -0.19243934	     -0.05479794	      0.88255955	     -0.00081497	     -0.20784463	     -0.00000000	      0.00000000	     39.63326331
      2.37200786	     -0.05078472	     -0.00094056	     -0.19251557	     -0.05480182	      0.88255975	     -0.00081470	     -0.20785757	     -0.00000000	      0.00000000	     39.42710137
      2.37324413	     -0.05086116	     -0.00093905	     -0.19259198	     -0.05480569	      0.88255995	     -0.00081441	     -0.20787055	     -0.00000000	      0.00000000	     39.33028954
      2.37448040	     -0.05093766	     -0.00093510	     -0.19266853	     -0.05480957	      0.88256014	     -0.00081410	     -0.20788353	     -0.00000000	      0.00000000	     39.12696605
      2.37571666	     -0.05101402	     -0.00093349	     -0.19274490	     -0.05481345	      0.88256031	     -0.00081378	     -0.20789648	     -0.00000000	      0.00000000	     39.03166464
      2.37695293	     -0.05109006	     -0.00092965	     -0.19282102	     -0.05481732	      0.88256048	     -0.00081345	     -0.20790938	     -0.00000000	      0.00000000	     38.83142058
      2.37818920	     -0.05116569	     -0.00092782	     -0.19289668	     -0.05482120	      0.88256063	     -0.00081310	     -0.20792220	     -0.00000000	      0.00000000	     38.73272556
      2.37942547	     -0.05124086	     -0.00092382	     -0.19297196	     -0.05482506	      0.88256077	     -0.00081274	     -0.20793490	     -0.00000000	      0.00000000	     38.53490197
      2.38066174	     -0.05131552	     -0.00092164	     -0.19304670	     -0.05482892	      0.88256091	     -0.00081236	     -0.20794748	     -0.00000000	      0.00000000	     38.43231989
      2.38189800	     -0.05138954	     -0.00091774	     -0.19312085	     -0.05483277	      0.88256103	     -0.00081198	     -0.20795992	     -0.00000000	      0.00000000	     38.23913930
      2.38313427	     -0.05146278	     -0.00091535	     -0.19319420	     -0.05483661	      0.88256114	     -0.00081158	     -0.20797218	     -0.00000000	      0.00000000	     38.13088828
      2.38437054	     -0.05153557	     -0.00091163	     -0.19326715	     -0.05484043	      0.88256124	     -0.00081117	     -0.20798426	     -0.00000000	      0.00000000	     37.94334921
      2.38560681	     -0.05160779	     -0.00090928	     -0.19333950	     -0.05484425	      0.88256133	     -0.00081074	     -0.20799613	     -0.00000000	      0.00000000	     37.83209762
      2.38709061	     -0.05169334	     -0.00090462	     -0.19342527	     -0.05484881	      0.88256142	     -0.00081022	     -0.20801008	     -0.00000000	      0.00000000	     37.59905974
      2.38822160	     -0.05175778	     -0.00090324	     -0.19348984	     -0.05485226	      0.88256148	     -0.00080981	     -0.20802049	     -0.00000000	      0.00000000	     37.53017057
      2.38935259	     -0.05182156	     -0.00090019	     -0.19355379	     -0.05485571	      0.88256154	     -0.00080940	     -0.20803070	     -0.00000000	      0.00000000	     37.35614194
      2.39080338	     -0.05190195	     -0.00089778	     -0.19363439	     -0.05486010	      0.88256160	     -0.00080885	     -0.20804350	     -0.00000000	      0.00000000	     37.23109980
      2.39225418	     -0.05198141	     -0.00089333	     -0.19371413	     -0.05486446	      0.88256164	     -0.00080829	     -0.20805598	     -0.00000000	      0.00000000	     36.97848158
      2.39332185	     -0.05203924	     -0.00089258	     -0.19377210	     -0.05486765	      0.88256167	     -0.00080787	     -0.20806494	     -0.00000000	      0.00000000	     36.93155570
      2.39438952	     -0.05209657	     -0.00089006	     -0.19382964	     -0.05487083	      0.88256169	     -0.00080744	     -0.20807373	     -0.00000000	      0.00000000	     36.78087012
      2.39593909	     -0.05217894	     -0.00088750	     -0.19391229	     -0.05487540	      0.88256170	     -0.00080681	     -0.20808616	     -0.00000000	      0.00000000	     36.64082483
      2.39726823	     -0.05224854	     -0.00088419	     -0.19398217	     -0.05487929	      0.88256171	     -0.00080627	     -0.20809652	     -0.00000000	     -0.00000000	     36.44271397
      2.39859738	     -0.05231698	     -0.00088277	     -0.19405086	     -0.05488314	      0.88256170	     -0.00080571	     -0.20810659	     -0.00000000	     -0.00000000	     36.38133980
      2.39992652	     -0.05238425	     -0.00087895	     -0.19411845	     -0.05488696	      0.88256169	     -0.00080514	     -0.20811635	     -0.00000000	     -0.00000000	     36.14398710
      2.40110708	     -0.05244312	     -0.00087814	     -0.19417755	     -0.05489032	      0.88256167	     -0.00080463	     -0.20812477	     -0.00000000	     -0.00000000	     36.11217413
      2.40228763	     -0.05250128	     -0.00087537	     -0.19423600	     -0.05489366	      0.88256165	     -0.00080412	     -0.20813294	     -0.00000000	     -0.00000000	     35.93156509
      2.40346819	     -0.05255892	     -0.00087386	     -0.19429390	     -0.05489696	      0.88256161	     -0.00080360	     -0.20814086	     -0.00000000	     -0.00000000	     35.84954239
      2.40503632	     -0.05263468	     -0.00087044	     -0.19437007	     -0.05490129	      0.88256156	     -0.00080291	     -0.20815104	     -0.00000000	     -0.00000000	     35.64028204
      2.40625181	     -0.05269285	     -0.00086969	     -0.19442852	     -0.05490461	      0.88256151	     -0.00080237	     -0.20815864	     -0.00000000	     -0.00000000	     35.60869246
      2.40746731	     -0.05275044	     -0.00086730	     -0.19448644	     -0.05490789	      0.88256145	     -0.00080182	     -0.20816600	     -0.00000000	     -0.00000000	     35.43294627
      2.40868280	     -0.05280732	     -0.00086623	     -0.19454362	     -0.05491113	      0.88256139	     -0.00080127	     -0.20817313	     -0.00000000	     -0.00000000	     35.36804908
      2.41021900	     -0.05287799	     -0.00086311	     -0.19461474	     -0.05491516	      0.88256130	     -0.00080057	     -0.20818178	     -0.00000000	     -0.00000000	     35.16494043
      2.41141912	     -0.05293228	     -0.00086248	     -0.19466934	     -0.05491827	      0.88256122	     -0.00080002	     -0.20818826	     -0.00000000	     -0.00000000	     35.14932414
      2.41261924	     -0.05298570	     -0.00086009	     -0.19472313	     -0.05492134	      0.88256114	     -0.00079947	     -0.20819450	     -0.00000000	     -0.00000000	     34.98516557
      2.41381936	     -0.05303844	     -0.00085888	     -0.19477622	     -0.05492436	      0.88256105	     -0.00079892	     -0.20820050	     -0.00000000	     -0.00000000	     34.92530302
      2.41542073	     -0.05310755	     -0.00085592	     -0.19484584	     -0.05492833	      0.88256092	     -0.00079818	     -0.20820814	     -0.00000000	     -0.00000000	     34.72959289
      2.41661981	     -0.05315826	     -0.00085543	     -0.19489690	     -0.05493125	      0.88256082	     -0.00079763	     -0.20821357	     -0.00000000	     -0.00000000	     34.73273605
      2.41781890	     -0.05320808	     -0.00085325	     -0.19494712	     -0.05493412	      0.88256071	     -0.00079707	     -0.20821876	     -0.00000000	     -0.00000000	     34.57937705
      2.41927272	     -0.05326733	     -0.00085220	     -0.19500684	     -0.05493754	      0.88256057	     -0.00079640	     -0.20822472	     -0.00000000	     -0.00000000	     34.55013929
      2.42057605	     -0.05331931	     -0.00084944	     -0.19505929	     -0.05494054	      0.88256044	     -0.00079580	     -0.20822976	     -0.00000000	     -0.00000000	     34.35393079
      2.42187938	     -0.05337023	     -0.00084856	     -0.19511064	     -0.05494348	      0.88256030	     -0.00079520	     -0.20823452	     -0.00000000	     -0.00000000	     34.37192749
      2.42318271	     -0.05342085	     -0.00084548	     -0.19516176	     -0.05494636	      0.88256015	     -0.00079460	     -0.20823903	     -0.00000000	     -0.00000000	     34.16309532
      2.42448604	     -0.05347077	     -0.00084486	     -0.19521212	     -0.05494918	      0.88256000	     -0.00079400	     -0.20824329	     -0.00000000	     -0.00000000	     34.19803560
      2.42578938	     -0.05351985	     -0.00084182	     -0.19526172	     -0.05495194	      0.88255983	     -0.00079341	     -0.20824731	     -0.00000000	     -0.00000000	     33.98597463
      2.42709271	     -0.05356794	     -0.00084132	     -0.19531027	     -0.05495463	      0.88255966	     -0.00079282	     -0.20825106	     -0.00000000	     -0.00000000	     34.03867958
      2.42839604	     -0.05361497	     -0.00083822	     -0.19535784	     -0.05495726	      0.88255948	     -0.00079223	     -0.20825455	     -0.00000000	     -0.00000000	     33.82093771
      2.42969937	     -0.05366129	     -0.00083785	     -0.19540463	     -0.05495983	      0.88255929	     -0.00079164	     -0.20825776	     -0.00000000	     -0.00000000	     33.88050637
      2.43100270	     -0.05370700	     -0.00083487	     -0.19545090	     -0.05496232	      0.88255909	     -0.00079106	     -0.20826072	     -0.00000000	     -0.00000000	     33.65678208
      2.43230603	     -0.05375199	     -0.00083467	     -0.19549637	     -0.05496475	      0.88255888	     -0.00079049	     -0.20826342	     -0.00000000	     -0.00000000	     33.72260707
      2.43360936	     -0.05379615	     -0.00083179	     -0.19554110	     -0.05496710	      0.88255865	     -0.00078992	     -0.20826587	     -0.00000000	     -0.00000000	     33.49389190
      2.43491270	     -0.05383953	     -0.00083168	     -0.19558499	     -0.05496939	      0.88255842	     -0.00078935	     -0.20826807	     -0.00000000	     -0.00000000	     33.56121692
      2.43621603	     -0.05388202	     -0.00082889	     -0.19562805	     -0.05497160	      0.88255818	     -0.00078879	     -0.20827001	     -0.00000000	     -0.00000000	     33.33142841
      2.43751936	     -0.05392358	     -0.00082883	     -0.19567013	     -0.05497374	      0.88255793	     -0.00078823	     -0.20827170	     -0.00000000	     -0.00000000	     33.39948281
      2.43882269	     -0.05396421	     -0.00082615	     -0.19571136	     -0.05497581	      0.88255766	     -0.00078768	     -0.20827314	     -0.00000000	     -0.00000000	     33.17017582
      2.44012602	     -0.05400378	     -0.00082647	     -0.19575145	     -0.05497780	      0.88255738	     -0.00078714	     -0.20827433	     -0.00000000	     -0.00000000	     33.23738376
      2.44142935	     -0.05404214	     -0.00082439	     -0.19579040	     -0.05497972	      0.88255710	     -0.00078660	     -0.20827525	     -0.00000000	     -0.00000000	     33.00819178
      2.44273268	     -0.05407957	     -0.00082483	     -0.19582836	     -0.05498156	      0.88255680	     -0.00078607	     -0.20827591	      0.00000000	     -0.00000000	     33.06795676
      2.44403601	     -0.05411600	     -0.00082286	     -0.19586540	     -0.05498332	      0.88255648	     -0.00078555	     -0.20827631	      0.00000000	     -0.00000000	     32.85051821
      2.44533935	     -0.05415141	     -0.00082326	     -0.19590135	     -0.05498501	      0.88255616	     -0.00078503	     -0.20827645	      0.00000000	     -0.00000000	     32.90750337
      2.44664268	     -0.05418587	     -0.00082140	     -0.19593643	     -0.05498662	      0.88255582	     -0.00078452	     -0.20827634	      0.00000000	     -0.00000000	     32.69878233
      2.44794601	     -0.05421968	     -0.00082174	     -0.19597079	     -0.05498815	      0.88255547	     -0.00078402	     -0.20827597	      0.00000000	     -0.00000000	     32.74436656
      2.44924934	     -0.05425274	     -0.00082000	     -0.19600447	     -0.05498960	      0.88255511	     -0.00078353	     -0.20827537	      0.00000000	     -0.00000000	     32.54417590
      2.45055267	     -0.05428502	     -0.00082025	     -0.19603732	     -0.05499097	      0.88255474	     -0.00078304	     -0.20827453	      0.00000000	     -0.00000000	     32.58140916
      2.45185600	     -0.05431621	     -0.00081855	     -0.19606913	     -0.05499226	      0.88255436	     -0.00078256	     -0.20827346	      0.00000000	     -0.00000000	     32.39305374
      2.45315933	     -0.05434639	     -0.00081865	     -0.19609989	     -0.05499347	      0.88255396	     -0.00078209	     -0.20827215	      0.00000000	     -0.00000000	     32.42283748
      2.45446267	     -0.05437570	     -0.00081702	     -0.19612984	     -0.05499459	      0.88255355	     -0.00078163	     -0.20827060	      0.00000000	     -0.00000000	     32.24436462
      2.45576600	     -0.05440422	     -0.00081701	     -0.19615896	     -0.05499564	      0.88255314	     -0.00078118	     -0.20826882	      0.00000000	     -0.00000000	     32.26263888
      2.45706933	     -0.05443185	     -0.00081546	     -0.19618722	     -0.05499660	      0.88255271	     -0.00078073	     -0.20826680	      0.00000000	     -0.00000000	     32.09576475
      2.45837266	     -0.05445827	     -0.00081535	     -0.19621425	     -0.05499747	      0.88255227	     -0.00078029	     -0.20826456	      0.00000000	     -0.00000000	     32.10896855
      2.45967599	     -0.05448398	     -0.00081395	     -0.19624060	     -0.05499827	      0.88255182	     -0.00077987	     -0.20826208	      0.00000000	     -0.00000000	     31.95471947
      2.46097932	     -0.05450938	     -0.00081395	     -0.19626660	     -0.05499898	      0.88255135	     -0.00077945	     -0.20825938	      0.00000000	     -0.00000000	     31.95765534
      2.46228265	     -0.05453431	     -0.00081297	     -0.19629217	     -0.05499960	      0.88255088	     -0.00077904	     -0.20825647	      0.00000000	     -0.00000000	     31.81596882
      2.46386140	     -0.05456363	     -0.00081384	     -0.19632221	     -0.05500025	      0.88255030	     -0.00077857	     -0.20825270	      0.00000000	     -0.00000000	     31.88975139
      2.46502271	     -0.05458441	     -0.00081271	     -0.19634356	     -0.05500064	      0.88254986	     -0.00077822	     -0.20824975	      0.00000000	     -0.00000000	     31.66752796
      2.46618402	     -0.05460449	     -0.00081345	     -0.19636417	     -0.05500097	      0.88254941	     -0.00077789	     -0.20824665	      0.00000000	     -0.00000000	     31.67946851
      2.46773895	     -0.05462991	     -0.00081357	     -0.19639033	     -0.05500130	      0.88254880	     -0.00077746	     -0.20824227	      0.00000000	     -0.00000000	     31.53720554
      2.46912996	     -0.05465128	     -0.00081554	     -0.19641231	     -0.05500149	      0.88254824	     -0.00077709	     -0.20823813	      0.00000000	     -0.00000000	     31.62954523
      2.47052096	     -0.05467109	     -0.00081551	     -0.19643278	     -0.05500158	      0.88254767	     -0.00077674	     -0.20823378	      0.00000000	     -0.00000000	     31.37939067
      2.47173392	     -0.05468707	     -0.00081822	     -0.19644927	     -0.05500158	      0.88254717	     -0.00077644	     -0.20822983	      0.00000000	     -0.00000000	     31.52913894
      2.47294687	     -0.05470151	     -0.00081921	     -0.19646427	     -0.05500151	      0.88254666	     -0.00077616	     -0.20822572	      0.00000000	     -0.00000000	     31.37918564
      2.47415983	     -0.05471434	     -0.00082154	     -0.19647762	     -0.05500136	      0.88254614	     -0.00077590	     -0.20822148	      0.00000000	     -0.00000000	     31.41832550
      2.47582218	     -0.05472877	     -0.00082376	     -0.19649279	     -0.05500104	      0.88254543	     -0.00077555	     -0.20821542	      0.00000000	     -0.00000000	     31.26180746
      2.47706453	     -0.05473721	     -0.00082721	     -0.19650174	     -0.05500070	      0.88254488	     -0.00077531	     -0.20821072	      0.00000000	     -0.00000000	     31.42366786
      2.47830688	     -0.05474346	     -0.00082913	     -0.19650854	     -0.05500029	      0.88254433	     -0.00077509	     -0.20820588	      0.00000000	     -0.00000000	     31.28490458
      2.47954923	     -0.05474750	     -0.00083232	     -0.19651310	     -0.05499979	      0.88254377	     -0.00077488	     -0.20820090	      0.00000000	     -0.00000000	     31.36437728
      2.48118168	     -0.05474922	     -0.00083523	     -0.19651552	     -0.05499903	      0.88254303	     -0.00077463	     -0.20819417	      0.00000000	     -0.00000000	     31.19889239
      2.48239714	     -0.05474732	     -0.00083926	     -0.19651410	     -0.05499837	      0.88254248	     -0.00077447	     -0.20818902	      0.00000000	     -0.00000000	     31.40622440
      2.48361261	     -0.05474378	     -0.00084178	     -0.19651109	     -0.05499764	      0.88254192	     -0.00077432	     -0.20818379	      0.00000000	     -0.00000000	     31.27549889
      2.48511180	     -0.05473707	     -0.00084642	     -0.19650497	     -0.05499664	      0.88254123	     -0.00077415	     -0.20817724	      0.00000000	     -0.00000000	     31.43270869
      2.48644697	     -0.05472844	     -0.00084890	     -0.19649691	     -0.05499565	      0.88254060	     -0.00077403	     -0.20817135	      0.00000000	     -0.00000000	     31.22219951
      2.48778213	     -0.05471737	     -0.00085350	     -0.19648635	     -0.05499458	      0.88253998	     -0.00077393	     -0.20816539	      0.00000000	     -0.00000000	     31.47101186
      2.48911730	     -0.05470369	     -0.00085578	     -0.19647324	     -0.05499342	      0.88253935	     -0.00077384	     -0.20815938	      0.00000000	     -0.00000000	     31.22368567
      2.49045246	     -0.05468761	     -0.00086049	     -0.19645767	     -0.05499217	      0.88253872	     -0.00077378	     -0.20815331	      0.00000000	     -0.00000000	     31.51981919
      2.49178762	     -0.05466902	     -0.00086239	     -0.19643965	     -0.05499084	      0.88253810	     -0.00077374	     -0.20814719	      0.00000000	     -0.00000000	     31.22408939
      2.49312279	     -0.05464834	     -0.00086712	     -0.19641947	     -0.05498943	      0.88253747	     -0.00077372	     -0.20814102	      0.00000000	     -0.00000000	     31.57213722
      2.49445795	     -0.05462550	     -0.00086848	     -0.19639720	     -0.05498793	      0.88253684	     -0.00077373	     -0.20813481	      0.00000000	     -0.00000000	     31.22008755
      2.49564152	     -0.05460383	     -0.00087240	     -0.19637597	     -0.05498653	      0.88253628	     -0.00077375	     -0.20812928	      0.00000000	     -0.00000000	     31.50571396
      2.49682508	     -0.05458070	     -0.00087428	     -0.19635333	     -0.05498507	      0.88253573	     -0.00077378	     -0.20812375	      0.00000000	     -0.00000000	     31.37712627
      2.49827945	     -0.05455053	     -0.00087790	     -0.19632371	     -0.05498319	      0.88253505	     -0.00077385	     -0.20811694	      0.00000000	     -0.00000000	     31.52981118
      2.49973382	     -0.05451840	     -0.00087960	     -0.19629219	     -0.05498121	      0.88253438	     -0.00077395	     -0.20811013	      0.00000000	     -0.00000000	     31.31175659
      2.50093001	     -0.05449070	     -0.00088307	     -0.19626492	     -0.05497951	      0.88253382	     -0.00077405	     -0.20810454	      0.00000000	     -0.00000000	     31.56981124
      2.50212621	     -0.05446171	     -0.00088464	     -0.19623642	     -0.05497775	      0.88253327	     -0.00077417	     -0.20809896	      0.00000000	     -0.00000000	     31.45727366
      2.50359094	     -0.05442512	     -0.00088793	     -0.19620036	     -0.05497552	      0.88253261	     -0.00077434	     -0.20809214	      0.00000000	     -0.00000000	     31.62295429
      2.50505566	     -0.05438752	     -0.00088915	     -0.19616336	     -0.05497319	      0.88253195	     -0.00077454	     -0.20808537	      0.00000000	     -0.00000000	     31.39599645
      2.50620150	     -0.05435769	     -0.00089239	     -0.19613392	     -0.05497130	      0.88253143	     -0.00077471	     -0.20808012	      0.00000000	     -0.00000000	     31.66001278
      2.50734734	     -0.05432724	     -0.00089383	     -0.19610391	     -0.05496937	      0.88253093	     -0.00077490	     -0.20807491	      0.00000000	     -0.00000000	     31.58678258
      2.50887475	     -0.05428582	     -0.00089690	     -0.19606303	     -0.05496670	      0.88253025	     -0.00077518	     -0.20806804	      0.00000000	     -0.00000000	     31.73338697
      2.51040215	     -0.05424329	     -0.00089798	     -0.19602109	     -0.05496394	      0.88252959	     -0.00077550	     -0.20806127	      0.00000000	     -0.00000000	     31.53210971
      2.51150121	     -0.05421239	     -0.00090104	     -0.19599054	     -0.05496190	      0.88252912	     -0.00077574	     -0.20805646	      0.00000000	     -0.00000000	     31.79967268
      2.51260027	     -0.05418104	     -0.00090240	     -0.19595958	     -0.05495981	      0.88252865	     -0.00077601	     -0.20805171	      0.00000000	     -0.00000000	     31.76448884
      2.51421206	     -0.05413456	     -0.00090537	     -0.19591365	     -0.05495667	      0.88252798	     -0.00077642	     -0.20804484	      0.00000000	     -0.00000000	     31.90415053
      2.51556813	     -0.05409490	     -0.00090674	     -0.19587447	     -0.05495395	      0.88252742	     -0.00077680	     -0.20803917	      0.00000000	     -0.00000000	     31.82293001
      2.51692421	     -0.05405482	     -0.00090983	     -0.19583482	     -0.05495116	      0.88252687	     -0.00077720	     -0.20803360	      0.00000000	     -0.00000000	     32.06037916
      2.51828028	     -0.05401499	     -0.00091077	     -0.19579546	     -0.05494831	      0.88252632	     -0.00077763	     -0.20802814	      0.00000000	     -0.00000000	     31.89946371
      2.51963636	     -0.05397732	     -0.00091473	     -0.19575818	     -0.05494539	      0.88252579	     -0.00077808	     -0.20802284	      0.00000000	     -0.00000000	     32.24951124
      2.52079117	     -0.05394776	     -0.00091561	     -0.19572901	     -0.05494286	      0.88252534	     -0.00077848	     -0.20801853	      0.00000000	     -0.00000000	     32.05262877
      2.52194598	     -0.05392177	     -0.00091860	     -0.19570335	     -0.05494027	      0.88252489	     -0.00077890	     -0.20801448	      0.00000000	     -0.00000000	     32.20129315
      2.52341425	     -0.05389418	     -0.00092128	     -0.19567619	     -0.05493693	      0.88252433	     -0.00077946	     -0.20800984	      0.00000000	     -0.00000000	     32.16226748
      2.52488251	     -0.05387354	     -0.00092580	     -0.19565593	     -0.05493351	      0.88252378	     -0.00078005	     -0.20800591	      0.00000000	     -0.00000000	     32.44230094
      2.52603292	     -0.05386201	     -0.00092703	     -0.19564475	     -0.05493079	      0.88252336	     -0.00078053	     -0.20800343	      0.00000000	     -0.00000000	     32.25329739
      2.52718333	     -0.05385475	     -0.00092980	     -0.19563781	     -0.05492802	      0.88252293	     -0.00078103	     -0.20800153	      0.00000000	     -0.00000000	     32.38023830
      2.52868111	     -0.05385174	     -0.00093178	     -0.19563525	     -0.05492435	      0.88252237	     -0.00078170	     -0.20800001	      0.00000000	     -0.00000000	     32.31279047
      2.53017889	     -0.05385558	     -0.00093536	     -0.19563949	     -0.05492061	      0.88252182	     -0.00078239	     -0.20799968	      0.00000000	     -0.00000000	     32.62630193
      2.53127680	     -0.05386166	     -0.00093536	     -0.19564594	     -0.05491782	      0.88252140	     -0.00078292	     -0.20800022	      0.00000000	     -0.00000000	     32.37988444
      2.53237472	     -0.05387061	     -0.00093682	     -0.19565522	     -0.05491500	      0.88252098	     -0.00078345	     -0.20800141	      0.00000000	     -0.00000000	     32.46984646
      2.53395815	     -0.05388840	     -0.00093753	     -0.19567353	     -0.05491085	      0.88252035	     -0.00078425	     -0.20800433	      0.00000000	     -0.00000000	     32.38837441
      2.53530884	     -0.05390769	     -0.00093905	     -0.19569324	     -0.05490726	      0.88251980	     -0.00078495	     -0.20800794	      0.00000000	     -0.00000000	     32.54319464
      2.53665952	     -0.05393064	     -0.00093856	     -0.19571667	     -0.05490360	      0.88251922	     -0.00078567	     -0.20801258	      0.00000000	     -0.00000000	     32.30715890
      2.53801021	     -0.05395763	     -0.00094020	     -0.19574409	     -0.05489988	      0.88251862	     -0.00078641	     -0.20801827	      0.00000000	     -0.00000000	     32.54137346
      2.53936089	     -0.05398809	     -0.00093882	     -0.19577506	     -0.05489611	      0.88251798	     -0.00078717	     -0.20802501	      0.00000000	     -0.00000000	     32.12777467
      2.54051063	     -0.05401689	     -0.00094034	     -0.19580423	     -0.05489284	      0.88251741	     -0.00078783	     -0.20803157	      0.00000000	     -0.00000000	     32.34020875
      2.54166036	     -0.05404650	     -0.00094010	     -0.19583426	     -0.05488953	      0.88251680	     -0.00078850	     -0.20803889	      0.00000000	     -0.00000000	     32.12819479
      2.54313136	     -0.05408820	     -0.00094107	     -0.19587647	     -0.05488523	      0.88251599	     -0.00078937	     -0.20804938	      0.00000000	     -0.00000000	     32.11881357
      2.54460236	     -0.05413233	     -0.00094006	     -0.19592117	     -0.05488085	      0.88251511	     -0.00079027	     -0.20806109	      0.00000000	     -0.00000000	     31.71798220
      2.54576230	     -0.05416904	     -0.00094136	     -0.19595828	     -0.05487735	      0.88251438	     -0.00079099	     -0.20807114	      0.00000000	     -0.00000000	     31.84208082
      2.54692225	     -0.05420758	     -0.00094087	     -0.19599727	     -0.05487379	      0.88251362	     -0.00079172	     -0.20808190	      0.00000000	     -0.00000000	     31.57962118
      2.54841680	     -0.05426036	     -0.00094152	     -0.19605061	     -0.05486914	      0.88251257	     -0.00079268	     -0.20809677	      0.00000000	     -0.00000000	     31.51185999
      2.54991135	     -0.05431624	     -0.00094023	     -0.19610711	     -0.05486440	      0.88251145	     -0.00079366	     -0.20811275	      0.00000000	     -0.00000001	     31.04428824
      2.55102860	     -0.05435972	     -0.00094155	     -0.19615099	     -0.05486080	      0.88251057	     -0.00079441	     -0.20812540	      0.00000000	     -0.00000001	     31.13558186
      2.55214584	     -0.05440360	     -0.00094101	     -0.19619534	     -0.05485716	      0.88250965	     -0.00079516	     -0.20813861	      0.00000000	     -0.00000001	     30.89091819
      2.55371591	     -0.05446559	     -0.00094104	     -0.19625797	     -0.05485195	      0.88250829	     -0.00079624	     -0.20815803	      0.00000000	     -0.00000001	     30.75309655
      2.55507444	     -0.05451936	     -0.00093957	     -0.19631235	     -0.05484737	      0.88250705	     -0.00079719	     -0.20817554	      0.00000000	     -0.00000001	     30.41606195
      2.55643297	     -0.05457341	     -0.00093977	     -0.19636696	     -0.05484271	      0.88250576	     -0.00079815	     -0.20819363	      0.00000000	     -0.00000001	     30.40148633
      2.55779151	     -0.05462701	     -0.00093753	     -0.19642121	     -0.05483798	      0.88250441	     -0.00079912	     -0.20821223	      0.00000000	     -0.00000001	     30.02004797
      2.55915004	     -0.05467964	     -0.00093803	     -0.19647441	     -0.05483317	      0.88250301	     -0.00080011	     -0.20823124	      0.00000000	     -0.00000001	     30.09912781
      2.56031697	     -0.05472325	     -0.00093553	     -0.19651860	     -0.05482898	      0.88250177	     -0.00080097	     -0.20824782	      0.00000000	     -0.00000001	     29.76993194
      2.56148391	     -0.05476504	     -0.00093480	     -0.19656094	     -0.05482473	      0.88250050	     -0.00080183	     -0.20826454	      0.00000000	     -0.00000001	     29.72559198
      2.56295620	     -0.05481479	     -0.00093238	     -0.19661142	     -0.05481929	      0.88249885	     -0.00080293	     -0.20828574	      0.00000000	     -0.00000001	     29.52036708
      2.56442850	     -0.05486132	     -0.00093203	     -0.19665863	     -0.05481375	      0.88249716	     -0.00080404	     -0.20830691	      0.00000000	     -0.00000001	     29.51853355
      2.56560033	     -0.05489543	     -0.00092894	     -0.19669336	     -0.05480928	      0.88249580	     -0.00080493	     -0.20832365	      0.00000000	     -0.00000001	     29.31505059
      2.56677215	     -0.05492617	     -0.00092712	     -0.19672469	     -0.05480474	      0.88249442	     -0.00080583	     -0.20834020	      0.00000000	     -0.00000001	     29.28808797
      2.56827100	     -0.05495975	     -0.00092297	     -0.19675909	     -0.05479885	      0.88249264	     -0.00080699	     -0.20836094	      0.00000000	     -0.00000001	     29.19695851
      2.56976985	     -0.05498698	     -0.00092019	     -0.19678709	     -0.05479287	      0.88249085	     -0.00080815	     -0.20838103	      0.00000000	     -0.00000001	     29.22748862
      2.57088910	     -0.05500249	     -0.00091466	     -0.19680328	     -0.05478834	      0.88248952	     -0.00080903	     -0.20839552	      0.00000000	     -0.00000001	     29.13448037
      2.57200835	     -0.05501550	     -0.00091055	     -0.19681692	     -0.05478375	      0.88248820	     -0.00080990	     -0.20840955	      0.00000000	     -0.00000001	     29.10789611
      2.57358774	     -0.05502948	     -0.00090325	     -0.19683183	     -0.05477718	      0.88248636	     -0.00081115	     -0.20842849	      0.00000000	     -0.00000001	     29.07783366
      2.57494311	     -0.05503578	     -0.00089845	     -0.19683889	     -0.05477147	      0.88248482	     -0.00081222	     -0.20844389	      0.00000000	     -0.00000001	     29.08135285
      2.57629848	     -0.05503819	     -0.00089179	     -0.19684210	     -0.05476567	      0.88248331	     -0.00081330	     -0.20845857	      0.00000000	     -0.00000001	     29.07258732
      2.57765384	     -0.05503935	     -0.00088741	     -0.19684400	     -0.05475980	      0.88248185	     -0.00081439	     -0.20847258	      0.00000000	     -0.00000001	     29.06300399
      2.57900921	     -0.05503671	     -0.00087981	     -0.19684217	     -0.05475385	      0.88248046	     -0.00081547	     -0.20848585	      0.00000000	     -0.00000001	     29.07494215
      2.58018009	     -0.05503192	     -0.00087581	     -0.19683800	     -0.05474865	      0.88247931	     -0.00081642	     -0.20849665	      0.00000000	     -0.00000001	     29.05320675
      2.58135097	     -0.05502390	     -0.00086966	     -0.19683066	     -0.05474339	      0.88247821	     -0.00081736	     -0.20850679	      0.00000000	     -0.00000001	     29.06398443
      2.58280738	     -0.05500855	     -0.00086328	     -0.19681612	     -0.05473678	      0.88247693	     -0.00081854	     -0.20851838	      0.00000000	     -0.00000001	     29.08063657
      2.58426379	     -0.05498778	     -0.00085481	     -0.19679620	     -0.05473008	      0.88247575	     -0.00081973	     -0.20852874	      0.00000000	     -0.00000001	     29.11776532
      2.58543220	     -0.05496815	     -0.00085028	     -0.19677719	     -0.05472464	      0.88247489	     -0.00082068	     -0.20853613	      0.00000000	     -0.00000000	     29.10975325
      2.58660061	     -0.05494513	     -0.00084380	     -0.19675483	     -0.05471916	      0.88247409	     -0.00082164	     -0.20854269	      0.00000000	     -0.00000000	     29.13238169
      2.58807995	     -0.05491070	     -0.00083679	     -0.19672119	     -0.05471214	      0.88247321	     -0.00082285	     -0.20854973	      0.00000000	     -0.00000000	     29.15192372
      2.58955929	     -0.05486962	     -0.00082748	     -0.19668096	     -0.05470504	      0.88247245	     -0.00082406	     -0.20855530	      0.00000000	     -0.00000000	     29.21310558
      2.59067613	     -0.05483480	     -0.00082276	     -0.19664671	     -0.05469963	      0.88247198	     -0.00082498	     -0.20855850	      0.00000000	     -0.00000000	     29.20944664
      2.59179298	     -0.05479662	     -0.00081613	     -0.19660915	     -0.05469417	      0.88247158	     -0.00082590	     -0.20856081	      0.00000000	     -0.00000000	     29.24183033
      2.59334450	     -0.05473789	     -0.00080781	     -0.19655122	     -0.05468651	      0.88247116	     -0.00082718	     -0.20856254	      0.00000000	     -0.00000000	     29.27975090
      2.59489602	     -0.05467305	     -0.00079728	     -0.19648724	     -0.05467878	      0.88247092	     -0.00082846	     -0.20856251	      0.00000000	     -0.00000000	     29.36426422
      2.59595836	     -0.05462621	     -0.00079254	     -0.19644090	     -0.05467344	      0.88247084	     -0.00082934	     -0.20856149	      0.00000000	     -0.00000000	     29.35987082
      2.59702069	     -0.05457747	     -0.00078604	     -0.19639270	     -0.05466806	      0.88247085	     -0.00083022	     -0.20855968	      0.00000000	      0.00000000	     29.39633914
      2.59868224	     -0.05449773	     -0.00077663	     -0.19631378	     -0.05465958	      0.88247102	     -0.00083159	     -0.20855528	      0.00000000	      0.00000000	     29.44820281
      2.60004021	     -0.05443015	     -0.00076804	     -0.19624686	     -0.05465258	      0.88247130	     -0.00083271	     -0.20855033	      0.00000000	      0.00000000	     29.50729510
      2.60139819	     -0.05435986	     -0.00076130	     -0.19617718	     -0.05464553	      0.88247172	     -0.00083384	     -0.20854418	      0.00000000	      0.00000000	     29.54945358
      2.60275616	     -0.05428563	     -0.00075209	     -0.19610360	     -0.05463843	      0.88247226	     -0.00083496	     -0.20853683	      0.00000000	      0.00000000	     29.63180326
      2.60395445	     -0.05421654	     -0.00074638	     -0.19603500	     -0.05463212	      0.88247285	     -0.00083595	     -0.20852933	      0.00000000	      0.00000000	     29.67021065
      2.60515273	     -0.05414342	     -0.00073849	     -0.19596243	     -0.05462577	      0.88247353	     -0.00083694	     -0.20852085	      0.00000000	      0.00000000	     29.73920803
      2.60635101	     -0.05406601	     -0.00073175	     -0.19588552	     -0.05461939	      0.88247431	     -0.00083793	     -0.20851136	      0.00000000	      0.00000000	     29.80040218
      2.60792756	     -0.05395682	     -0.00072139	     -0.19577701	     -0.05461093	      0.88247548	     -0.00083923	     -0.20849728	      0.00000000	      0.00000001	     29.91006628
      2.60914560	     -0.05386594	     -0.00071490	     -0.19568660	     -0.05460436	      0.88247650	     -0.00084024	     -0.20848511	      0.00000000	      0.00000001	     29.98841677
      2.61036363	     -0.05376903	     -0.00070654	     -0.19559019	     -0.05459775	      0.88247761	     -0.00084124	     -0.20847177	      0.00000000	      0.00000001	     30.09544334
      2.61158167	     -0.05366603	     -0.00069941	     -0.19548765	     -0.05459111	      0.88247881	     -0.00084225	     -0.20845721	      0.00000000	      0.00000001	     30.20533964
      2.61313665	     -0.05352540	     -0.00068884	     -0.19534762	     -0.05458259	      0.88248047	     -0.00084352	     -0.20843680	      0.00000000	      0.00000001	     30.38416039
      2.61432618	     -0.05341182	     -0.00068283	     -0.19523441	     -0.05457604	      0.88248183	     -0.00084450	     -0.20841980	      0.00000000	      0.00000001	     30.51395331
      2.61551571	     -0.05329246	     -0.00067524	     -0.19511546	     -0.05456946	      0.88248328	     -0.00084547	     -0.20840159	      0.00000000	      0.00000001	     30.67462409
      2.61695642	     -0.05313819	     -0.00066770	     -0.19496161	     -0.05456147	      0.88248514	     -0.00084665	     -0.20837789	      0.00000000	      0.00000001	     30.89118753
      2.61824773	     -0.05299121	     -0.00065924	     -0.19481502	     -0.05455427	      0.88248691	     -0.00084770	     -0.20835505	      0.00000000	      0.00000001	     31.10858772
      2.61953904	     -0.05283602	     -0.00065308	     -0.19466014	     -0.05454706	      0.88248876	     -0.00084874	     -0.20833067	      0.00000000	      0.00000001	     31.33303150
      2.62083035	     -0.05267281	     -0.00064465	     -0.19449727	     -0.05453982	      0.88249071	     -0.00084979	     -0.20830473	      0.00000000	      0.00000001	     31.59073838
      2.62212166	     -0.05250139	     -0.00063891	     -0.19432610	     -0.05453257	      0.88249275	     -0.00085082	     -0.20827724	      0.00000000	      0.00000001	     31.85984474
      2.62341297	     -0.05232137	     -0.00063034	     -0.19414636	     -0.05452530	      0.88249489	     -0.00085186	     -0.20824817	      0.00000000	      0.00000001	     32.16057704
      2.62470427	     -0.05213310	     -0.00062482	     -0.19395826	     -0.05451803	      0.88249711	     -0.00085289	     -0.20821750	      0.00000000	      0.00000001	     32.46761504
      2.62585841	     -0.05195840	     -0.00061706	     -0.19378377	     -0.05451153	      0.88249918	     -0.00085380	     -0.20818875	      0.00000000	      0.00000001	     32.75773627
      2.62701255	     -0.05177855	     -0.00061138	     -0.19360404	     -0.05450502	      0.88250132	     -0.00085471	     -0.20815876	      0.00000000	      0.00000001	     33.05738195
      2.62816668	     -0.05159423	     -0.00060469	     -0.19341983	     -0.05449851	      0.88250353	     -0.00085561	     -0.20812757	      0.00000000	      0.00000001	     33.38138870
      2.62976586	     -0.05133263	     -0.00059696	     -0.19315831	     -0.05448950	      0.88250673	     -0.00085686	     -0.20808249	      0.00000000	      0.00000001	     33.85973381
      2.63093936	     -0.05113692	     -0.00059007	     -0.19296265	     -0.05448290	      0.88250916	     -0.00085776	     -0.20804811	      0.00000000	      0.00000001	     34.22691117
      2.63211286	     -0.05093712	     -0.00058509	     -0.19276282	     -0.05447632	      0.88251168	     -0.00085866	     -0.20801267	      0.00000000	      0.00000001	     34.61703864
      2.63352342	     -0.05069212	     -0.00057766	     -0.19251778	     -0.05446842	      0.88251481	     -0.00085973	     -0.20796871	      0.00000000	      0.00000002	     35.11173309
      2.63475113	     -0.05047491	     -0.00057317	     -0.19230044	     -0.05446157	      0.88251763	     -0.00086065	     -0.20792929	      0.00000000	      0.00000002	     35.55334512
      2.63597885	     -0.05025402	     -0.00056675	     -0.19207945	     -0.05445474	      0.88252055	     -0.00086156	     -0.20788883	      0.00000000	      0.00000002	     36.01540875
      2.63720656	     -0.05002940	     -0.00056234	     -0.19185462	     -0.05444794	      0.88252355	     -0.00086247	     -0.20784736	      0.00000000	      0.00000002	     36.49580031
      2.63843427	     -0.04980146	     -0.00055604	     -0.19162650	     -0.05444118	      0.88252664	     -0.00086337	     -0.20780492	      0.00000000	      0.00000002	     36.98111505
      2.63966198	     -0.04957137	     -0.00055151	     -0.19139615	     -0.05443445	      0.88252982	     -0.00086425	     -0.20776155	      0.00000000	      0.00000002	     37.47617337
      2.64088970	     -0.04933982	     -0.00054525	     -0.19116434	     -0.05442777	      0.88253309	     -0.00086513	     -0.20771733	      0.00000000	      0.00000002	     37.97862671
      2.64211741	     -0.04910744	     -0.00054062	     -0.19093162	     -0.05442113	      0.88253645	     -0.00086600	     -0.20767232	      0.00000000	      0.00000002	     38.49722557
      2.64334512	     -0.04887515	     -0.00053434	     -0.19069901	     -0.05441454	      0.88253989	     -0.00086685	     -0.20762661	      0.00000000	      0.00000002	     39.01047785
      2.64457284	     -0.04864390	     -0.00052998	     -0.19046735	     -0.05440800	      0.88254343	     -0.00086770	     -0.20758029	      0.00000000	      0.00000002	     39.53520046
      2.64580055	     -0.04841393	     -0.00052371	     -0.19023698	     -0.05440152	      0.88254705	     -0.00086853	     -0.20753347	      0.00000000	      0.00000002	     40.04706918
      2.64702826	     -0.04818538	     -0.00051955	     -0.19000794	     -0.05439510	      0.88255075	     -0.00086935	     -0.20748623	      0.00000000	      0.00000002	     40.58304182
      2.64825598	     -0.04795796	     -0.00051295	     -0.18978005	     -0.05438875	      0.88255453	     -0.00087017	     -0.20743864	      0.00000000	      0.00000002	     41.09244697
      2.64948369	     -0.04773061	     -0.00050937	     -0.18955214	     -0.05438246	      0.88255838	     -0.00087097	     -0.20739083	      0.00000000	      0.00000002	     41.61720794
      2.65071140	     -0.04750948	     -0.00050315	     -0.18933047	     -0.05437625	      0.88256231	     -0.00087175	     -0.20734301	      0.00000000	      0.00000002	     42.07829561
      2.65193911	     -0.04729270	     -0.00049988	     -0.18911304	     -0.05437011	      0.88256631	     -0.00087253	     -0.20729527	      0.00000000	      0.00000002	     42.61739953
      2.65300568	     -0.04710837	     -0.00049412	     -0.18892820	     -0.05436484	      0.88256983	     -0.00087319	     -0.20725393	      0.00000000	      0.00000002	     43.00110130
      2.65407224	     -0.04692864	     -0.00049048	     -0.18874788	     -0.05435964	      0.88257340	     -0.00087384	     -0.20721276	      0.00000000	      0.00000002	     43.43802098
      2.65540959	     -0.04670944	     -0.00048475	     -0.18852794	     -0.05435320	      0.88257793	     -0.00087464	     -0.20716150	      0.00000000	      0.00000002	     43.95884001
      2.65674693	     -0.04649647	     -0.00048115	     -0.18831415	     -0.05434687	      0.88258251	     -0.00087543	     -0.20711069	      0.00000000	      0.00000002	     44.53893215
      2.65780493	     -0.04633292	     -0.00047624	     -0.18814999	     -0.05434193	      0.88258616	     -0.00087604	     -0.20707086	      0.00000000	      0.00000002	     44.89485150
      2.65886292	     -0.04617457	     -0.00047344	     -0.18799095	     -0.05433706	      0.88258984	     -0.00087665	     -0.20703140	      0.00000000	      0.00000002	     45.30062414
      2.66022310	     -0.04597762	     -0.00046847	     -0.18779312	     -0.05433091	      0.88259460	     -0.00087740	     -0.20698126	      0.00000000	      0.00000002	     45.76103501
      2.66158329	     -0.04578834	     -0.00046556	     -0.18760288	     -0.05432487	      0.88259938	     -0.00087814	     -0.20693187	      0.00000000	      0.00000002	     46.28923725
      2.66258185	     -0.04565430	     -0.00046098	     -0.18746819	     -0.05432051	      0.88260289	     -0.00087868	     -0.20689613	      0.00000000	      0.00000002	     46.53825660
      2.66358042	     -0.04552535	     -0.00045826	     -0.18733852	     -0.05431622	      0.88260640	     -0.00087920	     -0.20686085	      0.00000000	      0.00000002	     46.85639114
      2.66502155	     -0.04534823	     -0.00045345	     -0.18716037	     -0.05431015	      0.88261145	     -0.00087994	     -0.20681085	      0.00000000	      0.00000002	     47.25384282
      2.66624384	     -0.04520649	     -0.00045079	     -0.18701770	     -0.05430511	      0.88261572	     -0.00088055	     -0.20676936	      0.00000000	      0.00000002	     47.62616582
      2.66746614	     -0.04507299	     -0.00044656	     -0.18688330	     -0.05430018	      0.88261996	     -0.00088114	     -0.20672879	      0.00000000	      0.00000002	     47.89131511
      2.66868843	     -0.04494761	     -0.00044478	     -0.18675694	     -0.05429535	      0.88262417	     -0.00088172	     -0.20668920	      0.00000000	      0.00000002	     48.24563143
      2.66991073	     -0.04482956	     -0.00044005	     -0.18663797	     -0.05429062	      0.88262833	     -0.00088229	     -0.20665063	      0.00000000	      0.00000002	     48.43800997
      2.67095105	     -0.04473512	     -0.00043882	     -0.18654267	     -0.05428668	      0.88263183	     -0.00088276	     -0.20661863	      0.00000000	      0.00000002	     48.70325683
      2.67199136	     -0.04464696	     -0.00043574	     -0.18645369	     -0.05428283	      0.88263528	     -0.00088322	     -0.20658741	      0.00000000	      0.00000002	     48.85925067
      2.67331616	     -0.04454450	     -0.00043331	     -0.18635013	     -0.05427802	      0.88263961	     -0.00088379	     -0.20654886	      0.00000000	      0.00000002	     49.10666211
      2.67464095	     -0.04445297	     -0.00042925	     -0.18625754	     -0.05427335	      0.88264385	     -0.00088434	     -0.20651175	      0.00000000	      0.00000002	     49.23975728
      2.67567949	     -0.04438848	     -0.00042844	     -0.18619215	     -0.05426978	      0.88264710	     -0.00088476	     -0.20648369	      0.00000000	      0.00000002	     49.43844762
      2.67671802	     -0.04433005	     -0.00042594	     -0.18613286	     -0.05426629	      0.88265029	     -0.00088517	     -0.20645657	      0.00000000	      0.00000002	     49.53765251
      2.67806816	     -0.04426179	     -0.00042415	     -0.18606343	     -0.05426187	      0.88265432	     -0.00088569	     -0.20642268	      0.00000000	      0.00000002	     49.73922900
      2.67941829	     -0.04420049	     -0.00042090	     -0.18600101	     -0.05425758	      0.88265823	     -0.00088619	     -0.20639036	      0.00000000	      0.00000002	     49.81792944
      2.68040968	     -0.04416132	     -0.00042105	     -0.18596095	     -0.05425452	      0.88266101	     -0.00088655	     -0.20636762	      0.00000000	      0.00000002	     49.97802903
      2.68140106	     -0.04412639	     -0.00041955	     -0.18592516	     -0.05425153	      0.88266371	     -0.00088690	     -0.20634573	      0.00000000	      0.00000002	     50.04166704
      2.68282717	     -0.04408267	     -0.00041827	     -0.18588020	     -0.05424735	      0.88266746	     -0.00088738	     -0.20631569	      0.00000000	      0.00000002	     50.19810241
      2.68404270	     -0.04405184	     -0.00041596	     -0.18584834	     -0.05424392	      0.88267052	     -0.00088778	     -0.20629141	      0.00000000	      0.00000002	     50.24334757
      2.68525823	     -0.04402652	     -0.00041543	     -0.18582195	     -0.05424059	      0.88267345	     -0.00088816	     -0.20626832	      0.00000000	      0.00000002	     50.39518099
      2.68647376	     -0.04400671	     -0.00041302	     -0.18580111	     -0.05423737	      0.88267625	     -0.00088853	     -0.20624640	      0.00000000	      0.00000002	     50.38652020
      2.68768929	     -0.04399223	     -0.00041361	     -0.18578553	     -0.05423425	      0.88267891	     -0.00088889	     -0.20622563	      0.00000000	      0.00000001	     50.58296850
      2.68872853	     -0.04398410	     -0.00041153	     -0.18577653	     -0.05423168	      0.88268108	     -0.00088918	     -0.20620877	      0.00000000	      0.00000001	     50.52949030
      2.68976776	     -0.04397966	     -0.00041147	     -0.18577117	     -0.05422918	      0.88268315	     -0.00088946	     -0.20619273	      0.00000000	      0.00000001	     50.62548115
      2.69108426	     -0.04397946	     -0.00041024	     -0.18576984	     -0.05422613	      0.88268563	     -0.00088981	     -0.20617355	      0.00000000	      0.00000001	     50.64489449
      2.69240076	     -0.04398526	     -0.00041099	     -0.18577447	     -0.05422321	      0.88268795	     -0.00089014	     -0.20615564	      0.00000000	      0.00000001	     50.80523613
      2.69344328	     -0.04399425	     -0.00040956	     -0.18578258	     -0.05422098	      0.88268968	     -0.00089039	     -0.20614235	      0.00000000	      0.00000001	     50.73438057
      2.69448580	     -0.04400707	     -0.00041000	     -0.18579448	     -0.05421884	      0.88269130	     -0.00089063	     -0.20612985	      0.00000000	      0.00000001	     50.80804808
      2.69582379	     -0.04402918	     -0.00040942	     -0.18581545	     -0.05421619	      0.88269324	     -0.00089093	     -0.20611496	      0.00000000	      0.00000001	     50.79281710
      2.69716178	     -0.04405742	     -0.00041095	     -0.18584250	     -0.05421368	      0.88269502	     -0.00089121	     -0.20610134	      0.00000000	      0.00000001	     50.94751155
      2.69816043	     -0.04408258	     -0.00040990	     -0.18586683	     -0.05421189	      0.88269625	     -0.00089141	     -0.20609201	      0.00000000	      0.00000001	     50.83098907
      2.69915909	     -0.04411107	     -0.00041064	     -0.18589446	     -0.05421016	      0.88269739	     -0.00089160	     -0.20608338	      0.00000000	      0.00000001	     50.87120114
      2.70056655	     -0.04415685	     -0.00041073	     -0.18593905	     -0.05420785	      0.88269886	     -0.00089186	     -0.20607240	      0.00000000	      0.00000001	     50.82905117
      2.70177968	     -0.04420144	     -0.00041211	     -0.18598259	     -0.05420597	      0.88270000	     -0.00089207	     -0.20606404	      0.00000000	      0.00000001	     50.88993899
      2.70299281	     -0.04425121	     -0.00041202	     -0.18603137	     -0.05420419	      0.88270102	     -0.00089227	     -0.20605668	      0.00000000	      0.00000001	     50.77753182
      2.70420594	     -0.04430555	     -0.00041426	     -0.18608467	     -0.05420251	      0.88270193	     -0.00089245	     -0.20605030	      0.00000000	      0.00000000	     50.86782324
      2.70541908	     -0.04436469	     -0.00041377	     -0.18614283	     -0.05420093	      0.88270272	     -0.00089263	     -0.20604491	      0.00000000	      0.00000000	     50.67727202
      2.70646223	     -0.04441922	     -0.00041607	     -0.18619648	     -0.05419965	      0.88270333	     -0.00089277	     -0.20604104	      0.00000000	      0.00000000	     50.74408540
      2.70750538	     -0.04447723	     -0.00041656	     -0.18625366	     -0.05419844	      0.88270385	     -0.00089290	     -0.20603789	      0.00000000	      0.00000000	     50.62643071
      2.70881790	     -0.04455498	     -0.00041861	     -0.18633034	     -0.05419702	      0.88270441	     -0.00089305	     -0.20603491	      0.00000000	      0.00000000	     50.60457263
      2.71013042	     -0.04463820	     -0.00041903	     -0.18641254	     -0.05419571	      0.88270486	     -0.00089319	     -0.20603303	      0.00000000	      0.00000000	     50.39527579
      2.71118272	     -0.04470876	     -0.00042158	     -0.18648224	     -0.05419474	      0.88270515	     -0.00089330	     -0.20603231	      0.00000000	      0.00000000	     50.41833136
      2.71223502	     -0.04478282	     -0.00042246	     -0.18655549	     -0.05419384	      0.88270536	     -0.00089339	     -0.20603227	      0.00000000	      0.00000000	     50.25492706
      2.71356556	     -0.04488119	     -0.00042500	     -0.18665283	     -0.05419279	      0.88270555	     -0.00089351	     -0.20603321	      0.00000000	      0.00000000	     50.18032406
      2.71489610	     -0.04498483	     -0.00042571	     -0.18675550	     -0.05419186	      0.88270564	     -0.00089360	     -0.20603522	      0.00000000	      0.00000000	     49.89029881
      2.71591264	     -0.04506736	     -0.00042855	     -0.18683725	     -0.05419122	      0.88270565	     -0.00089367	     -0.20603746	      0.00000000	     -0.00000000	     49.87815453
      2.71692919	     -0.04515283	     -0.00042973	     -0.18692199	     -0.05419063	      0.88270560	     -0.00089373	     -0.20604031	      0.00000000	     -0.00000000	     49.68031541
      2.71832024	     -0.04527555	     -0.00043287	     -0.18704368	     -0.05418993	      0.88270546	     -0.00089380	     -0.20604517	      0.00000000	     -0.00000000	     49.52094763
      2.71971130	     -0.04540389	     -0.00043419	     -0.18717108	     -0.05418934	      0.88270523	     -0.00089385	     -0.20605111	      0.00000000	     -0.00000000	     49.15000189
      2.72069569	     -0.04549796	     -0.00043709	     -0.18726444	     -0.05418898	      0.88270501	     -0.00089389	     -0.20605597	      0.00000000	     -0.00000000	     49.09991322
      2.72168009	     -0.04559458	     -0.00043826	     -0.18736042	     -0.05418867	      0.88270476	     -0.00089391	     -0.20606136	      0.00000000	     -0.00000000	     48.87046248
      2.72315043	     -0.04574350	     -0.00044101	     -0.18750837	     -0.05418831	      0.88270430	     -0.00089394	     -0.20607037	      0.00000000	     -0.00000000	     48.62328517
      2.72438768	     -0.04587292	     -0.00044236	     -0.18763702	     -0.05418809	      0.88270385	     -0.00089395	     -0.20607881	      0.00000000	     -0.00000000	     48.27732056
      2.72562493	     -0.04600607	     -0.00044547	     -0.18776937	     -0.05418794	      0.88270334	     -0.00089395	     -0.20608804	      0.00000000	     -0.00000000	     48.11646531
      2.72686219	     -0.04614279	     -0.00044640	     -0.18790538	     -0.05418786	      0.88270277	     -0.00089394	     -0.20609801	      0.00000000	     -0.00000000	     47.67600309
      2.72797178	     -0.04626819	     -0.00044961	     -0.18803010	     -0.05418785	      0.88270222	     -0.00089392	     -0.20610759	      0.00000000	     -0.00000000	     47.54021751
      2.72908137	     -0.04639547	     -0.00045046	     -0.18815679	     -0.05418789	      0.88270162	     -0.00089390	     -0.20611773	      0.00000000	     -0.00000000	     47.16280877
      2.73019096	     -0.04652563	     -0.00045251	     -0.18828633	     -0.05418799	      0.88270098	     -0.00089386	     -0.20612844	      0.00000000	     -0.00000000	     46.92272130
      2.73161906	     -0.04669679	     -0.00045420	     -0.18845676	     -0.05418818	      0.88270010	     -0.00089381	     -0.20614304	      0.00000000	     -0.00000000	     46.44204175
      2.73275897	     -0.04683615	     -0.00045759	     -0.18859550	     -0.05418840	      0.88269934	     -0.00089376	     -0.20615534	      0.00000000	     -0.00000000	     46.24168498
      2.73389888	     -0.04697758	     -0.00045935	     -0.18873638	     -0.05418866	      0.88269854	     -0.00089370	     -0.20616816	      0.00000000	     -0.00000000	     45.82066415
      2.73503879	     -0.04712176	     -0.00046288	     -0.18887998	     -0.05418896	      0.88269770	     -0.00089363	     -0.20618150	      0.00000000	     -0.00000001	     45.56049201
      2.73644681	     -0.04730350	     -0.00046668	     -0.18906104	     -0.05418940	      0.88269661	     -0.00089354	     -0.20619863	      0.00000000	     -0.00000001	     45.04580663
      2.73757908	     -0.04745107	     -0.00047178	     -0.18920805	     -0.05418979	      0.88269568	     -0.00089346	     -0.20621289	      0.00000000	     -0.00000001	     44.85093321
      2.73871136	     -0.04759975	     -0.00047546	     -0.18935621	     -0.05419022	      0.88269472	     -0.00089337	     -0.20622755	      0.00000000	     -0.00000001	     44.41511937
      2.73984364	     -0.04774934	     -0.00048070	     -0.18950527	     -0.05419069	      0.88269371	     -0.00089328	     -0.20624258	      0.00000000	     -0.00000001	     44.14403089
      2.74130223	     -0.04794296	     -0.00048663	     -0.18969827	     -0.05419134	      0.88269236	     -0.00089315	     -0.20626244	      0.00000000	     -0.00000001	     43.59380914
      2.74243840	     -0.04809406	     -0.00049340	     -0.18984885	     -0.05419189	      0.88269126	     -0.00089305	     -0.20627827	      0.00000000	     -0.00000001	     43.40862020
      2.74357457	     -0.04824515	     -0.00049892	     -0.18999947	     -0.05419246	      0.88269012	     -0.00089294	     -0.20629437	      0.00000000	     -0.00000001	     42.96093407
      2.74471074	     -0.04839592	     -0.00050602	     -0.19014974	     -0.05419305	      0.88268895	     -0.00089283	     -0.20631072	      0.00000000	     -0.00000001	     42.69804640
      2.74620163	     -0.04859278	     -0.00051467	     -0.19034602	     -0.05419387	      0.88268735	     -0.00089267	     -0.20633250	      0.00000000	     -0.00000001	     42.13016334
      2.74733689	     -0.04874164	     -0.00052341	     -0.19049439	     -0.05419452	      0.88268609	     -0.00089255	     -0.20634929	      0.00000000	     -0.00000001	     41.98123496
      2.74847215	     -0.04888928	     -0.00053095	     -0.19064161	     -0.05419519	      0.88268480	     -0.00089242	     -0.20636624	      0.00000000	     -0.00000001	     41.53831576
      2.74983571	     -0.04906450	     -0.00054203	     -0.19081628	     -0.05419601	      0.88268320	     -0.00089227	     -0.20638675	      0.00000000	     -0.00000001	     41.30511143
      2.75119927	     -0.04923691	     -0.00055142	     -0.19098823	     -0.05419686	      0.88268155	     -0.00089211	     -0.20640740	      0.00000000	     -0.00000001	     40.65179819
[truncated: 331,178 more chars]
