# Supplementary material for: A Neural Controller Model Considering the Vestibulospinal Tract in Human Postural Control
Source: Front Comput Neurosci. 2022 Feb 25;16:785099. doi: 10.3389/fncom.2022.785099 (PMC8913724; doi:10.3389/fncom.2022.785099)
Supplement: Supplementary file 8 [file Data_Sheet_3.zip › SimulationResults/VST-/2.564/opt_0/jiang_CoPpositon_pos.sto]

CoP
version=1
nRows=3901
nColumns=11
inDegrees=no

This file contains CoP trajectory (of origin) and orientations.

Units are S.I. units (seconds, meters, Newtons, ...)
Angles are in degrees.

endheader
time	cop-x	cop-z	cop-x-calcn-r	com-x	com-y	com-z	com-x-calcn-r	com-x-vel	com-y-vel	s_torques
      0.00042287	     -0.06091226	     -0.00031696	     -0.20285074	     -0.06082890	      0.88293412	     -0.00017323	     -0.21492593	     -0.00000000	     -0.00000000	    179.00996914
      0.00094277	     -0.06024317	     -0.00032467	     -0.20218176	     -0.06082890	      0.88293412	     -0.00017322	     -0.21491040	     -0.00000000	     -0.00000000	    173.45521617
      0.00157270	     -0.05968324	     -0.00033084	     -0.20162181	     -0.06082891	      0.88293412	     -0.00017320	     -0.21488253	     -0.00000000	      0.00000000	    121.22520597
      0.00238626	     -0.05927729	     -0.00033519	     -0.20121556	     -0.06082895	      0.88293416	     -0.00017315	     -0.21483994	     -0.00000000	      0.00000000	     76.72462713
      0.00350044	     -0.05911002	     -0.00033682	     -0.20104755	     -0.06082909	      0.88293430	     -0.00017307	     -0.21478164	     -0.00000000	      0.00000000	     52.00629248
      0.00530926	     -0.05930627	     -0.00033428	     -0.20124234	     -0.06082961	      0.88293475	     -0.00017289	     -0.21470615	     -0.00000000	      0.00000000	     35.07242141
      0.00681303	     -0.05958242	     -0.00033105	     -0.20151742	     -0.06083032	      0.88293528	     -0.00017272	     -0.21466468	     -0.00000000	      0.00000000	     25.24201078
      0.00831679	     -0.05981682	     -0.00032823	     -0.20175100	     -0.06083123	      0.88293590	     -0.00017253	     -0.21463756	     -0.00000000	      0.00000000	     16.93784295
      0.00982056	     -0.05999284	     -0.00032597	     -0.20192645	     -0.06083230	      0.88293654	     -0.00017233	     -0.21461913	      0.00000000	      0.00000000	     12.23714485
      0.01112798	     -0.06009618	     -0.00032429	     -0.20202946	     -0.06083334	      0.88293709	     -0.00017216	     -0.21460713	      0.00000000	      0.00000000	      9.36962832
      0.01243539	     -0.06017606	     -0.00032301	     -0.20210914	     -0.06083445	      0.88293760	     -0.00017198	     -0.21459718	      0.00000000	      0.00000000	      7.91002648
      0.01374281	     -0.06023240	     -0.00032178	     -0.20216541	     -0.06083562	      0.88293804	     -0.00017179	     -0.21458861	      0.00000000	      0.00000000	      7.32110028
      0.01553934	     -0.06029515	     -0.00032019	     -0.20222824	     -0.06083728	      0.88293852	     -0.00017154	     -0.21457863	      0.00000000	      0.00000000	      7.02131359
      0.01688429	     -0.06032768	     -0.00031848	     -0.20226096	     -0.06083854	      0.88293876	     -0.00017134	     -0.21457260	      0.00000000	      0.00000000	      7.68550639
      0.01822925	     -0.06035791	     -0.00031692	     -0.20229150	     -0.06083980	      0.88293889	     -0.00017114	     -0.21456777	      0.00000000	      0.00000000	      7.81871965
      0.01957421	     -0.06037741	     -0.00031559	     -0.20231141	     -0.06084105	      0.88293891	     -0.00017094	     -0.21456416	      0.00000000	     -0.00000000	      8.58113812
      0.02135623	     -0.06039496	     -0.00031361	     -0.20232970	     -0.06084265	      0.88293876	     -0.00017066	     -0.21456111	      0.00000000	     -0.00000000	      8.88543440
      0.02266835	     -0.06039614	     -0.00031217	     -0.20233153	     -0.06084377	      0.88293852	     -0.00017046	     -0.21456008	      0.00000000	     -0.00000000	     10.12847962
      0.02398046	     -0.06039571	     -0.00031093	     -0.20233186	     -0.06084483	      0.88293819	     -0.00017025	     -0.21455991	      0.00000000	     -0.00000000	     10.45144324
      0.02561427	     -0.06038419	     -0.00030941	     -0.20232141	     -0.06084605	      0.88293764	     -0.00016999	     -0.21456079	      0.00000000	     -0.00000000	     11.72321818
      0.02707671	     -0.06037237	     -0.00030833	     -0.20231065	     -0.06084703	      0.88293704	     -0.00016975	     -0.21456236	      0.00000000	     -0.00000000	     12.01505363
      0.02853915	     -0.06035070	     -0.00030713	     -0.20229014	     -0.06084789	      0.88293636	     -0.00016951	     -0.21456457	      0.00000000	     -0.00000000	     13.47295646
      0.03000159	     -0.06033262	     -0.00030634	     -0.20227329	     -0.06084861	      0.88293561	     -0.00016927	     -0.21456716	      0.00000000	     -0.00000000	     13.71215041
      0.03146403	     -0.06030480	     -0.00030528	     -0.20224676	     -0.06084920	      0.88293480	     -0.00016903	     -0.21457008	      0.00000000	     -0.00000000	     15.22167720
      0.03275885	     -0.06028637	     -0.00030478	     -0.20222951	     -0.06084960	      0.88293406	     -0.00016881	     -0.21457272	      0.00000000	     -0.00000000	     15.40534796
      0.03405368	     -0.06026234	     -0.00030405	     -0.20220670	     -0.06084988	      0.88293330	     -0.00016860	     -0.21457540	      0.00000000	     -0.00000000	     16.26689622
      0.03561851	     -0.06023753	     -0.00030348	     -0.20218339	     -0.06085006	      0.88293239	     -0.00016833	     -0.21457847	      0.00000000	     -0.00000000	     16.70838836
      0.03718334	     -0.06020844	     -0.00030265	     -0.20215583	     -0.06085005	      0.88293149	     -0.00016807	     -0.21458131	      0.00000000	     -0.00000000	     17.49902431
      0.03847361	     -0.06019140	     -0.00030239	     -0.20214005	     -0.06084991	      0.88293077	     -0.00016785	     -0.21458331	      0.00000000	     -0.00000000	     17.47508544
      0.03976387	     -0.06017028	     -0.00030182	     -0.20212019	     -0.06084965	      0.88293009	     -0.00016763	     -0.21458501	      0.00000000	     -0.00000000	     17.74221987
      0.04134829	     -0.06014979	     -0.00030144	     -0.20210125	     -0.06084916	      0.88292931	     -0.00016737	     -0.21458655	      0.00000000	     -0.00000000	     17.64177935
      0.04293272	     -0.06012567	     -0.00030076	     -0.20207865	     -0.06084848	      0.88292862	     -0.00016710	     -0.21458748	      0.00000000	     -0.00000000	     17.69500374
      0.04417151	     -0.06011468	     -0.00030084	     -0.20206884	     -0.06084783	      0.88292814	     -0.00016689	     -0.21458769	      0.00000000	     -0.00000000	     17.27856634
      0.04541030	     -0.06009949	     -0.00030055	     -0.20205480	     -0.06084707	      0.88292771	     -0.00016668	     -0.21458752	      0.00000000	     -0.00000000	     17.05387070
      0.04705791	     -0.06008374	     -0.00030054	     -0.20204056	     -0.06084591	      0.88292725	     -0.00016640	     -0.21458657	      0.00000000	     -0.00000000	     16.51369023
      0.04870553	     -0.06006299	     -0.00030014	     -0.20202129	     -0.06084456	      0.88292691	     -0.00016612	     -0.21458485	      0.00000000	     -0.00000000	     16.17567355
      0.04989728	     -0.06005449	     -0.00030060	     -0.20201382	     -0.06084347	      0.88292674	     -0.00016591	     -0.21458306	      0.00000000	     -0.00000000	     15.57549491
      0.05108903	     -0.06004065	     -0.00030067	     -0.20200099	     -0.06084230	      0.88292663	     -0.00016571	     -0.21458088	      0.00000000	     -0.00000000	     15.21779965
      0.05282130	     -0.06002242	     -0.00030106	     -0.20198419	     -0.06084045	      0.88292660	     -0.00016542	     -0.21457691	      0.00000000	      0.00000000	     14.55839320
      0.05428876	     -0.06000258	     -0.00030095	     -0.20196552	     -0.06083875	      0.88292667	     -0.00016517	     -0.21457289	      0.00000000	      0.00000000	     14.18940364
      0.05575623	     -0.05998669	     -0.00030147	     -0.20195077	     -0.06083693	      0.88292684	     -0.00016492	     -0.21456821	      0.00000000	      0.00000000	     13.55553254
      0.05722369	     -0.05996277	     -0.00030138	     -0.20192796	     -0.06083500	      0.88292711	     -0.00016466	     -0.21456300	      0.00000000	      0.00000000	     13.35349630
      0.05869116	     -0.05994633	     -0.00030245	     -0.20191257	     -0.06083296	      0.88292746	     -0.00016441	     -0.21455718	      0.00000000	      0.00000000	     12.66602817
      0.05993690	     -0.05992335	     -0.00030253	     -0.20189047	     -0.06083115	      0.88292782	     -0.00016420	     -0.21455189	      0.00000000	      0.00000000	     12.61467296
      0.06118265	     -0.05990562	     -0.00030347	     -0.20187358	     -0.06082927	      0.88292823	     -0.00016399	     -0.21454622	      0.00000000	      0.00000000	     12.22413030
      0.06277970	     -0.05987833	     -0.00030436	     -0.20184734	     -0.06082676	      0.88292883	     -0.00016371	     -0.21453854	      0.00000000	      0.00000000	     12.01551670
      0.06437675	     -0.05985545	     -0.00030601	     -0.20182546	     -0.06082414	      0.88292951	     -0.00016344	     -0.21453040	      0.00000000	      0.00000000	     11.48473936
      0.06562427	     -0.05983057	     -0.00030641	     -0.20180135	     -0.06082202	      0.88293009	     -0.00016322	     -0.21452383	      0.00000000	      0.00000000	     11.50607696
      0.06687178	     -0.05981082	     -0.00030747	     -0.20178234	     -0.06081984	      0.88293070	     -0.00016301	     -0.21451703	      0.00000000	      0.00000000	     11.19647948
      0.06849910	     -0.05978081	     -0.00030814	     -0.20175328	     -0.06081691	      0.88293154	     -0.00016272	     -0.21450794	      0.00000000	      0.00000000	     11.07579792
      0.07012643	     -0.05975646	     -0.00030945	     -0.20172984	     -0.06081389	      0.88293242	     -0.00016244	     -0.21449858	      0.00000000	      0.00000000	     10.60919110
      0.07131695	     -0.05973164	     -0.00030939	     -0.20170568	     -0.06081162	      0.88293308	     -0.00016223	     -0.21449168	      0.00000000	      0.00000000	     10.70107145
      0.07250748	     -0.05971267	     -0.00031000	     -0.20168736	     -0.06080931	      0.88293376	     -0.00016202	     -0.21448470	      0.00000000	      0.00000000	     10.49713326
      0.07422824	     -0.05968349	     -0.00031024	     -0.20165909	     -0.06080589	      0.88293476	     -0.00016171	     -0.21447459	      0.00000000	      0.00000000	     10.40717328
      0.07569143	     -0.05966309	     -0.00031073	     -0.20163945	     -0.06080291	      0.88293561	     -0.00016145	     -0.21446598	      0.00000000	      0.00000000	     10.16160267
      0.07715462	     -0.05963806	     -0.00031017	     -0.20161518	     -0.06079987	      0.88293646	     -0.00016118	     -0.21445743	      0.00000000	      0.00000000	     10.21055001
      0.07861780	     -0.05962107	     -0.00031044	     -0.20159892	     -0.06079677	      0.88293731	     -0.00016091	     -0.21444888	      0.00000000	      0.00000000	      9.93330226
      0.08008099	     -0.05959646	     -0.00030917	     -0.20157505	     -0.06079361	      0.88293815	     -0.00016064	     -0.21444047	      0.00000000	      0.00000000	     10.09113595
      0.08131087	     -0.05959553	     -0.00030926	     -0.20157472	     -0.06079091	      0.88293883	     -0.00016041	     -0.21443351	      0.00000000	      0.00000000	      9.77754019
      0.08254075	     -0.05964852	     -0.00030800	     -0.20162830	     -0.06078817	      0.88293950	     -0.00016018	     -0.21442776	      0.00000000	      0.00000000	      9.53180541
      0.08412859	     -0.05986959	     -0.00030575	     -0.20185010	     -0.06078458	      0.88294033	     -0.00015988	     -0.21442583	      0.00000000	      0.00000000	      9.20343428
      0.08571644	     -0.06024698	     -0.00030161	     -0.20222824	     -0.06078093	      0.88294108	     -0.00015959	     -0.21443489	      0.00000000	      0.00000000	     10.39336802
      0.08705733	     -0.06065656	     -0.00029854	     -0.20263850	     -0.06077779	      0.88294162	     -0.00015934	     -0.21445317	      0.00000000	      0.00000000	     11.54819188
      0.08839823	     -0.06109647	     -0.00029469	     -0.20307918	     -0.06077458	      0.88294202	     -0.00015909	     -0.21448145	      0.00000000	      0.00000000	     14.52408169
      0.08973912	     -0.06154543	     -0.00029181	     -0.20352899	     -0.06077129	      0.88294225	     -0.00015885	     -0.21451885	      0.00000000	      0.00000000	     17.33663371
      0.09149585	     -0.06211246	     -0.00028789	     -0.20409730	     -0.06076684	      0.88294222	     -0.00015854	     -0.21457966	      0.00000000	     -0.00000000	     22.22924618
      0.09303453	     -0.06258223	     -0.00028608	     -0.20456830	     -0.06076277	      0.88294184	     -0.00015828	     -0.21464168	      0.00000000	     -0.00000000	     24.63783448
      0.09457321	     -0.06300714	     -0.00028386	     -0.20499456	     -0.06075852	      0.88294106	     -0.00015803	     -0.21471006	      0.00000000	     -0.00000000	     28.17113693
      0.09611189	     -0.06339980	     -0.00028393	     -0.20538862	     -0.06075408	      0.88293987	     -0.00015779	     -0.21478310	      0.00000000	     -0.00000001	     27.42313762
      0.09765057	     -0.06373994	     -0.00028330	     -0.20573025	     -0.06074944	      0.88293824	     -0.00015757	     -0.21485961	      0.00000000	     -0.00000001	     28.11250907
      0.09918925	     -0.06404824	     -0.00028557	     -0.20604006	     -0.06074457	      0.88293615	     -0.00015735	     -0.21493825	      0.00000000	     -0.00000001	     23.92203839
      0.10072793	     -0.06430286	     -0.00028692	     -0.20629625	     -0.06073947	      0.88293361	     -0.00015715	     -0.21501815	      0.00000000	     -0.00000001	     21.78359886
      0.10226661	     -0.06452390	     -0.00029106	     -0.20651887	     -0.06073414	      0.88293063	     -0.00015695	     -0.21509813	      0.00000000	     -0.00000001	     16.05864198
      0.10380529	     -0.06469536	     -0.00029379	     -0.20669196	     -0.06072856	      0.88292723	     -0.00015677	     -0.21517755	      0.00000000	     -0.00000002	     12.87142207
      0.10534397	     -0.06483903	     -0.00029871	     -0.20683726	     -0.06072273	      0.88292344	     -0.00015661	     -0.21525546	      0.00000000	     -0.00000002	      8.20988322
      0.10688265	     -0.06493818	     -0.00030211	     -0.20693807	     -0.06071666	      0.88291930	     -0.00015645	     -0.21533155	      0.00000000	     -0.00000002	      6.07288285
      0.10842133	     -0.06502865	     -0.00030697	     -0.20703019	     -0.06071035	      0.88291486	     -0.00015630	     -0.21540541	      0.00000000	     -0.00000002	      4.14880241
      0.10996001	     -0.06509843	     -0.00031113	     -0.20710161	     -0.06070379	      0.88291017	     -0.00015617	     -0.21547691	      0.00000000	     -0.00000002	      3.93593726
      0.11149869	     -0.06516591	     -0.00031611	     -0.20717074	     -0.06069698	      0.88290528	     -0.00015604	     -0.21554571	      0.00000000	     -0.00000002	      4.56629417
      0.11303737	     -0.06523188	     -0.00031939	     -0.20723836	     -0.06068994	      0.88290025	     -0.00015592	     -0.21561192	      0.00000000	     -0.00000002	      5.62779320
      0.11457605	     -0.06529744	     -0.00032388	     -0.20730555	     -0.06068267	      0.88289513	     -0.00015581	     -0.21567539	      0.00000000	     -0.00000002	      7.32200459
      0.11611473	     -0.06537016	     -0.00032646	     -0.20737993	     -0.06067515	      0.88288998	     -0.00015571	     -0.21573637	      0.00000000	     -0.00000002	      8.36130646
      0.11765341	     -0.06545394	     -0.00032955	     -0.20746537	     -0.06066741	      0.88288484	     -0.00015562	     -0.21579469	      0.00000000	     -0.00000002	      9.68865042
      0.11919209	     -0.06553811	     -0.00033094	     -0.20755122	     -0.06065943	      0.88287976	     -0.00015553	     -0.21585027	      0.00000000	     -0.00000002	      9.90380138
      0.12073077	     -0.06563213	     -0.00033270	     -0.20764691	     -0.06065121	      0.88287478	     -0.00015545	     -0.21590292	      0.00000000	     -0.00000002	     10.20468309
      0.12226945	     -0.06572104	     -0.00033303	     -0.20773753	     -0.06064276	      0.88286991	     -0.00015537	     -0.21595267	      0.00000000	     -0.00000002	      9.46412237
      0.12380813	     -0.06581913	     -0.00033396	     -0.20783734	     -0.06063407	      0.88286520	     -0.00015530	     -0.21599954	      0.00000000	     -0.00000002	      8.84098375
      0.12566926	     -0.06593092	     -0.00033315	     -0.20795123	     -0.06062324	      0.88285975	     -0.00015522	     -0.21605259	      0.00000000	     -0.00000002	      7.18976381
      0.12705321	     -0.06602047	     -0.00033401	     -0.20804234	     -0.06061496	      0.88285587	     -0.00015517	     -0.21608939	      0.00000000	     -0.00000002	      6.52626633
      0.12843717	     -0.06610017	     -0.00033326	     -0.20812362	     -0.06060647	      0.88285217	     -0.00015513	     -0.21612411	      0.00000000	     -0.00000002	      5.41505181
      0.13026779	     -0.06620464	     -0.00033313	     -0.20823018	     -0.06059495	      0.88284754	     -0.00015508	     -0.21616686	      0.00000000	     -0.00000002	      4.40173207
      0.13190871	     -0.06628209	     -0.00033086	     -0.20830954	     -0.06058432	      0.88284367	     -0.00015504	     -0.21620234	      0.00000000	     -0.00000002	      3.50976327
      0.13354964	     -0.06636100	     -0.00033130	     -0.20839033	     -0.06057340	      0.88284006	     -0.00015502	     -0.21623526	      0.00000000	     -0.00000001	      3.03380360
      0.13501260	     -0.06641467	     -0.00032989	     -0.20844569	     -0.06056343	      0.88283706	     -0.00015500	     -0.21626282	      0.00000000	     -0.00000001	      2.69533549
      0.13647556	     -0.06647080	     -0.00033032	     -0.20850350	     -0.06055323	      0.88283428	     -0.00015499	     -0.21628867	      0.00000000	     -0.00000001	      2.49120865
      0.13793852	     -0.06651563	     -0.00032962	     -0.20855001	     -0.06054280	      0.88283170	     -0.00015499	     -0.21631304	      0.00000000	     -0.00000001	      2.44067331
      0.13984972	     -0.06657182	     -0.00033020	     -0.20860838	     -0.06052883	      0.88282864	     -0.00015501	     -0.21634280	      0.00000000	     -0.00000001	      2.33374934
      0.14135027	     -0.06660194	     -0.00032920	     -0.20864023	     -0.06051758	      0.88282647	     -0.00015503	     -0.21636478	      0.00000000	     -0.00000001	      2.49144186
      0.14285083	     -0.06663319	     -0.00033004	     -0.20867318	     -0.06050609	      0.88282450	     -0.00015506	     -0.21638551	      0.00000000	     -0.00000001	      2.39258870
      0.14435138	     -0.06665220	     -0.00033004	     -0.20869389	     -0.06049435	      0.88282272	     -0.00015510	     -0.21640515	      0.00000000	     -0.00000001	      2.47593298
      0.14623725	     -0.06667410	     -0.00033188	     -0.20871791	     -0.06047926	      0.88282073	     -0.00015517	     -0.21642819	      0.00000000	     -0.00000001	      2.28630692
      0.14772162	     -0.06667830	     -0.00033138	     -0.20872381	     -0.06046711	      0.88281934	     -0.00015523	     -0.21644517	      0.00000000	     -0.00000001	      2.39387673
      0.14920599	     -0.06668652	     -0.00033242	     -0.20873369	     -0.06045471	      0.88281810	     -0.00015531	     -0.21646105	      0.00000000	     -0.00000001	      2.18956308
      0.15069035	     -0.06668357	     -0.00033337	     -0.20873240	     -0.06044208	      0.88281699	     -0.00015539	     -0.21647600	      0.00000000	     -0.00000000	      2.15317583
      0.15265586	     -0.06668203	     -0.00033500	     -0.20873305	     -0.06042499	      0.88281571	     -0.00015552	     -0.21649439	      0.00000000	     -0.00000000	      1.92695996
      0.15414929	     -0.06667238	     -0.00033521	     -0.20872507	     -0.06041172	      0.88281487	     -0.00015562	     -0.21650746	      0.00000000	     -0.00000000	      1.95528476
      0.15564271	     -0.06666838	     -0.00033708	     -0.20872272	     -0.06039821	      0.88281412	     -0.00015574	     -0.21651959	      0.00000000	     -0.00000000	      1.82777739
      0.15713614	     -0.06665894	     -0.00033776	     -0.20871494	     -0.06038446	      0.88281346	     -0.00015587	     -0.21653085	      0.00000000	     -0.00000000	      1.81602933
      0.15911708	     -0.06665222	     -0.00033815	     -0.20871043	     -0.06036585	      0.88281268	     -0.00015605	     -0.21654432	      0.00000000	     -0.00000000	      1.76492802
      0.16059691	     -0.06663667	     -0.00033711	     -0.20869654	     -0.06035167	      0.88281216	     -0.00015619	     -0.21655339	      0.00000000	     -0.00000000	      1.77667799
      0.16207674	     -0.06663129	     -0.00033799	     -0.20869280	     -0.06033725	      0.88281168	     -0.00015635	     -0.21656161	      0.00000000	     -0.00000000	      1.76983832
      0.16388216	     -0.06661991	     -0.00033788	     -0.20868344	     -0.06031934	      0.88281113	     -0.00015655	     -0.21657070	      0.00000000	     -0.00000000	      1.79019085
      0.16550065	     -0.06661653	     -0.00033949	     -0.20868183	     -0.06030298	      0.88281066	     -0.00015675	     -0.21657781	      0.00000000	     -0.00000000	      1.83062292
      0.16711914	     -0.06660050	     -0.00033898	     -0.20866761	     -0.06028633	      0.88281019	     -0.00015695	     -0.21658393	      0.00000000	     -0.00000000	      1.84224140
      0.16873763	     -0.06658667	     -0.00034071	     -0.20865556	     -0.06026940	      0.88280971	     -0.00015717	     -0.21658867	      0.00000000	     -0.00000000	      1.92994145
      0.17035612	     -0.06654890	     -0.00033980	     -0.20861961	     -0.06025219	      0.88280920	     -0.00015740	     -0.21659180	      0.00000000	     -0.00000000	      1.95939383
      0.17197461	     -0.06649140	     -0.00034106	     -0.20856391	     -0.06023468	      0.88280867	     -0.00015763	     -0.21659239	      0.00000000	     -0.00000000	      2.18183352
      0.17359310	     -0.06635736	     -0.00033924	     -0.20843173	     -0.06021689	      0.88280809	     -0.00015788	     -0.21658898	      0.00000000	     -0.00000000	      2.35680416
      0.17521159	     -0.06614271	     -0.00034043	     -0.20821889	     -0.06019881	      0.88280749	     -0.00015814	     -0.21657873	      0.00000000	     -0.00000000	      2.88662154
      0.17683008	     -0.06581615	     -0.00033907	     -0.20789415	     -0.06018044	      0.88280686	     -0.00015841	     -0.21655925	      0.00000000	     -0.00000000	      3.09093303
      0.17824672	     -0.06547145	     -0.00034135	     -0.20755090	     -0.06016415	      0.88280631	     -0.00015865	     -0.21653303	      0.00000000	     -0.00000000	      3.66195577
      0.17966336	     -0.06506825	     -0.00034240	     -0.20714908	     -0.06014766	      0.88280579	     -0.00015891	     -0.21649797	      0.00000000	     -0.00000000	      3.90722225
      0.18141171	     -0.06452869	     -0.00034575	     -0.20661100	     -0.06012707	      0.88280522	     -0.00015923	     -0.21644273	      0.00000000	     -0.00000000	      4.55870415
      0.18316006	     -0.06394891	     -0.00034761	     -0.20603251	     -0.06010624	      0.88280479	     -0.00015955	     -0.21637553	      0.00000000	     -0.00000000	      4.68985134
      0.18444717	     -0.06352278	     -0.00035359	     -0.20560709	     -0.06009078	      0.88280458	     -0.00015980	     -0.21631929	      0.00000000	     -0.00000000	      5.46605242
      0.18573427	     -0.06309039	     -0.00035763	     -0.20517533	     -0.06007522	      0.88280450	     -0.00016006	     -0.21625825	      0.00000000	     -0.00000000	      5.74234494
      0.18758561	     -0.06247920	     -0.00036264	     -0.20456485	     -0.06005272	      0.88280462	     -0.00016044	     -0.21616349	      0.00000000	      0.00000000	      6.42605735
      0.18911307	     -0.06198641	     -0.00036520	     -0.20407251	     -0.06003406	      0.88280497	     -0.00016075	     -0.21608059	      0.00000000	      0.00000000	      6.55007213
      0.19064052	     -0.06151543	     -0.00036862	     -0.20360184	     -0.06001534	      0.88280556	     -0.00016108	     -0.21599445	      0.00000000	      0.00000000	      7.12204546
      0.19216797	     -0.06105533	     -0.00036982	     -0.20314197	     -0.05999657	      0.88280640	     -0.00016141	     -0.21590594	      0.00000000	      0.00000000	      6.92297194
      0.19369542	     -0.06062426	     -0.00037349	     -0.20271098	     -0.05997778	      0.88280751	     -0.00016175	     -0.21581564	      0.00000000	      0.00000001	      7.51183226
      0.19495665	     -0.06027066	     -0.00037461	     -0.20235745	     -0.05996224	      0.88280862	     -0.00016203	     -0.21574025	      0.00000000	      0.00000001	      7.16505401
      0.19621788	     -0.05993919	     -0.00037818	     -0.20202594	     -0.05994670	      0.88280990	     -0.00016232	     -0.21566442	      0.00000000	      0.00000001	      7.34222484
      0.19787179	     -0.05952013	     -0.00038143	     -0.20160682	     -0.05992632	      0.88281183	     -0.00016270	     -0.21556503	      0.00000000	      0.00000001	      7.30287536
      0.19952571	     -0.05913370	     -0.00038532	     -0.20122029	     -0.05990593	      0.88281403	     -0.00016309	     -0.21546616	      0.00000000	      0.00000001	      7.74967501
      0.20070454	     -0.05886299	     -0.00038544	     -0.20094955	     -0.05989140	      0.88281576	     -0.00016337	     -0.21539626	      0.00000000	      0.00000001	      7.71327318
      0.20188337	     -0.05860772	     -0.00038731	     -0.20069423	     -0.05987687	      0.88281761	     -0.00016365	     -0.21532683	      0.00000000	      0.00000001	      8.06590709
      0.20364043	     -0.05823847	     -0.00038901	     -0.20032493	     -0.05985522	      0.88282055	     -0.00016408	     -0.21522437	      0.00000000	      0.00000001	      8.65603381
      0.20507355	     -0.05795520	     -0.00039146	     -0.20004162	     -0.05983755	      0.88282311	     -0.00016444	     -0.21514177	      0.00000000	      0.00000001	      9.38880425
      0.20650667	     -0.05767978	     -0.00039225	     -0.19976621	     -0.05981988	      0.88282578	     -0.00016480	     -0.21506023	      0.00000000	      0.00000001	     10.14899833
      0.20793980	     -0.05742449	     -0.00039456	     -0.19951092	     -0.05980219	      0.88282855	     -0.00016517	     -0.21497974	      0.00000000	      0.00000001	     11.08194471
      0.20937292	     -0.05717073	     -0.00039455	     -0.19925724	     -0.05978450	      0.88283140	     -0.00016554	     -0.21490045	      0.00000000	      0.00000001	     12.07378779
      0.21065423	     -0.05695865	     -0.00039682	     -0.19904519	     -0.05976867	      0.88283399	     -0.00016587	     -0.21483048	      0.00000000	      0.00000001	     12.96319242
      0.21193555	     -0.05674436	     -0.00039747	     -0.19883099	     -0.05975282	      0.88283662	     -0.00016621	     -0.21476141	      0.00000000	      0.00000001	     13.91930681
      0.21321686	     -0.05653849	     -0.00039930	     -0.19862520	     -0.05973695	      0.88283927	     -0.00016655	     -0.21469315	      0.00000000	      0.00000001	     14.80650151
      0.21487860	     -0.05627387	     -0.00039989	     -0.19836073	     -0.05971634	      0.88284271	     -0.00016699	     -0.21460585	      0.00000000	      0.00000001	     16.00089406
      0.21615640	     -0.05607875	     -0.00040169	     -0.19816570	     -0.05970048	      0.88284536	     -0.00016734	     -0.21453952	      0.00000000	      0.00000001	     16.73959290
      0.21743421	     -0.05587950	     -0.00040198	     -0.19796658	     -0.05968459	      0.88284799	     -0.00016769	     -0.21447384	      0.00000000	      0.00000001	     17.56607291
      0.21871201	     -0.05568479	     -0.00040336	     -0.19777197	     -0.05966869	      0.88285059	     -0.00016803	     -0.21440868	      0.00000000	      0.00000001	     18.24471377
      0.22038870	     -0.05542749	     -0.00040438	     -0.19751481	     -0.05964779	      0.88285396	     -0.00016849	     -0.21432394	      0.00000000	      0.00000001	     19.16835041
      0.22162382	     -0.05524511	     -0.00040672	     -0.19733248	     -0.05963238	      0.88285640	     -0.00016884	     -0.21426197	      0.00000000	      0.00000001	     19.62364513
      0.22285894	     -0.05505834	     -0.00040741	     -0.19714579	     -0.05961695	      0.88285880	     -0.00016918	     -0.21420040	      0.00000000	      0.00000001	     20.17202600
      0.22439878	     -0.05482903	     -0.00041012	     -0.19691650	     -0.05959771	      0.88286172	     -0.00016961	     -0.21412415	      0.00000000	      0.00000001	     20.66327479
      0.22574377	     -0.05462680	     -0.00041066	     -0.19671431	     -0.05958088	      0.88286420	     -0.00016998	     -0.21405810	      0.00000000	      0.00000001	     21.15669205
      0.22708875	     -0.05443172	     -0.00041270	     -0.19651921	     -0.05956405	      0.88286661	     -0.00017036	     -0.21399243	      0.00000000	      0.00000001	     21.45268549
      0.22843373	     -0.05422911	     -0.00041318	     -0.19631659	     -0.05954722	      0.88286896	     -0.00017074	     -0.21392718	      0.00000000	      0.00000001	     21.89726960
      0.22977872	     -0.05403448	     -0.00041570	     -0.19612186	     -0.05953039	      0.88287123	     -0.00017112	     -0.21386232	      0.00000000	      0.00000001	     22.11059740
      0.23112370	     -0.05383529	     -0.00041622	     -0.19592259	     -0.05951356	      0.88287343	     -0.00017150	     -0.21379796	      0.00000000	      0.00000001	     22.48550152
      0.23246868	     -0.05364760	     -0.00041864	     -0.19573474	     -0.05949675	      0.88287555	     -0.00017188	     -0.21373400	      0.00000000	      0.00000001	     22.64783112
      0.23381366	     -0.05345161	     -0.00041847	     -0.19553860	     -0.05947995	      0.88287760	     -0.00017226	     -0.21367048	      0.00000000	      0.00000001	     23.04685684
      0.23498360	     -0.05329131	     -0.00042057	     -0.19537810	     -0.05946535	      0.88287932	     -0.00017259	     -0.21361547	      0.00000000	      0.00000001	     23.17554255
      0.23615355	     -0.05312705	     -0.00042132	     -0.19521364	     -0.05945078	      0.88288098	     -0.00017292	     -0.21356076	      0.00000000	      0.00000001	     23.44126442
      0.23761633	     -0.05292848	     -0.00042350	     -0.19501476	     -0.05943258	      0.88288299	     -0.00017334	     -0.21349270	      0.00000000	      0.00000001	     23.67679807
      0.23907912	     -0.05272910	     -0.00042426	     -0.19481505	     -0.05941443	      0.88288491	     -0.00017375	     -0.21342509	      0.00000000	      0.00000001	     24.03514396
      0.24022543	     -0.05257903	     -0.00042670	     -0.19466464	     -0.05940024	      0.88288636	     -0.00017408	     -0.21337241	      0.00000000	      0.00000001	     24.15007055
      0.24137174	     -0.05242862	     -0.00042757	     -0.19451391	     -0.05938608	      0.88288776	     -0.00017440	     -0.21332014	      0.00000000	      0.00000001	     24.34677477
      0.24286890	     -0.05224048	     -0.00042933	     -0.19432529	     -0.05936765	      0.88288952	     -0.00017483	     -0.21325251	      0.00000000	      0.00000001	     24.55942669
      0.24436606	     -0.05204988	     -0.00042975	     -0.19413421	     -0.05934928	      0.88289121	     -0.00017525	     -0.21318564	      0.00000000	      0.00000001	     24.95800798
      0.24542953	     -0.05192350	     -0.00043161	     -0.19400741	     -0.05933627	      0.88289237	     -0.00017555	     -0.21313853	      0.00000000	      0.00000001	     25.04694755
      0.24649300	     -0.05179372	     -0.00043243	     -0.19387723	     -0.05932331	      0.88289350	     -0.00017584	     -0.21309178	      0.00000000	      0.00000001	     25.28031295
      0.24809851	     -0.05160288	     -0.00043409	     -0.19368574	     -0.05930382	      0.88289514	     -0.00017629	     -0.21302176	      0.00000000	      0.00000001	     25.56542878
      0.24942374	     -0.05144515	     -0.00043488	     -0.19352743	     -0.05928781	      0.88289645	     -0.00017666	     -0.21296447	      0.00000000	      0.00000001	     25.88241481
      0.25074897	     -0.05129600	     -0.00043665	     -0.19337767	     -0.05927188	      0.88289773	     -0.00017703	     -0.21290762	      0.00000000	      0.00000001	     26.05043948
      0.25207421	     -0.05114655	     -0.00043731	     -0.19322760	     -0.05925602	      0.88289897	     -0.00017739	     -0.21285133	      0.00000000	      0.00000001	     26.39799674
      0.25325902	     -0.05102572	     -0.00043905	     -0.19310616	     -0.05924192	      0.88290005	     -0.00017771	     -0.21280150	      0.00000000	      0.00000001	     26.48383772
      0.25444383	     -0.05090815	     -0.00043997	     -0.19298798	     -0.05922788	      0.88290110	     -0.00017803	     -0.21275230	      0.00000000	      0.00000001	     26.72540403
      0.25562865	     -0.05080437	     -0.00044136	     -0.19288356	     -0.05921391	      0.88290214	     -0.00017835	     -0.21270386	      0.00000000	      0.00000001	     26.81735334
      0.25711633	     -0.05068528	     -0.00044176	     -0.19276366	     -0.05919648	      0.88290341	     -0.00017875	     -0.21264439	      0.00000000	      0.00000001	     27.06491291
      0.25829677	     -0.05060312	     -0.00044213	     -0.19268085	     -0.05918273	      0.88290440	     -0.00017906	     -0.21259838	      0.00000000	      0.00000001	     27.05747712
      0.25947720	     -0.05052847	     -0.00044265	     -0.19260553	     -0.05916906	      0.88290536	     -0.00017937	     -0.21255368	      0.00000000	      0.00000001	     27.19938495
      0.26065764	     -0.05046987	     -0.00044352	     -0.19254623	     -0.05915547	      0.88290631	     -0.00017968	     -0.21251044	      0.00000000	      0.00000001	     27.20848464
      0.26217184	     -0.05040761	     -0.00044431	     -0.19248307	     -0.05913815	      0.88290749	     -0.00018006	     -0.21245721	      0.00000000	      0.00000001	     27.39799258
      0.26332649	     -0.05037601	     -0.00044508	     -0.19245078	     -0.05912504	      0.88290837	     -0.00018036	     -0.21241832	      0.00000000	      0.00000001	     27.29360738
      0.26448114	     -0.05035114	     -0.00044553	     -0.19242522	     -0.05911200	      0.88290921	     -0.00018064	     -0.21238094	      0.00000000	      0.00000000	     27.38205936
      0.26588145	     -0.05033877	     -0.00044604	     -0.19241200	     -0.05909630	      0.88291020	     -0.00018099	     -0.21233765	      0.00000000	      0.00000000	     27.25022950
      0.26713877	     -0.05033776	     -0.00044635	     -0.19241025	     -0.05908229	      0.88291105	     -0.00018129	     -0.21230074	      0.00000000	      0.00000000	     27.32823160
      0.26839609	     -0.05035412	     -0.00044656	     -0.19242587	     -0.05906838	      0.88291186	     -0.00018159	     -0.21226570	      0.00000000	      0.00000000	     27.06096100
      0.26965341	     -0.05037852	     -0.00044680	     -0.19244952	     -0.05905456	      0.88291261	     -0.00018189	     -0.21223259	      0.00000000	      0.00000000	     27.09190960
      0.27091073	     -0.05041994	     -0.00044672	     -0.19249021	     -0.05904083	      0.88291331	     -0.00018218	     -0.21220139	      0.00000000	      0.00000000	     26.71813007
      0.27216805	     -0.05046801	     -0.00044689	     -0.19253756	     -0.05902719	      0.88291395	     -0.00018246	     -0.21217216	      0.00000000	      0.00000000	     26.70900452
      0.27342537	     -0.05053115	     -0.00044627	     -0.19260000	     -0.05901364	      0.88291453	     -0.00018274	     -0.21214481	      0.00000000	      0.00000000	     26.24278620
      0.27468269	     -0.05059761	     -0.00044596	     -0.19266577	     -0.05900017	      0.88291504	     -0.00018302	     -0.21211935	      0.00000000	      0.00000000	     26.21523861
      0.27594001	     -0.05067605	     -0.00044462	     -0.19274355	     -0.05898680	      0.88291548	     -0.00018329	     -0.21209562	      0.00000000	      0.00000000	     25.67938373
      0.27719733	     -0.05075520	     -0.00044425	     -0.19282203	     -0.05897350	      0.88291583	     -0.00018355	     -0.21207358	      0.00000000	      0.00000000	     25.64329158
      0.27845465	     -0.05084452	     -0.00044273	     -0.19291073	     -0.05896029	      0.88291611	     -0.00018380	     -0.21205307	      0.00000000	      0.00000000	     25.05341906
      0.27971198	     -0.05093280	     -0.00044247	     -0.19299837	     -0.05894717	      0.88291630	     -0.00018405	     -0.21203402	      0.00000000	      0.00000000	     25.00975738
      0.28083783	     -0.05101894	     -0.00044095	     -0.19308397	     -0.05893548	      0.88291641	     -0.00018427	     -0.21201809	      0.00000000	      0.00000000	     24.48200682
      0.28196368	     -0.05110484	     -0.00044027	     -0.19316932	     -0.05892385	      0.88291644	     -0.00018448	     -0.21200317	      0.00000000	     -0.00000000	     24.27486416
      0.28334853	     -0.05121524	     -0.00043869	     -0.19327910	     -0.05890964	      0.88291638	     -0.00018474	     -0.21198611	      0.00000000	     -0.00000000	     23.79611113
      0.28473338	     -0.05132619	     -0.00043788	     -0.19338941	     -0.05889551	      0.88291622	     -0.00018498	     -0.21197037	      0.00000000	     -0.00000000	     23.59178083
      0.28589705	     -0.05142297	     -0.00043532	     -0.19348572	     -0.05888371	      0.88291601	     -0.00018518	     -0.21195810	      0.00000000	     -0.00000000	     23.07788276
      0.28706072	     -0.05151988	     -0.00043389	     -0.19358214	     -0.05887198	      0.88291572	     -0.00018537	     -0.21194667	      0.00000000	     -0.00000000	     22.85439882
      0.28822438	     -0.05161928	     -0.00043239	     -0.19368107	     -0.05886030	      0.88291537	     -0.00018555	     -0.21193603	      0.00000000	     -0.00000000	     22.47061814
      0.28980763	     -0.05175474	     -0.00043130	     -0.19381588	     -0.05884450	      0.88291478	     -0.00018579	     -0.21192274	      0.00000000	     -0.00000000	     22.15054704
      0.29099467	     -0.05185852	     -0.00042943	     -0.19391921	     -0.05883273	      0.88291426	     -0.00018595	     -0.21191357	      0.00000000	     -0.00000000	     21.68414021
      0.29218172	     -0.05196125	     -0.00042865	     -0.19402149	     -0.05882101	      0.88291368	     -0.00018611	     -0.21190504	      0.00000000	     -0.00000000	     21.46929699
      0.29336876	     -0.05206521	     -0.00042713	     -0.19412502	     -0.05880935	      0.88291304	     -0.00018626	     -0.21189709	      0.00000000	     -0.00000000	     21.10280106
      0.29493935	     -0.05220178	     -0.00042612	     -0.19426103	     -0.05879401	      0.88291211	     -0.00018644	     -0.21188739	      0.00000000	     -0.00000000	     20.83313985
      0.29611363	     -0.05230503	     -0.00042420	     -0.19436390	     -0.05878260	      0.88291136	     -0.00018656	     -0.21188067	      0.00000000	     -0.00000000	     20.39943821
      0.29728790	     -0.05240682	     -0.00042350	     -0.19446529	     -0.05877124	      0.88291057	     -0.00018668	     -0.21187438	      0.00000000	     -0.00000000	     20.20448849
      0.29872447	     -0.05253179	     -0.00042154	     -0.19458983	     -0.05875741	      0.88290954	     -0.00018681	     -0.21186718	      0.00000000	     -0.00000001	     19.77707501
      0.30001351	     -0.05264202	     -0.00042107	     -0.19469965	     -0.05874505	      0.88290857	     -0.00018691	     -0.21186115	      0.00000000	     -0.00000001	     19.62769082
      0.30130256	     -0.05275264	     -0.00041892	     -0.19480993	     -0.05873276	      0.88290756	     -0.00018699	     -0.21185546	      0.00000000	     -0.00000001	     19.19877484
      0.30259160	     -0.05286070	     -0.00041846	     -0.19491761	     -0.05872051	      0.88290652	     -0.00018707	     -0.21185008	      0.00000000	     -0.00000001	     19.08322513
      0.30388065	     -0.05296870	     -0.00041592	     -0.19502530	     -0.05870832	      0.88290546	     -0.00018713	     -0.21184493	      0.00000000	     -0.00000001	     18.64836480
      0.30516969	     -0.05307348	     -0.00041542	     -0.19512975	     -0.05869618	      0.88290437	     -0.00018718	     -0.21183999	      0.00000000	     -0.00000001	     18.56488331
      0.30645873	     -0.05317712	     -0.00041273	     -0.19523312	     -0.05868408	      0.88290327	     -0.00018722	     -0.21183520	      0.00000000	     -0.00000001	     18.12907571
      0.30774778	     -0.05327749	     -0.00041240	     -0.19533318	     -0.05867203	      0.88290215	     -0.00018724	     -0.21183055	      0.00000000	     -0.00000001	     18.07602098
      0.30903682	     -0.05337688	     -0.00040948	     -0.19543233	     -0.05866002	      0.88290103	     -0.00018725	     -0.21182600	      0.00000000	     -0.00000001	     17.63345090
      0.31032587	     -0.05347214	     -0.00040905	     -0.19552731	     -0.05864805	      0.88289991	     -0.00018725	     -0.21182151	      0.00000000	     -0.00000001	     17.61367199
      0.31161491	     -0.05356582	     -0.00040583	     -0.19562078	     -0.05863613	      0.88289879	     -0.00018723	     -0.21181704	      0.00000000	     -0.00000001	     17.16343003
      0.31290396	     -0.05365499	     -0.00040523	     -0.19570970	     -0.05862424	      0.88289768	     -0.00018720	     -0.21181258	      0.00000000	     -0.00000001	     17.17464188
      0.31419300	     -0.05374210	     -0.00040173	     -0.19579664	     -0.05861240	      0.88289659	     -0.00018715	     -0.21180808	      0.00000000	     -0.00000001	     16.71748897
      0.31548204	     -0.05382443	     -0.00040096	     -0.19587874	     -0.05860059	      0.88289551	     -0.00018708	     -0.21180354	      0.00000000	     -0.00000001	     16.75914929
      0.31677109	     -0.05390433	     -0.00039724	     -0.19595849	     -0.05858881	      0.88289445	     -0.00018700	     -0.21179893	      0.00000000	     -0.00000001	     16.29729744
      0.31806013	     -0.05397933	     -0.00039630	     -0.19603328	     -0.05857707	      0.88289341	     -0.00018691	     -0.21179424	      0.00000000	     -0.00000001	     16.36628678
      0.31934918	     -0.05405156	     -0.00039246	     -0.19610538	     -0.05856537	      0.88289241	     -0.00018680	     -0.21178946	      0.00000000	     -0.00000001	     15.90435104
      0.32063822	     -0.05411882	     -0.00039136	     -0.19617244	     -0.05855370	      0.88289143	     -0.00018667	     -0.21178459	      0.00000000	     -0.00000001	     15.99433344
      0.32192727	     -0.05418309	     -0.00038744	     -0.19623659	     -0.05854206	      0.88289049	     -0.00018653	     -0.21177961	      0.00000000	     -0.00000000	     15.53852197
      0.32321631	     -0.05424251	     -0.00038619	     -0.19629584	     -0.05853046	      0.88288959	     -0.00018637	     -0.21177453	      0.00000000	     -0.00000000	     15.64173027
      0.32450535	     -0.05429887	     -0.00038229	     -0.19635208	     -0.05851888	      0.88288874	     -0.00018620	     -0.21176935	      0.00000000	     -0.00000000	     15.19859347
      0.32579440	     -0.05435056	     -0.00038094	     -0.19640361	     -0.05850734	      0.88288793	     -0.00018601	     -0.21176408	      0.00000000	     -0.00000000	     15.30539508
      0.32708344	     -0.05439916	     -0.00037712	     -0.19645209	     -0.05849584	      0.88288716	     -0.00018581	     -0.21175871	      0.00000000	     -0.00000000	     14.88089481
      0.32837249	     -0.05444322	     -0.00037567	     -0.19649599	     -0.05848436	      0.88288645	     -0.00018559	     -0.21175325	      0.00000000	     -0.00000000	     14.98357445
      0.32966153	     -0.05448424	     -0.00037195	     -0.19653689	     -0.05847292	      0.88288578	     -0.00018535	     -0.21174771	      0.00000000	     -0.00000000	     14.58268202
      0.33095058	     -0.05452116	     -0.00037044	     -0.19657365	     -0.05846151	      0.88288517	     -0.00018510	     -0.21174210	      0.00000000	     -0.00000000	     14.67308491
      0.33223962	     -0.05455547	     -0.00036690	     -0.19660784	     -0.05845013	      0.88288462	     -0.00018483	     -0.21173643	      0.00000000	     -0.00000000	     14.29880726
      0.33352866	     -0.05458681	     -0.00036544	     -0.19663902	     -0.05843878	      0.88288412	     -0.00018455	     -0.21173072	      0.00000000	     -0.00000000	     14.37078130
      0.33481771	     -0.05461659	     -0.00036222	     -0.19666867	     -0.05842747	      0.88288368	     -0.00018425	     -0.21172500	      0.00000000	     -0.00000000	     14.02535742
      0.33610675	     -0.05464451	     -0.00036086	     -0.19669642	     -0.05841619	      0.88288330	     -0.00018393	     -0.21171932	      0.00000000	     -0.00000000	     14.07660677
      0.33739580	     -0.05467259	     -0.00035796	     -0.19672436	     -0.05840494	      0.88288298	     -0.00018360	     -0.21171373	      0.00000000	     -0.00000000	     13.75918286
      0.33868484	     -0.05470154	     -0.00035679	     -0.19675314	     -0.05839372	      0.88288272	     -0.00018326	     -0.21170832	      0.00000000	     -0.00000000	     13.78712297
      0.33997389	     -0.05473289	     -0.00035431	     -0.19678434	     -0.05838254	      0.88288251	     -0.00018289	     -0.21170318	      0.00000000	     -0.00000000	     13.49928376
      0.34126293	     -0.05476666	     -0.00035333	     -0.19681792	     -0.05837139	      0.88288237	     -0.00018251	     -0.21169844	      0.00000000	     -0.00000000	     13.51078356
      0.34255197	     -0.05480305	     -0.00035110	     -0.19685416	     -0.05836027	      0.88288227	     -0.00018212	     -0.21169418	      0.00000000	     -0.00000000	     13.25484665
      0.34384102	     -0.05484150	     -0.00034996	     -0.19689244	     -0.05834918	      0.88288223	     -0.00018171	     -0.21169046	      0.00000000	     -0.00000000	     13.25202923
      0.34513006	     -0.05488133	     -0.00034747	     -0.19693212	     -0.05833813	      0.88288225	     -0.00018128	     -0.21168732	      0.00000000	      0.00000000	     13.02248413
      0.34668442	     -0.05492929	     -0.00034560	     -0.19697990	     -0.05832484	      0.88288232	     -0.00018073	     -0.21168430	      0.00000000	      0.00000000	     13.10053431
      0.34784073	     -0.05496486	     -0.00034200	     -0.19701539	     -0.05831499	      0.88288242	     -0.00018032	     -0.21168257	      0.00000000	      0.00000000	     12.76654775
      0.34899703	     -0.05499942	     -0.00033963	     -0.19704985	     -0.05830516	      0.88288256	     -0.00017988	     -0.21168126	      0.00000000	      0.00000000	     12.76102974
      0.35052535	     -0.05504420	     -0.00033499	     -0.19709454	     -0.05829221	      0.88288278	     -0.00017929	     -0.21168012	      0.00000000	      0.00000000	     12.52462831
      0.35205366	     -0.05508589	     -0.00033194	     -0.19713611	     -0.05827930	      0.88288305	     -0.00017867	     -0.21167959	      0.00000000	      0.00000000	     12.68761384
      0.35313641	     -0.05511352	     -0.00032730	     -0.19716372	     -0.05827018	      0.88288326	     -0.00017822	     -0.21167951	      0.00000000	      0.00000000	     12.32785369
      0.35421916	     -0.05513894	     -0.00032418	     -0.19718909	     -0.05826108	      0.88288349	     -0.00017775	     -0.21167965	      0.00000000	      0.00000000	     12.30025563
      0.35586970	     -0.05517343	     -0.00031840	     -0.19722354	     -0.05824725	      0.88288388	     -0.00017703	     -0.21168016	      0.00000000	      0.00000000	     12.10063243
      0.35724863	     -0.05519887	     -0.00031454	     -0.19724892	     -0.05823573	      0.88288422	     -0.00017640	     -0.21168079	      0.00000000	      0.00000000	     12.11536601
      0.35862755	     -0.05522083	     -0.00030925	     -0.19727087	     -0.05822423	      0.88288458	     -0.00017575	     -0.21168157	      0.00000000	      0.00000000	     11.84881969
      0.36000648	     -0.05523968	     -0.00030638	     -0.19728965	     -0.05821277	      0.88288496	     -0.00017509	     -0.21168247	      0.00000000	      0.00000000	     11.96917905
      0.36121406	     -0.05525445	     -0.00030170	     -0.19730443	     -0.05820276	      0.88288530	     -0.00017449	     -0.21168333	      0.00000000	      0.00000000	     11.68773963
      0.36242165	     -0.05526757	     -0.00029913	     -0.19731749	     -0.05819277	      0.88288564	     -0.00017389	     -0.21168424	      0.00000000	      0.00000000	     11.71854596
      0.36362924	     -0.05527921	     -0.00029576	     -0.19732911	     -0.05818281	      0.88288598	     -0.00017327	     -0.21168519	      0.00000000	      0.00000000	     11.59390821
      0.36527572	     -0.05529047	     -0.00029270	     -0.19734029	     -0.05816925	      0.88288646	     -0.00017241	     -0.21168648	      0.00000000	      0.00000000	     11.62695484
      0.36651479	     -0.05529483	     -0.00028902	     -0.19734464	     -0.05815908	      0.88288682	     -0.00017174	     -0.21168736	      0.00000000	      0.00000000	     11.45169910
      0.36775386	     -0.05529518	     -0.00028693	     -0.19734494	     -0.05814893	      0.88288718	     -0.00017107	     -0.21168809	      0.00000000	      0.00000000	     11.50010326
      0.36899293	     -0.05529216	     -0.00028380	     -0.19734189	     -0.05813881	      0.88288753	     -0.00017038	     -0.21168862	      0.00000000	      0.00000000	     11.41747458
      0.37060507	     -0.05528460	     -0.00028152	     -0.19733426	     -0.05812567	      0.88288799	     -0.00016947	     -0.21168896	      0.00000000	      0.00000000	     11.49453257
      0.37181843	     -0.05527603	     -0.00027844	     -0.19732567	     -0.05811580	      0.88288833	     -0.00016878	     -0.21168895	      0.00000000	      0.00000000	     11.37219418
      0.37303179	     -0.05526488	     -0.00027725	     -0.19731445	     -0.05810596	      0.88288867	     -0.00016807	     -0.21168869	      0.00000000	      0.00000000	     11.43360241
      0.37451727	     -0.05524866	     -0.00027464	     -0.19729818	     -0.05809395	      0.88288908	     -0.00016720	     -0.21168804	      0.00000000	      0.00000000	     11.37418035
      0.37584709	     -0.05523215	     -0.00027426	     -0.19728156	     -0.05808322	      0.88288945	     -0.00016640	     -0.21168715	      0.00000000	      0.00000000	     11.48138262
      0.37717690	     -0.05521436	     -0.00027204	     -0.19726372	     -0.05807253	      0.88288981	     -0.00016559	     -0.21168601	      0.00000000	      0.00000000	     11.40154118
      0.37850671	     -0.05519526	     -0.00027240	     -0.19724449	     -0.05806186	      0.88289017	     -0.00016477	     -0.21168465	      0.00000000	      0.00000000	     11.52717630
      0.37983652	     -0.05517495	     -0.00027055	     -0.19722411	     -0.05805123	      0.88289053	     -0.00016394	     -0.21168309	      0.00000000	      0.00000000	     11.45119688
      0.38116633	     -0.05515330	     -0.00027190	     -0.19720230	     -0.05804062	      0.88289089	     -0.00016310	     -0.21168136	      0.00000000	      0.00000000	     11.60636657
      0.38249615	     -0.05512844	     -0.00027054	     -0.19717735	     -0.05803005	      0.88289125	     -0.00016225	     -0.21167945	      0.00000000	      0.00000000	     11.53745417
      0.38382596	     -0.05509869	     -0.00027256	     -0.19714742	     -0.05801951	      0.88289161	     -0.00016139	     -0.21167731	      0.00000000	      0.00000000	     11.72729352
      0.38499552	     -0.05506755	     -0.00027146	     -0.19711620	     -0.05801027	      0.88289193	     -0.00016063	     -0.21167515	      0.00000000	      0.00000000	     11.67421260
      0.38616509	     -0.05503111	     -0.00027228	     -0.19707962	     -0.05800106	      0.88289225	     -0.00015986	     -0.21167266	      0.00000000	      0.00000000	     11.78098323
      0.38762176	     -0.05497812	     -0.00027185	     -0.19702649	     -0.05798962	      0.88289266	     -0.00015889	     -0.21166900	      0.00000000	      0.00000000	     11.82601912
      0.38907843	     -0.05491742	     -0.00027322	     -0.19696559	     -0.05797823	      0.88289308	     -0.00015792	     -0.21166464	      0.00000000	      0.00000000	     12.00983719
      0.39025656	     -0.05486368	     -0.00027226	     -0.19691174	     -0.05796906	      0.88289343	     -0.00015712	     -0.21166057	      0.00000000	      0.00000000	     11.99672310
      0.39143470	     -0.05480640	     -0.00027318	     -0.19685429	     -0.05795991	      0.88289380	     -0.00015632	     -0.21165603	      0.00000000	      0.00000000	     12.11615783
      0.39290357	     -0.05473091	     -0.00027289	     -0.19677860	     -0.05794856	      0.88289428	     -0.00015531	     -0.21164973	      0.00000000	      0.00000000	     12.17717673
      0.39437244	     -0.05465178	     -0.00027466	     -0.19669921	     -0.05793727	      0.88289478	     -0.00015430	     -0.21164277	      0.00000000	      0.00000000	     12.38691948
      0.39548857	     -0.05458875	     -0.00027368	     -0.19663602	     -0.05792873	      0.88289519	     -0.00015353	     -0.21163708	      0.00000000	      0.00000000	     12.38463709
      0.39660470	     -0.05452239	     -0.00027442	     -0.19656946	     -0.05792022	      0.88289561	     -0.00015276	     -0.21163103	      0.00000000	      0.00000000	     12.51120529
      0.39814998	     -0.05442503	     -0.00027418	     -0.19647182	     -0.05790851	      0.88289624	     -0.00015168	     -0.21162202	      0.00000000	      0.00000000	     12.63337154
      0.39969526	     -0.05432384	     -0.00027586	     -0.19637028	     -0.05789687	      0.88289692	     -0.00015060	     -0.21161226	      0.00000000	      0.00000000	     12.87845576
      0.40075067	     -0.05425380	     -0.00027469	     -0.19630006	     -0.05788897	      0.88289742	     -0.00014986	     -0.21160521	      0.00000000	      0.00000000	     12.89695081
      0.40180608	     -0.05418362	     -0.00027537	     -0.19622963	     -0.05788111	      0.88289794	     -0.00014912	     -0.21159790	      0.00000000	      0.00000000	     13.02282957
      0.40346654	     -0.05407336	     -0.00027593	     -0.19611897	     -0.05786882	      0.88289881	     -0.00014795	     -0.21158592	      0.00000000	      0.00000000	     13.19658384
      0.40481130	     -0.05398429	     -0.00027762	     -0.19602953	     -0.05785894	      0.88289957	     -0.00014701	     -0.21157588	      0.00000000	      0.00000000	     13.38263255
      0.40615606	     -0.05389474	     -0.00027769	     -0.19593964	     -0.05784914	      0.88290038	     -0.00014607	     -0.21156556	      0.00000000	      0.00000000	     13.52107296
      0.40750082	     -0.05380468	     -0.00028003	     -0.19584916	     -0.05783940	      0.88290124	     -0.00014513	     -0.21155497	      0.00000000	      0.00000000	     13.73644475
      0.40870444	     -0.05372275	     -0.00027914	     -0.19576693	     -0.05783075	      0.88290205	     -0.00014429	     -0.21154526	      0.00000000	      0.00000000	     13.86116263
      0.40990807	     -0.05364147	     -0.00028031	     -0.19568527	     -0.05782217	      0.88290290	     -0.00014346	     -0.21153537	      0.00000000	      0.00000000	     14.03940606
      0.41111169	     -0.05356043	     -0.00028018	     -0.19560389	     -0.05781364	      0.88290379	     -0.00014263	     -0.21152531	      0.00000000	      0.00000001	     14.19853222
      0.41262107	     -0.05345915	     -0.00028234	     -0.19550209	     -0.05780305	      0.88290496	     -0.00014159	     -0.21151245	      0.00000000	      0.00000001	     14.43915016
      0.41382749	     -0.05337847	     -0.00028260	     -0.19542103	     -0.05779465	      0.88290594	     -0.00014077	     -0.21150197	      0.00000000	      0.00000001	     14.60492342
      0.41503390	     -0.05329736	     -0.00028470	     -0.19533948	     -0.05778632	      0.88290695	     -0.00013995	     -0.21149129	      0.00000000	      0.00000001	     14.79441226
      0.41624032	     -0.05321587	     -0.00028547	     -0.19525758	     -0.05777806	      0.88290800	     -0.00013914	     -0.21148040	      0.00000000	      0.00000001	     14.98238437
      0.41776193	     -0.05311305	     -0.00028789	     -0.19515419	     -0.05776774	      0.88290938	     -0.00013813	     -0.21146633	      0.00000000	      0.00000001	     15.22403794
      0.41894518	     -0.05303257	     -0.00028781	     -0.19507331	     -0.05775980	      0.88291048	     -0.00013736	     -0.21145512	      0.00000000	      0.00000001	     15.41639729
      0.42012843	     -0.05295187	     -0.00028943	     -0.19499216	     -0.05775192	      0.88291161	     -0.00013658	     -0.21144365	      0.00000000	      0.00000001	     15.59783646
      0.42131168	     -0.05287140	     -0.00028997	     -0.19491125	     -0.05774411	      0.88291277	     -0.00013582	     -0.21143192	      0.00000000	      0.00000001	     15.79666219
      0.42289433	     -0.05276362	     -0.00029212	     -0.19480284	     -0.05773379	      0.88291436	     -0.00013482	     -0.21141583	      0.00000000	      0.00000001	     16.04707663
      0.42406250	     -0.05268323	     -0.00029195	     -0.19472201	     -0.05772625	      0.88291556	     -0.00013409	     -0.21140365	      0.00000000	      0.00000001	     16.25803922
      0.42523067	     -0.05260167	     -0.00029325	     -0.19463998	     -0.05771878	      0.88291678	     -0.00013336	     -0.21139118	      0.00000000	      0.00000001	     16.43472359
      0.42666747	     -0.05249953	     -0.00029307	     -0.19453729	     -0.05770970	      0.88291830	     -0.00013249	     -0.21137540	      0.00000000	      0.00000001	     16.69902228
      0.42793774	     -0.05240843	     -0.00029470	     -0.19444564	     -0.05770176	      0.88291966	     -0.00013173	     -0.21136101	      0.00000000	      0.00000001	     16.88365309
      0.42920802	     -0.05231618	     -0.00029422	     -0.19435289	     -0.05769391	      0.88292103	     -0.00013099	     -0.21134620	      0.00000000	      0.00000001	     17.13939523
      0.43047830	     -0.05222255	     -0.00029598	     -0.19425869	     -0.05768615	      0.88292242	     -0.00013025	     -0.21133096	      0.00000000	      0.00000001	     17.31719141
      0.43174858	     -0.05212780	     -0.00029531	     -0.19416342	     -0.05767848	      0.88292381	     -0.00012953	     -0.21131527	      0.00000000	      0.00000001	     17.58022900
      0.43301886	     -0.05203274	     -0.00029724	     -0.19406777	     -0.05767091	      0.88292520	     -0.00012883	     -0.21129912	      0.00000000	      0.00000001	     17.74485040
      0.43428913	     -0.05193753	     -0.00029659	     -0.19397201	     -0.05766343	      0.88292660	     -0.00012814	     -0.21128254	      0.00000000	      0.00000001	     18.01814182
      0.43555941	     -0.05184334	     -0.00029891	     -0.19387719	     -0.05765604	      0.88292800	     -0.00012747	     -0.21126556	      0.00000000	      0.00000001	     18.16267529
      0.43682969	     -0.05175010	     -0.00029822	     -0.19378338	     -0.05764875	      0.88292940	     -0.00012681	     -0.21124823	     -0.00000000	      0.00000001	     18.44020408
      0.43809997	     -0.05165778	     -0.00030075	     -0.19369040	     -0.05764155	      0.88293079	     -0.00012616	     -0.21123056	     -0.00000000	      0.00000001	     18.56014789
      0.43937024	     -0.05156689	     -0.00029978	     -0.19359892	     -0.05763446	      0.88293217	     -0.00012553	     -0.21121262	     -0.00000000	      0.00000001	     18.84770108
      0.44048988	     -0.05148863	     -0.00030201	     -0.19352006	     -0.05762829	      0.88293339	     -0.00012499	     -0.21119660	     -0.00000000	      0.00000001	     18.93311193
      0.44160951	     -0.05141203	     -0.00030225	     -0.19344290	     -0.05762220	      0.88293459	     -0.00012447	     -0.21118044	     -0.00000000	      0.00000001	     19.12978181
      0.44300421	     -0.05131870	     -0.00030397	     -0.19334882	     -0.05761472	      0.88293608	     -0.00012383	     -0.21116015	     -0.00000000	      0.00000001	     19.30066637
      0.44439892	     -0.05122764	     -0.00030372	     -0.19325704	     -0.05760737	      0.88293755	     -0.00012321	     -0.21113973	     -0.00000000	      0.00000001	     19.56752262
      0.44553095	     -0.05115577	     -0.00030566	     -0.19318452	     -0.05760150	      0.88293873	     -0.00012272	     -0.21112308	     -0.00000000	      0.00000001	     19.64509966
      0.44666299	     -0.05108596	     -0.00030566	     -0.19311411	     -0.05759571	      0.88293990	     -0.00012225	     -0.21110639	     -0.00000000	      0.00000001	     19.82166028
      0.44806814	     -0.05100255	     -0.00030707	     -0.19302991	     -0.05758865	      0.88294133	     -0.00012168	     -0.21108567	     -0.00000000	      0.00000001	     19.96382912
      0.44947330	     -0.05092247	     -0.00030639	     -0.19294907	     -0.05758171	      0.88294273	     -0.00012113	     -0.21106502	     -0.00000000	      0.00000001	     20.21570937
      0.45055399	     -0.05086379	     -0.00030831	     -0.19288974	     -0.05757647	      0.88294379	     -0.00012072	     -0.21104920	     -0.00000000	      0.00000001	     20.25829600
      0.45163469	     -0.05080803	     -0.00030842	     -0.19283337	     -0.05757131	      0.88294483	     -0.00012033	     -0.21103349	     -0.00000000	      0.00000001	     20.39543441
      0.45310605	     -0.05073686	     -0.00030971	     -0.19276133	     -0.05756442	      0.88294621	     -0.00011981	     -0.21101233	     -0.00000000	      0.00000001	     20.51997372
      0.45457740	     -0.05067082	     -0.00030880	     -0.19269447	     -0.05755767	      0.88294756	     -0.00011932	     -0.21099150	     -0.00000000	      0.00000001	     20.73761341
      0.45561125	     -0.05062752	     -0.00031047	     -0.19265053	     -0.05755303	      0.88294848	     -0.00011898	     -0.21097708	     -0.00000000	      0.00000001	     20.74871431
      0.45664510	     -0.05058665	     -0.00031025	     -0.19260906	     -0.05754845	      0.88294938	     -0.00011866	     -0.21096287	     -0.00000000	      0.00000001	     20.84695154
      0.45820779	     -0.05052976	     -0.00031066	     -0.19255124	     -0.05754169	      0.88295070	     -0.00011820	     -0.21094178	     -0.00000000	      0.00000001	     20.94966431
      0.45950606	     -0.05048708	     -0.00030986	     -0.19250782	     -0.05753620	      0.88295175	     -0.00011784	     -0.21092467	     -0.00000000	      0.00000001	     21.07332684
      0.46080433	     -0.05044893	     -0.00031089	     -0.19246886	     -0.05753083	      0.88295276	     -0.00011750	     -0.21090796	     -0.00000000	      0.00000001	     21.13047068
      0.46210261	     -0.05041501	     -0.00030947	     -0.19243421	     -0.05752558	      0.88295373	     -0.00011717	     -0.21089167	     -0.00000000	      0.00000000	     21.25285023
      0.46326830	     -0.05038761	     -0.00031045	     -0.19240608	     -0.05752097	      0.88295457	     -0.00011690	     -0.21087742	     -0.00000000	      0.00000000	     21.27706981
      0.46443399	     -0.05036324	     -0.00030920	     -0.19238104	     -0.05751646	      0.88295537	     -0.00011664	     -0.21086353	     -0.00000000	      0.00000000	     21.35452459
      0.46559968	     -0.05034133	     -0.00030913	     -0.19235843	     -0.05751205	      0.88295613	     -0.00011640	     -0.21084998	     -0.00000000	      0.00000000	     21.39681563
      0.46707198	     -0.05031689	     -0.00030735	     -0.19233316	     -0.05750662	      0.88295703	     -0.00011612	     -0.21083335	     -0.00000000	      0.00000000	     21.48806228
      0.46825480	     -0.05029980	     -0.00030756	     -0.19231535	     -0.05750237	      0.88295771	     -0.00011592	     -0.21082037	     -0.00000000	      0.00000000	     21.51472553
      0.46943762	     -0.05028518	     -0.00030570	     -0.19230007	     -0.05749822	      0.88295835	     -0.00011573	     -0.21080771	     -0.00000000	      0.00000000	     21.56547928
      0.47062044	     -0.05027393	     -0.00030506	     -0.19228813	     -0.05749417	      0.88295894	     -0.00011555	     -0.21079540	     -0.00000000	      0.00000000	     21.58648949
      0.47208276	     -0.05026555	     -0.00030259	     -0.19227893	     -0.05748930	      0.88295962	     -0.00011537	     -0.21078068	     -0.00000000	      0.00000000	     21.63218610
      0.47324799	     -0.05026312	     -0.00030247	     -0.19227581	     -0.05748553	      0.88296010	     -0.00011524	     -0.21076940	     -0.00000000	      0.00000000	     21.63874864
      0.47441322	     -0.05026393	     -0.00030051	     -0.19227598	     -0.05748185	      0.88296055	     -0.00011512	     -0.21075853	     -0.00000000	      0.00000000	     21.66245062
      0.47557845	     -0.05026754	     -0.00029974	     -0.19227892	     -0.05747828	      0.88296095	     -0.00011503	     -0.21074807	     -0.00000000	      0.00000000	     21.67828419
      0.47709857	     -0.05027584	     -0.00029717	     -0.19228639	     -0.05747375	      0.88296139	     -0.00011493	     -0.21073503	     -0.00000000	      0.00000000	     21.70826228
      0.47825755	     -0.05028464	     -0.00029687	     -0.19229452	     -0.05747041	      0.88296168	     -0.00011487	     -0.21072552	     -0.00000000	      0.00000000	     21.71663930
      0.47941653	     -0.05029541	     -0.00029475	     -0.19230468	     -0.05746716	      0.88296193	     -0.00011484	     -0.21071637	     -0.00000000	      0.00000000	     21.72499605
      0.48080808	     -0.05031091	     -0.00029377	     -0.19231940	     -0.05746338	      0.88296216	     -0.00011481	     -0.21070583	     -0.00000000	      0.00000000	     21.74126538
      0.48219962	     -0.05032898	     -0.00029033	     -0.19233677	     -0.05745973	      0.88296232	     -0.00011482	     -0.21069576	     -0.00000000	      0.00000000	     21.75244357
      0.48325166	     -0.05034433	     -0.00029030	     -0.19235153	     -0.05745706	      0.88296240	     -0.00011484	     -0.21068844	     -0.00000000	      0.00000000	     21.74531878
      0.48430369	     -0.05036102	     -0.00028836	     -0.19236768	     -0.05745446	      0.88296244	     -0.00011487	     -0.21068137	     -0.00000000	      0.00000000	     21.73868346
      0.48581345	     -0.05038722	     -0.00028656	     -0.19239310	     -0.05745086	      0.88296243	     -0.00011494	     -0.21067163	     -0.00000000	     -0.00000000	     21.74067676
      0.48711908	     -0.05041187	     -0.00028376	     -0.19241711	     -0.05744787	      0.88296237	     -0.00011503	     -0.21066357	     -0.00000000	     -0.00000000	     21.72537202
      0.48842472	     -0.05043836	     -0.00028281	     -0.19244292	     -0.05744498	      0.88296224	     -0.00011514	     -0.21065584	     -0.00000000	     -0.00000000	     21.73568266
      0.48973036	     -0.05046647	     -0.00027928	     -0.19247043	     -0.05744221	      0.88296206	     -0.00011527	     -0.21064842	     -0.00000000	     -0.00000000	     21.70406286
      0.49087331	     -0.05049239	     -0.00027872	     -0.19249576	     -0.05743987	      0.88296186	     -0.00011541	     -0.21064216	     -0.00000000	     -0.00000000	     21.70905222
      0.49201626	     -0.05051939	     -0.00027611	     -0.19252224	     -0.05743761	      0.88296162	     -0.00011556	     -0.21063613	     -0.00000000	     -0.00000000	     21.67755030
      0.49315922	     -0.05054742	     -0.00027460	     -0.19254972	     -0.05743543	      0.88296134	     -0.00011573	     -0.21063029	     -0.00000000	     -0.00000000	     21.67124179
      0.49473832	     -0.05058765	     -0.00027092	     -0.19258925	     -0.05743254	      0.88296088	     -0.00011600	     -0.21062255	     -0.00000000	     -0.00000000	     21.63338601
      0.49591382	     -0.05061880	     -0.00026971	     -0.19261985	     -0.05743049	      0.88296050	     -0.00011622	     -0.21061701	     -0.00000000	     -0.00000000	     21.63873634
      0.49708933	     -0.05065093	     -0.00026677	     -0.19265148	     -0.05742853	      0.88296007	     -0.00011646	     -0.21061165	     -0.00000000	     -0.00000000	     21.59380780
      0.49826484	     -0.05068411	     -0.00026497	     -0.19268414	     -0.05742664	      0.88295961	     -0.00011671	     -0.21060647	     -0.00000000	     -0.00000000	     21.58361116
      0.49981151	     -0.05072921	     -0.00026113	     -0.19272861	     -0.05742427	      0.88295895	     -0.00011708	     -0.21059992	     -0.00000000	     -0.00000000	     21.52581560
      0.50096581	     -0.05076385	     -0.00025998	     -0.19276274	     -0.05742260	      0.88295842	     -0.00011737	     -0.21059521	     -0.00000000	     -0.00000000	     21.53368545
      0.50212011	     -0.05079923	     -0.00025714	     -0.19279766	     -0.05742099	      0.88295786	     -0.00011768	     -0.21059066	     -0.00000000	     -0.00000000	     21.47845470
      0.50353991	     -0.05084405	     -0.00025534	     -0.19284189	     -0.05741912	      0.88295712	     -0.00011809	     -0.21058525	     -0.00000000	     -0.00000000	     21.47538092
      0.50481028	     -0.05088495	     -0.00025196	     -0.19288232	     -0.05741753	      0.88295643	     -0.00011848	     -0.21058058	     -0.00000000	     -0.00000000	     21.39289467
      0.50608064	     -0.05092679	     -0.00025083	     -0.19292363	     -0.05741603	      0.88295570	     -0.00011889	     -0.21057607	     -0.00000000	     -0.00000000	     21.40825840
      0.50735100	     -0.05096951	     -0.00024731	     -0.19296590	     -0.05741461	      0.88295494	     -0.00011932	     -0.21057171	     -0.00000000	     -0.00000000	     21.30804934
      0.50862137	     -0.05101321	     -0.00024645	     -0.19300910	     -0.05741327	      0.88295414	     -0.00011978	     -0.21056749	     -0.00000000	     -0.00000000	     21.33458525
      0.50989173	     -0.05105771	     -0.00024280	     -0.19305317	     -0.05741201	      0.88295332	     -0.00012025	     -0.21056343	     -0.00000000	     -0.00000000	     21.21398874
      0.51116209	     -0.05110315	     -0.00024217	     -0.19309811	     -0.05741083	      0.88295247	     -0.00012074	     -0.21055950	     -0.00000000	     -0.00000000	     21.25183857
      0.51243246	     -0.05114932	     -0.00023835	     -0.19314389	     -0.05740972	      0.88295160	     -0.00012126	     -0.21055571	     -0.00000000	     -0.00000000	     21.10877306
      0.51370282	     -0.05119642	     -0.00023853	     -0.19319050	     -0.05740869	      0.88295070	     -0.00012179	     -0.21055206	     -0.00000000	     -0.00000000	     21.16019837
      0.51483459	     -0.05123896	     -0.00023567	     -0.19323269	     -0.05740783	      0.88294988	     -0.00012229	     -0.21054892	     -0.00000000	     -0.00000001	     21.01627843
      0.51596637	     -0.05128204	     -0.00023477	     -0.19327537	     -0.05740702	      0.88294904	     -0.00012280	     -0.21054588	     -0.00000000	     -0.00000001	     21.00298580
      0.51735814	     -0.05133578	     -0.00023175	     -0.19332869	     -0.05740611	      0.88294798	     -0.00012345	     -0.21054230	     -0.00000000	     -0.00000001	     20.89757742
      0.51874990	     -0.05139154	     -0.00023071	     -0.19338398	     -0.05740528	      0.88294690	     -0.00012412	     -0.21053893	     -0.00000001	     -0.00000001	     20.91018892
      0.51991068	     -0.05143890	     -0.00022768	     -0.19343103	     -0.05740465	      0.88294597	     -0.00012470	     -0.21053627	     -0.00000001	     -0.00000001	     20.76455316
      0.52107146	     -0.05148710	     -0.00022662	     -0.19347887	     -0.05740407	      0.88294504	     -0.00012530	     -0.21053376	     -0.00000001	     -0.00000001	     20.74915723
      0.52246595	     -0.05154578	     -0.00022380	     -0.19353718	     -0.05740344	      0.88294389	     -0.00012603	     -0.21053091	     -0.00000001	     -0.00000001	     20.62600747
      0.52386043	     -0.05160553	     -0.00022316	     -0.19359650	     -0.05740289	      0.88294272	     -0.00012679	     -0.21052824	     -0.00000001	     -0.00000001	     20.65581774
      0.52498636	     -0.05165430	     -0.00022030	     -0.19364500	     -0.05740249	      0.88294176	     -0.00012742	     -0.21052622	     -0.00000001	     -0.00000001	     20.48696653
      0.52611229	     -0.05170368	     -0.00021939	     -0.19369407	     -0.05740214	      0.88294079	     -0.00012807	     -0.21052430	     -0.00000001	     -0.00000001	     20.46313050
      0.52755659	     -0.05176787	     -0.00021693	     -0.19375791	     -0.05740175	      0.88293952	     -0.00012891	     -0.21052201	     -0.00000001	     -0.00000001	     20.33050877
      0.52900088	     -0.05183305	     -0.00021657	     -0.19382270	     -0.05740143	      0.88293823	     -0.00012978	     -0.21051989	     -0.00000001	     -0.00000001	     20.36310437
      0.53010102	     -0.05188305	     -0.00021401	     -0.19387247	     -0.05740123	      0.88293724	     -0.00013046	     -0.21051839	     -0.00000001	     -0.00000001	     20.17480603
      0.53120117	     -0.05193353	     -0.00021319	     -0.19392269	     -0.05740107	      0.88293623	     -0.00013115	     -0.21051698	     -0.00000001	     -0.00000001	     20.14221975
      0.53270195	     -0.05200293	     -0.00021092	     -0.19399176	     -0.05740090	      0.88293483	     -0.00013212	     -0.21051522	     -0.00000001	     -0.00000001	     19.99903747
      0.53420274	     -0.05207284	     -0.00021070	     -0.19406132	     -0.05740080	      0.88293342	     -0.00013310	     -0.21051362	     -0.00000001	     -0.00000001	     20.04628004
      0.53526114	     -0.05212227	     -0.00020824	     -0.19411057	     -0.05740077	      0.88293240	     -0.00013381	     -0.21051259	     -0.00000001	     -0.00000001	     19.83576687
      0.53631954	     -0.05217184	     -0.00020757	     -0.19415992	     -0.05740077	      0.88293138	     -0.00013453	     -0.21051163	     -0.00000001	     -0.00000001	     19.79901690
      0.53791354	     -0.05224659	     -0.00020570	     -0.19423438	     -0.05740081	      0.88292982	     -0.00013564	     -0.21051032	     -0.00000001	     -0.00000001	     19.65623044
      0.53924706	     -0.05230931	     -0.00020534	     -0.19429684	     -0.05740090	      0.88292850	     -0.00013658	     -0.21050933	     -0.00000001	     -0.00000001	     19.64179946
      0.54058058	     -0.05237156	     -0.00020340	     -0.19435888	     -0.05740102	      0.88292715	     -0.00013754	     -0.21050844	     -0.00000001	     -0.00000001	     19.45837105
      0.54191410	     -0.05243401	     -0.00020398	     -0.19442107	     -0.05740118	      0.88292580	     -0.00013852	     -0.21050766	     -0.00000001	     -0.00000001	     19.50411488
      0.54310686	     -0.05248983	     -0.00020216	     -0.19447673	     -0.05740136	      0.88292457	     -0.00013940	     -0.21050705	     -0.00000001	     -0.00000001	     19.29582412
      0.54429962	     -0.05254554	     -0.00020245	     -0.19453222	     -0.05740156	      0.88292333	     -0.00014030	     -0.21050651	     -0.00000001	     -0.00000001	     19.29685616
      0.54549238	     -0.05260092	     -0.00020149	     -0.19458744	     -0.05740179	      0.88292207	     -0.00014121	     -0.21050604	     -0.00000001	     -0.00000001	     19.16804937
      0.54702851	     -0.05267181	     -0.00020178	     -0.19465809	     -0.05740212	      0.88292044	     -0.00014240	     -0.21050551	     -0.00000001	     -0.00000001	     19.16007572
      0.54824801	     -0.05272769	     -0.00020040	     -0.19471383	     -0.05740241	      0.88291913	     -0.00014335	     -0.21050514	     -0.00000001	     -0.00000001	     18.97153911
      0.54946752	     -0.05278326	     -0.00020090	     -0.19476923	     -0.05740272	      0.88291781	     -0.00014431	     -0.21050480	     -0.00000001	     -0.00000001	     18.97508296
      0.55068703	     -0.05283840	     -0.00020015	     -0.19482423	     -0.05740305	      0.88291647	     -0.00014529	     -0.21050450	     -0.00000001	     -0.00000001	     18.84060053
      0.55220276	     -0.05290641	     -0.00020091	     -0.19489205	     -0.05740348	      0.88291479	     -0.00014651	     -0.21050414	     -0.00000001	     -0.00000001	     18.85133359
      0.55340620	     -0.05295986	     -0.00019982	     -0.19494540	     -0.05740385	      0.88291345	     -0.00014750	     -0.21050388	     -0.00000001	     -0.00000001	     18.65949855
      0.55460963	     -0.05301283	     -0.00020060	     -0.19499822	     -0.05740423	      0.88291210	     -0.00014849	     -0.21050363	     -0.00000001	     -0.00000001	     18.66617469
      0.55581307	     -0.05306512	     -0.00020028	     -0.19505042	     -0.05740462	      0.88291073	     -0.00014948	     -0.21050337	     -0.00000001	     -0.00000001	     18.54742676
      0.55738953	     -0.05313262	     -0.00020137	     -0.19511775	     -0.05740515	      0.88290893	     -0.00015080	     -0.21050302	     -0.00000001	     -0.00000001	     18.55903652
      0.55858922	     -0.05318295	     -0.00020054	     -0.19516802	     -0.05740557	      0.88290755	     -0.00015181	     -0.21050274	     -0.00000001	     -0.00000001	     18.37508389
      0.55978891	     -0.05323233	     -0.00020144	     -0.19521729	     -0.05740600	      0.88290616	     -0.00015282	     -0.21050243	     -0.00000001	     -0.00000001	     18.38799263
      0.56122967	     -0.05329007	     -0.00020097	     -0.19527495	     -0.05740652	      0.88290448	     -0.00015405	     -0.21050201	     -0.00000001	     -0.00000001	     18.23459785
      0.56267042	     -0.05334592	     -0.00020282	     -0.19533068	     -0.05740705	      0.88290279	     -0.00015528	     -0.21050154	     -0.00000001	     -0.00000001	     18.37073419
      0.56376056	     -0.05338662	     -0.00020167	     -0.19537136	     -0.05740746	      0.88290150	     -0.00015621	     -0.21050113	     -0.00000001	     -0.00000001	     18.14617297
      0.56485070	     -0.05342595	     -0.00020228	     -0.19541063	     -0.05740787	      0.88290021	     -0.00015714	     -0.21050067	     -0.00000001	     -0.00000001	     18.15771154
      0.56641389	     -0.05347955	     -0.00020205	     -0.19546418	     -0.05740846	      0.88289835	     -0.00015848	     -0.21049994	     -0.00000001	     -0.00000001	     18.05232063
      0.56776682	     -0.05352312	     -0.00020295	     -0.19550769	     -0.05740897	      0.88289674	     -0.00015964	     -0.21049922	     -0.00000001	     -0.00000001	     18.12376212
      0.56911974	     -0.05356412	     -0.00020202	     -0.19554868	     -0.05740949	      0.88289513	     -0.00016079	     -0.21049844	     -0.00000001	     -0.00000001	     17.94802467
      0.57047266	     -0.05360226	     -0.00020348	     -0.19558675	     -0.05741000	      0.88289351	     -0.00016194	     -0.21049758	     -0.00000001	     -0.00000001	     18.13946915
      0.57165531	     -0.05363305	     -0.00020223	     -0.19561755	     -0.05741045	      0.88289210	     -0.00016293	     -0.21049679	     -0.00000001	     -0.00000001	     17.92380981
      0.57283796	     -0.05366154	     -0.00020287	     -0.19564601	     -0.05741089	      0.88289069	     -0.00016392	     -0.21049594	     -0.00000001	     -0.00000001	     18.02133571
      0.57402061	     -0.05368773	     -0.00020238	     -0.19567220	     -0.05741134	      0.88288927	     -0.00016491	     -0.21049506	     -0.00000001	     -0.00000001	     17.94873087
      0.57566021	     -0.05372030	     -0.00020295	     -0.19570474	     -0.05741195	      0.88288732	     -0.00016626	     -0.21049378	     -0.00000001	     -0.00000001	     18.08009128
      0.57687676	     -0.05374160	     -0.00020189	     -0.19572606	     -0.05741239	      0.88288588	     -0.00016725	     -0.21049281	     -0.00000001	     -0.00000001	     17.90090725
      0.57809332	     -0.05376063	     -0.00020251	     -0.19574507	     -0.05741284	      0.88288445	     -0.00016823	     -0.21049182	     -0.00000001	     -0.00000001	     18.02738532
      0.57930988	     -0.05377725	     -0.00020206	     -0.19576170	     -0.05741328	      0.88288302	     -0.00016920	     -0.21049084	     -0.00000001	     -0.00000001	     17.94776789
      0.58090980	     -0.05379550	     -0.00020292	     -0.19577992	     -0.05741385	      0.88288116	     -0.00017046	     -0.21048956	     -0.00000001	     -0.00000001	     18.13173991
      0.58209986	     -0.05380640	     -0.00020192	     -0.19579084	     -0.05741427	      0.88287978	     -0.00017137	     -0.21048862	     -0.00000001	     -0.00000001	     17.92414617
      0.58328992	     -0.05381513	     -0.00020259	     -0.19579955	     -0.05741468	      0.88287842	     -0.00017227	     -0.21048771	     -0.00000001	     -0.00000001	     18.05423384
      0.58475940	     -0.05382302	     -0.00020201	     -0.19580744	     -0.05741519	      0.88287675	     -0.00017337	     -0.21048662	     -0.00000001	     -0.00000001	     17.91903927
      0.58606901	     -0.05382747	     -0.00020317	     -0.19581185	     -0.05741563	      0.88287528	     -0.00017432	     -0.21048570	     -0.00000001	     -0.00000001	     18.14407458
      0.58737861	     -0.05382958	     -0.00020229	     -0.19581398	     -0.05741607	      0.88287383	     -0.00017525	     -0.21048482	     -0.00000001	     -0.00000001	     17.91946336
      0.58868821	     -0.05382957	     -0.00020377	     -0.19581392	     -0.05741650	      0.88287240	     -0.00017616	     -0.21048401	     -0.00000001	     -0.00000001	     18.18677266
      0.58999782	     -0.05382746	     -0.00020283	     -0.19581183	     -0.05741692	      0.88287098	     -0.00017705	     -0.21048325	     -0.00000001	     -0.00000001	     17.91974517
      0.59130742	     -0.05382335	     -0.00020464	     -0.19580766	     -0.05741734	      0.88286959	     -0.00017792	     -0.21048257	     -0.00000001	     -0.00000001	     18.23568715
      0.59261703	     -0.05381733	     -0.00020354	     -0.19580164	     -0.05741776	      0.88286822	     -0.00017876	     -0.21048195	     -0.00000001	     -0.00000001	     17.92022707
      0.59392663	     -0.05380984	     -0.00020572	     -0.19579408	     -0.05741817	      0.88286688	     -0.00017957	     -0.21048142	     -0.00000001	     -0.00000001	     18.28917705
      0.59508584	     -0.05380195	     -0.00020491	     -0.19578619	     -0.05741853	      0.88286571	     -0.00018027	     -0.21048101	     -0.00000001	     -0.00000001	     18.01499259
      0.59624505	     -0.05379293	     -0.00020608	     -0.19577712	     -0.05741888	      0.88286456	     -0.00018095	     -0.21048068	     -0.00000001	     -0.00000001	     18.15825498
      0.59767537	     -0.05378021	     -0.00020616	     -0.19576437	     -0.05741932	      0.88286317	     -0.00018175	     -0.21048036	     -0.00000001	     -0.00000001	     18.05611764
      0.59910569	     -0.05376596	     -0.00020802	     -0.19575003	     -0.05741975	      0.88286181	     -0.00018253	     -0.21048015	     -0.00000001	     -0.00000001	     18.31880963
      0.60028074	     -0.05375317	     -0.00020747	     -0.19573722	     -0.05742010	      0.88286072	     -0.00018314	     -0.21048006	     -0.00000001	     -0.00000001	     18.10079497
      0.60145580	     -0.05373953	     -0.00020873	     -0.19572352	     -0.05742045	      0.88285966	     -0.00018373	     -0.21048004	     -0.00000001	     -0.00000001	     18.24708900
      0.60289538	     -0.05372170	     -0.00020889	     -0.19570565	     -0.05742088	      0.88285839	     -0.00018441	     -0.21048012	     -0.00000001	     -0.00000001	     18.15765246
      0.60433496	     -0.05370279	     -0.00021102	     -0.19568663	     -0.05742131	      0.88285715	     -0.00018506	     -0.21048032	     -0.00000001	     -0.00000001	     18.45690066
      0.60546232	     -0.05368731	     -0.00021043	     -0.19567113	     -0.05742165	      0.88285621	     -0.00018554	     -0.21048056	     -0.00000001	     -0.00000001	     18.24770963
      0.60658967	     -0.05367166	     -0.00021156	     -0.19565540	     -0.05742198	      0.88285529	     -0.00018600	     -0.21048089	     -0.00000001	     -0.00000001	     18.37466830
      0.60809072	     -0.05365256	     -0.00021202	     -0.19563623	     -0.05742243	      0.88285410	     -0.00018658	     -0.21048150	     -0.00000001	     -0.00000001	     18.33140045
      0.60959177	     -0.05363739	     -0.00021461	     -0.19562092	     -0.05742288	      0.88285295	     -0.00018711	     -0.21048243	     -0.00000001	     -0.00000001	     18.63947929
      0.61067586	     -0.05362967	     -0.00021439	     -0.19561316	     -0.05742321	      0.88285215	     -0.00018746	     -0.21048340	     -0.00000001	     -0.00000000	     18.43533423
      0.61175994	     -0.05362508	     -0.00021593	     -0.19560848	     -0.05742354	      0.88285137	     -0.00018780	     -0.21048469	     -0.00000001	     -0.00000000	     18.53931516
      0.61334198	     -0.05362375	     -0.00021708	     -0.19560704	     -0.05742402	      0.88285026	     -0.00018824	     -0.21048725	     -0.00000001	     -0.00000000	     18.51948132
      0.61467695	     -0.05362786	     -0.00021885	     -0.19561103	     -0.05742443	      0.88284936	     -0.00018857	     -0.21049014	     -0.00000001	     -0.00000000	     18.69075098
      0.61601192	     -0.05363630	     -0.00021858	     -0.19561942	     -0.05742485	      0.88284849	     -0.00018886	     -0.21049378	     -0.00000001	     -0.00000000	     18.56715381
      0.61734688	     -0.05364915	     -0.00022006	     -0.19563217	     -0.05742527	      0.88284765	     -0.00018911	     -0.21049823	     -0.00000001	     -0.00000000	     18.82619731
      0.61868185	     -0.05366651	     -0.00021846	     -0.19564951	     -0.05742570	      0.88284682	     -0.00018933	     -0.21050353	     -0.00000001	     -0.00000000	     18.58842771
      0.61983031	     -0.05368456	     -0.00021935	     -0.19566749	     -0.05742607	      0.88284613	     -0.00018948	     -0.21050881	     -0.00000001	     -0.00000000	     18.84025760
      0.62097877	     -0.05370503	     -0.00021802	     -0.19568796	     -0.05742644	      0.88284545	     -0.00018960	     -0.21051477	     -0.00000001	     -0.00000000	     18.75087975
      0.62241788	     -0.05373426	     -0.00021728	     -0.19571716	     -0.05742690	      0.88284461	     -0.00018970	     -0.21052321	     -0.00000001	     -0.00000000	     18.89005214
      0.62385699	     -0.05376777	     -0.00021438	     -0.19575072	     -0.05742737	      0.88284378	     -0.00018976	     -0.21053274	     -0.00000001	     -0.00000000	     18.68196398
      0.62501363	     -0.05379765	     -0.00021393	     -0.19578059	     -0.05742775	      0.88284311	     -0.00018977	     -0.21054122	     -0.00000001	     -0.00000000	     18.90910300
      0.62617026	     -0.05382955	     -0.00021147	     -0.19581254	     -0.05742813	      0.88284245	     -0.00018974	     -0.21055042	     -0.00000001	     -0.00000000	     18.78561755
      0.62762973	     -0.05387198	     -0.00020937	     -0.19585502	     -0.05742860	      0.88284161	     -0.00018967	     -0.21056305	     -0.00000001	     -0.00000000	     18.89306347
      0.62908921	     -0.05391633	     -0.00020505	     -0.19589949	     -0.05742908	      0.88284076	     -0.00018954	     -0.21057676	     -0.00000001	     -0.00000000	     18.60123900
      0.63020660	     -0.05395153	     -0.00020388	     -0.19593474	     -0.05742943	      0.88284010	     -0.00018941	     -0.21058796	     -0.00000001	     -0.00000000	     18.81350149
      0.63132399	     -0.05398818	     -0.00020100	     -0.19597149	     -0.05742979	      0.88283943	     -0.00018925	     -0.21059975	     -0.00000001	     -0.00000000	     18.67330293
      0.63284815	     -0.05404037	     -0.00019823	     -0.19602379	     -0.05743027	      0.88283849	     -0.00018898	     -0.21061677	     -0.00000001	     -0.00000000	     18.70924128
      0.63437231	     -0.05409526	     -0.00019368	     -0.19607886	     -0.05743074	      0.88283753	     -0.00018866	     -0.21063485	     -0.00000001	     -0.00000000	     18.36493828
      0.63545262	     -0.05413612	     -0.00019279	     -0.19611978	     -0.05743107	      0.88283683	     -0.00018839	     -0.21064829	     -0.00000001	     -0.00000000	     18.54431839
      0.63653293	     -0.05417888	     -0.00019031	     -0.19616266	     -0.05743140	      0.88283611	     -0.00018810	     -0.21066226	     -0.00000001	     -0.00000000	     18.39611290
      0.63814538	     -0.05424519	     -0.00018769	     -0.19622913	     -0.05743187	      0.88283500	     -0.00018762	     -0.21068408	     -0.00000001	     -0.00000000	     18.36376310
      0.63950008	     -0.05430267	     -0.00018452	     -0.19628678	     -0.05743226	      0.88283403	     -0.00018716	     -0.21070327	     -0.00000001	     -0.00000000	     18.12313677
      0.64085478	     -0.05436257	     -0.00018317	     -0.19634681	     -0.05743263	      0.88283304	     -0.00018666	     -0.21072321	     -0.00000001	     -0.00000001	     18.19839221
      0.64220948	     -0.05442475	     -0.00017966	     -0.19640920	     -0.05743299	      0.88283200	     -0.00018611	     -0.21074389	     -0.00000001	     -0.00000001	     17.85577911
      0.64342587	     -0.05448259	     -0.00017897	     -0.19646717	     -0.05743330	      0.88283105	     -0.00018559	     -0.21076308	     -0.00000001	     -0.00000001	     17.96280337
      0.64464225	     -0.05454054	     -0.00017663	     -0.19652530	     -0.05743360	      0.88283007	     -0.00018503	     -0.21078285	     -0.00000001	     -0.00000001	     17.72038143
      0.64585863	     -0.05460056	     -0.00017584	     -0.19658547	     -0.05743389	      0.88282906	     -0.00018444	     -0.21080320	     -0.00000001	     -0.00000001	     17.69448791
      0.64741168	     -0.05467922	     -0.00017354	     -0.19666437	     -0.05743424	      0.88282773	     -0.00018363	     -0.21083002	     -0.00000001	     -0.00000001	     17.43368958
      0.64865672	     -0.05474330	     -0.00017344	     -0.19672861	     -0.05743450	      0.88282663	     -0.00018295	     -0.21085214	     -0.00000001	     -0.00000001	     17.48486185
      0.64990176	     -0.05480769	     -0.00017157	     -0.19679322	     -0.05743475	      0.88282551	     -0.00018223	     -0.21087476	     -0.00000001	     -0.00000001	     17.25670084
      0.65114681	     -0.05487191	     -0.00017112	     -0.19685763	     -0.05743497	      0.88282435	     -0.00018147	     -0.21089781	     -0.00000001	     -0.00000001	     17.23221729
      0.65267960	     -0.05495081	     -0.00016907	     -0.19693682	     -0.05743523	      0.88282291	     -0.00018050	     -0.21092671	     -0.00000001	     -0.00000001	     16.98077386
      0.65391073	     -0.05501328	     -0.00016922	     -0.19699949	     -0.05743541	      0.88282172	     -0.00017968	     -0.21095026	     -0.00000001	     -0.00000001	     17.01654568
      0.65514185	     -0.05507414	     -0.00016719	     -0.19706062	     -0.05743558	      0.88282051	     -0.00017882	     -0.21097403	     -0.00000001	     -0.00000001	     16.81555115
      0.65637298	     -0.05513402	     -0.00016634	     -0.19712075	     -0.05743573	      0.88281929	     -0.00017794	     -0.21099795	     -0.00000001	     -0.00000001	     16.76751582
      0.65796448	     -0.05520963	     -0.00016400	     -0.19719672	     -0.05743589	      0.88281768	     -0.00017674	     -0.21102902	     -0.00000001	     -0.00000001	     16.55688059
      0.65919288	     -0.05526616	     -0.00016403	     -0.19725350	     -0.05743598	      0.88281643	     -0.00017579	     -0.21105304	     -0.00000001	     -0.00000001	     16.57619448
      0.66042129	     -0.05532014	     -0.00016236	     -0.19730778	     -0.05743606	      0.88281517	     -0.00017480	     -0.21107702	     -0.00000001	     -0.00000001	     16.42037294
      0.66164969	     -0.05537119	     -0.00016185	     -0.19735912	     -0.05743611	      0.88281391	     -0.00017379	     -0.21110090	     -0.00000001	     -0.00000001	     16.38237167
      0.66328251	     -0.05543382	     -0.00015985	     -0.19742216	     -0.05743615	      0.88281224	     -0.00017239	     -0.21113230	     -0.00000001	     -0.00000001	     16.22749933
      0.66450332	     -0.05547702	     -0.00016011	     -0.19746564	     -0.05743615	      0.88281099	     -0.00017132	     -0.21115545	     -0.00000001	     -0.00000001	     16.23855194
      0.66572414	     -0.05551732	     -0.00015879	     -0.19750626	     -0.05743612	      0.88280975	     -0.00017022	     -0.21117823	     -0.00000001	     -0.00000001	     16.13049720
      0.66721076	     -0.05556282	     -0.00015895	     -0.19755211	     -0.05743606	      0.88280826	     -0.00016884	     -0.21120543	     -0.00000001	     -0.00000001	     16.11142679
      0.66854046	     -0.05560052	     -0.00015758	     -0.19759018	     -0.05743598	      0.88280695	     -0.00016757	     -0.21122919	     -0.00000001	     -0.00000001	     16.00124228
      0.66987016	     -0.05563590	     -0.00015860	     -0.19762586	     -0.05743587	      0.88280567	     -0.00016628	     -0.21125238	     -0.00000001	     -0.00000001	     15.99899578
      0.67119986	     -0.05566923	     -0.00015749	     -0.19765956	     -0.05743573	      0.88280443	     -0.00016495	     -0.21127499	     -0.00000001	     -0.00000001	     15.90338564
      0.67252956	     -0.05570118	     -0.00015897	     -0.19769181	     -0.05743556	      0.88280322	     -0.00016359	     -0.21129701	     -0.00000001	     -0.00000001	     15.89017375
      0.67385926	     -0.05573198	     -0.00015801	     -0.19772297	     -0.05743536	      0.88280205	     -0.00016221	     -0.21131844	     -0.00000001	     -0.00000001	     15.80538675
      0.67518896	     -0.05576176	     -0.00015981	     -0.19775304	     -0.05743514	      0.88280094	     -0.00016080	     -0.21133930	     -0.00000001	     -0.00000001	     15.78205800
      0.67651866	     -0.05579031	     -0.00015884	     -0.19778196	     -0.05743489	      0.88279988	     -0.00015936	     -0.21135958	     -0.00000001	     -0.00000001	     15.70918589
      0.67784836	     -0.05581700	     -0.00016099	     -0.19780894	     -0.05743461	      0.88279888	     -0.00015790	     -0.21137928	     -0.00000001	     -0.00000000	     15.67608279
      0.67917806	     -0.05584304	     -0.00016016	     -0.19783535	     -0.05743430	      0.88279794	     -0.00015641	     -0.21139843	     -0.00000001	     -0.00000000	     15.60703324
      0.68050776	     -0.05586811	     -0.00016251	     -0.19786071	     -0.05743397	      0.88279706	     -0.00015489	     -0.21141703	     -0.00000001	     -0.00000000	     15.56447236
      0.68183746	     -0.05589195	     -0.00016157	     -0.19788492	     -0.05743361	      0.88279626	     -0.00015335	     -0.21143507	     -0.00000001	     -0.00000000	     15.50461434
      0.68316716	     -0.05591462	     -0.00016405	     -0.19790788	     -0.05743323	      0.88279552	     -0.00015179	     -0.21145253	     -0.00000001	     -0.00000000	     15.45714638
      0.68449686	     -0.05593605	     -0.00016298	     -0.19792969	     -0.05743282	      0.88279486	     -0.00015020	     -0.21146940	     -0.00000001	     -0.00000000	     15.40263701
      0.68582656	     -0.05595652	     -0.00016556	     -0.19795045	     -0.05743238	      0.88279428	     -0.00014860	     -0.21148568	     -0.00000001	     -0.00000000	     15.35104904
      0.68701753	     -0.05597273	     -0.00016500	     -0.19796700	     -0.05743197	      0.88279382	     -0.00014714	     -0.21149976	     -0.00000001	     -0.00000000	     15.29455573
      0.68820850	     -0.05598781	     -0.00016650	     -0.19798236	     -0.05743153	      0.88279342	     -0.00014567	     -0.21151339	     -0.00000001	     -0.00000000	     15.24107816
      0.68967104	     -0.05600676	     -0.00016699	     -0.19800169	     -0.05743096	      0.88279301	     -0.00014384	     -0.21152958	     -0.00000001	     -0.00000000	     15.18671877
      0.69113357	     -0.05602465	     -0.00016935	     -0.19801991	     -0.05743037	      0.88279270	     -0.00014199	     -0.21154516	     -0.00000001	     -0.00000000	     15.13876563
      0.69235739	     -0.05603811	     -0.00016909	     -0.19803371	     -0.05742984	      0.88279251	     -0.00014043	     -0.21155768	     -0.00000001	     -0.00000000	     15.10114755
      0.69358122	     -0.05605001	     -0.00017073	     -0.19804590	     -0.05742929	      0.88279239	     -0.00013885	     -0.21156968	     -0.00000001	     -0.00000000	     15.05945350
      0.69480505	     -0.05606035	     -0.00017115	     -0.19805657	     -0.05742872	      0.88279233	     -0.00013726	     -0.21158114	     -0.00000001	     -0.00000000	     15.02971845
      0.69647961	     -0.05607178	     -0.00017296	     -0.19806842	     -0.05742790	      0.88279235	     -0.00013507	     -0.21159588	     -0.00000001	      0.00000000	     14.98786839
      0.69772272	     -0.05607750	     -0.00017259	     -0.19807450	     -0.05742727	      0.88279244	     -0.00013343	     -0.21160606	     -0.00000001	      0.00000000	     14.97358637
      0.69896582	     -0.05607947	     -0.00017382	     -0.19807678	     -0.05742661	      0.88279259	     -0.00013177	     -0.21161554	     -0.00000001	      0.00000000	     14.95015665
      0.70046089	     -0.05607613	     -0.00017348	     -0.19807388	     -0.05742578	      0.88279285	     -0.00012978	     -0.21162588	     -0.00000001	      0.00000000	     14.95916566
      0.70179095	     -0.05606726	     -0.00017479	     -0.19806535	     -0.05742501	      0.88279315	     -0.00012799	     -0.21163400	     -0.00000001	      0.00000000	     14.93942072
      0.70312100	     -0.05605226	     -0.00017366	     -0.19805075	     -0.05742422	      0.88279351	     -0.00012619	     -0.21164100	     -0.00000001	      0.00000000	     14.96704679
      0.70445106	     -0.05603156	     -0.00017449	     -0.19803040	     -0.05742340	      0.88279394	     -0.00012438	     -0.21164681	     -0.00000001	      0.00000000	     14.94709537
      0.70578112	     -0.05600580	     -0.00017295	     -0.19800505	     -0.05742255	      0.88279444	     -0.00012257	     -0.21165138	     -0.00000001	      0.00000000	     14.98012634
      0.70711118	     -0.05597423	     -0.00017338	     -0.19797384	     -0.05742167	      0.88279499	     -0.00012075	     -0.21165467	     -0.00000001	      0.00000000	     14.96304435
      0.70844124	     -0.05593630	     -0.00017135	     -0.19793632	     -0.05742077	      0.88279560	     -0.00011893	     -0.21165664	     -0.00000001	      0.00000000	     15.00948675
      0.70977130	     -0.05589259	     -0.00017128	     -0.19789296	     -0.05741984	      0.88279626	     -0.00011711	     -0.21165726	     -0.00000001	      0.00000000	     15.00212678
      0.71110135	     -0.05584338	     -0.00016909	     -0.19784415	     -0.05741889	      0.88279699	     -0.00011528	     -0.21165650	     -0.00000001	      0.00000000	     15.06893605
      0.71243141	     -0.05578879	     -0.00016910	     -0.19778990	     -0.05741791	      0.88279776	     -0.00011346	     -0.21165437	     -0.00000001	      0.00000000	     15.07506941
      0.71376147	     -0.05572869	     -0.00016744	     -0.19773017	     -0.05741690	      0.88279860	     -0.00011163	     -0.21165088	     -0.00000001	      0.00000000	     15.16003054
      0.71509153	     -0.05566429	     -0.00016832	     -0.19766605	     -0.05741588	      0.88279948	     -0.00010981	     -0.21164603	     -0.00000001	      0.00000000	     15.18457750
      0.71642159	     -0.05559668	     -0.00016772	     -0.19759875	     -0.05741483	      0.88280042	     -0.00010798	     -0.21163988	     -0.00000001	      0.00000000	     15.27211511
      0.71775165	     -0.05552658	     -0.00016948	     -0.19752888	     -0.05741376	      0.88280142	     -0.00010617	     -0.21163252	     -0.00000001	      0.00000001	     15.29874657
      0.71908171	     -0.05545384	     -0.00016964	     -0.19745640	     -0.05741268	      0.88280246	     -0.00010436	     -0.21162403	     -0.00000001	      0.00000001	     15.39511988
      0.72041176	     -0.05537819	     -0.00017211	     -0.19738093	     -0.05741157	      0.88280356	     -0.00010257	     -0.21161446	     -0.00000001	      0.00000001	     15.44635593
      0.72174182	     -0.05529866	     -0.00017288	     -0.19730162	     -0.05741046	      0.88280472	     -0.00010078	     -0.21160384	     -0.00000001	      0.00000001	     15.56722105
      0.72307188	     -0.05521578	     -0.00017588	     -0.19721888	     -0.05740933	      0.88280593	     -0.00009901	     -0.21159217	     -0.00000001	      0.00000001	     15.64163617
      0.72440194	     -0.05512939	     -0.00017692	     -0.19713267	     -0.05740819	      0.88280720	     -0.00009726	     -0.21157947	     -0.00000001	      0.00000001	     15.78090655
      0.72573200	     -0.05504023	     -0.00018011	     -0.19704362	     -0.05740704	      0.88280852	     -0.00009552	     -0.21156576	     -0.00000001	      0.00000001	     15.86927998
      0.72706206	     -0.05494821	     -0.00018121	     -0.19695174	     -0.05740588	      0.88280990	     -0.00009380	     -0.21155109	     -0.00000001	      0.00000001	     16.01993593
      0.72839211	     -0.05485354	     -0.00018453	     -0.19685714	     -0.05740472	      0.88281133	     -0.00009211	     -0.21153547	     -0.00000001	      0.00000001	     16.13230975
      0.72972217	     -0.05475522	     -0.00018542	     -0.19675894	     -0.05740355	      0.88281282	     -0.00009043	     -0.21151893	     -0.00000001	      0.00000001	     16.30743164
      0.73105223	     -0.05465329	     -0.00018843	     -0.19665706	     -0.05740239	      0.88281437	     -0.00008879	     -0.21150145	     -0.00000001	      0.00000001	     16.44007901
      0.73238229	     -0.05454592	     -0.00018881	     -0.19654979	     -0.05740123	      0.88281598	     -0.00008717	     -0.21148301	     -0.00000001	      0.00000001	     16.63707840
      0.73371235	     -0.05443689	     -0.00019223	     -0.19644077	     -0.05740008	      0.88281764	     -0.00008558	     -0.21146370	     -0.00000001	      0.00000001	     16.77939027
      0.73504241	     -0.05432721	     -0.00019271	     -0.19633116	     -0.05739893	      0.88281936	     -0.00008402	     -0.21144361	     -0.00000001	      0.00000001	     16.98822246
      0.73637246	     -0.05421790	     -0.00019666	     -0.19622180	     -0.05739779	      0.88282114	     -0.00008249	     -0.21142282	     -0.00000001	      0.00000001	     17.14977281
      0.73770252	     -0.05410742	     -0.00019706	     -0.19611134	     -0.05739667	      0.88282297	     -0.00008100	     -0.21140138	     -0.00000001	      0.00000001	     17.38969858
      0.73886652	     -0.05401105	     -0.00020065	     -0.19601490	     -0.05739570	      0.88282462	     -0.00007972	     -0.21138210	     -0.00000001	      0.00000001	     17.53485307
      0.74003052	     -0.05391477	     -0.00020218	     -0.19591859	     -0.05739474	      0.88282631	     -0.00007846	     -0.21136239	     -0.00000001	      0.00000001	     17.72823591
      0.74148726	     -0.05379623	     -0.00020589	     -0.19579994	     -0.05739356	      0.88282847	     -0.00007693	     -0.21133718	     -0.00000001	      0.00000001	     17.95219444
      0.74294400	     -0.05367951	     -0.00020757	     -0.19568315	     -0.05739241	      0.88283070	     -0.00007545	     -0.21131147	     -0.00000001	      0.00000001	     18.21228980
      0.74410669	     -0.05358849	     -0.00021158	     -0.19559199	     -0.05739151	      0.88283252	     -0.00007430	     -0.21129066	     -0.00000001	      0.00000001	     18.36713271
      0.74526938	     -0.05349986	     -0.00021362	     -0.19550326	     -0.05739064	      0.88283437	     -0.00007318	     -0.21126968	     -0.00000001	      0.00000001	     18.55460464
      0.74674525	     -0.05339128	     -0.00021784	     -0.19539449	     -0.05738956	      0.88283676	     -0.00007180	     -0.21124288	     -0.00000001	      0.00000001	     18.78646170
      0.74822112	     -0.05328663	     -0.00021982	     -0.19528970	     -0.05738851	      0.88283920	     -0.00007047	     -0.21121597	     -0.00000001	      0.00000001	     19.04756316
      0.74931971	     -0.05321320	     -0.00022403	     -0.19521607	     -0.05738776	      0.88284104	     -0.00006952	     -0.21119593	     -0.00000001	      0.00000001	     19.18777312
      0.75041830	     -0.05314191	     -0.00022608	     -0.19514464	     -0.05738703	      0.88284289	     -0.00006860	     -0.21117594	     -0.00000001	      0.00000001	     19.35520213
      0.75197688	     -0.05304612	     -0.00023003	     -0.19504861	     -0.05738603	      0.88284555	     -0.00006733	     -0.21114769	     -0.00000001	      0.00000001	     19.58438320
      0.75330898	     -0.05296811	     -0.00023187	     -0.19497043	     -0.05738522	      0.88284784	     -0.00006630	     -0.21112373	     -0.00000001	      0.00000001	     19.78587124
      0.75464109	     -0.05289489	     -0.00023581	     -0.19489697	     -0.05738445	      0.88285014	     -0.00006532	     -0.21109995	     -0.00000001	      0.00000001	     19.97887838
      0.75597319	     -0.05282454	     -0.00023694	     -0.19482645	     -0.05738372	      0.88285245	     -0.00006438	     -0.21107640	     -0.00000001	      0.00000001	     20.16603290
      0.75730529	     -0.05276090	     -0.00024148	     -0.19476254	     -0.05738302	      0.88285475	     -0.00006349	     -0.21105312	     -0.00000001	      0.00000001	     20.34331595
      0.75844719	     -0.05270840	     -0.00024200	     -0.19470990	     -0.05738246	      0.88285671	     -0.00006276	     -0.21103343	     -0.00000001	      0.00000001	     20.47080304
      0.75958909	     -0.05266096	     -0.00024493	     -0.19466224	     -0.05738192	      0.88285866	     -0.00006206	     -0.21101402	     -0.00000001	      0.00000001	     20.60475466
      0.76102605	     -0.05260566	     -0.00024692	     -0.19460671	     -0.05738129	      0.88286109	     -0.00006124	     -0.21099003	     -0.00000001	      0.00000001	     20.76227236
      0.76246301	     -0.05255704	     -0.00025126	     -0.19455780	     -0.05738071	      0.88286348	     -0.00006046	     -0.21096656	     -0.00000001	      0.00000001	     20.93370385
      0.76359995	     -0.05251897	     -0.00025177	     -0.19451957	     -0.05738028	      0.88286534	     -0.00005989	     -0.21094838	     -0.00000001	      0.00000001	     21.03526543
      0.76473690	     -0.05248509	     -0.00025457	     -0.19448547	     -0.05737988	      0.88286717	     -0.00005936	     -0.21093050	     -0.00000001	      0.00000001	     21.14698646
      0.76620086	     -0.05244456	     -0.00025650	     -0.19444471	     -0.05737942	      0.88286947	     -0.00005872	     -0.21090798	     -0.00000001	      0.00000001	     21.27350911
      0.76766482	     -0.05241012	     -0.00026043	     -0.19440996	     -0.05737900	      0.88287171	     -0.00005814	     -0.21088602	     -0.00000001	      0.00000001	     21.41372983
      0.76874975	     -0.05238494	     -0.00026019	     -0.19438465	     -0.05737872	      0.88287331	     -0.00005774	     -0.21087014	     -0.00000001	      0.00000001	     21.46625070
      0.76983468	     -0.05236353	     -0.00026212	     -0.19436304	     -0.05737847	      0.88287487	     -0.00005738	     -0.21085459	     -0.00000001	      0.00000001	     21.54090120
      0.77137711	     -0.05233466	     -0.00026318	     -0.19433393	     -0.05737817	      0.88287701	     -0.00005692	     -0.21083302	     -0.00000001	      0.00000001	     21.63550836
      0.77269800	     -0.05231399	     -0.00026553	     -0.19431303	     -0.05737795	      0.88287875	     -0.00005658	     -0.21081503	     -0.00000001	      0.00000001	     21.71736383
      0.77401888	     -0.05229322	     -0.00026541	     -0.19429208	     -0.05737777	      0.88288042	     -0.00005628	     -0.21079748	     -0.00000001	      0.00000001	     21.78419383
      0.77533977	     -0.05227751	     -0.00026831	     -0.19427611	     -0.05737763	      0.88288200	     -0.00005603	     -0.21078033	     -0.00000001	      0.00000001	     21.85810623
      0.77666066	     -0.05225989	     -0.00026704	     -0.19425835	     -0.05737754	      0.88288349	     -0.00005583	     -0.21076361	     -0.00000001	      0.00000001	     21.91446588
      0.77779325	     -0.05225023	     -0.00026946	     -0.19424846	     -0.05737749	      0.88288470	     -0.00005570	     -0.21074957	     -0.00000001	      0.00000001	     21.94518019
      0.77892584	     -0.05223925	     -0.00026920	     -0.19423733	     -0.05737747	      0.88288584	     -0.00005560	     -0.21073584	     -0.00000001	      0.00000001	     21.97872527
      0.78035387	     -0.05222953	     -0.00027075	     -0.19422737	     -0.05737748	      0.88288718	     -0.00005552	     -0.21071893	     -0.00000001	      0.00000001	     22.02484646
      0.78178189	     -0.05221937	     -0.00026982	     -0.19421704	     -0.05737754	      0.88288840	     -0.00005549	     -0.21070250	     -0.00000001	      0.00000001	     22.07425703
      0.78291599	     -0.05221661	     -0.00027219	     -0.19421405	     -0.05737762	      0.88288929	     -0.00005551	     -0.21068976	     -0.00000001	      0.00000001	     22.08793761
      0.78405009	     -0.05221269	     -0.00027212	     -0.19420996	     -0.05737773	      0.88289012	     -0.00005556	     -0.21067735	     -0.00000001	      0.00000000	     22.10983567
      0.78550159	     -0.05221239	     -0.00027396	     -0.19420940	     -0.05737792	      0.88289106	     -0.00005568	     -0.21066190	     -0.00000001	      0.00000000	     22.13068349
      0.78695309	     -0.05221031	     -0.00027337	     -0.19420712	     -0.05737815	      0.88289190	     -0.00005585	     -0.21064700	     -0.00000001	      0.00000000	     22.17405176
      0.78803841	     -0.05221551	     -0.00027632	     -0.19421207	     -0.05737835	      0.88289244	     -0.00005601	     -0.21063622	     -0.00000001	      0.00000000	     22.14936962
      0.78912373	     -0.05221935	     -0.00027684	     -0.19421573	     -0.05737858	      0.88289293	     -0.00005620	     -0.21062579	     -0.00000001	      0.00000000	     22.15807433
      0.79064981	     -0.05222951	     -0.00027910	     -0.19422560	     -0.05737895	      0.88289350	     -0.00005652	     -0.21061168	     -0.00000001	      0.00000000	     22.15580581
      0.79196489	     -0.05223855	     -0.00027933	     -0.19423443	     -0.05737930	      0.88289390	     -0.00005685	     -0.21060005	     -0.00000001	      0.00000000	     22.17072284
      0.79327996	     -0.05225349	     -0.00028209	     -0.19424910	     -0.05737970	      0.88289421	     -0.00005721	     -0.21058890	     -0.00000001	      0.00000000	     22.14586405
      0.79459504	     -0.05226656	     -0.00028163	     -0.19426197	     -0.05738013	      0.88289444	     -0.00005762	     -0.21057826	     -0.00000001	      0.00000000	     22.16720261
      0.79591012	     -0.05228783	     -0.00028520	     -0.19428295	     -0.05738059	      0.88289458	     -0.00005806	     -0.21056808	     -0.00000001	      0.00000000	     22.11629571
      0.79704322	     -0.05230282	     -0.00028446	     -0.19429779	     -0.05738103	      0.88289464	     -0.00005848	     -0.21055973	     -0.00000001	      0.00000000	     22.12167385
      0.79817632	     -0.05232346	     -0.00028640	     -0.19431819	     -0.05738149	      0.88289465	     -0.00005892	     -0.21055173	     -0.00000001	     -0.00000000	     22.07891344
      0.79959545	     -0.05234888	     -0.00028681	     -0.19434339	     -0.05738210	      0.88289457	     -0.00005952	     -0.21054223	     -0.00000001	     -0.00000000	     22.06554245
      0.80101458	     -0.05238058	     -0.00028966	     -0.19437479	     -0.05738276	      0.88289442	     -0.00006017	     -0.21053327	     -0.00000001	     -0.00000000	     21.99517768
      0.80215408	     -0.05240334	     -0.00028882	     -0.19439740	     -0.05738331	      0.88289423	     -0.00006071	     -0.21052650	     -0.00000001	     -0.00000000	     21.98987168
      0.80329357	     -0.05243143	     -0.00029043	     -0.19442528	     -0.05738389	      0.88289400	     -0.00006129	     -0.21052006	     -0.00000001	     -0.00000000	     21.92628505
      0.80473270	     -0.05246621	     -0.00029046	     -0.19445985	     -0.05738467	      0.88289363	     -0.00006205	     -0.21051242	     -0.00000001	     -0.00000000	     21.89332306
      0.80617183	     -0.05250756	     -0.00029310	     -0.19450092	     -0.05738548	      0.88289320	     -0.00006285	     -0.21050530	     -0.00000001	     -0.00000000	     21.79103428
      0.80726969	     -0.05253584	     -0.00029181	     -0.19452908	     -0.05738613	      0.88289282	     -0.00006349	     -0.21050024	     -0.00000001	     -0.00000000	     21.77067056
      0.80836754	     -0.05256921	     -0.00029289	     -0.19456226	     -0.05738679	      0.88289241	     -0.00006415	     -0.21049547	     -0.00000001	     -0.00000000	     21.69315599
      0.80987248	     -0.05261477	     -0.00029266	     -0.19460762	     -0.05738775	      0.88289178	     -0.00006509	     -0.21048941	     -0.00000001	     -0.00000000	     21.62768596
      0.81137741	     -0.05266708	     -0.00029496	     -0.19465966	     -0.05738874	      0.88289108	     -0.00006608	     -0.21048388	     -0.00000001	     -0.00000000	     21.49829153
      0.81243509	     -0.05270057	     -0.00029331	     -0.19469306	     -0.05738946	      0.88289056	     -0.00006679	     -0.21048034	     -0.00000001	     -0.00000000	     21.45852651
      0.81349277	     -0.05273890	     -0.00029398	     -0.19473124	     -0.05739020	      0.88289000	     -0.00006751	     -0.21047705	     -0.00000001	     -0.00000000	     21.37066163
      0.81508867	     -0.05279705	     -0.00029368	     -0.19478920	     -0.05739136	      0.88288911	     -0.00006865	     -0.21047257	     -0.00000001	     -0.00000000	     21.26897369
      0.81642206	     -0.05284987	     -0.00029496	     -0.19484182	     -0.05739235	      0.88288832	     -0.00006962	     -0.21046926	     -0.00000001	     -0.00000000	     21.14579533
      0.81775544	     -0.05290076	     -0.00029398	     -0.19489258	     -0.05739337	      0.88288749	     -0.00007062	     -0.21046634	     -0.00000001	     -0.00000000	     21.07294707
      0.81908883	     -0.05295774	     -0.00029633	     -0.19494935	     -0.05739442	      0.88288662	     -0.00007164	     -0.21046378	     -0.00000001	     -0.00000000	     20.93543749
      0.82027943	     -0.05300466	     -0.00029529	     -0.19499617	     -0.05739538	      0.88288582	     -0.00007257	     -0.21046182	     -0.00000001	     -0.00000000	     20.86145018
      0.82147003	     -0.05305631	     -0.00029715	     -0.19504765	     -0.05739636	      0.88288498	     -0.00007351	     -0.21046011	     -0.00000001	     -0.00000000	     20.74418638
      0.82266064	     -0.05310585	     -0.00029742	     -0.19509706	     -0.05739735	      0.88288412	     -0.00007447	     -0.21045866	     -0.00000001	     -0.00000001	     20.65211235
      0.82419993	     -0.05317298	     -0.00029994	     -0.19516398	     -0.05739867	      0.88288297	     -0.00007574	     -0.21045713	     -0.00000001	     -0.00000001	     20.52061749
      0.82541683	     -0.05322275	     -0.00029986	     -0.19521365	     -0.05739973	      0.88288203	     -0.00007676	     -0.21045621	     -0.00000001	     -0.00000001	     20.42523683
      0.82663373	     -0.05327556	     -0.00030237	     -0.19526628	     -0.05740081	      0.88288106	     -0.00007780	     -0.21045550	     -0.00000001	     -0.00000001	     20.32178983
      0.82785062	     -0.05332525	     -0.00030327	     -0.19531585	     -0.05740191	      0.88288007	     -0.00007885	     -0.21045500	     -0.00000001	     -0.00000001	     20.22189353
      0.82937012	     -0.05338880	     -0.00030672	     -0.19537919	     -0.05740330	      0.88287880	     -0.00008018	     -0.21045464	     -0.00000001	     -0.00000001	     20.11719138
      0.83056961	     -0.05343443	     -0.00030715	     -0.19542472	     -0.05740441	      0.88287778	     -0.00008125	     -0.21045456	     -0.00000001	     -0.00000001	     20.00434679
      0.83176910	     -0.05348200	     -0.00031009	     -0.19547213	     -0.05740555	      0.88287673	     -0.00008233	     -0.21045464	     -0.00000001	     -0.00000001	     19.92383961
      0.83296858	     -0.05352627	     -0.00031159	     -0.19551629	     -0.05740669	      0.88287566	     -0.00008342	     -0.21045488	     -0.00000001	     -0.00000001	     19.81794271
      0.83455062	     -0.05358449	     -0.00031551	     -0.19557430	     -0.05740822	      0.88287423	     -0.00008487	     -0.21045543	     -0.00000001	     -0.00000001	     19.73389063
      0.83574405	     -0.05362378	     -0.00031629	     -0.19561350	     -0.05740940	      0.88287313	     -0.00008598	     -0.21045602	     -0.00000001	     -0.00000001	     19.59472891
      0.83693748	     -0.05366369	     -0.00031928	     -0.19565327	     -0.05741058	      0.88287201	     -0.00008710	     -0.21045673	     -0.00000001	     -0.00000001	     19.53510939
      0.83838009	     -0.05370711	     -0.00032087	     -0.19569656	     -0.05741203	      0.88287064	     -0.00008847	     -0.21045777	     -0.00000001	     -0.00000001	     19.38228416
      0.83967335	     -0.05374586	     -0.00032451	     -0.19573515	     -0.05741334	      0.88286939	     -0.00008971	     -0.21045884	     -0.00000001	     -0.00000001	     19.35517068
      0.84096662	     -0.05377951	     -0.00032537	     -0.19576872	     -0.05741467	      0.88286812	     -0.00009095	     -0.21046005	     -0.00000001	     -0.00000001	     19.17248671
      0.84225988	     -0.05381351	     -0.00032916	     -0.19580255	     -0.05741600	      0.88286684	     -0.00009220	     -0.21046139	     -0.00000001	     -0.00000001	     19.16889070
      0.84355315	     -0.05384251	     -0.00032994	     -0.19583146	     -0.05741736	      0.88286555	     -0.00009346	     -0.21046287	     -0.00000001	     -0.00000001	     18.95502375
      0.84484641	     -0.05387200	     -0.00033355	     -0.19586080	     -0.05741872	      0.88286425	     -0.00009473	     -0.21046448	     -0.00000001	     -0.00000001	     18.97364453
      0.84613967	     -0.05389699	     -0.00033338	     -0.19588574	     -0.05742009	      0.88286294	     -0.00009600	     -0.21046625	     -0.00000001	     -0.00000001	     18.72405115
      0.84743294	     -0.05392529	     -0.00033619	     -0.19591389	     -0.05742148	      0.88286162	     -0.00009728	     -0.21046822	     -0.00000001	     -0.00000001	     18.75952027
      0.84872620	     -0.05395432	     -0.00033571	     -0.19594287	     -0.05742288	      0.88286029	     -0.00009856	     -0.21047053	     -0.00000001	     -0.00000001	     18.46453682
      0.85001947	     -0.05399036	     -0.00033854	     -0.19597877	     -0.05742429	      0.88285896	     -0.00009984	     -0.21047331	     -0.00000001	     -0.00000001	     18.53535538
      0.85131273	     -0.05402898	     -0.00033767	     -0.19601734	     -0.05742570	      0.88285761	     -0.00010113	     -0.21047672	     -0.00000001	     -0.00000001	     18.20652582
      0.85260599	     -0.05407417	     -0.00034014	     -0.19606240	     -0.05742713	      0.88285626	     -0.00010241	     -0.21048087	     -0.00000001	     -0.00000001	     18.32783060
      0.85389926	     -0.05412092	     -0.00033879	     -0.19610912	     -0.05742856	      0.88285489	     -0.00010370	     -0.21048586	     -0.00000001	     -0.00000001	     17.96483608
      0.85519252	     -0.05417270	     -0.00034100	     -0.19616078	     -0.05742999	      0.88285352	     -0.00010498	     -0.21049171	     -0.00000001	     -0.00000001	     18.12936818
      0.85648579	     -0.05422613	     -0.00033936	     -0.19621420	     -0.05743143	      0.88285212	     -0.00010626	     -0.21049846	     -0.00000001	     -0.00000001	     17.72455337
      0.85777905	     -0.05428464	     -0.00034140	     -0.19627260	     -0.05743286	      0.88285071	     -0.00010754	     -0.21050614	     -0.00000001	     -0.00000001	     17.91288061
      0.85907231	     -0.05434485	     -0.00033959	     -0.19633281	     -0.05743430	      0.88284928	     -0.00010881	     -0.21051479	     -0.00000001	     -0.00000001	     17.46761495
      0.86036558	     -0.05440955	     -0.00034137	     -0.19639742	     -0.05743573	      0.88284782	     -0.00011008	     -0.21052442	     -0.00000001	     -0.00000001	     17.65872291
      0.86165884	     -0.05447612	     -0.00033939	     -0.19646403	     -0.05743715	      0.88284634	     -0.00011135	     -0.21053506	     -0.00000001	     -0.00000001	     17.18273663
      0.86295210	     -0.05454630	     -0.00034085	     -0.19653414	     -0.05743857	      0.88284482	     -0.00011260	     -0.21054671	     -0.00000001	     -0.00000001	     17.35768794
      0.86424537	     -0.05461756	     -0.00033865	     -0.19660546	     -0.05743997	      0.88284327	     -0.00011385	     -0.21055936	     -0.00000001	     -0.00000001	     16.86717118
      0.86553863	     -0.05469170	     -0.00033968	     -0.19667956	     -0.05744136	      0.88284168	     -0.00011509	     -0.21057300	     -0.00000001	     -0.00000001	     17.00285694
      0.86683190	     -0.05476694	     -0.00033729	     -0.19675489	     -0.05744273	      0.88284005	     -0.00011632	     -0.21058761	     -0.00000001	     -0.00000001	     16.50988057
      0.86812516	     -0.05484433	     -0.00033756	     -0.19683228	     -0.05744408	      0.88283838	     -0.00011754	     -0.21060316	     -0.00000001	     -0.00000001	     16.59659367
      0.86941842	     -0.05492097	     -0.00033469	     -0.19690904	     -0.05744540	      0.88283666	     -0.00011874	     -0.21061963	     -0.00000001	     -0.00000001	     16.12839466
      0.87071169	     -0.05499810	     -0.00033385	     -0.19698624	     -0.05744671	      0.88283490	     -0.00011993	     -0.21063695	     -0.00000001	     -0.00000001	     16.15927757
      0.87200495	     -0.05507531	     -0.00033016	     -0.19706361	     -0.05744798	      0.88283308	     -0.00012111	     -0.21065508	     -0.00000001	     -0.00000001	     15.72052754
      0.87329822	     -0.05515342	     -0.00032830	     -0.19714184	     -0.05744922	      0.88283122	     -0.00012227	     -0.21067399	     -0.00000001	     -0.00000001	     15.70466823
      0.87459148	     -0.05523169	     -0.00032402	     -0.19722032	     -0.05745043	      0.88282930	     -0.00012341	     -0.21069365	     -0.00000001	     -0.00000001	     15.30955716
      0.87588474	     -0.05531057	     -0.00032125	     -0.19729936	     -0.05745161	      0.88282733	     -0.00012454	     -0.21071400	     -0.00000001	     -0.00000001	     15.25609265
      0.87717801	     -0.05538897	     -0.00031645	     -0.19737801	     -0.05745275	      0.88282531	     -0.00012564	     -0.21073502	     -0.00000001	     -0.00000001	     14.90934038
      0.87847127	     -0.05546641	     -0.00031248	     -0.19745567	     -0.05745384	      0.88282324	     -0.00012673	     -0.21075664	     -0.00000001	     -0.00000001	     14.82513854
      0.87976454	     -0.05554337	     -0.00030670	     -0.19753292	     -0.05745490	      0.88282112	     -0.00012780	     -0.21077881	     -0.00000001	     -0.00000001	     14.51754281
      0.88105780	     -0.05562007	     -0.00030180	     -0.19760990	     -0.05745590	      0.88281895	     -0.00012884	     -0.21080151	     -0.00000001	     -0.00000001	     14.40986688
      0.88265533	     -0.05571434	     -0.00029376	     -0.19770457	     -0.05745708	      0.88281620	     -0.00013010	     -0.21083021	     -0.00000001	     -0.00000001	     14.02472965
      0.88383483	     -0.05578337	     -0.00028954	     -0.19777387	     -0.05745790	      0.88281413	     -0.00013101	     -0.21085181	     -0.00000001	     -0.00000001	     14.03209121
      0.88501433	     -0.05585162	     -0.00028354	     -0.19784245	     -0.05745867	      0.88281202	     -0.00013189	     -0.21087373	     -0.00000001	     -0.00000001	     13.79591722
      0.88656407	     -0.05593978	     -0.00027673	     -0.19793102	     -0.05745962	      0.88280919	     -0.00013303	     -0.21090293	     -0.00000001	     -0.00000001	     13.68620095
      0.88811381	     -0.05602451	     -0.00026780	     -0.19801623	     -0.05746049	      0.88280631	     -0.00013413	     -0.21093251	     -0.00000001	     -0.00000001	     13.30236228
      0.88921950	     -0.05608518	     -0.00026412	     -0.19807718	     -0.05746105	      0.88280423	     -0.00013489	     -0.21095385	     -0.00000001	     -0.00000001	     13.33859177
      0.89032518	     -0.05614585	     -0.00025874	     -0.19813818	     -0.05746157	      0.88280212	     -0.00013563	     -0.21097541	     -0.00000001	     -0.00000001	     13.16073232
      0.89199884	     -0.05623620	     -0.00025131	     -0.19822903	     -0.05746226	      0.88279889	     -0.00013672	     -0.21100838	     -0.00000001	     -0.00000001	     13.02805671
      0.89341067	     -0.05631018	     -0.00024353	     -0.19830348	     -0.05746276	      0.88279614	     -0.00013761	     -0.21103644	     -0.00000001	     -0.00000001	     12.78829424
      0.89482250	     -0.05638158	     -0.00023736	     -0.19837532	     -0.05746317	      0.88279336	     -0.00013846	     -0.21106461	     -0.00000001	     -0.00000001	     12.77401683
      0.89623434	     -0.05645003	     -0.00022865	     -0.19844430	     -0.05746350	      0.88279056	     -0.00013928	     -0.21109283	     -0.00000001	     -0.00000001	     12.47068808
      0.89745809	     -0.05650756	     -0.00022362	     -0.19850222	     -0.05746372	      0.88278813	     -0.00013997	     -0.21111726	     -0.00000001	     -0.00000001	     12.49767204
      0.89868185	     -0.05656322	     -0.00021665	     -0.19855834	     -0.05746387	      0.88278569	     -0.00014064	     -0.21114164	     -0.00000001	     -0.00000001	     12.30332546
      0.90016333	     -0.05662801	     -0.00020977	     -0.19862364	     -0.05746395	      0.88278274	     -0.00014141	     -0.21117104	     -0.00000001	     -0.00000001	     12.25157721
      0.90164481	     -0.05669030	     -0.00020105	     -0.19868651	     -0.05746394	      0.88277979	     -0.00014215	     -0.21120026	     -0.00000001	     -0.00000001	     11.99495270
      0.90287443	     -0.05674052	     -0.00019608	     -0.19873714	     -0.05746385	      0.88277735	     -0.00014273	     -0.21122437	     -0.00000001	     -0.00000001	     12.01825060
      0.90410405	     -0.05678880	     -0.00018917	     -0.19878591	     -0.05746369	      0.88277493	     -0.00014330	     -0.21124834	     -0.00000001	     -0.00000001	     11.84501317
      0.90560772	     -0.05684439	     -0.00018213	     -0.19884205	     -0.05746339	      0.88277198	     -0.00014395	     -0.21127739	     -0.00000001	     -0.00000001	     11.80642574
      0.90711139	     -0.05689517	     -0.00017300	     -0.19889347	     -0.05746298	      0.88276907	     -0.00014457	     -0.21130609	     -0.00000001	     -0.00000001	     11.57795492
      0.90831451	     -0.05693207	     -0.00016800	     -0.19893080	     -0.05746257	      0.88276676	     -0.00014503	     -0.21132872	     -0.00000001	     -0.00000001	     11.62003901
      0.90951762	     -0.05696571	     -0.00016112	     -0.19896495	     -0.05746208	      0.88276449	     -0.00014548	     -0.21135102	     -0.00000001	     -0.00000001	     11.48945329
      0.91107015	     -0.05700526	     -0.00015355	     -0.19900511	     -0.05746135	      0.88276160	     -0.00014601	     -0.21137924	     -0.00000001	     -0.00000001	     11.45600827
      0.91262269	     -0.05704064	     -0.00014399	     -0.19904117	     -0.05746049	      0.88275877	     -0.00014650	     -0.21140682	     -0.00000001	     -0.00000001	     11.27181464
      0.91379556	     -0.05706356	     -0.00013903	     -0.19906454	     -0.05745976	      0.88275668	     -0.00014684	     -0.21142719	     -0.00000001	     -0.00000001	     11.31551988
      0.91496843	     -0.05708144	     -0.00013203	     -0.19908292	     -0.05745895	      0.88275463	     -0.00014716	     -0.21144709	     -0.00000001	     -0.00000001	     11.23590717
      0.91658530	     -0.05709508	     -0.00012329	     -0.19909726	     -0.05745773	      0.88275189	     -0.00014755	     -0.21147360	     -0.00000001	     -0.00000001	     11.23291376
      0.91820218	     -0.05709627	     -0.00011187	     -0.19909921	     -0.05745637	      0.88274923	     -0.00014790	     -0.21149881	     -0.00000001	     -0.00000001	     11.13364592
      0.91932864	     -0.05709057	     -0.00010574	     -0.19909399	     -0.05745533	      0.88274745	     -0.00014811	     -0.21151550	     -0.00000001	     -0.00000001	     11.17495983
      0.92045509	     -0.05707920	     -0.00009767	     -0.19908315	     -0.05745424	      0.88274571	     -0.00014829	     -0.21153143	     -0.00000001	     -0.00000001	     11.14326968
      0.92217437	     -0.05705266	     -0.00008705	     -0.19905736	     -0.05745244	      0.88274318	     -0.00014852	     -0.21155434	     -0.00000001	     -0.00000001	     11.15146963
      0.92360216	     -0.05702733	     -0.00007698	     -0.19903269	     -0.05745083	      0.88274118	     -0.00014867	     -0.21157215	     -0.00000001	     -0.00000001	     11.11792028
      0.92502995	     -0.05699718	     -0.00006837	     -0.19900315	     -0.05744911	      0.88273928	     -0.00014878	     -0.21158886	     -0.00000001	     -0.00000001	     11.15870772
      0.92645774	     -0.05696236	     -0.00005704	     -0.19896899	     -0.05744729	      0.88273750	     -0.00014884	     -0.21160444	     -0.00000001	     -0.00000001	     11.14459551
      0.92772318	     -0.05692723	     -0.00004939	     -0.19893439	     -0.05744560	      0.88273601	     -0.00014886	     -0.21161728	     -0.00000001	     -0.00000001	     11.18533560
      0.92898861	     -0.05688841	     -0.00003945	     -0.19889615	     -0.05744382	      0.88273461	     -0.00014885	     -0.21162918	     -0.00000001	     -0.00000001	     11.19370804
      0.93025404	     -0.05684591	     -0.00003056	     -0.19885419	     -0.05744197	      0.88273331	     -0.00014881	     -0.21164012	     -0.00000001	     -0.00000001	     11.22918960
      0.93191490	     -0.05678288	     -0.00001624	     -0.19879193	     -0.05743942	      0.88273174	     -0.00014870	     -0.21165297	     -0.00000001	     -0.00000001	     11.28151163
      0.93320819	     -0.05672637	     -0.00000664	     -0.19873596	     -0.05743734	      0.88273064	     -0.00014857	     -0.21166171	     -0.00000001	     -0.00000001	     11.33411305
      0.93450148	     -0.05666239	      0.00000456	     -0.19867258	     -0.05743518	      0.88272964	     -0.00014842	     -0.21166923	     -0.00000001	     -0.00000000	     11.40255222
      0.93579478	     -0.05659107	      0.00001403	     -0.19860179	     -0.05743295	      0.88272874	     -0.00014823	     -0.21167545	     -0.00000001	     -0.00000000	     11.48950350
      0.93742600	     -0.05649119	      0.00002732	     -0.19850259	     -0.05743002	      0.88272777	     -0.00014794	     -0.21168134	     -0.00000001	     -0.00000000	     11.61142732
      0.93868916	     -0.05640611	      0.00003564	     -0.19841797	     -0.05742767	      0.88272713	     -0.00014768	     -0.21168441	     -0.00000001	     -0.00000000	     11.70668874
      0.93995231	     -0.05631299	      0.00004557	     -0.19832534	     -0.05742526	      0.88272660	     -0.00014739	     -0.21168610	     -0.00000001	     -0.00000000	     11.82053818
      0.94147059	     -0.05618953	      0.00005484	     -0.19820238	     -0.05742226	      0.88272611	     -0.00014700	     -0.21168620	     -0.00000001	     -0.00000000	     11.96846122
      0.94283115	     -0.05606857	      0.00006490	     -0.19808190	     -0.05741950	      0.88272581	     -0.00014661	     -0.21168438	     -0.00000001	     -0.00000000	     12.13089998
      0.94419171	     -0.05593761	      0.00007252	     -0.19795133	     -0.05741667	      0.88272564	     -0.00014619	     -0.21168068	     -0.00000001	     -0.00000000	     12.27773222
      0.94555227	     -0.05579643	      0.00008245	     -0.19781058	     -0.05741377	      0.88272561	     -0.00014573	     -0.21167501	     -0.00000000	      0.00000000	     12.49448941
      0.94691282	     -0.05564599	      0.00008977	     -0.19766047	     -0.05741081	      0.88272571	     -0.00014524	     -0.21166730	     -0.00000000	      0.00000000	     12.65367545
      0.94827338	     -0.05548706	      0.00009959	     -0.19750191	     -0.05740779	      0.88272596	     -0.00014472	     -0.21165755	     -0.00000000	      0.00000000	     12.91666941
      0.94963394	     -0.05532072	      0.00010646	     -0.19733583	     -0.05740471	      0.88272636	     -0.00014417	     -0.21164574	     -0.00000000	      0.00000000	     13.07445921
      0.95099450	     -0.05514795	      0.00011632	     -0.19716338	     -0.05740158	      0.88272690	     -0.00014358	     -0.21163190	     -0.00000000	      0.00000000	     13.37753514
      0.95235506	     -0.05496989	      0.00012255	     -0.19698549	     -0.05739841	      0.88272760	     -0.00014296	     -0.21161610	     -0.00000000	      0.00000000	     13.52435384
      0.95355922	     -0.05480855	      0.00013079	     -0.19682437	     -0.05739557	      0.88272834	     -0.00014239	     -0.21160053	     -0.00000000	      0.00000000	     13.79979483
      0.95476339	     -0.05464445	      0.00013653	     -0.19666038	     -0.05739269	      0.88272920	     -0.00014180	     -0.21158354	     -0.00000000	      0.00000001	     13.97281554
      0.95623355	     -0.05444182	      0.00014442	     -0.19645788	     -0.05738915	      0.88273042	     -0.00014104	     -0.21156095	     -0.00000000	      0.00000001	     14.27324755
      0.95770372	     -0.05423754	      0.00014972	     -0.19625361	     -0.05738558	      0.88273183	     -0.00014025	     -0.21153650	     -0.00000000	      0.00000001	     14.46875655
      0.95889283	     -0.05407165	      0.00015591	     -0.19608776	     -0.05738268	      0.88273309	     -0.00013960	     -0.21151547	     -0.00000000	      0.00000001	     14.74132271
      0.96008194	     -0.05390597	      0.00015970	     -0.19592202	     -0.05737976	      0.88273448	     -0.00013892	     -0.21149344	     -0.00000000	      0.00000001	     14.91836503
      0.96157572	     -0.05369704	      0.00016555	     -0.19571301	     -0.05737607	      0.88273638	     -0.00013804	     -0.21146444	     -0.00000000	      0.00000001	     15.22521228
      0.96306950	     -0.05348725	      0.00016870	     -0.19550304	     -0.05737238	      0.88273847	     -0.00013714	     -0.21143403	     -0.00000000	      0.00000001	     15.45092457
      0.96418683	     -0.05332993	      0.00017324	     -0.19534562	     -0.05736962	      0.88274015	     -0.00013645	     -0.21141043	     -0.00000000	      0.00000001	     15.70897533
      0.96530416	     -0.05317252	      0.00017558	     -0.19518804	     -0.05736686	      0.88274192	     -0.00013575	     -0.21138613	     -0.00000000	      0.00000001	     15.90649043
      0.96688143	     -0.05295050	      0.00017944	     -0.19496575	     -0.05736296	      0.88274458	     -0.00013473	     -0.21135072	     -0.00000000	      0.00000001	     16.23799308
      0.96828770	     -0.05275288	      0.00018090	     -0.19476779	     -0.05735950	      0.88274711	     -0.00013381	     -0.21131814	     -0.00000000	      0.00000001	     16.50045401
      0.96969398	     -0.05255633	      0.00018450	     -0.19457094	     -0.05735606	      0.88274978	     -0.00013287	     -0.21128471	     -0.00000000	      0.00000001	     16.84139424
      0.97081770	     -0.05240031	      0.00018425	     -0.19441458	     -0.05735332	      0.88275201	     -0.00013211	     -0.21125744	     -0.00000000	      0.00000001	     17.03763915
      0.97194142	     -0.05224480	      0.00018571	     -0.19425876	     -0.05735060	      0.88275432	     -0.00013134	     -0.21122973	     -0.00000000	      0.00000001	     17.28963878
      0.97345239	     -0.05203748	      0.00018590	     -0.19405094	     -0.05734697	      0.88275754	     -0.00013029	     -0.21119183	     -0.00000000	      0.00000001	     17.62089644
      0.97496336	     -0.05183233	      0.00018744	     -0.19384530	     -0.05734338	      0.88276090	     -0.00012923	     -0.21115332	     -0.00000000	      0.00000002	     17.99218687
      0.97604253	     -0.05168691	      0.00018572	     -0.19369942	     -0.05734084	      0.88276337	     -0.00012847	     -0.21112548	     -0.00000000	      0.00000002	     18.22357533
      0.97712170	     -0.05154301	      0.00018544	     -0.19355510	     -0.05733832	      0.88276590	     -0.00012770	     -0.21109739	     -0.00000000	      0.00000002	     18.47651034
      0.97870810	     -0.05133491	      0.00018382	     -0.19334630	     -0.05733468	      0.88276972	     -0.00012657	     -0.21105577	     -0.00000000	      0.00000002	     18.86586145
      0.98002849	     -0.05116447	      0.00018358	     -0.19317530	     -0.05733169	      0.88277298	     -0.00012562	     -0.21102089	     -0.00000000	      0.00000002	     19.15690547
      0.98134887	     -0.05099801	      0.00018084	     -0.19300819	     -0.05732875	      0.88277631	     -0.00012467	     -0.21098587	     -0.00000000	      0.00000002	     19.48608210
      0.98266925	     -0.05083455	      0.00018014	     -0.19284411	     -0.05732586	      0.88277970	     -0.00012371	     -0.21095076	     -0.00000000	      0.00000002	     19.79062230
      0.98398964	     -0.05067481	      0.00017614	     -0.19268364	     -0.05732302	      0.88278314	     -0.00012276	     -0.21091564	     -0.00000000	      0.00000002	     20.14635487
      0.98512885	     -0.05054043	      0.00017515	     -0.19254867	     -0.05732062	      0.88278614	     -0.00012193	     -0.21088537	     -0.00000000	      0.00000002	     20.38778532
      0.98626806	     -0.05040958	      0.00017167	     -0.19241716	     -0.05731826	      0.88278918	     -0.00012111	     -0.21085521	     -0.00000000	      0.00000002	     20.68132912
      0.98767439	     -0.05025222	      0.00016840	     -0.19225900	     -0.05731542	      0.88279297	     -0.00012009	     -0.21081816	     -0.00000000	      0.00000002	     21.01851307
      0.98908072	     -0.05009969	      0.00016274	     -0.19210558	     -0.05731264	      0.88279678	     -0.00011908	     -0.21078137	     -0.00000000	      0.00000002	     21.41135119
      0.99019819	     -0.04998206	      0.00016062	     -0.19198730	     -0.05731049	      0.88279983	     -0.00011828	     -0.21075237	     -0.00000000	      0.00000002	     21.63343437
      0.99131567	     -0.04986836	      0.00015639	     -0.19187287	     -0.05730839	      0.88280288	     -0.00011748	     -0.21072361	     -0.00000000	      0.00000002	     21.91298551
      0.99275386	     -0.04972677	      0.00015187	     -0.19173035	     -0.05730576	      0.88280682	     -0.00011646	     -0.21068699	     -0.00000000	      0.00000002	     22.23878557
      0.99419206	     -0.04958968	      0.00014414	     -0.19159224	     -0.05730321	      0.88281076	     -0.00011545	     -0.21065093	     -0.00000000	      0.00000002	     22.63434796
      0.99524855	     -0.04949408	      0.00014036	     -0.19149592	     -0.05730140	      0.88281365	     -0.00011471	     -0.21062488	     -0.00000000	      0.00000002	     22.79542950
      0.99630504	     -0.04940348	      0.00013459	     -0.19140454	     -0.05729964	      0.88281653	     -0.00011398	     -0.21059929	     -0.00000000	      0.00000002	     23.03179675
      0.99782512	     -0.04928066	      0.00012720	     -0.19128061	     -0.05729719	      0.88282066	     -0.00011294	     -0.21056330	     -0.00000000	      0.00000002	     23.33421932
      0.99911406	     -0.04918336	      0.00011944	     -0.19118231	     -0.05729520	      0.88282413	     -0.00011207	     -0.21053359	     -0.00000000	      0.00000002	     23.63631284
      1.00040300	     -0.04909253	      0.00011331	     -0.19109053	     -0.05729328	      0.88282757	     -0.00011120	     -0.21050464	     -0.00000000	      0.00000002	     23.85298609
      1.00169195	     -0.04900921	      0.00010451	     -0.19100616	     -0.05729144	      0.88283097	     -0.00011035	     -0.21047650	     -0.00000000	      0.00000002	     24.15888238
      1.00298089	     -0.04893368	      0.00009855	     -0.19092966	     -0.05728968	      0.88283434	     -0.00010951	     -0.21044922	     -0.00000000	      0.00000002	     24.31845453
      1.00407947	     -0.04887572	      0.00009045	     -0.19087079	     -0.05728825	      0.88283716	     -0.00010881	     -0.21042669	     -0.00000000	      0.00000002	     24.55874445
      1.00517805	     -0.04882379	      0.00008421	     -0.19081799	     -0.05728688	      0.88283995	     -0.00010812	     -0.21040487	     -0.00000000	      0.00000002	     24.70532083
      1.00657182	     -0.04876736	      0.00007454	     -0.19076040	     -0.05728522	      0.88284343	     -0.00010726	     -0.21037827	     -0.00000000	      0.00000002	     24.95451138
      1.00796559	     -0.04872123	      0.00006654	     -0.19071317	     -0.05728366	      0.88284684	     -0.00010641	     -0.21035294	     -0.00000000	      0.00000002	     25.09323407
      1.00905694	     -0.04869204	      0.00005780	     -0.19068304	     -0.05728251	      0.88284945	     -0.00010576	     -0.21033404	     -0.00000000	      0.00000002	     25.30196722
      1.01014828	     -0.04866803	      0.00005085	     -0.19065814	     -0.05728142	      0.88285200	     -0.00010513	     -0.21031596	     -0.00000000	      0.00000002	     25.41006684
      1.01157120	     -0.04864384	      0.00004040	     -0.19063276	     -0.05728009	      0.88285525	     -0.00010432	     -0.21029361	     -0.00000000	      0.00000002	     25.62475039
      1.01299411	     -0.04862678	      0.00003199	     -0.19061458	     -0.05727886	      0.88285839	     -0.00010354	     -0.21027261	     -0.00000000	      0.00000001	     25.71278992
      1.01403285	     -0.04861887	      0.00002324	     -0.19060578	     -0.05727803	      0.88286062	     -0.00010298	     -0.21025811	     -0.00000000	      0.00000001	     25.90002414
      1.01507160	     -0.04861432	      0.00001622	     -0.19060039	     -0.05727726	      0.88286279	     -0.00010243	     -0.21024428	     -0.00000000	      0.00000001	     25.97892703
      1.01657759	     -0.04861373	      0.00000486	     -0.19059856	     -0.05727623	      0.88286583	     -0.00010167	     -0.21022541	     -0.00000000	      0.00000001	     26.15557104
      1.01785617	     -0.04861853	     -0.00000364	     -0.19060235	     -0.05727545	      0.88286830	     -0.00010104	     -0.21021044	     -0.00000000	      0.00000001	     26.20904317
      1.01913474	     -0.04862842	     -0.00001407	     -0.19061118	     -0.05727476	      0.88287067	     -0.00010043	     -0.21019643	     -0.00000000	      0.00000001	     26.38723233
      1.02041332	     -0.04864297	     -0.00002214	     -0.19062474	     -0.05727415	      0.88287295	     -0.00009985	     -0.21018335	     -0.00000000	      0.00000001	     26.38150725
      1.02169189	     -0.04866254	     -0.00003337	     -0.19064324	     -0.05727362	      0.88287512	     -0.00009928	     -0.21017119	     -0.00000000	      0.00000001	     26.60376081
      1.02277739	     -0.04868271	     -0.00004005	     -0.19066258	     -0.05727324	      0.88287688	     -0.00009882	     -0.21016158	     -0.00000000	      0.00000001	     26.54615342
      1.02386289	     -0.04870655	     -0.00004862	     -0.19068556	     -0.05727292	      0.88287857	     -0.00009837	     -0.21015263	     -0.00000000	      0.00000001	     26.65049726
      1.02525683	     -0.04874218	     -0.00005817	     -0.19072012	     -0.05727259	      0.88288062	     -0.00009782	     -0.21014208	     -0.00000000	      0.00000001	     26.66752986
      1.02665078	     -0.04878374	     -0.00006969	     -0.19076058	     -0.05727236	      0.88288256	     -0.00009729	     -0.21013259	     -0.00000000	      0.00000001	     26.84200296
      1.02773481	     -0.04881979	     -0.00007638	     -0.19079583	     -0.05727225	      0.88288397	     -0.00009690	     -0.21012594	     -0.00000000	      0.00000001	     26.76348259
      1.02881884	     -0.04886035	     -0.00008526	     -0.19083555	     -0.05727220	      0.88288532	     -0.00009653	     -0.21011993	     -0.00000000	      0.00000001	     26.84106119
      1.03024299	     -0.04891858	     -0.00009580	     -0.19089272	     -0.05727221	      0.88288697	     -0.00009606	     -0.21011299	     -0.00000000	      0.00000001	     26.82813786
      1.03166714	     -0.04898300	     -0.00010885	     -0.19095603	     -0.05727233	      0.88288850	     -0.00009562	     -0.21010713	     -0.00000000	      0.00000001	     26.99390969
      1.03270344	     -0.04903298	     -0.00011590	     -0.19100527	     -0.05727248	      0.88288953	     -0.00009531	     -0.21010355	     -0.00000000	      0.00000001	     26.86559833
      1.03373975	     -0.04908614	     -0.00012493	     -0.19105765	     -0.05727268	      0.88289050	     -0.00009503	     -0.21010054	     -0.00000000	      0.00000001	     26.90159926
      1.03524813	     -0.04917038	     -0.00013731	     -0.19114079	     -0.05727305	      0.88289179	     -0.00009463	     -0.21009725	     -0.00000000	      0.00000001	     26.85531097
      1.03653066	     -0.04924767	     -0.00014911	     -0.19121713	     -0.05727346	      0.88289279	     -0.00009432	     -0.21009545	     -0.00000000	      0.00000001	     26.91484424
      1.03781320	     -0.04932919	     -0.00015896	     -0.19129776	     -0.05727394	      0.88289369	     -0.00009403	     -0.21009455	     -0.00000000	      0.00000000	     26.80156958
      1.03909573	     -0.04941521	     -0.00017111	     -0.19138286	     -0.05727450	      0.88289450	     -0.00009376	     -0.21009453	     -0.00000000	      0.00000000	     26.89852597
      1.04037827	     -0.04950506	     -0.00018000	     -0.19147189	     -0.05727512	      0.88289522	     -0.00009352	     -0.21009536	     -0.00000000	      0.00000000	     26.70520255
      1.04146413	     -0.04958469	     -0.00019035	     -0.19155075	     -0.05727571	      0.88289575	     -0.00009333	     -0.21009671	     -0.00000000	      0.00000000	     26.78116553
      1.04254999	     -0.04966640	     -0.00019828	     -0.19163179	     -0.05727635	      0.88289623	     -0.00009315	     -0.21009865	     -0.00000000	      0.00000000	     26.67691975
      1.04395283	     -0.04977649	     -0.00020943	     -0.19174100	     -0.05727725	      0.88289676	     -0.00009295	     -0.21010204	     -0.00000000	      0.00000000	     26.65998909
      1.04535566	     -0.04989107	     -0.00021862	     -0.19185478	     -0.05727822	      0.88289718	     -0.00009278	     -0.21010639	      0.00000000	      0.00000000	     26.46949368
      1.04645597	     -0.04998405	     -0.00022800	     -0.19194708	     -0.05727905	      0.88289745	     -0.00009266	     -0.21011046	      0.00000000	      0.00000000	     26.51233757
      1.04755628	     -0.05007916	     -0.00023542	     -0.19204159	     -0.05727991	      0.88289766	     -0.00009256	     -0.21011509	      0.00000000	      0.00000000	     26.38010488
      1.04897909	     -0.05020575	     -0.00024624	     -0.19216739	     -0.05728110	      0.88289784	     -0.00009245	     -0.21012186	      0.00000000	      0.00000000	     26.33520971
      1.05040190	     -0.05033570	     -0.00025483	     -0.19229664	     -0.05728237	      0.88289793	     -0.00009238	     -0.21012949	      0.00000000	      0.00000000	     26.09181093
      1.05146379	     -0.05043540	     -0.00026357	     -0.19239576	     -0.05728336	      0.88289793	     -0.00009234	     -0.21013571	      0.00000000	     -0.00000000	     26.11521554
      1.05252568	     -0.05053682	     -0.00027038	     -0.19249669	     -0.05728439	      0.88289789	     -0.00009232	     -0.21014239	      0.00000000	     -0.00000000	     25.96673742
      1.05402051	     -0.05068297	     -0.00028097	     -0.19264213	     -0.05728590	      0.88289775	     -0.00009231	     -0.21015251	      0.00000000	     -0.00000000	     25.86562471
      1.05531673	     -0.05081216	     -0.00028872	     -0.19277076	     -0.05728726	      0.88289754	     -0.00009233	     -0.21016195	      0.00000000	     -0.00000000	     25.64580412
      1.05661295	     -0.05094401	     -0.00029827	     -0.19290204	     -0.05728868	      0.88289727	     -0.00009238	     -0.21017198	      0.00000000	     -0.00000000	     25.61036505
      1.05790917	     -0.05107763	     -0.00030521	     -0.19303518	     -0.05729015	      0.88289692	     -0.00009245	     -0.21018258	      0.00000000	     -0.00000000	     25.32393910
      1.05920539	     -0.05121393	     -0.00031514	     -0.19317094	     -0.05729166	      0.88289651	     -0.00009254	     -0.21019371	      0.00000000	     -0.00000000	     25.34451930
      1.06031736	     -0.05133185	     -0.00032062	     -0.19328850	     -0.05729300	      0.88289610	     -0.00009264	     -0.21020367	      0.00000000	     -0.00000000	     25.04999620
      1.06142933	     -0.05145162	     -0.00032805	     -0.19340788	     -0.05729436	      0.88289564	     -0.00009276	     -0.21021399	      0.00000000	     -0.00000000	     24.96496234
      1.06284118	     -0.05160516	     -0.00033587	     -0.19356099	     -0.05729613	      0.88289499	     -0.00009294	     -0.21022760	      0.00000000	     -0.00000000	     24.71597932
      1.06425303	     -0.05176083	     -0.00034537	     -0.19371620	     -0.05729795	      0.88289426	     -0.00009315	     -0.21024173	      0.00000000	     -0.00000000	     24.65392465
      1.06538815	     -0.05188637	     -0.00035053	     -0.19384147	     -0.05729944	      0.88289362	     -0.00009334	     -0.21025345	      0.00000000	     -0.00000000	     24.35802787
      1.06652328	     -0.05201296	     -0.00035746	     -0.19396777	     -0.05730096	      0.88289293	     -0.00009355	     -0.21026546	      0.00000000	     -0.00000000	     24.25390594
      1.06795031	     -0.05217202	     -0.00036443	     -0.19412652	     -0.05730290	      0.88289199	     -0.00009384	     -0.21028094	      0.00000000	     -0.00000000	     23.98092857
      1.06937735	     -0.05233140	     -0.00037324	     -0.19428558	     -0.05730487	      0.88289097	     -0.00009417	     -0.21029676	      0.00000000	     -0.00000001	     23.91656074
      1.07048278	     -0.05245356	     -0.00037735	     -0.19440760	     -0.05730642	      0.88289013	     -0.00009445	     -0.21030921	      0.00000000	     -0.00000001	     23.60691680
      1.07158821	     -0.05257563	     -0.00038319	     -0.19452948	     -0.05730798	      0.88288924	     -0.00009475	     -0.21032180	      0.00000000	     -0.00000001	     23.48514892
      1.07307588	     -0.05273815	     -0.00038948	     -0.19469183	     -0.05731011	      0.88288797	     -0.00009519	     -0.21033890	      0.00000000	     -0.00000001	     23.20391218
      1.07456355	     -0.05289957	     -0.00039767	     -0.19485305	     -0.05731226	      0.88288663	     -0.00009567	     -0.21035611	      0.00000000	     -0.00000001	     23.12271853
      1.07564354	     -0.05301451	     -0.00040104	     -0.19496794	     -0.05731384	      0.88288560	     -0.00009604	     -0.21036863	      0.00000000	     -0.00000001	     22.81104603
      1.07672352	     -0.05312891	     -0.00040633	     -0.19508224	     -0.05731543	      0.88288453	     -0.00009644	     -0.21038115	      0.00000000	     -0.00000001	     22.68289968
      1.07828624	     -0.05329134	     -0.00041291	     -0.19524460	     -0.05731774	      0.88288291	     -0.00009705	     -0.21039923	      0.00000000	     -0.00000001	     22.40122340
      1.07962169	     -0.05342792	     -0.00041994	     -0.19538110	     -0.05731972	      0.88288146	     -0.00009762	     -0.21041458	      0.00000000	     -0.00000001	     22.27940831
      1.08095714	     -0.05356066	     -0.00042508	     -0.19551384	     -0.05732172	      0.88287995	     -0.00009822	     -0.21042981	      0.00000000	     -0.00000001	     21.98201229
      1.08229260	     -0.05369149	     -0.00043297	     -0.19564461	     -0.05732372	      0.88287838	     -0.00009886	     -0.21044488	      0.00000000	     -0.00000001	     21.92596543
      1.08362805	     -0.05381714	     -0.00043762	     -0.19577030	     -0.05732572	      0.88287676	     -0.00009954	     -0.21045977	      0.00000000	     -0.00000001	     21.57242090
      1.08477394	     -0.05392378	     -0.00044487	     -0.19587691	     -0.05732745	      0.88287532	     -0.00010016	     -0.21047237	      0.00000000	     -0.00000001	     21.54496664
      1.08591983	     -0.05402635	     -0.00044994	     -0.19597952	     -0.05732917	      0.88287385	     -0.00010080	     -0.21048482	      0.00000000	     -0.00000001	     21.32702169
      1.08737090	     -0.05415301	     -0.00045802	     -0.19610620	     -0.05733135	      0.88287193	     -0.00010166	     -0.21050032	      0.00000000	     -0.00000001	     21.20655618
      1.08882198	     -0.05427333	     -0.00046405	     -0.19622661	     -0.05733353	      0.88286995	     -0.00010257	     -0.21051554	      0.00000000	     -0.00000001	     20.91580456
      1.08999022	     -0.05436821	     -0.00047151	     -0.19632151	     -0.05733529	      0.88286833	     -0.00010334	     -0.21052756	      0.00000000	     -0.00000001	     20.90284548
      1.09115846	     -0.05445806	     -0.00047679	     -0.19641144	     -0.05733704	      0.88286667	     -0.00010414	     -0.21053939	      0.00000000	     -0.00000001	     20.71256518
      1.09262267	     -0.05456664	     -0.00048496	     -0.19652010	     -0.05733923	      0.88286455	     -0.00010519	     -0.21055392	      0.00000000	     -0.00000001	     20.62848924
      1.09408688	     -0.05466772	     -0.00049050	     -0.19662135	     -0.05734141	      0.88286239	     -0.00010628	     -0.21056814	      0.00000000	     -0.00000001	     20.36643272
      1.09521994	     -0.05474474	     -0.00049752	     -0.19669843	     -0.05734309	      0.88286069	     -0.00010717	     -0.21057893	      0.00000000	     -0.00000001	     20.36831654
      1.09635300	     -0.05481697	     -0.00050214	     -0.19677078	     -0.05734477	      0.88285897	     -0.00010808	     -0.21058954	      0.00000000	     -0.00000001	     20.21901860
      1.09787752	     -0.05491242	     -0.00050947	     -0.19686639	     -0.05734702	      0.88285663	     -0.00010935	     -0.21060359	      0.00000000	     -0.00000001	     20.11900090
      1.09940203	     -0.05500444	     -0.00051387	     -0.19695865	     -0.05734925	      0.88285425	     -0.00011068	     -0.21061751	      0.00000000	     -0.00000001	     19.89219603
      1.10050138	     -0.05507504	     -0.00052007	     -0.19702935	     -0.05735085	      0.88285252	     -0.00011167	     -0.21062755	      0.00000000	     -0.00000001	     19.86012119
      1.10160074	     -0.05514492	     -0.00052394	     -0.19709940	     -0.05735245	      0.88285078	     -0.00011269	     -0.21063773	      0.00000000	     -0.00000001	     19.73494433
      1.10320332	     -0.05525342	     -0.00053077	     -0.19720811	     -0.05735476	      0.88284821	     -0.00011422	     -0.21065299	      0.00000000	     -0.00000001	     19.60971555
      1.10456532	     -0.05534949	     -0.00053503	     -0.19730441	     -0.05735671	      0.88284600	     -0.00011556	     -0.21066658	      0.00000000	     -0.00000001	     19.47948048
      1.10592732	     -0.05545341	     -0.00054150	     -0.19740851	     -0.05735864	      0.88284376	     -0.00011695	     -0.21068091	      0.00000000	     -0.00000001	     19.38200588
      1.10728933	     -0.05555601	     -0.00054453	     -0.19751139	     -0.05736056	      0.88284151	     -0.00011838	     -0.21069611	      0.00000000	     -0.00000001	     19.28917869
      1.10865133	     -0.05566659	     -0.00055118	     -0.19762217	     -0.05736245	      0.88283922	     -0.00011984	     -0.21071216	      0.00000000	     -0.00000001	     19.14600207
      1.10981293	     -0.05575627	     -0.00055278	     -0.19771215	     -0.05736405	      0.88283724	     -0.00012112	     -0.21072660	      0.00000000	     -0.00000001	     19.08570025
      1.11097453	     -0.05585132	     -0.00055673	     -0.19780745	     -0.05736562	      0.88283524	     -0.00012243	     -0.21074167	      0.00000000	     -0.00000001	     18.93925113
      1.11245860	     -0.05597095	     -0.00055959	     -0.19792746	     -0.05736761	      0.88283264	     -0.00012414	     -0.21076191	      0.00000000	     -0.00000001	     18.83746877
      1.11394268	     -0.05609498	     -0.00056431	     -0.19805184	     -0.05736956	      0.88282999	     -0.00012590	     -0.21078319	      0.00000000	     -0.00000001	     18.55277136
      1.11512505	     -0.05618903	     -0.00056485	     -0.19814628	     -0.05737108	      0.88282784	     -0.00012733	     -0.21080092	      0.00000000	     -0.00000001	     18.53103415
      1.11630742	     -0.05628792	     -0.00056740	     -0.19824552	     -0.05737258	      0.88282565	     -0.00012879	     -0.21081928	      0.00000000	     -0.00000001	     18.28657436
      1.11780853	     -0.05641034	     -0.00056830	     -0.19836846	     -0.05737443	      0.88282282	     -0.00013068	     -0.21084353	      0.00000000	     -0.00000001	     18.16245383
      1.11930963	     -0.05653891	     -0.00057122	     -0.19849751	     -0.05737623	      0.88281991	     -0.00013261	     -0.21086873	      0.00000000	     -0.00000001	     17.71608951
      1.12045813	     -0.05663142	     -0.00057018	     -0.19859050	     -0.05737757	      0.88281764	     -0.00013411	     -0.21088871	      0.00000000	     -0.00000001	     17.74249433
      1.12160662	     -0.05672874	     -0.00057101	     -0.19868826	     -0.05737887	      0.88281532	     -0.00013564	     -0.21090921	      0.00000000	     -0.00000001	     17.46289231
      1.12317441	     -0.05685730	     -0.00057000	     -0.19881751	     -0.05738059	      0.88281208	     -0.00013776	     -0.21093803	      0.00000000	     -0.00000001	     17.30557349
      1.12474219	     -0.05698942	     -0.00057053	     -0.19895029	     -0.05738224	      0.88280875	     -0.00013992	     -0.21096766	      0.00000000	     -0.00000001	     16.79328955
      1.12586341	     -0.05707593	     -0.00056768	     -0.19903739	     -0.05738337	      0.88280631	     -0.00014150	     -0.21098934	      0.00000000	     -0.00000001	     16.86296855
      1.12698463	     -0.05716644	     -0.00056650	     -0.19912844	     -0.05738446	      0.88280383	     -0.00014309	     -0.21101131	      0.00000000	     -0.00000002	     16.60560195
      1.12863486	     -0.05729488	     -0.00056291	     -0.19925776	     -0.05738598	      0.88280009	     -0.00014548	     -0.21104418	      0.00000000	     -0.00000002	     16.44330202
      1.13003459	     -0.05740526	     -0.00056053	     -0.19936890	     -0.05738719	      0.88279683	     -0.00014754	     -0.21107246	      0.00000000	     -0.00000002	     16.09107434
      1.13143432	     -0.05750892	     -0.00055575	     -0.19947339	     -0.05738833	      0.88279350	     -0.00014962	     -0.21110108	      0.00000000	     -0.00000002	     16.10098142
      1.13283406	     -0.05761899	     -0.00055366	     -0.19958425	     -0.05738939	      0.88279010	     -0.00015175	     -0.21112993	      0.00000000	     -0.00000002	     15.67379176
      1.13423379	     -0.05771947	     -0.00054788	     -0.19968562	     -0.05739036	      0.88278663	     -0.00015390	     -0.21115908	      0.00000000	     -0.00000002	     15.82518433
      1.13542779	     -0.05781304	     -0.00054557	     -0.19977990	     -0.05739113	      0.88278361	     -0.00015576	     -0.21118408	      0.00000000	     -0.00000002	     15.43047503
      1.13662180	     -0.05789882	     -0.00054081	     -0.19986647	     -0.05739183	      0.88278054	     -0.00015764	     -0.21120925	      0.00000000	     -0.00000002	     15.40717876
      1.13814792	     -0.05801063	     -0.00053629	     -0.19997927	     -0.05739263	      0.88277655	     -0.00016007	     -0.21124160	      0.00000000	     -0.00000002	     15.16064108
      1.13967404	     -0.05811682	     -0.00052979	     -0.20008652	     -0.05739332	      0.88277249	     -0.00016254	     -0.21127419	      0.00000000	     -0.00000002	     15.23388532
      1.14090155	     -0.05820779	     -0.00052672	     -0.20017829	     -0.05739379	      0.88276917	     -0.00016456	     -0.21130050	      0.00000000	     -0.00000002	     14.92336261
      1.14212907	     -0.05829197	     -0.00052155	     -0.20026336	     -0.05739418	      0.88276580	     -0.00016659	     -0.21132690	      0.00000000	     -0.00000002	     14.93468471
      1.14366534	     -0.05840037	     -0.00051651	     -0.20037284	     -0.05739456	      0.88276154	     -0.00016917	     -0.21135998	      0.00000000	     -0.00000002	     14.72716755
      1.14520161	     -0.05850118	     -0.00050921	     -0.20047481	     -0.05739481	      0.88275722	     -0.00017177	     -0.21139312	      0.00000000	     -0.00000002	     14.85655768
      1.14639593	     -0.05858556	     -0.00050586	     -0.20056004	     -0.05739492	      0.88275382	     -0.00017382	     -0.21141884	      0.00000000	     -0.00000002	     14.56597241
      1.14759025	     -0.05866333	     -0.00050051	     -0.20063874	     -0.05739494	      0.88275040	     -0.00017589	     -0.21144457	      0.00000000	     -0.00000002	     14.57497188
      1.14919138	     -0.05876930	     -0.00049436	     -0.20074593	     -0.05739484	      0.88274577	     -0.00017869	     -0.21147898	      0.00000000	     -0.00000002	     14.40505854
      1.15079250	     -0.05886589	     -0.00048585	     -0.20084383	     -0.05739459	      0.88274110	     -0.00018153	     -0.21151329	      0.00000000	     -0.00000002	     14.54941459
      1.15196209	     -0.05894215	     -0.00048185	     -0.20092100	     -0.05739430	      0.88273767	     -0.00018361	     -0.21153820	      0.00000000	     -0.00000002	     14.27368574
      1.15313168	     -0.05901172	     -0.00047588	     -0.20099154	     -0.05739393	      0.88273422	     -0.00018572	     -0.21156304	      0.00000000	     -0.00000002	     14.28002523
      1.15480757	     -0.05911229	     -0.00046819	     -0.20109350	     -0.05739325	      0.88272927	     -0.00018876	     -0.21159842	      0.00000000	     -0.00000002	     14.13654280
      1.15624582	     -0.05919274	     -0.00046022	     -0.20117519	     -0.05739252	      0.88272501	     -0.00019139	     -0.21162860	      0.00000000	     -0.00000002	     14.19861494
      1.15768406	     -0.05927749	     -0.00045409	     -0.20126115	     -0.05739165	      0.88272074	     -0.00019404	     -0.21165856	      0.00000000	     -0.00000002	     13.99068647
      1.15912231	     -0.05935359	     -0.00044551	     -0.20133853	     -0.05739064	      0.88271647	     -0.00019670	     -0.21168839	      0.00000000	     -0.00000002	     14.13405920
      1.16056056	     -0.05943847	     -0.00044002	     -0.20142463	     -0.05738948	      0.88271222	     -0.00019939	     -0.21171799	      0.00000000	     -0.00000002	     13.84650877
      1.16180071	     -0.05950177	     -0.00043231	     -0.20148907	     -0.05738837	      0.88270855	     -0.00020171	     -0.21174345	      0.00000000	     -0.00000002	     13.99356968
      1.16304087	     -0.05956900	     -0.00042656	     -0.20155740	     -0.05738715	      0.88270490	     -0.00020404	     -0.21176875	      0.00000000	     -0.00000002	     13.86056165
      1.16460152	     -0.05964684	     -0.00041753	     -0.20163668	     -0.05738545	      0.88270033	     -0.00020699	     -0.21180044	      0.00000000	     -0.00000002	     13.90285215
      1.16616217	     -0.05972901	     -0.00040998	     -0.20172028	     -0.05738358	      0.88269578	     -0.00020995	     -0.21183190	      0.00000000	     -0.00000002	     13.68214202
      1.16742481	     -0.05978688	     -0.00040143	     -0.20177937	     -0.05738192	      0.88269213	     -0.00021234	     -0.21185722	      0.00000000	     -0.00000002	     13.82563072
      1.16868745	     -0.05984929	     -0.00039434	     -0.20184298	     -0.05738015	      0.88268851	     -0.00021475	     -0.21188233	      0.00000000	     -0.00000002	     13.70734277
      1.17026505	     -0.05991986	     -0.00038263	     -0.20191513	     -0.05737776	      0.88268402	     -0.00021775	     -0.21191344	      0.00000000	     -0.00000002	     13.76235747
      1.17184266	     -0.05999240	     -0.00037235	     -0.20198924	     -0.05737517	      0.88267958	     -0.00022075	     -0.21194408	      0.00000000	     -0.00000002	     13.55262370
      1.17307622	     -0.06003387	     -0.00036240	     -0.20203200	     -0.05737301	      0.88267615	     -0.00022309	     -0.21196771	      0.00000000	     -0.00000002	     13.70590655
      1.17430978	     -0.06008146	     -0.00035482	     -0.20208082	     -0.05737073	      0.88267275	     -0.00022543	     -0.21199104	      0.00000000	     -0.00000002	     13.59955828
      1.17594129	     -0.06013776	     -0.00034316	     -0.20213881	     -0.05736752	      0.88266832	     -0.00022852	     -0.21202149	      0.00000000	     -0.00000002	     13.65495435
      1.17757280	     -0.06019387	     -0.00033311	     -0.20219657	     -0.05736409	      0.88266397	     -0.00023160	     -0.21205125	      0.00000000	     -0.00000002	     13.50831286
      1.17878203	     -0.06022309	     -0.00032289	     -0.20222710	     -0.05736140	      0.88266080	     -0.00023387	     -0.21207278	      0.00000000	     -0.00000002	     13.65070381
      1.17999126	     -0.06025368	     -0.00031417	     -0.20225897	     -0.05735859	      0.88265768	     -0.00023614	     -0.21209369	      0.00000000	     -0.00000002	     13.60680002
      1.18169104	     -0.06028527	     -0.00030011	     -0.20229241	     -0.05735443	      0.88265338	     -0.00023930	     -0.21212194	      0.00000000	     -0.00000002	     13.67252979
      1.18316018	     -0.06030977	     -0.00028874	     -0.20231849	     -0.05735063	      0.88264975	     -0.00024202	     -0.21214509	      0.00000000	     -0.00000002	     13.62296807
      1.18462932	     -0.06032238	     -0.00027505	     -0.20233276	     -0.05734665	      0.88264621	     -0.00024472	     -0.21216703	      0.00000000	     -0.00000002	     13.74203641
      1.18609846	     -0.06033732	     -0.00026358	     -0.20234930	     -0.05734247	      0.88264275	     -0.00024740	     -0.21218760	     -0.00000000	     -0.00000002	     13.68536948
      1.18756761	     -0.06033681	     -0.00024880	     -0.20235047	     -0.05733811	      0.88263939	     -0.00025005	     -0.21220685	     -0.00000000	     -0.00000002	     13.84896322
      1.18883694	     -0.06034034	     -0.00023909	     -0.20235538	     -0.05733419	      0.88263657	     -0.00025233	     -0.21222226	     -0.00000000	     -0.00000001	     13.80549874
      1.19010627	     -0.06033096	     -0.00022788	     -0.20234742	     -0.05733013	      0.88263383	     -0.00025458	     -0.21223662	     -0.00000000	     -0.00000001	     13.89100326
      1.19169126	     -0.06032034	     -0.00021573	     -0.20233851	     -0.05732485	      0.88263051	     -0.00025738	     -0.21225303	     -0.00000000	     -0.00000001	     13.94098252
      1.19327625	     -0.06029531	     -0.00020182	     -0.20231525	     -0.05731936	      0.88262733	     -0.00026014	     -0.21226775	     -0.00000000	     -0.00000001	     14.10570898
      1.19455561	     -0.06027252	     -0.00019246	     -0.20229383	     -0.05731476	      0.88262486	     -0.00026234	     -0.21227814	     -0.00000000	     -0.00000001	     14.16461168
      1.19583497	     -0.06023193	     -0.00018066	     -0.20225468	     -0.05731002	      0.88262248	     -0.00026453	     -0.21228708	     -0.00000000	     -0.00000001	     14.31017132
      1.19743897	     -0.06016715	     -0.00016745	     -0.20219165	     -0.05730386	      0.88261963	     -0.00026724	     -0.21229583	     -0.00000000	     -0.00000001	     14.49723361
      1.19904297	     -0.06007497	     -0.00015203	     -0.20210127	     -0.05729749	      0.88261694	     -0.00026991	     -0.21230148	     -0.00000000	     -0.00000001	     14.72566622
      1.20026974	     -0.05999931	     -0.00014334	     -0.20202690	     -0.05729246	      0.88261499	     -0.00027193	     -0.21230346	     -0.00000000	     -0.00000001	     14.88132773
      1.20149651	     -0.05990642	     -0.00013270	     -0.20193533	     -0.05728730	      0.88261315	     -0.00027393	     -0.21230336	     -0.00000000	     -0.00000001	     15.05135025
      1.20317304	     -0.05976503	     -0.00011924	     -0.20179570	     -0.05728005	      0.88261081	     -0.00027663	     -0.21229963	     -0.00000000	     -0.00000001	     15.32046791
      1.20484957	     -0.05959657	     -0.00010346	     -0.20162902	     -0.05727257	      0.88260868	     -0.00027929	     -0.21229168	     -0.00000000	     -0.00000001	     15.57510045
      1.20600379	     -0.05947768	     -0.00009529	     -0.20151127	     -0.05726728	      0.88260735	     -0.00028109	     -0.21228361	     -0.00000000	     -0.00000001	     15.78601420
      1.20715802	     -0.05934540	     -0.00008504	     -0.20138015	     -0.05726189	      0.88260613	     -0.00028288	     -0.21227351	     -0.00000000	     -0.00000001	     15.95526474
      1.20896147	     -0.05912937	     -0.00006991	     -0.20116587	     -0.05725327	      0.88260445	     -0.00028563	     -0.21225366	     -0.00000000	     -0.00000001	     16.24944270
      1.21041653	     -0.05894309	     -0.00005659	     -0.20098099	     -0.05724613	      0.88260332	     -0.00028781	     -0.21223422	     -0.00000000	     -0.00000000	     16.43044734
      1.21187159	     -0.05875593	     -0.00004550	     -0.20079512	     -0.05723884	      0.88260239	     -0.00028996	     -0.21221183	     -0.00000000	     -0.00000000	     16.70360859
      1.21332664	     -0.05855683	     -0.00003245	     -0.20059733	     -0.05723141	      0.88260166	     -0.00029208	     -0.21218674	     -0.00000000	     -0.00000000	     16.84892071
      1.21478170	     -0.05836317	     -0.00002311	     -0.20040483	     -0.05722384	      0.88260115	     -0.00029417	     -0.21215904	     -0.00000000	     -0.00000000	     17.15130213
      1.21600225	     -0.05818946	     -0.00001245	     -0.20023213	     -0.05721738	      0.88260089	     -0.00029590	     -0.21213400	     -0.00000000	     -0.00000000	     17.23033039
      1.21722279	     -0.05802017	     -0.00000424	     -0.20006376	     -0.05721083	      0.88260078	     -0.00029760	     -0.21210735	     -0.00000000	     -0.00000000	     17.42055232
      1.21879550	     -0.05779539	      0.00000740	     -0.19984014	     -0.05720226	      0.88260086	     -0.00029975	     -0.21207085	     -0.00000000	      0.00000000	     17.60858163
      1.22036821	     -0.05757255	      0.00001644	     -0.19961835	     -0.05719355	      0.88260121	     -0.00030187	     -0.21203201	     -0.00000000	      0.00000000	     17.89550290
      1.22155943	     -0.05739374	      0.00002580	     -0.19944037	     -0.05718686	      0.88260164	     -0.00030345	     -0.21200117	     -0.00000000	      0.00000000	     17.99924537
      1.22275065	     -0.05721849	      0.00003315	     -0.19926587	     -0.05718010	      0.88260221	     -0.00030500	     -0.21196907	     -0.00000000	      0.00000000	     18.18790844
      1.22436865	     -0.05697414	      0.00004473	     -0.19902253	     -0.05717080	      0.88260323	     -0.00030707	     -0.21192365	     -0.00000000	      0.00000000	     18.39421934
      1.22581563	     -0.05675825	      0.00005310	     -0.19880744	     -0.05716238	      0.88260436	     -0.00030888	     -0.21188131	     -0.00000000	      0.00000001	     18.62911320
      1.22726262	     -0.05653291	      0.00006435	     -0.19858295	     -0.05715386	      0.88260569	     -0.00031065	     -0.21183752	     -0.00000000	      0.00000001	     18.81900763
      1.22847561	     -0.05635072	      0.00007046	     -0.19840134	     -0.05714666	      0.88260697	     -0.00031211	     -0.21179969	     -0.00000000	      0.00000001	     19.00924280
      1.22968861	     -0.05616207	      0.00007882	     -0.19821331	     -0.05713939	      0.88260838	     -0.00031354	     -0.21176099	     -0.00000000	      0.00000001	     19.18185080
      1.23120760	     -0.05592916	      0.00008725	     -0.19798108	     -0.05713021	      0.88261034	     -0.00031530	     -0.21171130	     -0.00000000	      0.00000001	     19.42150204
      1.23272659	     -0.05568892	      0.00009821	     -0.19774153	     -0.05712095	      0.88261250	     -0.00031700	     -0.21166040	     -0.00000000	      0.00000001	     19.66600409
      1.23389154	     -0.05551070	      0.00010348	     -0.19756374	     -0.05711380	      0.88261429	     -0.00031829	     -0.21162054	     -0.00000000	      0.00000001	     19.83867333
      1.23505649	     -0.05532731	      0.00011114	     -0.19738081	     -0.05710660	      0.88261619	     -0.00031954	     -0.21158006	     -0.00000000	      0.00000001	     20.02328190
      1.23663043	     -0.05508396	      0.00011957	     -0.19713798	     -0.05709681	      0.88261893	     -0.00032119	     -0.21152443	     -0.00000000	      0.00000001	     20.26843312
      1.23804494	     -0.05486193	      0.00012903	     -0.19691644	     -0.05708796	      0.88262154	     -0.00032263	     -0.21147364	     -0.00000000	      0.00000001	     20.50191628
      1.23945946	     -0.05464725	      0.00013482	     -0.19670210	     -0.05707906	      0.88262430	     -0.00032403	     -0.21142215	     -0.00000000	      0.00000001	     20.72081719
      1.24063620	     -0.05446146	      0.00014297	     -0.19651666	     -0.05707162	      0.88262669	     -0.00032517	     -0.21137887	     -0.00000000	      0.00000001	     20.91092825
      1.24181294	     -0.05427904	      0.00014779	     -0.19633447	     -0.05706416	      0.88262916	     -0.00032627	     -0.21133519	     -0.00000000	      0.00000001	     21.09666420
      1.24330203	     -0.05404655	      0.00015557	     -0.19610228	     -0.05705467	      0.88263241	     -0.00032763	     -0.21127951	     -0.00000000	      0.00000002	     21.34785497
      1.24479113	     -0.05382044	      0.00016032	     -0.19587635	     -0.05704515	      0.88263578	     -0.00032894	     -0.21122340	     -0.00000000	      0.00000002	     21.59531236
      1.24591012	     -0.05364634	      0.00016735	     -0.19570244	     -0.05703798	      0.88263838	     -0.00032989	     -0.21118101	     -0.00000000	      0.00000002	     21.77637813
      1.24702911	     -0.05347622	      0.00017180	     -0.19553243	     -0.05703079	      0.88264104	     -0.00033082	     -0.21113839	     -0.00000000	      0.00000002	     21.95785467
      1.24858173	     -0.05323847	      0.00018082	     -0.19529485	     -0.05702080	      0.88264483	     -0.00033206	     -0.21107894	     -0.00000000	      0.00000002	     22.22581417
      1.24995674	     -0.05303053	      0.00018739	     -0.19508700	     -0.05701193	      0.88264826	     -0.00033312	     -0.21102596	     -0.00000000	      0.00000002	     22.42603820
      1.25133176	     -0.05281917	      0.00019734	     -0.19487578	     -0.05700306	      0.88265175	     -0.00033414	     -0.21097272	     -0.00000000	      0.00000002	     22.67332314
      1.25247076	     -0.05264805	      0.00020192	     -0.19470465	     -0.05699571	      0.88265470	     -0.00033495	     -0.21092840	     -0.00000000	      0.00000002	     22.85916061
      1.25360976	     -0.05247553	      0.00020887	     -0.19453215	     -0.05698835	      0.88265768	     -0.00033573	     -0.21088393	     -0.00000000	      0.00000002	     23.05407979
      1.25505753	     -0.05225918	      0.00021566	     -0.19431575	     -0.05697901	      0.88266152	     -0.00033669	     -0.21082722	     -0.00000000	      0.00000002	     23.30719317
      1.25650529	     -0.05204336	      0.00022514	     -0.19409990	     -0.05696967	      0.88266541	     -0.00033760	     -0.21077037	     -0.00000000	      0.00000002	     23.55556439
      1.25759621	     -0.05188442	      0.00022941	     -0.19394085	     -0.05696265	      0.88266836	     -0.00033826	     -0.21072747	     -0.00000000	      0.00000002	     23.72296390
      1.25868713	     -0.05172566	      0.00023591	     -0.19378201	     -0.05695563	      0.88267134	     -0.00033889	     -0.21068455	     -0.00000000	      0.00000002	     23.89343058
      1.26019350	     -0.05151013	      0.00024342	     -0.19356629	     -0.05694596	      0.88267549	     -0.00033972	     -0.21062531	     -0.00000000	      0.00000002	     24.14558173
      1.26154201	     -0.05132025	      0.00025167	     -0.19337625	     -0.05693732	      0.88267922	     -0.00034042	     -0.21057235	     -0.00000000	      0.00000002	     24.34993924
      1.26289052	     -0.05113587	      0.00025680	     -0.19319160	     -0.05692870	      0.88268296	     -0.00034108	     -0.21051956	     -0.00000000	      0.00000002	     24.59605060
      1.26399416	     -0.05098773	      0.00026380	     -0.19304328	     -0.05692167	      0.88268604	     -0.00034159	     -0.21047654	     -0.00000000	      0.00000002	     24.72384304
      1.26509779	     -0.05084414	      0.00026849	     -0.19289943	     -0.05691466	      0.88268912	     -0.00034208	     -0.21043374	     -0.00000000	      0.00000002	     24.89374613
      1.26653172	     -0.05066314	      0.00027584	     -0.19271809	     -0.05690558	      0.88269312	     -0.00034268	     -0.21037855	     -0.00000000	      0.00000002	     25.08258646
      1.26796564	     -0.05048990	      0.00028062	     -0.19254442	     -0.05689653	      0.88269713	     -0.00034323	     -0.21032393	     -0.00000000	      0.00000002	     25.33062802
      1.26903332	     -0.05036312	      0.00028574	     -0.19241734	     -0.05688983	      0.88270010	     -0.00034361	     -0.21028372	     -0.00000000	      0.00000002	     25.41490829
      1.27010100	     -0.05024257	      0.00028796	     -0.19229639	     -0.05688314	      0.88270307	     -0.00034397	     -0.21024402	     -0.00000000	      0.00000002	     25.54990442
      1.27159304	     -0.05008337	      0.00029194	     -0.19213662	     -0.05687385	      0.88270720	     -0.00034443	     -0.21018954	     -0.00000000	      0.00000002	     25.70271739
      1.27292707	     -0.04994796	      0.00029391	     -0.19200065	     -0.05686559	      0.88271087	     -0.00034481	     -0.21014185	     -0.00000000	      0.00000002	     25.90229678
      1.27426110	     -0.04981784	      0.00029847	     -0.19187001	     -0.05685737	      0.88271452	     -0.00034515	     -0.21009510	     -0.00000000	      0.00000002	     26.00003889
      1.27534372	     -0.04971759	      0.00029938	     -0.19176925	     -0.05685073	      0.88271747	     -0.00034540	     -0.21005786	     -0.00000000	      0.00000002	     26.15820070
      1.27642633	     -0.04962219	      0.00030221	     -0.19167338	     -0.05684413	      0.88272039	     -0.00034562	     -0.21002126	     -0.00000000	      0.00000002	     26.23126217
      1.27785262	     -0.04950578	      0.00030451	     -0.19155630	     -0.05683549	      0.88272420	     -0.00034588	     -0.20997408	     -0.00000000	      0.00000002	     26.37519130
      1.27927890	     -0.04940063	      0.00030849	     -0.19145050	     -0.05682690	      0.88272796	     -0.00034610	     -0.20992821	     -0.00000000	      0.00000002	     26.41512172
      1.28033639	     -0.04933055	      0.00030881	     -0.19137986	     -0.05682058	      0.88273072	     -0.00034624	     -0.20989510	     -0.00000000	      0.00000002	     26.54327580
      1.28139387	     -0.04926655	      0.00031071	     -0.19131533	     -0.05681429	      0.88273345	     -0.00034635	     -0.20986281	     -0.00000000	      0.00000002	     26.57799405
      1.28287406	     -0.04918660	      0.00031187	     -0.19123460	     -0.05680555	      0.88273721	     -0.00034647	     -0.20981902	     -0.00000000	      0.00000002	     26.69436157
      1.28420450	     -0.04912325	      0.00031374	     -0.19117056	     -0.05679775	      0.88274052	     -0.00034655	     -0.20978108	     -0.00000000	      0.00000002	     26.69897987
      1.28553494	     -0.04906758	      0.00031301	     -0.19111413	     -0.05679001	      0.88274378	     -0.00034659	     -0.20974447	     -0.00000000	      0.00000002	     26.86391966
      1.28660230	     -0.04902809	      0.00031497	     -0.19107408	     -0.05678384	      0.88274634	     -0.00034659	     -0.20971605	     -0.00000000	      0.00000002	     26.77908478
      1.28766966	     -0.04899331	      0.00031488	     -0.19103870	     -0.05677771	      0.88274886	     -0.00034658	     -0.20968846	     -0.00000000	      0.00000002	     26.83685981
      1.28910371	     -0.04895367	      0.00031573	     -0.19099827	     -0.05676953	      0.88275216	     -0.00034652	     -0.20965270	     -0.00000000	      0.00000002	     26.81522982
      1.29053776	     -0.04892212	      0.00031442	     -0.19096587	     -0.05676142	      0.88275538	     -0.00034643	     -0.20961842	     -0.00000000	      0.00000002	     26.93559075
      1.29158553	     -0.04890406	      0.00031561	     -0.19094725	     -0.05675554	      0.88275767	     -0.00034633	     -0.20959429	     -0.00000000	      0.00000001	     26.80437106
      1.29263330	     -0.04889031	      0.00031493	     -0.19093288	     -0.05674969	      0.88275991	     -0.00034622	     -0.20957095	     -0.00000000	      0.00000001	     26.81711768
      1.29412355	     -0.04887792	      0.00031483	     -0.19091964	     -0.05674145	      0.88276301	     -0.00034602	     -0.20953908	     -0.00000000	      0.00000001	     26.73635405
      1.29539484	     -0.04887391	      0.00031336	     -0.19091487	     -0.05673447	      0.88276557	     -0.00034582	     -0.20951312	     -0.00000000	      0.00000001	     26.75865027
      1.29666614	     -0.04887571	      0.00031351	     -0.19091595	     -0.05672754	      0.88276804	     -0.00034559	     -0.20948828	     -0.00000000	      0.00000001	     26.61666029
      1.29793743	     -0.04888334	      0.00031123	     -0.19092282	     -0.05672067	      0.88277044	     -0.00034533	     -0.20946455	     -0.00000000	      0.00000001	     26.66482462
      1.29920872	     -0.04889642	      0.00031162	     -0.19093519	     -0.05671385	      0.88277275	     -0.00034504	     -0.20944193	     -0.00000000	      0.00000001	     26.45751258
      1.30032458	     -0.04891193	      0.00030968	     -0.19095003	     -0.05670791	      0.88277471	     -0.00034476	     -0.20942298	     -0.00000000	      0.00000001	     26.49654966
      1.30144045	     -0.04893193	      0.00030952	     -0.19096941	     -0.05670201	      0.88277660	     -0.00034446	     -0.20940489	     -0.00000000	      0.00000001	     26.35324640
      1.30279417	     -0.04896099	      0.00030716	     -0.19099766	     -0.05669491	      0.88277882	     -0.00034407	     -0.20938407	     -0.00000000	      0.00000001	     26.32345031
      1.30414790	     -0.04899632	      0.00030647	     -0.19103224	     -0.05668786	      0.88278094	     -0.00034365	     -0.20936450	     -0.00000000	      0.00000001	     26.11032474
      1.30527125	     -0.04902974	      0.00030360	     -0.19106498	     -0.05668205	      0.88278263	     -0.00034328	     -0.20934918	     -0.00000000	      0.00000001	     26.13716742
      1.30639460	     -0.04906661	      0.00030250	     -0.19110123	     -0.05667629	      0.88278426	     -0.00034289	     -0.20933468	     -0.00000000	      0.00000001	     25.98112514
      1.30776407	     -0.04911607	      0.00029958	     -0.19114989	     -0.05666931	      0.88278615	     -0.00034238	     -0.20931805	     -0.00000000	      0.00000001	     25.94539482
      1.30913354	     -0.04917031	      0.00029852	     -0.19120340	     -0.05666238	      0.88278795	     -0.00034184	     -0.20930256	     -0.00000000	      0.00000001	     25.70453330
      1.31022553	     -0.04921690	      0.00029528	     -0.19124936	     -0.05665690	      0.88278932	     -0.00034139	     -0.20929099	     -0.00000000	      0.00000001	     25.73362769
      1.31131752	     -0.04926679	      0.00029353	     -0.19129866	     -0.05665145	      0.88279064	     -0.00034092	     -0.20928009	     -0.00000000	      0.00000001	     25.57586085
      1.31273585	     -0.04933586	      0.00028983	     -0.19136695	     -0.05664442	      0.88279226	     -0.00034029	     -0.20926692	     -0.00000000	      0.00000001	     25.51113155
      1.31415418	     -0.04940953	      0.00028784	     -0.19143989	     -0.05663744	      0.88279379	     -0.00033962	     -0.20925483	     -0.00000000	      0.00000001	     25.23965762
      1.31521768	     -0.04946765	      0.00028397	     -0.19149741	     -0.05663224	      0.88279487	     -0.00033910	     -0.20924644	     -0.00000000	      0.00000001	     25.26319367
      1.31628119	     -0.04952812	      0.00028172	     -0.19155734	     -0.05662706	      0.88279590	     -0.00033857	     -0.20923863	     -0.00000000	      0.00000001	     25.09946007
      1.31776081	     -0.04961594	      0.00027730	     -0.19164439	     -0.05661991	      0.88279726	     -0.00033780	     -0.20922869	     -0.00000000	      0.00000001	     24.99737587
      1.31924044	     -0.04970771	      0.00027456	     -0.19173546	     -0.05661280	      0.88279852	     -0.00033700	     -0.20921977	     -0.00000000	      0.00000001	     24.68296975
      1.32026219	     -0.04977326	      0.00027022	     -0.19180047	     -0.05660792	      0.88279934	     -0.00033643	     -0.20921419	     -0.00000000	      0.00000001	     24.70231448
      1.32128394	     -0.04984051	      0.00026741	     -0.19186723	     -0.05660306	      0.88280011	     -0.00033585	     -0.20920907	     -0.00000000	      0.00000001	     24.53847293
      1.32286415	     -0.04994774	      0.00026182	     -0.19197368	     -0.05659558	      0.88280123	     -0.00033492	     -0.20920199	     -0.00000000	      0.00000000	     24.39109291
      1.32417122	     -0.05003920	      0.00025783	     -0.19206454	     -0.05658943	      0.88280208	     -0.00033413	     -0.20919690	     -0.00000000	      0.00000000	     24.14062219
      1.32547830	     -0.05013301	      0.00025173	     -0.19215772	     -0.05658331	      0.88280287	     -0.00033332	     -0.20919245	     -0.00000000	      0.00000000	     24.10025373
      1.32678537	     -0.05022879	      0.00024741	     -0.19225291	     -0.05657722	      0.88280359	     -0.00033250	     -0.20918863	     -0.00000000	      0.00000000	     23.76510917
      1.32794086	     -0.05031495	      0.00024074	     -0.19233850	     -0.05657185	      0.88280419	     -0.00033175	     -0.20918573	     -0.00000000	      0.00000000	     23.77456230
      1.32909635	     -0.05040230	      0.00023549	     -0.19242534	     -0.05656650	      0.88280474	     -0.00033099	     -0.20918327	     -0.00000000	      0.00000000	     23.52304105
      1.33025185	     -0.05049079	      0.00022849	     -0.19251327	     -0.05656117	      0.88280524	     -0.00033022	     -0.20918121	     -0.00000000	      0.00000000	     23.44065964
      1.33178676	     -0.05060996	      0.00021949	     -0.19263174	     -0.05655411	      0.88280585	     -0.00032918	     -0.20917907	     -0.00000000	      0.00000000	     23.14029028
      1.33297377	     -0.05070323	      0.00021010	     -0.19272442	     -0.05654867	      0.88280627	     -0.00032836	     -0.20917785	     -0.00000000	      0.00000000	     23.15081685
      1.33416078	     -0.05079721	      0.00020160	     -0.19281784	     -0.05654325	      0.88280665	     -0.00032753	     -0.20917698	     -0.00000000	      0.00000000	     22.89140957
      1.33534778	     -0.05089163	      0.00019110	     -0.19291167	     -0.05653784	      0.88280699	     -0.00032669	     -0.20917643	     -0.00000000	      0.00000000	     22.83598420
      1.33685464	     -0.05101178	      0.00017808	     -0.19303109	     -0.05653098	      0.88280737	     -0.00032561	     -0.20917616	     -0.00000000	      0.00000000	     22.51737900
      1.33802541	     -0.05110513	      0.00016541	     -0.19312383	     -0.05652567	      0.88280762	     -0.00032476	     -0.20917625	     -0.00000000	      0.00000000	     22.56878444
      1.33919618	     -0.05119822	      0.00015371	     -0.19321634	     -0.05652036	      0.88280784	     -0.00032391	     -0.20917659	     -0.00000000	      0.00000000	     22.30861679
      1.34036696	     -0.05129077	      0.00014029	     -0.19330828	     -0.05651506	      0.88280802	     -0.00032305	     -0.20917715	     -0.00000000	      0.00000000	     22.25390029
      1.34194040	     -0.05141390	      0.00012264	     -0.19343063	     -0.05650795	      0.88280821	     -0.00032189	     -0.20917821	     -0.00000000	      0.00000000	     21.92049758
      1.34310878	     -0.05150425	      0.00010732	     -0.19352034	     -0.05650268	      0.88280832	     -0.00032102	     -0.20917922	     -0.00000000	      0.00000000	     21.98769459
      1.34427717	     -0.05159344	      0.00009318	     -0.19360894	     -0.05649741	      0.88280839	     -0.00032014	     -0.20918040	     -0.00000000	      0.00000000	     21.71978555
      1.34570215	     -0.05170040	      0.00007398	     -0.19371515	     -0.05649098	      0.88280844	     -0.00031907	     -0.20918206	     -0.00000000	      0.00000000	     21.71171810
      1.34697446	     -0.05179383	      0.00005817	     -0.19380795	     -0.05648525	      0.88280845	     -0.00031810	     -0.20918372	     -0.00000000	     -0.00000000	     21.33980369
      1.34824677	     -0.05188498	      0.00004009	     -0.19389844	     -0.05647953	      0.88280842	     -0.00031713	     -0.20918556	     -0.00000000	     -0.00000000	     21.42455794
      1.34951908	     -0.05197351	      0.00002411	     -0.19398636	     -0.05647380	      0.88280836	     -0.00031616	     -0.20918754	     -0.00000000	     -0.00000000	     21.02392020
      1.35079139	     -0.05205916	      0.00000593	     -0.19407135	     -0.05646807	      0.88280827	     -0.00031518	     -0.20918966	     -0.00000000	     -0.00000000	     21.13095029
      1.35206370	     -0.05214164	     -0.00000972	     -0.19415326	     -0.05646235	      0.88280814	     -0.00031419	     -0.20919190	     -0.00000000	     -0.00000000	     20.70476577
      1.35333601	     -0.05222086	     -0.00002748	     -0.19423185	     -0.05645662	      0.88280799	     -0.00031320	     -0.20919424	     -0.00000000	     -0.00000000	     20.82966149
      1.35460832	     -0.05229664	     -0.00004226	     -0.19430710	     -0.05645090	      0.88280780	     -0.00031221	     -0.20919668	     -0.00000000	     -0.00000000	     20.37903187
      1.35588063	     -0.05236902	     -0.00005897	     -0.19437889	     -0.05644517	      0.88280759	     -0.00031121	     -0.20919920	     -0.00000000	     -0.00000000	     20.51466654
      1.35715294	     -0.05243802	     -0.00007238	     -0.19444740	     -0.05643945	      0.88280735	     -0.00031020	     -0.20920179	     -0.00000000	     -0.00000000	     20.04078687
      1.35842525	     -0.05250374	     -0.00008782	     -0.19451259	     -0.05643372	      0.88280708	     -0.00030919	     -0.20920445	     -0.00000000	     -0.00000000	     20.19347075
      1.35969756	     -0.05256622	     -0.00010000	     -0.19457462	     -0.05642799	      0.88280678	     -0.00030818	     -0.20920718	     -0.00000000	     -0.00000000	     19.70793782
      1.36096987	     -0.05262551	     -0.00011438	     -0.19463341	     -0.05642226	      0.88280645	     -0.00030716	     -0.20920998	     -0.00000000	     -0.00000000	     19.87708358
      1.36224217	     -0.05268188	     -0.00012576	     -0.19468937	     -0.05641653	      0.88280609	     -0.00030614	     -0.20921285	     -0.00000000	     -0.00000000	     19.38679013
      1.36351448	     -0.05273550	     -0.00013971	     -0.19474250	     -0.05641080	      0.88280570	     -0.00030512	     -0.20921580	     -0.00000000	     -0.00000000	     19.56575007
      1.36478679	     -0.05278641	     -0.00015104	     -0.19479301	     -0.05640506	      0.88280528	     -0.00030410	     -0.20921883	     -0.00000000	     -0.00000000	     19.08028116
      1.36605910	     -0.05283479	     -0.00016506	     -0.19484091	     -0.05639932	      0.88280483	     -0.00030308	     -0.20922194	     -0.00000000	     -0.00000000	     19.24923474
      1.36733141	     -0.05288086	     -0.00017679	     -0.19488656	     -0.05639358	      0.88280435	     -0.00030206	     -0.20922513	     -0.00000000	     -0.00000000	     18.77758742
      1.36860372	     -0.05292493	     -0.00019119	     -0.19493015	     -0.05638783	      0.88280383	     -0.00030104	     -0.20922842	     -0.00000000	     -0.00000000	     18.91819478
      1.36987603	     -0.05296765	     -0.00020365	     -0.19497245	     -0.05638208	      0.88280328	     -0.00030002	     -0.20923181	     -0.00000000	     -0.00000000	     18.47189818
      1.37114834	     -0.05300968	     -0.00021862	     -0.19501398	     -0.05637633	      0.88280269	     -0.00029901	     -0.20923535	     -0.00000000	     -0.00000000	     18.57212944
      1.37242065	     -0.05305212	     -0.00023205	     -0.19505597	     -0.05637057	      0.88280207	     -0.00029800	     -0.20923908	     -0.00000000	     -0.00000000	     18.16309191
      1.37369296	     -0.05309585	     -0.00024776	     -0.19509919	     -0.05636481	      0.88280140	     -0.00029699	     -0.20924306	     -0.00000000	     -0.00000000	     18.21685126
      1.37496527	     -0.05314130	     -0.00026220	     -0.19514417	     -0.05635904	      0.88280070	     -0.00029598	     -0.20924737	     -0.00000000	     -0.00000000	     17.85339748
      1.37623758	     -0.05318832	     -0.00027854	     -0.19519068	     -0.05635326	      0.88279996	     -0.00029498	     -0.20925208	     -0.00000000	     -0.00000000	     17.86882260
      1.37750989	     -0.05323722	     -0.00029381	     -0.19523909	     -0.05634748	      0.88279917	     -0.00029398	     -0.20925724	     -0.00000000	     -0.00000000	     17.55758754
      1.37878220	     -0.05328848	     -0.00031051	     -0.19528984	     -0.05634169	      0.88279835	     -0.00029299	     -0.20926289	     -0.00000000	     -0.00000000	     17.53473427
      1.38005451	     -0.05334082	     -0.00032611	     -0.19534170	     -0.05633590	      0.88279748	     -0.00029199	     -0.20926908	     -0.00000000	     -0.00000000	     17.27063395
      1.38162849	     -0.05340550	     -0.00034676	     -0.19540578	     -0.05632871	      0.88279634	     -0.00029076	     -0.20927747	     -0.00000000	     -0.00000001	     17.31850038
      1.38278272	     -0.05345266	     -0.00035977	     -0.19545255	     -0.05632344	      0.88279546	     -0.00028987	     -0.20928410	     -0.00000000	     -0.00000001	     16.94976913
      1.38393694	     -0.05350002	     -0.00037417	     -0.19549951	     -0.05631815	      0.88279455	     -0.00028897	     -0.20929113	     -0.00000000	     -0.00000001	     16.92428756
      1.38546661	     -0.05356332	     -0.00039165	     -0.19556232	     -0.05631113	      0.88279327	     -0.00028778	     -0.20930105	     -0.00000000	     -0.00000001	     16.66114278
      1.38683876	     -0.05362032	     -0.00040836	     -0.19561888	     -0.05630482	      0.88279207	     -0.00028671	     -0.20931054	     -0.00000000	     -0.00000001	     16.70469704
      1.38821091	     -0.05367686	     -0.00042228	     -0.19567507	     -0.05629850	      0.88279081	     -0.00028565	     -0.20932058	     -0.00000000	     -0.00000001	     16.34898893
      1.38942559	     -0.05372580	     -0.00043645	     -0.19572365	     -0.05629288	      0.88278965	     -0.00028470	     -0.20932988	     -0.00000000	     -0.00000001	     16.43876654
      1.39064026	     -0.05377368	     -0.00044817	     -0.19577125	     -0.05628726	      0.88278845	     -0.00028376	     -0.20933954	     -0.00000000	     -0.00000001	     16.20797289
      1.39185494	     -0.05382056	     -0.00046056	     -0.19581784	     -0.05628162	      0.88278720	     -0.00028282	     -0.20934953	     -0.00000000	     -0.00000001	     16.17366504
      1.39346838	     -0.05388052	     -0.00047492	     -0.19587750	     -0.05627410	      0.88278547	     -0.00028156	     -0.20936325	     -0.00000000	     -0.00000001	     15.93945070
      1.39471681	     -0.05392478	     -0.00048704	     -0.19592151	     -0.05626827	      0.88278409	     -0.00028060	     -0.20937417	     -0.00000000	     -0.00000001	     15.98607177
      1.39596524	     -0.05396692	     -0.00049691	     -0.19596347	     -0.05626242	      0.88278266	     -0.00027963	     -0.20938530	     -0.00000000	     -0.00000001	     15.79742380
      1.39721368	     -0.05400689	     -0.00050750	     -0.19600325	     -0.05625655	      0.88278119	     -0.00027867	     -0.20939660	     -0.00000000	     -0.00000001	     15.77730331
      1.39879609	     -0.05405401	     -0.00051864	     -0.19605021	     -0.05624910	      0.88277926	     -0.00027745	     -0.20941109	     -0.00000000	     -0.00000001	     15.57528980
      1.40002763	     -0.05408855	     -0.00052829	     -0.19608460	     -0.05624327	      0.88277772	     -0.00027651	     -0.20942244	     -0.00000000	     -0.00000001	     15.62379535
      1.40125917	     -0.05412180	     -0.00053583	     -0.19611777	     -0.05623743	      0.88277614	     -0.00027557	     -0.20943385	     -0.00000000	     -0.00000001	     15.47170642
      1.40249071	     -0.05415407	     -0.00054430	     -0.19614994	     -0.05623157	      0.88277453	     -0.00027464	     -0.20944530	     -0.00000000	     -0.00000001	     15.45535196
      1.40413735	     -0.05419502	     -0.00055396	     -0.19619081	     -0.05622370	      0.88277233	     -0.00027341	     -0.20946067	     -0.00000000	     -0.00000001	     15.30152509
      1.40536434	     -0.05422307	     -0.00056264	     -0.19621877	     -0.05621782	      0.88277066	     -0.00027250	     -0.20947213	     -0.00000000	     -0.00000001	     15.36268267
      1.40659133	     -0.05424725	     -0.00056937	     -0.19624292	     -0.05621192	      0.88276896	     -0.00027159	     -0.20948353	     -0.00000000	     -0.00000001	     15.26362154
      1.40808590	     -0.05427055	     -0.00057884	     -0.19626616	     -0.05620471	      0.88276685	     -0.00027051	     -0.20949719	     -0.00000000	     -0.00000001	     15.31618499
      1.40942085	     -0.05428454	     -0.00058525	     -0.19628016	     -0.05619825	      0.88276495	     -0.00026955	     -0.20950907	     -0.00000000	     -0.00000001	     15.20492199
      1.41075580	     -0.05429089	     -0.00059402	     -0.19628646	     -0.05619177	      0.88276303	     -0.00026861	     -0.20952052	     -0.00000000	     -0.00000001	     15.31838797
      1.41209075	     -0.05429117	     -0.00060066	     -0.19628675	     -0.05618526	      0.88276109	     -0.00026769	     -0.20953149	     -0.00000000	     -0.00000001	     15.22223218
      1.41342570	     -0.05428575	     -0.00060978	     -0.19628128	     -0.05617873	      0.88275914	     -0.00026678	     -0.20954192	     -0.00000000	     -0.00000001	     15.35283962
      1.41476065	     -0.05427345	     -0.00061618	     -0.19626900	     -0.05617218	      0.88275719	     -0.00026589	     -0.20955175	     -0.00000000	     -0.00000001	     15.28104777
      1.41609560	     -0.05425504	     -0.00062521	     -0.19625054	     -0.05616561	      0.88275523	     -0.00026502	     -0.20956091	     -0.00000000	     -0.00000001	     15.43208947
      1.41743054	     -0.05422983	     -0.00063103	     -0.19622537	     -0.05615902	      0.88275328	     -0.00026416	     -0.20956935	     -0.00000000	     -0.00000001	     15.38048377
      1.41876549	     -0.05420033	     -0.00063973	     -0.19619583	     -0.05615242	      0.88275134	     -0.00026333	     -0.20957705	     -0.00000000	     -0.00000001	     15.54348826
      1.42010044	     -0.05416521	     -0.00064482	     -0.19616075	     -0.05614579	      0.88274942	     -0.00026251	     -0.20958402	     -0.00000000	     -0.00000001	     15.51796637
      1.42143539	     -0.05412658	     -0.00065315	     -0.19612207	     -0.05613915	      0.88274751	     -0.00026172	     -0.20959027	     -0.00000000	     -0.00000001	     15.69721085
      1.42277034	     -0.05408293	     -0.00065726	     -0.19607848	     -0.05613250	      0.88274564	     -0.00026095	     -0.20959582	     -0.00000000	     -0.00000001	     15.69857390
      1.42395378	     -0.05404247	     -0.00066378	     -0.19603800	     -0.05612659	      0.88274401	     -0.00026028	     -0.20960016	     -0.00000000	     -0.00000001	     15.83770340
      1.42513723	     -0.05399801	     -0.00066757	     -0.19599358	     -0.05612067	      0.88274240	     -0.00025963	     -0.20960399	     -0.00000000	     -0.00000001	     15.90720366
      1.42659979	     -0.05393865	     -0.00067321	     -0.19593424	     -0.05611335	      0.88274047	     -0.00025885	     -0.20960797	     -0.00000000	     -0.00000001	     16.06439429
      1.42806235	     -0.05387243	     -0.00067591	     -0.19586810	     -0.05610601	      0.88273859	     -0.00025810	     -0.20961110	     -0.00000000	     -0.00000001	     16.18949684
      1.42925747	     -0.05381539	     -0.00068009	     -0.19581107	     -0.05610002	      0.88273710	     -0.00025751	     -0.20961300	     -0.00000000	     -0.00000001	     16.33748277
      1.43045258	     -0.05375345	     -0.00068154	     -0.19574921	     -0.05609402	      0.88273565	     -0.00025693	     -0.20961428	     -0.00000000	     -0.00000001	     16.46122527
      1.43192379	     -0.05367310	     -0.00068443	     -0.19566892	     -0.05608663	      0.88273394	     -0.00025625	     -0.20961497	     -0.00000000	     -0.00000001	     16.65030301
      1.43339500	     -0.05358654	     -0.00068403	     -0.19558248	     -0.05607924	      0.88273230	     -0.00025560	     -0.20961468	     -0.00000000	     -0.00000001	     16.83419081
      1.43453086	     -0.05351951	     -0.00068627	     -0.19551548	     -0.05607353	      0.88273109	     -0.00025512	     -0.20961379	     -0.00000000	     -0.00000001	     16.97365970
      1.43566672	     -0.05344923	     -0.00068609	     -0.19544528	     -0.05606783	      0.88272993	     -0.00025466	     -0.20961235	     -0.00000000	     -0.00000001	     17.12341351
      1.43720501	     -0.05335276	     -0.00068785	     -0.19534885	     -0.05606012	      0.88272843	     -0.00025407	     -0.20960952	     -0.00000000	     -0.00000001	     17.33922622
      1.43874330	     -0.05325092	     -0.00068634	     -0.19524712	     -0.05605241	      0.88272704	     -0.00025351	     -0.20960574	     -0.00000000	     -0.00000001	     17.59495273
      1.43981237	     -0.05318150	     -0.00068848	     -0.19517769	     -0.05604706	      0.88272612	     -0.00025315	     -0.20960253	     -0.00000000	     -0.00000001	     17.73512772
      1.44088144	     -0.05310843	     -0.00068835	     -0.19510465	     -0.05604172	      0.88272526	     -0.00025281	     -0.20959887	     -0.00000000	     -0.00000001	     17.91669214
      1.44253274	     -0.05299449	     -0.00068954	     -0.19499071	     -0.05603349	      0.88272401	     -0.00025231	     -0.20959229	     -0.00000000	     -0.00000000	     18.19844298
      1.44387964	     -0.05289730	     -0.00068923	     -0.19489354	     -0.05602679	      0.88272309	     -0.00025194	     -0.20958612	     -0.00000000	     -0.00000000	     18.46105749
      1.44522654	     -0.05280069	     -0.00069072	     -0.19479689	     -0.05602012	      0.88272224	     -0.00025161	     -0.20957922	     -0.00000000	     -0.00000000	     18.70355968
      1.44657343	     -0.05270022	     -0.00068925	     -0.19469644	     -0.05601346	      0.88272147	     -0.00025130	     -0.20957167	     -0.00000000	     -0.00000000	     18.98051811
      1.44777748	     -0.05261470	     -0.00069128	     -0.19461085	     -0.05600753	      0.88272086	     -0.00025106	     -0.20956437	     -0.00000000	     -0.00000000	     19.19426628
      1.44898153	     -0.05252427	     -0.00069034	     -0.19452040	     -0.05600162	      0.88272030	     -0.00025084	     -0.20955660	     -0.00000000	     -0.00000000	     19.44621250
      1.45018558	     -0.05243623	     -0.00069125	     -0.19443228	     -0.05599573	      0.88271982	     -0.00025065	     -0.20954832	     -0.00000000	     -0.00000000	     19.68938714
      1.45168794	     -0.05232123	     -0.00068984	     -0.19431725	     -0.05598842	      0.88271930	     -0.00025044	     -0.20953731	     -0.00000000	     -0.00000000	     20.02240253
      1.45288823	     -0.05223193	     -0.00069077	     -0.19422785	     -0.05598261	      0.88271897	     -0.00025031	     -0.20952791	     -0.00000000	     -0.00000000	     20.27373011
      1.45408853	     -0.05213703	     -0.00068877	     -0.19413291	     -0.05597683	      0.88271870	     -0.00025020	     -0.20951799	     -0.00000000	     -0.00000000	     20.53666872
      1.45528882	     -0.05204411	     -0.00068810	     -0.19403992	     -0.05597108	      0.88271849	     -0.00025012	     -0.20950752	     -0.00000000	     -0.00000000	     20.80081690
      1.45680219	     -0.05192130	     -0.00068462	     -0.19391706	     -0.05596388	      0.88271833	     -0.00025006	     -0.20949355	     -0.00000000	     -0.00000000	     21.14351589
      1.45797348	     -0.05182966	     -0.00068385	     -0.19382532	     -0.05595834	      0.88271828	     -0.00025005	     -0.20948211	     -0.00000000	     -0.00000000	     21.40709418
      1.45914477	     -0.05173363	     -0.00068024	     -0.19372925	     -0.05595284	      0.88271829	     -0.00025005	     -0.20947018	     -0.00000000	      0.00000000	     21.65396273
      1.46055107	     -0.05162240	     -0.00067762	     -0.19361792	     -0.05594629	      0.88271838	     -0.00025010	     -0.20945521	     -0.00000000	      0.00000000	     21.98001091
      1.46181505	     -0.05151698	     -0.00067263	     -0.19351245	     -0.05594046	      0.88271854	     -0.00025018	     -0.20944119	     -0.00000000	      0.00000000	     22.24361536
      1.46307904	     -0.05141538	     -0.00067006	     -0.19341073	     -0.05593467	      0.88271876	     -0.00025028	     -0.20942659	     -0.00000000	      0.00000000	     22.54982226
      1.46434303	     -0.05130632	     -0.00066404	     -0.19330162	     -0.05592893	      0.88271906	     -0.00025042	     -0.20941143	     -0.00000000	      0.00000000	     22.79685844
      1.46560702	     -0.05120249	     -0.00066084	     -0.19319766	     -0.05592325	      0.88271942	     -0.00025059	     -0.20939564	     -0.00000000	      0.00000000	     23.10443159
      1.46687100	     -0.05109075	     -0.00065385	     -0.19308585	     -0.05591763	      0.88271986	     -0.00025080	     -0.20937930	     -0.00000000	      0.00000000	     23.33170806
      1.46813499	     -0.05098577	     -0.00065021	     -0.19298072	     -0.05591207	      0.88272035	     -0.00025104	     -0.20936235	     -0.00000000	      0.00000000	     23.64580406
      1.46939898	     -0.05087140	     -0.00064219	     -0.19286629	     -0.05590657	      0.88272091	     -0.00025131	     -0.20934486	     -0.00000000	      0.00000000	     23.85038067
      1.47052771	     -0.05077579	     -0.00063851	     -0.19277051	     -0.05590172	      0.88272147	     -0.00025158	     -0.20932873	     -0.00000000	      0.00000000	     24.12187459
      1.47165644	     -0.05067390	     -0.00063206	     -0.19266851	     -0.05589691	      0.88272207	     -0.00025188	     -0.20931217	     -0.00000000	      0.00000000	     24.32206918
      1.47301667	     -0.05055367	     -0.00062617	     -0.19254809	     -0.05589120	      0.88272286	     -0.00025228	     -0.20929159	     -0.00000000	      0.00000000	     24.62987349
      1.47437689	     -0.05042795	     -0.00061792	     -0.19242220	     -0.05588558	      0.88272372	     -0.00025272	     -0.20927038	     -0.00000000	      0.00000000	     24.85262959
      1.47550272	     -0.05033026	     -0.00061418	     -0.19232428	     -0.05588098	      0.88272448	     -0.00025312	     -0.20925233	     -0.00000000	      0.00000000	     25.11150945
      1.47662854	     -0.05022907	     -0.00060777	     -0.19222292	     -0.05587645	      0.88272528	     -0.00025354	     -0.20923394	     -0.00000000	      0.00000000	     25.27992160
      1.47800316	     -0.05011140	     -0.00060204	     -0.19210496	     -0.05587101	      0.88272632	     -0.00025410	     -0.20921106	     -0.00000000	      0.00000001	     25.54867060
      1.47937778	     -0.04998983	     -0.00059354	     -0.19198314	     -0.05586567	      0.88272742	     -0.00025470	     -0.20918780	     -0.00000000	      0.00000001	     25.72714302
      1.48044991	     -0.04990176	     -0.00059013	     -0.19189478	     -0.05586157	      0.88272831	     -0.00025520	     -0.20916939	     -0.00000000	      0.00000001	     25.94786802
      1.48152203	     -0.04980995	     -0.00058438	     -0.19180273	     -0.05585753	      0.88272924	     -0.00025573	     -0.20915080	     -0.00000000	      0.00000001	     26.09516600
      1.48295715	     -0.04969138	     -0.00057856	     -0.19168376	     -0.05585223	      0.88273054	     -0.00025648	     -0.20912562	     -0.00000000	      0.00000001	     26.34704510
      1.48439226	     -0.04956946	     -0.00057018	     -0.19156149	     -0.05584705	      0.88273190	     -0.00025727	     -0.20910019	     -0.00000000	      0.00000001	     26.51938558
      1.48540940	     -0.04949006	     -0.00056767	     -0.19148173	     -0.05584346	      0.88273289	     -0.00025786	     -0.20908200	     -0.00000000	      0.00000001	     26.70813758
      1.48642655	     -0.04940799	     -0.00056290	     -0.19139935	     -0.05583992	      0.88273391	     -0.00025847	     -0.20906373	     -0.00000000	      0.00000001	     26.83458109
      1.48795157	     -0.04929061	     -0.00055737	     -0.19128144	     -0.05583475	      0.88273548	     -0.00025943	     -0.20903623	     -0.00000000	      0.00000001	     27.05837356
      1.48921494	     -0.04919360	     -0.00055136	     -0.19118400	     -0.05583057	      0.88273682	     -0.00026027	     -0.20901343	     -0.00000000	      0.00000001	     27.19624684
      1.49047830	     -0.04910344	     -0.00054793	     -0.19109333	     -0.05582650	      0.88273820	     -0.00026114	     -0.20899063	     -0.00000000	      0.00000001	     27.39324735
      1.49174166	     -0.04901197	     -0.00054158	     -0.19100141	     -0.05582254	      0.88273961	     -0.00026204	     -0.20896792	     -0.00000000	      0.00000001	     27.50843762
      1.49300502	     -0.04893023	     -0.00053960	     -0.19091909	     -0.05581869	      0.88274105	     -0.00026298	     -0.20894532	     -0.00000000	      0.00000001	     27.72498586
      1.49407134	     -0.04885877	     -0.00053410	     -0.19084723	     -0.05581552	      0.88274229	     -0.00026380	     -0.20892641	     -0.00000000	      0.00000001	     27.78534320
      1.49513766	     -0.04879458	     -0.00053153	     -0.19078255	     -0.05581244	      0.88274355	     -0.00026465	     -0.20890766	     -0.00000000	      0.00000001	     27.91501047
      1.49650541	     -0.04871500	     -0.00052650	     -0.19070237	     -0.05580860	      0.88274518	     -0.00026576	     -0.20888392	     -0.00000000	      0.00000001	     28.03713782
      1.49787317	     -0.04864473	     -0.00052420	     -0.19063142	     -0.05580489	      0.88274685	     -0.00026691	     -0.20886060	     -0.00000000	      0.00000001	     28.21385799
      1.49892392	     -0.04859158	     -0.00051929	     -0.19057781	     -0.05580214	      0.88274815	     -0.00026782	     -0.20884304	     -0.00000000	      0.00000001	     28.25250523
      1.49997466	     -0.04854528	     -0.00051684	     -0.19053099	     -0.05579947	      0.88274946	     -0.00026875	     -0.20882581	     -0.00000000	      0.00000001	     28.34549828
      1.50137569	     -0.04848823	     -0.00051181	     -0.19047327	     -0.05579605	      0.88275122	     -0.00027003	     -0.20880344	     -0.00000000	      0.00000001	     28.42869531
      1.50277672	     -0.04844142	     -0.00050950	     -0.19042571	     -0.05579277	      0.88275300	     -0.00027133	     -0.20878179	     -0.00000000	      0.00000001	     28.57161278
      1.50376499	     -0.04840988	     -0.00050459	     -0.19039372	     -0.05579054	      0.88275426	     -0.00027228	     -0.20876702	     -0.00000000	      0.00000001	     28.56696048
      1.50475325	     -0.04838375	     -0.00050193	     -0.19036708	     -0.05578839	      0.88275552	     -0.00027324	     -0.20875266	     -0.00000000	      0.00000001	     28.62138841
      1.50625234	     -0.04834899	     -0.00049642	     -0.19033159	     -0.05578528	      0.88275744	     -0.00027472	     -0.20873168	     -0.00000000	      0.00000001	     28.66936228
      1.50749456	     -0.04832610	     -0.00049309	     -0.19030804	     -0.05578283	      0.88275904	     -0.00027599	     -0.20871503	     -0.00000000	      0.00000001	     28.73343556
      1.50873679	     -0.04830657	     -0.00048759	     -0.19028792	     -0.05578050	      0.88276062	     -0.00027727	     -0.20869905	     -0.00000000	      0.00000001	     28.73953893
      1.50997902	     -0.04829301	     -0.00048483	     -0.19027369	     -0.05577829	      0.88276220	     -0.00027858	     -0.20868372	     -0.00000000	      0.00000001	     28.80858871
      1.51109135	     -0.04828263	     -0.00047922	     -0.19026280	     -0.05577641	      0.88276361	     -0.00027977	     -0.20867057	     -0.00000000	      0.00000001	     28.77921986
      1.51220368	     -0.04827622	     -0.00047601	     -0.19025582	     -0.05577463	      0.88276501	     -0.00028098	     -0.20865792	     -0.00000000	      0.00000001	     28.81235199
      1.51331602	     -0.04827164	     -0.00047124	     -0.19025070	     -0.05577295	      0.88276639	     -0.00028221	     -0.20864577	     -0.00000000	      0.00000001	     28.79969623
      1.51472826	     -0.04826996	     -0.00046697	     -0.19024829	     -0.05577094	      0.88276812	     -0.00028379	     -0.20863102	     -0.00000000	      0.00000001	     28.83634140
      1.51585566	     -0.04827065	     -0.00046168	     -0.19024846	     -0.05576945	      0.88276949	     -0.00028507	     -0.20861978	     -0.00000000	      0.00000001	     28.78975371
      1.51698306	     -0.04827431	     -0.00045851	     -0.19025153	     -0.05576806	      0.88277083	     -0.00028637	     -0.20860899	     -0.00000000	      0.00000001	     28.80713386
      1.51811046	     -0.04827978	     -0.00045394	     -0.19025646	     -0.05576676	      0.88277216	     -0.00028768	     -0.20859864	     -0.00000000	      0.00000001	     28.77086960
      1.51951462	     -0.04828996	     -0.00045009	     -0.19026591	     -0.05576529	      0.88277378	     -0.00028933	     -0.20858636	     -0.00000000	      0.00000001	     28.79362896
      1.52062383	     -0.04829980	     -0.00044520	     -0.19027522	     -0.05576422	      0.88277503	     -0.00029066	     -0.20857711	     -0.00000000	      0.00000001	     28.72441085
      1.52173304	     -0.04831195	     -0.00044231	     -0.19028680	     -0.05576325	      0.88277626	     -0.00029199	     -0.20856826	     -0.00000000	      0.00000001	     28.73108816
      1.52284225	     -0.04832582	     -0.00043825	     -0.19030012	     -0.05576238	      0.88277747	     -0.00029334	     -0.20855979	     -0.00000000	      0.00000001	     28.68639274
      1.52430356	     -0.04834746	     -0.00043462	     -0.19032102	     -0.05576136	      0.88277902	     -0.00029514	     -0.20854922	     -0.00000000	      0.00000001	     28.70002049
      1.52540531	     -0.04836574	     -0.00043027	     -0.19033877	     -0.05576070	      0.88278017	     -0.00029651	     -0.20854167	     -0.00000000	      0.00000001	     28.62085355
      1.52650706	     -0.04838592	     -0.00042777	     -0.19035839	     -0.05576013	      0.88278129	     -0.00029789	     -0.20853448	     -0.00000000	      0.00000001	     28.62542987
      1.52784039	     -0.04841225	     -0.00042320	     -0.19038407	     -0.05575955	      0.88278261	     -0.00029957	     -0.20852624	     -0.00000000	      0.00000001	     28.55833625
      1.52903400	     -0.04843732	     -0.00042114	     -0.19040852	     -0.05575915	      0.88278376	     -0.00030109	     -0.20851929	     -0.00000000	      0.00000001	     28.58099164
      1.53022760	     -0.04846456	     -0.00041694	     -0.19043520	     -0.05575885	      0.88278489	     -0.00030262	     -0.20851276	     -0.00000000	      0.00000001	     28.48594992
      1.53142121	     -0.04849381	     -0.00041507	     -0.19046383	     -0.05575865	      0.88278599	     -0.00030415	     -0.20850664	     -0.00000000	      0.00000001	     28.50892935
      1.53261482	     -0.04852450	     -0.00041080	     -0.19049397	     -0.05575855	      0.88278706	     -0.00030570	     -0.20850092	     -0.00000000	      0.00000001	     28.40036380
      1.53380843	     -0.04855674	     -0.00040900	     -0.19052561	     -0.05575855	      0.88278811	     -0.00030726	     -0.20849558	     -0.00000000	      0.00000001	     28.42380224
      1.53500203	     -0.04859029	     -0.00040465	     -0.19055861	     -0.05575865	      0.88278913	     -0.00030882	     -0.20849060	     -0.00000000	      0.00000001	     28.29924554
      1.53619564	     -0.04862543	     -0.00040306	     -0.19059316	     -0.05575885	      0.88279013	     -0.00031039	     -0.20848597	     -0.00000000	      0.00000001	     28.32257479
      1.53738925	     -0.04866168	     -0.00039872	     -0.19062888	     -0.05575915	      0.88279110	     -0.00031197	     -0.20848168	     -0.00000000	      0.00000001	     28.18310993
      1.53858286	     -0.04869926	     -0.00039717	     -0.19066587	     -0.05575955	      0.88279205	     -0.00031355	     -0.20847770	     -0.00000000	      0.00000001	     28.20557934
      1.53977646	     -0.04873796	     -0.00039264	     -0.19070406	     -0.05576004	      0.88279298	     -0.00031514	     -0.20847403	     -0.00000000	      0.00000001	     28.05080380
      1.54097007	     -0.04877797	     -0.00039080	     -0.19074350	     -0.05576062	      0.88279389	     -0.00031673	     -0.20847067	     -0.00000000	      0.00000001	     28.07267287
      1.54216368	     -0.04881921	     -0.00038580	     -0.19078426	     -0.05576130	      0.88279478	     -0.00031832	     -0.20846760	     -0.00000000	      0.00000001	     27.90417458
      1.54335729	     -0.04886171	     -0.00038380	     -0.19082620	     -0.05576207	      0.88279565	     -0.00031992	     -0.20846482	     -0.00000000	      0.00000000	     27.92633450
      1.54455089	     -0.04890523	     -0.00037871	     -0.19086926	     -0.05576293	      0.88279650	     -0.00032151	     -0.20846232	     -0.00000000	      0.00000000	     27.74571490
      1.54574450	     -0.04894989	     -0.00037680	     -0.19091337	     -0.05576388	      0.88279734	     -0.00032311	     -0.20846010	     -0.00000000	      0.00000000	     27.77052052
      1.54693811	     -0.04899560	     -0.00037201	     -0.19095863	     -0.05576492	      0.88279816	     -0.00032470	     -0.20845814	     -0.00000000	      0.00000000	     27.58089205
      1.54813172	     -0.04904238	     -0.00037084	     -0.19100485	     -0.05576604	      0.88279897	     -0.00032630	     -0.20845645	     -0.00000000	      0.00000000	     27.60686023
      1.54932532	     -0.04908950	     -0.00036601	     -0.19105153	     -0.05576725	      0.88279976	     -0.00032789	     -0.20845501	     -0.00000000	      0.00000000	     27.40850067
      1.55051893	     -0.04913826	     -0.00036441	     -0.19109977	     -0.05576855	      0.88280054	     -0.00032948	     -0.20845383	     -0.00000000	      0.00000000	     27.43204400
      1.55171254	     -0.04918816	     -0.00035977	     -0.19114924	     -0.05576993	      0.88280131	     -0.00033107	     -0.20845293	     -0.00000000	      0.00000000	     27.22934730
      1.55290615	     -0.04923906	     -0.00035829	     -0.19119962	     -0.05577139	      0.88280207	     -0.00033266	     -0.20845229	     -0.00000000	      0.00000000	     27.25403764
      1.55409975	     -0.04929073	     -0.00035384	     -0.19125088	     -0.05577293	      0.88280282	     -0.00033424	     -0.20845189	     -0.00000000	      0.00000000	     27.04937490
      1.55529336	     -0.04934331	     -0.00035240	     -0.19130296	     -0.05577455	      0.88280356	     -0.00033581	     -0.20845174	     -0.00000000	      0.00000000	     27.06588116
      1.55648697	     -0.04939673	     -0.00034815	     -0.19135597	     -0.05577625	      0.88280428	     -0.00033738	     -0.20845181	     -0.00000000	      0.00000000	     26.85879754
      1.55768058	     -0.04945113	     -0.00034670	     -0.19140989	     -0.05577802	      0.88280500	     -0.00033894	     -0.20845210	     -0.00000000	      0.00000000	     26.86197549
      1.55887418	     -0.04950647	     -0.00034263	     -0.19146483	     -0.05577986	      0.88280571	     -0.00034049	     -0.20845261	     -0.00000000	      0.00000000	     26.65368058
      1.56006779	     -0.04956270	     -0.00034113	     -0.19152061	     -0.05578178	      0.88280640	     -0.00034204	     -0.20845333	     -0.00000000	      0.00000000	     26.64162995
      1.56126140	     -0.04961977	     -0.00033725	     -0.19157730	     -0.05578377	      0.88280709	     -0.00034358	     -0.20845427	     -0.00000000	      0.00000000	     26.43563315
      1.56245501	     -0.04967781	     -0.00033568	     -0.19163490	     -0.05578583	      0.88280777	     -0.00034510	     -0.20845541	     -0.00000000	      0.00000000	     26.40712075
      1.56364861	     -0.04973671	     -0.00033202	     -0.19169342	     -0.05578795	      0.88280843	     -0.00034662	     -0.20845677	     -0.00000000	      0.00000000	     26.20595885
      1.56484222	     -0.04979636	     -0.00033036	     -0.19175266	     -0.05579014	      0.88280908	     -0.00034813	     -0.20845833	     -0.00000000	      0.00000000	     26.16128163
      1.56603583	     -0.04985670	     -0.00032686	     -0.19181264	     -0.05579239	      0.88280972	     -0.00034962	     -0.20846009	     -0.00000000	      0.00000000	     25.96544668
      1.56722944	     -0.04991764	     -0.00032506	     -0.19187319	     -0.05579471	      0.88281035	     -0.00035110	     -0.20846204	     -0.00000000	      0.00000000	     25.90421719
      1.56842304	     -0.04997915	     -0.00032168	     -0.19193436	     -0.05579709	      0.88281097	     -0.00035257	     -0.20846418	     -0.00000000	      0.00000000	     25.71473647
      1.56961665	     -0.05004120	     -0.00031970	     -0.19199604	     -0.05579952	      0.88281157	     -0.00035402	     -0.20846651	     -0.00000000	      0.00000000	     25.63774010
      1.57081026	     -0.05010374	     -0.00031643	     -0.19205826	     -0.05580202	      0.88281216	     -0.00035546	     -0.20846901	     -0.00000000	      0.00000000	     25.45584599
      1.57200387	     -0.05016666	     -0.00031431	     -0.19212084	     -0.05580457	      0.88281274	     -0.00035689	     -0.20847169	     -0.00000000	      0.00000000	     25.36731890
      1.57346272	     -0.05024393	     -0.00031003	     -0.19219775	     -0.05580776	      0.88281342	     -0.00035861	     -0.20847517	     -0.00000000	      0.00000000	     25.12871339
      1.57454449	     -0.05030152	     -0.00030880	     -0.19225503	     -0.05581017	      0.88281391	     -0.00035987	     -0.20847791	     -0.00000000	      0.00000000	     25.09151433
      1.57562626	     -0.05035936	     -0.00030599	     -0.19231261	     -0.05581263	      0.88281439	     -0.00036111	     -0.20848077	     -0.00000000	      0.00000000	     24.92422123
      1.57704983	     -0.05043591	     -0.00030374	     -0.19238880	     -0.05581593	      0.88281500	     -0.00036273	     -0.20848471	     -0.00000000	      0.00000000	     24.81552341
      1.57847341	     -0.05051300	     -0.00029982	     -0.19246557	     -0.05581929	      0.88281558	     -0.00036432	     -0.20848886	     -0.00000000	      0.00000000	     24.54198897
      1.57948763	     -0.05056816	     -0.00029970	     -0.19252045	     -0.05582173	      0.88281598	     -0.00036544	     -0.20849193	     -0.00000000	      0.00000000	     24.53437883
      1.58050185	     -0.05062333	     -0.00029821	     -0.19257539	     -0.05582420	      0.88281637	     -0.00036655	     -0.20849509	     -0.00000000	      0.00000000	     24.39031488
      1.58203795	     -0.05070660	     -0.00029755	     -0.19265827	     -0.05582799	      0.88281693	     -0.00036820	     -0.20850005	     -0.00000000	      0.00000000	     24.27103299
      1.58332977	     -0.05077614	     -0.00029673	     -0.19272751	     -0.05583124	      0.88281738	     -0.00036957	     -0.20850434	     -0.00000000	      0.00000000	     24.06672445
      1.58462160	     -0.05084524	     -0.00029840	     -0.19279625	     -0.05583453	      0.88281780	     -0.00037091	     -0.20850873	     -0.00000000	      0.00000000	     24.06028975
      1.58591342	     -0.05091372	     -0.00029867	     -0.19286441	     -0.05583787	      0.88281819	     -0.00037223	     -0.20851320	     -0.00000000	      0.00000000	     23.78301705
      1.58704190	     -0.05097283	     -0.00030209	     -0.19292318	     -0.05584082	      0.88281852	     -0.00037337	     -0.20851715	     -0.00000000	      0.00000000	     23.83634335
      1.58817039	     -0.05103104	     -0.00030440	     -0.19298109	     -0.05584380	      0.88281882	     -0.00037450	     -0.20852113	     -0.00000000	      0.00000000	     23.65038210
      1.58929888	     -0.05108815	     -0.00030855	     -0.19303785	     -0.05584681	      0.88281911	     -0.00037561	     -0.20852513	     -0.00000000	      0.00000000	     23.61940710
      1.59085750	     -0.05116485	     -0.00031430	     -0.19311408	     -0.05585102	      0.88281947	     -0.00037711	     -0.20853066	     -0.00000000	      0.00000000	     23.40539155
      1.59202171	     -0.05122021	     -0.00032102	     -0.19316904	     -0.05585419	      0.88281972	     -0.00037822	     -0.20853477	     -0.00000000	      0.00000000	     23.48148020
      1.59318592	     -0.05127372	     -0.00032688	     -0.19322218	     -0.05585740	      0.88281994	     -0.00037931	     -0.20853885	     -0.00000000	      0.00000000	     23.30009312
      1.59435013	     -0.05132532	     -0.00033456	     -0.19327338	     -0.05586063	      0.88282014	     -0.00038038	     -0.20854289	     -0.00000000	      0.00000000	     23.30945506
      1.59587125	     -0.05138970	     -0.00034423	     -0.19333724	     -0.05586490	      0.88282037	     -0.00038176	     -0.20854809	     -0.00000000	      0.00000000	     23.08772490
      1.59701424	     -0.05143565	     -0.00035384	     -0.19338275	     -0.05586813	      0.88282052	     -0.00038278	     -0.20855194	     -0.00000000	      0.00000000	     23.21437049
      1.59815723	     -0.05147931	     -0.00036236	     -0.19342600	     -0.05587139	      0.88282065	     -0.00038378	     -0.20855574	     -0.00000000	      0.00000000	     23.04638953
      1.59955763	     -0.05152956	     -0.00037484	     -0.19347572	     -0.05587541	      0.88282078	     -0.00038498	     -0.20856030	     -0.00000000	      0.00000000	     23.12372899
      1.60081448	     -0.05157160	     -0.00038490	     -0.19351730	     -0.05587905	      0.88282088	     -0.00038604	     -0.20856432	     -0.00000000	      0.00000000	     22.87480686
      1.60207133	     -0.05161074	     -0.00039743	     -0.19355594	     -0.05588272	      0.88282094	     -0.00038707	     -0.20856826	     -0.00000000	      0.00000000	     23.04060731
      1.60332819	     -0.05164697	     -0.00040801	     -0.19359172	     -0.05588641	      0.88282099	     -0.00038808	     -0.20857213	     -0.00000000	      0.00000000	     22.75617116
      1.60458504	     -0.05168034	     -0.00042130	     -0.19362457	     -0.05589013	      0.88282101	     -0.00038908	     -0.20857594	     -0.00000000	      0.00000000	     22.96747880
      1.60584189	     -0.05171091	     -0.00043209	     -0.19365469	     -0.05589387	      0.88282101	     -0.00039004	     -0.20857969	     -0.00000000	     -0.00000000	     22.64386566
      1.60709875	     -0.05173873	     -0.00044589	     -0.19368199	     -0.05589764	      0.88282098	     -0.00039099	     -0.20858340	     -0.00000000	     -0.00000000	     22.90113275
      1.60835560	     -0.05176375	     -0.00045662	     -0.19370658	     -0.05590143	      0.88282094	     -0.00039190	     -0.20858707	     -0.00000000	     -0.00000000	     22.53875963
      1.60948008	     -0.05178383	     -0.00046893	     -0.19372619	     -0.05590485	      0.88282088	     -0.00039270	     -0.20859033	     -0.00000000	     -0.00000000	     22.74329386
      1.61060455	     -0.05180171	     -0.00047926	     -0.19374366	     -0.05590828	      0.88282081	     -0.00039348	     -0.20859357	     -0.00000000	     -0.00000000	     22.57793934
      1.61196965	     -0.05182047	     -0.00049306	     -0.19376189	     -0.05591248	      0.88282069	     -0.00039440	     -0.20859749	     -0.00000000	     -0.00000000	     22.66036510
      1.61333474	     -0.05183621	     -0.00050492	     -0.19377715	     -0.05591670	      0.88282056	     -0.00039529	     -0.20860140	     -0.00000000	     -0.00000000	     22.42088693
      1.61448139	     -0.05184721	     -0.00051679	     -0.19378771	     -0.05592027	      0.88282043	     -0.00039600	     -0.20860468	     -0.00000000	     -0.00000000	     22.60071383
      1.61562804	     -0.05185631	     -0.00052668	     -0.19379641	     -0.05592385	      0.88282028	     -0.00039670	     -0.20860796	     -0.00000000	     -0.00000000	     22.45385984
      1.61677469	     -0.05186362	     -0.00053744	     -0.19380329	     -0.05592746	      0.88282012	     -0.00039737	     -0.20861126	     -0.00000000	     -0.00000000	     22.50516167
      1.61834069	     -0.05187091	     -0.00055055	     -0.19381005	     -0.05593242	      0.88281988	     -0.00039824	     -0.20861580	     -0.00000000	     -0.00000000	     22.36582715
      1.61950553	     -0.05187448	     -0.00056159	     -0.19381318	     -0.05593613	      0.88281969	     -0.00039886	     -0.20861921	     -0.00000000	     -0.00000000	     22.52324056
      1.62067037	     -0.05187644	     -0.00057082	     -0.19381475	     -0.05593986	      0.88281947	     -0.00039946	     -0.20862266	     -0.00000000	     -0.00000000	     22.41490032
      1.62183521	     -0.05187686	     -0.00058087	     -0.19381476	     -0.05594361	      0.88281925	     -0.00040003	     -0.20862615	     -0.00000000	     -0.00000000	     22.48680861
      1.62339338	     -0.05187529	     -0.00059256	     -0.19381269	     -0.05594866	      0.88281892	     -0.00040075	     -0.20863089	     -0.00000000	     -0.00000000	     22.37801242
      1.62453906	     -0.05187274	     -0.00060237	     -0.19380972	     -0.05595240	      0.88281867	     -0.00040125	     -0.20863443	     -0.00000000	     -0.00000000	     22.54409319
      1.62568474	     -0.05186907	     -0.00061027	     -0.19380570	     -0.05595615	      0.88281840	     -0.00040172	     -0.20863802	     -0.00000000	     -0.00000000	     22.46536261
      1.62710445	     -0.05186318	     -0.00062093	     -0.19379933	     -0.05596083	      0.88281805	     -0.00040227	     -0.20864255	     -0.00000000	     -0.00000000	     22.59471300
      1.62836515	     -0.05185676	     -0.00062833	     -0.19379255	     -0.05596500	      0.88281771	     -0.00040272	     -0.20864666	     -0.00000000	     -0.00000000	     22.46187104
      1.62962585	     -0.05184931	     -0.00063743	     -0.19378468	     -0.05596920	      0.88281736	     -0.00040314	     -0.20865084	     -0.00000000	     -0.00000000	     22.65361705
      1.63088654	     -0.05184095	     -0.00064402	     -0.19377598	     -0.05597343	      0.88281699	     -0.00040354	     -0.20865511	     -0.00000000	     -0.00000000	     22.49856155
      1.63214724	     -0.05183224	     -0.00065276	     -0.19376686	     -0.05597767	      0.88281659	     -0.00040390	     -0.20865948	     -0.00000000	     -0.00000000	     22.72147012
      1.63340793	     -0.05182458	     -0.00065899	     -0.19375885	     -0.05598194	      0.88281617	     -0.00040423	     -0.20866398	     -0.00000000	     -0.00000000	     22.53247641
      1.63466863	     -0.05181981	     -0.00066811	     -0.19375366	     -0.05598622	      0.88281573	     -0.00040453	     -0.20866869	     -0.00000000	     -0.00000000	     22.78502313
      1.63592933	     -0.05181929	     -0.00067485	     -0.19375276	     -0.05599053	      0.88281525	     -0.00040480	     -0.20867373	     -0.00000000	     -0.00000000	     22.55927859
      1.63719002	     -0.05182401	     -0.00068502	     -0.19375702	     -0.05599485	      0.88281474	     -0.00040504	     -0.20867922	     -0.00000000	     -0.00000000	     22.84073610
      1.63845072	     -0.05183465	     -0.00069257	     -0.19376727	     -0.05599919	      0.88281419	     -0.00040525	     -0.20868529	     -0.00000000	     -0.00000000	     22.57379833
      1.63971142	     -0.05185118	     -0.00070363	     -0.19378330	     -0.05600355	      0.88281361	     -0.00040543	     -0.20869206	     -0.00000000	     -0.00000000	     22.87112862
      1.64097211	     -0.05187278	     -0.00071168	     -0.19380450	     -0.05600793	      0.88281298	     -0.00040558	     -0.20869963	     -0.00000000	     -0.00000000	     22.57358722
      1.64223281	     -0.05189929	     -0.00072325	     -0.19383050	     -0.05601232	      0.88281231	     -0.00040570	     -0.20870804	     -0.00000000	     -0.00000000	     22.88284976
      1.64349351	     -0.05193008	     -0.00073155	     -0.19386089	     -0.05601672	      0.88281158	     -0.00040579	     -0.20871735	     -0.00000000	     -0.00000000	     22.56240590
      1.64475420	     -0.05196434	     -0.00074321	     -0.19389466	     -0.05602114	      0.88281080	     -0.00040585	     -0.20872756	     -0.00000000	     -0.00000000	     22.86572653
      1.64601490	     -0.05200149	     -0.00075138	     -0.19393142	     -0.05602556	      0.88280996	     -0.00040588	     -0.20873869	     -0.00000000	     -0.00000000	     22.53400806
      1.64727559	     -0.05204155	     -0.00076265	     -0.19397103	     -0.05603000	      0.88280906	     -0.00040587	     -0.20875072	     -0.00000000	     -0.00000001	     22.80458117
      1.64853629	     -0.05208478	     -0.00077038	     -0.19401390	     -0.05603444	      0.88280809	     -0.00040584	     -0.20876365	     -0.00000000	     -0.00000001	     22.46877949
      1.64979699	     -0.05213173	     -0.00078103	     -0.19406042	     -0.05603888	      0.88280705	     -0.00040577	     -0.20877749	     -0.00000000	     -0.00000001	     22.69542288
      1.65105768	     -0.05218269	     -0.00078823	     -0.19411106	     -0.05604333	      0.88280593	     -0.00040566	     -0.20879229	     -0.00000000	     -0.00000001	     22.36656678
      1.65231838	     -0.05223748	     -0.00079798	     -0.19416548	     -0.05604779	      0.88280474	     -0.00040553	     -0.20880804	     -0.00000000	     -0.00000001	     22.54195431
      1.65357908	     -0.05229548	     -0.00080446	     -0.19422321	     -0.05605224	      0.88280347	     -0.00040536	     -0.20882478	     -0.00000000	     -0.00000001	     22.23924338
      1.65483977	     -0.05235600	     -0.00081316	     -0.19428340	     -0.05605669	      0.88280212	     -0.00040516	     -0.20884246	     -0.00000000	     -0.00000001	     22.37061783
      1.65610047	     -0.05241848	     -0.00081883	     -0.19434566	     -0.05606114	      0.88280069	     -0.00040492	     -0.20886107	     -0.00000000	     -0.00000001	     22.09823233
      1.65736117	     -0.05248304	     -0.00082632	     -0.19440996	     -0.05606558	      0.88279917	     -0.00040465	     -0.20888056	     -0.00000000	     -0.00000001	     22.18040864
      1.65862186	     -0.05254992	     -0.00083128	     -0.19447666	     -0.05607001	      0.88279756	     -0.00040434	     -0.20890090	     -0.00000000	     -0.00000001	     21.93919530
      1.65988256	     -0.05261968	     -0.00083782	     -0.19454622	     -0.05607443	      0.88279586	     -0.00040400	     -0.20892209	     -0.00000000	     -0.00000001	     21.97726163
      1.66114326	     -0.05269212	     -0.00084227	     -0.19461852	     -0.05607885	      0.88279407	     -0.00040363	     -0.20894411	     -0.00000000	     -0.00000001	     21.76633267
      1.66240395	     -0.05276705	     -0.00084794	     -0.19469330	     -0.05608324	      0.88279219	     -0.00040322	     -0.20896695	     -0.00000000	     -0.00000001	     21.76949682
      1.66366465	     -0.05284398	     -0.00085188	     -0.19477014	     -0.05608763	      0.88279022	     -0.00040278	     -0.20899057	     -0.00000000	     -0.00000001	     21.59033159
      1.66492534	     -0.05292320	     -0.00085674	     -0.19484927	     -0.05609199	      0.88278816	     -0.00040230	     -0.20901495	     -0.00000000	     -0.00000001	     21.56850483
      1.66645417	     -0.05302287	     -0.00086041	     -0.19494891	     -0.05609726	      0.88278554	     -0.00040168	     -0.20904551	     -0.00000000	     -0.00000001	     21.34515454
      1.66762001	     -0.05310168	     -0.00086459	     -0.19502768	     -0.05610125	      0.88278346	     -0.00040118	     -0.20906953	     -0.00000000	     -0.00000001	     21.37937534
      1.66878585	     -0.05318201	     -0.00086677	     -0.19510802	     -0.05610522	      0.88278130	     -0.00040065	     -0.20909416	     -0.00000000	     -0.00000001	     21.23149092
      1.67026895	     -0.05328584	     -0.00087051	     -0.19521188	     -0.05611023	      0.88277845	     -0.00039993	     -0.20912631	     -0.00000000	     -0.00000001	     21.20506954
      1.67175206	     -0.05339111	     -0.00087176	     -0.19531728	     -0.05611521	      0.88277549	     -0.00039917	     -0.20915929	     -0.00000000	     -0.00000001	     20.99407505
      1.67285069	     -0.05346976	     -0.00087478	     -0.19539598	     -0.05611887	      0.88277322	     -0.00039857	     -0.20918421	     -0.00000000	     -0.00000001	     21.04206637
      1.67394932	     -0.05354899	     -0.00087576	     -0.19547533	     -0.05612250	      0.88277089	     -0.00039795	     -0.20920950	     -0.00000000	     -0.00000001	     20.94528430
      1.67553426	     -0.05366484	     -0.00087773	     -0.19559137	     -0.05612769	      0.88276744	     -0.00039702	     -0.20924661	     -0.00000000	     -0.00000002	     20.90026439
      1.67689860	     -0.05376600	     -0.00087784	     -0.19569275	     -0.05613211	      0.88276437	     -0.00039617	     -0.20927910	     -0.00000000	     -0.00000002	     20.78511255
      1.67826294	     -0.05386643	     -0.00087987	     -0.19579337	     -0.05613648	      0.88276123	     -0.00039529	     -0.20931208	     -0.00000000	     -0.00000002	     20.80194532
      1.67962729	     -0.05396943	     -0.00087919	     -0.19589667	     -0.05614080	      0.88275801	     -0.00039437	     -0.20934556	     -0.00000000	     -0.00000002	     20.67278277
      1.68083731	     -0.05406131	     -0.00088064	     -0.19598878	     -0.05614458	      0.88275510	     -0.00039353	     -0.20937565	     -0.00000000	     -0.00000002	     20.69653502
      1.68204734	     -0.05415285	     -0.00087956	     -0.19608062	     -0.05614832	      0.88275215	     -0.00039265	     -0.20940605	     -0.00000000	     -0.00000002	     20.62976518
      1.68325737	     -0.05424316	     -0.00087907	     -0.19617124	     -0.05615202	      0.88274915	     -0.00039175	     -0.20943667	     -0.00000000	     -0.00000002	     20.62381396
      1.68486994	     -0.05436023	     -0.00087590	     -0.19628882	     -0.05615687	      0.88274508	     -0.00039050	     -0.20947768	     -0.00000000	     -0.00000002	     20.58237391
      1.68611305	     -0.05444779	     -0.00087415	     -0.19637678	     -0.05616055	      0.88274191	     -0.00038950	     -0.20950932	     -0.00000000	     -0.00000002	     20.58853237
      1.68735616	     -0.05453325	     -0.00086982	     -0.19646272	     -0.05616418	      0.88273871	     -0.00038847	     -0.20954090	     -0.00000000	     -0.00000002	     20.55528450
      1.68859927	     -0.05461649	     -0.00086593	     -0.19654645	     -0.05616775	      0.88273547	     -0.00038741	     -0.20957235	     -0.00000000	     -0.00000002	     20.54806728
      1.69017983	     -0.05471817	     -0.00085830	     -0.19664885	     -0.05617221	      0.88273134	     -0.00038602	     -0.20961204	     -0.00000000	     -0.00000002	     20.53745317
      1.69140312	     -0.05479328	     -0.00085334	     -0.19672451	     -0.05617560	      0.88272812	     -0.00038491	     -0.20964243	     -0.00000000	     -0.00000002	     20.53655504
      1.69262640	     -0.05486510	     -0.00084589	     -0.19679695	     -0.05617893	      0.88272489	     -0.00038378	     -0.20967245	     -0.00000000	     -0.00000002	     20.53170414
      1.69384969	     -0.05493315	     -0.00083903	     -0.19686562	     -0.05618219	      0.88272165	     -0.00038262	     -0.20970203	     -0.00000000	     -0.00000002	     20.53376601
      1.69550271	     -0.05501864	     -0.00082759	     -0.19695204	     -0.05618651	      0.88271728	     -0.00038101	     -0.20974116	     -0.00000000	     -0.00000002	     20.55226367
      1.69672671	     -0.05507778	     -0.00082004	     -0.19701185	     -0.05618964	      0.88271405	     -0.00037979	     -0.20976943	     -0.00000000	     -0.00000002	     20.53777104
      1.69795070	     -0.05513410	     -0.00081042	     -0.19706891	     -0.05619270	      0.88271083	     -0.00037854	     -0.20979704	     -0.00000000	     -0.00000002	     20.54428949
      1.69943951	     -0.05519949	     -0.00079996	     -0.19713517	     -0.05619634	      0.88270693	     -0.00037700	     -0.20982973	     -0.00000000	     -0.00000002	     20.55072958
      1.70076469	     -0.05525483	     -0.00078858	     -0.19719136	     -0.05619949	      0.88270348	     -0.00037560	     -0.20985798	     -0.00000000	     -0.00000002	     20.56595375
      1.70208987	     -0.05530828	     -0.00077924	     -0.19724560	     -0.05620256	      0.88270006	     -0.00037417	     -0.20988543	     -0.00000000	     -0.00000002	     20.56246857
      1.70341504	     -0.05536008	     -0.00076722	     -0.19729828	     -0.05620556	      0.88269667	     -0.00037272	     -0.20991209	     -0.00000000	     -0.00000002	     20.57398056
      1.70474022	     -0.05541049	     -0.00075689	     -0.19734954	     -0.05620847	      0.88269331	     -0.00037124	     -0.20993796	     -0.00000000	     -0.00000002	     20.55860548
      1.70606540	     -0.05545951	     -0.00074397	     -0.19739947	     -0.05621131	      0.88268999	     -0.00036975	     -0.20996305	     -0.00000000	     -0.00000002	     20.56400499
      1.70739058	     -0.05550668	     -0.00073347	     -0.19744750	     -0.05621406	      0.88268671	     -0.00036823	     -0.20998737	     -0.00000000	     -0.00000002	     20.55445892
      1.70871575	     -0.05555256	     -0.00072062	     -0.19749431	     -0.05621672	      0.88268347	     -0.00036669	     -0.21001093	     -0.00000000	     -0.00000002	     20.56374105
      1.71004093	     -0.05559772	     -0.00071019	     -0.19754034	     -0.05621930	      0.88268028	     -0.00036513	     -0.21003378	     -0.00000000	     -0.00000002	     20.55338702
      1.71136611	     -0.05564165	     -0.00069714	     -0.19758522	     -0.05622179	      0.88267714	     -0.00036356	     -0.21005590	     -0.00000000	     -0.00000002	     20.56873800
      1.71269128	     -0.05568343	     -0.00068666	     -0.19762790	     -0.05622419	      0.88267405	     -0.00036197	     -0.21007730	     -0.00000000	     -0.00000002	     20.56538301
      1.71401646	     -0.05572344	     -0.00067421	     -0.19766886	     -0.05622651	      0.88267101	     -0.00036036	     -0.21009803	     -0.00000000	     -0.00000002	     20.58306171
      1.71534164	     -0.05576412	     -0.00066428	     -0.19771043	     -0.05622873	      0.88266803	     -0.00035873	     -0.21011813	     -0.00000000	     -0.00000002	     20.57614958
      1.71666682	     -0.05580401	     -0.00065173	     -0.19775129	     -0.05623086	      0.88266510	     -0.00035709	     -0.21013763	     -0.00000000	     -0.00000001	     20.60579706
      1.71799199	     -0.05584262	     -0.00064148	     -0.19779081	     -0.05623290	      0.88266222	     -0.00035543	     -0.21015649	     -0.00000000	     -0.00000001	     20.61514232
      1.71931717	     -0.05587928	     -0.00062857	     -0.19782847	     -0.05623485	      0.88265940	     -0.00035376	     -0.21017468	     -0.00000000	     -0.00000001	     20.65885437
      1.72064235	     -0.05591394	     -0.00061784	     -0.19786408	     -0.05623670	      0.88265664	     -0.00035208	     -0.21019215	     -0.00000000	     -0.00000001	     20.67736868
      1.72196752	     -0.05594594	     -0.00060421	     -0.19789713	     -0.05623845	      0.88265394	     -0.00035038	     -0.21020888	     -0.00000000	     -0.00000001	     20.72934498
      1.72329270	     -0.05597602	     -0.00059272	     -0.19792819	     -0.05624011	      0.88265129	     -0.00034867	     -0.21022484	     -0.00000000	     -0.00000001	     20.75258518
      1.72461788	     -0.05600328	     -0.00057876	     -0.19795652	     -0.05624167	      0.88264871	     -0.00034696	     -0.21023999	     -0.00000000	     -0.00000001	     20.81412250
      1.72594306	     -0.05602746	     -0.00056689	     -0.19798172	     -0.05624313	      0.88264618	     -0.00034523	     -0.21025427	     -0.00000000	     -0.00000001	     20.85289328
      1.72726823	     -0.05604813	     -0.00055274	     -0.19800347	     -0.05624450	      0.88264371	     -0.00034349	     -0.21026763	     -0.00000000	     -0.00000001	     20.92290239
      1.72859341	     -0.05606531	     -0.00054068	     -0.19802168	     -0.05624576	      0.88264130	     -0.00034175	     -0.21028001	     -0.00000000	     -0.00000001	     20.97154936
      1.72991859	     -0.05607866	     -0.00052658	     -0.19803614	     -0.05624692	      0.88263895	     -0.00034000	     -0.21029137	     -0.00000000	     -0.00000001	     21.04432269
      1.73124377	     -0.05608819	     -0.00051456	     -0.19804672	     -0.05624797	      0.88263666	     -0.00033825	     -0.21030166	     -0.00000000	     -0.00000001	     21.10616522
      1.73256894	     -0.05609395	     -0.00050078	     -0.19805359	     -0.05624893	      0.88263442	     -0.00033649	     -0.21031083	     -0.00000000	     -0.00000001	     21.18329272
      1.73389412	     -0.05609642	     -0.00048917	     -0.19805711	     -0.05624978	      0.88263225	     -0.00033474	     -0.21031887	     -0.00000000	     -0.00000001	     21.25582512
      1.73521930	     -0.05609502	     -0.00047603	     -0.19805681	     -0.05625053	      0.88263013	     -0.00033298	     -0.21032576	     -0.00000000	     -0.00000001	     21.33680021
      1.73654447	     -0.05608874	     -0.00046494	     -0.19805158	     -0.05625117	      0.88262808	     -0.00033123	     -0.21033146	     -0.00000000	     -0.00000001	     21.43142319
      1.73786965	     -0.05607550	     -0.00045239	     -0.19803943	     -0.05625170	      0.88262609	     -0.00032948	     -0.21033589	     -0.00000000	     -0.00000001	     21.53671909
      1.73919483	     -0.05605366	     -0.00044184	     -0.19801863	     -0.05625214	      0.88262415	     -0.00032774	     -0.21033893	     -0.00000000	     -0.00000001	     21.67383094
      1.74052001	     -0.05602281	     -0.00043009	     -0.19798886	     -0.05625246	      0.88262228	     -0.00032600	     -0.21034045	     -0.00000000	     -0.00000001	     21.80336112
      1.74184518	     -0.05598349	     -0.00042043	     -0.19795056	     -0.05625268	      0.88262047	     -0.00032427	     -0.21034037	     -0.00000000	     -0.00000001	     21.96345660
      1.74317036	     -0.05593637	     -0.00040979	     -0.19790449	     -0.05625280	      0.88261872	     -0.00032255	     -0.21033864	     -0.00000000	     -0.00000001	     22.09908010
      1.74449554	     -0.05588234	     -0.00040124	     -0.19785144	     -0.05625281	      0.88261704	     -0.00032084	     -0.21033525	     -0.00000000	     -0.00000001	     22.27114278
      1.74582071	     -0.05582202	     -0.00039186	     -0.19779212	     -0.05625271	      0.88261543	     -0.00031914	     -0.21033021	     -0.00000000	     -0.00000001	     22.41592649
      1.74714589	     -0.05575605	     -0.00038453	     -0.19772709	     -0.05625252	      0.88261389	     -0.00031745	     -0.21032358	     -0.00000000	     -0.00000001	     22.60058849
      1.74847107	     -0.05568398	     -0.00037626	     -0.19765598	     -0.05625222	      0.88261243	     -0.00031578	     -0.21031538	     -0.00000000	     -0.00000001	     22.75860537
      1.74979625	     -0.05560568	     -0.00036970	     -0.19757857	     -0.05625182	      0.88261104	     -0.00031412	     -0.21030564	     -0.00000000	     -0.00000001	     22.96199325
      1.75112142	     -0.05552164	     -0.00036206	     -0.19749544	     -0.05625132	      0.88260974	     -0.00031248	     -0.21029437	     -0.00000000	     -0.00000001	     23.12967805
      1.75244660	     -0.05543255	     -0.00035612	     -0.19740721	     -0.05625073	      0.88260851	     -0.00031085	     -0.21028162	     -0.00000000	     -0.00000001	     23.34597362
      1.75377178	     -0.05533929	     -0.00034901	     -0.19731482	     -0.05625004	      0.88260738	     -0.00030923	     -0.21026746	     -0.00000000	     -0.00000001	     23.51520517
      1.75509695	     -0.05524227	     -0.00034347	     -0.19721862	     -0.05624926	      0.88260634	     -0.00030764	     -0.21025194	     -0.00000000	     -0.00000001	     23.74008700
      1.75642213	     -0.05514098	     -0.00033646	     -0.19711817	     -0.05624839	      0.88260539	     -0.00030606	     -0.21023512	     -0.00000000	     -0.00000000	     23.91938057
      1.75774731	     -0.05503592	     -0.00033110	     -0.19701389	     -0.05624742	      0.88260453	     -0.00030449	     -0.21021705	     -0.00000000	     -0.00000000	     24.16575540
      1.75907249	     -0.05492768	     -0.00032383	     -0.19690647	     -0.05624638	      0.88260378	     -0.00030295	     -0.21019777	     -0.00000000	     -0.00000000	     24.34318971
      1.76039766	     -0.05481717	     -0.00031768	     -0.19679672	     -0.05624524	      0.88260312	     -0.00030142	     -0.21017738	     -0.00000000	     -0.00000000	     24.58109544
      1.76172284	     -0.05470448	     -0.00030949	     -0.19668483	     -0.05624403	      0.88260257	     -0.00029992	     -0.21015595	     -0.00000000	     -0.00000000	     24.74349391
      1.76304802	     -0.05458912	     -0.00030305	     -0.19657021	     -0.05624273	      0.88260212	     -0.00029843	     -0.21013351	     -0.00000000	     -0.00000000	     25.00446268
      1.76437319	     -0.05447044	     -0.00029440	     -0.19645231	     -0.05624136	      0.88260177	     -0.00029696	     -0.21011010	     -0.00000000	     -0.00000000	     25.16207136
      1.76569837	     -0.05434825	     -0.00028876	     -0.19633080	     -0.05623991	      0.88260152	     -0.00029552	     -0.21008581	     -0.00000000	     -0.00000000	     25.43300763
      1.76702355	     -0.05422709	     -0.00028070	     -0.19621036	     -0.05623839	      0.88260138	     -0.00029409	     -0.21006076	     -0.00000000	     -0.00000000	     25.55389831
      1.76834873	     -0.05410664	     -0.00027548	     -0.19609054	     -0.05623680	      0.88260135	     -0.00029269	     -0.21003503	     -0.00000000	      0.00000000	     25.82830429
      1.76967390	     -0.05398678	     -0.00026690	     -0.19597137	     -0.05623514	      0.88260141	     -0.00029131	     -0.21000871	     -0.00000000	      0.00000000	     25.91990996
      1.77086497	     -0.05387926	     -0.00026197	     -0.19586438	     -0.05623359	      0.88260155	     -0.00029009	     -0.20998459	     -0.00000000	      0.00000000	     26.14452657
      1.77205604	     -0.05377314	     -0.00025509	     -0.19575883	     -0.05623198	      0.88260177	     -0.00028889	     -0.20996011	     -0.00000000	      0.00000000	     26.24393515
      1.77324711	     -0.05366894	     -0.00024953	     -0.19565515	     -0.05623033	      0.88260207	     -0.00028771	     -0.20993532	     -0.00000000	      0.00000000	     26.41866928
      1.77488354	     -0.05352943	     -0.00024109	     -0.19551634	     -0.05622797	      0.88260260	     -0.00028612	     -0.20990087	     -0.00000000	      0.00000000	     26.56351124
      1.77610731	     -0.05342808	     -0.00023683	     -0.19541545	     -0.05622615	      0.88260309	     -0.00028495	     -0.20987487	     -0.00000000	      0.00000000	     26.76706749
      1.77733109	     -0.05332968	     -0.00023106	     -0.19531754	     -0.05622427	      0.88260364	     -0.00028381	     -0.20984874	     -0.00000000	      0.00000000	     26.84114548
      1.77855486	     -0.05323477	     -0.00022677	     -0.19522306	     -0.05622235	      0.88260427	     -0.00028269	     -0.20982254	     -0.00000000	      0.00000000	     26.99655121
      1.78015003	     -0.05311606	     -0.00021997	     -0.19510492	     -0.05621977	      0.88260518	     -0.00028126	     -0.20978840	     -0.00000000	      0.00000000	     27.08127766
      1.78134423	     -0.05303155	     -0.00021715	     -0.19502077	     -0.05621778	      0.88260592	     -0.00028022	     -0.20976290	     -0.00000000	      0.00000000	     27.26044487
      1.78253842	     -0.05295165	     -0.00021308	     -0.19494124	     -0.05621575	      0.88260672	     -0.00027921	     -0.20973752	     -0.00000000	      0.00000000	     27.29459742
      1.78400843	     -0.05286040	     -0.00021027	     -0.19485038	     -0.05621320	      0.88260777	     -0.00027799	     -0.20970657	     -0.00000000	      0.00000001	     27.44648210
      1.78532089	     -0.05278433	     -0.00020639	     -0.19477468	     -0.05621086	      0.88260876	     -0.00027693	     -0.20967926	     -0.00000000	      0.00000001	     27.42950694
      1.78663335	     -0.05271306	     -0.00020513	     -0.19470371	     -0.05620847	      0.88260980	     -0.00027590	     -0.20965231	     -0.00000000	      0.00000001	     27.59094453
      1.78794581	     -0.05264580	     -0.00020166	     -0.19463679	     -0.05620603	      0.88261088	     -0.00027490	     -0.20962573	     -0.00000000	      0.00000001	     27.53784766
      1.78925828	     -0.05258326	     -0.00020121	     -0.19457450	     -0.05620355	      0.88261199	     -0.00027393	     -0.20959954	     -0.00000000	      0.00000001	     27.70266829
      1.79057074	     -0.05252478	     -0.00019816	     -0.19451635	     -0.05620101	      0.88261314	     -0.00027300	     -0.20957376	     -0.00000000	      0.00000001	     27.61039005
      1.79188320	     -0.05247108	     -0.00019875	     -0.19446286	     -0.05619843	      0.88261431	     -0.00027209	     -0.20954842	     -0.00000000	      0.00000001	     27.79166547
      1.79319566	     -0.05242177	     -0.00019622	     -0.19441384	     -0.05619580	      0.88261550	     -0.00027122	     -0.20952354	     -0.00000000	      0.00000001	     27.65414282
      1.79435313	     -0.05238248	     -0.00019737	     -0.19437472	     -0.05619344	      0.88261656	     -0.00027047	     -0.20950201	     -0.00000000	      0.00000001	     27.78155059
      1.79551061	     -0.05234592	     -0.00019648	     -0.19433837	     -0.05619105	      0.88261764	     -0.00026975	     -0.20948087	     -0.00000000	      0.00000001	     27.72142247
      1.79694867	     -0.05230420	     -0.00019688	     -0.19429687	     -0.05618803	      0.88261898	     -0.00026890	     -0.20945515	     -0.00000000	      0.00000001	     27.77949593
      1.79838674	     -0.05226606	     -0.00019542	     -0.19425899	     -0.05618496	      0.88262032	     -0.00026808	     -0.20943000	     -0.00000000	      0.00000001	     27.66316471
      1.79956203	     -0.05223899	     -0.00019677	     -0.19423207	     -0.05618240	      0.88262142	     -0.00026745	     -0.20940989	     -0.00000000	      0.00000001	     27.75835174
      1.80073732	     -0.05221374	     -0.00019620	     -0.19420702	     -0.05617982	      0.88262252	     -0.00026684	     -0.20939018	     -0.00000000	      0.00000001	     27.68113996
      1.80218473	     -0.05218567	     -0.00019718	     -0.19417914	     -0.05617658	      0.88262386	     -0.00026613	     -0.20936643	     -0.00000000	      0.00000001	     27.73017816
      1.80363214	     -0.05215995	     -0.00019600	     -0.19415367	     -0.05617330	      0.88262518	     -0.00026546	     -0.20934324	     -0.00000000	      0.00000001	     27.58508303
      1.80476100	     -0.05214298	     -0.00019781	     -0.19413682	     -0.05617070	      0.88262621	     -0.00026497	     -0.20932552	     -0.00000000	      0.00000001	     27.67506973
      1.80588986	     -0.05212665	     -0.00019785	     -0.19412066	     -0.05616807	      0.88262722	     -0.00026450	     -0.20930814	     -0.00000000	      0.00000001	     27.59682419
      1.80739982	     -0.05210962	     -0.00019979	     -0.19410379	     -0.05616450	      0.88262855	     -0.00026392	     -0.20928547	     -0.00000000	      0.00000001	     27.60099363
      1.80890978	     -0.05209611	     -0.00019974	     -0.19409050	     -0.05616088	      0.88262985	     -0.00026339	     -0.20926351	     -0.00000000	      0.00000001	     27.43725985
      1.80999608	     -0.05209004	     -0.00020257	     -0.19408451	     -0.05615824	      0.88263078	     -0.00026304	     -0.20924813	     -0.00000000	      0.00000001	     27.51063251
      1.81108239	     -0.05208441	     -0.00020339	     -0.19407903	     -0.05615557	      0.88263168	     -0.00026271	     -0.20923311	     -0.00000000	      0.00000001	     27.43931493
      1.81267518	     -0.05207954	     -0.00020563	     -0.19407433	     -0.05615161	      0.88263298	     -0.00026228	     -0.20921167	     -0.00000000	      0.00000001	     27.42294438
      1.81401507	     -0.05207683	     -0.00020614	     -0.19407179	     -0.05614822	      0.88263405	     -0.00026196	     -0.20919417	     -0.00000000	      0.00000001	     27.30443233
      1.81535497	     -0.05207825	     -0.00020904	     -0.19407333	     -0.05614480	      0.88263509	     -0.00026168	     -0.20917713	     -0.00000000	      0.00000001	     27.32966388
      1.81669486	     -0.05207952	     -0.00020918	     -0.19407479	     -0.05614133	      0.88263611	     -0.00026144	     -0.20916057	     -0.00000000	      0.00000001	     27.18343028
      1.81803475	     -0.05208679	     -0.00021329	     -0.19408215	     -0.05613782	      0.88263710	     -0.00026124	     -0.20914444	     -0.00000000	      0.00000000	     27.23412967
      1.81917625	     -0.05209108	     -0.00021328	     -0.19408661	     -0.05613480	      0.88263792	     -0.00026110	     -0.20913107	     -0.00000000	      0.00000000	     27.08284352
      1.82031775	     -0.05209992	     -0.00021599	     -0.19409555	     -0.05613174	      0.88263873	     -0.00026099	     -0.20911801	     -0.00000000	      0.00000000	     27.05043106
      1.82176488	     -0.05211144	     -0.00021770	     -0.19410723	     -0.05612782	      0.88263972	     -0.00026089	     -0.20910193	     -0.00000000	      0.00000000	     26.94649159
      1.82321200	     -0.05212952	     -0.00022215	     -0.19412541	     -0.05612386	      0.88264069	     -0.00026085	     -0.20908636	     -0.00000000	      0.00000000	     26.90092130
      1.82433927	     -0.05214128	     -0.00022267	     -0.19413732	     -0.05612073	      0.88264143	     -0.00026084	     -0.20907461	     -0.00000000	      0.00000000	     26.78620301
      1.82546654	     -0.05215859	     -0.00022574	     -0.19415472	     -0.05611757	      0.88264216	     -0.00026087	     -0.20906318	     -0.00000000	      0.00000000	     26.70680211
      1.82694465	     -0.05218126	     -0.00022819	     -0.19417755	     -0.05611339	      0.88264309	     -0.00026095	     -0.20904868	     -0.00000000	      0.00000000	     26.59857049
      1.82842277	     -0.05221216	     -0.00023360	     -0.19420854	     -0.05610916	      0.88264399	     -0.00026108	     -0.20903472	     -0.00000000	      0.00000000	     26.47028765
      1.82948519	     -0.05223058	     -0.00023454	     -0.19422710	     -0.05610608	      0.88264463	     -0.00026120	     -0.20902507	     -0.00000000	      0.00000000	     26.38984997
      1.83054761	     -0.05225514	     -0.00023796	     -0.19425173	     -0.05610298	      0.88264526	     -0.00026135	     -0.20901569	     -0.00000000	      0.00000000	     26.28006005
      1.83212115	     -0.05229207	     -0.00024229	     -0.19428880	     -0.05609833	      0.88264618	     -0.00026162	     -0.20900236	     -0.00000000	      0.00000000	     26.15528705
      1.83344210	     -0.05232875	     -0.00024783	     -0.19432555	     -0.05609439	      0.88264693	     -0.00026190	     -0.20899165	     -0.00000000	      0.00000000	     25.99372833
      1.83476306	     -0.05236294	     -0.00025192	     -0.19435984	     -0.05609040	      0.88264767	     -0.00026221	     -0.20898141	     -0.00000000	      0.00000000	     25.92565502
      1.83608401	     -0.05240539	     -0.00025931	     -0.19440232	     -0.05608637	      0.88264840	     -0.00026257	     -0.20897158	     -0.00000000	      0.00000000	     25.71738976
      1.83740496	     -0.05244134	     -0.00026399	     -0.19443837	     -0.05608230	      0.88264912	     -0.00026297	     -0.20896221	     -0.00000000	      0.00000000	     25.71101089
      1.83851839	     -0.05248049	     -0.00027157	     -0.19447752	     -0.05607883	      0.88264973	     -0.00026334	     -0.20895459	     -0.00000000	      0.00000000	     25.48602988
      1.83963182	     -0.05251509	     -0.00027751	     -0.19451217	     -0.05607533	      0.88265032	     -0.00026374	     -0.20894727	     -0.00000000	      0.00000000	     25.41920515
      1.84107603	     -0.05256455	     -0.00028728	     -0.19456163	     -0.05607075	      0.88265109	     -0.00026431	     -0.20893817	     -0.00000000	      0.00000000	     25.22591660
      1.84252024	     -0.05260976	     -0.00029591	     -0.19460689	     -0.05606612	      0.88265185	     -0.00026493	     -0.20892952	     -0.00000000	      0.00000000	     25.21578668
      1.84363913	     -0.05265131	     -0.00030535	     -0.19464840	     -0.05606249	      0.88265243	     -0.00026544	     -0.20892308	     -0.00000000	      0.00000000	     24.96254614
      1.84475801	     -0.05268793	     -0.00031334	     -0.19468502	     -0.05605884	      0.88265301	     -0.00026599	     -0.20891691	     -0.00000000	      0.00000000	     24.90900189
      1.84622943	     -0.05273954	     -0.00032566	     -0.19473660	     -0.05605398	      0.88265377	     -0.00026675	     -0.20890915	     -0.00000000	      0.00000000	     24.69385408
      1.84770085	     -0.05278515	     -0.00033651	     -0.19478222	     -0.05604907	      0.88265453	     -0.00026756	     -0.20890182	     -0.00000000	      0.00000000	     24.75749474
      1.84877085	     -0.05282446	     -0.00034701	     -0.19482148	     -0.05604546	      0.88265507	     -0.00026819	     -0.20889672	     -0.00000000	      0.00000000	     24.44940248
      1.84984085	     -0.05285827	     -0.00035595	     -0.19485527	     -0.05604183	      0.88265562	     -0.00026884	     -0.20889184	     -0.00000000	      0.00000000	     24.40343332
      1.85139901	     -0.05290920	     -0.00037020	     -0.19490615	     -0.05603648	      0.88265642	     -0.00026984	     -0.20888509	     -0.00000000	      0.00000000	     24.18394905
      1.85272342	     -0.05294814	     -0.00038137	     -0.19494507	     -0.05603189	      0.88265709	     -0.00027073	     -0.20887970	     -0.00000000	      0.00000000	     24.18650149
      1.85404783	     -0.05299089	     -0.00039434	     -0.19498777	     -0.05602726	      0.88265777	     -0.00027166	     -0.20887460	     -0.00000000	      0.00000000	     23.88559451
      1.85537225	     -0.05302563	     -0.00040505	     -0.19502250	     -0.05602258	      0.88265845	     -0.00027263	     -0.20886983	     -0.00000000	      0.00000000	     23.99766583
      1.85669666	     -0.05306716	     -0.00041855	     -0.19506397	     -0.05601785	      0.88265913	     -0.00027363	     -0.20886530	     -0.00000000	      0.00000000	     23.56099085
      1.85781453	     -0.05309292	     -0.00042718	     -0.19508975	     -0.05601383	      0.88265971	     -0.00027451	     -0.20886174	     -0.00000000	      0.00000000	     23.69849439
      1.85893239	     -0.05312298	     -0.00043754	     -0.19511978	     -0.05600978	      0.88266029	     -0.00027542	     -0.20885835	     -0.00000000	      0.00000000	     23.47800944
      1.86038238	     -0.05315653	     -0.00044955	     -0.19515333	     -0.05600447	      0.88266104	     -0.00027663	     -0.20885425	     -0.00000000	      0.00000000	     23.44875678
      1.86183237	     -0.05319305	     -0.00046294	     -0.19518982	     -0.05599912	      0.88266180	     -0.00027788	     -0.20885045	     -0.00000000	      0.00000000	     23.07228361
      1.86295870	     -0.05321415	     -0.00047103	     -0.19521096	     -0.05599492	      0.88266239	     -0.00027888	     -0.20884774	     -0.00000000	      0.00000000	     23.19878239
      1.86408502	     -0.05323983	     -0.00048052	     -0.19523663	     -0.05599070	      0.88266299	     -0.00027991	     -0.20884520	     -0.00000000	      0.00000000	     22.97351672
      1.86555871	     -0.05327057	     -0.00049125	     -0.19526742	     -0.05598512	      0.88266377	     -0.00028129	     -0.20884223	     -0.00000000	      0.00000000	     22.93730372
      1.86703239	     -0.05331070	     -0.00050343	     -0.19530755	     -0.05597949	      0.88266456	     -0.00028271	     -0.20883974	     -0.00000000	      0.00000000	     22.49963601
      1.86811268	     -0.05333754	     -0.00050995	     -0.19533445	     -0.05597533	      0.88266514	     -0.00028377	     -0.20883837	     -0.00000000	      0.00000000	     22.63606421
      1.86919297	     -0.05337335	     -0.00051791	     -0.19537028	     -0.05597114	      0.88266572	     -0.00028486	     -0.20883745	     -0.00000000	      0.00000000	     22.42407015
      1.87074731	     -0.05342945	     -0.00052806	     -0.19542645	     -0.05596507	      0.88266656	     -0.00028646	     -0.20883711	     -0.00000000	      0.00000000	     22.34837046
      1.87207636	     -0.05348751	     -0.00053753	     -0.19548455	     -0.05595983	      0.88266727	     -0.00028786	     -0.20883786	     -0.00000000	      0.00000000	     22.03141635
      1.87340542	     -0.05354670	     -0.00054506	     -0.19554384	     -0.05595454	      0.88266797	     -0.00028929	     -0.20883971	     -0.00000000	      0.00000000	     22.11714123
      1.87473447	     -0.05361823	     -0.00055452	     -0.19561541	     -0.05594922	      0.88266866	     -0.00029076	     -0.20884270	     -0.00000000	      0.00000000	     21.67628995
      1.87606352	     -0.05368637	     -0.00056098	     -0.19568369	     -0.05594384	      0.88266933	     -0.00029225	     -0.20884693	     -0.00000000	      0.00000000	     21.92070596
      1.87720598	     -0.05375579	     -0.00056879	     -0.19575318	     -0.05593919	      0.88266989	     -0.00029355	     -0.20885151	     -0.00000000	      0.00000000	     21.45391707
      1.87834843	     -0.05382249	     -0.00057453	     -0.19582001	     -0.05593450	      0.88267043	     -0.00029488	     -0.20885702	     -0.00000000	      0.00000000	     21.46095577
      1.87979045	     -0.05391442	     -0.00058273	     -0.19591209	     -0.05592853	      0.88267108	     -0.00029658	     -0.20886524	     -0.00000000	      0.00000000	     21.12875284
      1.88123248	     -0.05400478	     -0.00058887	     -0.19600267	     -0.05592249	      0.88267169	     -0.00029832	     -0.20887490	     -0.00000000	      0.00000000	     21.23607141
      1.88239660	     -0.05408559	     -0.00059546	     -0.19608362	     -0.05591758	      0.88267213	     -0.00029974	     -0.20888368	     -0.00000000	      0.00000000	     20.74586463
      1.88356072	     -0.05416256	     -0.00060005	     -0.19616079	     -0.05591262	      0.88267255	     -0.00030119	     -0.20889336	     -0.00000000	      0.00000000	     20.71345720
      1.88501880	     -0.05426497	     -0.00060676	     -0.19626345	     -0.05590636	      0.88267300	     -0.00030303	     -0.20890664	     -0.00000000	      0.00000000	     20.30923075
      1.88647689	     -0.05436395	     -0.00061133	     -0.19636275	     -0.05590002	      0.88267339	     -0.00030489	     -0.20892122	     -0.00000000	      0.00000000	     20.39773865
      1.88761155	     -0.05444873	     -0.00061681	     -0.19644774	     -0.05589504	      0.88267364	     -0.00030637	     -0.20893339	     -0.00000000	      0.00000000	     19.85860396
      1.88874622	     -0.05452879	     -0.00062041	     -0.19652808	     -0.05589001	      0.88267384	     -0.00030786	     -0.20894630	     -0.00000000	      0.00000000	     19.76820797
      1.89026491	     -0.05464018	     -0.00062599	     -0.19663983	     -0.05588322	      0.88267403	     -0.00030988	     -0.20896461	     -0.00000000	      0.00000000	     19.34725879
      1.89178361	     -0.05474691	     -0.00062934	     -0.19674699	     -0.05587634	      0.88267412	     -0.00031194	     -0.20898407	     -0.00000000	      0.00000000	     19.37754529
      1.89289327	     -0.05483185	     -0.00063361	     -0.19683222	     -0.05587125	      0.88267412	     -0.00031345	     -0.20899893	     -0.00000000	     -0.00000000	     18.84465811
      1.89400292	     -0.05491197	     -0.00063599	     -0.19691268	     -0.05586612	      0.88267407	     -0.00031499	     -0.20901434	     -0.00000000	     -0.00000000	     18.71879094
      1.89559292	     -0.05503015	     -0.00063999	     -0.19703135	     -0.05585869	      0.88267391	     -0.00031721	     -0.20903727	     -0.00000000	     -0.00000000	     18.31879111
      1.89695725	     -0.05512861	     -0.00064202	     -0.19713029	     -0.05585223	      0.88267368	     -0.00031914	     -0.20905773	     -0.00000000	     -0.00000000	     18.22608577
      1.89832158	     -0.05523259	     -0.00064551	     -0.19723473	     -0.05584569	      0.88267336	     -0.00032109	     -0.20907880	     -0.00000000	     -0.00000000	     17.78433830
      1.89968591	     -0.05532982	     -0.00064652	     -0.19733249	     -0.05583908	      0.88267297	     -0.00032306	     -0.20910051	     -0.00000000	     -0.00000000	     17.78938304
      1.90105025	     -0.05543530	     -0.00064990	     -0.19743846	     -0.05583238	      0.88267249	     -0.00032505	     -0.20912272	     -0.00000000	     -0.00000000	     17.27519947
      1.90222933	     -0.05551828	     -0.00064992	     -0.19752195	     -0.05582652	      0.88267201	     -0.00032679	     -0.20914234	     -0.00000000	     -0.00000000	     17.30087823
      1.90340842	     -0.05560709	     -0.00065115	     -0.19761125	     -0.05582061	      0.88267147	     -0.00032854	     -0.20916227	     -0.00000000	     -0.00000000	     17.00636504
      1.90488509	     -0.05571358	     -0.00065070	     -0.19771841	     -0.05581311	      0.88267072	     -0.00033075	     -0.20918769	     -0.00000000	     -0.00000000	     16.87657274
      1.90636175	     -0.05582418	     -0.00065154	     -0.19782968	     -0.05580551	      0.88266988	     -0.00033298	     -0.20921351	     -0.00000000	     -0.00000000	     16.49828041
      1.90756286	     -0.05590654	     -0.00064988	     -0.19791265	     -0.05579925	      0.88266914	     -0.00033480	     -0.20923479	     -0.00000000	     -0.00000000	     16.51091889
      1.90876396	     -0.05599316	     -0.00064980	     -0.19799986	     -0.05579292	      0.88266835	     -0.00033664	     -0.20925622	     -0.00000000	     -0.00000000	     16.27181753
      1.91025627	     -0.05609243	     -0.00064836	     -0.19809990	     -0.05578495	      0.88266730	     -0.00033895	     -0.20928306	     -0.00000000	     -0.00000000	     16.18885217
      1.91174859	     -0.05619641	     -0.00064896	     -0.19820463	     -0.05577687	      0.88266617	     -0.00034127	     -0.20931005	     -0.00000000	     -0.00000001	     15.84417176
      1.91291787	     -0.05626991	     -0.00064707	     -0.19827878	     -0.05577047	      0.88266524	     -0.00034310	     -0.20933136	     -0.00000000	     -0.00000001	     15.86828776
      1.91408716	     -0.05634760	     -0.00064680	     -0.19835709	     -0.05576399	      0.88266428	     -0.00034494	     -0.20935271	     -0.00000000	     -0.00000001	     15.68047681
      1.91563862	     -0.05644425	     -0.00064502	     -0.19845462	     -0.05575528	      0.88266295	     -0.00034739	     -0.20938108	     -0.00000000	     -0.00000001	     15.59677432
      1.91719008	     -0.05654273	     -0.00064469	     -0.19855396	     -0.05574644	      0.88266156	     -0.00034987	     -0.20940936	     -0.00000000	     -0.00000001	     15.30692375
      1.91833218	     -0.05660572	     -0.00064190	     -0.19861765	     -0.05573985	      0.88266051	     -0.00035170	     -0.20943011	     -0.00000000	     -0.00000001	     15.34142942
      1.91947428	     -0.05667143	     -0.00064053	     -0.19868405	     -0.05573319	      0.88265943	     -0.00035354	     -0.20945070	     -0.00000000	     -0.00000001	     15.19276357
      1.92109608	     -0.05675675	     -0.00063705	     -0.19877039	     -0.05572361	      0.88265787	     -0.00035616	     -0.20947963	     -0.00000000	     -0.00000001	     15.11429128
      1.92249246	     -0.05682892	     -0.00063476	     -0.19884343	     -0.05571524	      0.88265649	     -0.00035843	     -0.20950413	     -0.00000000	     -0.00000001	     14.92731078
      1.92388884	     -0.05689066	     -0.00063027	     -0.19890610	     -0.05570676	      0.88265510	     -0.00036071	     -0.20952822	     -0.00000000	     -0.00000001	     14.94212264
      1.92528522	     -0.05695469	     -0.00062769	     -0.19897103	     -0.05569817	      0.88265370	     -0.00036299	     -0.20955176	     -0.00000000	     -0.00000001	     14.72697026
      1.92668160	     -0.05700512	     -0.00062198	     -0.19902245	     -0.05568947	      0.88265228	     -0.00036529	     -0.20957477	     -0.00000000	     -0.00000001	     14.81897605
      1.92788426	     -0.05705282	     -0.00061964	     -0.19907094	     -0.05568188	      0.88265106	     -0.00036727	     -0.20959403	     -0.00000000	     -0.00000001	     14.62912778
      1.92908691	     -0.05709030	     -0.00061508	     -0.19910927	     -0.05567421	      0.88264984	     -0.00036926	     -0.20961280	     -0.00000000	     -0.00000001	     14.63439516
      1.93059891	     -0.05713564	     -0.00061028	     -0.19915568	     -0.05566445	      0.88264831	     -0.00037177	     -0.20963557	     -0.00000000	     -0.00000001	     14.53320581
      1.93211090	     -0.05716809	     -0.00060282	     -0.19918925	     -0.05565455	      0.88264679	     -0.00037428	     -0.20965737	     -0.00000000	     -0.00000001	     14.59756004
      1.93332823	     -0.05719467	     -0.00059865	     -0.19921670	     -0.05564648	      0.88264559	     -0.00037631	     -0.20967408	     -0.00000000	     -0.00000001	     14.48004914
      1.93454555	     -0.05720874	     -0.00059254	     -0.19923168	     -0.05563833	      0.88264440	     -0.00037834	     -0.20969003	     -0.00000000	     -0.00000001	     14.50711935
      1.93607478	     -0.05722262	     -0.00058544	     -0.19924670	     -0.05562797	      0.88264294	     -0.00038090	     -0.20970884	     -0.00000000	     -0.00000001	     14.46708644
      1.93760402	     -0.05722004	     -0.00057447	     -0.19924535	     -0.05561748	      0.88264153	     -0.00038347	     -0.20972620	      0.00000000	     -0.00000001	     14.54436897
      1.93877536	     -0.05721731	     -0.00056755	     -0.19924352	     -0.05560935	      0.88264047	     -0.00038544	     -0.20973834	      0.00000000	     -0.00000001	     14.48412425
      1.93994670	     -0.05720262	     -0.00055825	     -0.19922979	     -0.05560115	      0.88263945	     -0.00038741	     -0.20974947	      0.00000000	     -0.00000001	     14.52035604
      1.94154585	     -0.05717430	     -0.00054681	     -0.19920275	     -0.05558983	      0.88263812	     -0.00039011	     -0.20976286	      0.00000000	     -0.00000001	     14.54475235
      1.94314500	     -0.05713209	     -0.00053428	     -0.19916182	     -0.05557836	      0.88263685	     -0.00039281	     -0.20977437	      0.00000000	     -0.00000001	     14.64264888
      1.94426490	     -0.05710497	     -0.00052837	     -0.19913553	     -0.05557025	      0.88263602	     -0.00039471	     -0.20978127	      0.00000000	     -0.00000000	     14.64571004
      1.94538481	     -0.05706801	     -0.00052040	     -0.19909943	     -0.05556208	      0.88263522	     -0.00039661	     -0.20978725	      0.00000000	     -0.00000000	     14.70167330
      1.94708657	     -0.05700434	     -0.00050783	     -0.19903707	     -0.05554953	      0.88263410	     -0.00039951	     -0.20979445	      0.00000000	     -0.00000000	     14.80169352
      1.94851043	     -0.05693992	     -0.00049561	     -0.19897378	     -0.05553892	      0.88263324	     -0.00040194	     -0.20979870	      0.00000000	     -0.00000000	     14.89151748
      1.94993429	     -0.05687268	     -0.00048482	     -0.19890761	     -0.05552821	      0.88263246	     -0.00040438	     -0.20980125	      0.00000000	     -0.00000000	     15.01453223
      1.95135815	     -0.05678885	     -0.00047117	     -0.19882489	     -0.05551740	      0.88263176	     -0.00040682	     -0.20980204	      0.00000000	     -0.00000000	     15.14028412
      1.95256910	     -0.05671730	     -0.00046212	     -0.19875423	     -0.05550813	      0.88263123	     -0.00040891	     -0.20980118	      0.00000000	     -0.00000000	     15.27828049
      1.95378005	     -0.05663144	     -0.00045098	     -0.19866929	     -0.05549879	      0.88263077	     -0.00041099	     -0.20979891	      0.00000000	     -0.00000000	     15.41396205
      1.95528053	     -0.05651652	     -0.00043847	     -0.19855546	     -0.05548713	      0.88263028	     -0.00041358	     -0.20979393	      0.00000000	     -0.00000000	     15.63559250
      1.95678100	     -0.05637986	     -0.00042356	     -0.19841992	     -0.05547537	      0.88262989	     -0.00041618	     -0.20978642	      0.00000000	     -0.00000000	     15.84191003
      1.95796326	     -0.05626773	     -0.00041389	     -0.19830860	     -0.05546603	      0.88262966	     -0.00041823	     -0.20977853	      0.00000000	     -0.00000000	     16.06598242
      1.95914552	     -0.05614006	     -0.00040203	     -0.19818178	     -0.05545664	      0.88262950	     -0.00042029	     -0.20976890	      0.00000000	     -0.00000000	     16.25299174
      1.96068773	     -0.05596316	     -0.00038758	     -0.19800593	     -0.05544432	      0.88262939	     -0.00042297	     -0.20975353	      0.00000000	     -0.00000000	     16.57662986
      1.96222994	     -0.05576407	     -0.00037062	     -0.19780790	     -0.05543191	      0.88262940	     -0.00042567	     -0.20973498	      0.00000000	      0.00000000	     16.83754265
      1.96333914	     -0.05561891	     -0.00036080	     -0.19766343	     -0.05542293	      0.88262949	     -0.00042761	     -0.20971958	      0.00000000	      0.00000000	     17.13765138
      1.96444834	     -0.05546127	     -0.00034901	     -0.19750649	     -0.05541392	      0.88262965	     -0.00042955	     -0.20970250	      0.00000000	      0.00000000	     17.36554787
      1.96609075	     -0.05521909	     -0.00033257	     -0.19726529	     -0.05540050	      0.88263001	     -0.00043244	     -0.20967409	      0.00000000	      0.00000000	     17.78973547
      1.96745127	     -0.05500585	     -0.00031783	     -0.19705284	     -0.05538934	      0.88263042	     -0.00043483	     -0.20964782	      0.00000000	      0.00000000	     18.07080542
      1.96881179	     -0.05479024	     -0.00030494	     -0.19683793	     -0.05537813	      0.88263095	     -0.00043723	     -0.20961912	      0.00000000	      0.00000000	     18.49550114
      1.97017231	     -0.05456298	     -0.00028978	     -0.19661138	     -0.05536689	      0.88263159	     -0.00043964	     -0.20958817	      0.00000000	      0.00000000	     18.74455820
      1.97153283	     -0.05433902	     -0.00027789	     -0.19638801	     -0.05535562	      0.88263234	     -0.00044206	     -0.20955503	      0.00000000	      0.00000000	     19.25899690
      1.97269343	     -0.05413595	     -0.00026507	     -0.19618548	     -0.05534598	      0.88263308	     -0.00044412	     -0.20952516	      0.00000000	      0.00000000	     19.45229756
      1.97385403	     -0.05393542	     -0.00025455	     -0.19598539	     -0.05533632	      0.88263389	     -0.00044619	     -0.20949379	      0.00000000	      0.00000001	     19.83667758
      1.97530811	     -0.05367619	     -0.00024005	     -0.19572672	     -0.05532421	      0.88263504	     -0.00044879	     -0.20945255	      0.00000000	      0.00000001	     20.19826369
      1.97676220	     -0.05341895	     -0.00022792	     -0.19546992	     -0.05531208	      0.88263631	     -0.00045139	     -0.20940920	      0.00000000	      0.00000001	     20.75643901
      1.97788957	     -0.05321119	     -0.00021651	     -0.19526252	     -0.05530268	      0.88263739	     -0.00045341	     -0.20937427	      0.00000000	      0.00000001	     20.96951170
      1.97901693	     -0.05300736	     -0.00020736	     -0.19505896	     -0.05529327	      0.88263854	     -0.00045544	     -0.20933820	      0.00000000	      0.00000001	     21.35893105
      1.98050928	     -0.05273122	     -0.00019410	     -0.19478318	     -0.05528082	      0.88264019	     -0.00045813	     -0.20928885	      0.00000000	      0.00000001	     21.78007326
      1.98200163	     -0.05245861	     -0.00018330	     -0.19451081	     -0.05526837	      0.88264196	     -0.00046083	     -0.20923773	      0.00000000	      0.00000001	     22.39042898
      1.98304991	     -0.05225901	     -0.00017307	     -0.19431140	     -0.05525964	      0.88264328	     -0.00046272	     -0.20920088	      0.00000000	      0.00000001	     22.59699100
      1.98409819	     -0.05206391	     -0.00016469	     -0.19411644	     -0.05525092	      0.88264465	     -0.00046462	     -0.20916327	      0.00000000	      0.00000001	     22.96091619
      1.98570009	     -0.05176236	     -0.00015117	     -0.19381507	     -0.05523762	      0.88264687	     -0.00046753	     -0.20910448	      0.00000000	      0.00000001	     23.46995336
      1.98701045	     -0.05151832	     -0.00014141	     -0.19357110	     -0.05522677	      0.88264877	     -0.00046991	     -0.20905526	      0.00000000	      0.00000001	     23.96051055
      1.98832080	     -0.05126879	     -0.00012995	     -0.19332163	     -0.05521595	      0.88265076	     -0.00047230	     -0.20900513	      0.00000000	      0.00000001	     24.35446786
      1.98963116	     -0.05102611	     -0.00012117	     -0.19307892	     -0.05520516	      0.88265281	     -0.00047468	     -0.20895411	      0.00000000	      0.00000001	     24.87360274
      1.99080575	     -0.05080239	     -0.00011081	     -0.19285520	     -0.05519552	      0.88265472	     -0.00047682	     -0.20890776	      0.00000000	      0.00000001	     25.20841411
      1.99198033	     -0.05058498	     -0.00010287	     -0.19263771	     -0.05518592	      0.88265668	     -0.00047897	     -0.20886082	      0.00000000	      0.00000001	     25.65087757
      1.99315491	     -0.05036392	     -0.00009299	     -0.19241658	     -0.05517635	      0.88265868	     -0.00048111	     -0.20881339	      0.00000000	      0.00000001	     26.03735210
      1.99460903	     -0.05009557	     -0.00008210	     -0.19214807	     -0.05516456	      0.88266123	     -0.00048376	     -0.20875400	      0.00000000	      0.00000001	     26.56740890
      1.99577740	     -0.04987633	     -0.00007114	     -0.19192872	     -0.05515514	      0.88266332	     -0.00048590	     -0.20870583	      0.00000000	      0.00000001	     26.92550954
      1.99694577	     -0.04966340	     -0.00006237	     -0.19171559	     -0.05514577	      0.88266544	     -0.00048803	     -0.20865726	      0.00000000	      0.00000001	     27.35140404
      1.99811414	     -0.04944793	     -0.00005226	     -0.19149993	     -0.05513644	      0.88266760	     -0.00049016	     -0.20860838	      0.00000000	      0.00000001	     27.73892039
      1.99957635	     -0.04918454	     -0.00004152	     -0.19123621	     -0.05512485	      0.88267035	     -0.00049283	     -0.20854680	      0.00000000	      0.00000001	     28.27302334
      2.00070949	     -0.04897720	     -0.00003123	     -0.19102864	     -0.05511593	      0.88267250	     -0.00049490	     -0.20849887	      0.00000000	      0.00000001	     28.62590585
      2.00184263	     -0.04877640	     -0.00002302	     -0.19082752	     -0.05510706	      0.88267468	     -0.00049696	     -0.20845076	      0.00000000	      0.00000001	     29.02447243
      2.00320589	     -0.04853277	     -0.00001150	     -0.19058352	     -0.05509647	      0.88267732	     -0.00049945	     -0.20839274	      0.00000000	      0.00000001	     29.47124888
      2.00442408	     -0.04832052	     -0.00000416	     -0.19037083	     -0.05508709	      0.88267969	     -0.00050166	     -0.20834081	      0.00000000	      0.00000001	     29.89607746
      2.00564227	     -0.04810723	      0.00000462	     -0.19015711	     -0.05507778	      0.88268208	     -0.00050388	     -0.20828901	      0.00000000	      0.00000001	     30.25163153
      2.00686045	     -0.04790586	      0.00001053	     -0.18995520	     -0.05506855	      0.88268447	     -0.00050609	     -0.20823742	      0.00000000	      0.00000001	     30.64138171
      2.00807864	     -0.04770168	      0.00001916	     -0.18975051	     -0.05505940	      0.88268687	     -0.00050830	     -0.20818617	      0.00000000	      0.00000001	     30.99884694
      2.00929683	     -0.04750734	      0.00002497	     -0.18955557	     -0.05505034	      0.88268927	     -0.00051051	     -0.20813519	      0.00000000	      0.00000001	     31.38271844
      2.01051502	     -0.04730869	      0.00003390	     -0.18935637	     -0.05504136	      0.88269166	     -0.00051271	     -0.20808455	      0.00000000	      0.00000001	     31.73299852
      2.01173321	     -0.04712218	      0.00003931	     -0.18916919	     -0.05503248	      0.88269405	     -0.00051491	     -0.20803420	      0.00000000	      0.00000001	     32.09790441
      2.01282018	     -0.04695186	      0.00004726	     -0.18899832	     -0.05502464	      0.88269617	     -0.00051687	     -0.20798962	      0.00000000	      0.00000001	     32.38060961
      2.01390715	     -0.04679143	      0.00005275	     -0.18883728	     -0.05501687	      0.88269828	     -0.00051882	     -0.20794534	      0.00000000	      0.00000001	     32.67034526
      2.01521180	     -0.04660043	      0.00006097	     -0.18864553	     -0.05500765	      0.88270079	     -0.00052116	     -0.20789271	      0.00000000	      0.00000001	     33.00430331
      2.01651646	     -0.04642096	      0.00006698	     -0.18846524	     -0.05499855	      0.88270328	     -0.00052350	     -0.20784067	      0.00000000	      0.00000001	     33.32921174
      2.01759407	     -0.04627155	      0.00007445	     -0.18831519	     -0.05499113	      0.88270531	     -0.00052542	     -0.20779821	      0.00000000	      0.00000001	     33.57183891
      2.01867169	     -0.04613201	      0.00007968	     -0.18817494	     -0.05498379	      0.88270732	     -0.00052734	     -0.20775623	      0.00000000	      0.00000001	     33.80899530
      2.01999330	     -0.04596439	      0.00008744	     -0.18800644	     -0.05497490	      0.88270975	     -0.00052969	     -0.20770550	      0.00000000	      0.00000001	     34.09435484
      2.02131492	     -0.04581128	      0.00009237	     -0.18785237	     -0.05496615	      0.88271214	     -0.00053204	     -0.20765563	      0.00000000	      0.00000001	     34.36152218
      2.02234036	     -0.04569211	      0.00009871	     -0.18773249	     -0.05495945	      0.88271396	     -0.00053385	     -0.20761763	      0.00000000	      0.00000001	     34.55119908
      2.02336579	     -0.04558301	      0.00010309	     -0.18762263	     -0.05495283	      0.88271575	     -0.00053566	     -0.20758023	      0.00000000	      0.00000001	     34.72652209
      2.02474661	     -0.04544098	      0.00011015	     -0.18747958	     -0.05494405	      0.88271811	     -0.00053808	     -0.20753092	      0.00000000	      0.00000001	     34.96489709
      2.02612742	     -0.04531314	      0.00011467	     -0.18735064	     -0.05493542	      0.88272041	     -0.00054050	     -0.20748283	      0.00000000	      0.00000001	     35.17995843
      2.02710266	     -0.04522244	      0.00012032	     -0.18725920	     -0.05492942	      0.88272199	     -0.00054220	     -0.20744965	      0.00000000	      0.00000001	     35.32111791
      2.02807790	     -0.04514164	      0.00012384	     -0.18717760	     -0.05492350	      0.88272354	     -0.00054390	     -0.20741713	      0.00000000	      0.00000001	     35.44012942
      2.02954533	     -0.04502703	      0.00012992	     -0.18706180	     -0.05491473	      0.88272579	     -0.00054644	     -0.20736953	      0.00000000	      0.00000001	     35.62670308
      2.03076371	     -0.04494342	      0.00013348	     -0.18697716	     -0.05490760	      0.88272760	     -0.00054854	     -0.20733124	      0.00000000	      0.00000001	     35.73713667
      2.03198210	     -0.04486322	      0.00013865	     -0.18689594	     -0.05490058	      0.88272934	     -0.00055063	     -0.20729414	      0.00000000	      0.00000001	     35.87721114
      2.03320049	     -0.04479576	      0.00014066	     -0.18682738	     -0.05489369	      0.88273102	     -0.00055271	     -0.20725823	      0.00000000	      0.00000001	     35.93586925
      2.03441888	     -0.04472865	      0.00014570	     -0.18675925	     -0.05488693	      0.88273263	     -0.00055479	     -0.20722362	      0.00000000	      0.00000001	     36.08180612
      2.03544458	     -0.04468442	      0.00014694	     -0.18671407	     -0.05488134	      0.88273393	     -0.00055652	     -0.20719544	      0.00000000	      0.00000001	     36.08278446
      2.03647027	     -0.04463981	      0.00015032	     -0.18666856	     -0.05487584	      0.88273518	     -0.00055825	     -0.20716817	      0.00000000	      0.00000001	     36.15906090
      2.03779839	     -0.04459173	      0.00015315	     -0.18661928	     -0.05486885	      0.88273673	     -0.00056048	     -0.20713412	      0.00000000	      0.00000001	     36.20322260
      2.03912651	     -0.04454535	      0.00015783	     -0.18657173	     -0.05486202	      0.88273818	     -0.00056270	     -0.20710151	      0.00000000	      0.00000001	     36.32534666
      2.04015086	     -0.04451972	      0.00015892	     -0.18654515	     -0.05485685	      0.88273924	     -0.00056440	     -0.20707726	      0.00000000	      0.00000001	     36.28806687
      2.04117520	     -0.04449314	      0.00016186	     -0.18651765	     -0.05485177	      0.88274024	     -0.00056609	     -0.20705383	      0.00000000	      0.00000001	     36.33565596
      2.04253073	     -0.04446704	      0.00016424	     -0.18649030	     -0.05484520	      0.88274149	     -0.00056831	     -0.20702400	      0.00000000	      0.00000001	     36.32994882
      2.04388627	     -0.04444259	      0.00016843	     -0.18646464	     -0.05483878	      0.88274265	     -0.00057052	     -0.20699554	      0.00000000	      0.00000001	     36.43217532
      2.04486062	     -0.04443537	      0.00016874	     -0.18645649	     -0.05483426	      0.88274342	     -0.00057209	     -0.20697587	      0.00000000	      0.00000001	     36.33611067
      2.04583497	     -0.04442702	      0.00017083	     -0.18644724	     -0.05482983	      0.88274414	     -0.00057366	     -0.20695690	      0.00000000	      0.00000000	     36.34701983
      2.04727534	     -0.04442355	      0.00017266	     -0.18644243	     -0.05482343	      0.88274512	     -0.00057597	     -0.20693009	      0.00000000	      0.00000000	     36.29788303
      2.04848855	     -0.04442354	      0.00017520	     -0.18644131	     -0.05481818	      0.88274587	     -0.00057789	     -0.20690865	      0.00000000	      0.00000000	     36.31406704
      2.04970177	     -0.04443359	      0.00017567	     -0.18645021	     -0.05481306	      0.88274654	     -0.00057980	     -0.20688824	      0.00000000	      0.00000000	     36.21115147
      2.05091499	     -0.04444291	      0.00017841	     -0.18645843	     -0.05480806	      0.88274715	     -0.00058170	     -0.20686889	      0.00000000	      0.00000000	     36.25105477
      2.05200530	     -0.04446195	      0.00017817	     -0.18647642	     -0.05480367	      0.88274764	     -0.00058339	     -0.20685236	      0.00000000	      0.00000000	     36.11094294
      2.05309561	     -0.04447960	      0.00018014	     -0.18649308	     -0.05479939	      0.88274807	     -0.00058507	     -0.20683667	      0.00000000	      0.00000000	     36.10524440
      2.05418593	     -0.04450462	      0.00018084	     -0.18651709	     -0.05479521	      0.88274845	     -0.00058674	     -0.20682179	      0.00000000	      0.00000000	     36.00210454
      2.05556942	     -0.04453815	      0.00018319	     -0.18654936	     -0.05479005	      0.88274886	     -0.00058884	     -0.20680408	      0.00000000	      0.00000000	     35.97832239
      2.05667934	     -0.04457403	      0.00018308	     -0.18658420	     -0.05478603	      0.88274913	     -0.00059051	     -0.20679078	      0.00000000	      0.00000000	     35.81594838
      2.05778925	     -0.04460900	      0.00018473	     -0.18661818	     -0.05478211	      0.88274935	     -0.00059217	     -0.20677833	      0.00000000	      0.00000000	     35.78468622
      2.05889917	     -0.04465126	      0.00018475	     -0.18665942	     -0.05477829	      0.88274953	     -0.00059381	     -0.20676667	      0.00000000	      0.00000000	     35.64428869
      2.06027010	     -0.04470477	      0.00018541	     -0.18671169	     -0.05477372	      0.88274968	     -0.00059583	     -0.20675339	      0.00000000	      0.00000000	     35.59576789
      2.06136599	     -0.04475626	      0.00018387	     -0.18676215	     -0.05477017	      0.88274976	     -0.00059742	     -0.20674361	      0.00000000	      0.00000000	     35.39150405
      2.06246187	     -0.04480628	      0.00018406	     -0.18681118	     -0.05476672	      0.88274980	     -0.00059900	     -0.20673459	      0.00000000	      0.00000000	     35.33508031
      2.06355776	     -0.04486266	      0.00018285	     -0.18686655	     -0.05476337	      0.88274980	     -0.00060057	     -0.20672629	      0.00000000	     -0.00000000	     35.17274875
      2.06498058	     -0.04493674	      0.00018256	     -0.18693937	     -0.05475915	      0.88274974	     -0.00060258	     -0.20671660	      0.00000000	     -0.00000000	     35.08512822
      2.06607327	     -0.04500159	      0.00018042	     -0.18700321	     -0.05475602	      0.88274966	     -0.00060412	     -0.20670995	      0.00000000	     -0.00000000	     34.85047778
      2.06716597	     -0.04506482	      0.00017993	     -0.18706548	     -0.05475299	      0.88274955	     -0.00060563	     -0.20670399	      0.00000000	     -0.00000000	     34.76487258
      2.06825866	     -0.04513376	      0.00017818	     -0.18713344	     -0.05475005	      0.88274941	     -0.00060714	     -0.20669870	      0.00000000	     -0.00000000	     34.57334083
      2.06971904	     -0.04522643	      0.00017708	     -0.18722485	     -0.05474625	      0.88274918	     -0.00060913	     -0.20669266	      0.00000000	     -0.00000000	     34.44291415
      2.07080593	     -0.04530264	      0.00017445	     -0.18730009	     -0.05474353	      0.88274898	     -0.00061059	     -0.20668889	      0.00000000	     -0.00000000	     34.17406880
      2.07189281	     -0.04537681	      0.00017343	     -0.18737334	     -0.05474090	      0.88274876	     -0.00061204	     -0.20668574	      0.00000000	     -0.00000000	     34.05932015
      2.07322025	     -0.04547436	      0.00017053	     -0.18746974	     -0.05473780	      0.88274845	     -0.00061379	     -0.20668269	      0.00000000	     -0.00000000	     33.77258145
      2.07440818	     -0.04555975	      0.00016957	     -0.18755415	     -0.05473513	      0.88274815	     -0.00061533	     -0.20668070	      0.00000000	     -0.00000000	     33.67329871
      2.07559611	     -0.04565244	      0.00016697	     -0.18764585	     -0.05473256	      0.88274784	     -0.00061686	     -0.20667936	      0.00000000	     -0.00000000	     33.35581852
      2.07678404	     -0.04574218	      0.00016651	     -0.18773466	     -0.05473009	      0.88274750	     -0.00061837	     -0.20667870	      0.00000000	     -0.00000000	     33.25341932
      2.07797197	     -0.04584048	      0.00016344	     -0.18783198	     -0.05472771	      0.88274714	     -0.00061987	     -0.20667867	      0.00000000	     -0.00000000	     32.91378860
      2.07915990	     -0.04593411	      0.00016274	     -0.18792469	     -0.05472543	      0.88274677	     -0.00062134	     -0.20667929	      0.00000000	     -0.00000000	     32.81863027
      2.08034782	     -0.04603633	      0.00015914	     -0.18802595	     -0.05472324	      0.88274638	     -0.00062280	     -0.20668047	      0.00000000	     -0.00000000	     32.46375453
      2.08153575	     -0.04613387	      0.00015766	     -0.18812259	     -0.05472115	      0.88274598	     -0.00062424	     -0.20668223	      0.00000000	     -0.00000000	     32.37095416
      2.08272368	     -0.04624099	      0.00015278	     -0.18822875	     -0.05471914	      0.88274556	     -0.00062566	     -0.20668450	      0.00000000	     -0.00000000	     32.00549051
      2.08391161	     -0.04634286	      0.00015002	     -0.18832972	     -0.05471722	      0.88274514	     -0.00062707	     -0.20668730	      0.00000000	     -0.00000000	     31.91554959
      2.08509954	     -0.04645325	      0.00014389	     -0.18843915	     -0.05471538	      0.88274471	     -0.00062846	     -0.20669055	      0.00000000	     -0.00000000	     31.54852681
      2.08628747	     -0.04655755	      0.00013993	     -0.18854256	     -0.05471363	      0.88274427	     -0.00062983	     -0.20669428	      0.00000000	     -0.00000000	     31.45606130
      2.08747539	     -0.04667010	      0.00013245	     -0.18865414	     -0.05471196	      0.88274382	     -0.00063119	     -0.20669841	      0.00000000	     -0.00000000	     31.09255737
      2.08866332	     -0.04677647	      0.00012690	     -0.18875961	     -0.05471037	      0.88274338	     -0.00063253	     -0.20670296	      0.00000000	     -0.00000000	     30.99492835
      2.08985125	     -0.04689036	      0.00011778	     -0.18887253	     -0.05470887	      0.88274292	     -0.00063385	     -0.20670787	      0.00000000	     -0.00000000	     30.64368111
      2.09103918	     -0.04699816	      0.00011026	     -0.18897942	     -0.05470743	      0.88274247	     -0.00063517	     -0.20671315	      0.00000000	     -0.00000000	     30.54041029
      2.09222711	     -0.04711267	      0.00009922	     -0.18909295	     -0.05470608	      0.88274201	     -0.00063647	     -0.20671873	      0.00000000	     -0.00000000	     30.20787388
      2.09341504	     -0.04722147	      0.00008939	     -0.18920081	     -0.05470480	      0.88274155	     -0.00063775	     -0.20672464	      0.00000000	     -0.00000000	     30.09647951
      2.09460296	     -0.04733590	      0.00007621	     -0.18931424	     -0.05470359	      0.88274109	     -0.00063903	     -0.20673080	      0.00000000	     -0.00000000	     29.78650685
      2.09579089	     -0.04744482	      0.00006391	     -0.18942220	     -0.05470245	      0.88274063	     -0.00064029	     -0.20673722	      0.00000000	     -0.00000000	     29.66753722
      2.09697882	     -0.04755802	      0.00004855	     -0.18953438	     -0.05470139	      0.88274018	     -0.00064154	     -0.20674385	      0.00000000	     -0.00000000	     29.38174012
      2.09816675	     -0.04766600	      0.00003380	     -0.18964138	     -0.05470039	      0.88273973	     -0.00064279	     -0.20675069	      0.00000000	     -0.00000000	     29.25638255
      2.09935468	     -0.04777694	      0.00001636	     -0.18975128	     -0.05469946	      0.88273928	     -0.00064402	     -0.20675767	      0.00000000	     -0.00000000	     28.99454374
      2.10054261	     -0.04788302	     -0.00000069	     -0.18985635	     -0.05469859	      0.88273883	     -0.00064524	     -0.20676482	      0.00000000	     -0.00000000	     28.86445482
      2.10173053	     -0.04799069	     -0.00002000	     -0.18996297	     -0.05469779	      0.88273839	     -0.00064646	     -0.20677207	      0.00000000	     -0.00000000	     28.62433674
      2.10317740	     -0.04811478	     -0.00004282	     -0.19008582	     -0.05469690	      0.88273786	     -0.00064792	     -0.20678105	      0.00000000	     -0.00000000	     28.51698976
      2.10426459	     -0.04821101	     -0.00006282	     -0.19018106	     -0.05469629	      0.88273747	     -0.00064901	     -0.20678786	      0.00000000	     -0.00000000	     28.23304863
      2.10535177	     -0.04830070	     -0.00008151	     -0.19026982	     -0.05469574	      0.88273708	     -0.00065010	     -0.20679473	      0.00000000	     -0.00000000	     28.12980825
      2.10675983	     -0.04841699	     -0.00010786	     -0.19038485	     -0.05469509	      0.88273659	     -0.00065149	     -0.20680366	     -0.00000000	     -0.00000000	     27.87546815
      2.10816790	     -0.04852382	     -0.00013243	     -0.19049049	     -0.05469452	      0.88273611	     -0.00065286	     -0.20681265	     -0.00000000	     -0.00000000	     27.85763519
      2.10918882	     -0.04860491	     -0.00015331	     -0.19057066	     -0.05469416	      0.88273577	     -0.00065385	     -0.20681915	     -0.00000000	     -0.00000000	     27.56748526
      2.11020974	     -0.04867905	     -0.00017230	     -0.19064392	     -0.05469384	      0.88273543	     -0.00065482	     -0.20682566	     -0.00000000	     -0.00000000	     27.47696379
      2.11172201	     -0.04878667	     -0.00020173	     -0.19075023	     -0.05469345	      0.88273495	     -0.00065626	     -0.20683528	     -0.00000000	     -0.00000000	     27.25932310
      2.11300395	     -0.04887065	     -0.00022531	     -0.19083315	     -0.05469318	      0.88273456	     -0.00065745	     -0.20684341	     -0.00000000	     -0.00000000	     27.18274029
      2.11428589	     -0.04895470	     -0.00025096	     -0.19091610	     -0.05469298	      0.88273418	     -0.00065864	     -0.20685149	     -0.00000000	     -0.00000000	     26.96061164
      2.11556783	     -0.04902856	     -0.00027335	     -0.19098895	     -0.05469285	      0.88273382	     -0.00065980	     -0.20685953	     -0.00000000	     -0.00000000	     26.93460657
      2.11669460	     -0.04909539	     -0.00029590	     -0.19105483	     -0.05469278	      0.88273351	     -0.00066081	     -0.20686653	     -0.00000000	     -0.00000000	     26.73284474
      2.11782137	     -0.04915412	     -0.00031559	     -0.19111268	     -0.05469275	      0.88273322	     -0.00066180	     -0.20687348	     -0.00000000	     -0.00000000	     26.66029748
      2.11894814	     -0.04921179	     -0.00033648	     -0.19116946	     -0.05469278	      0.88273294	     -0.00066278	     -0.20688036	     -0.00000000	     -0.00000000	     26.54332726
      2.12046499	     -0.04928134	     -0.00036225	     -0.19123786	     -0.05469289	      0.88273258	     -0.00066408	     -0.20688952	     -0.00000000	     -0.00000000	     26.42759357
      2.12160800	     -0.04933268	     -0.00038334	     -0.19128830	     -0.05469302	      0.88273234	     -0.00066503	     -0.20689633	     -0.00000000	     -0.00000000	     26.33318554
      2.12275102	     -0.04937776	     -0.00040176	     -0.19133256	     -0.05469321	      0.88273210	     -0.00066597	     -0.20690308	     -0.00000000	     -0.00000000	     26.22923093
      2.12389404	     -0.04942132	     -0.00042123	     -0.19137527	     -0.05469344	      0.88273189	     -0.00066690	     -0.20690975	     -0.00000000	     -0.00000000	     26.16481716
      2.12538922	     -0.04947147	     -0.00044416	     -0.19142438	     -0.05469382	      0.88273163	     -0.00066808	     -0.20691838	     -0.00000000	     -0.00000000	     26.02019123
      2.12649967	     -0.04950717	     -0.00046285	     -0.19145927	     -0.05469415	      0.88273146	     -0.00066894	     -0.20692470	     -0.00000000	     -0.00000000	     26.02388159
      2.12761012	     -0.04953822	     -0.00047909	     -0.19148956	     -0.05469452	      0.88273131	     -0.00066978	     -0.20693096	     -0.00000000	     -0.00000000	     25.90941107
      2.12898617	     -0.04957408	     -0.00050046	     -0.19152446	     -0.05469505	      0.88273115	     -0.00067080	     -0.20693862	     -0.00000000	     -0.00000000	     25.92026687
      2.13020779	     -0.04960124	     -0.00051703	     -0.19155083	     -0.05469558	      0.88273102	     -0.00067168	     -0.20694534	     -0.00000000	     -0.00000000	     25.75971631
      2.13142942	     -0.04962662	     -0.00053563	     -0.19157538	     -0.05469616	      0.88273092	     -0.00067254	     -0.20695196	     -0.00000000	     -0.00000000	     25.84584535
      2.13265104	     -0.04964766	     -0.00055119	     -0.19159565	     -0.05469679	      0.88273084	     -0.00067338	     -0.20695851	     -0.00000000	     -0.00000000	     25.66419768
      2.13387266	     -0.04966688	     -0.00056904	     -0.19161405	     -0.05469747	      0.88273079	     -0.00067420	     -0.20696497	     -0.00000000	     -0.00000000	     25.79841522
      2.13509429	     -0.04968233	     -0.00058347	     -0.19162877	     -0.05469821	      0.88273075	     -0.00067500	     -0.20697134	     -0.00000000	     -0.00000000	     25.58763299
      2.13631591	     -0.04969605	     -0.00060056	     -0.19164168	     -0.05469901	      0.88273074	     -0.00067578	     -0.20697764	     -0.00000000	     -0.00000000	     25.77215480
      2.13753753	     -0.04970626	     -0.00061376	     -0.19165118	     -0.05469985	      0.88273074	     -0.00067654	     -0.20698385	     -0.00000000	      0.00000000	     25.52449365
      2.13862374	     -0.04971374	     -0.00062801	     -0.19165797	     -0.05470065	      0.88273077	     -0.00067720	     -0.20698931	     -0.00000000	      0.00000000	     25.68144615
      2.13970994	     -0.04971892	     -0.00063989	     -0.19166252	     -0.05470149	      0.88273081	     -0.00067785	     -0.20699470	     -0.00000000	      0.00000000	     25.57233811
      2.14104102	     -0.04972301	     -0.00065554	     -0.19166581	     -0.05470258	      0.88273087	     -0.00067861	     -0.20700122	     -0.00000000	      0.00000000	     25.65712559
      2.14237210	     -0.04972431	     -0.00066908	     -0.19166635	     -0.05470374	      0.88273096	     -0.00067936	     -0.20700765	     -0.00000000	      0.00000000	     25.48269970
      2.14348039	     -0.04972365	     -0.00068232	     -0.19166501	     -0.05470474	      0.88273105	     -0.00067996	     -0.20701294	     -0.00000000	      0.00000000	     25.65354375
      2.14458869	     -0.04972104	     -0.00069362	     -0.19166177	     -0.05470580	      0.88273114	     -0.00068055	     -0.20701816	     -0.00000000	      0.00000000	     25.54584850
      2.14592549	     -0.04971564	     -0.00070876	     -0.19165557	     -0.05470712	      0.88273127	     -0.00068125	     -0.20702439	     -0.00000000	      0.00000000	     25.66757024
      2.14726229	     -0.04970778	     -0.00072204	     -0.19164695	     -0.05470852	      0.88273141	     -0.00068192	     -0.20703053	     -0.00000000	      0.00000000	     25.47151939
      2.14833692	     -0.04970010	     -0.00073511	     -0.19163861	     -0.05470968	      0.88273153	     -0.00068245	     -0.20703540	     -0.00000000	      0.00000000	     25.67343459
      2.14941155	     -0.04969097	     -0.00074655	     -0.19162884	     -0.05471089	      0.88273165	     -0.00068297	     -0.20704023	     -0.00000000	      0.00000000	     25.58698990
      2.15079645	     -0.04967716	     -0.00076276	     -0.19161419	     -0.05471250	      0.88273181	     -0.00068361	     -0.20704638	     -0.00000000	      0.00000000	     25.69761707
      2.15218134	     -0.04966108	     -0.00077734	     -0.19159730	     -0.05471418	      0.88273197	     -0.00068424	     -0.20705246	     -0.00000000	      0.00000000	     25.50384593
      2.15323035	     -0.04964764	     -0.00079077	     -0.19158319	     -0.05471550	      0.88273209	     -0.00068471	     -0.20705702	     -0.00000000	      0.00000000	     25.70935214
      2.15427936	     -0.04963327	     -0.00080263	     -0.19156817	     -0.05471685	      0.88273220	     -0.00068516	     -0.20706155	     -0.00000000	      0.00000000	     25.63804863
      2.15572040	     -0.04961215	     -0.00082020	     -0.19154615	     -0.05471878	      0.88273235	     -0.00068577	     -0.20706774	     -0.00000000	      0.00000000	     25.73283227
      2.15716145	     -0.04958966	     -0.00083607	     -0.19152279	     -0.05472078	      0.88273248	     -0.00068635	     -0.20707391	     -0.00000000	      0.00000000	     25.54102724
      2.15817072	     -0.04957358	     -0.00084958	     -0.19150604	     -0.05472222	      0.88273257	     -0.00068675	     -0.20707823	     -0.00000000	      0.00000000	     25.74247332
      2.15918000	     -0.04955718	     -0.00086149	     -0.19148901	     -0.05472369	      0.88273264	     -0.00068714	     -0.20708258	     -0.00000000	      0.00000000	     25.69858724
      2.16071194	     -0.04953230	     -0.00088054	     -0.19146316	     -0.05472600	      0.88273274	     -0.00068772	     -0.20708926	     -0.00000000	      0.00000000	     25.77754696
      2.16198893	     -0.04951267	     -0.00089541	     -0.19144273	     -0.05472798	      0.88273280	     -0.00068818	     -0.20709495	     -0.00000000	      0.00000000	     25.68951165
      2.16326593	     -0.04949440	     -0.00091191	     -0.19142362	     -0.05473002	      0.88273284	     -0.00068862	     -0.20710081	     -0.00000000	      0.00000000	     25.84476524
      2.16454292	     -0.04947805	     -0.00092606	     -0.19140650	     -0.05473211	      0.88273285	     -0.00068905	     -0.20710692	     -0.00000000	      0.00000000	     25.69231299
      2.16568088	     -0.04946439	     -0.00094082	     -0.19139210	     -0.05473402	      0.88273284	     -0.00068942	     -0.20711260	     -0.00000000	     -0.00000000	     25.86278829
      2.16681883	     -0.04945154	     -0.00095337	     -0.19137855	     -0.05473598	      0.88273281	     -0.00068978	     -0.20711852	     -0.00000000	     -0.00000000	     25.78634473
      2.16795679	     -0.04943995	     -0.00096693	     -0.19136625	     -0.05473797	      0.88273276	     -0.00069012	     -0.20712470	     -0.00000000	     -0.00000000	     25.86705680
      2.16943715	     -0.04942770	     -0.00098280	     -0.19135313	     -0.05474063	      0.88273265	     -0.00069055	     -0.20713320	     -0.00000000	     -0.00000000	     25.81770121
      2.17060169	     -0.04942016	     -0.00099653	     -0.19134487	     -0.05474278	      0.88273254	     -0.00069087	     -0.20714029	     -0.00000000	     -0.00000000	     25.95385707
      2.17176624	     -0.04941402	     -0.00100806	     -0.19133806	     -0.05474496	      0.88273240	     -0.00069117	     -0.20714775	     -0.00000000	     -0.00000000	     25.91063392
      2.17293079	     -0.04940882	     -0.00102028	     -0.19133219	     -0.05474719	      0.88273223	     -0.00069146	     -0.20715561	     -0.00000000	     -0.00000000	     25.99242595
      2.17438793	     -0.04940322	     -0.00103311	     -0.19132581	     -0.05475004	      0.88273197	     -0.00069180	     -0.20716598	     -0.00000000	     -0.00000000	     25.97218816
      2.17553667	     -0.04939987	     -0.00104425	     -0.19132182	     -0.05475233	      0.88273173	     -0.00069205	     -0.20717457	     -0.00000000	     -0.00000000	     26.09209135
      2.17668541	     -0.04939765	     -0.00105299	     -0.19131903	     -0.05475466	      0.88273147	     -0.00069228	     -0.20718354	     -0.00000000	     -0.00000000	     26.08272002
      2.17783415	     -0.04939680	     -0.00106221	     -0.19131759	     -0.05475703	      0.88273117	     -0.00069250	     -0.20719289	     -0.00000000	     -0.00000000	     26.15995766
      2.17935034	     -0.04939686	     -0.00107189	     -0.19131696	     -0.05476022	      0.88273072	     -0.00069276	     -0.20720582	     -0.00000000	     -0.00000000	     26.19483446
      2.18049293	     -0.04939725	     -0.00108031	     -0.19131679	     -0.05476267	      0.88273035	     -0.00069293	     -0.20721600	     -0.00000000	     -0.00000000	     26.30436177
      2.18163553	     -0.04939764	     -0.00108637	     -0.19131670	     -0.05476516	      0.88272995	     -0.00069309	     -0.20722652	     -0.00000000	     -0.00000000	     26.33354728
      2.18301921	     -0.04939773	     -0.00109363	     -0.19131620	     -0.05476822	      0.88272942	     -0.00069326	     -0.20723968	     -0.00000000	     -0.00000000	     26.43658587
      2.18425690	     -0.04939752	     -0.00109672	     -0.19131556	     -0.05477101	      0.88272890	     -0.00069339	     -0.20725180	     -0.00000000	     -0.00000000	     26.47881686
      2.18549458	     -0.04939728	     -0.00110059	     -0.19131487	     -0.05477384	      0.88272836	     -0.00069349	     -0.20726424	     -0.00000000	     -0.00000000	     26.56897451
      2.18673227	     -0.04939625	     -0.00110085	     -0.19131348	     -0.05477671	      0.88272778	     -0.00069358	     -0.20727695	     -0.00000000	     -0.00000000	     26.63482973
      2.18796995	     -0.04939384	     -0.00110206	     -0.19131070	     -0.05477963	      0.88272717	     -0.00069364	     -0.20728990	     -0.00000000	     -0.00000000	     26.72605700
      2.18920764	     -0.04938992	     -0.00109952	     -0.19130650	     -0.05478259	      0.88272653	     -0.00069369	     -0.20730302	     -0.00000000	     -0.00000000	     26.81417947
      2.19044532	     -0.04938440	     -0.00109823	     -0.19130067	     -0.05478559	      0.88272586	     -0.00069371	     -0.20731625	     -0.00000000	     -0.00000000	     26.90122046
      2.19168301	     -0.04937687	     -0.00109309	     -0.19129293	     -0.05478863	      0.88272517	     -0.00069372	     -0.20732956	     -0.00000000	     -0.00000000	     27.00988508
      2.19292069	     -0.04936729	     -0.00108955	     -0.19128310	     -0.05479172	      0.88272445	     -0.00069370	     -0.20734287	     -0.00000000	     -0.00000000	     27.09683067
      2.19415838	     -0.04935566	     -0.00108212	     -0.19127132	     -0.05479484	      0.88272371	     -0.00069366	     -0.20735613	     -0.00000000	     -0.00000000	     27.22552949
      2.19539606	     -0.04934185	     -0.00107667	     -0.19125730	     -0.05479801	      0.88272295	     -0.00069361	     -0.20736929	     -0.00000000	     -0.00000000	     27.31328930
      2.19663375	     -0.04932608	     -0.00106723	     -0.19124143	     -0.05480122	      0.88272217	     -0.00069354	     -0.20738230	     -0.00000000	     -0.00000000	     27.46043808
      2.19787143	     -0.04930918	     -0.00106029	     -0.19122436	     -0.05480447	      0.88272138	     -0.00069346	     -0.20739512	     -0.00000000	     -0.00000000	     27.54654050
      2.19910912	     -0.04929140	     -0.00104937	     -0.19120651	     -0.05480776	      0.88272057	     -0.00069335	     -0.20740776	     -0.00000000	     -0.00000000	     27.71049157
      2.20034680	     -0.04927300	     -0.00104137	     -0.19118797	     -0.05481109	      0.88271975	     -0.00069324	     -0.20742018	     -0.00000000	     -0.00000000	     27.79469077
      2.20145463	     -0.04925603	     -0.00103079	     -0.19117095	     -0.05481410	      0.88271902	     -0.00069312	     -0.20743112	     -0.00000000	     -0.00000000	     27.93409210
      2.20256245	     -0.04923862	     -0.00102186	     -0.19115346	     -0.05481715	      0.88271827	     -0.00069300	     -0.20744187	     -0.00000000	     -0.00000000	     28.03317861
      2.20391800	     -0.04921668	     -0.00100894	     -0.19113146	     -0.05482092	      0.88271736	     -0.00069283	     -0.20745477	     -0.00000000	     -0.00000000	     28.20500343
      2.20527355	     -0.04919440	     -0.00099729	     -0.19110908	     -0.05482474	      0.88271644	     -0.00069265	     -0.20746735	     -0.00000000	     -0.00000000	     28.32876858
      2.20640425	     -0.04917569	     -0.00098495	     -0.19109036	     -0.05482796	      0.88271568	     -0.00069249	     -0.20747761	     -0.00000000	     -0.00000000	     28.48433555
      2.20753495	     -0.04915697	     -0.00097402	     -0.19107158	     -0.05483122	      0.88271492	     -0.00069232	     -0.20748764	     -0.00000000	     -0.00000000	     28.58431104
      2.20889437	     -0.04913402	     -0.00095863	     -0.19104863	     -0.05483518	      0.88271401	     -0.00069211	     -0.20749942	     -0.00000000	     -0.00000000	     28.75744424
      2.21025380	     -0.04911209	     -0.00094485	     -0.19102665	     -0.05483918	      0.88271310	     -0.00069189	     -0.20751093	     -0.00000000	     -0.00000000	     28.86114952
      2.21134327	     -0.04909635	     -0.00093133	     -0.19101093	     -0.05484243	      0.88271238	     -0.00069170	     -0.20752001	     -0.00000000	     -0.00000000	     29.00348185
      2.21243274	     -0.04908147	     -0.00091939	     -0.19099604	     -0.05484570	      0.88271166	     -0.00069151	     -0.20752896	     -0.00000000	     -0.00000000	     29.09274242
      2.21384434	     -0.04906335	     -0.00090224	     -0.19097793	     -0.05484998	      0.88271074	     -0.00069126	     -0.20754037	     -0.00000000	     -0.00000000	     29.25891055
      2.21525594	     -0.04904653	     -0.00088663	     -0.19096110	     -0.05485431	      0.88270984	     -0.00069100	     -0.20755155	     -0.00000000	     -0.00000000	     29.36315975
      2.21631399	     -0.04903483	     -0.00087232	     -0.19094945	     -0.05485759	      0.88270916	     -0.00069080	     -0.20755979	     -0.00000000	     -0.00000000	     29.49422800
      2.21737205	     -0.04902400	     -0.00085960	     -0.19093862	     -0.05486090	      0.88270850	     -0.00069059	     -0.20756790	     -0.00000000	     -0.00000000	     29.57278369
      2.21884454	     -0.04901049	     -0.00084045	     -0.19092517	     -0.05486554	      0.88270758	     -0.00069031	     -0.20757897	     -0.00000000	     -0.00000000	     29.71913552
      2.22031702	     -0.04899890	     -0.00082300	     -0.19091360	     -0.05487024	      0.88270667	     -0.00069002	     -0.20758981	     -0.00000001	     -0.00000000	     29.81369894
      2.22132794	     -0.04899246	     -0.00080855	     -0.19090724	     -0.05487349	      0.88270606	     -0.00068981	     -0.20759712	     -0.00000001	     -0.00000000	     29.91303911
      2.22233885	     -0.04898742	     -0.00079588	     -0.19090223	     -0.05487676	      0.88270544	     -0.00068961	     -0.20760434	     -0.00000001	     -0.00000000	     29.97714636
      2.22391612	     -0.04898179	     -0.00077509	     -0.19089669	     -0.05488191	      0.88270449	     -0.00068929	     -0.20761542	     -0.00000001	     -0.00000000	     30.09910758
      2.22521142	     -0.04897931	     -0.00075901	     -0.19089426	     -0.05488618	      0.88270372	     -0.00068903	     -0.20762436	     -0.00000001	     -0.00000000	     30.16923860
      2.22650672	     -0.04897890	     -0.00074123	     -0.19089394	     -0.05489048	      0.88270295	     -0.00068876	     -0.20763319	     -0.00000001	     -0.00000000	     30.27317027
      2.22780202	     -0.04898062	     -0.00072590	     -0.19089571	     -0.05489481	      0.88270218	     -0.00068850	     -0.20764191	     -0.00000001	     -0.00000000	     30.32983606
      2.22894801	     -0.04898387	     -0.00070997	     -0.19089905	     -0.05489867	      0.88270150	     -0.00068827	     -0.20764954	     -0.00000001	     -0.00000000	     30.40808561
      2.23009399	     -0.04898871	     -0.00069621	     -0.19090394	     -0.05490256	      0.88270082	     -0.00068804	     -0.20765711	     -0.00000001	     -0.00000000	     30.45638354
      2.23123998	     -0.04899517	     -0.00068135	     -0.19091049	     -0.05490647	      0.88270013	     -0.00068781	     -0.20766462	     -0.00000001	     -0.00000000	     30.51823574
      2.23274940	     -0.04900619	     -0.00066348	     -0.19092158	     -0.05491165	      0.88269922	     -0.00068752	     -0.20767442	     -0.00000001	     -0.00000000	     30.58940266
      2.23392073	     -0.04901665	     -0.00064817	     -0.19093214	     -0.05491570	      0.88269851	     -0.00068729	     -0.20768196	     -0.00000001	     -0.00000000	     30.64342939
      2.23509205	     -0.04902885	     -0.00063492	     -0.19094440	     -0.05491977	      0.88269779	     -0.00068707	     -0.20768945	     -0.00000001	     -0.00000000	     30.68931503
      2.23626338	     -0.04904282	     -0.00062064	     -0.19095845	     -0.05492386	      0.88269706	     -0.00068686	     -0.20769689	     -0.00000001	     -0.00000000	     30.73596507
      2.23775183	     -0.04906317	     -0.00060447	     -0.19097888	     -0.05492909	      0.88269613	     -0.00068659	     -0.20770630	     -0.00000001	     -0.00000000	     30.80333501
      2.23890426	     -0.04908092	     -0.00059046	     -0.19099674	     -0.05493316	      0.88269539	     -0.00068639	     -0.20771354	     -0.00000001	     -0.00000000	     30.83388036
      2.24005669	     -0.04910043	     -0.00057855	     -0.19101630	     -0.05493725	      0.88269464	     -0.00068619	     -0.20772075	     -0.00000001	     -0.00000000	     30.87673837
      2.24120912	     -0.04912163	     -0.00056582	     -0.19103758	     -0.05494135	      0.88269387	     -0.00068600	     -0.20772795	     -0.00000001	     -0.00000000	     30.91043494
      2.24276344	     -0.04915286	     -0.00055056	     -0.19106890	     -0.05494691	      0.88269282	     -0.00068576	     -0.20773762	     -0.00000001	     -0.00000000	     30.97905061
      2.24390999	     -0.04917770	     -0.00053798	     -0.19109383	     -0.05495103	      0.88269203	     -0.00068559	     -0.20774474	     -0.00000001	     -0.00000000	     30.99207315
      2.24505654	     -0.04920399	     -0.00052742	     -0.19112018	     -0.05495516	      0.88269122	     -0.00068542	     -0.20775184	     -0.00000001	     -0.00000000	     31.03413541
      2.24646277	     -0.04923799	     -0.00051333	     -0.19115430	     -0.05496024	      0.88269020	     -0.00068523	     -0.20776052	     -0.00000001	     -0.00000000	     31.06260739
      2.24771201	     -0.04926968	     -0.00050306	     -0.19118604	     -0.05496477	      0.88268928	     -0.00068507	     -0.20776821	     -0.00000001	     -0.00000001	     31.12855674
      2.24896125	     -0.04930267	     -0.00049111	     -0.19121914	     -0.05496931	      0.88268833	     -0.00068491	     -0.20777587	     -0.00000001	     -0.00000001	     31.14345279
      2.25021049	     -0.04933705	     -0.00048206	     -0.19125355	     -0.05497387	      0.88268736	     -0.00068477	     -0.20778349	     -0.00000001	     -0.00000001	     31.22184456
      2.25145972	     -0.04937257	     -0.00047097	     -0.19128918	     -0.05497843	      0.88268637	     -0.00068464	     -0.20779108	     -0.00000001	     -0.00000001	     31.22846416
      2.25270896	     -0.04940893	     -0.00046270	     -0.19132559	     -0.05498301	      0.88268536	     -0.00068451	     -0.20779861	     -0.00000001	     -0.00000001	     31.30650868
      2.25395820	     -0.04944586	     -0.00045203	     -0.19136263	     -0.05498759	      0.88268433	     -0.00068440	     -0.20780608	     -0.00000001	     -0.00000001	     31.30002377
      2.25520744	     -0.04948334	     -0.00044452	     -0.19140015	     -0.05499218	      0.88268327	     -0.00068430	     -0.20781348	     -0.00000001	     -0.00000001	     31.39468515
      2.25645668	     -0.04952118	     -0.00043451	     -0.19143811	     -0.05499677	      0.88268220	     -0.00068420	     -0.20782078	     -0.00000001	     -0.00000001	     31.38723420
      2.25770592	     -0.04955931	     -0.00042781	     -0.19147629	     -0.05500137	      0.88268110	     -0.00068412	     -0.20782797	     -0.00000001	     -0.00000001	     31.49323180
      2.25895516	     -0.04959770	     -0.00041811	     -0.19151481	     -0.05500597	      0.88267999	     -0.00068405	     -0.20783505	     -0.00000001	     -0.00000001	     31.46636365
      2.26020439	     -0.04963650	     -0.00041184	     -0.19155367	     -0.05501058	      0.88267886	     -0.00068399	     -0.20784200	     -0.00000001	     -0.00000001	     31.57631154
      2.26145363	     -0.04967560	     -0.00040216	     -0.19159291	     -0.05501519	      0.88267771	     -0.00068394	     -0.20784881	     -0.00000001	     -0.00000001	     31.52734817
      2.26257589	     -0.04971095	     -0.00039652	     -0.19162833	     -0.05501933	      0.88267667	     -0.00068390	     -0.20785482	     -0.00000001	     -0.00000001	     31.61104497
      2.26369814	     -0.04974642	     -0.00038892	     -0.19166392	     -0.05502347	      0.88267561	     -0.00068387	     -0.20786071	     -0.00000001	     -0.00000001	     31.60257232
      2.26505869	     -0.04978955	     -0.00038140	     -0.19170717	     -0.05502849	      0.88267432	     -0.00068385	     -0.20786768	     -0.00000001	     -0.00000001	     31.67336547
      2.26641924	     -0.04983276	     -0.00037220	     -0.19175054	     -0.05503351	      0.88267300	     -0.00068384	     -0.20787447	     -0.00000001	     -0.00000001	     31.64217845
      2.26756393	     -0.04986928	     -0.00036686	     -0.19178715	     -0.05503773	      0.88267189	     -0.00068385	     -0.20788003	     -0.00000001	     -0.00000001	     31.72779048
      2.26870863	     -0.04990609	     -0.00035974	     -0.19182409	     -0.05504195	      0.88267077	     -0.00068386	     -0.20788546	     -0.00000001	     -0.00000001	     31.69618710
      2.26985332	     -0.04994321	     -0.00035396	     -0.19186133	     -0.05504617	      0.88266963	     -0.00068388	     -0.20789075	     -0.00000001	     -0.00000001	     31.73675720
      2.27140991	     -0.04999402	     -0.00034506	     -0.19191233	     -0.05505189	      0.88266808	     -0.00068393	     -0.20789774	     -0.00000001	     -0.00000001	     31.70614796
      2.27257186	     -0.05003221	     -0.00034034	     -0.19195061	     -0.05505615	      0.88266691	     -0.00068398	     -0.20790281	     -0.00000001	     -0.00000001	     31.78851868
      2.27373380	     -0.05007069	     -0.00033418	     -0.19198924	     -0.05506041	      0.88266573	     -0.00068403	     -0.20790774	     -0.00000001	     -0.00000001	     31.74451760
      2.27489575	     -0.05010951	     -0.00032945	     -0.19202817	     -0.05506466	      0.88266455	     -0.00068410	     -0.20791255	     -0.00000001	     -0.00000001	     31.78390799
      2.27644706	     -0.05016242	     -0.00032233	     -0.19208127	     -0.05507032	      0.88266296	     -0.00068421	     -0.20791878	     -0.00000001	     -0.00000001	     31.72695835
      2.27759036	     -0.05020208	     -0.00031925	     -0.19212101	     -0.05507448	      0.88266178	     -0.00068429	     -0.20792324	     -0.00000001	     -0.00000001	     31.81352528
      2.27873366	     -0.05024226	     -0.00031480	     -0.19216132	     -0.05507863	      0.88266060	     -0.00068439	     -0.20792758	     -0.00000001	     -0.00000001	     31.75917592
      2.28014855	     -0.05029291	     -0.00031127	     -0.19221209	     -0.05508375	      0.88265913	     -0.00068453	     -0.20793282	     -0.00000001	     -0.00000001	     31.82549341
      2.28140658	     -0.05033875	     -0.00030684	     -0.19225807	     -0.05508828	      0.88265783	     -0.00068466	     -0.20793737	     -0.00000001	     -0.00000001	     31.72747299
      2.28266462	     -0.05038541	     -0.00030500	     -0.19230482	     -0.05509280	      0.88265651	     -0.00068480	     -0.20794183	     -0.00000001	     -0.00000001	     31.82819084
      2.28392265	     -0.05043302	     -0.00030119	     -0.19235258	     -0.05509730	      0.88265520	     -0.00068496	     -0.20794620	     -0.00000001	     -0.00000001	     31.70443404
      2.28518069	     -0.05048169	     -0.00030033	     -0.19240132	     -0.05510179	      0.88265388	     -0.00068513	     -0.20795050	     -0.00000001	     -0.00000001	     31.82363580
      2.28643872	     -0.05053124	     -0.00029713	     -0.19245102	     -0.05510625	      0.88265256	     -0.00068530	     -0.20795474	     -0.00000001	     -0.00000001	     31.67405308
      2.28769675	     -0.05058164	     -0.00029723	     -0.19250149	     -0.05511069	      0.88265124	     -0.00068549	     -0.20795894	     -0.00000001	     -0.00000001	     31.81558915
      2.28895479	     -0.05063277	     -0.00029451	     -0.19255278	     -0.05511511	      0.88264992	     -0.00068569	     -0.20796309	     -0.00000001	     -0.00000001	     31.63899875
      2.29021282	     -0.05068444	     -0.00029508	     -0.19260453	     -0.05511950	      0.88264860	     -0.00068590	     -0.20796721	     -0.00000001	     -0.00000001	     31.80656944
      2.29147086	     -0.05073774	     -0.00029273	     -0.19265799	     -0.05512387	      0.88264728	     -0.00068612	     -0.20797133	     -0.00000001	     -0.00000001	     31.59987754
      2.29258747	     -0.05078584	     -0.00029390	     -0.19270616	     -0.05512772	      0.88264611	     -0.00068633	     -0.20797498	     -0.00000001	     -0.00000001	     31.72294960
      2.29370409	     -0.05083465	     -0.00029330	     -0.19275509	     -0.05513156	      0.88264494	     -0.00068654	     -0.20797863	     -0.00000001	     -0.00000001	     31.63226217
      2.29508838	     -0.05089614	     -0.00029431	     -0.19281670	     -0.05513628	      0.88264348	     -0.00068682	     -0.20798317	     -0.00000001	     -0.00000001	     31.68022963
      2.29647266	     -0.05095846	     -0.00029436	     -0.19287918	     -0.05514096	      0.88264203	     -0.00068711	     -0.20798770	     -0.00000001	     -0.00000001	     31.53514266
      2.29761960	     -0.05101056	     -0.00029688	     -0.19293135	     -0.05514482	      0.88264084	     -0.00068736	     -0.20799146	     -0.00000001	     -0.00000001	     31.63726641
      2.29876654	     -0.05106312	     -0.00029769	     -0.19298405	     -0.05514864	      0.88263964	     -0.00068761	     -0.20799522	     -0.00000001	     -0.00000001	     31.53367408
      2.30015124	     -0.05112736	     -0.00030047	     -0.19304841	     -0.05515322	      0.88263819	     -0.00068793	     -0.20799974	     -0.00000001	     -0.00000001	     31.58925422
      2.30153595	     -0.05119250	     -0.00030147	     -0.19311373	     -0.05515776	      0.88263675	     -0.00068827	     -0.20800427	     -0.00000001	     -0.00000001	     31.41012650
      2.30264409	     -0.05124524	     -0.00030485	     -0.19316655	     -0.05516136	      0.88263560	     -0.00068854	     -0.20800789	     -0.00000001	     -0.00000001	     31.52117320
      2.30375224	     -0.05129836	     -0.00030657	     -0.19321981	     -0.05516493	      0.88263445	     -0.00068882	     -0.20801151	     -0.00000001	     -0.00000001	     31.42435575
      2.30519007	     -0.05136791	     -0.00031035	     -0.19328952	     -0.05516951	      0.88263296	     -0.00068920	     -0.20801622	     -0.00000001	     -0.00000001	     31.45499319
      2.30662791	     -0.05143807	     -0.00031236	     -0.19335989	     -0.05517405	      0.88263147	     -0.00068959	     -0.20802093	     -0.00000001	     -0.00000001	     31.26379451
      2.30770753	     -0.05149104	     -0.00031619	     -0.19341296	     -0.05517741	      0.88263036	     -0.00068989	     -0.20802447	     -0.00000001	     -0.00000001	     31.36719567
      2.30878714	     -0.05154424	     -0.00031838	     -0.19346632	     -0.05518075	      0.88262925	     -0.00069020	     -0.20802800	     -0.00000001	     -0.00000001	     31.27062098
      2.31028527	     -0.05161857	     -0.00032277	     -0.19354086	     -0.05518533	      0.88262771	     -0.00069063	     -0.20803291	     -0.00000001	     -0.00000001	     31.27858532
      2.31178340	     -0.05169281	     -0.00032558	     -0.19361535	     -0.05518984	      0.88262617	     -0.00069108	     -0.20803781	     -0.00000001	     -0.00000001	     31.05685464
      2.31281776	     -0.05174447	     -0.00033015	     -0.19366712	     -0.05519291	      0.88262512	     -0.00069140	     -0.20804121	     -0.00000001	     -0.00000001	     31.16463157
      2.31385211	     -0.05179660	     -0.00033315	     -0.19371942	     -0.05519596	      0.88262406	     -0.00069172	     -0.20804463	     -0.00000001	     -0.00000001	     31.07512509
      2.31545297	     -0.05187785	     -0.00033893	     -0.19380091	     -0.05520060	      0.88262243	     -0.00069223	     -0.20804996	     -0.00000001	     -0.00000001	     31.05516335
      2.31677385	     -0.05194521	     -0.00034287	     -0.19386850	     -0.05520438	      0.88262109	     -0.00069265	     -0.20805440	     -0.00000001	     -0.00000001	     30.90679438
      2.31809474	     -0.05201273	     -0.00034865	     -0.19393621	     -0.05520809	      0.88261975	     -0.00069309	     -0.20805886	     -0.00000001	     -0.00000001	     30.97669209
      2.31941562	     -0.05208039	     -0.00035228	     -0.19400414	     -0.05521175	      0.88261842	     -0.00069354	     -0.20806333	     -0.00000001	     -0.00000001	     30.74570729
      2.32058626	     -0.05214043	     -0.00035800	     -0.19406435	     -0.05521495	      0.88261724	     -0.00069394	     -0.20806729	     -0.00000001	     -0.00000001	     30.84397322
      2.32175691	     -0.05220046	     -0.00036182	     -0.19412461	     -0.05521809	      0.88261607	     -0.00069435	     -0.20807125	     -0.00000001	     -0.00000001	     30.68120912
      2.32292756	     -0.05226059	     -0.00036694	     -0.19418495	     -0.05522119	      0.88261490	     -0.00069477	     -0.20807521	     -0.00000001	     -0.00000001	     30.67903501
      2.32446558	     -0.05233968	     -0.00037239	     -0.19426436	     -0.05522519	      0.88261337	     -0.00069532	     -0.20808041	     -0.00000001	     -0.00000001	     30.49330602
      2.32566289	     -0.05240116	     -0.00037831	     -0.19432606	     -0.05522824	      0.88261218	     -0.00069576	     -0.20808444	     -0.00000001	     -0.00000001	     30.55750849
      2.32686020	     -0.05246252	     -0.00038253	     -0.19438769	     -0.05523124	      0.88261099	     -0.00069621	     -0.20808846	     -0.00000001	     -0.00000001	     30.38667248
      2.32805751	     -0.05252389	     -0.00038804	     -0.19444931	     -0.05523418	      0.88260981	     -0.00069666	     -0.20809246	     -0.00000001	     -0.00000001	     30.38085230
      2.32957382	     -0.05260141	     -0.00039361	     -0.19452717	     -0.05523784	      0.88260833	     -0.00069724	     -0.20809750	     -0.00000001	     -0.00000001	     30.17836529
      2.33075302	     -0.05266154	     -0.00039976	     -0.19458755	     -0.05524061	      0.88260718	     -0.00069770	     -0.20810140	     -0.00000001	     -0.00000001	     30.24362542
      2.33193222	     -0.05272150	     -0.00040429	     -0.19464780	     -0.05524334	      0.88260603	     -0.00069816	     -0.20810527	     -0.00000001	     -0.00000001	     30.07550084
      2.33311142	     -0.05278118	     -0.00041006	     -0.19470774	     -0.05524600	      0.88260489	     -0.00069863	     -0.20810912	     -0.00000001	     -0.00000001	     30.05818567
      2.33469314	     -0.05286053	     -0.00041674	     -0.19478750	     -0.05524950	      0.88260337	     -0.00069927	     -0.20811422	     -0.00000001	     -0.00000001	     29.85140974
      2.33586752	     -0.05291891	     -0.00042362	     -0.19484613	     -0.05525202	      0.88260225	     -0.00069975	     -0.20811795	     -0.00000001	     -0.00000001	     29.92156495
      2.33704190	     -0.05297688	     -0.00042925	     -0.19490440	     -0.05525449	      0.88260114	     -0.00070024	     -0.20812164	     -0.00000001	     -0.00000001	     29.75661033
      2.33847562	     -0.05304724	     -0.00043823	     -0.19497508	     -0.05525742	      0.88259979	     -0.00070085	     -0.20812606	     -0.00000001	     -0.00000001	     29.78390365
      2.33975377	     -0.05310958	     -0.00044526	     -0.19503773	     -0.05525996	      0.88259860	     -0.00070139	     -0.20812995	     -0.00000001	     -0.00000001	     29.54108332
      2.34103192	     -0.05317141	     -0.00045514	     -0.19509981	     -0.05526244	      0.88259742	     -0.00070195	     -0.20813376	     -0.00000000	     -0.00000001	     29.64083732
      2.34231006	     -0.05323259	     -0.00046368	     -0.19516129	     -0.05526484	      0.88259625	     -0.00070252	     -0.20813750	     -0.00000000	     -0.00000001	     29.37237097
      2.34358821	     -0.05329324	     -0.00047546	     -0.19522216	     -0.05526717	      0.88259510	     -0.00070309	     -0.20814117	     -0.00000000	     -0.00000001	     29.50831111
      2.34486636	     -0.05335317	     -0.00048587	     -0.19528236	     -0.05526942	      0.88259395	     -0.00070368	     -0.20814475	     -0.00000000	     -0.00000001	     29.21010537
      2.34614451	     -0.05341207	     -0.00049977	     -0.19534144	     -0.05527161	      0.88259282	     -0.00070428	     -0.20814824	     -0.00000000	     -0.00000001	     29.38488982
      2.34742265	     -0.05346975	     -0.00051212	     -0.19539936	     -0.05527372	      0.88259170	     -0.00070489	     -0.20815165	     -0.00000000	     -0.00000001	     29.05267835
      2.34870080	     -0.05352606	     -0.00052814	     -0.19545582	     -0.05527576	      0.88259060	     -0.00070551	     -0.20815495	     -0.00000000	     -0.00000001	     29.26759365
      2.34997895	     -0.05358062	     -0.00054238	     -0.19551058	     -0.05527772	      0.88258952	     -0.00070614	     -0.20815813	     -0.00000000	     -0.00000001	     28.90116751
      2.35125710	     -0.05363335	     -0.00056039	     -0.19556343	     -0.05527961	      0.88258845	     -0.00070679	     -0.20816120	     -0.00000000	     -0.00000001	     29.15548634
      2.35253525	     -0.05368411	     -0.00057628	     -0.19561436	     -0.05528142	      0.88258740	     -0.00070745	     -0.20816414	     -0.00000000	     -0.00000001	     28.75002605
      2.35381339	     -0.05373276	     -0.00059595	     -0.19566310	     -0.05528316	      0.88258637	     -0.00070812	     -0.20816695	     -0.00000000	     -0.00000001	     29.04227935
      2.35509154	     -0.05377897	     -0.00061309	     -0.19570947	     -0.05528482	      0.88258536	     -0.00070880	     -0.20816962	     -0.00000000	     -0.00000001	     28.60444808
      2.35636969	     -0.05382253	     -0.00063399	     -0.19575309	     -0.05528641	      0.88258438	     -0.00070950	     -0.20817217	     -0.00000000	     -0.00000001	     28.93820977
      2.35764784	     -0.05386317	     -0.00065190	     -0.19579388	     -0.05528793	      0.88258342	     -0.00071020	     -0.20817457	     -0.00000000	     -0.00000001	     28.46897005
      2.35878833	     -0.05389690	     -0.00067094	     -0.19582767	     -0.05528921	      0.88258258	     -0.00071084	     -0.20817659	     -0.00000000	     -0.00000000	     28.71652234
      2.35992883	     -0.05392811	     -0.00068819	     -0.19585899	     -0.05529044	      0.88258177	     -0.00071149	     -0.20817850	     -0.00000000	     -0.00000000	     28.51098293
      2.36133471	     -0.05396312	     -0.00071086	     -0.19589410	     -0.05529187	      0.88258079	     -0.00071230	     -0.20818069	     -0.00000000	     -0.00000000	     28.59369810
      2.36274060	     -0.05399428	     -0.00073178	     -0.19592540	     -0.05529321	      0.88257985	     -0.00071311	     -0.20818271	     -0.00000000	     -0.00000000	     28.27321628
      2.36390447	     -0.05401714	     -0.00075098	     -0.19594834	     -0.05529425	      0.88257910	     -0.00071380	     -0.20818425	     -0.00000000	     -0.00000000	     28.48508584
      2.36506833	     -0.05403709	     -0.00076786	     -0.19596842	     -0.05529523	      0.88257837	     -0.00071449	     -0.20818569	     -0.00000000	     -0.00000000	     28.27907319
      2.36647797	     -0.05405847	     -0.00078952	     -0.19598993	     -0.05529634	      0.88257753	     -0.00071533	     -0.20818734	     -0.00000000	     -0.00000000	     28.37248214
      2.36788761	     -0.05407603	     -0.00080871	     -0.19600768	     -0.05529735	      0.88257673	     -0.00071618	     -0.20818887	     -0.00000000	     -0.00000000	     28.02674106
      2.36900569	     -0.05408711	     -0.00082554	     -0.19601887	     -0.05529810	      0.88257613	     -0.00071686	     -0.20819001	     -0.00000000	     -0.00000000	     28.23944463
      2.37012378	     -0.05409608	     -0.00084037	     -0.19602800	     -0.05529879	      0.88257555	     -0.00071754	     -0.20819110	     -0.00000000	     -0.00000000	     28.07298639
      2.37159059	     -0.05410457	     -0.00086053	     -0.19603668	     -0.05529961	      0.88257484	     -0.00071844	     -0.20819242	     -0.00000000	     -0.00000000	     28.13022520
      2.37305741	     -0.05410925	     -0.00087817	     -0.19604161	     -0.05530033	      0.88257418	     -0.00071934	     -0.20819364	     -0.00000000	     -0.00000000	     27.80581343
      2.37413636	     -0.05411037	     -0.00089277	     -0.19604286	     -0.05530081	      0.88257372	     -0.00072000	     -0.20819446	     -0.00000000	     -0.00000000	     28.00315546
      2.37521530	     -0.05410960	     -0.00090517	     -0.19604229	     -0.05530123	      0.88257330	     -0.00072067	     -0.20819521	     -0.00000000	     -0.00000000	     27.86382876
      2.37675456	     -0.05410624	     -0.00092293	     -0.19603919	     -0.05530175	      0.88257274	     -0.00072162	     -0.20819618	     -0.00000000	     -0.00000000	     27.87348459
      2.37806958	     -0.05410347	     -0.00093625	     -0.19603668	     -0.05530212	      0.88257230	     -0.00072244	     -0.20819698	     -0.00000000	     -0.00000000	     27.64139404
      2.37938461	     -0.05410325	     -0.00095073	     -0.19603670	     -0.05530241	      0.88257191	     -0.00072325	     -0.20819785	     -0.00000000	     -0.00000000	     27.75099233
      2.38069963	     -0.05410735	     -0.00096267	     -0.19604108	     -0.05530263	      0.88257155	     -0.00072407	     -0.20819897	     -0.00000000	     -0.00000000	     27.41140472
      2.38201465	     -0.05411577	     -0.00097699	     -0.19604972	     -0.05530278	      0.88257124	     -0.00072489	     -0.20820047	     -0.00000000	     -0.00000000	     27.64258265
      2.38315888	     -0.05412597	     -0.00098670	     -0.19606017	     -0.05530285	      0.88257099	     -0.00072560	     -0.20820218	     -0.00000000	     -0.00000000	     27.28887813
      2.38430310	     -0.05413901	     -0.00099813	     -0.19607343	     -0.05530287	      0.88257076	     -0.00072632	     -0.20820432	     -0.00000000	     -0.00000000	     27.34160216
      2.38571427	     -0.05416013	     -0.00101074	     -0.19609483	     -0.05530282	      0.88257051	     -0.00072720	     -0.20820764	     -0.00000000	     -0.00000000	     27.10106285
      2.38712544	     -0.05418706	     -0.00102500	     -0.19612202	     -0.05530268	      0.88257029	     -0.00072808	     -0.20821183	     -0.00000000	     -0.00000000	     27.24940121
      2.38828466	     -0.05421272	     -0.00103448	     -0.19614794	     -0.05530251	      0.88257012	     -0.00072880	     -0.20821597	     -0.00000000	     -0.00000000	     26.87403529
      2.38944389	     -0.05424127	     -0.00104555	     -0.19617672	     -0.05530228	      0.88256996	     -0.00072953	     -0.20822079	     -0.00000000	     -0.00000000	     26.89800983
      2.39087074	     -0.05427992	     -0.00105751	     -0.19621569	     -0.05530191	      0.88256977	     -0.00073042	     -0.20822766	     -0.00000000	     -0.00000000	     26.59530989
      2.39229758	     -0.05432120	     -0.00107095	     -0.19625725	     -0.05530146	      0.88256959	     -0.00073131	     -0.20823557	     -0.00000000	     -0.00000000	     26.73223837
      2.39342772	     -0.05435536	     -0.00107908	     -0.19629171	     -0.05530104	      0.88256944	     -0.00073201	     -0.20824255	     -0.00000000	     -0.00000000	     26.29047215
      2.39455786	     -0.05439121	     -0.00108869	     -0.19632782	     -0.05530056	      0.88256928	     -0.00073272	     -0.20825016	     -0.00000000	     -0.00000000	     26.25012558
      2.39603821	     -0.05444092	     -0.00109966	     -0.19637792	     -0.05529984	      0.88256906	     -0.00073364	     -0.20826107	     -0.00000000	     -0.00000000	     25.89929249
      2.39751856	     -0.05449371	     -0.00111201	     -0.19643108	     -0.05529903	      0.88256882	     -0.00073456	     -0.20827306	     -0.00000000	     -0.00000000	     25.96651009
      2.39862462	     -0.05453505	     -0.00111877	     -0.19647276	     -0.05529835	      0.88256861	     -0.00073525	     -0.20828272	     -0.00000000	     -0.00000000	     25.47807146
      2.39973068	     -0.05457771	     -0.00112677	     -0.19651573	     -0.05529761	      0.88256839	     -0.00073594	     -0.20829298	     -0.00000000	     -0.00000000	     25.37638414
      2.40127577	     -0.05463935	     -0.00113624	     -0.19657787	     -0.05529649	      0.88256804	     -0.00073690	     -0.20830831	     -0.00000000	     -0.00000000	     24.99214575
      2.40282086	     -0.05470262	     -0.00114672	     -0.19664161	     -0.05529525	      0.88256764	     -0.00073785	     -0.20832478	     -0.00000000	     -0.00000000	     25.00487444
      2.40388914	     -0.05474782	     -0.00115122	     -0.19668721	     -0.05529432	      0.88256734	     -0.00073851	     -0.20833681	     -0.00000000	     -0.00000000	     24.49994389
      2.40495742	     -0.05479424	     -0.00115704	     -0.19673401	     -0.05529333	      0.88256700	     -0.00073917	     -0.20834938	     -0.00000000	     -0.00000000	     24.35063040
      2.40660498	     -0.05486802	     -0.00116456	     -0.19680841	     -0.05529170	      0.88256643	     -0.00074019	     -0.20836975	     -0.00000000	     -0.00000000	     23.95143915
      2.40797174	     -0.05493023	     -0.00117125	     -0.19687115	     -0.05529024	      0.88256590	     -0.00074103	     -0.20838753	     -0.00000000	     -0.00000000	     23.81153804
      2.40933850	     -0.05499255	     -0.00117577	     -0.19693405	     -0.05528868	      0.88256532	     -0.00074186	     -0.20840602	     -0.00000000	     -0.00000000	     23.38310036
      2.41070525	     -0.05505466	     -0.00118203	     -0.19699672	     -0.05528702	      0.88256468	     -0.00074270	     -0.20842515	     -0.00000000	     -0.00000000	     23.34426681
      2.41191978	     -0.05510975	     -0.00118485	     -0.19705237	     -0.05528546	      0.88256407	     -0.00074344	     -0.20844263	     -0.00000000	     -0.00000000	     22.92070044
      2.41313431	     -0.05516495	     -0.00118888	     -0.19710811	     -0.05528382	      0.88256343	     -0.00074419	     -0.20846051	     -0.00000000	     -0.00000000	     22.81177780
      2.41434883	     -0.05522036	     -0.00119115	     -0.19716412	     -0.05528210	      0.88256274	     -0.00074493	     -0.20847876	     -0.00000000	     -0.00000000	     22.51776504
      2.41594678	     -0.05529347	     -0.00119498	     -0.19723800	     -0.05527971	      0.88256177	     -0.00074591	     -0.20850329	     -0.00000000	     -0.00000000	     22.35397833
      2.41719907	     -0.05535077	     -0.00119603	     -0.19729597	     -0.05527773	      0.88256096	     -0.00074667	     -0.20852288	     -0.00000000	     -0.00000000	     22.01237378
      2.41845137	     -0.05540820	     -0.00119860	     -0.19735403	     -0.05527566	      0.88256012	     -0.00074743	     -0.20854277	     -0.00000000	     -0.00000000	     21.91209213
      2.41970367	     -0.05546567	     -0.00119970	     -0.19741219	     -0.05527350	      0.88255924	     -0.00074820	     -0.20856293	     -0.00000000	     -0.00000000	     21.66019933
      2.42126646	     -0.05553734	     -0.00120225	     -0.19748470	     -0.05527068	      0.88255809	     -0.00074915	     -0.20858841	     -0.00000000	     -0.00000001	     21.54046999
      2.42250560	     -0.05559400	     -0.00120222	     -0.19754208	     -0.05526833	      0.88255714	     -0.00074991	     -0.20860885	     -0.00000000	     -0.00000001	     21.24664680
      2.42374473	     -0.05565097	     -0.00120373	     -0.19759973	     -0.05526590	      0.88255616	     -0.00075066	     -0.20862946	     -0.00000000	     -0.00000001	     21.15456257
      2.42498386	     -0.05570637	     -0.00120405	     -0.19765586	     -0.05526336	      0.88255515	     -0.00075142	     -0.20865023	     -0.00000000	     -0.00000001	     20.94890452
      2.42661077	     -0.05577965	     -0.00120577	     -0.19773008	     -0.05525989	      0.88255380	     -0.00075241	     -0.20867780	     -0.00000000	     -0.00000001	     20.81696999
      2.42785057	     -0.05583463	     -0.00120496	     -0.19778582	     -0.05525713	      0.88255273	     -0.00075316	     -0.20869900	     -0.00000000	     -0.00000001	     20.57822376
      2.42909036	     -0.05588830	     -0.00120539	     -0.19784026	     -0.05525428	      0.88255166	     -0.00075391	     -0.20872031	     -0.00000000	     -0.00000001	     20.49265294
      2.43033016	     -0.05594064	     -0.00120421	     -0.19789339	     -0.05525132	      0.88255056	     -0.00075466	     -0.20874167	     -0.00000000	     -0.00000001	     20.32741355
      2.43199541	     -0.05600870	     -0.00120313	     -0.19796252	     -0.05524720	      0.88254907	     -0.00075567	     -0.20877037	     -0.00000000	     -0.00000001	     20.21225058
      2.43322799	     -0.05605698	     -0.00119991	     -0.19801166	     -0.05524402	      0.88254796	     -0.00075640	     -0.20879156	     -0.00000000	     -0.00000001	     20.02854570
      2.43446056	     -0.05610352	     -0.00119764	     -0.19805904	     -0.05524075	      0.88254685	     -0.00075714	     -0.20881266	     -0.00000000	     -0.00000001	     19.94169333
      2.43597118	     -0.05615737	     -0.00119211	     -0.19811399	     -0.05523660	      0.88254548	     -0.00075803	     -0.20883833	     -0.00000000	     -0.00000001	     19.78376756
      2.43731720	     -0.05620199	     -0.00118748	     -0.19815959	     -0.05523277	      0.88254427	     -0.00075882	     -0.20886095	     -0.00000000	     -0.00000001	     19.70519473
      2.43866322	     -0.05624344	     -0.00117945	     -0.19820210	     -0.05522882	      0.88254307	     -0.00075961	     -0.20888326	     -0.00000000	     -0.00000001	     19.56948291
      2.44000924	     -0.05628148	     -0.00117193	     -0.19824120	     -0.05522475	      0.88254188	     -0.00076038	     -0.20890521	     -0.00000000	     -0.00000001	     19.48749698
      2.44135526	     -0.05631470	     -0.00116065	     -0.19827557	     -0.05522055	      0.88254072	     -0.00076115	     -0.20892670	     -0.00000000	     -0.00000001	     19.36338030
      2.44270128	     -0.05634331	     -0.00115048	     -0.19830530	     -0.05521623	      0.88253958	     -0.00076191	     -0.20894765	     -0.00000000	     -0.00000001	     19.26372516
      2.44404730	     -0.05636712	     -0.00113633	     -0.19833033	     -0.05521179	      0.88253848	     -0.00076266	     -0.20896796	     -0.00000000	     -0.00000001	     19.18905568
      2.44539331	     -0.05638577	     -0.00112382	     -0.19835017	     -0.05520722	      0.88253741	     -0.00076341	     -0.20898757	     -0.00000000	     -0.00000001	     19.10615158
      2.44673933	     -0.05639765	     -0.00110709	     -0.19836332	     -0.05520253	      0.88253639	     -0.00076414	     -0.20900637	     -0.00000000	     -0.00000001	     19.07102374
      2.44808535	     -0.05640354	     -0.00109236	     -0.19837045	     -0.05519771	      0.88253541	     -0.00076487	     -0.20902424	     -0.00000000	     -0.00000000	     18.98383502
      2.44943137	     -0.05640343	     -0.00107333	     -0.19837166	     -0.05519277	      0.88253448	     -0.00076559	     -0.20904110	     -0.00000000	     -0.00000000	     18.96629806
      2.45077739	     -0.05639654	     -0.00105713	     -0.19836603	     -0.05518771	      0.88253361	     -0.00076631	     -0.20905692	     -0.00000000	     -0.00000000	     18.87052944
      2.45212341	     -0.05638549	     -0.00103661	     -0.19835631	     -0.05518253	      0.88253280	     -0.00076702	     -0.20907168	     -0.00000000	     -0.00000000	     18.86788034
      2.45332797	     -0.05637125	     -0.00102062	     -0.19834323	     -0.05517778	      0.88253212	     -0.00076765	     -0.20908396	     -0.00000000	     -0.00000000	     18.77851403
      2.45453253	     -0.05635327	     -0.00100201	     -0.19832644	     -0.05517294	      0.88253150	     -0.00076827	     -0.20909533	     -0.00000000	     -0.00000000	     18.75951110
      2.45600555	     -0.05632762	     -0.00098053	     -0.19830221	     -0.05516689	      0.88253081	     -0.00076903	     -0.20910802	     -0.00000000	     -0.00000000	     18.69129073
      2.45747857	     -0.05629590	     -0.00095788	     -0.19827192	     -0.05516069	      0.88253021	     -0.00076978	     -0.20911946	     -0.00000000	     -0.00000000	     18.70105001
      2.45870797	     -0.05626891	     -0.00094124	     -0.19824607	     -0.05515541	      0.88252978	     -0.00077040	     -0.20912814	     -0.00000000	     -0.00000000	     18.61003718
      2.45993737	     -0.05623910	     -0.00092234	     -0.19821744	     -0.05515003	      0.88252941	     -0.00077102	     -0.20913602	     -0.00000000	     -0.00000000	     18.61069773
      2.46141404	     -0.05619802	     -0.00089991	     -0.19817776	     -0.05514343	      0.88252904	     -0.00077176	     -0.20914439	     -0.00000000	     -0.00000000	     18.56603731
      2.46289070	     -0.05615134	     -0.00087469	     -0.19813253	     -0.05513670	      0.88252877	     -0.00077249	     -0.20915149	     -0.00000000	     -0.00000000	     18.62252486
      2.46407553	     -0.05610789	     -0.00085642	     -0.19809019	     -0.05513119	      0.88252863	     -0.00077308	     -0.20915618	     -0.00000000	     -0.00000000	     18.57139306
      2.46526036	     -0.05605839	     -0.00083591	     -0.19804184	     -0.05512559	      0.88252854	     -0.00077366	     -0.20915987	     -0.00000000	     -0.00000000	     18.62201432
      2.46679182	     -0.05598553	     -0.00081052	     -0.19797042	     -0.05511823	      0.88252852	     -0.00077441	     -0.20916300	     -0.00000000	      0.00000000	     18.65185184
      2.46832327	     -0.05590072	     -0.00078277	     -0.19788709	     -0.05511072	      0.88252861	     -0.00077516	     -0.20916414	     -0.00000000	      0.00000000	     18.83152094
      2.46946782	     -0.05582901	     -0.00076419	     -0.19781643	     -0.05510501	      0.88252875	     -0.00077571	     -0.20916356	     -0.00000000	      0.00000000	     18.82122972
      2.47061236	     -0.05575030	     -0.00074373	     -0.19773879	     -0.05509922	      0.88252895	     -0.00077627	     -0.20916170	     -0.00000000	      0.00000000	     18.93158556
      2.47220961	     -0.05562933	     -0.00071630	     -0.19761927	     -0.05509101	      0.88252932	     -0.00077703	     -0.20915684	     -0.00000000	      0.00000000	     19.03352433
      2.47364418	     -0.05550894	     -0.00069012	     -0.19750019	     -0.05508352	      0.88252977	     -0.00077772	     -0.20915015	     -0.00000000	      0.00000000	     19.23994442
      2.47507875	     -0.05537704	     -0.00066661	     -0.19736952	     -0.05507590	      0.88253032	     -0.00077840	     -0.20914118	     -0.00000000	      0.00000000	     19.29821013
      2.47622923	     -0.05526255	     -0.00064513	     -0.19725605	     -0.05506971	      0.88253084	     -0.00077894	     -0.20913228	     -0.00000000	      0.00000000	     19.52231592
      2.47737971	     -0.05514083	     -0.00062571	     -0.19713528	     -0.05506346	      0.88253143	     -0.00077948	     -0.20912180	     -0.00000000	      0.00000000	     19.63186164
      2.47892201	     -0.05496700	     -0.00059854	     -0.19696272	     -0.05505496	      0.88253234	     -0.00078021	     -0.20910526	     -0.00000000	      0.00000000	     19.87745251
      2.48046431	     -0.05478291	     -0.00057377	     -0.19677980	     -0.05504635	      0.88253338	     -0.00078093	     -0.20908587	     -0.00000000	      0.00000000	     20.00491789
      2.48156890	     -0.05464563	     -0.00055392	     -0.19664339	     -0.05504012	      0.88253421	     -0.00078145	     -0.20907026	     -0.00000000	      0.00000001	     20.24716944
      2.48267349	     -0.05450420	     -0.00053624	     -0.19650274	     -0.05503383	      0.88253511	     -0.00078196	     -0.20905327	     -0.00000000	      0.00000001	     20.38276628
      2.48429339	     -0.05429098	     -0.00051029	     -0.19629063	     -0.05502451	      0.88253658	     -0.00078272	     -0.20902595	     -0.00000000	      0.00000001	     20.68010826
      2.48564096	     -0.05410840	     -0.00049078	     -0.19610890	     -0.05501669	      0.88253791	     -0.00078335	     -0.20900112	     -0.00000000	      0.00000001	     20.85648628
      2.48698854	     -0.05392152	     -0.00047012	     -0.19592285	     -0.05500879	      0.88253937	     -0.00078399	     -0.20897446	     -0.00000000	      0.00000001	     21.16509913
      2.48833611	     -0.05373087	     -0.00045206	     -0.19573294	     -0.05500084	      0.88254094	     -0.00078462	     -0.20894603	     -0.00000000	      0.00000001	     21.33686816
      2.48968369	     -0.05353644	     -0.00043168	     -0.19553926	     -0.05499282	      0.88254262	     -0.00078526	     -0.20891592	     -0.00000000	      0.00000001	     21.69153030
      2.49084491	     -0.05336540	     -0.00041736	     -0.19536876	     -0.05498588	      0.88254417	     -0.00078581	     -0.20888867	     -0.00000000	      0.00000001	     21.84623406
      2.49200613	     -0.05319120	     -0.00040148	     -0.19519512	     -0.05497890	      0.88254580	     -0.00078636	     -0.20886023	     -0.00000000	      0.00000001	     22.12702788
      2.49343944	     -0.05297291	     -0.00038429	     -0.19497743	     -0.05497023	      0.88254794	     -0.00078704	     -0.20882354	     -0.00000000	      0.00000001	     22.41579810
      2.49487275	     -0.05275204	     -0.00036589	     -0.19475714	     -0.05496153	      0.88255020	     -0.00078773	     -0.20878519	     -0.00000000	      0.00000001	     22.80608296
      2.49600120	     -0.05257666	     -0.00035420	     -0.19458212	     -0.05495464	      0.88255207	     -0.00078827	     -0.20875392	     -0.00000000	      0.00000001	     23.00491791
      2.49712965	     -0.05240037	     -0.00034100	     -0.19440620	     -0.05494774	      0.88255402	     -0.00078881	     -0.20872174	     -0.00000000	      0.00000001	     23.28870828
      2.49860022	     -0.05216949	     -0.00032566	     -0.19417573	     -0.05493872	      0.88255667	     -0.00078952	     -0.20867856	     -0.00000000	      0.00000001	     23.63026184
      2.50007080	     -0.05193680	     -0.00030864	     -0.19394344	     -0.05492967	      0.88255945	     -0.00079023	     -0.20863405	     -0.00000000	      0.00000001	     24.05997091
      2.50112520	     -0.05176889	     -0.00029928	     -0.19377573	     -0.05492318	      0.88256152	     -0.00079074	     -0.20860136	     -0.00000000	      0.00000001	     24.28497571
      2.50217960	     -0.05160025	     -0.00028843	     -0.19360730	     -0.05491667	      0.88256365	     -0.00079125	     -0.20856807	     -0.00000000	      0.00000001	     24.57810196
      2.50374629	     -0.05134955	     -0.00027411	     -0.19335683	     -0.05490700	      0.88256691	     -0.00079201	     -0.20851754	     -0.00000000	      0.00000001	     25.00429213
      2.50504647	     -0.05114201	     -0.00026180	     -0.19314946	     -0.05489897	      0.88256972	     -0.00079264	     -0.20847472	     -0.00000000	      0.00000001	     25.38134857
      2.50634665	     -0.05093416	     -0.00025156	     -0.19294171	     -0.05489094	      0.88257260	     -0.00079327	     -0.20843117	     -0.00000000	      0.00000002	     25.74057016
      2.50764684	     -0.05072576	     -0.00023922	     -0.19273341	     -0.05488292	      0.88257555	     -0.00079390	     -0.20838692	     -0.00000000	      0.00000002	     26.13353774
      2.50894702	     -0.05051714	     -0.00023021	     -0.19252478	     -0.05487491	      0.88257858	     -0.00079452	     -0.20834204	     -0.00000000	      0.00000002	     26.50751484
      2.51003665	     -0.05034265	     -0.00021995	     -0.19235033	     -0.05486821	      0.88258116	     -0.00079504	     -0.20830397	     -0.00000000	      0.00000002	     26.81998858
      2.51112628	     -0.05016855	     -0.00021180	     -0.19217619	     -0.05486152	      0.88258379	     -0.00079557	     -0.20826553	     -0.00000000	      0.00000002	     27.13736720
      2.51253760	     -0.04994353	     -0.00020000	     -0.19195112	     -0.05485288	      0.88258724	     -0.00079624	     -0.20821523	     -0.00000000	      0.00000002	     27.55905263
      2.51394892	     -0.04971940	     -0.00018988	     -0.19172687	     -0.05484428	      0.88259075	     -0.00079690	     -0.20816444	     -0.00000000	      0.00000002	     27.99417156
      2.51501004	     -0.04955170	     -0.00017930	     -0.19155911	     -0.05483783	      0.88259343	     -0.00079740	     -0.20812595	     -0.00000000	      0.00000002	     28.28240931
      2.51607115	     -0.04938500	     -0.00017058	     -0.19139229	     -0.05483140	      0.88259613	     -0.00079790	     -0.20808725	     -0.00000000	      0.00000002	     28.59258409
      2.51752802	     -0.04915848	     -0.00015784	     -0.19116560	     -0.05482262	      0.88259987	     -0.00079857	     -0.20803381	     -0.00000000	      0.00000002	     29.01857065
      2.51882876	     -0.04895883	     -0.00014808	     -0.19096572	     -0.05481482	      0.88260324	     -0.00079917	     -0.20798587	     -0.00000000	      0.00000002	     29.41466491
      2.52012950	     -0.04876214	     -0.00013585	     -0.19076882	     -0.05480706	      0.88260663	     -0.00079976	     -0.20793779	     -0.00000000	      0.00000002	     29.77330466
      2.52120938	     -0.04860128	     -0.00012848	     -0.19060771	     -0.05480066	      0.88260945	     -0.00080025	     -0.20789783	     -0.00000000	      0.00000002	     30.09045396
      2.52228926	     -0.04844272	     -0.00011942	     -0.19044891	     -0.05479430	      0.88261228	     -0.00080073	     -0.20785786	     -0.00000000	      0.00000002	     30.37742667
      2.52366217	     -0.04824461	     -0.00010996	     -0.19025043	     -0.05478626	      0.88261588	     -0.00080134	     -0.20780713	     -0.00000000	      0.00000002	     30.76973039
      2.52503507	     -0.04805189	     -0.00009923	     -0.19005732	     -0.05477828	      0.88261948	     -0.00080194	     -0.20775661	     -0.00000000	      0.00000002	     31.12032030
      2.52607987	     -0.04790701	     -0.00009476	     -0.18991205	     -0.05477226	      0.88262221	     -0.00080240	     -0.20771835	     -0.00000000	      0.00000002	     31.42072363
      2.52712466	     -0.04776683	     -0.00008901	     -0.18977149	     -0.05476627	      0.88262493	     -0.00080284	     -0.20768035	     -0.00000000	      0.00000002	     31.66976230
      2.52854723	     -0.04758159	     -0.00008278	     -0.18958566	     -0.05475819	      0.88262861	     -0.00080345	     -0.20762909	     -0.00000000	      0.00000002	     32.05037084
      2.52996980	     -0.04740222	     -0.00007482	     -0.18940570	     -0.05475020	      0.88263226	     -0.00080404	     -0.20757843	     -0.00000000	      0.00000002	     32.37168598
      2.53095075	     -0.04728240	     -0.00007202	     -0.18928541	     -0.05474473	      0.88263476	     -0.00080444	     -0.20754387	     -0.00000000	      0.00000002	     32.63437824
      2.53193170	     -0.04716647	     -0.00006772	     -0.18916902	     -0.05473931	      0.88263723	     -0.00080484	     -0.20750965	     -0.00000000	      0.00000002	     32.84640809
      2.53346239	     -0.04699435	     -0.00006265	     -0.18899613	     -0.05473093	      0.88264104	     -0.00080545	     -0.20745700	     -0.00000000	      0.00000002	     33.20750320
      2.53470936	     -0.04686212	     -0.00005812	     -0.18886325	     -0.05472419	      0.88264409	     -0.00080593	     -0.20741487	     -0.00000000	      0.00000002	     33.44552495
      2.53595632	     -0.04673729	     -0.00005579	     -0.18873771	     -0.05471752	      0.88264710	     -0.00080641	     -0.20737351	     -0.00000000	      0.00000002	     33.74690652
      2.53720328	     -0.04662005	     -0.00005166	     -0.18861978	     -0.05471093	      0.88265005	     -0.00080688	     -0.20733298	     -0.00000000	      0.00000002	     33.92978459
      2.53831424	     -0.04652160	     -0.00005074	     -0.18852064	     -0.05470512	      0.88265263	     -0.00080729	     -0.20729760	     -0.00000000	      0.00000002	     34.19431667
      2.53942520	     -0.04642829	     -0.00004810	     -0.18842667	     -0.05469937	      0.88265516	     -0.00080769	     -0.20726295	     -0.00000000	      0.00000002	     34.35148674
      2.54053616	     -0.04633965	     -0.00004702	     -0.18833733	     -0.05469368	      0.88265763	     -0.00080809	     -0.20722901	     -0.00000000	      0.00000002	     34.57453160
      2.54195097	     -0.04623307	     -0.00004443	     -0.18822986	     -0.05468654	      0.88266070	     -0.00080857	     -0.20718684	     -0.00000000	      0.00000001	     34.76981293
      2.54307071	     -0.04615390	     -0.00004439	     -0.18814994	     -0.05468096	      0.88266306	     -0.00080895	     -0.20715429	     -0.00000000	      0.00000001	     35.00994881
      2.54419045	     -0.04607951	     -0.00004270	     -0.18807483	     -0.05467544	      0.88266536	     -0.00080932	     -0.20712247	     -0.00000000	      0.00000001	     35.13309798
      2.54531019	     -0.04601028	     -0.00004225	     -0.18800484	     -0.05467000	      0.88266759	     -0.00080968	     -0.20709140	     -0.00000000	      0.00000001	     35.31916000
      2.54672280	     -0.04593106	     -0.00004045	     -0.18792468	     -0.05466323	      0.88267031	     -0.00081012	     -0.20705331	     -0.00000000	      0.00000001	     35.44220604
      2.54781822	     -0.04587650	     -0.00004116	     -0.18786934	     -0.05465805	      0.88267234	     -0.00081045	     -0.20702466	     -0.00000000	      0.00000001	     35.63941172
      2.54891365	     -0.04582762	     -0.00004037	     -0.18781971	     -0.05465295	      0.88267430	     -0.00081077	     -0.20699682	     -0.00000000	      0.00000001	     35.70663480
      2.55000907	     -0.04578430	     -0.00004082	     -0.18777560	     -0.05464791	      0.88267619	     -0.00081108	     -0.20696980	     -0.00000000	      0.00000001	     35.83978087
      2.55148672	     -0.04573412	     -0.00004011	     -0.18772438	     -0.05464122	      0.88267862	     -0.00081149	     -0.20693469	     -0.00000000	      0.00000001	     35.90997032
      2.55256990	     -0.04570295	     -0.00004135	     -0.18769241	     -0.05463640	      0.88268032	     -0.00081177	     -0.20690994	     -0.00000000	      0.00000001	     36.06932539
      2.55365308	     -0.04567510	     -0.00004129	     -0.18766379	     -0.05463165	      0.88268195	     -0.00081205	     -0.20688602	     -0.00000000	      0.00000001	     36.09885891
      2.55499094	     -0.04564741	     -0.00004310	     -0.18763510	     -0.05462587	      0.88268386	     -0.00081237	     -0.20685763	     -0.00000000	      0.00000001	     36.24050363
      2.55617315	     -0.04562875	     -0.00004334	     -0.18761559	     -0.05462085	      0.88268545	     -0.00081265	     -0.20683363	     -0.00000000	      0.00000001	     36.21929243
      2.55735536	     -0.04561484	     -0.00004588	     -0.18760078	     -0.05461591	      0.88268695	     -0.00081291	     -0.20681062	     -0.00000000	      0.00000001	     36.37026646
      2.55853757	     -0.04560552	     -0.00004635	     -0.18759060	     -0.05461105	      0.88268836	     -0.00081317	     -0.20678856	     -0.00000000	      0.00000001	     36.31903619
      2.55971978	     -0.04560073	     -0.00004931	     -0.18758490	     -0.05460627	      0.88268967	     -0.00081340	     -0.20676745	     -0.00000000	      0.00000001	     36.46431924
      2.56090199	     -0.04560053	     -0.00004998	     -0.18758384	     -0.05460158	      0.88269090	     -0.00081363	     -0.20674726	     -0.00000000	      0.00000001	     36.37726961
      2.56208421	     -0.04560491	     -0.00005340	     -0.18758731	     -0.05459696	      0.88269204	     -0.00081384	     -0.20672798	     -0.00000000	      0.00000001	     36.51705011
      2.56326642	     -0.04561384	     -0.00005424	     -0.18759539	     -0.05459243	      0.88269309	     -0.00081404	     -0.20670961	     -0.00000000	      0.00000001	     36.39043413
      2.56444863	     -0.04562728	     -0.00005811	     -0.18760791	     -0.05458798	      0.88269405	     -0.00081423	     -0.20669212	     -0.00000000	      0.00000001	     36.52855654
      2.56563084	     -0.04564522	     -0.00005910	     -0.18762500	     -0.05458360	      0.88269492	     -0.00081441	     -0.20667552	     -0.00000000	      0.00000000	     36.36394770
      2.56681305	     -0.04566757	     -0.00006346	     -0.18764642	     -0.05457931	      0.88269570	     -0.00081457	     -0.20665980	     -0.00000000	      0.00000000	     36.50547904
      2.56799526	     -0.04569438	     -0.00006460	     -0.18767240	     -0.05457510	      0.88269640	     -0.00081472	     -0.20664495	     -0.00000000	      0.00000000	     36.29974533
      2.56904784	     -0.04572196	     -0.00006863	     -0.18769916	     -0.05457141	      0.88269695	     -0.00081484	     -0.20663246	     -0.00000000	      0.00000000	     36.38477050
      2.57010041	     -0.04575298	     -0.00007082	     -0.18772942	     -0.05456779	      0.88269744	     -0.00081494	     -0.20662065	     -0.00000000	      0.00000000	     36.27034184
      2.57139737	     -0.04579579	     -0.00007507	     -0.18777126	     -0.05456341	      0.88269795	     -0.00081506	     -0.20660703	     -0.00000000	      0.00000000	     36.27055060
      2.57269433	     -0.04584346	     -0.00007773	     -0.18781800	     -0.05455912	      0.88269837	     -0.00081517	     -0.20659443	     -0.00000000	      0.00000000	     36.08035268
      2.57377038	     -0.04588692	     -0.00008227	     -0.18786064	     -0.05455564	      0.88269865	     -0.00081524	     -0.20658473	     -0.00000000	      0.00000000	     36.12562982
      2.57484643	     -0.04593401	     -0.00008525	     -0.18790696	     -0.05455221	      0.88269886	     -0.00081530	     -0.20657571	     -0.00000000	      0.00000000	     35.97246687
      2.57614711	     -0.04599485	     -0.00009114	     -0.18796682	     -0.05454816	      0.88269904	     -0.00081536	     -0.20656570	     -0.00000000	      0.00000000	     35.94756046
      2.57744778	     -0.04605985	     -0.00009502	     -0.18803090	     -0.05454419	      0.88269914	     -0.00081541	     -0.20655663	     -0.00000000	      0.00000000	     35.69315497
      2.57848412	     -0.04611458	     -0.00010047	     -0.18808486	     -0.05454110	      0.88269916	     -0.00081543	     -0.20655008	     -0.00000000	     -0.00000000	     35.72088882
      2.57952046	     -0.04617145	     -0.00010393	     -0.18814100	     -0.05453806	      0.88269913	     -0.00081544	     -0.20654410	     -0.00000000	     -0.00000000	     35.55514300
      2.58087579	     -0.04624963	     -0.00010939	     -0.18821823	     -0.05453416	      0.88269901	     -0.00081544	     -0.20653716	     -0.00000000	     -0.00000000	     35.47330135
      2.58223112	     -0.04633226	     -0.00011310	     -0.18829995	     -0.05453036	      0.88269882	     -0.00081542	     -0.20653121	     -0.00000000	     -0.00000000	     35.18183313
      2.58324153	     -0.04639625	     -0.00011812	     -0.18836323	     -0.05452759	      0.88269863	     -0.00081539	     -0.20652739	     -0.00000000	     -0.00000000	     35.19110255
      2.58425194	     -0.04646224	     -0.00012146	     -0.18842855	     -0.05452487	      0.88269840	     -0.00081535	     -0.20652409	     -0.00000000	     -0.00000000	     35.01336613
      2.58566540	     -0.04655760	     -0.00012724	     -0.18852297	     -0.05452114	      0.88269801	     -0.00081528	     -0.20652031	     -0.00000000	     -0.00000000	     34.88651020
      2.58707886	     -0.04665641	     -0.00013120	     -0.18862090	     -0.05451750	      0.88269755	     -0.00081519	     -0.20651745	     -0.00000000	     -0.00000000	     34.54772820
      2.58804708	     -0.04672596	     -0.00013624	     -0.18868981	     -0.05451507	      0.88269719	     -0.00081512	     -0.20651601	     -0.00000000	     -0.00000000	     34.54568007
      2.58901530	     -0.04679703	     -0.00013973	     -0.18876028	     -0.05451267	      0.88269681	     -0.00081504	     -0.20651497	     -0.00000000	     -0.00000000	     34.36383441
      2.59052935	     -0.04691168	     -0.00014654	     -0.18887397	     -0.05450901	      0.88269615	     -0.00081489	     -0.20651414	     -0.00000000	     -0.00000000	     34.18100932
      2.59177435	     -0.04700978	     -0.00015209	     -0.18897131	     -0.05450608	      0.88269556	     -0.00081475	     -0.20651413	     -0.00000000	     -0.00000000	     33.90425005
      2.59301936	     -0.04710938	     -0.00015958	     -0.18907012	     -0.05450321	      0.88269493	     -0.00081460	     -0.20651470	     -0.00000000	     -0.00000000	     33.83739011
      2.59426437	     -0.04721068	     -0.00016530	     -0.18917068	     -0.05450040	      0.88269425	     -0.00081444	     -0.20651581	     -0.00000000	     -0.00000000	     33.46607138
      2.59536253	     -0.04730126	     -0.00017309	     -0.18926056	     -0.05449798	      0.88269363	     -0.00081428	     -0.20651722	     -0.00000000	     -0.00000000	     33.44842316
      2.59646070	     -0.04739297	     -0.00017946	     -0.18935162	     -0.05449560	      0.88269297	     -0.00081412	     -0.20651902	     -0.00000000	     -0.00000000	     33.15889539
      2.59755886	     -0.04748575	     -0.00018752	     -0.18944372	     -0.05449327	      0.88269230	     -0.00081394	     -0.20652118	     -0.00000000	     -0.00000000	     33.03931314
      2.59902344	     -0.04761110	     -0.00019796	     -0.18956819	     -0.05449023	      0.88269136	     -0.00081370	     -0.20652461	     -0.00000000	     -0.00000000	     32.67694513
      2.60015135	     -0.04770864	     -0.00020840	     -0.18966501	     -0.05448795	      0.88269061	     -0.00081350	     -0.20652766	     -0.00000000	     -0.00000000	     32.64612925
      2.60127926	     -0.04780692	     -0.00021799	     -0.18976260	     -0.05448571	      0.88268984	     -0.00081329	     -0.20653105	     -0.00000000	     -0.00000000	     32.33129625
      2.60240717	     -0.04790580	     -0.00022963	     -0.18986077	     -0.05448351	      0.88268904	     -0.00081308	     -0.20653474	     -0.00000000	     -0.00000000	     32.22384847
      2.60384574	     -0.04803274	     -0.00024437	     -0.18998682	     -0.05448077	      0.88268801	     -0.00081279	     -0.20653987	     -0.00000000	     -0.00000000	     31.82351846
      2.60495747	     -0.04813122	     -0.00025847	     -0.19008456	     -0.05447870	      0.88268719	     -0.00081257	     -0.20654414	     -0.00000000	     -0.00000001	     31.82613801
      2.60606920	     -0.04822976	     -0.00027184	     -0.19018240	     -0.05447667	      0.88268636	     -0.00081234	     -0.20654865	      0.00000000	     -0.00000001	     31.50351739
      2.60718092	     -0.04832802	     -0.00028713	     -0.19027993	     -0.05447467	      0.88268551	     -0.00081211	     -0.20655338	      0.00000000	     -0.00000001	     31.39472680
      2.60868402	     -0.04845989	     -0.00030781	     -0.19041083	     -0.05447203	      0.88268434	     -0.00081178	     -0.20656008	      0.00000000	     -0.00000001	     30.97981717
      2.60979316	     -0.04855608	     -0.00032550	     -0.19050626	     -0.05447013	      0.88268347	     -0.00081154	     -0.20656522	      0.00000000	     -0.00000001	     31.00287454
      2.61090230	     -0.04865111	     -0.00034231	     -0.19060057	     -0.05446826	      0.88268259	     -0.00081130	     -0.20657049	      0.00000000	     -0.00000001	     30.68156951
      2.61226067	     -0.04876558	     -0.00036514	     -0.19071412	     -0.05446601	      0.88268150	     -0.00081100	     -0.20657712	      0.00000000	     -0.00000001	     30.61960234
      2.61347060	     -0.04886540	     -0.00038449	     -0.19081316	     -0.05446406	      0.88268052	     -0.00081072	     -0.20658313	      0.00000000	     -0.00000001	     30.19145714
      2.61468054	     -0.04896283	     -0.00040633	     -0.19090977	     -0.05446214	      0.88267953	     -0.00081045	     -0.20658923	      0.00000000	     -0.00000001	     30.23954353
      2.61589047	     -0.04905755	     -0.00042639	     -0.19100372	     -0.05446025	      0.88267854	     -0.00081016	     -0.20659540	      0.00000000	     -0.00000001	     29.79277205
      2.61710040	     -0.04914928	     -0.00044890	     -0.19109464	     -0.05445841	      0.88267755	     -0.00080988	     -0.20660160	      0.00000000	     -0.00000001	     29.87539344
      2.61831033	     -0.04923778	     -0.00046920	     -0.19118239	     -0.05445659	      0.88267655	     -0.00080959	     -0.20660783	      0.00000000	     -0.00000001	     29.41466045
      2.61952027	     -0.04932288	     -0.00049190	     -0.19126670	     -0.05445482	      0.88267555	     -0.00080930	     -0.20661405	      0.00000000	     -0.00000001	     29.52557101
      2.62073020	     -0.04940447	     -0.00051197	     -0.19134757	     -0.05445307	      0.88267456	     -0.00080900	     -0.20662025	      0.00000000	     -0.00000001	     29.05481845
      2.62194013	     -0.04948242	     -0.00053438	     -0.19142475	     -0.05445136	      0.88267356	     -0.00080870	     -0.20662643	      0.00000000	     -0.00000001	     29.18949642
      2.62315006	     -0.04955656	     -0.00055384	     -0.19149821	     -0.05444968	      0.88267257	     -0.00080839	     -0.20663257	      0.00000000	     -0.00000001	     28.71783669
      2.62436000	     -0.04962683	     -0.00057560	     -0.19156775	     -0.05444803	      0.88267158	     -0.00080807	     -0.20663867	      0.00000000	     -0.00000001	     28.87114934
      2.62556993	     -0.04969325	     -0.00059418	     -0.19163352	     -0.05444642	      0.88267060	     -0.00080775	     -0.20664470	      0.00000000	     -0.00000001	     28.40169704
      2.62677986	     -0.04975591	     -0.00061504	     -0.19169549	     -0.05444483	      0.88266963	     -0.00080742	     -0.20665068	      0.00000000	     -0.00000001	     28.56440748
      2.62798979	     -0.04981479	     -0.00063251	     -0.19175376	     -0.05444328	      0.88266866	     -0.00080708	     -0.20665660	      0.00000000	     -0.00000001	     28.10148546
      2.62919973	     -0.04986962	     -0.00065223	     -0.19180793	     -0.05444175	      0.88266771	     -0.00080674	     -0.20666245	      0.00000000	     -0.00000001	     28.27148422
      2.63040966	     -0.04992037	     -0.00066842	     -0.19185811	     -0.05444025	      0.88266676	     -0.00080639	     -0.20666823	      0.00000000	     -0.00000001	     27.82276676
      2.63161959	     -0.04996712	     -0.00068683	     -0.19190425	     -0.05443879	      0.88266583	     -0.00080603	     -0.20667393	      0.00000000	     -0.00000001	     27.99450232
      2.63282952	     -0.05001003	     -0.00070166	     -0.19194663	     -0.05443735	      0.88266491	     -0.00080566	     -0.20667954	      0.00000000	     -0.00000001	     27.56185084
      2.63403945	     -0.05004919	     -0.00071872	     -0.19198521	     -0.05443594	      0.88266400	     -0.00080528	     -0.20668506	      0.00000000	     -0.00000001	     27.73065516
      2.63524939	     -0.05008461	     -0.00073219	     -0.19202014	     -0.05443457	      0.88266311	     -0.00080489	     -0.20669049	      0.00000000	     -0.00000000	     27.31865091
      2.63645932	     -0.05011636	     -0.00074782	     -0.19205133	     -0.05443322	      0.88266224	     -0.00080450	     -0.20669583	      0.00000000	     -0.00000000	     27.48235649
      2.63766925	     -0.05014438	     -0.00075984	     -0.19207890	     -0.05443190	      0.88266138	     -0.00080410	     -0.20670107	      0.00000000	     -0.00000000	     27.09088727
      2.63887918	     -0.05016892	     -0.00077397	     -0.19210293	     -0.05443060	      0.88266054	     -0.00080369	     -0.20670620	      0.00000000	     -0.00000000	     27.24557156
      2.64008912	     -0.05019010	     -0.00078453	     -0.19212368	     -0.05442934	      0.88265972	     -0.00080327	     -0.20671123	      0.00000000	     -0.00000000	     26.87129354
      2.64129905	     -0.05020797	     -0.00079709	     -0.19214108	     -0.05442811	      0.88265892	     -0.00080284	     -0.20671615	      0.00000000	     -0.00000000	     27.01706260
      2.64250898	     -0.05022253	     -0.00080620	     -0.19215523	     -0.05442690	      0.88265813	     -0.00080241	     -0.20672097	      0.00000000	     -0.00000000	     26.65843561
      2.64371891	     -0.05023389	     -0.00081731	     -0.19216615	     -0.05442573	      0.88265737	     -0.00080197	     -0.20672567	      0.00000000	     -0.00000000	     26.80212431
      2.64492885	     -0.05024223	     -0.00082533	     -0.19217412	     -0.05442458	      0.88265662	     -0.00080153	     -0.20673027	      0.00000000	     -0.00000000	     26.46437661
      2.64613878	     -0.05024785	     -0.00083549	     -0.19217930	     -0.05442347	      0.88265590	     -0.00080108	     -0.20673475	      0.00000000	     -0.00000000	     26.60805325
      2.64734871	     -0.05025081	     -0.00084295	     -0.19218189	     -0.05442238	      0.88265519	     -0.00080063	     -0.20673913	      0.00000000	     -0.00000000	     26.28934472
      2.64855864	     -0.05025122	     -0.00085256	     -0.19218188	     -0.05442133	      0.88265450	     -0.00080018	     -0.20674340	      0.00000000	     -0.00000000	     26.42657598
      2.64976858	     -0.05024915	     -0.00085984	     -0.19217944	     -0.05442030	      0.88265383	     -0.00079972	     -0.20674758	      0.00000000	     -0.00000000	     26.13102438
      2.65097851	     -0.05024465	     -0.00086921	     -0.19217451	     -0.05441930	      0.88265318	     -0.00079927	     -0.20675165	      0.00000000	     -0.00000000	     26.25917482
      2.65218844	     -0.05023767	     -0.00087657	     -0.19216715	     -0.05441833	      0.88265254	     -0.00079881	     -0.20675563	      0.00000000	     -0.00000000	     25.98902156
      2.65339837	     -0.05022830	     -0.00088587	     -0.19215735	     -0.05441739	      0.88265191	     -0.00079836	     -0.20675951	      0.00000000	     -0.00000000	     26.10197088
      2.65460830	     -0.05021676	     -0.00089353	     -0.19214542	     -0.05441648	      0.88265130	     -0.00079790	     -0.20676329	      0.00000000	     -0.00000000	     25.86144165
      2.65581824	     -0.05020316	     -0.00090299	     -0.19213138	     -0.05441560	      0.88265070	     -0.00079745	     -0.20676698	      0.00000000	     -0.00000000	     25.95555771
      2.65702817	     -0.05018765	     -0.00091109	     -0.19211546	     -0.05441474	      0.88265011	     -0.00079700	     -0.20677058	      0.00000000	     -0.00000000	     25.74471953
      2.65823810	     -0.05017035	     -0.00092074	     -0.19209771	     -0.05441391	      0.88264953	     -0.00079656	     -0.20677410	      0.00000000	     -0.00000000	     25.81437087
      2.65944803	     -0.05015136	     -0.00092927	     -0.19207830	     -0.05441312	      0.88264896	     -0.00079611	     -0.20677755	      0.00000000	     -0.00000000	     25.63607444
      2.66065797	     -0.05013095	     -0.00093911	     -0.19205743	     -0.05441235	      0.88264840	     -0.00079568	     -0.20678094	      0.00000000	     -0.00000000	     25.68492644
      2.66211912	     -0.05010483	     -0.00094943	     -0.19203078	     -0.05441145	      0.88264773	     -0.00079516	     -0.20678498	      0.00000000	     -0.00000000	     25.43634350
      2.66321828	     -0.05008402	     -0.00095914	     -0.19200953	     -0.05441081	      0.88264724	     -0.00079477	     -0.20678800	      0.00000000	     -0.00000000	     25.58722000
      2.66431744	     -0.05006254	     -0.00096726	     -0.19198765	     -0.05441019	      0.88264675	     -0.00079439	     -0.20679100	      0.00000000	     -0.00000000	     25.44815530
      2.66574625	     -0.05003492	     -0.00097914	     -0.19195946	     -0.05440941	      0.88264612	     -0.00079389	     -0.20679495	      0.00000000	     -0.00000000	     25.49354339
      2.66717505	     -0.05000810	     -0.00098900	     -0.19193212	     -0.05440868	      0.88264549	     -0.00079341	     -0.20679900	     -0.00000000	     -0.00000000	     25.22320971
      2.66820723	     -0.04998954	     -0.00099841	     -0.19191314	     -0.05440817	      0.88264505	     -0.00079307	     -0.20680204	     -0.00000000	     -0.00000000	     25.38145290
      2.66923940	     -0.04997176	     -0.00100601	     -0.19189497	     -0.05440768	      0.88264460	     -0.00079273	     -0.20680521	     -0.00000000	     -0.00000000	     25.28824302
      2.67077417	     -0.04994689	     -0.00101793	     -0.19186951	     -0.05440699	      0.88264394	     -0.00079223	     -0.20681022	     -0.00000000	     -0.00000000	     25.30055802
      2.67207306	     -0.04992708	     -0.00102652	     -0.19184923	     -0.05440644	      0.88264339	     -0.00079181	     -0.20681479	     -0.00000000	     -0.00000000	     25.16511370
      2.67337195	     -0.04990669	     -0.00103627	     -0.19182835	     -0.05440592	      0.88264284	     -0.00079140	     -0.20681966	     -0.00000000	     -0.00000000	     25.28038786
      2.67467084	     -0.04988423	     -0.00104299	     -0.19180547	     -0.05440543	      0.88264228	     -0.00079099	     -0.20682481	     -0.00000000	     -0.00000000	     25.10093026
      2.67581935	     -0.04986255	     -0.00105071	     -0.19178339	     -0.05440503	      0.88264180	     -0.00079064	     -0.20682953	     -0.00000000	     -0.00000000	     25.24199389
      2.67696785	     -0.04983948	     -0.00105587	     -0.19175997	     -0.05440465	      0.88264131	     -0.00079029	     -0.20683438	     -0.00000000	     -0.00000000	     25.14994248
      2.67811636	     -0.04981424	     -0.00106152	     -0.19173437	     -0.05440429	      0.88264082	     -0.00078995	     -0.20683935	     -0.00000000	     -0.00000000	     25.20568082
      2.67965043	     -0.04977639	     -0.00106664	     -0.19169609	     -0.05440384	      0.88264017	     -0.00078949	     -0.20684610	     -0.00000000	     -0.00000000	     25.15372275
      2.68082948	     -0.04974413	     -0.00107128	     -0.19166348	     -0.05440353	      0.88263967	     -0.00078915	     -0.20685131	     -0.00000000	     -0.00000000	     25.27453256
      2.68200852	     -0.04970951	     -0.00107346	     -0.19162857	     -0.05440324	      0.88263917	     -0.00078881	     -0.20685653	     -0.00000000	     -0.00000000	     25.23096024
      2.68318757	     -0.04967288	     -0.00107611	     -0.19159164	     -0.05440298	      0.88263867	     -0.00078847	     -0.20686172	     -0.00000000	     -0.00000000	     25.30512364
      2.68469392	     -0.04962322	     -0.00107682	     -0.19154166	     -0.05440268	      0.88263804	     -0.00078805	     -0.20686832	     -0.00000000	     -0.00000000	     25.29036592
      2.68585372	     -0.04958285	     -0.00107789	     -0.19150101	     -0.05440248	      0.88263756	     -0.00078773	     -0.20687337	     -0.00000000	     -0.00000000	     25.40560536
      2.68701352	     -0.04954067	     -0.00107644	     -0.19145861	     -0.05440230	      0.88263708	     -0.00078741	     -0.20687838	     -0.00000000	     -0.00000000	     25.40390263
      2.68840851	     -0.04948734	     -0.00107527	     -0.19140501	     -0.05440211	      0.88263652	     -0.00078703	     -0.20688433	     -0.00000000	     -0.00000000	     25.52423697
      2.68980349	     -0.04943090	     -0.00107152	     -0.19134835	     -0.05440197	      0.88263597	     -0.00078666	     -0.20689019	     -0.00000000	     -0.00000000	     25.54525634
      2.69086707	     -0.04938716	     -0.00107062	     -0.19130438	     -0.05440188	      0.88263556	     -0.00078638	     -0.20689458	     -0.00000000	     -0.00000000	     25.65888314
      2.69193064	     -0.04934361	     -0.00106750	     -0.19126065	     -0.05440181	      0.88263516	     -0.00078611	     -0.20689894	     -0.00000000	     -0.00000000	     25.71099360
      2.69343018	     -0.04928235	     -0.00106343	     -0.19119913	     -0.05440176	      0.88263462	     -0.00078573	     -0.20690507	     -0.00000000	     -0.00000000	     25.84488818
      2.69473314	     -0.04922852	     -0.00105790	     -0.19114511	     -0.05440175	      0.88263418	     -0.00078540	     -0.20691040	     -0.00000000	     -0.00000000	     25.93909799
      2.69603611	     -0.04917461	     -0.00105361	     -0.19109097	     -0.05440177	      0.88263376	     -0.00078509	     -0.20691573	     -0.00000000	     -0.00000000	     26.09076358
      2.69733907	     -0.04911996	     -0.00104612	     -0.19103615	     -0.05440183	      0.88263336	     -0.00078477	     -0.20692108	     -0.00000000	     -0.00000000	     26.20710044
      2.69848988	     -0.04907118	     -0.00104149	     -0.19098718	     -0.05440191	      0.88263303	     -0.00078450	     -0.20692578	     -0.00000000	     -0.00000000	     26.34460645
      2.69964068	     -0.04902023	     -0.00103414	     -0.19093610	     -0.05440202	      0.88263273	     -0.00078423	     -0.20693044	     -0.00000000	     -0.00000000	     26.47583535
      2.70079149	     -0.04896736	     -0.00102737	     -0.19088308	     -0.05440216	      0.88263246	     -0.00078397	     -0.20693500	     -0.00000000	     -0.00000000	     26.62325124
      2.70233594	     -0.04889385	     -0.00101590	     -0.19080942	     -0.05440240	      0.88263213	     -0.00078363	     -0.20694089	     -0.00000000	     -0.00000000	     26.83131145
      2.70350944	     -0.04883660	     -0.00100829	     -0.19075201	     -0.05440261	      0.88263192	     -0.00078337	     -0.20694516	     -0.00000000	     -0.00000000	     26.98662341
      2.70468294	     -0.04877735	     -0.00099831	     -0.19069266	     -0.05440286	      0.88263174	     -0.00078312	     -0.20694922	     -0.00000000	     -0.00000000	     27.15964217
      2.70585644	     -0.04871764	     -0.00098923	     -0.19063282	     -0.05440314	      0.88263159	     -0.00078288	     -0.20695305	     -0.00000000	     -0.00000000	     27.32458580
      2.70737706	     -0.04863891	     -0.00097498	     -0.19055397	     -0.05440355	      0.88263145	     -0.00078257	     -0.20695766	     -0.00000000	     -0.00000000	     27.56963304
      2.70852097	     -0.04857981	     -0.00096560	     -0.19049474	     -0.05440390	      0.88263138	     -0.00078235	     -0.20696088	     -0.00000000	     -0.00000000	     27.71988091
      2.70966488	     -0.04851922	     -0.00095338	     -0.19043408	     -0.05440428	      0.88263135	     -0.00078214	     -0.20696389	     -0.00000000	     -0.00000000	     27.90795466
      2.71106800	     -0.04844633	     -0.00093984	     -0.19036105	     -0.05440479	      0.88263136	     -0.00078189	     -0.20696732	     -0.00000000	      0.00000000	     28.11180729
      2.71231853	     -0.04838023	     -0.00092523	     -0.19029488	     -0.05440530	      0.88263142	     -0.00078167	     -0.20697015	     -0.00000000	      0.00000000	     28.33333442
      2.71356906	     -0.04831647	     -0.00091297	     -0.19023099	     -0.05440584	      0.88263152	     -0.00078146	     -0.20697274	     -0.00000000	      0.00000000	     28.49715606
      2.71481959	     -0.04825091	     -0.00089729	     -0.19016536	     -0.05440642	      0.88263167	     -0.00078127	     -0.20697512	     -0.00000000	      0.00000000	     28.72534954
      2.71607012	     -0.04818953	     -0.00088471	     -0.19010385	     -0.05440705	      0.88263186	     -0.00078108	     -0.20697729	     -0.00000000	      0.00000000	     28.88081112
      2.71732065	     -0.04812496	     -0.00086785	     -0.19003923	     -0.05440773	      0.88263209	     -0.00078090	     -0.20697927	     -0.00000000	      0.00000000	     29.10954551
      2.71857118	     -0.04806612	     -0.00085505	     -0.18998023	     -0.05440845	      0.88263237	     -0.00078073	     -0.20698104	     -0.00000000	      0.00000000	     29.26112923
      2.71966567	     -0.04801052	     -0.00083968	     -0.18992458	     -0.05440912	      0.88263265	     -0.00078060	     -0.20698244	     -0.00000000	      0.00000000	     29.43675469
      2.72076015	     -0.04795999	     -0.00082699	     -0.18987394	     -0.05440982	      0.88263297	     -0.00078047	     -0.20698368	     -0.00000000	      0.00000000	     29.57759653
      2.72211510	     -0.04789646	     -0.00080902	     -0.18981033	     -0.05441074	      0.88263340	     -0.00078032	     -0.20698505	     -0.00000000	      0.00000000	     29.77363785
      2.72347004	     -0.04783932	     -0.00079333	     -0.18975303	     -0.05441172	      0.88263388	     -0.00078018	     -0.20698625	     -0.00000000	      0.00000000	     29.95502563
      2.72455061	     -0.04779002	     -0.00077762	     -0.18970367	     -0.05441253	      0.88263429	     -0.00078008	     -0.20698713	     -0.00000000	      0.00000000	     30.08515107
      2.72563117	     -0.04774775	     -0.00076442	     -0.18966129	     -0.05441339	      0.88263473	     -0.00077999	     -0.20698795	     -0.00000000	      0.00000000	     30.21095007
      2.72700836	     -0.04769418	     -0.00074595	     -0.18960760	     -0.05441453	      0.88263533	     -0.00077989	     -0.20698900	     -0.00000000	      0.00000000	     30.37182637
      2.72838555	     -0.04764920	     -0.00073009	     -0.18956244	     -0.05441574	      0.88263597	     -0.00077981	     -0.20699003	     -0.00000000	      0.00000000	     30.56741291
      2.72941256	     -0.04761181	     -0.00071543	     -0.18952497	     -0.05441667	      0.88263648	     -0.00077975	     -0.20699086	     -0.00000000	      0.00000000	     30.65056205
      2.73043958	     -0.04758110	     -0.00070299	     -0.18949413	     -0.05441765	      0.88263700	     -0.00077970	     -0.20699170	     -0.00000000	      0.00000000	     30.76965028
      2.73189018	     -0.04753883	     -0.00068436	     -0.18945169	     -0.05441908	      0.88263777	     -0.00077965	     -0.20699302	     -0.00000000	      0.00000000	     30.91408091
      2.73313720	     -0.04750987	     -0.00067003	     -0.18942255	     -0.05442036	      0.88263846	     -0.00077962	     -0.20699426	     -0.00000000	      0.00000000	     31.06190987
      2.73438421	     -0.04747970	     -0.00065398	     -0.18939223	     -0.05442170	      0.88263917	     -0.00077961	     -0.20699569	     -0.00000000	      0.00000000	     31.16083282
      2.73563123	     -0.04745912	     -0.00064092	     -0.18937143	     -0.05442309	      0.88263990	     -0.00077961	     -0.20699726	     -0.00000000	      0.00000000	     31.32872832
      2.73687824	     -0.04743395	     -0.00062506	     -0.18934612	     -0.05442453	      0.88264065	     -0.00077962	     -0.20699905	     -0.00000000	      0.00000000	     31.39921338
      2.73795070	     -0.04742209	     -0.00061460	     -0.18933406	     -0.05442582	      0.88264131	     -0.00077965	     -0.20700070	     -0.00000000	      0.00000000	     31.53578634
      2.73902316	     -0.04740712	     -0.00060231	     -0.18931892	     -0.05442714	      0.88264199	     -0.00077969	     -0.20700252	     -0.00000000	      0.00000000	     31.61088745
      2.74037084	     -0.04739499	     -0.00058881	     -0.18930655	     -0.05442886	      0.88264284	     -0.00077975	     -0.20700496	     -0.00000000	      0.00000000	     31.76803083
      2.74171852	     -0.04738104	     -0.00057393	     -0.18929239	     -0.05443064	      0.88264371	     -0.00077983	     -0.20700763	     -0.00000000	      0.00000000	     31.84875032
      2.74279759	     -0.04737802	     -0.00056462	     -0.18928914	     -0.05443212	      0.88264442	     -0.00077992	     -0.20700987	     -0.00000000	      0.00000000	     31.99127015
      2.74387666	     -0.04737194	     -0.00055371	     -0.18928287	     -0.05443363	      0.88264513	     -0.00078001	     -0.20701224	     -0.00000000	      0.00000000	     32.05341994
      2.74524413	     -0.04737064	     -0.00054171	     -0.18928129	     -0.05443561	      0.88264603	     -0.00078015	     -0.20701538	     -0.00000000	      0.00000000	     32.20132553
      2.74661160	     -0.04736708	     -0.00052822	     -0.18927749	     -0.05443766	      0.88264695	     -0.00078032	     -0.20701870	     -0.00000000	      0.00000000	     32.25541735
      2.74765082	     -0.04737284	     -0.00052071	     -0.18928301	     -0.05443927	      0.88264764	     -0.00078046	     -0.20702131	     -0.00000000	      0.00000000	     32.38869419
      2.74869004	     -0.04737546	     -0.00051162	     -0.18928542	     -0.05444091	      0.88264834	     -0.00078062	     -0.20702404	     -0.00000000	      0.00000000	     32.43686667
      2.75012173	     -0.04738477	     -0.00050066	     -0.18929442	     -0.05444324	      0.88264930	     -0.00078085	     -0.20702792	     -0.00000000	      0.00000000	     32.56687781
      2.75155343	     -0.04739169	     -0.00048829	     -0.18930106	     -0.05444565	      0.88265027	     -0.00078112	     -0.20703197	     -0.00000000	      0.00000000	     32.60984630
      2.75255320	     -0.04740452	     -0.00048231	     -0.18931364	     -0.05444737	      0.88265094	     -0.00078132	     -0.20703486	     -0.00000000	      0.00000000	     32.73045807
      2.75355297	     -0.04741389	     -0.00047479	     -0.18932280	     -0.05444914	      0.88265160	     -0.00078153	     -0.20703784	     -0.00000000	      0.00000000	     32.77504580
      2.75507468	     -0.04743290	     -0.00046470	     -0.18934147	     -0.05445190	      0.88265262	     -0.00078188	     -0.20704247	     -0.00000000	      0.00000000	     32.89635334
      2.75633937	     -0.04744758	     -0.00045565	     -0.18935587	     -0.05445426	      0.88265345	     -0.00078220	     -0.20704641	     -0.00000000	      0.00000000	     32.94440097
      2.75760405	     -0.04746847	     -0.00044870	     -0.18937646	     -0.05445669	      0.88265428	     -0.00078254	     -0.20705040	     -0.00000000	      0.00000000	     33.08095448
      2.75886874	     -0.04748455	     -0.00043976	     -0.18939227	     -0.05445918	      0.88265511	     -0.00078290	     -0.20705446	     -0.00000000	      0.00000000	     33.10245706
      2.75999827	     -0.04750680	     -0.00043453	     -0.18941424	     -0.05446145	      0.88265584	     -0.00078324	     -0.20705810	     -0.00000000	      0.00000000	     33.23020662
      2.76112780	     -0.04752473	     -0.00042755	     -0.18943191	     -0.05446378	      0.88265656	     -0.00078360	     -0.20706179	     -0.00000000	      0.00000000	     33.26358053
      2.76225733	     -0.04754737	     -0.00042211	     -0.18945428	     -0.05446615	      0.88265727	     -0.00078398	     -0.20706548	     -0.00000000	      0.00000000	     33.35491512
      2.76371263	     -0.04757428	     -0.00041395	     -0.18948087	     -0.05446929	      0.88265818	     -0.00078449	     -0.20707030	     -0.00000000	      0.00000000	     33.41221690
      2.76486553	     -0.04760165	     -0.00040946	     -0.18950793	     -0.05447183	      0.88265889	     -0.00078492	     -0.20707412	     -0.00000000	      0.00000000	     33.51797590
      2.76601843	     -0.04762529	     -0.00040337	     -0.18953133	     -0.05447443	      0.88265959	     -0.00078536	     -0.20707798	     -0.00000000	      0.00000000	     33.54910216
[truncated: 329,869 more chars]
