# Supplementary material for: A Neural Controller Model Considering the Vestibulospinal Tract in Human Postural Control
Source: Front Comput Neurosci. 2022 Feb 25;16:785099. doi: 10.3389/fncom.2022.785099 (PMC8913724; doi:10.3389/fncom.2022.785099)
Supplement: Supplementary file 8 [file Data_Sheet_3.zip › SimulationResults/VST-/2.564/opt_1/jiang_CoPpositon_pos.sto]

CoP
version=1
nRows=3891
nColumns=11
inDegrees=no

This file contains CoP trajectory (of origin) and orientations.

Units are S.I. units (seconds, meters, Newtons, ...)
Angles are in degrees.

endheader
time	cop-x	cop-z	cop-x-calcn-r	com-x	com-y	com-z	com-x-calcn-r	com-x-vel	com-y-vel	s_torques
      0.00042287	     -0.06091225	     -0.00031696	     -0.20285073	     -0.06082890	      0.88293412	     -0.00017323	     -0.21492593	     -0.00000000	     -0.00000000	    179.01073979
      0.00094277	     -0.06024311	     -0.00032468	     -0.20218169	     -0.06082890	      0.88293412	     -0.00017322	     -0.21491040	     -0.00000000	     -0.00000000	    173.45912104
      0.00157270	     -0.05968299	     -0.00033089	     -0.20162155	     -0.06082891	      0.88293412	     -0.00017320	     -0.21488253	     -0.00000000	      0.00000000	    121.23413259
      0.00238626	     -0.05927654	     -0.00033536	     -0.20121481	     -0.06082895	      0.88293416	     -0.00017315	     -0.21483993	     -0.00000000	      0.00000000	     76.73578001
      0.00350043	     -0.05910815	     -0.00033733	     -0.20104567	     -0.06082909	      0.88293430	     -0.00017307	     -0.21478157	     -0.00000000	      0.00000000	     52.01460874
      0.00530919	     -0.05930182	     -0.00033588	     -0.20123787	     -0.06082961	      0.88293475	     -0.00017289	     -0.21470591	     -0.00000000	      0.00000000	     35.07664209
      0.00681270	     -0.05957552	     -0.00033411	     -0.20151049	     -0.06083032	      0.88293528	     -0.00017272	     -0.21466420	     -0.00000000	      0.00000000	     25.24926932
      0.00831621	     -0.05980754	     -0.00033323	     -0.20174167	     -0.06083123	      0.88293590	     -0.00017253	     -0.21463672	     -0.00000000	      0.00000000	     16.94463932
      0.00981972	     -0.05998143	     -0.00033337	     -0.20191495	     -0.06083230	      0.88293655	     -0.00017234	     -0.21461784	      0.00000000	      0.00000000	     12.24413406
      0.01112702	     -0.06008312	     -0.00033406	     -0.20201627	     -0.06083334	      0.88293710	     -0.00017216	     -0.21460538	      0.00000000	      0.00000000	      9.37175733
      0.01243431	     -0.06016151	     -0.00033530	     -0.20209444	     -0.06083446	      0.88293761	     -0.00017198	     -0.21459492	      0.00000000	      0.00000000	      7.90986787
      0.01374160	     -0.06021642	     -0.00033673	     -0.20214922	     -0.06083562	      0.88293805	     -0.00017180	     -0.21458579	      0.00000000	      0.00000000	      7.31825330
      0.01553642	     -0.06027718	     -0.00033873	     -0.20221000	     -0.06083728	      0.88293854	     -0.00017154	     -0.21457499	      0.00000000	      0.00000000	      7.01724254
      0.01687962	     -0.06030851	     -0.00033989	     -0.20224146	     -0.06083854	      0.88293878	     -0.00017134	     -0.21456829	      0.00000000	      0.00000000	      7.67832738
      0.01822282	     -0.06033737	     -0.00034112	     -0.20227057	     -0.06083981	      0.88293892	     -0.00017114	     -0.21456276	      0.00000000	      0.00000000	      7.81279633
      0.01956603	     -0.06035523	     -0.00034234	     -0.20228879	     -0.06084105	      0.88293895	     -0.00017093	     -0.21455841	      0.00000000	     -0.00000000	      8.57110335
      0.02135341	     -0.06037102	     -0.00034372	     -0.20230525	     -0.06084266	      0.88293882	     -0.00017064	     -0.21455432	      0.00000000	     -0.00000000	      8.87937840
      0.02266368	     -0.06037067	     -0.00034456	     -0.20230550	     -0.06084379	      0.88293860	     -0.00017042	     -0.21455252	      0.00000000	     -0.00000000	     10.12049935
      0.02397395	     -0.06036866	     -0.00034542	     -0.20230418	     -0.06084486	      0.88293828	     -0.00017019	     -0.21455155	      0.00000000	     -0.00000000	     10.44539349
      0.02561038	     -0.06035515	     -0.00034626	     -0.20229166	     -0.06084608	      0.88293775	     -0.00016990	     -0.21455141	      0.00000000	     -0.00000000	     11.71534754
      0.02707294	     -0.06034151	     -0.00034705	     -0.20227903	     -0.06084707	      0.88293717	     -0.00016964	     -0.21455206	      0.00000000	     -0.00000000	     12.00736825
      0.02853549	     -0.06031811	     -0.00034753	     -0.20225670	     -0.06084794	      0.88293650	     -0.00016936	     -0.21455334	      0.00000000	     -0.00000000	     13.46519521
      0.02999805	     -0.06029829	     -0.00034818	     -0.20223806	     -0.06084867	      0.88293577	     -0.00016908	     -0.21455500	      0.00000000	     -0.00000000	     13.70189089
      0.03146060	     -0.06026884	     -0.00034842	     -0.20220983	     -0.06084927	      0.88293498	     -0.00016880	     -0.21455701	      0.00000000	     -0.00000000	     15.21499330
      0.03275354	     -0.06024901	     -0.00034888	     -0.20219113	     -0.06084968	      0.88293426	     -0.00016854	     -0.21455885	      0.00000000	     -0.00000000	     15.39563386
      0.03404647	     -0.06022369	     -0.00034905	     -0.20216698	     -0.06084997	      0.88293352	     -0.00016827	     -0.21456075	      0.00000000	     -0.00000000	     16.25568390
      0.03561312	     -0.06019724	     -0.00034939	     -0.20214197	     -0.06085016	      0.88293263	     -0.00016795	     -0.21456291	      0.00000000	     -0.00000000	     16.69978343
      0.03717976	     -0.06016666	     -0.00034941	     -0.20211285	     -0.06085016	      0.88293175	     -0.00016761	     -0.21456485	      0.00000000	     -0.00000000	     17.49276307
      0.03846840	     -0.06014841	     -0.00034973	     -0.20209581	     -0.06085004	      0.88293106	     -0.00016733	     -0.21456614	      0.00000000	     -0.00000000	     17.46817607
      0.03975704	     -0.06012621	     -0.00034974	     -0.20207483	     -0.06084978	      0.88293039	     -0.00016705	     -0.21456715	      0.00000000	     -0.00000000	     17.73536031
      0.04134363	     -0.06010428	     -0.00034999	     -0.20205439	     -0.06084931	      0.88292964	     -0.00016669	     -0.21456786	      0.00000000	     -0.00000000	     17.63700369
      0.04293022	     -0.06007878	     -0.00034996	     -0.20203036	     -0.06084865	      0.88292896	     -0.00016633	     -0.21456800	      0.00000000	     -0.00000000	     17.69710633
      0.04416727	     -0.06006677	     -0.00035041	     -0.20201948	     -0.06084801	      0.88292850	     -0.00016605	     -0.21456762	      0.00000000	     -0.00000000	     17.27714648
      0.04540432	     -0.06005090	     -0.00035048	     -0.20200473	     -0.06084727	      0.88292809	     -0.00016576	     -0.21456687	      0.00000000	     -0.00000000	     17.04797966
      0.04705486	     -0.06003389	     -0.00035066	     -0.20198918	     -0.06084612	      0.88292765	     -0.00016537	     -0.21456522	      0.00000000	     -0.00000000	     16.50166906
      0.04870539	     -0.06001199	     -0.00035028	     -0.20196872	     -0.06084478	      0.88292733	     -0.00016497	     -0.21456284	      0.00000000	     -0.00000000	     16.16341444
      0.04989408	     -0.06000257	     -0.00035048	     -0.20196030	     -0.06084372	      0.88292718	     -0.00016468	     -0.21456061	      0.00000000	     -0.00000000	     15.56197102
      0.05108278	     -0.05998791	     -0.00035023	     -0.20194663	     -0.06084257	      0.88292709	     -0.00016438	     -0.21455800	      0.00000000	     -0.00000000	     15.20435567
      0.05282023	     -0.05996831	     -0.00034997	     -0.20192843	     -0.06084073	      0.88292708	     -0.00016395	     -0.21455344	      0.00000000	      0.00000000	     14.54497389
      0.05428830	     -0.05994767	     -0.00034939	     -0.20190894	     -0.06083905	      0.88292717	     -0.00016358	     -0.21454895	      0.00000000	      0.00000000	     14.18358279
      0.05575636	     -0.05993107	     -0.00034920	     -0.20189346	     -0.06083725	      0.88292736	     -0.00016320	     -0.21454385	      0.00000000	      0.00000000	     13.56417450
      0.05722443	     -0.05990724	     -0.00034845	     -0.20187072	     -0.06083534	      0.88292763	     -0.00016282	     -0.21453827	      0.00000000	      0.00000000	     13.37095816
      0.05869249	     -0.05989093	     -0.00034842	     -0.20185545	     -0.06083332	      0.88292800	     -0.00016244	     -0.21453215	      0.00000000	      0.00000000	     12.67922922
      0.05994056	     -0.05986860	     -0.00034764	     -0.20183399	     -0.06083152	      0.88292837	     -0.00016211	     -0.21452665	      0.00000000	      0.00000000	     12.62009312
      0.06118863	     -0.05985125	     -0.00034731	     -0.20181748	     -0.06082966	      0.88292879	     -0.00016178	     -0.21452084	      0.00000000	      0.00000000	     12.22211144
      0.06278366	     -0.05982484	     -0.00034656	     -0.20179212	     -0.06082717	      0.88292941	     -0.00016135	     -0.21451308	      0.00000000	      0.00000000	     12.01502020
      0.06437868	     -0.05980257	     -0.00034627	     -0.20177086	     -0.06082458	      0.88293009	     -0.00016092	     -0.21450494	      0.00000000	      0.00000000	     11.47638359
      0.06562842	     -0.05977799	     -0.00034540	     -0.20174706	     -0.06082248	      0.88293068	     -0.00016058	     -0.21449839	      0.00000000	      0.00000000	     11.50737826
      0.06687816	     -0.05975797	     -0.00034497	     -0.20172779	     -0.06082032	      0.88293129	     -0.00016024	     -0.21449163	      0.00000000	      0.00000000	     11.19904547
      0.06850268	     -0.05972723	     -0.00034404	     -0.20169801	     -0.06081743	      0.88293214	     -0.00015979	     -0.21448266	      0.00000000	      0.00000000	     11.08674256
      0.07012720	     -0.05970271	     -0.00034355	     -0.20167441	     -0.06081444	      0.88293303	     -0.00015934	     -0.21447348	      0.00000000	      0.00000000	     10.61553916
      0.07132105	     -0.05967838	     -0.00034253	     -0.20165075	     -0.06081219	      0.88293370	     -0.00015901	     -0.21446671	      0.00000000	      0.00000000	     10.71293683
      0.07251490	     -0.05965949	     -0.00034206	     -0.20163252	     -0.06080989	      0.88293438	     -0.00015868	     -0.21445988	      0.00000000	      0.00000000	     10.50493016
      0.07423036	     -0.05963022	     -0.00034116	     -0.20160417	     -0.06080652	      0.88293537	     -0.00015819	     -0.21445005	      0.00000000	      0.00000000	     10.41828824
      0.07569430	     -0.05960951	     -0.00034084	     -0.20158422	     -0.06080356	      0.88293623	     -0.00015778	     -0.21444164	      0.00000000	      0.00000000	     10.16492400
      0.07715825	     -0.05958467	     -0.00034008	     -0.20156014	     -0.06080055	      0.88293708	     -0.00015736	     -0.21443328	      0.00000000	      0.00000000	     10.21663989
      0.07862219	     -0.05956755	     -0.00034003	     -0.20154375	     -0.06079748	      0.88293792	     -0.00015695	     -0.21442492	      0.00000000	      0.00000000	      9.93056825
      0.08008614	     -0.05954427	     -0.00033916	     -0.20152120	     -0.06079434	      0.88293876	     -0.00015653	     -0.21441670	      0.00000000	      0.00000000	     10.08966304
      0.08131139	     -0.05954409	     -0.00033916	     -0.20152162	     -0.06079168	      0.88293944	     -0.00015618	     -0.21440997	      0.00000000	      0.00000000	      9.76909155
      0.08253663	     -0.05959727	     -0.00033808	     -0.20157537	     -0.06078898	      0.88294011	     -0.00015583	     -0.21440443	      0.00000000	      0.00000000	      9.53311132
      0.08412993	     -0.05981864	     -0.00033579	     -0.20179746	     -0.06078541	      0.88294093	     -0.00015537	     -0.21440273	      0.00000000	      0.00000000	      9.22486998
      0.08572322	     -0.06019777	     -0.00033219	     -0.20217733	     -0.06078177	      0.88294168	     -0.00015491	     -0.21441208	      0.00000000	      0.00000000	     10.48689973
      0.08706506	     -0.06060820	     -0.00032948	     -0.20258842	     -0.06077866	      0.88294221	     -0.00015453	     -0.21443062	      0.00000000	      0.00000000	     11.69391985
      0.08840691	     -0.06105024	     -0.00032626	     -0.20303123	     -0.06077547	      0.88294261	     -0.00015415	     -0.21445920	      0.00000000	      0.00000000	     14.77471681
      0.08974875	     -0.06150128	     -0.00032375	     -0.20348311	     -0.06077221	      0.88294283	     -0.00015378	     -0.21449694	      0.00000000	      0.00000000	     17.59215093
      0.09150118	     -0.06207234	     -0.00032077	     -0.20405543	     -0.06076780	      0.88294279	     -0.00015330	     -0.21455811	      0.00000000	     -0.00000000	     22.42074727
      0.09304701	     -0.06255005	     -0.00031924	     -0.20453438	     -0.06076374	      0.88294239	     -0.00015289	     -0.21462105	      0.00000000	     -0.00000000	     24.66966508
      0.09459284	     -0.06298359	     -0.00031737	     -0.20496926	     -0.06075951	      0.88294159	     -0.00015249	     -0.21469056	      0.00000000	     -0.00000000	     28.23546610
      0.09613867	     -0.06338455	     -0.00031647	     -0.20537165	     -0.06075508	      0.88294037	     -0.00015209	     -0.21476493	      0.00000000	     -0.00000001	     27.24292483
      0.09768450	     -0.06373322	     -0.00031424	     -0.20572184	     -0.06075044	      0.88293871	     -0.00015171	     -0.21484295	      0.00000000	     -0.00000001	     28.11141210
      0.09923033	     -0.06404958	     -0.00031290	     -0.20603978	     -0.06074557	      0.88293658	     -0.00015133	     -0.21492330	      0.00000000	     -0.00000001	     23.59701862
      0.10062157	     -0.06428797	     -0.00031033	     -0.20627966	     -0.06074100	      0.88293428	     -0.00015099	     -0.21499688	      0.00000000	     -0.00000001	     21.67869639
      0.10201280	     -0.06449732	     -0.00030830	     -0.20649055	     -0.06073623	      0.88293161	     -0.00015067	     -0.21507076	      0.00000000	     -0.00000001	     17.07558821
      0.10372497	     -0.06470455	     -0.00030482	     -0.20669971	     -0.06073008	      0.88292786	     -0.00015027	     -0.21516132	      0.00000000	     -0.00000002	     12.77890891
      0.10543714	     -0.06487040	     -0.00030179	     -0.20686755	     -0.06072364	      0.88292362	     -0.00014988	     -0.21525036	      0.00000000	     -0.00000002	      7.89411247
      0.10685742	     -0.06496836	     -0.00029829	     -0.20696717	     -0.06071806	      0.88291977	     -0.00014957	     -0.21532270	      0.00000000	     -0.00000002	      6.02796899
      0.10827770	     -0.06505580	     -0.00029507	     -0.20705628	     -0.06071227	      0.88291567	     -0.00014926	     -0.21539330	      0.00000000	     -0.00000002	      4.30410838
      0.11002391	     -0.06514261	     -0.00029063	     -0.20714516	     -0.06070487	      0.88291033	     -0.00014890	     -0.21547742	      0.00000000	     -0.00000002	      3.91985633
      0.11177013	     -0.06522338	     -0.00028641	     -0.20722800	     -0.06069716	      0.88290474	     -0.00014854	     -0.21555822	      0.00000000	     -0.00000002	      4.79747390
      0.11314293	     -0.06528224	     -0.00028238	     -0.20728849	     -0.06069088	      0.88290022	     -0.00014827	     -0.21561941	      0.00000000	     -0.00000002	      5.69587909
      0.11451574	     -0.06534339	     -0.00027924	     -0.20735126	     -0.06068441	      0.88289564	     -0.00014801	     -0.21567847	      0.00000000	     -0.00000002	      7.12933878
      0.11630817	     -0.06543412	     -0.00027442	     -0.20744409	     -0.06067569	      0.88288962	     -0.00014768	     -0.21575263	      0.00000000	     -0.00000002	      8.44766926
      0.11810060	     -0.06553749	     -0.00027056	     -0.20754956	     -0.06066664	      0.88288362	     -0.00014737	     -0.21582318	      0.00000000	     -0.00000002	     10.13912611
      0.11945806	     -0.06561515	     -0.00026648	     -0.20762883	     -0.06065958	      0.88287914	     -0.00014714	     -0.21587413	      0.00000000	     -0.00000002	      9.86342397
      0.12081551	     -0.06569937	     -0.00026378	     -0.20771464	     -0.06065234	      0.88287473	     -0.00014693	     -0.21592274	      0.00000000	     -0.00000002	     10.06872481
      0.12264963	     -0.06581440	     -0.00025956	     -0.20783184	     -0.06064225	      0.88286894	     -0.00014665	     -0.21598487	      0.00000000	     -0.00000002	      9.19669067
      0.12448374	     -0.06594043	     -0.00025631	     -0.20796004	     -0.06063183	      0.88286337	     -0.00014640	     -0.21604289	      0.00000000	     -0.00000002	      8.69027326
      0.12580081	     -0.06602212	     -0.00025302	     -0.20804331	     -0.06062414	      0.88285953	     -0.00014623	     -0.21608217	      0.00000000	     -0.00000002	      7.21388973
      0.12711787	     -0.06610880	     -0.00025069	     -0.20813155	     -0.06061627	      0.88285584	     -0.00014606	     -0.21611935	      0.00000000	     -0.00000002	      6.39549346
      0.12903588	     -0.06622647	     -0.00024696	     -0.20825152	     -0.06060448	      0.88285074	     -0.00014585	     -0.21617002	      0.00000000	     -0.00000002	      4.97942402
      0.13067869	     -0.06632279	     -0.00024518	     -0.20834980	     -0.06059408	      0.88284665	     -0.00014568	     -0.21621022	      0.00000000	     -0.00000002	      4.19395830
      0.13232149	     -0.06640609	     -0.00024276	     -0.20843507	     -0.06058340	      0.88284281	     -0.00014553	     -0.21624785	      0.00000000	     -0.00000002	      3.34334199
      0.13396429	     -0.06649118	     -0.00024114	     -0.20852212	     -0.06057243	      0.88283925	     -0.00014540	     -0.21628300	      0.00000000	     -0.00000001	      2.91203895
      0.13542687	     -0.06655085	     -0.00023821	     -0.20858356	     -0.06056242	      0.88283630	     -0.00014530	     -0.21631249	      0.00000000	     -0.00000001	      2.62410615
      0.13688945	     -0.06661098	     -0.00023662	     -0.20864544	     -0.06055218	      0.88283355	     -0.00014521	     -0.21634025	      0.00000000	     -0.00000001	      2.43724516
      0.13835202	     -0.06665903	     -0.00023434	     -0.20869525	     -0.06054171	      0.88283102	     -0.00014513	     -0.21636649	      0.00000000	     -0.00000001	      2.41725098
      0.14027338	     -0.06671708	     -0.00023207	     -0.20875561	     -0.06052760	      0.88282800	     -0.00014505	     -0.21639872	      0.00000000	     -0.00000001	      2.30498802
      0.14177551	     -0.06674801	     -0.00022944	     -0.20878834	     -0.06051630	      0.88282587	     -0.00014500	     -0.21642238	      0.00000000	     -0.00000001	      2.49038457
      0.14327764	     -0.06677948	     -0.00022786	     -0.20882161	     -0.06050475	      0.88282394	     -0.00014497	     -0.21644467	      0.00000000	     -0.00000001	      2.36160013
      0.14477977	     -0.06679967	     -0.00022534	     -0.20884361	     -0.06049296	      0.88282219	     -0.00014495	     -0.21646578	      0.00000000	     -0.00000001	      2.44939750
      0.14666869	     -0.06682262	     -0.00022322	     -0.20886882	     -0.06047778	      0.88282024	     -0.00014495	     -0.21649056	      0.00000000	     -0.00000001	      2.22441970
      0.14816136	     -0.06682532	     -0.00022113	     -0.20887330	     -0.06046551	      0.88281888	     -0.00014497	     -0.21650893	      0.00000000	     -0.00000001	      2.35519350
      0.14965402	     -0.06683124	     -0.00021959	     -0.20888099	     -0.06045300	      0.88281767	     -0.00014500	     -0.21652621	      0.00000000	     -0.00000001	      2.12305075
      0.15114668	     -0.06683030	     -0.00021709	     -0.20888183	     -0.06044024	      0.88281659	     -0.00014504	     -0.21654263	      0.00000000	     -0.00000000	      2.09664333
      0.15309882	     -0.06683078	     -0.00021522	     -0.20888462	     -0.06042320	      0.88281536	     -0.00014512	     -0.21656269	      0.00000000	     -0.00000000	      1.86607498
      0.15458434	     -0.06682214	     -0.00021229	     -0.20887775	     -0.06040995	      0.88281454	     -0.00014520	     -0.21657694	      0.00000000	     -0.00000000	      1.91340230
      0.15606986	     -0.06681875	     -0.00021033	     -0.20887613	     -0.06039646	      0.88281382	     -0.00014529	     -0.21659015	      0.00000000	     -0.00000000	      1.78884357
      0.15785548	     -0.06680477	     -0.00020804	     -0.20886425	     -0.06037993	      0.88281305	     -0.00014542	     -0.21660480	      0.00000000	     -0.00000000	      1.80338137
      0.15964110	     -0.06680322	     -0.00020776	     -0.20886476	     -0.06036306	      0.88281238	     -0.00014557	     -0.21661819	      0.00000000	     -0.00000000	      1.71804973
      0.16100134	     -0.06679439	     -0.00020545	     -0.20885753	     -0.06034997	      0.88281192	     -0.00014570	     -0.21662781	      0.00000000	     -0.00000000	      1.74596265
      0.16236158	     -0.06679391	     -0.00020392	     -0.20885865	     -0.06033668	      0.88281148	     -0.00014584	     -0.21663679	      0.00000000	     -0.00000000	      1.73872148
      0.16428886	     -0.06678950	     -0.00020103	     -0.20885651	     -0.06031751	      0.88281090	     -0.00014606	     -0.21664852	      0.00000000	     -0.00000000	      1.75744993
      0.16596755	     -0.06678854	     -0.00019902	     -0.20885752	     -0.06030048	      0.88281041	     -0.00014628	     -0.21665761	      0.00000000	     -0.00000000	      1.79699223
      0.16764624	     -0.06677512	     -0.00019638	     -0.20884609	     -0.06028315	      0.88280992	     -0.00014652	     -0.21666554	      0.00000000	     -0.00000000	      1.81264399
      0.16932493	     -0.06676148	     -0.00019530	     -0.20883443	     -0.06026550	      0.88280941	     -0.00014678	     -0.21667185	      0.00000000	     -0.00000000	      1.92923869
      0.17079877	     -0.06672569	     -0.00019326	     -0.20880038	     -0.06024975	      0.88280894	     -0.00014702	     -0.21667584	      0.00000000	     -0.00000000	      1.94904210
      0.17227260	     -0.06666824	     -0.00019250	     -0.20874467	     -0.06023376	      0.88280844	     -0.00014728	     -0.21667755	      0.00000000	     -0.00000000	      2.14849483
      0.17374643	     -0.06655069	     -0.00019163	     -0.20862887	     -0.06021753	      0.88280790	     -0.00014756	     -0.21667573	      0.00000000	     -0.00000000	      2.38032758
      0.17577164	     -0.06626596	     -0.00019186	     -0.20834651	     -0.06019484	      0.88280713	     -0.00014796	     -0.21666362	      0.00000000	     -0.00000000	      2.98708202
      0.17724412	     -0.06595591	     -0.00019179	     -0.20803815	     -0.06017807	      0.88280655	     -0.00014827	     -0.21664530	      0.00000000	     -0.00000000	      3.21521793
      0.17871660	     -0.06558266	     -0.00019297	     -0.20766649	     -0.06016108	      0.88280597	     -0.00014860	     -0.21661744	      0.00000000	     -0.00000000	      3.73130258
      0.18050322	     -0.06505566	     -0.00019414	     -0.20714126	     -0.06014018	      0.88280533	     -0.00014902	     -0.21657052	      0.00000000	     -0.00000000	      4.01045346
      0.18203031	     -0.06457189	     -0.00019621	     -0.20665883	     -0.06012211	      0.88280487	     -0.00014939	     -0.21651944	      0.00000000	     -0.00000000	      4.76323544
      0.18355741	     -0.06405880	     -0.00019624	     -0.20614694	     -0.06010387	      0.88280451	     -0.00014978	     -0.21645933	      0.00000000	     -0.00000000	      4.91778954
      0.18508450	     -0.06354490	     -0.00019590	     -0.20563408	     -0.06008548	      0.88280431	     -0.00015018	     -0.21639137	      0.00000000	     -0.00000000	      5.75743590
      0.18661160	     -0.06302735	     -0.00019685	     -0.20511736	     -0.06006697	      0.88280430	     -0.00015059	     -0.21631700	      0.00000000	      0.00000000	      5.85115658
      0.18813869	     -0.06252469	     -0.00019859	     -0.20461536	     -0.06004837	      0.88280449	     -0.00015102	     -0.21623732	      0.00000000	      0.00000000	      6.72025325
      0.18966579	     -0.06202733	     -0.00019994	     -0.20411853	     -0.06002969	      0.88280492	     -0.00015146	     -0.21615348	      0.00000000	      0.00000000	      6.52821344
      0.19119288	     -0.06155486	     -0.00020211	     -0.20364643	     -0.06001096	      0.88280559	     -0.00015192	     -0.21606625	      0.00000000	      0.00000000	      7.41837739
      0.19247941	     -0.06116336	     -0.00020300	     -0.20325518	     -0.05999515	      0.88280636	     -0.00015231	     -0.21599083	      0.00000000	      0.00000000	      7.01504030
      0.19376593	     -0.06079188	     -0.00020461	     -0.20288388	     -0.05997932	      0.88280732	     -0.00015272	     -0.21591404	      0.00000000	      0.00000001	      7.28945664
      0.19541485	     -0.06033237	     -0.00020520	     -0.20242454	     -0.05995902	      0.88280882	     -0.00015324	     -0.21581428	      0.00000000	      0.00000001	      7.13294256
      0.19706377	     -0.05989871	     -0.00020490	     -0.20199101	     -0.05993870	      0.88281061	     -0.00015379	     -0.21571354	      0.00000000	      0.00000001	      7.59593320
      0.19826783	     -0.05958687	     -0.00020442	     -0.20167924	     -0.05992387	      0.88281209	     -0.00015419	     -0.21563981	      0.00000000	      0.00000001	      7.27996435
      0.19947189	     -0.05929137	     -0.00020545	     -0.20138376	     -0.05990904	      0.88281372	     -0.00015460	     -0.21556621	      0.00000000	      0.00000001	      7.49470298
      0.20120344	     -0.05888823	     -0.00020677	     -0.20098064	     -0.05988771	      0.88281630	     -0.00015521	     -0.21546115	      0.00000000	      0.00000001	      7.71086836
      0.20270573	     -0.05855958	     -0.00020822	     -0.20065199	     -0.05986920	      0.88281874	     -0.00015574	     -0.21537095	      0.00000000	      0.00000001	      8.28978936
      0.20420802	     -0.05823920	     -0.00020876	     -0.20033165	     -0.05985070	      0.88282134	     -0.00015628	     -0.21528182	      0.00000000	      0.00000001	      8.73308079
      0.20544541	     -0.05799253	     -0.00020977	     -0.20008501	     -0.05983546	      0.88282359	     -0.00015674	     -0.21520920	      0.00000000	      0.00000001	      9.44273969
      0.20668279	     -0.05774889	     -0.00021014	     -0.19984142	     -0.05982021	      0.88282592	     -0.00015720	     -0.21513740	      0.00000000	      0.00000001	     10.12063724
      0.20825935	     -0.05745202	     -0.00021092	     -0.19954463	     -0.05980077	      0.88282900	     -0.00015780	     -0.21504705	      0.00000000	      0.00000001	     11.15211088
      0.20983591	     -0.05715984	     -0.00021116	     -0.19925258	     -0.05978132	      0.88283216	     -0.00015841	     -0.21495798	      0.00000000	      0.00000001	     12.30939966
      0.21102060	     -0.05695275	     -0.00021167	     -0.19904558	     -0.05976668	      0.88283457	     -0.00015887	     -0.21489179	      0.00000000	      0.00000001	     13.12071506
      0.21220529	     -0.05674395	     -0.00021157	     -0.19883690	     -0.05975204	      0.88283701	     -0.00015934	     -0.21482624	      0.00000000	      0.00000001	     14.01588055
      0.21384168	     -0.05646197	     -0.00021163	     -0.19855509	     -0.05973178	      0.88284041	     -0.00015999	     -0.21473663	      0.00000000	      0.00000001	     15.15913552
      0.21530438	     -0.05621197	     -0.00021160	     -0.19830526	     -0.05971365	      0.88284345	     -0.00016058	     -0.21465747	      0.00000000	      0.00000001	     16.23509621
      0.21676708	     -0.05597397	     -0.00021221	     -0.19806740	     -0.05969550	      0.88284648	     -0.00016119	     -0.21457911	      0.00000000	      0.00000001	     17.02778094
      0.21796091	     -0.05577618	     -0.00021211	     -0.19786973	     -0.05968066	      0.88284894	     -0.00016168	     -0.21451578	      0.00000000	      0.00000001	     17.86003358
      0.21915474	     -0.05558538	     -0.00021278	     -0.19767903	     -0.05966581	      0.88285137	     -0.00016219	     -0.21445290	      0.00000000	      0.00000001	     18.45455987
      0.22070846	     -0.05533622	     -0.00021386	     -0.19742998	     -0.05964645	      0.88285449	     -0.00016285	     -0.21437173	      0.00000000	      0.00000001	     19.29281464
      0.22226218	     -0.05509464	     -0.00021547	     -0.19718848	     -0.05962707	      0.88285755	     -0.00016352	     -0.21429120	      0.00000000	      0.00000001	     19.83866765
      0.22340152	     -0.05491249	     -0.00021540	     -0.19700640	     -0.05961284	      0.88285975	     -0.00016402	     -0.21423254	      0.00000000	      0.00000001	     20.42445489
      0.22454087	     -0.05473539	     -0.00021501	     -0.19682936	     -0.05959861	      0.88286191	     -0.00016452	     -0.21417414	      0.00000000	      0.00000001	     20.77671426
      0.22617233	     -0.05447871	     -0.00021606	     -0.19657270	     -0.05957821	      0.88286492	     -0.00016525	     -0.21409100	      0.00000000	      0.00000001	     21.35918862
      0.22753668	     -0.05427128	     -0.00021764	     -0.19636523	     -0.05956115	      0.88286736	     -0.00016586	     -0.21402196	      0.00000000	      0.00000001	     21.63540586
      0.22890104	     -0.05406011	     -0.00021849	     -0.19615401	     -0.05954408	      0.88286973	     -0.00016648	     -0.21395341	      0.00000000	      0.00000001	     22.08379102
      0.23026539	     -0.05385330	     -0.00021917	     -0.19594711	     -0.05952702	      0.88287202	     -0.00016711	     -0.21388531	      0.00000000	      0.00000001	     22.28519353
      0.23162975	     -0.05364284	     -0.00021994	     -0.19573653	     -0.05950996	      0.88287424	     -0.00016774	     -0.21381777	      0.00000000	      0.00000001	     22.69302183
      0.23285041	     -0.05346311	     -0.00022101	     -0.19555665	     -0.05949471	      0.88287616	     -0.00016831	     -0.21375777	      0.00000000	      0.00000001	     22.82700869
      0.23407106	     -0.05328056	     -0.00022175	     -0.19537393	     -0.05947948	      0.88287802	     -0.00016888	     -0.21369820	      0.00000000	      0.00000001	     23.13708301
      0.23529172	     -0.05310272	     -0.00022264	     -0.19519588	     -0.05946426	      0.88287981	     -0.00016946	     -0.21363894	      0.00000000	      0.00000001	     23.33472937
      0.23687456	     -0.05287173	     -0.00022368	     -0.19496458	     -0.05944456	      0.88288205	     -0.00017022	     -0.21356259	      0.00000000	      0.00000001	     23.70661401
      0.23809302	     -0.05270072	     -0.00022473	     -0.19479329	     -0.05942942	      0.88288371	     -0.00017081	     -0.21350415	      0.00000000	      0.00000001	     23.84611038
      0.23931148	     -0.05252856	     -0.00022524	     -0.19462082	     -0.05941431	      0.88288531	     -0.00017140	     -0.21344606	      0.00000000	      0.00000001	     24.11877796
      0.24052994	     -0.05236265	     -0.00022493	     -0.19445460	     -0.05939924	      0.88288686	     -0.00017199	     -0.21338830	      0.00000000	      0.00000001	     24.28582952
      0.24211360	     -0.05214310	     -0.00022559	     -0.19423458	     -0.05937971	      0.88288879	     -0.00017277	     -0.21331384	      0.00000000	      0.00000001	     24.64501563
      0.24329645	     -0.05198765	     -0.00022660	     -0.19407872	     -0.05936517	      0.88289018	     -0.00017336	     -0.21325871	      0.00000000	      0.00000001	     24.75142857
      0.24447931	     -0.05183044	     -0.00022767	     -0.19392108	     -0.05935067	      0.88289153	     -0.00017395	     -0.21320404	      0.00000000	      0.00000001	     25.02420338
      0.24593033	     -0.05164436	     -0.00022921	     -0.19373443	     -0.05933295	      0.88289312	     -0.00017467	     -0.21313753	      0.00000000	      0.00000001	     25.24384305
      0.24721031	     -0.05147925	     -0.00023049	     -0.19356878	     -0.05931738	      0.88289449	     -0.00017532	     -0.21307940	      0.00000000	      0.00000001	     25.58472541
      0.24849030	     -0.05132174	     -0.00023185	     -0.19341070	     -0.05930187	      0.88289581	     -0.00017597	     -0.21302170	      0.00000000	      0.00000001	     25.74308724
      0.24977028	     -0.05116244	     -0.00023303	     -0.19325081	     -0.05928643	      0.88289709	     -0.00017662	     -0.21296450	      0.00000000	      0.00000001	     26.09475630
      0.25105027	     -0.05101143	     -0.00023396	     -0.19309919	     -0.05927107	      0.88289834	     -0.00017727	     -0.21290776	      0.00000000	      0.00000001	     26.23183913
      0.25233025	     -0.05085982	     -0.00023477	     -0.19294694	     -0.05925577	      0.88289956	     -0.00017793	     -0.21285157	      0.00000000	      0.00000001	     26.59252842
      0.25361024	     -0.05072106	     -0.00023563	     -0.19280751	     -0.05924056	      0.88290076	     -0.00017859	     -0.21279596	      0.00000000	      0.00000001	     26.67039750
      0.25489022	     -0.05058611	     -0.00023641	     -0.19267187	     -0.05922543	      0.88290193	     -0.00017925	     -0.21274111	      0.00000000	      0.00000001	     27.01779427
      0.25601844	     -0.05048380	     -0.00023700	     -0.19256892	     -0.05921216	      0.88290294	     -0.00017983	     -0.21269354	      0.00000000	      0.00000001	     27.00993579
      0.25714666	     -0.05038757	     -0.00023628	     -0.19247207	     -0.05919896	      0.88290393	     -0.00018042	     -0.21264687	      0.00000000	      0.00000001	     27.19179996
      0.25853233	     -0.05028608	     -0.00023476	     -0.19236981	     -0.05918284	      0.88290513	     -0.00018114	     -0.21259092	      0.00000000	      0.00000001	     27.24989331
      0.25991800	     -0.05018999	     -0.00023500	     -0.19227289	     -0.05916683	      0.88290630	     -0.00018186	     -0.21253674	      0.00000000	      0.00000001	     27.50926960
      0.26104100	     -0.05013214	     -0.00023576	     -0.19221434	     -0.05915394	      0.88290724	     -0.00018245	     -0.21249432	      0.00000000	      0.00000001	     27.40608133
      0.26216399	     -0.05008136	     -0.00023660	     -0.19216285	     -0.05914112	      0.88290815	     -0.00018304	     -0.21245337	      0.00000000	      0.00000001	     27.53429874
      0.26356970	     -0.05003508	     -0.00023759	     -0.19211568	     -0.05912517	      0.88290926	     -0.00018377	     -0.21240417	      0.00000000	      0.00000001	     27.49675414
      0.26497540	     -0.05000072	     -0.00023850	     -0.19208041	     -0.05910935	      0.88291033	     -0.00018451	     -0.21235733	      0.00000000	      0.00000001	     27.69658485
      0.26605191	     -0.04999022	     -0.00023909	     -0.19206923	     -0.05909730	      0.88291112	     -0.00018508	     -0.21232303	      0.00000000	      0.00000000	     27.47826561
      0.26712842	     -0.04998613	     -0.00023979	     -0.19206444	     -0.05908533	      0.88291188	     -0.00018565	     -0.21229015	      0.00000000	      0.00000000	     27.48670188
      0.26860014	     -0.04999827	     -0.00024062	     -0.19207564	     -0.05906907	      0.88291287	     -0.00018642	     -0.21224749	      0.00000000	      0.00000000	     27.29250027
      0.27007186	     -0.05002410	     -0.00024139	     -0.19210053	     -0.05905294	      0.88291379	     -0.00018720	     -0.21220754	      0.00000000	      0.00000000	     27.34787899
      0.27110739	     -0.05005716	     -0.00024167	     -0.19213296	     -0.05904166	      0.88291439	     -0.00018775	     -0.21218103	      0.00000000	      0.00000000	     26.97435256
      0.27214291	     -0.05009499	     -0.00024199	     -0.19217014	     -0.05903045	      0.88291496	     -0.00018829	     -0.21215588	      0.00000000	      0.00000000	     26.85150019
      0.27370652	     -0.05016835	     -0.00024241	     -0.19224255	     -0.05901363	      0.88291572	     -0.00018912	     -0.21212045	      0.00000000	      0.00000000	     26.48338169
      0.27501271	     -0.05023874	     -0.00024282	     -0.19231215	     -0.05899968	      0.88291628	     -0.00018981	     -0.21209315	      0.00000000	      0.00000000	     26.32168383
      0.27631889	     -0.05032083	     -0.00024313	     -0.19239347	     -0.05898583	      0.88291675	     -0.00019050	     -0.21206784	      0.00000000	      0.00000000	     25.86371102
      0.27762507	     -0.05040522	     -0.00024357	     -0.19247710	     -0.05897207	      0.88291714	     -0.00019119	     -0.21204444	      0.00000000	      0.00000000	     25.75682077
      0.27879995	     -0.05049067	     -0.00024383	     -0.19256188	     -0.05895977	      0.88291741	     -0.00019181	     -0.21202488	      0.00000000	      0.00000000	     25.25005965
      0.27997483	     -0.05057606	     -0.00024422	     -0.19264661	     -0.05894754	      0.88291761	     -0.00019242	     -0.21200668	      0.00000000	      0.00000000	     25.06354835
      0.28114970	     -0.05066767	     -0.00024466	     -0.19273757	     -0.05893538	      0.88291772	     -0.00019304	     -0.21198972	      0.00000000	      0.00000000	     24.65370637
      0.28264453	     -0.05078591	     -0.00024550	     -0.19285500	     -0.05892001	      0.88291777	     -0.00019382	     -0.21196983	      0.00000000	     -0.00000000	     24.36843562
      0.28384918	     -0.05088738	     -0.00024604	     -0.19295584	     -0.05890770	      0.88291771	     -0.00019445	     -0.21195505	      0.00000000	     -0.00000000	     23.85201402
      0.28505382	     -0.05098754	     -0.00024672	     -0.19305537	     -0.05889547	      0.88291757	     -0.00019508	     -0.21194135	      0.00000000	     -0.00000000	     23.63346858
      0.28625846	     -0.05109227	     -0.00024798	     -0.19315948	     -0.05888329	      0.88291735	     -0.00019570	     -0.21192862	      0.00000000	     -0.00000000	     23.19447650
      0.28773450	     -0.05121966	     -0.00024959	     -0.19328612	     -0.05886847	      0.88291698	     -0.00019646	     -0.21191428	      0.00000000	     -0.00000000	     22.92160356
      0.28892815	     -0.05132693	     -0.00025000	     -0.19339282	     -0.05885655	      0.88291659	     -0.00019708	     -0.21190361	      0.00000000	     -0.00000000	     22.40954174
      0.29012179	     -0.05143261	     -0.00025065	     -0.19349795	     -0.05884470	      0.88291614	     -0.00019768	     -0.21189377	      0.00000000	     -0.00000000	     22.19730953
      0.29131544	     -0.05154174	     -0.00025121	     -0.19360654	     -0.05883290	      0.88291562	     -0.00019829	     -0.21188469	      0.00000000	     -0.00000000	     21.79631793
      0.29284152	     -0.05167931	     -0.00025210	     -0.19374343	     -0.05881791	      0.88291486	     -0.00019906	     -0.21187410	      0.00000000	     -0.00000000	     21.53649913
      0.29403557	     -0.05179056	     -0.00025262	     -0.19385417	     -0.05880624	      0.88291419	     -0.00019965	     -0.21186653	      0.00000000	     -0.00000000	     21.06371416
      0.29522962	     -0.05189856	     -0.00025334	     -0.19396167	     -0.05879463	      0.88291347	     -0.00020024	     -0.21185956	      0.00000000	     -0.00000000	     20.87594116
      0.29642367	     -0.05200872	     -0.00025395	     -0.19407136	     -0.05878307	      0.88291270	     -0.00020083	     -0.21185309	      0.00000000	     -0.00000000	     20.51370006
      0.29798431	     -0.05214966	     -0.00025492	     -0.19421169	     -0.05876804	      0.88291163	     -0.00020159	     -0.21184537	      0.00000000	     -0.00000000	     20.27961682
      0.29917473	     -0.05225986	     -0.00025547	     -0.19432145	     -0.05875663	      0.88291076	     -0.00020216	     -0.21183994	      0.00000000	     -0.00000001	     19.84237962
      0.30036515	     -0.05236624	     -0.00025624	     -0.19442740	     -0.05874527	      0.88290985	     -0.00020272	     -0.21183490	      0.00000000	     -0.00000001	     19.67587464
      0.30179417	     -0.05249591	     -0.00025689	     -0.19455658	     -0.05873170	      0.88290872	     -0.00020340	     -0.21182926	      0.00000000	     -0.00000001	     19.25173341
      0.30322320	     -0.05261983	     -0.00025773	     -0.19468003	     -0.05871819	      0.88290756	     -0.00020406	     -0.21182405	      0.00000000	     -0.00000001	     19.19174039
      0.30431240	     -0.05271785	     -0.00025805	     -0.19477771	     -0.05870794	      0.88290664	     -0.00020456	     -0.21182027	      0.00000000	     -0.00000001	     18.74457524
      0.30540160	     -0.05281128	     -0.00025862	     -0.19487081	     -0.05869772	      0.88290572	     -0.00020505	     -0.21181667	      0.00000000	     -0.00000001	     18.59007516
      0.30694678	     -0.05294300	     -0.00025940	     -0.19500208	     -0.05868329	      0.88290438	     -0.00020575	     -0.21181178	      0.00000000	     -0.00000001	     18.21806072
      0.30829323	     -0.05305333	     -0.00026039	     -0.19511203	     -0.05867076	      0.88290321	     -0.00020634	     -0.21180770	      0.00000000	     -0.00000001	     18.08408679
      0.30963968	     -0.05316459	     -0.00026115	     -0.19522293	     -0.05865828	      0.88290202	     -0.00020693	     -0.21180374	      0.00000000	     -0.00000001	     17.66304655
      0.31098614	     -0.05326830	     -0.00026230	     -0.19532629	     -0.05864584	      0.88290084	     -0.00020751	     -0.21179987	      0.00000000	     -0.00000001	     17.65761559
      0.31216995	     -0.05336151	     -0.00026297	     -0.19541921	     -0.05863495	      0.88289981	     -0.00020801	     -0.21179648	      0.00000000	     -0.00000001	     17.22476311
      0.31335377	     -0.05344846	     -0.00026397	     -0.19550587	     -0.05862409	      0.88289878	     -0.00020850	     -0.21179312	      0.00000000	     -0.00000001	     17.14383671
      0.31453759	     -0.05353477	     -0.00026485	     -0.19559191	     -0.05861326	      0.88289777	     -0.00020898	     -0.21178972	      0.00000000	     -0.00000001	     16.87010431
      0.31616376	     -0.05364625	     -0.00026633	     -0.19570302	     -0.05859843	      0.88289640	     -0.00020964	     -0.21178502	      0.00000000	     -0.00000001	     16.75475393
      0.31738701	     -0.05372923	     -0.00026727	     -0.19578574	     -0.05858732	      0.88289539	     -0.00021012	     -0.21178141	      0.00000000	     -0.00000001	     16.36049650
      0.31861026	     -0.05380572	     -0.00026851	     -0.19586197	     -0.05857624	      0.88289441	     -0.00021060	     -0.21177775	      0.00000000	     -0.00000001	     16.31777051
      0.31983350	     -0.05388092	     -0.00026962	     -0.19593692	     -0.05856519	      0.88289345	     -0.00021106	     -0.21177400	      0.00000000	     -0.00000001	     16.03549776
      0.32141528	     -0.05397020	     -0.00027136	     -0.19602588	     -0.05855094	      0.88289227	     -0.00021166	     -0.21176904	      0.00000000	     -0.00000001	     16.01322075
      0.32261776	     -0.05403725	     -0.00027248	     -0.19609270	     -0.05854015	      0.88289140	     -0.00021210	     -0.21176516	      0.00000000	     -0.00000000	     15.60024457
      0.32382024	     -0.05409769	     -0.00027393	     -0.19615290	     -0.05852938	      0.88289057	     -0.00021253	     -0.21176120	      0.00000000	     -0.00000000	     15.59237561
      0.32528102	     -0.05416930	     -0.00027552	     -0.19622423	     -0.05851634	      0.88288961	     -0.00021304	     -0.21175626	      0.00000000	     -0.00000000	     15.22429558
      0.32674179	     -0.05423160	     -0.00027752	     -0.19628624	     -0.05850334	      0.88288871	     -0.00021354	     -0.21175121	      0.00000000	     -0.00000000	     15.44667267
      0.32783980	     -0.05427979	     -0.00027869	     -0.19633423	     -0.05849359	      0.88288808	     -0.00021391	     -0.21174731	      0.00000000	     -0.00000000	     14.94758085
      0.32893780	     -0.05432190	     -0.00028017	     -0.19637613	     -0.05848387	      0.88288748	     -0.00021427	     -0.21174336	      0.00000000	     -0.00000000	     14.92355392
      0.33052035	     -0.05437972	     -0.00028222	     -0.19643365	     -0.05846991	      0.88288669	     -0.00021478	     -0.21173754	      0.00000000	     -0.00000000	     14.62628446
      0.33188593	     -0.05442302	     -0.00028421	     -0.19647669	     -0.05845789	      0.88288608	     -0.00021521	     -0.21173242	      0.00000000	     -0.00000000	     14.67721079
      0.33325152	     -0.05446580	     -0.00028595	     -0.19651922	     -0.05844591	      0.88288552	     -0.00021562	     -0.21172720	      0.00000000	     -0.00000000	     14.24580550
      0.33461710	     -0.05450086	     -0.00028809	     -0.19655401	     -0.05843397	      0.88288504	     -0.00021603	     -0.21172194	      0.00000000	     -0.00000000	     14.47358029
      0.33581138	     -0.05453427	     -0.00028964	     -0.19658720	     -0.05842356	      0.88288467	     -0.00021637	     -0.21171728	      0.00000000	     -0.00000000	     13.99602147
      0.33700567	     -0.05456258	     -0.00029152	     -0.19661529	     -0.05841317	      0.88288435	     -0.00021671	     -0.21171266	      0.00000000	     -0.00000000	     14.05094236
      0.33819995	     -0.05459194	     -0.00029326	     -0.19664442	     -0.05840281	      0.88288408	     -0.00021703	     -0.21170807	      0.00000000	     -0.00000000	     13.81740397
      0.33985278	     -0.05463031	     -0.00029597	     -0.19668246	     -0.05838853	      0.88288379	     -0.00021747	     -0.21170189	      0.00000000	     -0.00000000	     13.84464112
      0.34108324	     -0.05466314	     -0.00029786	     -0.19671505	     -0.05837792	      0.88288363	     -0.00021779	     -0.21169749	      0.00000000	     -0.00000000	     13.44957913
      0.34231369	     -0.05469431	     -0.00029995	     -0.19674598	     -0.05836735	      0.88288353	     -0.00021809	     -0.21169338	      0.00000000	     -0.00000000	     13.50307924
      0.34354414	     -0.05472923	     -0.00030184	     -0.19678067	     -0.05835681	      0.88288348	     -0.00021839	     -0.21168961	      0.00000000	     -0.00000000	     13.26103727
      0.34515541	     -0.05477355	     -0.00030429	     -0.19682469	     -0.05834305	      0.88288348	     -0.00021876	     -0.21168527	      0.00000000	      0.00000000	     13.34236625
      0.34636224	     -0.05481011	     -0.00030577	     -0.19686103	     -0.05833278	      0.88288354	     -0.00021902	     -0.21168247	      0.00000000	      0.00000000	     12.94990769
      0.34756907	     -0.05484423	     -0.00030743	     -0.19689494	     -0.05832253	      0.88288363	     -0.00021928	     -0.21168009	      0.00000000	      0.00000000	     13.00588993
      0.34905299	     -0.05489002	     -0.00030922	     -0.19694048	     -0.05830997	      0.88288380	     -0.00021959	     -0.21167772	      0.00000000	      0.00000000	     12.68843668
      0.35038428	     -0.05492786	     -0.00031101	     -0.19697809	     -0.05829874	      0.88288399	     -0.00021985	     -0.21167618	      0.00000000	      0.00000000	     12.85105984
      0.35171556	     -0.05496888	     -0.00031247	     -0.19701890	     -0.05828754	      0.88288422	     -0.00022010	     -0.21167511	      0.00000000	      0.00000000	     12.44038124
      0.35304685	     -0.05500371	     -0.00031413	     -0.19705352	     -0.05827637	      0.88288447	     -0.00022034	     -0.21167451	      0.00000000	      0.00000000	     12.65238209
      0.35437813	     -0.05504148	     -0.00031547	     -0.19709111	     -0.05826524	      0.88288476	     -0.00022057	     -0.21167428	      0.00000000	      0.00000000	     12.19691687
      0.35570942	     -0.05507129	     -0.00031711	     -0.19712072	     -0.05825413	      0.88288507	     -0.00022078	     -0.21167442	      0.00000000	      0.00000000	     12.45331686
      0.35704070	     -0.05510411	     -0.00031837	     -0.19715338	     -0.05824305	      0.88288539	     -0.00022099	     -0.21167479	      0.00000000	      0.00000000	     11.96139115
      0.35837199	     -0.05512709	     -0.00031985	     -0.19717618	     -0.05823200	      0.88288573	     -0.00022119	     -0.21167540	      0.00000000	      0.00000000	     12.25298843
      0.35956439	     -0.05514982	     -0.00032080	     -0.19719878	     -0.05822213	      0.88288604	     -0.00022135	     -0.21167602	      0.00000000	      0.00000000	     11.85001976
      0.36075680	     -0.05516511	     -0.00032206	     -0.19721393	     -0.05821228	      0.88288636	     -0.00022151	     -0.21167670	      0.00000000	      0.00000000	     11.91060259
      0.36220501	     -0.05518457	     -0.00032370	     -0.19723322	     -0.05820034	      0.88288675	     -0.00022169	     -0.21167756	      0.00000000	      0.00000000	     11.67830042
      0.36365323	     -0.05519905	     -0.00032563	     -0.19724753	     -0.05818844	      0.88288715	     -0.00022186	     -0.21167850	      0.00000000	      0.00000000	     11.82115495
      0.36486942	     -0.05521315	     -0.00032698	     -0.19726150	     -0.05817847	      0.88288748	     -0.00022200	     -0.21167932	      0.00000000	      0.00000000	     11.53315661
      0.36608561	     -0.05522046	     -0.00032851	     -0.19726867	     -0.05816852	      0.88288781	     -0.00022212	     -0.21168013	      0.00000000	      0.00000000	     11.60312066
      0.36730181	     -0.05522677	     -0.00033000	     -0.19727485	     -0.05815859	      0.88288814	     -0.00022224	     -0.21168086	      0.00000000	      0.00000000	     11.49593940
      0.36896548	     -0.05522853	     -0.00033234	     -0.19727643	     -0.05814504	      0.88288859	     -0.00022239	     -0.21168168	      0.00000000	      0.00000000	     11.57750755
      0.37020141	     -0.05523053	     -0.00033408	     -0.19727830	     -0.05813501	      0.88288892	     -0.00022249	     -0.21168209	      0.00000000	      0.00000000	     11.40511166
      0.37143734	     -0.05522749	     -0.00033609	     -0.19727512	     -0.05812499	      0.88288924	     -0.00022259	     -0.21168238	      0.00000000	      0.00000000	     11.48118387
      0.37292047	     -0.05522393	     -0.00033846	     -0.19727139	     -0.05811301	      0.88288962	     -0.00022269	     -0.21168249	      0.00000000	      0.00000000	     11.37875609
      0.37423698	     -0.05521376	     -0.00034073	     -0.19726107	     -0.05810240	      0.88288996	     -0.00022278	     -0.21168239	      0.00000000	      0.00000000	     11.51493837
      0.37555350	     -0.05520436	     -0.00034282	     -0.19725153	     -0.05809181	      0.88289028	     -0.00022286	     -0.21168200	      0.00000000	      0.00000000	     11.40524787
      0.37687001	     -0.05518818	     -0.00034512	     -0.19723520	     -0.05808126	      0.88289061	     -0.00022293	     -0.21168135	      0.00000000	      0.00000000	     11.53537192
      0.37818652	     -0.05517398	     -0.00034730	     -0.19722085	     -0.05807073	      0.88289093	     -0.00022299	     -0.21168041	      0.00000000	      0.00000000	     11.44576823
      0.37950303	     -0.05515395	     -0.00034992	     -0.19720067	     -0.05806023	      0.88289125	     -0.00022305	     -0.21167922	      0.00000000	      0.00000000	     11.57828138
      0.38081955	     -0.05513630	     -0.00035279	     -0.19718284	     -0.05804976	      0.88289156	     -0.00022310	     -0.21167778	      0.00000000	      0.00000000	     11.51350772
      0.38213606	     -0.05511369	     -0.00035636	     -0.19716004	     -0.05803932	      0.88289187	     -0.00022315	     -0.21167615	      0.00000000	      0.00000000	     11.65143099
      0.38345257	     -0.05509293	     -0.00036018	     -0.19713908	     -0.05802891	      0.88289219	     -0.00022319	     -0.21167432	      0.00000000	      0.00000000	     11.60612921
      0.38476909	     -0.05506482	     -0.00036453	     -0.19711075	     -0.05801853	      0.88289250	     -0.00022322	     -0.21167229	      0.00000000	      0.00000000	     11.75762785
      0.38608560	     -0.05503542	     -0.00036863	     -0.19708114	     -0.05800819	      0.88289282	     -0.00022326	     -0.21166996	      0.00000000	      0.00000000	     11.72662520
      0.38740211	     -0.05499680	     -0.00037294	     -0.19704230	     -0.05799789	      0.88289314	     -0.00022328	     -0.21166728	      0.00000000	      0.00000000	     11.88945274
      0.38871862	     -0.05495599	     -0.00037693	     -0.19700126	     -0.05798761	      0.88289347	     -0.00022331	     -0.21166415	      0.00000000	      0.00000000	     11.87276323
      0.39003514	     -0.05490522	     -0.00038120	     -0.19695026	     -0.05797738	      0.88289382	     -0.00022333	     -0.21166053	      0.00000000	      0.00000000	     12.05128579
      0.39135165	     -0.05485236	     -0.00038500	     -0.19689717	     -0.05796719	      0.88289417	     -0.00022335	     -0.21165633	      0.00000000	      0.00000000	     12.04185110
      0.39266816	     -0.05478988	     -0.00038907	     -0.19683444	     -0.05795704	      0.88289455	     -0.00022337	     -0.21165156	      0.00000000	      0.00000000	     12.23272423
      0.39398467	     -0.05472580	     -0.00039257	     -0.19677012	     -0.05794693	      0.88289494	     -0.00022339	     -0.21164613	      0.00000000	      0.00000000	     12.23264266
      0.39530119	     -0.05465346	     -0.00039662	     -0.19669750	     -0.05793687	      0.88289536	     -0.00022341	     -0.21164010	      0.00000000	      0.00000000	     12.43809659
      0.39661770	     -0.05458220	     -0.00040013	     -0.19662597	     -0.05792685	      0.88289581	     -0.00022343	     -0.21163346	      0.00000000	      0.00000000	     12.44396647
      0.39793421	     -0.05450406	     -0.00040438	     -0.19654751	     -0.05791689	      0.88289628	     -0.00022345	     -0.21162629	      0.00000000	      0.00000000	     12.66452737
      0.39925073	     -0.05442760	     -0.00040775	     -0.19647075	     -0.05790698	      0.88289679	     -0.00022348	     -0.21161858	      0.00000000	      0.00000000	     12.68051016
      0.40056724	     -0.05434468	     -0.00041198	     -0.19638750	     -0.05789713	      0.88289734	     -0.00022350	     -0.21161042	      0.00000000	      0.00000000	     12.91605317
      0.40188375	     -0.05426577	     -0.00041506	     -0.19630826	     -0.05788734	      0.88289792	     -0.00022353	     -0.21160180	      0.00000000	      0.00000000	     12.93882366
      0.40305282	     -0.05419065	     -0.00041876	     -0.19623281	     -0.05787869	      0.88289848	     -0.00022356	     -0.21159385	      0.00000000	      0.00000000	     13.13456477
      0.40422188	     -0.05411750	     -0.00042170	     -0.19615935	     -0.05787009	      0.88289907	     -0.00022359	     -0.21158561	      0.00000000	      0.00000000	     13.22568645
      0.40564861	     -0.05402458	     -0.00042578	     -0.19606600	     -0.05785967	      0.88289984	     -0.00022364	     -0.21157518	      0.00000000	      0.00000000	     13.42924826
      0.40707533	     -0.05393260	     -0.00042898	     -0.19597361	     -0.05784932	      0.88290066	     -0.00022369	     -0.21156432	      0.00000000	      0.00000000	     13.56300720
      0.40824714	     -0.05385377	     -0.00043258	     -0.19589440	     -0.05784089	      0.88290137	     -0.00022374	     -0.21155513	      0.00000000	      0.00000000	     13.75323050
      0.40941896	     -0.05377765	     -0.00043535	     -0.19581792	     -0.05783251	      0.88290212	     -0.00022380	     -0.21154568	      0.00000000	      0.00000000	     13.88260709
      0.41085845	     -0.05368161	     -0.00043934	     -0.19572140	     -0.05782230	      0.88290310	     -0.00022387	     -0.21153380	      0.00000000	      0.00000000	     14.10252425
      0.41229794	     -0.05358792	     -0.00044225	     -0.19562724	     -0.05781217	      0.88290413	     -0.00022396	     -0.21152162	      0.00000000	      0.00000001	     14.28665324
      0.41340935	     -0.05351213	     -0.00044560	     -0.19555105	     -0.05780442	      0.88290496	     -0.00022403	     -0.21151202	      0.00000000	      0.00000001	     14.46014306
      0.41452077	     -0.05343823	     -0.00044797	     -0.19547677	     -0.05779672	      0.88290583	     -0.00022411	     -0.21150222	      0.00000000	      0.00000001	     14.62255941
      0.41603206	     -0.05333697	     -0.00045179	     -0.19537496	     -0.05778634	      0.88290706	     -0.00022423	     -0.21148858	      0.00000000	      0.00000001	     14.85792344
      0.41754335	     -0.05323781	     -0.00045418	     -0.19527527	     -0.05777607	      0.88290834	     -0.00022437	     -0.21147460	      0.00000000	      0.00000001	     15.11993248
      0.41860348	     -0.05316521	     -0.00045693	     -0.19520226	     -0.05776893	      0.88290927	     -0.00022447	     -0.21146457	      0.00000000	      0.00000001	     15.25718938
      0.41966361	     -0.05309439	     -0.00045845	     -0.19513106	     -0.05776184	      0.88291023	     -0.00022459	     -0.21145434	      0.00000000	      0.00000001	     15.42827894
      0.42126815	     -0.05298683	     -0.00046125	     -0.19502290	     -0.05775123	      0.88291172	     -0.00022477	     -0.21143848	      0.00000000	      0.00000001	     15.68176991
      0.42259602	     -0.05289926	     -0.00046271	     -0.19493484	     -0.05774254	      0.88291299	     -0.00022494	     -0.21142503	      0.00000000	      0.00000001	     15.91553439
      0.42392390	     -0.05281066	     -0.00046519	     -0.19484571	     -0.05773394	      0.88291429	     -0.00022512	     -0.21141129	      0.00000000	      0.00000001	     16.10524791
      0.42525178	     -0.05272409	     -0.00046611	     -0.19475863	     -0.05772543	      0.88291561	     -0.00022532	     -0.21139724	      0.00000000	      0.00000001	     16.37313548
      0.42657966	     -0.05263417	     -0.00046891	     -0.19466816	     -0.05771702	      0.88291696	     -0.00022553	     -0.21138290	      0.00000000	      0.00000001	     16.54020304
      0.42769248	     -0.05255961	     -0.00046914	     -0.19459318	     -0.05771004	      0.88291811	     -0.00022572	     -0.21137059	      0.00000000	      0.00000001	     16.77253948
      0.42880531	     -0.05248194	     -0.00047058	     -0.19451506	     -0.05770312	      0.88291926	     -0.00022592	     -0.21135799	      0.00000000	      0.00000001	     16.93951329
      0.43025573	     -0.05237992	     -0.00047110	     -0.19441246	     -0.05769421	      0.88292078	     -0.00022619	     -0.21134109	      0.00000000	      0.00000001	     17.21658552
      0.43170616	     -0.05227633	     -0.00047293	     -0.19430824	     -0.05768542	      0.88292232	     -0.00022649	     -0.21132364	      0.00000000	      0.00000001	     17.40970990
      0.43280799	     -0.05219942	     -0.00047267	     -0.19423089	     -0.05767882	      0.88292349	     -0.00022673	     -0.21131003	      0.00000000	      0.00000001	     17.64965804
      0.43390983	     -0.05212101	     -0.00047366	     -0.19415200	     -0.05767228	      0.88292467	     -0.00022698	     -0.21129615	      0.00000000	      0.00000001	     17.80650886
      0.43539860	     -0.05201530	     -0.00047392	     -0.19404565	     -0.05766357	      0.88292626	     -0.00022734	     -0.21127694	      0.00000000	      0.00000001	     18.08878362
      0.43688737	     -0.05190798	     -0.00047553	     -0.19393763	     -0.05765498	      0.88292785	     -0.00022772	     -0.21125721	     -0.00000000	      0.00000001	     18.26169069
      0.43792458	     -0.05183476	     -0.00047465	     -0.19386397	     -0.05764908	      0.88292896	     -0.00022799	     -0.21124317	     -0.00000000	      0.00000001	     18.49511875
      0.43896178	     -0.05176132	     -0.00047513	     -0.19379006	     -0.05764324	      0.88293006	     -0.00022828	     -0.21122891	     -0.00000000	      0.00000001	     18.63523223
      0.44056123	     -0.05165119	     -0.00047500	     -0.19367918	     -0.05763436	      0.88293176	     -0.00022875	     -0.21120656	     -0.00000000	      0.00000001	     18.89850592
      0.44187484	     -0.05156286	     -0.00047562	     -0.19359021	     -0.05762719	      0.88293314	     -0.00022915	     -0.21118796	     -0.00000000	      0.00000001	     19.04305405
      0.44318844	     -0.05147773	     -0.00047488	     -0.19350446	     -0.05762013	      0.88293452	     -0.00022957	     -0.21116918	     -0.00000000	      0.00000001	     19.29434196
      0.44450205	     -0.05139265	     -0.00047577	     -0.19341870	     -0.05761318	      0.88293588	     -0.00023001	     -0.21115027	     -0.00000000	      0.00000001	     19.39949522
      0.44567385	     -0.05131922	     -0.00047435	     -0.19334472	     -0.05760708	      0.88293709	     -0.00023041	     -0.21113328	     -0.00000000	      0.00000001	     19.62890125
      0.44684564	     -0.05124651	     -0.00047445	     -0.19327141	     -0.05760106	      0.88293828	     -0.00023083	     -0.21111622	     -0.00000000	      0.00000001	     19.72803897
      0.44801744	     -0.05117641	     -0.00047331	     -0.19320072	     -0.05759514	      0.88293946	     -0.00023127	     -0.21109910	     -0.00000000	      0.00000001	     19.90438112
      0.44951280	     -0.05108946	     -0.00047293	     -0.19311299	     -0.05758771	      0.88294093	     -0.00023184	     -0.21107723	     -0.00000000	      0.00000001	     20.03991086
      0.45069673	     -0.05102371	     -0.00047078	     -0.19304666	     -0.05758194	      0.88294209	     -0.00023232	     -0.21105993	     -0.00000000	      0.00000001	     20.23112948
      0.45188066	     -0.05095934	     -0.00046995	     -0.19298167	     -0.05757626	      0.88294322	     -0.00023280	     -0.21104267	     -0.00000000	      0.00000001	     20.31424646
      0.45306458	     -0.05089800	     -0.00046779	     -0.19291973	     -0.05757068	      0.88294433	     -0.00023331	     -0.21102547	     -0.00000000	      0.00000001	     20.46014961
      0.45455466	     -0.05082470	     -0.00046629	     -0.19284563	     -0.05756379	      0.88294569	     -0.00023396	     -0.21100398	     -0.00000000	      0.00000001	     20.56395444
      0.45571584	     -0.05077214	     -0.00046348	     -0.19279249	     -0.05755853	      0.88294673	     -0.00023449	     -0.21098740	     -0.00000000	      0.00000001	     20.71248380
      0.45687702	     -0.05072268	     -0.00046217	     -0.19274240	     -0.05755337	      0.88294774	     -0.00023503	     -0.21097103	     -0.00000000	      0.00000001	     20.77477635
      0.45803820	     -0.05067727	     -0.00045984	     -0.19269638	     -0.05754830	      0.88294873	     -0.00023559	     -0.21095489	     -0.00000000	      0.00000001	     20.88396320
      0.45959311	     -0.05062086	     -0.00045785	     -0.19263912	     -0.05754166	      0.88295001	     -0.00023636	     -0.21093371	     -0.00000000	      0.00000001	     20.97721058
      0.46074298	     -0.05058275	     -0.00045481	     -0.19260042	     -0.05753686	      0.88295092	     -0.00023694	     -0.21091837	     -0.00000000	      0.00000001	     21.09607414
      0.46189285	     -0.05054652	     -0.00045319	     -0.19256356	     -0.05753216	      0.88295179	     -0.00023754	     -0.21090330	     -0.00000000	      0.00000001	     21.15334601
      0.46330395	     -0.05050584	     -0.00044970	     -0.19252213	     -0.05752652	      0.88295283	     -0.00023829	     -0.21088518	     -0.00000000	      0.00000000	     21.27122988
      0.46455522	     -0.05047189	     -0.00044784	     -0.19248748	     -0.05752163	      0.88295370	     -0.00023898	     -0.21086945	     -0.00000000	      0.00000000	     21.31110647
      0.46580649	     -0.05044081	     -0.00044355	     -0.19245578	     -0.05751686	      0.88295453	     -0.00023969	     -0.21085403	     -0.00000000	      0.00000000	     21.39977902
      0.46705776	     -0.05041135	     -0.00044090	     -0.19242564	     -0.05751220	      0.88295532	     -0.00024041	     -0.21083891	     -0.00000000	      0.00000000	     21.42683062
      0.46830903	     -0.05038560	     -0.00043582	     -0.19239927	     -0.05750766	      0.88295607	     -0.00024115	     -0.21082409	     -0.00000000	      0.00000000	     21.49909900
      0.46956030	     -0.05036290	     -0.00043289	     -0.19237591	     -0.05750322	      0.88295677	     -0.00024191	     -0.21080960	     -0.00000000	      0.00000000	     21.51770413
      0.47081156	     -0.05034471	     -0.00042754	     -0.19235710	     -0.05749890	      0.88295742	     -0.00024268	     -0.21079547	     -0.00000000	      0.00000000	     21.57567211
      0.47206283	     -0.05033023	     -0.00042475	     -0.19234195	     -0.05749469	      0.88295803	     -0.00024347	     -0.21078175	     -0.00000000	      0.00000000	     21.58935829
      0.47331410	     -0.05032047	     -0.00041941	     -0.19233158	     -0.05749059	      0.88295858	     -0.00024428	     -0.21076845	     -0.00000000	      0.00000000	     21.63450767
      0.47456537	     -0.05031349	     -0.00041685	     -0.19232391	     -0.05748661	      0.88295908	     -0.00024510	     -0.21075561	     -0.00000000	      0.00000000	     21.64974887
      0.47581664	     -0.05031052	     -0.00041145	     -0.19232034	     -0.05748273	      0.88295954	     -0.00024595	     -0.21074320	     -0.00000000	      0.00000000	     21.68272250
      0.47706791	     -0.05030999	     -0.00040907	     -0.19231913	     -0.05747896	      0.88295994	     -0.00024681	     -0.21073125	     -0.00000000	      0.00000000	     21.69597811
      0.47831918	     -0.05031301	     -0.00040355	     -0.19232156	     -0.05747530	      0.88296028	     -0.00024768	     -0.21071973	     -0.00000000	      0.00000000	     21.71541546
      0.47957045	     -0.05031788	     -0.00040119	     -0.19232575	     -0.05747175	      0.88296058	     -0.00024858	     -0.21070864	     -0.00000000	      0.00000000	     21.72988429
      0.48069176	     -0.05032490	     -0.00039621	     -0.19233224	     -0.05746866	      0.88296079	     -0.00024939	     -0.21069904	     -0.00000000	      0.00000000	     21.72418158
      0.48181308	     -0.05033332	     -0.00039310	     -0.19234010	     -0.05746566	      0.88296097	     -0.00025022	     -0.21068976	     -0.00000000	      0.00000000	     21.72966784
      0.48318367	     -0.05034619	     -0.00038787	     -0.19235232	     -0.05746210	      0.88296112	     -0.00025126	     -0.21067882	     -0.00000000	      0.00000000	     21.73074244
      0.48455426	     -0.05036104	     -0.00038430	     -0.19236649	     -0.05745867	      0.88296121	     -0.00025231	     -0.21066831	     -0.00000000	      0.00000000	     21.74973010
      0.48570252	     -0.05037568	     -0.00037923	     -0.19238061	     -0.05745589	      0.88296123	     -0.00025321	     -0.21065982	     -0.00000000	      0.00000000	     21.72880068
      0.48685078	     -0.05039155	     -0.00037597	     -0.19239592	     -0.05745319	      0.88296121	     -0.00025412	     -0.21065161	     -0.00000000	     -0.00000000	     21.73137372
      0.48799904	     -0.05040907	     -0.00037162	     -0.19241292	     -0.05745058	      0.88296115	     -0.00025505	     -0.21064366	     -0.00000000	     -0.00000000	     21.71823117
      0.48956949	     -0.05043489	     -0.00036690	     -0.19243800	     -0.05744715	      0.88296099	     -0.00025634	     -0.21063319	     -0.00000000	     -0.00000000	     21.72713268
      0.49073641	     -0.05045577	     -0.00036182	     -0.19245839	     -0.05744470	      0.88296082	     -0.00025732	     -0.21062570	     -0.00000000	     -0.00000000	     21.69191613
      0.49190333	     -0.05047755	     -0.00035830	     -0.19247964	     -0.05744234	      0.88296061	     -0.00025831	     -0.21061844	     -0.00000000	     -0.00000000	     21.69102640
      0.49330490	     -0.05050547	     -0.00035251	     -0.19250696	     -0.05743961	      0.88296030	     -0.00025952	     -0.21061001	     -0.00000000	     -0.00000000	     21.65744679
      0.49455173	     -0.05053142	     -0.00034906	     -0.19253236	     -0.05743728	      0.88295997	     -0.00026062	     -0.21060276	     -0.00000000	     -0.00000000	     21.66719113
      0.49579857	     -0.05055892	     -0.00034351	     -0.19255936	     -0.05743505	      0.88295960	     -0.00026173	     -0.21059575	     -0.00000000	     -0.00000000	     21.61678998
      0.49704540	     -0.05058735	     -0.00033978	     -0.19258726	     -0.05743290	      0.88295919	     -0.00026285	     -0.21058896	     -0.00000000	     -0.00000000	     21.62483596
      0.49829224	     -0.05061732	     -0.00033404	     -0.19261675	     -0.05743085	      0.88295873	     -0.00026399	     -0.21058238	     -0.00000000	     -0.00000000	     21.56483643
      0.49953907	     -0.05064815	     -0.00033029	     -0.19264706	     -0.05742889	      0.88295823	     -0.00026515	     -0.21057601	     -0.00000000	     -0.00000000	     21.57260882
      0.50078591	     -0.05068019	     -0.00032460	     -0.19267864	     -0.05742701	      0.88295770	     -0.00026632	     -0.21056983	     -0.00000000	     -0.00000000	     21.50566718
      0.50203274	     -0.05071321	     -0.00032099	     -0.19271115	     -0.05742522	      0.88295712	     -0.00026751	     -0.21056385	     -0.00000000	     -0.00000000	     21.51151837
      0.50327958	     -0.05074738	     -0.00031553	     -0.19274487	     -0.05742352	      0.88295651	     -0.00026872	     -0.21055805	     -0.00000000	     -0.00000000	     21.43724639
      0.50452641	     -0.05078228	     -0.00031194	     -0.19277929	     -0.05742190	      0.88295586	     -0.00026994	     -0.21055242	     -0.00000000	     -0.00000000	     21.44172586
      0.50577325	     -0.05081822	     -0.00030662	     -0.19281479	     -0.05742036	      0.88295518	     -0.00027117	     -0.21054696	     -0.00000000	     -0.00000000	     21.36228706
      0.50702008	     -0.05085472	     -0.00030307	     -0.19285082	     -0.05741890	      0.88295447	     -0.00027242	     -0.21054165	     -0.00000000	     -0.00000000	     21.36483158
      0.50826692	     -0.05089197	     -0.00029787	     -0.19288766	     -0.05741752	      0.88295373	     -0.00027369	     -0.21053649	     -0.00000000	     -0.00000000	     21.28020232
      0.50951375	     -0.05092968	     -0.00029431	     -0.19292491	     -0.05741621	      0.88295297	     -0.00027497	     -0.21053147	     -0.00000000	     -0.00000000	     21.27843934
      0.51076059	     -0.05096824	     -0.00028922	     -0.19296307	     -0.05741498	      0.88295217	     -0.00027626	     -0.21052659	     -0.00000000	     -0.00000000	     21.18829969
      0.51200742	     -0.05100755	     -0.00028570	     -0.19300194	     -0.05741383	      0.88295135	     -0.00027757	     -0.21052183	     -0.00000000	     -0.00000000	     21.18126620
      0.51325426	     -0.05104796	     -0.00028085	     -0.19304196	     -0.05741275	      0.88295050	     -0.00027889	     -0.21051720	     -0.00000000	     -0.00000000	     21.08678694
      0.51450109	     -0.05108896	     -0.00027728	     -0.19308254	     -0.05741174	      0.88294964	     -0.00028022	     -0.21051272	     -0.00000000	     -0.00000000	     21.07350862
      0.51574793	     -0.05113068	     -0.00027261	     -0.19312388	     -0.05741080	      0.88294875	     -0.00028157	     -0.21050839	     -0.00000000	     -0.00000000	     20.97540964
      0.51699476	     -0.05117357	     -0.00026930	     -0.19316637	     -0.05740992	      0.88294783	     -0.00028293	     -0.21050422	     -0.00000000	     -0.00000001	     20.95005748
      0.51824160	     -0.05121741	     -0.00026491	     -0.19320984	     -0.05740912	      0.88294690	     -0.00028431	     -0.21050021	     -0.00000000	     -0.00000001	     20.85009981
      0.51975644	     -0.05127179	     -0.00026148	     -0.19326374	     -0.05740822	      0.88294575	     -0.00028599	     -0.21049555	     -0.00000001	     -0.00000001	     20.86111699
      0.52086097	     -0.05131241	     -0.00025707	     -0.19330406	     -0.05740763	      0.88294489	     -0.00028723	     -0.21049230	     -0.00000001	     -0.00000001	     20.70741599
      0.52196549	     -0.05135371	     -0.00025439	     -0.19334503	     -0.05740709	      0.88294401	     -0.00028848	     -0.21048917	     -0.00000001	     -0.00000001	     20.67922292
      0.52346113	     -0.05141060	     -0.00024966	     -0.19340152	     -0.05740642	      0.88294281	     -0.00029019	     -0.21048511	     -0.00000001	     -0.00000001	     20.55587037
      0.52479779	     -0.05146213	     -0.00024696	     -0.19345266	     -0.05740590	      0.88294171	     -0.00029174	     -0.21048166	     -0.00000001	     -0.00000001	     20.55609180
      0.52613445	     -0.05151458	     -0.00024200	     -0.19350480	     -0.05740544	      0.88294060	     -0.00029329	     -0.21047835	     -0.00000001	     -0.00000001	     20.37185239
      0.52728660	     -0.05156043	     -0.00024028	     -0.19355031	     -0.05740510	      0.88293962	     -0.00029464	     -0.21047563	     -0.00000001	     -0.00000001	     20.39289741
      0.52843875	     -0.05160687	     -0.00023670	     -0.19359648	     -0.05740480	      0.88293864	     -0.00029600	     -0.21047301	     -0.00000001	     -0.00000001	     20.26311396
      0.52983481	     -0.05166389	     -0.00023399	     -0.19365313	     -0.05740450	      0.88293743	     -0.00029766	     -0.21046999	     -0.00000001	     -0.00000001	     20.23249860
      0.53123087	     -0.05172189	     -0.00022951	     -0.19371083	     -0.05740425	      0.88293620	     -0.00029933	     -0.21046713	     -0.00000001	     -0.00000001	     20.04334271
      0.53237965	     -0.05177012	     -0.00022819	     -0.19375877	     -0.05740410	      0.88293517	     -0.00030071	     -0.21046490	     -0.00000001	     -0.00000001	     20.06546364
      0.53352843	     -0.05181882	     -0.00022499	     -0.19380722	     -0.05740398	      0.88293413	     -0.00030211	     -0.21046277	     -0.00000001	     -0.00000001	     19.93061852
      0.53494961	     -0.05187966	     -0.00022255	     -0.19386773	     -0.05740389	      0.88293283	     -0.00030384	     -0.21046029	     -0.00000001	     -0.00000001	     19.89396575
      0.53637079	     -0.05194119	     -0.00021829	     -0.19392900	     -0.05740385	      0.88293151	     -0.00030558	     -0.21045796	     -0.00000001	     -0.00000001	     19.68505715
      0.53749280	     -0.05198977	     -0.00021740	     -0.19397731	     -0.05740386	      0.88293045	     -0.00030697	     -0.21045623	     -0.00000001	     -0.00000001	     19.71520445
      0.53861482	     -0.05203867	     -0.00021492	     -0.19402599	     -0.05740390	      0.88292939	     -0.00030836	     -0.21045461	     -0.00000001	     -0.00000001	     19.58425762
      0.54008488	     -0.05210331	     -0.00021312	     -0.19409032	     -0.05740399	      0.88292797	     -0.00031019	     -0.21045264	     -0.00000001	     -0.00000001	     19.54074715
      0.54155494	     -0.05216831	     -0.00020959	     -0.19415507	     -0.05740413	      0.88292654	     -0.00031203	     -0.21045085	     -0.00000001	     -0.00000001	     19.32114424
      0.54264492	     -0.05221652	     -0.00020938	     -0.19420304	     -0.05740427	      0.88292546	     -0.00031340	     -0.21044963	     -0.00000001	     -0.00000001	     19.36273046
      0.54373489	     -0.05226462	     -0.00020751	     -0.19425096	     -0.05740443	      0.88292438	     -0.00031477	     -0.21044848	     -0.00000001	     -0.00000001	     19.24479085
      0.54527322	     -0.05233230	     -0.00020612	     -0.19431836	     -0.05740469	      0.88292283	     -0.00031672	     -0.21044697	     -0.00000001	     -0.00000001	     19.19439770
      0.54659968	     -0.05239038	     -0.00020386	     -0.19437623	     -0.05740495	      0.88292147	     -0.00031840	     -0.21044577	     -0.00000001	     -0.00000001	     19.02795494
      0.54792614	     -0.05244834	     -0.00020358	     -0.19443395	     -0.05740525	      0.88292010	     -0.00032009	     -0.21044463	     -0.00000001	     -0.00000001	     19.05181716
      0.54925259	     -0.05250630	     -0.00020117	     -0.19449174	     -0.05740556	      0.88291872	     -0.00032179	     -0.21044357	     -0.00000001	     -0.00000001	     18.83508558
      0.55057905	     -0.05256419	     -0.00020181	     -0.19454938	     -0.05740591	      0.88291732	     -0.00032349	     -0.21044259	     -0.00000001	     -0.00000001	     18.92997051
      0.55172477	     -0.05261401	     -0.00019978	     -0.19459906	     -0.05740622	      0.88291610	     -0.00032496	     -0.21044178	     -0.00000001	     -0.00000001	     18.70652192
      0.55287049	     -0.05266363	     -0.00019982	     -0.19464851	     -0.05740656	      0.88291487	     -0.00032643	     -0.21044103	     -0.00000001	     -0.00000001	     18.70362833
      0.55430318	     -0.05272522	     -0.00019865	     -0.19470992	     -0.05740699	      0.88291332	     -0.00032827	     -0.21044013	     -0.00000001	     -0.00000001	     18.55676149
      0.55573588	     -0.05278616	     -0.00019949	     -0.19477063	     -0.05740745	      0.88291175	     -0.00033012	     -0.21043928	     -0.00000001	     -0.00000001	     18.61832503
      0.55689494	     -0.05283507	     -0.00019816	     -0.19481942	     -0.05740783	      0.88291047	     -0.00033161	     -0.21043862	     -0.00000001	     -0.00000001	     18.41217303
      0.55805401	     -0.05288365	     -0.00019881	     -0.19486784	     -0.05740823	      0.88290918	     -0.00033310	     -0.21043797	     -0.00000001	     -0.00000001	     18.41670588
      0.55950351	     -0.05294369	     -0.00019847	     -0.19492773	     -0.05740873	      0.88290756	     -0.00033497	     -0.21043719	     -0.00000001	     -0.00000001	     18.27246885
      0.56095301	     -0.05300281	     -0.00020042	     -0.19498664	     -0.05740925	      0.88290593	     -0.00033683	     -0.21043641	     -0.00000001	     -0.00000001	     18.37345833
      0.56207366	     -0.05304760	     -0.00019984	     -0.19503133	     -0.05740966	      0.88290465	     -0.00033827	     -0.21043582	     -0.00000001	     -0.00000001	     18.15977237
      0.56319432	     -0.05309141	     -0.00020121	     -0.19507499	     -0.05741008	      0.88290338	     -0.00033970	     -0.21043522	     -0.00000001	     -0.00000001	     18.17310745
      0.56470603	     -0.05314869	     -0.00020221	     -0.19513211	     -0.05741064	      0.88290164	     -0.00034163	     -0.21043438	     -0.00000001	     -0.00000001	     18.05302665
      0.56621773	     -0.05320367	     -0.00020545	     -0.19518687	     -0.05741121	      0.88289990	     -0.00034354	     -0.21043351	     -0.00000001	     -0.00000001	     18.20780332
      0.56729993	     -0.05324131	     -0.00020567	     -0.19522443	     -0.05741163	      0.88289865	     -0.00034491	     -0.21043285	     -0.00000001	     -0.00000001	     17.97850567
      0.56838213	     -0.05327764	     -0.00020778	     -0.19526063	     -0.05741204	      0.88289740	     -0.00034627	     -0.21043218	     -0.00000001	     -0.00000001	     18.00584781
      0.56997716	     -0.05332851	     -0.00021027	     -0.19531133	     -0.05741265	      0.88289554	     -0.00034826	     -0.21043114	     -0.00000001	     -0.00000001	     17.91111769
      0.57132253	     -0.05336859	     -0.00021375	     -0.19535123	     -0.05741317	      0.88289398	     -0.00034993	     -0.21043023	     -0.00000001	     -0.00000001	     18.01394980
      0.57266791	     -0.05340583	     -0.00021571	     -0.19538835	     -0.05741368	      0.88289242	     -0.00035158	     -0.21042929	     -0.00000001	     -0.00000001	     17.83744761
      0.57401329	     -0.05344035	     -0.00022014	     -0.19542267	     -0.05741419	      0.88289085	     -0.00035321	     -0.21042830	     -0.00000001	     -0.00000001	     18.05683496
      0.57535867	     -0.05347202	     -0.00022185	     -0.19545423	     -0.05741470	      0.88288930	     -0.00035483	     -0.21042730	     -0.00000001	     -0.00000001	     17.75697489
      0.57649357	     -0.05349666	     -0.00022618	     -0.19547870	     -0.05741513	      0.88288798	     -0.00035618	     -0.21042643	     -0.00000001	     -0.00000001	     17.99242039
      0.57762847	     -0.05351934	     -0.00022879	     -0.19550126	     -0.05741556	      0.88288668	     -0.00035752	     -0.21042556	     -0.00000001	     -0.00000001	     17.88545585
      0.57910000	     -0.05354591	     -0.00023364	     -0.19552763	     -0.05741610	      0.88288499	     -0.00035923	     -0.21042445	     -0.00000001	     -0.00000001	     18.00038031
      0.58057152	     -0.05356922	     -0.00023694	     -0.19555079	     -0.05741664	      0.88288332	     -0.00036091	     -0.21042335	     -0.00000001	     -0.00000001	     17.77045709
      0.58171152	     -0.05358496	     -0.00024174	     -0.19556636	     -0.05741706	      0.88288203	     -0.00036220	     -0.21042254	     -0.00000001	     -0.00000001	     18.01646905
      0.58285152	     -0.05359861	     -0.00024490	     -0.19557988	     -0.05741747	      0.88288075	     -0.00036347	     -0.21042174	     -0.00000001	     -0.00000001	     17.91192144
      0.58434916	     -0.05361347	     -0.00025038	     -0.19559453	     -0.05741800	      0.88287909	     -0.00036510	     -0.21042074	     -0.00000001	     -0.00000001	     18.04242714
      0.58584680	     -0.05362499	     -0.00025403	     -0.19560590	     -0.05741853	      0.88287744	     -0.00036670	     -0.21041980	     -0.00000001	     -0.00000001	     17.76539809
      0.58693251	     -0.05363141	     -0.00025903	     -0.19561213	     -0.05741891	      0.88287626	     -0.00036784	     -0.21041917	     -0.00000001	     -0.00000001	     18.03470500
      0.58801821	     -0.05363622	     -0.00026236	     -0.19561682	     -0.05741929	      0.88287510	     -0.00036896	     -0.21041857	     -0.00000001	     -0.00000001	     17.95346509
      0.58960611	     -0.05364074	     -0.00026831	     -0.19562110	     -0.05741983	      0.88287341	     -0.00037056	     -0.21041777	     -0.00000001	     -0.00000001	     18.05379553
      0.59095005	     -0.05364226	     -0.00027229	     -0.19562246	     -0.05742028	      0.88287201	     -0.00037188	     -0.21041719	     -0.00000001	     -0.00000001	     17.90327805
      0.59229398	     -0.05364193	     -0.00027802	     -0.19562192	     -0.05742073	      0.88287064	     -0.00037317	     -0.21041670	     -0.00000001	     -0.00000001	     18.12498144
      0.59363792	     -0.05363985	     -0.00028155	     -0.19561969	     -0.05742118	      0.88286928	     -0.00037442	     -0.21041630	     -0.00000001	     -0.00000001	     17.87207555
      0.59484663	     -0.05363654	     -0.00028707	     -0.19561618	     -0.05742158	      0.88286809	     -0.00037552	     -0.21041603	     -0.00000001	     -0.00000001	     18.13002101
      0.59605535	     -0.05363195	     -0.00029063	     -0.19561144	     -0.05742197	      0.88286691	     -0.00037659	     -0.21041585	     -0.00000001	     -0.00000001	     17.97857081
      0.59726406	     -0.05362625	     -0.00029551	     -0.19560555	     -0.05742236	      0.88286576	     -0.00037763	     -0.21041576	     -0.00000001	     -0.00000001	     18.10087683
      0.59879218	     -0.05361739	     -0.00030025	     -0.19559649	     -0.05742286	      0.88286434	     -0.00037890	     -0.21041578	     -0.00000001	     -0.00000001	     17.97198460
      0.60001753	     -0.05360896	     -0.00030572	     -0.19558785	     -0.05742325	      0.88286322	     -0.00037989	     -0.21041589	     -0.00000001	     -0.00000001	     18.19786612
      0.60124287	     -0.05359935	     -0.00030943	     -0.19557808	     -0.05742364	      0.88286213	     -0.00038084	     -0.21041609	     -0.00000001	     -0.00000001	     18.07604156
      0.60246822	     -0.05358868	     -0.00031441	     -0.19556720	     -0.05742404	      0.88286106	     -0.00038176	     -0.21041638	     -0.00000001	     -0.00000001	     18.21004237
      0.60398542	     -0.05357422	     -0.00031904	     -0.19555254	     -0.05742452	      0.88285977	     -0.00038286	     -0.21041685	     -0.00000001	     -0.00000001	     18.09250803
      0.60518878	     -0.05356192	     -0.00032445	     -0.19554002	     -0.05742491	      0.88285878	     -0.00038369	     -0.21041733	     -0.00000001	     -0.00000001	     18.32005515
      0.60639213	     -0.05354878	     -0.00032814	     -0.19552671	     -0.05742530	      0.88285781	     -0.00038450	     -0.21041788	     -0.00000001	     -0.00000001	     18.23122264
      0.60759549	     -0.05353512	     -0.00033298	     -0.19551285	     -0.05742569	      0.88285687	     -0.00038527	     -0.21041853	     -0.00000001	     -0.00000001	     18.35370969
      0.60917565	     -0.05351828	     -0.00033809	     -0.19549577	     -0.05742620	      0.88285567	     -0.00038622	     -0.21041955	     -0.00000001	     -0.00000001	     18.27279392
      0.61036723	     -0.05350839	     -0.00034372	     -0.19548565	     -0.05742659	      0.88285480	     -0.00038691	     -0.21042052	     -0.00000001	     -0.00000000	     18.48676994
      0.61155881	     -0.05350191	     -0.00034783	     -0.19547898	     -0.05742699	      0.88285395	     -0.00038756	     -0.21042177	     -0.00000001	     -0.00000000	     18.41383723
      0.61300248	     -0.05349894	     -0.00035428	     -0.19547573	     -0.05742747	      0.88285295	     -0.00038830	     -0.21042378	     -0.00000001	     -0.00000000	     18.58911623
      0.61429368	     -0.05350111	     -0.00035820	     -0.19547771	     -0.05742791	      0.88285209	     -0.00038892	     -0.21042614	     -0.00000001	     -0.00000000	     18.44967718
      0.61558489	     -0.05350795	     -0.00036403	     -0.19548430	     -0.05742836	      0.88285125	     -0.00038950	     -0.21042913	     -0.00000001	     -0.00000000	     18.67501018
      0.61687609	     -0.05351903	     -0.00036747	     -0.19549519	     -0.05742881	      0.88285044	     -0.00039004	     -0.21043282	     -0.00000001	     -0.00000000	     18.51826639
      0.61816729	     -0.05353436	     -0.00037298	     -0.19551028	     -0.05742926	      0.88284965	     -0.00039053	     -0.21043725	     -0.00000001	     -0.00000000	     18.76520610
      0.61945849	     -0.05355424	     -0.00037585	     -0.19553000	     -0.05742972	      0.88284888	     -0.00039098	     -0.21044249	     -0.00000001	     -0.00000000	     18.57454073
      0.62074969	     -0.05357782	     -0.00038090	     -0.19555336	     -0.05743018	      0.88284812	     -0.00039139	     -0.21044858	     -0.00000001	     -0.00000000	     18.84194306
      0.62204089	     -0.05360418	     -0.00038296	     -0.19557960	     -0.05743065	      0.88284738	     -0.00039175	     -0.21045553	     -0.00000001	     -0.00000000	     18.61380390
      0.62333210	     -0.05363294	     -0.00038743	     -0.19560818	     -0.05743112	      0.88284664	     -0.00039207	     -0.21046332	     -0.00000001	     -0.00000000	     18.90338688
      0.62462330	     -0.05366389	     -0.00038881	     -0.19563903	     -0.05743159	      0.88284591	     -0.00039234	     -0.21047195	     -0.00000001	     -0.00000000	     18.63287801
      0.62591450	     -0.05369744	     -0.00039300	     -0.19567243	     -0.05743207	      0.88284519	     -0.00039257	     -0.21048141	     -0.00000001	     -0.00000000	     18.93603038
      0.62720570	     -0.05373361	     -0.00039400	     -0.19570852	     -0.05743254	      0.88284446	     -0.00039275	     -0.21049171	     -0.00000001	     -0.00000000	     18.61837163
      0.62849690	     -0.05377249	     -0.00039800	     -0.19574727	     -0.05743302	      0.88284372	     -0.00039288	     -0.21050286	     -0.00000001	     -0.00000000	     18.92250072
      0.62978811	     -0.05381364	     -0.00039858	     -0.19578839	     -0.05743350	      0.88284298	     -0.00039297	     -0.21051484	     -0.00000001	     -0.00000000	     18.56010249
      0.63107931	     -0.05385687	     -0.00040231	     -0.19583150	     -0.05743397	      0.88284222	     -0.00039302	     -0.21052766	     -0.00000001	     -0.00000000	     18.85911287
      0.63237051	     -0.05390196	     -0.00040252	     -0.19587659	     -0.05743444	      0.88284145	     -0.00039302	     -0.21054129	     -0.00000001	     -0.00000000	     18.46482393
      0.63366171	     -0.05394933	     -0.00040605	     -0.19592386	     -0.05743491	      0.88284065	     -0.00039297	     -0.21055573	     -0.00000001	     -0.00000000	     18.74798236
      0.63495291	     -0.05399889	     -0.00040601	     -0.19597345	     -0.05743537	      0.88283984	     -0.00039288	     -0.21057096	     -0.00000001	     -0.00000000	     18.33111051
      0.63624411	     -0.05405066	     -0.00040930	     -0.19602516	     -0.05743583	      0.88283900	     -0.00039274	     -0.21058697	     -0.00000001	     -0.00000000	     18.59120785
      0.63753532	     -0.05410424	     -0.00040897	     -0.19607879	     -0.05743628	      0.88283814	     -0.00039256	     -0.21060375	     -0.00000001	     -0.00000000	     18.16894652
      0.63882652	     -0.05415918	     -0.00041202	     -0.19613370	     -0.05743672	      0.88283725	     -0.00039233	     -0.21062126	     -0.00000001	     -0.00000000	     18.40706964
      0.64011772	     -0.05421509	     -0.00041158	     -0.19618969	     -0.05743716	      0.88283633	     -0.00039205	     -0.21063947	     -0.00000001	     -0.00000000	     17.99601023
      0.64140892	     -0.05427241	     -0.00041452	     -0.19624700	     -0.05743759	      0.88283538	     -0.00039173	     -0.21065834	     -0.00000001	     -0.00000001	     18.20097510
      0.64270012	     -0.05433136	     -0.00041404	     -0.19630605	     -0.05743800	      0.88283439	     -0.00039137	     -0.21067784	     -0.00000001	     -0.00000001	     17.80365377
      0.64399132	     -0.05439198	     -0.00041674	     -0.19636669	     -0.05743841	      0.88283338	     -0.00039096	     -0.21069796	     -0.00000001	     -0.00000001	     17.97071972
      0.64528253	     -0.05445372	     -0.00041621	     -0.19642856	     -0.05743880	      0.88283233	     -0.00039051	     -0.21071867	     -0.00000001	     -0.00000001	     17.60314986
      0.64657373	     -0.05451680	     -0.00041877	     -0.19649169	     -0.05743918	      0.88283126	     -0.00039002	     -0.21073994	     -0.00000001	     -0.00000001	     17.73824041
      0.64786493	     -0.05458050	     -0.00041861	     -0.19655552	     -0.05743955	      0.88283015	     -0.00038948	     -0.21076176	     -0.00000001	     -0.00000001	     17.40531958
      0.64915613	     -0.05464533	     -0.00042162	     -0.19662041	     -0.05743990	      0.88282901	     -0.00038890	     -0.21078413	     -0.00000001	     -0.00000001	     17.49950572
      0.65044733	     -0.05471185	     -0.00042208	     -0.19668709	     -0.05744023	      0.88282784	     -0.00038828	     -0.21080705	     -0.00000001	     -0.00000001	     17.19980728
      0.65173853	     -0.05477941	     -0.00042476	     -0.19675474	     -0.05744055	      0.88282664	     -0.00038762	     -0.21083050	     -0.00000001	     -0.00000001	     17.25886371
      0.65302974	     -0.05484760	     -0.00042487	     -0.19682310	     -0.05744085	      0.88282542	     -0.00038691	     -0.21085443	     -0.00000001	     -0.00000001	     16.99056259
      0.65432094	     -0.05491627	     -0.00042708	     -0.19689190	     -0.05744113	      0.88282417	     -0.00038617	     -0.21087879	     -0.00000001	     -0.00000001	     17.01445294
      0.65561214	     -0.05498513	     -0.00042721	     -0.19696096	     -0.05744139	      0.88282290	     -0.00038538	     -0.21090352	     -0.00000001	     -0.00000001	     16.79070313
      0.65690334	     -0.05505347	     -0.00042915	     -0.19702947	     -0.05744163	      0.88282161	     -0.00038456	     -0.21092859	     -0.00000001	     -0.00000001	     16.79145911
      0.65819454	     -0.05512016	     -0.00042927	     -0.19709638	     -0.05744185	      0.88282030	     -0.00038370	     -0.21095389	     -0.00000001	     -0.00000001	     16.61038628
      0.65948574	     -0.05518433	     -0.00043080	     -0.19716075	     -0.05744205	      0.88281899	     -0.00038280	     -0.21097933	     -0.00000001	     -0.00000001	     16.59550580
      0.66077695	     -0.05524500	     -0.00043068	     -0.19722168	     -0.05744223	      0.88281766	     -0.00038186	     -0.21100481	     -0.00000001	     -0.00000001	     16.45160833
      0.66206815	     -0.05530200	     -0.00043166	     -0.19727892	     -0.05744238	      0.88281632	     -0.00038088	     -0.21103020	     -0.00000001	     -0.00000001	     16.42590943
      0.66335935	     -0.05535531	     -0.00043136	     -0.19733252	     -0.05744250	      0.88281499	     -0.00037987	     -0.21105540	     -0.00000001	     -0.00000001	     16.31596232
      0.66494563	     -0.05541583	     -0.00043252	     -0.19739336	     -0.05744262	      0.88281335	     -0.00037858	     -0.21108597	     -0.00000001	     -0.00000001	     16.31434165
      0.66610604	     -0.05545650	     -0.00043122	     -0.19743432	     -0.05744269	      0.88281217	     -0.00037760	     -0.21110799	     -0.00000001	     -0.00000001	     16.18519406
      0.66726645	     -0.05549420	     -0.00043147	     -0.19747229	     -0.05744273	      0.88281099	     -0.00037659	     -0.21112964	     -0.00000001	     -0.00000001	     16.16293354
      0.66881628	     -0.05554048	     -0.00043039	     -0.19751897	     -0.05744276	      0.88280945	     -0.00037521	     -0.21115793	     -0.00000001	     -0.00000001	     16.08290925
      0.67020072	     -0.05557864	     -0.00043081	     -0.19755746	     -0.05744275	      0.88280809	     -0.00037393	     -0.21118255	     -0.00000001	     -0.00000001	     16.06762624
      0.67158517	     -0.05561433	     -0.00042872	     -0.19759355	     -0.05744271	      0.88280678	     -0.00037262	     -0.21120652	     -0.00000001	     -0.00000001	     15.98362850
      0.67280200	     -0.05564427	     -0.00042927	     -0.19762377	     -0.05744265	      0.88280566	     -0.00037143	     -0.21122705	     -0.00000001	     -0.00000001	     15.95930018
      0.67401883	     -0.05567303	     -0.00042775	     -0.19765288	     -0.05744257	      0.88280457	     -0.00037023	     -0.21124709	     -0.00000001	     -0.00000001	     15.89913210
      0.67523566	     -0.05570066	     -0.00042736	     -0.19768082	     -0.05744247	      0.88280352	     -0.00036899	     -0.21126664	     -0.00000001	     -0.00000001	     15.86006381
      0.67687101	     -0.05573587	     -0.00042534	     -0.19771650	     -0.05744229	      0.88280219	     -0.00036729	     -0.21129212	     -0.00000001	     -0.00000001	     15.79969559
      0.67811758	     -0.05576122	     -0.00042535	     -0.19774216	     -0.05744214	      0.88280123	     -0.00036597	     -0.21131093	     -0.00000001	     -0.00000001	     15.75718134
      0.67936416	     -0.05578520	     -0.00042353	     -0.19776651	     -0.05744195	      0.88280032	     -0.00036463	     -0.21132920	     -0.00000001	     -0.00000000	     15.70670753
      0.68061074	     -0.05580796	     -0.00042288	     -0.19778962	     -0.05744175	      0.88279947	     -0.00036326	     -0.21134693	     -0.00000001	     -0.00000000	     15.65884059
      0.68221828	     -0.05583570	     -0.00042042	     -0.19781784	     -0.05744145	      0.88279846	     -0.00036146	     -0.21136898	     -0.00000001	     -0.00000000	     15.60158590
      0.68344342	     -0.05585500	     -0.00042041	     -0.19783746	     -0.05744119	      0.88279776	     -0.00036006	     -0.21138518	     -0.00000001	     -0.00000000	     15.54574800
      0.68466856	     -0.05587379	     -0.00041868	     -0.19785662	     -0.05744092	      0.88279712	     -0.00035865	     -0.21140088	     -0.00000001	     -0.00000000	     15.49246977
      0.68615393	     -0.05589560	     -0.00041811	     -0.19787884	     -0.05744056	      0.88279643	     -0.00035691	     -0.21141923	     -0.00000001	     -0.00000000	     15.43163986
      0.68763931	     -0.05591612	     -0.00041510	     -0.19789983	     -0.05744016	      0.88279583	     -0.00035515	     -0.21143686	     -0.00000001	     -0.00000000	     15.39322445
      0.68875821	     -0.05593071	     -0.00041533	     -0.19791471	     -0.05743984	      0.88279545	     -0.00035380	     -0.21144964	     -0.00000001	     -0.00000000	     15.32661200
      0.68987711	     -0.05594437	     -0.00041353	     -0.19792871	     -0.05743950	      0.88279511	     -0.00035244	     -0.21146199	     -0.00000001	     -0.00000000	     15.28166532
      0.69148397	     -0.05596241	     -0.00041187	     -0.19794723	     -0.05743898	      0.88279473	     -0.00035047	     -0.21147897	     -0.00000001	     -0.00000000	     15.21894186
      0.69287356	     -0.05597641	     -0.00040910	     -0.19796168	     -0.05743850	      0.88279448	     -0.00034875	     -0.21149292	     -0.00000001	     -0.00000000	     15.17861000
      0.69426314	     -0.05598841	     -0.00040840	     -0.19797407	     -0.05743799	      0.88279432	     -0.00034701	     -0.21150616	     -0.00000001	     -0.00000000	     15.12475713
      0.69565273	     -0.05599809	     -0.00040550	     -0.19798421	     -0.05743744	      0.88279423	     -0.00034525	     -0.21151874	     -0.00000001	     -0.00000000	     15.10111482
      0.69686824	     -0.05600557	     -0.00040516	     -0.19799203	     -0.05743694	      0.88279422	     -0.00034370	     -0.21152920	     -0.00000001	      0.00000000	     15.03832323
      0.69808375	     -0.05601174	     -0.00040270	     -0.19799859	     -0.05743642	      0.88279427	     -0.00034214	     -0.21153915	     -0.00000001	      0.00000000	     15.01693631
      0.69929926	     -0.05601537	     -0.00040123	     -0.19800259	     -0.05743588	      0.88279438	     -0.00034058	     -0.21154854	     -0.00000001	      0.00000000	     14.98884556
      0.70098247	     -0.05601389	     -0.00039745	     -0.19800168	     -0.05743508	      0.88279462	     -0.00033839	     -0.21156049	     -0.00000001	      0.00000000	     14.99573176
      0.70223492	     -0.05600656	     -0.00039562	     -0.19799475	     -0.05743446	      0.88279487	     -0.00033676	     -0.21156844	     -0.00000001	      0.00000000	     14.96726051
      0.70348737	     -0.05599307	     -0.00039140	     -0.19798171	     -0.05743382	      0.88279517	     -0.00033512	     -0.21157546	     -0.00000001	      0.00000000	     14.97626265
      0.70473982	     -0.05597312	     -0.00038792	     -0.19796221	     -0.05743315	      0.88279553	     -0.00033347	     -0.21158144	     -0.00000001	      0.00000000	     14.96589081
      0.70637870	     -0.05593788	     -0.00038133	     -0.19792760	     -0.05743223	      0.88279607	     -0.00033131	     -0.21158758	     -0.00000001	      0.00000000	     15.00379196
      0.70760633	     -0.05590550	     -0.00037788	     -0.19789565	     -0.05743152	      0.88279654	     -0.00032969	     -0.21159085	     -0.00000001	      0.00000000	     14.97405270
      0.70883396	     -0.05586804	     -0.00037244	     -0.19785866	     -0.05743079	      0.88279706	     -0.00032807	     -0.21159296	     -0.00000001	      0.00000000	     15.00027657
      0.71034183	     -0.05581474	     -0.00036714	     -0.19780589	     -0.05742985	      0.88279776	     -0.00032608	     -0.21159394	     -0.00000001	      0.00000000	     15.00391729
      0.71169074	     -0.05576127	     -0.00036077	     -0.19775293	     -0.05742899	      0.88279845	     -0.00032430	     -0.21159329	     -0.00000001	      0.00000000	     15.06224180
      0.71303965	     -0.05570364	     -0.00035712	     -0.19769573	     -0.05742810	      0.88279919	     -0.00032253	     -0.21159122	     -0.00000001	      0.00000000	     15.06245065
      0.71438856	     -0.05564140	     -0.00035148	     -0.19763395	     -0.05742719	      0.88279999	     -0.00032075	     -0.21158779	     -0.00000001	      0.00000000	     15.14554133
      0.71573747	     -0.05557488	     -0.00034911	     -0.19756780	     -0.05742625	      0.88280084	     -0.00031899	     -0.21158302	     -0.00000001	      0.00000000	     15.16018115
      0.71708638	     -0.05550385	     -0.00034435	     -0.19749718	     -0.05742529	      0.88280174	     -0.00031724	     -0.21157693	     -0.00000001	      0.00000000	     15.26542731
      0.71843529	     -0.05542813	     -0.00034317	     -0.19742177	     -0.05742431	      0.88280270	     -0.00031550	     -0.21156954	     -0.00000001	      0.00000000	     15.28882549
      0.71978421	     -0.05534816	     -0.00033877	     -0.19734218	     -0.05742331	      0.88280372	     -0.00031377	     -0.21156089	     -0.00000001	      0.00000001	     15.40817375
      0.72097582	     -0.05527466	     -0.00033817	     -0.19726891	     -0.05742242	      0.88280466	     -0.00031226	     -0.21155224	     -0.00000001	      0.00000001	     15.42945352
      0.72216743	     -0.05519925	     -0.00033582	     -0.19719377	     -0.05742151	      0.88280565	     -0.00031076	     -0.21154266	     -0.00000001	      0.00000001	     15.51857018
      0.72364005	     -0.05510428	     -0.00033492	     -0.19709906	     -0.05742037	      0.88280693	     -0.00030893	     -0.21152966	     -0.00000001	      0.00000001	     15.60599698
      0.72511268	     -0.05500622	     -0.00033247	     -0.19700128	     -0.05741922	      0.88280827	     -0.00030713	     -0.21151543	     -0.00000001	      0.00000001	     15.75985730
      0.72631301	     -0.05492354	     -0.00033298	     -0.19691874	     -0.05741827	      0.88280942	     -0.00030569	     -0.21150295	     -0.00000001	      0.00000001	     15.83207597
      0.72751334	     -0.05483792	     -0.00033180	     -0.19683330	     -0.05741732	      0.88281061	     -0.00030426	     -0.21148968	     -0.00000001	      0.00000001	     15.95760434
      0.72899742	     -0.05472937	     -0.00033266	     -0.19672489	     -0.05741613	      0.88281215	     -0.00030254	     -0.21147228	     -0.00000001	      0.00000001	     16.09517319
      0.73048150	     -0.05461868	     -0.00033143	     -0.19661438	     -0.05741495	      0.88281375	     -0.00030085	     -0.21145386	     -0.00000001	      0.00000001	     16.29836123
      0.73162167	     -0.05453084	     -0.00033271	     -0.19652660	     -0.05741404	      0.88281504	     -0.00029957	     -0.21143903	     -0.00000001	      0.00000001	     16.39860419
      0.73276184	     -0.05443997	     -0.00033198	     -0.19643584	     -0.05741313	      0.88281636	     -0.00029833	     -0.21142357	     -0.00000001	      0.00000001	     16.55385267
      0.73431622	     -0.05431365	     -0.00033223	     -0.19630961	     -0.05741189	      0.88281823	     -0.00029667	     -0.21140149	     -0.00000001	      0.00000001	     16.75113718
      0.73587061	     -0.05418573	     -0.00033053	     -0.19618182	     -0.05741067	      0.88282018	     -0.00029506	     -0.21137832	     -0.00000001	      0.00000001	     17.01140821
      0.73695095	     -0.05409667	     -0.00033192	     -0.19609275	     -0.05740983	      0.88282158	     -0.00029397	     -0.21136163	     -0.00000001	      0.00000001	     17.12368046
      0.73803128	     -0.05400648	     -0.00033128	     -0.19600261	     -0.05740899	      0.88282301	     -0.00029291	     -0.21134449	     -0.00000001	      0.00000001	     17.28755259
      0.73968943	     -0.05386762	     -0.00033122	     -0.19586378	     -0.05740773	      0.88282528	     -0.00029133	     -0.21131732	     -0.00000001	      0.00000001	     17.53096951
      0.74104961	     -0.05375319	     -0.00033022	     -0.19574937	     -0.05740672	      0.88282721	     -0.00029009	     -0.21129436	     -0.00000001	      0.00000001	     17.75020171
      0.74240980	     -0.05364082	     -0.00033105	     -0.19563696	     -0.05740573	      0.88282919	     -0.00028889	     -0.21127087	     -0.00000001	      0.00000001	     17.94665770
      0.74376999	     -0.05352984	     -0.00032941	     -0.19552599	     -0.05740475	      0.88283121	     -0.00028773	     -0.21124696	     -0.00000001	      0.00000001	     18.17289829
      0.74498898	     -0.05343305	     -0.00033058	     -0.19542912	     -0.05740391	      0.88283307	     -0.00028674	     -0.21122522	     -0.00000001	      0.00000001	     18.34620559
      0.74620798	     -0.05333771	     -0.00032946	     -0.19533375	     -0.05740308	      0.88283496	     -0.00028578	     -0.21120325	     -0.00000001	      0.00000001	     18.53736513
      0.74742698	     -0.05324534	     -0.00032989	     -0.19524130	     -0.05740228	      0.88283689	     -0.00028487	     -0.21118110	     -0.00000001	      0.00000001	     18.72053712
      0.74895484	     -0.05313294	     -0.00032875	     -0.19512883	     -0.05740131	      0.88283935	     -0.00028378	     -0.21115318	     -0.00000001	      0.00000001	     18.96131304
      0.75017876	     -0.05304759	     -0.00033013	     -0.19504335	     -0.05740056	      0.88284134	     -0.00028295	     -0.21113074	     -0.00000001	      0.00000001	     19.13431195
      0.75140267	     -0.05296593	     -0.00032950	     -0.19496159	     -0.05739984	      0.88284336	     -0.00028216	     -0.21110834	     -0.00000001	      0.00000001	     19.30541298
      0.75262659	     -0.05288907	     -0.00033050	     -0.19488459	     -0.05739915	      0.88284539	     -0.00028142	     -0.21108603	     -0.00000001	      0.00000001	     19.47889845
      0.75415859	     -0.05279855	     -0.00033009	     -0.19479391	     -0.05739832	      0.88284795	     -0.00028055	     -0.21105834	     -0.00000001	      0.00000001	     19.68858003
      0.75535759	     -0.05273386	     -0.00033201	     -0.19472904	     -0.05739771	      0.88284996	     -0.00027991	     -0.21103691	     -0.00000001	      0.00000001	     19.84868995
      0.75655659	     -0.05267249	     -0.00033185	     -0.19466754	     -0.05739713	      0.88285197	     -0.00027932	     -0.21101576	     -0.00000001	      0.00000001	     19.99351192
      0.75775559	     -0.05261576	     -0.00033302	     -0.19461063	     -0.05739658	      0.88285398	     -0.00027877	     -0.21099490	     -0.00000001	      0.00000001	     20.14377967
      0.75935223	     -0.05254547	     -0.00033296	     -0.19454014	     -0.05739589	      0.88285664	     -0.00027811	     -0.21096764	     -0.00000001	      0.00000001	     20.33156086
      0.76053702	     -0.05249790	     -0.00033496	     -0.19449237	     -0.05739542	      0.88285859	     -0.00027766	     -0.21094780	     -0.00000001	      0.00000001	     20.47847723
      0.76172181	     -0.05245194	     -0.00033488	     -0.19444626	     -0.05739498	      0.88286053	     -0.00027726	     -0.21092828	     -0.00000001	      0.00000001	     20.59909307
      0.76317357	     -0.05240094	     -0.00033632	     -0.19439502	     -0.05739448	      0.88286286	     -0.00027682	     -0.21090483	     -0.00000001	      0.00000001	     20.76058510
      0.76446205	     -0.05235930	     -0.00033554	     -0.19435323	     -0.05739408	      0.88286490	     -0.00027649	     -0.21088448	     -0.00000001	      0.00000001	     20.86082641
      0.76575054	     -0.05232344	     -0.00033748	     -0.19431714	     -0.05739371	      0.88286688	     -0.00027620	     -0.21086460	     -0.00000001	      0.00000001	     20.98996934
      0.76703902	     -0.05228932	     -0.00033655	     -0.19428287	     -0.05739338	      0.88286882	     -0.00027597	     -0.21084521	     -0.00000001	      0.00000001	     21.07452014
      0.76832750	     -0.05226062	     -0.00033871	     -0.19425393	     -0.05739308	      0.88287071	     -0.00027579	     -0.21082628	     -0.00000001	      0.00000001	     21.19593090
      0.76961598	     -0.05223224	     -0.00033768	     -0.19422539	     -0.05739283	      0.88287253	     -0.00027565	     -0.21080782	     -0.00000001	      0.00000001	     21.26914538
      0.77090446	     -0.05220911	     -0.00034009	     -0.19420201	     -0.05739261	      0.88287429	     -0.00027557	     -0.21078980	     -0.00000001	      0.00000001	     21.37825651
      0.77219294	     -0.05218534	     -0.00033878	     -0.19417810	     -0.05739242	      0.88287599	     -0.00027554	     -0.21077223	     -0.00000001	      0.00000001	     21.43439468
      0.77348143	     -0.05216730	     -0.00034136	     -0.19415981	     -0.05739227	      0.88287760	     -0.00027556	     -0.21075506	     -0.00000001	      0.00000001	     21.52817664
      0.77476991	     -0.05214746	     -0.00033960	     -0.19413983	     -0.05739216	      0.88287914	     -0.00027563	     -0.21073831	     -0.00000001	      0.00000001	     21.56961245
      0.77605839	     -0.05213394	     -0.00034237	     -0.19412606	     -0.05739209	      0.88288060	     -0.00027575	     -0.21072193	     -0.00000001	      0.00000001	     21.65087650
      0.77719917	     -0.05211972	     -0.00034084	     -0.19411172	     -0.05739205	      0.88288183	     -0.00027590	     -0.21070777	     -0.00000001	      0.00000001	     21.66781120
      0.77833994	     -0.05210972	     -0.00034203	     -0.19410151	     -0.05739204	      0.88288298	     -0.00027609	     -0.21069389	     -0.00000001	      0.00000001	     21.71261987
      0.77975392	     -0.05209734	     -0.00034161	     -0.19408895	     -0.05739207	      0.88288432	     -0.00027638	     -0.21067711	     -0.00000001	      0.00000001	     21.75459545
      0.78116790	     -0.05208988	     -0.00034349	     -0.19408123	     -0.05739214	      0.88288555	     -0.00027673	     -0.21066075	     -0.00000001	      0.00000001	     21.81045633
      0.78232666	     -0.05208206	     -0.00034198	     -0.19407328	     -0.05739223	      0.88288648	     -0.00027706	     -0.21064770	     -0.00000001	      0.00000001	     21.81929538
      0.78348541	     -0.05207782	     -0.00034323	     -0.19406884	     -0.05739235	      0.88288734	     -0.00027743	     -0.21063493	     -0.00000001	      0.00000000	     21.84225211
      0.78490530	     -0.05207311	     -0.00034301	     -0.19406391	     -0.05739253	      0.88288829	     -0.00027794	     -0.21061974	     -0.00000001	      0.00000000	     21.86136680
      0.78632518	     -0.05207467	     -0.00034576	     -0.19406518	     -0.05739275	      0.88288914	     -0.00027851	     -0.21060506	     -0.00000001	      0.00000000	     21.88655073
      0.78744041	     -0.05207352	     -0.00034475	     -0.19406389	     -0.05739296	      0.88288973	     -0.00027899	     -0.21059390	     -0.00000001	      0.00000000	     21.89079919
      0.78855565	     -0.05207717	     -0.00034632	     -0.19406732	     -0.05739319	      0.88289025	     -0.00027952	     -0.21058305	     -0.00000001	      0.00000000	     21.89284323
      0.79003228	     -0.05208237	     -0.00034677	     -0.19407229	     -0.05739354	      0.88289084	     -0.00028027	     -0.21056918	     -0.00000001	      0.00000000	     21.90536228
      0.79150892	     -0.05209458	     -0.00035006	     -0.19408417	     -0.05739393	      0.88289132	     -0.00028108	     -0.21055586	     -0.00000001	      0.00000000	     21.89923647
      0.79258283	     -0.05210095	     -0.00034927	     -0.19409039	     -0.05739425	      0.88289160	     -0.00028171	     -0.21054656	     -0.00000001	      0.00000000	     21.89838768
      0.79365675	     -0.05211246	     -0.00035096	     -0.19410168	     -0.05739458	      0.88289183	     -0.00028237	     -0.21053756	     -0.00000001	      0.00000000	     21.88108652
      0.79521016	     -0.05213011	     -0.00035205	     -0.19411906	     -0.05739511	      0.88289206	     -0.00028339	     -0.21052511	     -0.00000001	      0.00000000	     21.87527858
      0.79652947	     -0.05215034	     -0.00035466	     -0.19413900	     -0.05739560	      0.88289217	     -0.00028430	     -0.21051506	     -0.00000001	      0.00000000	     21.83755213
      0.79784877	     -0.05216926	     -0.00035485	     -0.19415771	     -0.05739612	      0.88289220	     -0.00028526	     -0.21050550	     -0.00000001	     -0.00000000	     21.84325242
      0.79916807	     -0.05219559	     -0.00035823	     -0.19418373	     -0.05739668	      0.88289216	     -0.00028626	     -0.21049641	     -0.00000001	     -0.00000000	     21.77794851
      0.80048737	     -0.05221803	     -0.00035759	     -0.19420598	     -0.05739727	      0.88289205	     -0.00028731	     -0.21048784	     -0.00000001	     -0.00000000	     21.80196439
      0.80161609	     -0.05224509	     -0.00036077	     -0.19423277	     -0.05739780	      0.88289190	     -0.00028825	     -0.21048085	     -0.00000001	     -0.00000000	     21.70850944
      0.80274481	     -0.05226952	     -0.00036123	     -0.19425701	     -0.05739836	      0.88289170	     -0.00028921	     -0.21047424	     -0.00000001	     -0.00000000	     21.68963981
      0.80417396	     -0.05230592	     -0.00036363	     -0.19429313	     -0.05739910	      0.88289139	     -0.00029048	     -0.21046634	     -0.00000001	     -0.00000000	     21.61355311
      0.80560311	     -0.05234083	     -0.00036348	     -0.19432782	     -0.05739988	      0.88289101	     -0.00029179	     -0.21045900	     -0.00000001	     -0.00000000	     21.61415192
      0.80673833	     -0.05237540	     -0.00036630	     -0.19436214	     -0.05740052	      0.88289065	     -0.00029286	     -0.21045354	     -0.00000001	     -0.00000000	     21.49893576
      0.80787355	     -0.05240745	     -0.00036662	     -0.19439402	     -0.05740119	      0.88289026	     -0.00029397	     -0.21044843	     -0.00000001	     -0.00000000	     21.46521556
      0.80932548	     -0.05245378	     -0.00036876	     -0.19444007	     -0.05740208	      0.88288970	     -0.00029542	     -0.21044235	     -0.00000001	     -0.00000000	     21.36025203
      0.81077741	     -0.05249778	     -0.00036812	     -0.19448388	     -0.05740301	      0.88288909	     -0.00029692	     -0.21043682	     -0.00000001	     -0.00000000	     21.35583620
      0.81186969	     -0.05253790	     -0.00037078	     -0.19452377	     -0.05740373	      0.88288858	     -0.00029807	     -0.21043297	     -0.00000001	     -0.00000000	     21.21022627
      0.81296197	     -0.05257530	     -0.00037106	     -0.19456102	     -0.05740446	      0.88288805	     -0.00029925	     -0.21042941	     -0.00000001	     -0.00000000	     21.15859966
      0.81448622	     -0.05263234	     -0.00037302	     -0.19461780	     -0.05740553	      0.88288726	     -0.00030093	     -0.21042490	     -0.00000001	     -0.00000000	     21.03191617
      0.81601047	     -0.05268719	     -0.00037254	     -0.19467247	     -0.05740663	      0.88288641	     -0.00030265	     -0.21042094	     -0.00000001	     -0.00000000	     21.00925944
      0.81705998	     -0.05273171	     -0.00037556	     -0.19471677	     -0.05740740	      0.88288580	     -0.00030386	     -0.21041848	     -0.00000001	     -0.00000000	     20.84870238
      0.81810948	     -0.05277317	     -0.00037645	     -0.19475807	     -0.05740820	      0.88288517	     -0.00030508	     -0.21041626	     -0.00000001	     -0.00000000	     20.78291289
      0.81973775	     -0.05284136	     -0.00037949	     -0.19482599	     -0.05740946	      0.88288414	     -0.00030702	     -0.21041326	     -0.00000001	     -0.00000000	     20.64127632
      0.82107872	     -0.05289651	     -0.00038108	     -0.19488095	     -0.05741053	      0.88288325	     -0.00030865	     -0.21041118	     -0.00000001	     -0.00000000	     20.56430586
      0.82241969	     -0.05295656	     -0.00038540	     -0.19494073	     -0.05741162	      0.88288233	     -0.00031030	     -0.21040941	     -0.00000001	     -0.00000000	     20.42529317
      0.82376066	     -0.05301201	     -0.00038714	     -0.19499599	     -0.05741274	      0.88288138	     -0.00031198	     -0.21040799	     -0.00000001	     -0.00000000	     20.36496612
      0.82495503	     -0.05306713	     -0.00039232	     -0.19505085	     -0.05741375	      0.88288050	     -0.00031351	     -0.21040695	     -0.00000001	     -0.00000001	     20.22792126
      0.82614941	     -0.05311757	     -0.00039517	     -0.19510109	     -0.05741478	      0.88287961	     -0.00031505	     -0.21040616	     -0.00000001	     -0.00000001	     20.15262784
      0.82734379	     -0.05317049	     -0.00040006	     -0.19515377	     -0.05741583	      0.88287869	     -0.00031661	     -0.21040556	     -0.00000001	     -0.00000001	     20.04758911
      0.82889266	     -0.05323516	     -0.00040495	     -0.19521817	     -0.05741721	      0.88287747	     -0.00031867	     -0.21040508	     -0.00000001	     -0.00000001	     19.94765514
      0.83011460	     -0.05328920	     -0.00041141	     -0.19527194	     -0.05741832	      0.88287648	     -0.00032032	     -0.21040492	     -0.00000001	     -0.00000001	     19.83455650
      0.83133655	     -0.05333863	     -0.00041576	     -0.19532115	     -0.05741944	      0.88287547	     -0.00032198	     -0.21040498	     -0.00000001	     -0.00000001	     19.74886207
      0.83255849	     -0.05338967	     -0.00042211	     -0.19537193	     -0.05742059	      0.88287444	     -0.00032367	     -0.21040521	     -0.00000001	     -0.00000001	     19.65305920
      0.83408395	     -0.05344823	     -0.00042823	     -0.19543021	     -0.05742203	      0.88287313	     -0.00032579	     -0.21040575	     -0.00000001	     -0.00000001	     19.54761292
      0.83528814	     -0.05349618	     -0.00043562	     -0.19547788	     -0.05742319	      0.88287207	     -0.00032750	     -0.21040635	     -0.00000001	     -0.00000001	     19.45918805
      0.83649233	     -0.05353872	     -0.00044070	     -0.19552020	     -0.05742435	      0.88287100	     -0.00032921	     -0.21040711	     -0.00000001	     -0.00000001	     19.36378966
      0.83769651	     -0.05358147	     -0.00044738	     -0.19556269	     -0.05742554	      0.88286992	     -0.00033094	     -0.21040799	     -0.00000001	     -0.00000001	     19.28288265
      0.83928361	     -0.05363218	     -0.00045429	     -0.19561312	     -0.05742711	      0.88286846	     -0.00033325	     -0.21040934	     -0.00000001	     -0.00000001	     19.15155717
      0.84048140	     -0.05367035	     -0.00046137	     -0.19565103	     -0.05742832	      0.88286735	     -0.00033500	     -0.21041049	     -0.00000001	     -0.00000001	     19.09131439
      0.84167919	     -0.05370396	     -0.00046598	     -0.19568445	     -0.05742953	      0.88286623	     -0.00033677	     -0.21041178	     -0.00000001	     -0.00000001	     18.97011013
      0.84312572	     -0.05374472	     -0.00047353	     -0.19572492	     -0.05743101	      0.88286486	     -0.00033892	     -0.21041351	     -0.00000001	     -0.00000001	     18.90114801
      0.84441969	     -0.05377586	     -0.00047751	     -0.19575589	     -0.05743235	      0.88286362	     -0.00034086	     -0.21041525	     -0.00000001	     -0.00000001	     18.74331617
      0.84571367	     -0.05380890	     -0.00048407	     -0.19578868	     -0.05743370	      0.88286237	     -0.00034281	     -0.21041714	     -0.00000001	     -0.00000001	     18.70784872
      0.84700764	     -0.05383915	     -0.00048754	     -0.19581878	     -0.05743507	      0.88286111	     -0.00034477	     -0.21041928	     -0.00000001	     -0.00000001	     18.51462634
      0.84830161	     -0.05387402	     -0.00049369	     -0.19585341	     -0.05743644	      0.88285985	     -0.00034673	     -0.21042170	     -0.00000001	     -0.00000001	     18.49591007
      0.84959559	     -0.05390914	     -0.00049660	     -0.19588838	     -0.05743782	      0.88285857	     -0.00034871	     -0.21042454	     -0.00000001	     -0.00000001	     18.27267457
      0.85088956	     -0.05395031	     -0.00050229	     -0.19592932	     -0.05743922	      0.88285729	     -0.00035069	     -0.21042789	     -0.00000001	     -0.00000001	     18.28624154
      0.85218353	     -0.05399199	     -0.00050453	     -0.19597087	     -0.05744062	      0.88285600	     -0.00035267	     -0.21043188	     -0.00000001	     -0.00000001	     18.03585287
      0.85347751	     -0.05403953	     -0.00050962	     -0.19601821	     -0.05744202	      0.88285470	     -0.00035466	     -0.21043654	     -0.00000001	     -0.00000001	     18.08789147
      0.85477148	     -0.05408883	     -0.00051130	     -0.19606740	     -0.05744344	      0.88285339	     -0.00035666	     -0.21044198	     -0.00000001	     -0.00000001	     17.80243484
      0.85606545	     -0.05414408	     -0.00051608	     -0.19612245	     -0.05744485	      0.88285207	     -0.00035865	     -0.21044827	     -0.00000001	     -0.00000001	     17.89118455
      0.85735943	     -0.05420055	     -0.00051752	     -0.19617883	     -0.05744627	      0.88285073	     -0.00036065	     -0.21045546	     -0.00000001	     -0.00000001	     17.57035250
      0.85865340	     -0.05426207	     -0.00052208	     -0.19624018	     -0.05744769	      0.88284937	     -0.00036265	     -0.21046357	     -0.00000001	     -0.00000001	     17.68039219
      0.85994737	     -0.05432461	     -0.00052321	     -0.19630264	     -0.05744910	      0.88284799	     -0.00036465	     -0.21047265	     -0.00000001	     -0.00000001	     17.31601523
      0.86124135	     -0.05439144	     -0.00052733	     -0.19636932	     -0.05745050	      0.88284658	     -0.00036664	     -0.21048269	     -0.00000001	     -0.00000001	     17.43053300
      0.86253532	     -0.05445932	     -0.00052812	     -0.19643715	     -0.05745190	      0.88284515	     -0.00036863	     -0.21049372	     -0.00000001	     -0.00000001	     17.03258057
      0.86382929	     -0.05453113	     -0.00053177	     -0.19650884	     -0.05745329	      0.88284368	     -0.00037062	     -0.21050572	     -0.00000001	     -0.00000001	     17.13617613
      0.86512327	     -0.05460456	     -0.00053224	     -0.19658225	     -0.05745466	      0.88284218	     -0.00037261	     -0.21051872	     -0.00000001	     -0.00000001	     16.71568919
      0.86641724	     -0.05468113	     -0.00053529	     -0.19665874	     -0.05745602	      0.88284063	     -0.00037458	     -0.21053271	     -0.00000001	     -0.00000001	     16.79384090
      0.86771121	     -0.05475834	     -0.00053531	     -0.19673597	     -0.05745736	      0.88283905	     -0.00037655	     -0.21054768	     -0.00000001	     -0.00000001	     16.36887726
      0.86900519	     -0.05483686	     -0.00053754	     -0.19681445	     -0.05745868	      0.88283742	     -0.00037851	     -0.21056359	     -0.00000001	     -0.00000001	     16.41206201
      0.87029916	     -0.05491508	     -0.00053689	     -0.19689272	     -0.05745998	      0.88283575	     -0.00038047	     -0.21058040	     -0.00000001	     -0.00000001	     15.99380863
      0.87159313	     -0.05499364	     -0.00053801	     -0.19697130	     -0.05746124	      0.88283403	     -0.00038241	     -0.21059804	     -0.00000001	     -0.00000001	     15.99310557
      0.87288711	     -0.05507175	     -0.00053657	     -0.19704951	     -0.05746248	      0.88283226	     -0.00038433	     -0.21061646	     -0.00000001	     -0.00000001	     15.59766155
      0.87418108	     -0.05515077	     -0.00053675	     -0.19712860	     -0.05746369	      0.88283044	     -0.00038625	     -0.21063560	     -0.00000001	     -0.00000001	     15.55850302
      0.87547505	     -0.05523055	     -0.00053493	     -0.19720851	     -0.05746486	      0.88282857	     -0.00038815	     -0.21065546	     -0.00000001	     -0.00000001	     15.19788642
      0.87676903	     -0.05531108	     -0.00053447	     -0.19728915	     -0.05746600	      0.88282664	     -0.00039003	     -0.21067600	     -0.00000001	     -0.00000001	     15.12675295
      0.87806300	     -0.05539131	     -0.00053213	     -0.19736955	     -0.05746709	      0.88282466	     -0.00039190	     -0.21069720	     -0.00000001	     -0.00000001	     14.80564807
      0.87935697	     -0.05547110	     -0.00053029	     -0.19744951	     -0.05746815	      0.88282263	     -0.00039375	     -0.21071900	     -0.00000001	     -0.00000001	     14.70724480
      0.88065095	     -0.05555132	     -0.00052697	     -0.19752995	     -0.05746916	      0.88282055	     -0.00039558	     -0.21074138	     -0.00000001	     -0.00000001	     14.41980806
      0.88224727	     -0.05565010	     -0.00052411	     -0.19762899	     -0.05747034	      0.88281792	     -0.00039782	     -0.21076975	     -0.00000001	     -0.00000001	     14.36314668
      0.88342134	     -0.05572139	     -0.00051970	     -0.19770055	     -0.05747116	      0.88281593	     -0.00039944	     -0.21079107	     -0.00000001	     -0.00000001	     14.01301015
      0.88459541	     -0.05579216	     -0.00051660	     -0.19777155	     -0.05747194	      0.88281391	     -0.00040104	     -0.21081273	     -0.00000001	     -0.00000001	     13.93005517
      0.88614857	     -0.05588457	     -0.00051031	     -0.19786435	     -0.05747290	      0.88281118	     -0.00040314	     -0.21084189	     -0.00000001	     -0.00000001	     13.64831010
      0.88754458	     -0.05596746	     -0.00050600	     -0.19794756	     -0.05747369	      0.88280867	     -0.00040499	     -0.21086855	     -0.00000001	     -0.00000001	     13.61312292
      0.88894060	     -0.05604816	     -0.00049901	     -0.19802868	     -0.05747441	      0.88280612	     -0.00040682	     -0.21089558	     -0.00000001	     -0.00000001	     13.27042326
      0.89017568	     -0.05611827	     -0.00049473	     -0.19809912	     -0.05747499	      0.88280383	     -0.00040842	     -0.21091972	     -0.00000001	     -0.00000001	     13.28685520
      0.89141076	     -0.05618410	     -0.00048848	     -0.19816533	     -0.05747551	      0.88280151	     -0.00040999	     -0.21094403	     -0.00000001	     -0.00000001	     13.04632294
      0.89264584	     -0.05624970	     -0.00048345	     -0.19823130	     -0.05747597	      0.88279917	     -0.00041154	     -0.21096849	     -0.00000001	     -0.00000001	     12.96346682
      0.89428822	     -0.05633504	     -0.00047521	     -0.19831717	     -0.05747649	      0.88279601	     -0.00041358	     -0.21100124	     -0.00000001	     -0.00000001	     12.70196183
      0.89556145	     -0.05639940	     -0.00047042	     -0.19838192	     -0.05747682	      0.88279355	     -0.00041512	     -0.21102672	     -0.00000001	     -0.00000001	     12.69762533
      0.89683469	     -0.05646180	     -0.00046378	     -0.19844476	     -0.05747707	      0.88279107	     -0.00041665	     -0.21105224	     -0.00000001	     -0.00000001	     12.48648368
      0.89810792	     -0.05652242	     -0.00045837	     -0.19850580	     -0.05747726	      0.88278858	     -0.00041815	     -0.21107776	     -0.00000001	     -0.00000001	     12.42739905
      0.89971597	     -0.05659604	     -0.00044989	     -0.19858001	     -0.05747739	      0.88278544	     -0.00042001	     -0.21110991	     -0.00000001	     -0.00000001	     12.18954173
      0.90097328	     -0.05665119	     -0.00044495	     -0.19863558	     -0.05747740	      0.88278297	     -0.00042145	     -0.21113495	     -0.00000001	     -0.00000001	     12.19651124
      0.90223059	     -0.05670395	     -0.00043814	     -0.19868881	     -0.05747735	      0.88278051	     -0.00042285	     -0.21115986	     -0.00000001	     -0.00000001	     12.01561104
      0.90348790	     -0.05675430	     -0.00043243	     -0.19873961	     -0.05747722	      0.88277807	     -0.00042424	     -0.21118460	     -0.00000001	     -0.00000001	     11.96343625
      0.90516546	     -0.05681730	     -0.00042331	     -0.19880327	     -0.05747693	      0.88277482	     -0.00042605	     -0.21121727	     -0.00000001	     -0.00000001	     11.76337358
      0.90642194	     -0.05686126	     -0.00041803	     -0.19884769	     -0.05747662	      0.88277241	     -0.00042738	     -0.21124145	     -0.00000001	     -0.00000001	     11.77498289
      0.90767841	     -0.05690222	     -0.00041082	     -0.19888916	     -0.05747623	      0.88277002	     -0.00042868	     -0.21126534	     -0.00000001	     -0.00000001	     11.62569094
      0.90920195	     -0.05694751	     -0.00040343	     -0.19893505	     -0.05747566	      0.88276716	     -0.00043022	     -0.21129386	     -0.00000001	     -0.00000001	     11.60660833
      0.91056873	     -0.05698409	     -0.00039475	     -0.19897223	     -0.05747504	      0.88276464	     -0.00043158	     -0.21131898	     -0.00000001	     -0.00000001	     11.43562344
      0.91193551	     -0.05701705	     -0.00038805	     -0.19900573	     -0.05747433	      0.88276216	     -0.00043290	     -0.21134361	     -0.00000001	     -0.00000001	     11.45680125
      0.91330229	     -0.05704603	     -0.00037878	     -0.19903534	     -0.05747352	      0.88275973	     -0.00043419	     -0.21136771	     -0.00000001	     -0.00000001	     11.30579853
      0.91466908	     -0.05706960	     -0.00037167	     -0.19905948	     -0.05747262	      0.88275736	     -0.00043544	     -0.21139123	     -0.00000001	     -0.00000001	     11.34574908
      0.91603586	     -0.05708518	     -0.00036110	     -0.19907572	     -0.05747161	      0.88275504	     -0.00043666	     -0.21141403	     -0.00000001	     -0.00000001	     11.22809766
      0.91740264	     -0.05709303	     -0.00035246	     -0.19908419	     -0.05747052	      0.88275279	     -0.00043785	     -0.21143598	     -0.00000001	     -0.00000001	     11.27217034
      0.91876942	     -0.05709091	     -0.00034009	     -0.19908279	     -0.05746932	      0.88275061	     -0.00043900	     -0.21145692	     -0.00000001	     -0.00000001	     11.18416543
      0.92013620	     -0.05707874	     -0.00033017	     -0.19907128	     -0.05746803	      0.88274851	     -0.00044011	     -0.21147674	     -0.00000001	     -0.00000001	     11.23555843
      0.92150299	     -0.05706032	     -0.00031665	     -0.19905360	     -0.05746664	      0.88274649	     -0.00044119	     -0.21149537	     -0.00000001	     -0.00000001	     11.16894669
      0.92286977	     -0.05703685	     -0.00030580	     -0.19903081	     -0.05746515	      0.88274455	     -0.00044222	     -0.21151284	     -0.00000001	     -0.00000001	     11.21600484
      0.92423655	     -0.05700596	     -0.00029155	     -0.19900067	     -0.05746357	      0.88274271	     -0.00044322	     -0.21152914	     -0.00000001	     -0.00000001	     11.17840781
      0.92560333	     -0.05696986	     -0.00028110	     -0.19896521	     -0.05746190	      0.88274096	     -0.00044418	     -0.21154435	     -0.00000001	     -0.00000001	     11.22287521
      0.92697012	     -0.05693019	     -0.00026685	     -0.19892628	     -0.05746013	      0.88273931	     -0.00044510	     -0.21155852	     -0.00000001	     -0.00000001	     11.20751181
      0.92833690	     -0.05688653	     -0.00025504	     -0.19888327	     -0.05745827	      0.88273777	     -0.00044599	     -0.21157164	     -0.00000001	     -0.00000001	     11.25473852
      0.92970368	     -0.05683879	     -0.00023895	     -0.19883630	     -0.05745632	      0.88273633	     -0.00044683	     -0.21158369	     -0.00000001	     -0.00000001	     11.24816255
      0.93093134	     -0.05679274	     -0.00022742	     -0.19879085	     -0.05745449	      0.88273514	     -0.00044756	     -0.21159359	     -0.00000001	     -0.00000001	     11.27922657
      0.93215901	     -0.05674300	     -0.00021361	     -0.19874176	     -0.05745259	      0.88273403	     -0.00044825	     -0.21160260	     -0.00000001	     -0.00000001	     11.30652316
      0.93365645	     -0.05667622	     -0.00019838	     -0.19867572	     -0.05745018	      0.88273281	     -0.00044906	     -0.21161232	     -0.00000001	     -0.00000001	     11.37496306
      0.93515389	     -0.05660051	     -0.00018144	     -0.19860078	     -0.05744766	      0.88273173	     -0.00044982	     -0.21162056	     -0.00000001	     -0.00000000	     11.45933100
      0.93640855	     -0.05652856	     -0.00016982	     -0.19852939	     -0.05744547	      0.88273093	     -0.00045042	     -0.21162619	     -0.00000001	     -0.00000000	     11.53923690
      0.93766321	     -0.05644846	     -0.00015687	     -0.19844989	     -0.05744321	      0.88273023	     -0.00045099	     -0.21163054	     -0.00000001	     -0.00000000	     11.62807634
      0.93891787	     -0.05636085	     -0.00014526	     -0.19836282	     -0.05744088	      0.88272963	     -0.00045154	     -0.21163352	     -0.00000001	     -0.00000000	     11.72321812
      0.94063280	     -0.05622770	     -0.00012800	     -0.19823044	     -0.05743759	      0.88272899	     -0.00045223	     -0.21163528	     -0.00000001	     -0.00000000	     11.88932736
      0.94189518	     -0.05611888	     -0.00011668	     -0.19812212	     -0.05743509	      0.88272864	     -0.00045270	     -0.21163480	     -0.00000001	     -0.00000000	     12.00229288
      0.94315755	     -0.05600256	     -0.00010394	     -0.19800633	     -0.05743253	      0.88272840	     -0.00045314	     -0.21163275	     -0.00000001	     -0.00000000	     12.14949477
      0.94468932	     -0.05585155	     -0.00009043	     -0.19785587	     -0.05742933	      0.88272827	     -0.00045364	     -0.21162814	     -0.00000000	     -0.00000000	     12.31654829
      0.94603597	     -0.05570868	     -0.00007666	     -0.19771352	     -0.05742646	      0.88272828	     -0.00045405	     -0.21162210	     -0.00000000	      0.00000000	     12.52280801
      0.94738262	     -0.05555665	     -0.00006499	     -0.19756192	     -0.05742352	      0.88272844	     -0.00045442	     -0.21161413	     -0.00000000	      0.00000000	     12.67344366
      0.94872927	     -0.05539711	     -0.00005114	     -0.19740285	     -0.05742052	      0.88272873	     -0.00045475	     -0.21160419	     -0.00000000	      0.00000000	     12.91528585
      0.95007592	     -0.05523095	     -0.00003963	     -0.19723706	     -0.05741748	      0.88272916	     -0.00045506	     -0.21159232	     -0.00000000	      0.00000000	     13.07641621
      0.95142256	     -0.05505801	     -0.00002596	     -0.19706452	     -0.05741438	      0.88272973	     -0.00045534	     -0.21157852	     -0.00000000	      0.00000000	     13.35104852
      0.95276921	     -0.05487907	     -0.00001482	     -0.19688588	     -0.05741123	      0.88273045	     -0.00045559	     -0.21156281	     -0.00000000	      0.00000000	     13.51869946
      0.95411586	     -0.05469495	     -0.00000146	     -0.19670210	     -0.05740805	      0.88273131	     -0.00045581	     -0.21154524	     -0.00000000	      0.00000000	     13.81474205
      0.95546251	     -0.05450658	      0.00000902	     -0.19651395	     -0.05740483	      0.88273232	     -0.00045600	     -0.21152585	     -0.00000000	      0.00000001	     13.97878048
      0.95680916	     -0.05431536	      0.00002180	     -0.19632298	     -0.05740159	      0.88273347	     -0.00045616	     -0.21150474	     -0.00000000	      0.00000001	     14.29231956
      0.95815581	     -0.05412254	      0.00003088	     -0.19613027	     -0.05739831	      0.88273478	     -0.00045630	     -0.21148201	     -0.00000000	      0.00000001	     14.44464450
      0.95950246	     -0.05392840	      0.00004281	     -0.19593629	     -0.05739502	      0.88273623	     -0.00045642	     -0.21145781	     -0.00000000	      0.00000001	     14.77016152
      0.96070176	     -0.05375499	      0.00005003	     -0.19576290	     -0.05739207	      0.88273765	     -0.00045650	     -0.21143510	     -0.00000000	      0.00000001	     14.90285477
      0.96190107	     -0.05358162	      0.00005899	     -0.19558957	     -0.05738911	      0.88273919	     -0.00045657	     -0.21141138	     -0.00000000	      0.00000001	     15.14780943
      0.96334530	     -0.05337281	      0.00006762	     -0.19538072	     -0.05738555	      0.88274119	     -0.00045663	     -0.21138159	     -0.00000000	      0.00000001	     15.38082259
      0.96478952	     -0.05316447	      0.00007757	     -0.19517234	     -0.05738198	      0.88274335	     -0.00045667	     -0.21135055	     -0.00000000	      0.00000001	     15.70844850
      0.96597571	     -0.05299395	      0.00008275	     -0.19500168	     -0.05737904	      0.88274524	     -0.00045668	     -0.21132422	     -0.00000000	      0.00000001	     15.88107779
      0.96716190	     -0.05282434	      0.00008941	     -0.19483195	     -0.05737612	      0.88274723	     -0.00045668	     -0.21129719	     -0.00000000	      0.00000001	     16.12790491
      0.96862546	     -0.05261601	      0.00009523	     -0.19462337	     -0.05737252	      0.88274983	     -0.00045667	     -0.21126296	     -0.00000000	      0.00000001	     16.40577955
      0.97008902	     -0.05240761	      0.00010273	     -0.19441475	     -0.05736893	      0.88275258	     -0.00045664	     -0.21122784	     -0.00000000	      0.00000001	     16.74800921
      0.97120791	     -0.05224915	      0.00010540	     -0.19425601	     -0.05736621	      0.88275477	     -0.00045661	     -0.21120043	     -0.00000000	      0.00000001	     16.94820343
      0.97232681	     -0.05209165	      0.00010954	     -0.19409825	     -0.05736350	      0.88275705	     -0.00045658	     -0.21117258	     -0.00000000	      0.00000001	     17.19406548
      0.97386409	     -0.05187637	      0.00011339	     -0.19388253	     -0.05735981	      0.88276029	     -0.00045651	     -0.21113367	     -0.00000000	      0.00000001	     17.53457700
      0.97540137	     -0.05166249	      0.00011885	     -0.19366823	     -0.05735615	      0.88276366	     -0.00045644	     -0.21109408	     -0.00000000	      0.00000002	     17.90105278
      0.97645213	     -0.05151791	      0.00011963	     -0.19352327	     -0.05735368	      0.88276604	     -0.00045638	     -0.21106669	     -0.00000000	      0.00000002	     18.12196273
      0.97750289	     -0.05137466	      0.00012187	     -0.19337965	     -0.05735123	      0.88276848	     -0.00045632	     -0.21103906	     -0.00000000	      0.00000002	     18.36619783
      0.97915627	     -0.05115263	      0.00012367	     -0.19315698	     -0.05734743	      0.88277240	     -0.00045622	     -0.21099522	     -0.00000000	      0.00000002	     18.76411198
      0.98049229	     -0.05097662	      0.00012552	     -0.19298042	     -0.05734441	      0.88277566	     -0.00045614	     -0.21095954	     -0.00000000	      0.00000002	     19.07961667
      0.98182831	     -0.05080502	      0.00012543	     -0.19280821	     -0.05734144	      0.88277899	     -0.00045605	     -0.21092372	     -0.00000000	      0.00000002	     19.42055057
      0.98316433	     -0.05063668	      0.00012745	     -0.19263929	     -0.05733852	      0.88278237	     -0.00045596	     -0.21088783	     -0.00000000	      0.00000002	     19.71550980
      0.98435451	     -0.05049054	      0.00012630	     -0.19249254	     -0.05733596	      0.88278543	     -0.00045588	     -0.21085586	     -0.00000000	      0.00000002	     20.02487650
      0.98554470	     -0.05034773	      0.00012698	     -0.19234915	     -0.05733345	      0.88278853	     -0.00045580	     -0.21082395	     -0.00000000	      0.00000002	     20.29507078
      0.98673488	     -0.05020862	      0.00012581	     -0.19220939	     -0.05733098	      0.88279166	     -0.00045572	     -0.21079216	     -0.00000000	      0.00000002	     20.60207892
      0.98823694	     -0.05003774	      0.00012550	     -0.19203771	     -0.05732794	      0.88279564	     -0.00045563	     -0.21075226	     -0.00000000	      0.00000002	     20.95581096
      0.98942771	     -0.04990651	      0.00012303	     -0.19190577	     -0.05732559	      0.88279883	     -0.00045556	     -0.21072085	     -0.00000000	      0.00000002	     21.27671384
      0.99061848	     -0.04977841	      0.00012213	     -0.19177699	     -0.05732329	      0.88280202	     -0.00045549	     -0.21068968	     -0.00000000	      0.00000002	     21.53850778
      0.99180925	     -0.04965440	      0.00011955	     -0.19165223	     -0.05732104	      0.88280523	     -0.00045542	     -0.21065881	     -0.00000000	      0.00000002	     21.83464034
      0.99331823	     -0.04950292	      0.00011674	     -0.19149980	     -0.05731828	      0.88280931	     -0.00045534	     -0.21062027	     -0.00000000	      0.00000002	     22.15253519
      0.99447636	     -0.04939443	      0.00011214	     -0.19139050	     -0.05731622	      0.88281243	     -0.00045529	     -0.21059124	     -0.00000000	      0.00000002	     22.44028039
      0.99563449	     -0.04929077	      0.00010915	     -0.19128606	     -0.05731422	      0.88281555	     -0.00045524	     -0.21056274	     -0.00000000	      0.00000002	     22.66963713
      0.99703745	     -0.04917144	      0.00010359	     -0.19116572	     -0.05731187	      0.88281932	     -0.00045519	     -0.21052895	     -0.00000000	      0.00000002	     23.01271905
      0.99829377	     -0.04907036	      0.00010026	     -0.19106378	     -0.05730985	      0.88282267	     -0.00045516	     -0.21049939	     -0.00000000	      0.00000002	     23.23255212
      0.99955008	     -0.04897577	      0.00009443	     -0.19096824	     -0.05730789	      0.88282600	     -0.00045514	     -0.21047051	     -0.00000000	      0.00000002	     23.53580383
      1.00080640	     -0.04888812	      0.00009084	     -0.19087969	     -0.05730601	      0.88282930	     -0.00045512	     -0.21044235	     -0.00000000	      0.00000002	     23.71977851
      1.00206271	     -0.04880845	      0.00008423	     -0.19079904	     -0.05730419	      0.88283256	     -0.00045512	     -0.21041499	     -0.00000000	      0.00000002	     24.01516134
      1.00331903	     -0.04873596	      0.00008023	     -0.19072563	     -0.05730246	      0.88283578	     -0.00045512	     -0.21038849	     -0.00000000	      0.00000002	     24.16713807
      1.00457535	     -0.04867198	      0.00007271	     -0.19066063	     -0.05730080	      0.88283895	     -0.00045515	     -0.21036288	     -0.00000000	      0.00000002	     24.46008972
      1.00583166	     -0.04861653	      0.00006828	     -0.19060423	     -0.05729921	      0.88284208	     -0.00045518	     -0.21033825	     -0.00000000	      0.00000002	     24.56274383
      1.00694815	     -0.04857528	      0.00006092	     -0.19056205	     -0.05729787	      0.88284480	     -0.00045522	     -0.21031723	     -0.00000000	      0.00000002	     24.79303091
      1.00806463	     -0.04854022	      0.00005546	     -0.19052611	     -0.05729659	      0.88284748	     -0.00045527	     -0.21029707	     -0.00000000	      0.00000002	     24.90785734
      1.00942582	     -0.04850543	      0.00004695	     -0.19049019	     -0.05729511	      0.88285067	     -0.00045536	     -0.21027367	     -0.00000000	      0.00000002	     25.13463756
      1.01078701	     -0.04847776	      0.00004022	     -0.19046145	     -0.05729372	      0.88285377	     -0.00045546	     -0.21025155	     -0.00000000	      0.00000002	     25.23932965
      1.01191160	     -0.04846030	      0.00003208	     -0.19044303	     -0.05729265	      0.88285627	     -0.00045555	     -0.21023420	     -0.00000000	      0.00000001	     25.45028525
      1.01303618	     -0.04844678	      0.00002581	     -0.19042861	     -0.05729164	      0.88285870	     -0.00045566	     -0.21021768	     -0.00000000	      0.00000001	     25.53378094
      1.01440908	     -0.04843606	      0.00001640	     -0.19041676	     -0.05729049	      0.88286157	     -0.00045582	     -0.21019859	     -0.00000000	      0.00000001	     25.73102866
      1.01578198	     -0.04843096	      0.00000917	     -0.19041058	     -0.05728943	      0.88286434	     -0.00045599	     -0.21018064	     -0.00000000	      0.00000001	     25.77186670
      1.01686186	     -0.04843135	      0.00000092	     -0.19041006	     -0.05728867	      0.88286644	     -0.00045614	     -0.21016731	     -0.00000000	      0.00000001	     25.94887219
      1.01794175	     -0.04843482	     -0.00000544	     -0.19041267	     -0.05728796	      0.88286848	     -0.00045630	     -0.21015465	     -0.00000000	      0.00000001	     25.99556823
      1.01937146	     -0.04844494	     -0.00001533	     -0.19042163	     -0.05728712	      0.88287106	     -0.00045654	     -0.21013891	     -0.00000000	      0.00000001	     26.14988859
      1.02080118	     -0.04846070	     -0.00002330	     -0.19043629	     -0.05728638	      0.88287351	     -0.00045680	     -0.21012430	     -0.00000000	      0.00000001	     26.15315682
      1.02184170	     -0.04847643	     -0.00003174	     -0.19045115	     -0.05728591	      0.88287522	     -0.00045700	     -0.21011437	     -0.00000000	      0.00000001	     26.30927647
      1.02288222	     -0.04849511	     -0.00003841	     -0.19046901	     -0.05728549	      0.88287685	     -0.00045722	     -0.21010504	     -0.00000000	      0.00000001	     26.33480091
      1.02438591	     -0.04852810	     -0.00004935	     -0.19050080	     -0.05728497	      0.88287910	     -0.00045755	     -0.21009259	     -0.00000000	      0.00000001	     26.45369818
      1.02566385	     -0.04856127	     -0.00005747	     -0.19053298	     -0.05728462	      0.88288089	     -0.00045786	     -0.21008298	     -0.00000000	      0.00000001	     26.44934589
      1.02694179	     -0.04859970	     -0.00006738	     -0.19057038	     -0.05728436	      0.88288258	     -0.00045818	     -0.21007425	     -0.00000000	      0.00000001	     26.58846526
      1.02821973	     -0.04864250	     -0.00007484	     -0.19061225	     -0.05728417	      0.88288417	     -0.00045852	     -0.21006641	     -0.00000000	      0.00000001	     26.52373617
      1.02949768	     -0.04869082	     -0.00008554	     -0.19065953	     -0.05728406	      0.88288565	     -0.00045888	     -0.21005945	     -0.00000000	      0.00000001	     26.71064997
      1.03059019	     -0.04873593	     -0.00009194	     -0.19070386	     -0.05728403	      0.88288684	     -0.00045921	     -0.21005420	     -0.00000000	      0.00000001	     26.60573513
      1.03168270	     -0.04878473	     -0.00010119	     -0.19075180	     -0.05728405	      0.88288795	     -0.00045954	     -0.21004959	     -0.00000000	      0.00000001	     26.67954314
      1.03306518	     -0.04885182	     -0.00011178	     -0.19081784	     -0.05728417	      0.88288925	     -0.00045999	     -0.21004469	     -0.00000000	      0.00000001	     26.63647826
      1.03444766	     -0.04892546	     -0.00012440	     -0.19089039	     -0.05728437	      0.88289044	     -0.00046046	     -0.21004087	     -0.00000000	      0.00000001	     26.76029648
      1.03555127	     -0.04898784	     -0.00013213	     -0.19095198	     -0.05728460	      0.88289131	     -0.00046084	     -0.21003858	     -0.00000000	      0.00000001	     26.63814688
      1.03665489	     -0.04905447	     -0.00014198	     -0.19101778	     -0.05728488	      0.88289211	     -0.00046125	     -0.21003696	     -0.00000000	      0.00000000	     26.68222587
      1.03805570	     -0.04914398	     -0.00015319	     -0.19110627	     -0.05728531	      0.88289302	     -0.00046178	     -0.21003586	     -0.00000000	      0.00000000	     26.60905459
      1.03945652	     -0.04923932	     -0.00016655	     -0.19120056	     -0.05728583	      0.88289383	     -0.00046233	     -0.21003579	     -0.00000000	      0.00000000	     26.72351760
      1.04051894	     -0.04931445	     -0.00017411	     -0.19127499	     -0.05728628	      0.88289437	     -0.00046277	     -0.21003642	     -0.00000000	      0.00000000	     26.55946355
      1.04158137	     -0.04939221	     -0.00018301	     -0.19135201	     -0.05728678	      0.88289485	     -0.00046322	     -0.21003763	      0.00000000	      0.00000000	     26.56683142
      1.04305023	     -0.04950486	     -0.00019408	     -0.19146370	     -0.05728755	      0.88289541	     -0.00046386	     -0.21004027	      0.00000000	      0.00000000	     26.46092988
      1.04451909	     -0.04962339	     -0.00020719	     -0.19158124	     -0.05728841	      0.88289587	     -0.00046452	     -0.21004400	      0.00000000	      0.00000000	     26.54848954
      1.04554258	     -0.04970830	     -0.00021375	     -0.19166554	     -0.05728905	      0.88289613	     -0.00046500	     -0.21004724	      0.00000000	      0.00000000	     26.34365825
      1.04656606	     -0.04979588	     -0.00022211	     -0.19175248	     -0.05728974	      0.88289633	     -0.00046549	     -0.21005097	      0.00000000	      0.00000000	     26.31733657
      1.04812901	     -0.04993353	     -0.00023376	     -0.19188921	     -0.05729087	      0.88289655	     -0.00046626	     -0.21005761	      0.00000000	      0.00000000	     26.17667537
      1.04942733	     -0.05005190	     -0.00024451	     -0.19200681	     -0.05729187	      0.88289665	     -0.00046692	     -0.21006394	      0.00000000	      0.00000000	     26.15522012
      1.05072565	     -0.05017301	     -0.00025331	     -0.19212722	     -0.05729293	      0.88289667	     -0.00046761	     -0.21007101	      0.00000000	     -0.00000000	     25.95439655
      1.05202397	     -0.05029773	     -0.00026452	     -0.19225120	     -0.05729405	      0.88289662	     -0.00046831	     -0.21007877	      0.00000000	     -0.00000000	     25.97704301
      1.05318554	     -0.05041102	     -0.00027186	     -0.19236393	     -0.05729510	      0.88289651	     -0.00046895	     -0.21008628	      0.00000000	     -0.00000000	     25.73905607
      1.05434712	     -0.05052717	     -0.00028134	     -0.19247946	     -0.05729620	      0.88289634	     -0.00046962	     -0.21009430	      0.00000000	     -0.00000000	     25.70200790
      1.05550870	     -0.05064506	     -0.00028933	     -0.19259680	     -0.05729733	      0.88289612	     -0.00047029	     -0.21010283	      0.00000000	     -0.00000000	     25.53053995
      1.05700430	     -0.05080027	     -0.00030109	     -0.19275129	     -0.05729885	      0.88289575	     -0.00047119	     -0.21011452	      0.00000000	     -0.00000000	     25.45576375
      1.05819608	     -0.05092555	     -0.00030851	     -0.19287608	     -0.05730010	      0.88289539	     -0.00047192	     -0.21012439	      0.00000000	     -0.00000000	     25.21372852
      1.05938786	     -0.05105313	     -0.00031780	     -0.19300314	     -0.05730139	      0.88289498	     -0.00047267	     -0.21013471	      0.00000000	     -0.00000000	     25.15236582
      1.06057965	     -0.05118181	     -0.00032549	     -0.19313135	     -0.05730272	      0.88289451	     -0.00047343	     -0.21014548	      0.00000000	     -0.00000000	     24.95088902
      1.06205253	     -0.05134365	     -0.00033655	     -0.19329260	     -0.05730441	      0.88289385	     -0.00047440	     -0.21015936	      0.00000000	     -0.00000000	     24.85995764
      1.06323396	     -0.05147440	     -0.00034328	     -0.19342296	     -0.05730580	      0.88289327	     -0.00047520	     -0.21017094	      0.00000000	     -0.00000000	     24.59269669
      1.06441540	     -0.05160696	     -0.00035187	     -0.19355511	     -0.05730722	      0.88289263	     -0.00047602	     -0.21018288	      0.00000000	     -0.00000000	     24.50407726
      1.06559683	     -0.05173968	     -0.00035893	     -0.19368748	     -0.05730866	      0.88289193	     -0.00047685	     -0.21019517	      0.00000000	     -0.00000000	     24.29283651
      1.06712445	     -0.05191207	     -0.00036938	     -0.19385941	     -0.05731057	      0.88289096	     -0.00047795	     -0.21021149	      0.00000000	     -0.00000000	     24.16508631
      1.06830946	     -0.05204471	     -0.00037533	     -0.19399178	     -0.05731207	      0.88289014	     -0.00047883	     -0.21022445	      0.00000000	     -0.00000000	     23.88879345
      1.06949448	     -0.05217750	     -0.00038300	     -0.19412427	     -0.05731360	      0.88288928	     -0.00047972	     -0.21023760	      0.00000000	     -0.00000001	     23.77991504
      1.07067950	     -0.05230895	     -0.00038917	     -0.19425548	     -0.05731514	      0.88288836	     -0.00048063	     -0.21025092	      0.00000000	     -0.00000001	     23.55807980
      1.07223948	     -0.05248115	     -0.00039864	     -0.19442737	     -0.05731720	      0.88288707	     -0.00048187	     -0.21026862	      0.00000000	     -0.00000001	     23.40511435
      1.07342427	     -0.05260983	     -0.00040385	     -0.19455588	     -0.05731879	      0.88288603	     -0.00048283	     -0.21028216	      0.00000000	     -0.00000001	     23.11947299
      1.07460905	     -0.05273813	     -0.00041103	     -0.19468398	     -0.05732039	      0.88288494	     -0.00048381	     -0.21029572	      0.00000000	     -0.00000001	     22.99962781
      1.07603398	     -0.05288986	     -0.00041806	     -0.19483554	     -0.05732232	      0.88288356	     -0.00048502	     -0.21031205	      0.00000000	     -0.00000001	     22.70970962
      1.07745890	     -0.05304073	     -0.00042806	     -0.19498618	     -0.05732428	      0.88288212	     -0.00048627	     -0.21032833	      0.00000000	     -0.00000001	     22.66288393
      1.07854481	     -0.05315275	     -0.00043310	     -0.19509811	     -0.05732577	      0.88288097	     -0.00048724	     -0.21034069	      0.00000000	     -0.00000001	     22.34513543
      1.07963073	     -0.05326431	     -0.00044052	     -0.19520953	     -0.05732728	      0.88287978	     -0.00048823	     -0.21035298	      0.00000000	     -0.00000001	     22.22827536
      1.08117283	     -0.05341922	     -0.00045040	     -0.19536429	     -0.05732942	      0.88287802	     -0.00048968	     -0.21037029	      0.00000000	     -0.00000001	     21.95794448
      1.08251880	     -0.05355205	     -0.00046099	     -0.19549696	     -0.05733130	      0.88287643	     -0.00049098	     -0.21038521	      0.00000000	     -0.00000001	     21.85802957
      1.08386478	     -0.05368052	     -0.00046997	     -0.19562533	     -0.05733318	      0.88287478	     -0.00049231	     -0.21039994	      0.00000000	     -0.00000001	     21.55537370
      1.08521076	     -0.05380734	     -0.00048241	     -0.19575196	     -0.05733506	      0.88287308	     -0.00049368	     -0.21041443	      0.00000000	     -0.00000001	     21.54767944
      1.08638953	     -0.05391371	     -0.00049078	     -0.19585825	     -0.05733671	      0.88287154	     -0.00049491	     -0.21042693	      0.00000000	     -0.00000001	     21.24068119
      1.08756830	     -0.05401860	     -0.00050183	     -0.19596301	     -0.05733835	      0.88286997	     -0.00049617	     -0.21043923	      0.00000000	     -0.00000001	     21.17704777
      1.08874706	     -0.05411960	     -0.00051192	     -0.19606391	     -0.05734000	      0.88286837	     -0.00049745	     -0.21045132	      0.00000000	     -0.00000001	     20.99190410
      1.09038859	     -0.05425579	     -0.00052792	     -0.19619993	     -0.05734229	      0.88286608	     -0.00049929	     -0.21046779	      0.00000000	     -0.00000001	     20.90236746
      1.09161038	     -0.05435134	     -0.00053817	     -0.19629542	     -0.05734398	      0.88286433	     -0.00050070	     -0.21047977	      0.00000000	     -0.00000001	     20.65078329
      1.09283216	     -0.05444475	     -0.00055062	     -0.19638871	     -0.05734568	      0.88286256	     -0.00050213	     -0.21049150	      0.00000000	     -0.00000001	     20.60604530
      1.09405395	     -0.05453327	     -0.00056165	     -0.19647716	     -0.05734736	      0.88286075	     -0.00050360	     -0.21050300	      0.00000000	     -0.00000001	     20.42896480
      1.09564467	     -0.05464399	     -0.00057745	     -0.19658776	     -0.05734955	      0.88285836	     -0.00050556	     -0.21051759	      0.00000000	     -0.00000001	     20.37985424
      1.09684996	     -0.05472188	     -0.00058698	     -0.19666565	     -0.05735120	      0.88285653	     -0.00050707	     -0.21052838	      0.00000000	     -0.00000001	     20.14221164
      1.09805525	     -0.05479809	     -0.00059831	     -0.19674181	     -0.05735284	      0.88285467	     -0.00050862	     -0.21053892	      0.00000000	     -0.00000001	     20.10556285
      1.09951786	     -0.05488561	     -0.00060987	     -0.19682933	     -0.05735482	      0.88285239	     -0.00051053	     -0.21055146	      0.00000000	     -0.00000001	     19.89881111
      1.10098048	     -0.05497472	     -0.00062420	     -0.19691839	     -0.05735678	      0.88285008	     -0.00051249	     -0.21056379	      0.00000000	     -0.00000001	     19.95358739
      1.10208421	     -0.05504003	     -0.00063191	     -0.19698374	     -0.05735825	      0.88284831	     -0.00051399	     -0.21057309	      0.00000000	     -0.00000001	     19.69746008
      1.10318794	     -0.05510925	     -0.00064200	     -0.19705294	     -0.05735972	      0.88284654	     -0.00051552	     -0.21058247	      0.00000000	     -0.00000001	     19.64371736
      1.10477197	     -0.05521083	     -0.00065530	     -0.19715452	     -0.05736180	      0.88284396	     -0.00051776	     -0.21059629	      0.00000000	     -0.00000001	     19.47507482
      1.10614764	     -0.05530451	     -0.00066851	     -0.19724818	     -0.05736358	      0.88284169	     -0.00051974	     -0.21060879	      0.00000000	     -0.00000001	     19.42931570
      1.10752331	     -0.05539925	     -0.00067939	     -0.19734296	     -0.05736535	      0.88283940	     -0.00052175	     -0.21062193	      0.00000000	     -0.00000001	     19.23946267
      1.10889898	     -0.05550130	     -0.00069359	     -0.19744497	     -0.05736709	      0.88283708	     -0.00052380	     -0.21063579	      0.00000000	     -0.00000001	     19.21545569
      1.11010148	     -0.05558896	     -0.00070263	     -0.19753271	     -0.05736860	      0.88283502	     -0.00052562	     -0.21064861	      0.00000000	     -0.00000001	     19.03732522
      1.11130397	     -0.05568230	     -0.00071417	     -0.19762605	     -0.05737008	      0.88283294	     -0.00052747	     -0.21066208	      0.00000000	     -0.00000001	     18.94253905
      1.11274921	     -0.05579401	     -0.00072524	     -0.19773788	     -0.05737183	      0.88283039	     -0.00052971	     -0.21067925	      0.00000000	     -0.00000001	     18.78876886
      1.11419445	     -0.05591173	     -0.00073825	     -0.19785566	     -0.05737354	      0.88282779	     -0.00053199	     -0.21069752	      0.00000000	     -0.00000001	     18.61355665
      1.11540703	     -0.05600740	     -0.00074576	     -0.19795151	     -0.05737495	      0.88282558	     -0.00053393	     -0.21071374	      0.00000000	     -0.00000001	     18.49081813
      1.11661960	     -0.05610719	     -0.00075543	     -0.19805142	     -0.05737633	      0.88282332	     -0.00053589	     -0.21073069	      0.00000000	     -0.00000001	     18.30005168
      1.11808394	     -0.05622409	     -0.00076441	     -0.19816856	     -0.05737795	      0.88282054	     -0.00053828	     -0.21075214	      0.00000000	     -0.00000001	     18.15419909
      1.11954828	     -0.05634484	     -0.00077531	     -0.19828953	     -0.05737951	      0.88281770	     -0.00054070	     -0.21077452	      0.00000000	     -0.00000001	     17.83108619
      1.12074125	     -0.05643758	     -0.00078060	     -0.19838256	     -0.05738075	      0.88281533	     -0.00054270	     -0.21079344	      0.00000000	     -0.00000001	     17.77058703
      1.12193422	     -0.05653473	     -0.00078783	     -0.19847996	     -0.05738194	      0.88281291	     -0.00054471	     -0.21081291	      0.00000000	     -0.00000001	     17.50718103
      1.12344096	     -0.05665352	     -0.00079435	     -0.19859917	     -0.05738339	      0.88280979	     -0.00054727	     -0.21083827	      0.00000000	     -0.00000001	     17.35883583
      1.12494771	     -0.05677621	     -0.00080249	     -0.19872225	     -0.05738477	      0.88280659	     -0.00054987	     -0.21086440	      0.00000000	     -0.00000001	     16.93070834
      1.12612214	     -0.05686462	     -0.00080519	     -0.19881108	     -0.05738580	      0.88280403	     -0.00055190	     -0.21088528	      0.00000000	     -0.00000001	     16.93931324
      1.12729656	     -0.05695672	     -0.00080967	     -0.19890356	     -0.05738678	      0.88280143	     -0.00055396	     -0.21090652	      0.00000000	     -0.00000002	     16.66981359
      1.12885410	     -0.05707338	     -0.00081300	     -0.19902083	     -0.05738800	      0.88279790	     -0.00055670	     -0.21093521	      0.00000000	     -0.00000002	     16.54085167
      1.13041163	     -0.05719367	     -0.00081782	     -0.19914170	     -0.05738912	      0.88279427	     -0.00055947	     -0.21096439	      0.00000000	     -0.00000002	     16.08468234
      1.13155442	     -0.05727374	     -0.00081743	     -0.19922233	     -0.05738989	      0.88279156	     -0.00056152	     -0.21098612	      0.00000000	     -0.00000002	     16.15451456
      1.13269721	     -0.05735862	     -0.00081858	     -0.19930773	     -0.05739061	      0.88278880	     -0.00056358	     -0.21100805	      0.00000000	     -0.00000002	     15.91626614
      1.13433311	     -0.05747673	     -0.00081828	     -0.19942666	     -0.05739153	      0.88278476	     -0.00056655	     -0.21103983	      0.00000000	     -0.00000002	     15.79732013
      1.13574096	     -0.05758098	     -0.00081888	     -0.19953161	     -0.05739224	      0.88278121	     -0.00056913	     -0.21106749	      0.00000000	     -0.00000002	     15.49867331
      1.13714881	     -0.05767836	     -0.00081694	     -0.19962978	     -0.05739285	      0.88277759	     -0.00057173	     -0.21109541	      0.00000000	     -0.00000002	     15.54370323
      1.13855666	     -0.05778068	     -0.00081732	     -0.19973284	     -0.05739337	      0.88277391	     -0.00057434	     -0.21112348	      0.00000000	     -0.00000002	     15.18616772
      1.13996451	     -0.05787167	     -0.00081389	     -0.19982471	     -0.05739378	      0.88277017	     -0.00057698	     -0.21115169	      0.00000000	     -0.00000002	     15.36323151
      1.14116779	     -0.05795476	     -0.00081406	     -0.19990846	     -0.05739406	      0.88276693	     -0.00057925	     -0.21117580	      0.00000000	     -0.00000002	     15.02578927
      1.14237106	     -0.05803152	     -0.00081210	     -0.19998596	     -0.05739427	      0.88276364	     -0.00058153	     -0.21119998	      0.00000000	     -0.00000002	     15.02315930
      1.14391025	     -0.05813305	     -0.00081089	     -0.20008841	     -0.05739441	      0.88275939	     -0.00058447	     -0.21123097	      0.00000000	     -0.00000002	     14.81640702
      1.14544944	     -0.05822808	     -0.00080749	     -0.20018445	     -0.05739443	      0.88275508	     -0.00058742	     -0.21126205	      0.00000000	     -0.00000002	     14.91404087
      1.14667494	     -0.05830956	     -0.00080695	     -0.20026668	     -0.05739434	      0.88275161	     -0.00058979	     -0.21128679	      0.00000000	     -0.00000002	     14.63014521
      1.14790043	     -0.05838412	     -0.00080431	     -0.20034206	     -0.05739417	      0.88274812	     -0.00059217	     -0.21131157	      0.00000000	     -0.00000002	     14.65122569
      1.14945896	     -0.05848071	     -0.00080219	     -0.20043968	     -0.05739382	      0.88274364	     -0.00059522	     -0.21134300	      0.00000000	     -0.00000002	     14.47283654
      1.15101749	     -0.05856874	     -0.00079774	     -0.20052882	     -0.05739333	      0.88273912	     -0.00059828	     -0.21137434	      0.00000000	     -0.00000002	     14.61635476
      1.15220803	     -0.05864190	     -0.00079672	     -0.20060277	     -0.05739285	      0.88273566	     -0.00060063	     -0.21139815	      0.00000000	     -0.00000002	     14.34945663
      1.15339857	     -0.05870834	     -0.00079375	     -0.20067007	     -0.05739228	      0.88273218	     -0.00060300	     -0.21142190	      0.00000000	     -0.00000002	     14.36779937
      1.15502711	     -0.05880169	     -0.00079084	     -0.20076458	     -0.05739135	      0.88272741	     -0.00060624	     -0.21145420	      0.00000000	     -0.00000002	     14.22288966
      1.15665565	     -0.05888767	     -0.00078590	     -0.20085179	     -0.05739024	      0.88272263	     -0.00060950	     -0.21148637	      0.00000000	     -0.00000002	     14.38865468
      1.15781353	     -0.05895525	     -0.00078473	     -0.20092020	     -0.05738935	      0.88271923	     -0.00061182	     -0.21150910	      0.00000000	     -0.00000002	     14.12868052
      1.15897142	     -0.05901663	     -0.00078142	     -0.20098246	     -0.05738836	      0.88271583	     -0.00061415	     -0.21153178	      0.00000000	     -0.00000002	     14.14271416
      1.16069092	     -0.05910981	     -0.00077722	     -0.20107697	     -0.05738672	      0.88271080	     -0.00061762	     -0.21156528	      0.00000000	     -0.00000002	     14.01841914
      1.16214196	     -0.05918377	     -0.00077231	     -0.20115209	     -0.05738518	      0.88270656	     -0.00062054	     -0.21159344	      0.00000000	     -0.00000002	     14.09240453
      1.16359300	     -0.05926215	     -0.00076830	     -0.20123163	     -0.05738348	      0.88270235	     -0.00062348	     -0.21162142	      0.00000000	     -0.00000002	     13.90914766
      1.16504404	     -0.05933152	     -0.00076074	     -0.20130228	     -0.05738162	      0.88269816	     -0.00062641	     -0.21164929	      0.00000000	     -0.00000002	     14.05468024
      1.16649508	     -0.05940896	     -0.00075590	     -0.20138093	     -0.05737961	      0.88269400	     -0.00062934	     -0.21167692	      0.00000000	     -0.00000002	     13.77009846
      1.16772454	     -0.05946383	     -0.00074863	     -0.20143692	     -0.05737778	      0.88269050	     -0.00063182	     -0.21170023	      0.00000000	     -0.00000002	     13.94012044
      1.16895400	     -0.05952242	     -0.00074343	     -0.20149659	     -0.05737583	      0.88268703	     -0.00063430	     -0.21172335	      0.00000000	     -0.00000002	     13.82804749
      1.17054379	     -0.05959283	     -0.00073505	     -0.20156846	     -0.05737313	      0.88268259	     -0.00063749	     -0.21175306	      0.00000000	     -0.00000002	     13.88197707
      1.17213358	     -0.05966574	     -0.00072781	     -0.20164281	     -0.05737023	      0.88267820	     -0.00064067	     -0.21178244	      0.00000000	     -0.00000002	     13.68731911
      1.17338779	     -0.05971345	     -0.00071922	     -0.20169174	     -0.05736780	      0.88267478	     -0.00064317	     -0.21180538	      0.00000000	     -0.00000002	     13.83967048
      1.17464200	     -0.05976426	     -0.00071198	     -0.20174376	     -0.05736525	      0.88267141	     -0.00064565	     -0.21182798	      0.00000000	     -0.00000002	     13.74073826
      1.17625009	     -0.05982136	     -0.00070052	     -0.20180247	     -0.05736178	      0.88266714	     -0.00064882	     -0.21185647	      0.00000000	     -0.00000002	     13.80595249
      1.17785818	     -0.05987567	     -0.00069109	     -0.20185835	     -0.05735809	      0.88266295	     -0.00065196	     -0.21188428	      0.00000000	     -0.00000002	     13.63614997
      1.17907475	     -0.05990748	     -0.00068139	     -0.20189142	     -0.05735515	      0.88265984	     -0.00065432	     -0.21190496	      0.00000000	     -0.00000002	     13.75421178
      1.18029132	     -0.05994146	     -0.00067293	     -0.20192664	     -0.05735209	      0.88265678	     -0.00065667	     -0.21192524	      0.00000000	     -0.00000002	     13.69031340
      1.18197401	     -0.05997727	     -0.00065910	     -0.20196423	     -0.05734765	      0.88265263	     -0.00065988	     -0.21195249	      0.00000000	     -0.00000002	     13.75678523
      1.18365669	     -0.06001091	     -0.00064595	     -0.20199964	     -0.05734296	      0.88264859	     -0.00066305	     -0.21197849	      0.00000000	     -0.00000002	     13.64505427
      1.18483138	     -0.06002135	     -0.00063360	     -0.20201141	     -0.05733955	      0.88264584	     -0.00066524	     -0.21199584	      0.00000000	     -0.00000002	     13.78355122
      1.18600607	     -0.06003363	     -0.00062213	     -0.20202499	     -0.05733601	      0.88264314	     -0.00066742	     -0.21201237	      0.00000000	     -0.00000002	     13.76675720
      1.18779213	     -0.06004256	     -0.00060296	     -0.20203596	     -0.05733039	      0.88263917	     -0.00067068	     -0.21203594	      0.00000000	     -0.00000001	     13.83519313
      1.18927951	     -0.06004761	     -0.00058795	     -0.20204266	     -0.05732550	      0.88263597	     -0.00067337	     -0.21205405	      0.00000000	     -0.00000001	     13.83818168
      1.19076688	     -0.06004139	     -0.00057152	     -0.20203815	     -0.05732042	      0.88263287	     -0.00067602	     -0.21207075	      0.00000000	     -0.00000001	     13.98463617
      1.19225425	     -0.06003690	     -0.00055887	     -0.20203527	     -0.05731514	      0.88262989	     -0.00067863	     -0.21208591	      0.00000000	     -0.00000001	     14.01181925
      1.19357797	     -0.06001937	     -0.00054563	     -0.20201921	     -0.05731027	      0.88262734	     -0.00068093	     -0.21209813	      0.00000000	     -0.00000001	     14.16453533
      1.19490168	     -0.06000215	     -0.00053525	     -0.20200340	     -0.05730525	      0.88262488	     -0.00068320	     -0.21210900	      0.00000000	     -0.00000001	     14.24420735
      1.19622539	     -0.05996998	     -0.00052438	     -0.20197263	     -0.05730007	      0.88262252	     -0.00068544	     -0.21211851	      0.00000000	     -0.00000001	     14.39557816
      1.19794834	     -0.05991715	     -0.00051160	     -0.20192160	     -0.05729311	      0.88261961	     -0.00068831	     -0.21212856	      0.00000000	     -0.00000001	     14.57711248
      1.19929314	     -0.05985335	     -0.00049902	     -0.20185927	     -0.05728749	      0.88261746	     -0.00069051	     -0.21213429	      0.00000000	     -0.00000001	     14.77865077
      1.20063795	     -0.05977958	     -0.00048763	     -0.20178693	     -0.05728172	      0.88261544	     -0.00069269	     -0.21213780	     -0.00000000	     -0.00000001	     14.95430834
      1.20198275	     -0.05968635	     -0.00047343	     -0.20169519	     -0.05727579	      0.88261354	     -0.00069483	     -0.21213893	     -0.00000000	     -0.00000001	     15.14930712
      1.20368219	     -0.05955457	     -0.00045590	     -0.20156525	     -0.05726809	      0.88261132	     -0.00069749	     -0.21213671	     -0.00000000	     -0.00000001	     15.39616715
      1.20499614	     -0.05943266	     -0.00043946	     -0.20144483	     -0.05726197	      0.88260977	     -0.00069952	     -0.21213216	     -0.00000000	     -0.00000001	     15.57171253
      1.20631009	     -0.05930376	     -0.00042432	     -0.20131735	     -0.05725572	      0.88260835	     -0.00070151	     -0.21212498	     -0.00000000	     -0.00000001	     15.78245158
      1.20788876	     -0.05912839	     -0.00040370	     -0.20114372	     -0.05724803	      0.88260684	     -0.00070386	     -0.21211288	     -0.00000000	     -0.00000001	     16.00850486
      1.20930678	     -0.05896465	     -0.00038712	     -0.20098145	     -0.05724096	      0.88260567	     -0.00070594	     -0.21209872	     -0.00000000	     -0.00000001	     16.26821746
      1.21072480	     -0.05878554	     -0.00036803	     -0.20080384	     -0.05723374	      0.88260469	     -0.00070798	     -0.21208159	     -0.00000000	     -0.00000000	     16.43512814
      1.21214283	     -0.05860702	     -0.00035198	     -0.20062670	     -0.05722638	      0.88260389	     -0.00070999	     -0.21206156	     -0.00000000	     -0.00000000	     16.69325730
      1.21356085	     -0.05841440	     -0.00033320	     -0.20043548	     -0.05721889	      0.88260330	     -0.00071197	     -0.21203885	     -0.00000000	     -0.00000000	     16.84342782
      1.21497888	     -0.05822564	     -0.00031844	     -0.20024798	     -0.05721126	      0.88260290	     -0.00071391	     -0.21201352	     -0.00000000	     -0.00000000	     17.11496871
      1.21639690	     -0.05802230	     -0.00030026	     -0.20004594	     -0.05720351	      0.88260270	     -0.00071582	     -0.21198580	     -0.00000000	     -0.00000000	     17.25222855
      1.21764487	     -0.05784872	     -0.00028826	     -0.19987337	     -0.05719658	      0.88260270	     -0.00071747	     -0.21195943	     -0.00000000	      0.00000000	     17.47080829
      1.21889284	     -0.05766700	     -0.00027413	     -0.19969268	     -0.05718957	      0.88260286	     -0.00071910	     -0.21193141	     -0.00000000	      0.00000000	     17.61614868
      1.22042122	     -0.05744757	     -0.00025973	     -0.19947439	     -0.05718086	      0.88260327	     -0.00072105	     -0.21189494	     -0.00000000	      0.00000000	     17.85418787
      1.22194960	     -0.05722112	     -0.00024361	     -0.19924908	     -0.05717203	      0.88260392	     -0.00072297	     -0.21185635	     -0.00000000	      0.00000000	     18.04749377
      1.22316735	     -0.05704571	     -0.00023442	     -0.19907443	     -0.05716490	      0.88260461	     -0.00072447	     -0.21182416	     -0.00000000	      0.00000000	     18.24068071
      1.22438510	     -0.05686393	     -0.00022296	     -0.19889346	     -0.05715771	      0.88260545	     -0.00072594	     -0.21179082	     -0.00000000	      0.00000001	     18.40397427
      1.22594288	     -0.05663323	     -0.00021056	     -0.19866368	     -0.05714841	      0.88260674	     -0.00072779	     -0.21174652	     -0.00000000	      0.00000001	     18.63626474
      1.22750066	     -0.05639547	     -0.00019479	     -0.19842689	     -0.05713900	      0.88260827	     -0.00072960	     -0.21170053	     -0.00000000	      0.00000001	     18.88425193
      1.22861955	     -0.05622954	     -0.00018704	     -0.19826152	     -0.05713218	      0.88260951	     -0.00073087	     -0.21166647	     -0.00000000	      0.00000001	     19.01786610
      1.22973843	     -0.05605879	     -0.00017681	     -0.19809139	     -0.05712532	      0.88261087	     -0.00073212	     -0.21163165	     -0.00000000	      0.00000001	     19.18578180
      1.23140116	     -0.05580415	     -0.00016340	     -0.19783756	     -0.05711503	      0.88261309	     -0.00073394	     -0.21157850	     -0.00000000	      0.00000001	     19.45469127
      1.23276531	     -0.05559203	     -0.00015115	     -0.19762611	     -0.05710652	      0.88261509	     -0.00073539	     -0.21153371	     -0.00000000	      0.00000001	     19.68131135
      1.23412947	     -0.05538160	     -0.00014155	     -0.19741623	     -0.05709795	      0.88261725	     -0.00073680	     -0.21148792	     -0.00000000	      0.00000001	     19.90141935
      1.23549362	     -0.05516849	     -0.00012926	     -0.19720372	     -0.05708932	      0.88261956	     -0.00073818	     -0.21144123	     -0.00000000	      0.00000001	     20.13323147
      1.23685778	     -0.05495861	     -0.00012093	     -0.19699429	     -0.05708064	      0.88262201	     -0.00073952	     -0.21139371	     -0.00000000	      0.00000001	     20.35710002
      1.23802426	     -0.05477552	     -0.00011095	     -0.19681163	     -0.05707319	      0.88262421	     -0.00074064	     -0.21135252	     -0.00000000	      0.00000001	     20.53241541
      1.23919075	     -0.05459623	     -0.00010370	     -0.19663267	     -0.05706570	      0.88262651	     -0.00074173	     -0.21131089	     -0.00000000	      0.00000001	     20.71656284
      1.24064269	     -0.05437324	     -0.00009302	     -0.19641010	     -0.05705635	      0.88262949	     -0.00074305	     -0.21125855	     -0.00000000	      0.00000001	     20.96632972
      1.24209464	     -0.05415231	     -0.00008496	     -0.19618948	     -0.05704695	      0.88263260	     -0.00074433	     -0.21120566	     -0.00000000	      0.00000001	     21.23371584
      1.24322278	     -0.05397954	     -0.00007609	     -0.19601700	     -0.05703963	      0.88263510	     -0.00074529	     -0.21116424	     -0.00000000	      0.00000002	     21.42231922
      1.24435093	     -0.05380734	     -0.00006933	     -0.19584501	     -0.05703229	      0.88263767	     -0.00074622	     -0.21112255	     -0.00000000	      0.00000002	     21.62135612
      1.24584794	     -0.05357793	     -0.00005884	     -0.19561588	     -0.05702252	      0.88264118	     -0.00074741	     -0.21106681	     -0.00000000	      0.00000002	     21.88811413
      1.24734496	     -0.05334840	     -0.00005050	     -0.19538652	     -0.05701273	      0.88264479	     -0.00074856	     -0.21101061	     -0.00000000	      0.00000002	     22.17929374
      1.24839728	     -0.05318674	     -0.00004164	     -0.19522504	     -0.05700584	      0.88264739	     -0.00074934	     -0.21097083	     -0.00000000	      0.00000002	     22.33794669
      1.24944961	     -0.05302543	     -0.00003392	     -0.19506387	     -0.05699894	      0.88265003	     -0.00075009	     -0.21093083	     -0.00000000	      0.00000002	     22.51202688
      1.25105815	     -0.05277929	     -0.00002092	     -0.19481792	     -0.05698839	      0.88265414	     -0.00075120	     -0.21086931	     -0.00000000	      0.00000002	     22.78236847
      1.25236889	     -0.05257972	     -0.00001170	     -0.19461843	     -0.05697979	      0.88265755	     -0.00075206	     -0.21081888	     -0.00000000	      0.00000002	     23.02270646
      1.25367963	     -0.05238125	     -0.00000084	     -0.19442006	     -0.05697119	      0.88266101	     -0.00075288	     -0.21076822	     -0.00000000	      0.00000002	     23.24445262
      1.25499037	     -0.05218453	      0.00000775	     -0.19422334	     -0.05696260	      0.88266451	     -0.00075367	     -0.21071739	     -0.00000000	      0.00000002	     23.48936633
      1.25630111	     -0.05198941	      0.00001920	     -0.19402826	     -0.05695402	      0.88266805	     -0.00075442	     -0.21066642	     -0.00000000	      0.00000002	     23.69664185
      1.25743116	     -0.05182289	      0.00002646	     -0.19386169	     -0.05694664	      0.88267113	     -0.00075504	     -0.21062241	     -0.00000000	      0.00000002	     23.90217800
      1.25856121	     -0.05165792	      0.00003590	     -0.19369670	     -0.05693926	      0.88267423	     -0.00075562	     -0.21057837	     -0.00000000	      0.00000002	     24.07190271
      1.25995194	     -0.05145640	      0.00004612	     -0.19349507	     -0.05693020	      0.88267807	     -0.00075631	     -0.21052416	     -0.00000000	      0.00000002	     24.31785139
      1.26134267	     -0.05125617	      0.00005849	     -0.19329477	     -0.05692116	      0.88268192	     -0.00075695	     -0.21046993	     -0.00000000	      0.00000002	     24.52769548
      1.26245217	     -0.05109794	      0.00006605	     -0.19313640	     -0.05691397	      0.88268501	     -0.00075744	     -0.21042669	     -0.00000000	      0.00000002	     24.72768280
      1.26356167	     -0.05094172	      0.00007544	     -0.19298005	     -0.05690680	      0.88268810	     -0.00075790	     -0.21038348	     -0.00000000	      0.00000002	     24.88492146
      1.26498291	     -0.05074586	      0.00008584	     -0.19278396	     -0.05689764	      0.88269207	     -0.00075845	     -0.21032826	     -0.00000000	      0.00000002	     25.12219339
      1.26640415	     -0.05055614	      0.00009758	     -0.19259402	     -0.05688851	      0.88269603	     -0.00075895	     -0.21027329	     -0.00000000	      0.00000002	     25.29952878
      1.26745621	     -0.05041904	      0.00010333	     -0.19245665	     -0.05688178	      0.88269896	     -0.00075930	     -0.21023284	     -0.00000000	      0.00000002	     25.47488439
      1.26850826	     -0.05028429	      0.00011022	     -0.19232164	     -0.05687508	      0.88270188	     -0.00075963	     -0.21019268	     -0.00000000	      0.00000002	     25.59821158
      1.27000646	     -0.05010121	      0.00011755	     -0.19213810	     -0.05686557	      0.88270603	     -0.00076005	     -0.21013619	     -0.00000000	      0.00000002	     25.80114968
      1.27128427	     -0.04995362	      0.00012452	     -0.19199009	     -0.05685751	      0.88270955	     -0.00076038	     -0.21008880	     -0.00000000	      0.00000002	     25.91850300
      1.27256207	     -0.04981254	      0.00012938	     -0.19184853	     -0.05684948	      0.88271306	     -0.00076068	     -0.21004220	     -0.00000000	      0.00000002	     26.11719192
      1.27383987	     -0.04967825	      0.00013639	     -0.19171379	     -0.05684150	      0.88271653	     -0.00076094	     -0.20999643	     -0.00000000	      0.00000002	     26.19387982
      1.27511767	     -0.04955087	      0.00014033	     -0.19158586	     -0.05683357	      0.88271998	     -0.00076117	     -0.20995153	     -0.00000000	      0.00000002	     26.41294600
      1.27621128	     -0.04944722	      0.00014644	     -0.19148179	     -0.05682682	      0.88272291	     -0.00076135	     -0.20991381	     -0.00000000	      0.00000002	     26.42791361
      1.27730489	     -0.04934869	      0.00015045	     -0.19138277	     -0.05682010	      0.88272581	     -0.00076150	     -0.20987677	     -0.00000000	      0.00000002	     26.55787445
      1.27868460	     -0.04923175	      0.00015668	     -0.19126525	     -0.05681167	      0.88272943	     -0.00076166	     -0.20983104	     -0.00000000	      0.00000002	     26.63806989
      1.28006430	     -0.04912340	      0.00016068	     -0.19115623	     -0.05680331	      0.88273300	     -0.00076178	     -0.20978645	     -0.00000000	      0.00000002	     26.83463571
      1.28115423	     -0.04904557	      0.00016567	     -0.19107790	     -0.05679675	      0.88273578	     -0.00076186	     -0.20975210	     -0.00000000	      0.00000002	     26.80831471
      1.28224417	     -0.04897521	      0.00016840	     -0.19100698	     -0.05679022	      0.88273853	     -0.00076191	     -0.20971858	     -0.00000000	      0.00000002	     26.90233566
      1.28365016	     -0.04889481	      0.00017270	     -0.19092587	     -0.05678186	      0.88274201	     -0.00076195	     -0.20967666	     -0.00000000	      0.00000002	     26.92282000
      1.28505616	     -0.04882480	      0.00017448	     -0.19085507	     -0.05677357	      0.88274542	     -0.00076195	     -0.20963627	     -0.00000000	      0.00000002	     27.09567154
      1.28609688	     -0.04877893	      0.00017820	     -0.19080868	     -0.05676747	      0.88274790	     -0.00076193	     -0.20960737	     -0.00000000	      0.00000002	     27.00469241
      1.28713759	     -0.04873788	      0.00018005	     -0.19076705	     -0.05676141	      0.88275033	     -0.00076189	     -0.20957931	     -0.00000000	      0.00000002	     27.05194823
      1.28862094	     -0.04868731	      0.00018345	     -0.19071567	     -0.05675284	      0.88275372	     -0.00076180	     -0.20954074	     -0.00000000	      0.00000002	     27.02804350
      1.28988794	     -0.04865125	      0.00018435	     -0.19067887	     -0.05674557	      0.88275654	     -0.00076169	     -0.20950912	     -0.00000000	      0.00000001	     27.09433089
      1.29115494	     -0.04862152	      0.00018686	     -0.19064844	     -0.05673837	      0.88275929	     -0.00076156	     -0.20947868	     -0.00000000	      0.00000001	     26.99681020
      1.29242194	     -0.04859795	      0.00018688	     -0.19062410	     -0.05673122	      0.88276197	     -0.00076141	     -0.20944942	     -0.00000000	      0.00000001	     27.08687228
      1.29368893	     -0.04858046	      0.00018949	     -0.19060591	     -0.05672412	      0.88276457	     -0.00076122	     -0.20942130	     -0.00000000	      0.00000001	     26.92128557
      1.29479204	     -0.04857017	      0.00018888	     -0.19059494	     -0.05671798	      0.88276676	     -0.00076104	     -0.20939775	     -0.00000000	      0.00000001	     26.99163372
      1.29589514	     -0.04856391	      0.00019045	     -0.19058805	     -0.05671189	      0.88276890	     -0.00076084	     -0.20937505	     -0.00000000	      0.00000001	     26.88628166
      1.29725132	     -0.04856306	      0.00019077	     -0.19058640	     -0.05670446	      0.88277145	     -0.00076057	     -0.20934834	     -0.00000000	      0.00000001	     26.88124785
      1.29860750	     -0.04856891	      0.00019260	     -0.19059148	     -0.05669709	      0.88277390	     -0.00076027	     -0.20932293	     -0.00000000	      0.00000001	     26.70370233
      1.29971729	     -0.04857792	      0.00019142	     -0.19059980	     -0.05669110	      0.88277584	     -0.00076001	     -0.20930311	     -0.00000000	      0.00000001	     26.74557707
      1.30082707	     -0.04859172	      0.00019187	     -0.19061296	     -0.05668515	      0.88277772	     -0.00075973	     -0.20928417	     -0.00000000	      0.00000001	     26.61029113
      1.30220059	     -0.04861461	      0.00019074	     -0.19063501	     -0.05667785	      0.88277995	     -0.00075936	     -0.20926193	     -0.00000000	      0.00000001	     26.58626379
      1.30357411	     -0.04864336	      0.00019140	     -0.19066298	     -0.05667061	      0.88278209	     -0.00075896	     -0.20924097	     -0.00000000	      0.00000001	     26.36361417
      1.30464890	     -0.04866979	      0.00018945	     -0.19068874	     -0.05666499	      0.88278369	     -0.00075863	     -0.20922544	     -0.00000000	      0.00000001	     26.40181862
      1.30572369	     -0.04869951	      0.00018918	     -0.19071784	     -0.05665940	      0.88278524	     -0.00075828	     -0.20921066	     -0.00000000	      0.00000001	     26.26237721
      1.30715193	     -0.04874476	      0.00018717	     -0.19076223	     -0.05665203	      0.88278721	     -0.00075780	     -0.20919213	     -0.00000000	      0.00000001	     26.20720332
      1.30858017	     -0.04879568	      0.00018676	     -0.19081235	     -0.05664472	      0.88278907	     -0.00075728	     -0.20917484	     -0.00000000	      0.00000001	     25.95593384
      1.30962233	     -0.04883622	      0.00018401	     -0.19085225	     -0.05663942	      0.88279037	     -0.00075690	     -0.20916298	     -0.00000000	      0.00000001	     25.99387597
      1.31066448	     -0.04887945	      0.00018288	     -0.19089489	     -0.05663415	      0.88279162	     -0.00075649	     -0.20915174	     -0.00000000	      0.00000001	     25.85499276
      1.31216415	     -0.04894637	      0.00018001	     -0.19096094	     -0.05662663	      0.88279332	     -0.00075589	     -0.20913664	     -0.00000000	      0.00000001	     25.77340434
      1.31344545	     -0.04900799	      0.00017840	     -0.19102186	     -0.05662025	      0.88279469	     -0.00075536	     -0.20912471	     -0.00000000	      0.00000001	     25.56690052
      1.31472675	     -0.04907368	      0.00017469	     -0.19108680	     -0.05661391	      0.88279599	     -0.00075481	     -0.20911365	     -0.00000000	      0.00000001	     25.56336178
      1.31600805	     -0.04914283	      0.00017310	     -0.19115528	     -0.05660761	      0.88279721	     -0.00075423	     -0.20910344	     -0.00000000	      0.00000001	     25.28793121
      1.31728936	     -0.04921532	      0.00016844	     -0.19122702	     -0.05660135	      0.88279836	     -0.00075364	     -0.20909404	     -0.00000000	      0.00000001	     25.35765332
      1.31838809	     -0.04927993	      0.00016701	     -0.19129107	     -0.05659601	      0.88279929	     -0.00075312	     -0.20908661	     -0.00000000	      0.00000001	     25.06650297
      1.31948683	     -0.04934673	      0.00016351	     -0.19135727	     -0.05659070	      0.88280016	     -0.00075259	     -0.20907975	     -0.00000000	      0.00000001	     25.01668019
      1.32087734	     -0.04943413	      0.00016014	     -0.19144396	     -0.05658402	      0.88280120	     -0.00075190	     -0.20907184	     -0.00000000	      0.00000000	     24.78676820
      1.32226785	     -0.04952473	      0.00015460	     -0.19153381	     -0.05657737	      0.88280217	     -0.00075119	     -0.20906476	     -0.00000000	      0.00000000	     24.78534847
      1.32338225	     -0.04959945	      0.00015193	     -0.19160798	     -0.05657207	      0.88280288	     -0.00075061	     -0.20905966	     -0.00000000	      0.00000000	     24.48423976
      1.32449665	     -0.04967590	      0.00014712	     -0.19168384	     -0.05656680	      0.88280355	     -0.00075002	     -0.20905505	     -0.00000000	      0.00000000	     24.42438899
      1.32590442	     -0.04977470	      0.00014176	     -0.19178193	     -0.05656016	      0.88280434	     -0.00074926	     -0.20904991	     -0.00000000	      0.00000000	     24.16682567
      1.32731220	     -0.04987578	      0.00013365	     -0.19188226	     -0.05655355	      0.88280505	     -0.00074848	     -0.20904547	     -0.00000000	      0.00000000	     24.20227647
      1.32839148	     -0.04995466	      0.00012909	     -0.19196061	     -0.05654851	      0.88280555	     -0.00074788	     -0.20904252	     -0.00000000	      0.00000000	     23.86863751
      1.32947076	     -0.05003472	      0.00012217	     -0.19204009	     -0.05654348	      0.88280601	     -0.00074726	     -0.20903994	     -0.00000000	      0.00000000	     23.81009959
      1.33094099	     -0.05014554	      0.00011281	     -0.19215014	     -0.05653666	      0.88280658	     -0.00074642	     -0.20903700	     -0.00000000	      0.00000000	     23.55545602
      1.33241121	     -0.05025822	      0.00010023	     -0.19226199	     -0.05652986	      0.88280709	     -0.00074556	     -0.20903468	     -0.00000000	      0.00000000	     23.63514905
      1.33345685	     -0.05033935	      0.00009267	     -0.19234259	     -0.05652504	      0.88280741	     -0.00074495	     -0.20903337	     -0.00000000	      0.00000000	     23.26921158
      1.33450249	     -0.05042129	      0.00008266	     -0.19242393	     -0.05652023	      0.88280769	     -0.00074433	     -0.20903235	     -0.00000000	      0.00000000	     23.21460890
      1.33605601	     -0.05054438	      0.00006724	     -0.19254615	     -0.05651310	      0.88280807	     -0.00074341	     -0.20903130	     -0.00000000	      0.00000000	     22.96052313
      1.33736503	     -0.05064889	      0.00005182	     -0.19264987	     -0.05650711	      0.88280833	     -0.00074262	     -0.20903084	     -0.00000000	      0.00000000	     22.95585401
      1.33867405	     -0.05075366	      0.00003689	     -0.19275389	     -0.05650113	      0.88280855	     -0.00074183	     -0.20903072	     -0.00000000	      0.00000000	     22.60933315
      1.33998308	     -0.05085840	      0.00001859	     -0.19285780	     -0.05649517	      0.88280872	     -0.00074104	     -0.20903093	     -0.00000000	      0.00000000	     22.72404795
      1.34115797	     -0.05095216	      0.00000357	     -0.19295087	     -0.05648982	      0.88280884	     -0.00074033	     -0.20903136	     -0.00000000	      0.00000000	     22.32431220
      1.34233286	     -0.05104546	     -0.00001419	     -0.19304341	     -0.05648448	      0.88280893	     -0.00073962	     -0.20903201	     -0.00000000	      0.00000000	     22.34520432
      1.34350776	     -0.05113807	     -0.00003138	     -0.19313530	     -0.05647915	      0.88280899	     -0.00073891	     -0.20903287	     -0.00000000	      0.00000000	     22.08912778
      1.34501116	     -0.05125531	     -0.00005567	     -0.19325156	     -0.05647233	      0.88280901	     -0.00073800	     -0.20903424	     -0.00000000	     -0.00000000	     22.08086130
      1.34621258	     -0.05134763	     -0.00007403	     -0.19334315	     -0.05646689	      0.88280899	     -0.00073727	     -0.20903555	     -0.00000000	     -0.00000000	     21.69584510
      1.34741400	     -0.05143850	     -0.00009456	     -0.19343324	     -0.05646145	      0.88280894	     -0.00073654	     -0.20903704	     -0.00000000	     -0.00000000	     21.71283797
      1.34861541	     -0.05152788	     -0.00011409	     -0.19352187	     -0.05645601	      0.88280887	     -0.00073582	     -0.20903869	     -0.00000000	     -0.00000000	     21.43167476
      1.35009832	     -0.05163569	     -0.00013992	     -0.19362873	     -0.05644931	      0.88280873	     -0.00073492	     -0.20904095	     -0.00000000	     -0.00000000	     21.44617969
      1.35128361	     -0.05171949	     -0.00015882	     -0.19371184	     -0.05644395	      0.88280859	     -0.00073420	     -0.20904293	     -0.00000000	     -0.00000000	     21.04293184
      1.35246890	     -0.05180101	     -0.00017925	     -0.19379262	     -0.05643860	      0.88280842	     -0.00073348	     -0.20904505	     -0.00000000	     -0.00000000	     21.04523738
      1.35365419	     -0.05188002	     -0.00019819	     -0.19387094	     -0.05643324	      0.88280822	     -0.00073276	     -0.20904729	     -0.00000000	     -0.00000000	     20.77803180
      1.35519796	     -0.05197895	     -0.00022366	     -0.19396896	     -0.05642627	      0.88280793	     -0.00073182	     -0.20905040	     -0.00000000	     -0.00000000	     20.77171528
      1.35638116	     -0.05205158	     -0.00024109	     -0.19404097	     -0.05642093	      0.88280768	     -0.00073110	     -0.20905291	     -0.00000000	     -0.00000000	     20.36797269
      1.35756436	     -0.05212145	     -0.00025977	     -0.19411019	     -0.05641558	      0.88280740	     -0.00073039	     -0.20905552	     -0.00000000	     -0.00000000	     20.36991596
      1.35874756	     -0.05218843	     -0.00027694	     -0.19417656	     -0.05641024	      0.88280709	     -0.00072967	     -0.20905822	     -0.00000000	     -0.00000000	     20.11244828
      1.36033034	     -0.05227370	     -0.00030069	     -0.19426101	     -0.05640310	      0.88280664	     -0.00072871	     -0.20906199	     -0.00000000	     -0.00000000	     20.11336178
      1.36150855	     -0.05233409	     -0.00031654	     -0.19432084	     -0.05639778	      0.88280628	     -0.00072800	     -0.20906490	     -0.00000000	     -0.00000000	     19.70508304
      1.36268676	     -0.05239185	     -0.00033385	     -0.19437800	     -0.05639245	      0.88280589	     -0.00072729	     -0.20906789	     -0.00000000	     -0.00000000	     19.70967117
      1.36412610	     -0.05245875	     -0.00035338	     -0.19444422	     -0.05638595	      0.88280538	     -0.00072642	     -0.20907167	     -0.00000000	     -0.00000000	     19.34164192
      1.36541606	     -0.05251539	     -0.00037248	     -0.19450023	     -0.05638012	      0.88280489	     -0.00072565	     -0.20907514	     -0.00000000	     -0.00000000	     19.44108529
      1.36670601	     -0.05256899	     -0.00038958	     -0.19455323	     -0.05637429	      0.88280436	     -0.00072489	     -0.20907870	     -0.00000000	     -0.00000000	     18.99149267
      1.36799597	     -0.05261978	     -0.00040905	     -0.19460338	     -0.05636845	      0.88280380	     -0.00072413	     -0.20908233	     -0.00000000	     -0.00000000	     19.12366722
      1.36928593	     -0.05266811	     -0.00042644	     -0.19465113	     -0.05636262	      0.88280320	     -0.00072337	     -0.20908604	     -0.00000000	     -0.00000000	     18.64347785
      1.37057588	     -0.05271427	     -0.00044650	     -0.19469663	     -0.05635677	      0.88280256	     -0.00072262	     -0.20908984	     -0.00000000	     -0.00000000	     18.79401484
      1.37186584	     -0.05275839	     -0.00046428	     -0.19474016	     -0.05635093	      0.88280189	     -0.00072188	     -0.20909374	     -0.00000000	     -0.00000000	     18.29685331
      1.37315580	     -0.05280092	     -0.00048488	     -0.19478203	     -0.05634508	      0.88280119	     -0.00072114	     -0.20909774	     -0.00000000	     -0.00000000	     18.45433044
      1.37444575	     -0.05284262	     -0.00050319	     -0.19482313	     -0.05633922	      0.88280044	     -0.00072040	     -0.20910188	     -0.00000000	     -0.00000000	     17.96304693
      1.37573571	     -0.05288480	     -0.00052451	     -0.19486464	     -0.05633336	      0.88279965	     -0.00071968	     -0.20910619	     -0.00000000	     -0.00000000	     18.11288765
      1.37702566	     -0.05292862	     -0.00054355	     -0.19490786	     -0.05632749	      0.88279883	     -0.00071896	     -0.20911075	     -0.00000000	     -0.00000000	     17.64194267
      1.37831562	     -0.05297479	     -0.00056542	     -0.19495335	     -0.05632162	      0.88279797	     -0.00071825	     -0.20911565	     -0.00000000	     -0.00000000	     17.77043161
      1.37960558	     -0.05302305	     -0.00058492	     -0.19500099	     -0.05631574	      0.88279706	     -0.00071754	     -0.20912097	     -0.00000000	     -0.00000000	     17.34179696
      1.38089553	     -0.05307264	     -0.00060681	     -0.19504992	     -0.05630985	      0.88279612	     -0.00071684	     -0.20912676	     -0.00000000	     -0.00000001	     17.44961020
      1.38218549	     -0.05312248	     -0.00062605	     -0.19509917	     -0.05630396	      0.88279513	     -0.00071614	     -0.20913303	     -0.00000000	     -0.00000001	     17.07108987
      1.38347544	     -0.05317279	     -0.00064720	     -0.19514886	     -0.05629806	      0.88279411	     -0.00071545	     -0.20913976	     -0.00000000	     -0.00000001	     17.15422832
      1.38476540	     -0.05322427	     -0.00066587	     -0.19519979	     -0.05629215	      0.88279304	     -0.00071476	     -0.20914697	     -0.00000000	     -0.00000001	     16.82631244
      1.38605536	     -0.05327647	     -0.00068616	     -0.19525140	     -0.05628622	      0.88279193	     -0.00071408	     -0.20915470	     -0.00000000	     -0.00000001	     16.88588204
      1.38734531	     -0.05332808	     -0.00070405	     -0.19530251	     -0.05628029	      0.88279077	     -0.00071340	     -0.20916291	     -0.00000000	     -0.00000001	     16.61179049
      1.38863527	     -0.05337812	     -0.00072308	     -0.19535203	     -0.05627435	      0.88278958	     -0.00071272	     -0.20917156	     -0.00000000	     -0.00000001	     16.64933573
      1.38992523	     -0.05342673	     -0.00073985	     -0.19540018	     -0.05626839	      0.88278834	     -0.00071205	     -0.20918061	     -0.00000000	     -0.00000001	     16.41781990
      1.39121518	     -0.05347456	     -0.00075750	     -0.19544756	     -0.05626242	      0.88278705	     -0.00071138	     -0.20919003	     -0.00000000	     -0.00000001	     16.42852977
      1.39250514	     -0.05352164	     -0.00077323	     -0.19549423	     -0.05625644	      0.88278573	     -0.00071072	     -0.20919981	     -0.00000000	     -0.00000001	     16.23328733
      1.39379509	     -0.05356775	     -0.00078954	     -0.19553994	     -0.05625045	      0.88278436	     -0.00071006	     -0.20920992	     -0.00000000	     -0.00000001	     16.22375307
      1.39534995	     -0.05362167	     -0.00080640	     -0.19559347	     -0.05624321	      0.88278266	     -0.00070928	     -0.20922253	     -0.00000000	     -0.00000001	     15.98529257
      1.39652717	     -0.05366081	     -0.00082026	     -0.19563229	     -0.05623771	      0.88278133	     -0.00070869	     -0.20923234	     -0.00000000	     -0.00000001	     16.04809175
      1.39770438	     -0.05369823	     -0.00083195	     -0.19566945	     -0.05623219	      0.88277998	     -0.00070810	     -0.20924235	     -0.00000000	     -0.00000001	     15.90040408
      1.39922290	     -0.05374414	     -0.00084773	     -0.19571503	     -0.05622507	      0.88277818	     -0.00070736	     -0.20925550	     -0.00000000	     -0.00000001	     15.89260405
      1.40074143	     -0.05378728	     -0.00086082	     -0.19575792	     -0.05621792	      0.88277633	     -0.00070663	     -0.20926886	     -0.00000000	     -0.00000001	     15.64812044
      1.40184718	     -0.05381711	     -0.00087243	     -0.19578752	     -0.05621270	      0.88277495	     -0.00070610	     -0.20927868	     -0.00000000	     -0.00000001	     15.73919646
      1.40295294	     -0.05384571	     -0.00088205	     -0.19581595	     -0.05620746	      0.88277355	     -0.00070559	     -0.20928857	     -0.00000000	     -0.00000001	     15.63971390
      1.40458032	     -0.05388510	     -0.00089677	     -0.19585509	     -0.05619974	      0.88277146	     -0.00070484	     -0.20930320	     -0.00000000	     -0.00000001	     15.62078002
      1.40596488	     -0.05391577	     -0.00090788	     -0.19588559	     -0.05619315	      0.88276964	     -0.00070422	     -0.20931567	     -0.00000000	     -0.00000001	     15.49216698
      1.40734944	     -0.05394339	     -0.00092071	     -0.19591301	     -0.05618654	      0.88276779	     -0.00070362	     -0.20932811	     -0.00000000	     -0.00000001	     15.57248191
      1.40873401	     -0.05396695	     -0.00093112	     -0.19593644	     -0.05617990	      0.88276592	     -0.00070303	     -0.20934045	     -0.00000000	     -0.00000001	     15.41835059
      1.40995300	     -0.05398319	     -0.00094257	     -0.19595251	     -0.05617405	      0.88276425	     -0.00070253	     -0.20935116	     -0.00000000	     -0.00000001	     15.53138603
      1.41117199	     -0.05399431	     -0.00095186	     -0.19596352	     -0.05616818	      0.88276257	     -0.00070204	     -0.20936162	     -0.00000000	     -0.00000001	     15.46494447
      1.41239097	     -0.05399909	     -0.00096204	     -0.19596818	     -0.05616230	      0.88276088	     -0.00070157	     -0.20937175	     -0.00000000	     -0.00000001	     15.52252122
      1.41403710	     -0.05399448	     -0.00097381	     -0.19596345	     -0.05615432	      0.88275858	     -0.00070096	     -0.20938470	     -0.00000000	     -0.00000001	     15.50115144
      1.41528352	     -0.05398383	     -0.00098401	     -0.19595269	     -0.05614827	      0.88275684	     -0.00070052	     -0.20939384	     -0.00000000	     -0.00000001	     15.62319896
      1.41652994	     -0.05396807	     -0.00099229	     -0.19593687	     -0.05614221	      0.88275511	     -0.00070010	     -0.20940237	     -0.00000000	     -0.00000001	     15.61337214
      1.41777636	     -0.05394801	     -0.00100153	     -0.19591671	     -0.05613613	      0.88275337	     -0.00069969	     -0.20941029	     -0.00000000	     -0.00000001	     15.70119169
      1.41939376	     -0.05391459	     -0.00101150	     -0.19588322	     -0.05612822	      0.88275114	     -0.00069919	     -0.20941966	     -0.00000000	     -0.00000001	     15.73083153
      1.42060956	     -0.05388551	     -0.00102047	     -0.19585405	     -0.05612227	      0.88274949	     -0.00069884	     -0.20942606	     -0.00000000	     -0.00000001	     15.86114575
      1.42182535	     -0.05385274	     -0.00102723	     -0.19582124	     -0.05611630	      0.88274785	     -0.00069851	     -0.20943192	     -0.00000000	     -0.00000001	     15.90620792
      1.42331678	     -0.05380741	     -0.00103621	     -0.19577583	     -0.05610898	      0.88274587	     -0.00069813	     -0.20943838	     -0.00000000	     -0.00000001	     16.05272527
      1.42464834	     -0.05376310	     -0.00104168	     -0.19573153	     -0.05610243	      0.88274415	     -0.00069781	     -0.20944346	     -0.00000000	     -0.00000001	     16.11360881
      1.42597991	     -0.05371556	     -0.00104877	     -0.19568393	     -0.05609587	      0.88274246	     -0.00069752	     -0.20944792	     -0.00000000	     -0.00000001	     16.27724946
      1.42731148	     -0.05366331	     -0.00105258	     -0.19563171	     -0.05608932	      0.88274082	     -0.00069725	     -0.20945174	     -0.00000000	     -0.00000001	     16.36640660
      1.42864305	     -0.05360569	     -0.00105814	     -0.19557406	     -0.05608275	      0.88273923	     -0.00069701	     -0.20945488	     -0.00000000	     -0.00000001	     16.55079642
      1.42997462	     -0.05354257	     -0.00106032	     -0.19551100	     -0.05607619	      0.88273769	     -0.00069679	     -0.20945728	     -0.00000000	     -0.00000001	     16.66638104
      1.43130618	     -0.05347485	     -0.00106509	     -0.19544325	     -0.05606964	      0.88273621	     -0.00069660	     -0.20945891	     -0.00000000	     -0.00000001	     16.85564222
      1.43249174	     -0.05341023	     -0.00106567	     -0.19537871	     -0.05606380	      0.88273494	     -0.00069646	     -0.20945969	     -0.00000000	     -0.00000001	     16.96926727
      1.43367730	     -0.05334320	     -0.00106781	     -0.19531170	     -0.05605797	      0.88273372	     -0.00069633	     -0.20945983	     -0.00000000	     -0.00000001	     17.12536769
      1.43511212	     -0.05325815	     -0.00106798	     -0.19522673	     -0.05605092	      0.88273232	     -0.00069621	     -0.20945917	     -0.00000000	     -0.00000001	     17.31104644
      1.43654693	     -0.05316960	     -0.00106957	     -0.19513820	     -0.05604388	      0.88273100	     -0.00069612	     -0.20945758	     -0.00000000	     -0.00000001	     17.53018555
      1.43773236	     -0.05309366	     -0.00106821	     -0.19506235	     -0.05603807	      0.88272996	     -0.00069607	     -0.20945559	     -0.00000000	     -0.00000001	     17.69794800
      1.43891779	     -0.05301619	     -0.00106879	     -0.19498489	     -0.05603227	      0.88272899	     -0.00069605	     -0.20945299	     -0.00000000	     -0.00000001	     17.88519340
      1.44036810	     -0.05291800	     -0.00106739	     -0.19488677	     -0.05602520	      0.88272788	     -0.00069605	     -0.20944900	     -0.00000000	     -0.00000001	     18.13371862
      1.44181841	     -0.05281789	     -0.00106775	     -0.19478666	     -0.05601815	      0.88272685	     -0.00069610	     -0.20944412	     -0.00000000	     -0.00000000	     18.37550630
      1.44294550	     -0.05273836	     -0.00106531	     -0.19470720	     -0.05601268	      0.88272612	     -0.00069615	     -0.20943973	     -0.00000000	     -0.00000000	     18.57672141
      1.44407258	     -0.05265888	     -0.00106496	     -0.19462772	     -0.05600723	      0.88272544	     -0.00069624	     -0.20943485	     -0.00000000	     -0.00000000	     18.77465782
      1.44558842	     -0.05254975	     -0.00106303	     -0.19451860	     -0.05599993	      0.88272462	     -0.00069638	     -0.20942754	     -0.00000000	     -0.00000000	     19.08162390
      1.44710426	     -0.05243887	     -0.00106316	     -0.19440767	     -0.05599266	      0.88272391	     -0.00069657	     -0.20941936	     -0.00000000	     -0.00000000	     19.36494032
      1.44816770	     -0.05235843	     -0.00106019	     -0.19432726	     -0.05598759	      0.88272347	     -0.00069673	     -0.20941309	     -0.00000000	     -0.00000000	     19.60427084
      1.44923115	     -0.05227771	     -0.00105900	     -0.19424651	     -0.05598253	      0.88272308	     -0.00069691	     -0.20940639	     -0.00000000	     -0.00000000	     19.81374580
      1.45084904	     -0.05215146	     -0.00105488	     -0.19412028	     -0.05597489	      0.88272259	     -0.00069723	     -0.20939535	     -0.00000000	     -0.00000000	     20.17598602
      1.45217416	     -0.05204857	     -0.00105218	     -0.19401736	     -0.05596867	      0.88272228	     -0.00069752	     -0.20938559	     -0.00000000	     -0.00000000	     20.43024993
      1.45349928	     -0.05194403	     -0.00104683	     -0.19391285	     -0.05596248	      0.88272206	     -0.00069785	     -0.20937525	     -0.00000000	     -0.00000000	     20.76471551
      1.45482440	     -0.05184030	     -0.00104372	     -0.19380906	     -0.05595635	      0.88272191	     -0.00069822	     -0.20936430	     -0.00000000	     -0.00000000	     21.01307616
      1.45614952	     -0.05173362	     -0.00103653	     -0.19370242	     -0.05595025	      0.88272185	     -0.00069862	     -0.20935277	     -0.00000000	     -0.00000000	     21.38731350
      1.45726959	     -0.05164588	     -0.00103356	     -0.19361463	     -0.05594514	      0.88272187	     -0.00069899	     -0.20934257	     -0.00000000	      0.00000000	     21.56349211
      1.45838966	     -0.05155679	     -0.00102783	     -0.19352555	     -0.05594007	      0.88272194	     -0.00069938	     -0.20933198	     -0.00000000	      0.00000000	     21.83276847
      1.45981845	     -0.05144444	     -0.00102177	     -0.19341315	     -0.05593365	      0.88272211	     -0.00069992	     -0.20931792	     -0.00000000	      0.00000000	     22.12224237
      1.46124725	     -0.05133039	     -0.00101271	     -0.19329911	     -0.05592729	      0.88272237	     -0.00070050	     -0.20930327	     -0.00000000	      0.00000000	     22.49336255
      1.46234298	     -0.05124489	     -0.00100838	     -0.19321354	     -0.05592247	      0.88272263	     -0.00070097	     -0.20929163	     -0.00000000	      0.00000000	     22.66760544
      1.46343872	     -0.05115690	     -0.00100140	     -0.19312554	     -0.05591768	      0.88272295	     -0.00070147	     -0.20927964	     -0.00000000	      0.00000000	     22.91885891
      1.46490667	     -0.05103911	     -0.00099327	     -0.19300769	     -0.05591134	      0.88272345	     -0.00070219	     -0.20926300	     -0.00000000	      0.00000000	     23.21404535
      1.46637461	     -0.05091832	     -0.00098211	     -0.19288689	     -0.05590508	      0.88272404	     -0.00070294	     -0.20924571	     -0.00000000	      0.00000000	     23.58199061
      1.46739837	     -0.05083608	     -0.00097738	     -0.19280455	     -0.05590077	      0.88272450	     -0.00070350	     -0.20923325	     -0.00000000	      0.00000000	     23.73158263
      1.46842212	     -0.05075113	     -0.00097015	     -0.19271957	     -0.05589650	      0.88272500	     -0.00070408	     -0.20922046	     -0.00000000	      0.00000000	     23.94535911
      1.47000030	     -0.05061955	     -0.00095949	     -0.19258789	     -0.05589000	      0.88272584	     -0.00070503	     -0.20920008	     -0.00000000	      0.00000000	     24.24636195
      1.47128916	     -0.05050971	     -0.00094851	     -0.19247801	     -0.05588478	      0.88272660	     -0.00070584	     -0.20918283	     -0.00000000	      0.00000000	     24.50723526
      1.47257801	     -0.05040094	     -0.00093954	     -0.19236913	     -0.05587963	      0.88272742	     -0.00070669	     -0.20916503	     -0.00000000	      0.00000000	     24.73569399
      1.47386687	     -0.05028986	     -0.00092749	     -0.19225800	     -0.05587456	      0.88272829	     -0.00070758	     -0.20914672	     -0.00000000	      0.00000000	     24.99484523
      1.47502381	     -0.05019233	     -0.00091972	     -0.19216032	     -0.05587008	      0.88272912	     -0.00070842	     -0.20912986	     -0.00000000	      0.00000001	     25.18728207
      1.47618075	     -0.05009357	     -0.00090940	     -0.19206147	     -0.05586567	      0.88272999	     -0.00070929	     -0.20911262	     -0.00000000	      0.00000001	     25.39701689
      1.47733769	     -0.04999664	     -0.00090103	     -0.19196438	     -0.05586132	      0.88273090	     -0.00071018	     -0.20909504	     -0.00000000	      0.00000001	     25.59524297
      1.47877435	     -0.04987630	     -0.00088896	     -0.19184387	     -0.05585603	      0.88273209	     -0.00071134	     -0.20907278	     -0.00000000	      0.00000001	     25.84564562
      1.47993093	     -0.04978192	     -0.00088160	     -0.19174927	     -0.05585185	      0.88273308	     -0.00071231	     -0.20905455	     -0.00000000	      0.00000001	     26.02546212
      1.48108751	     -0.04968708	     -0.00087196	     -0.19165425	     -0.05584775	      0.88273412	     -0.00071332	     -0.20903607	     -0.00000000	      0.00000001	     26.20321175
      1.48224409	     -0.04959375	     -0.00086393	     -0.19156068	     -0.05584372	      0.88273518	     -0.00071435	     -0.20901735	     -0.00000000	      0.00000001	     26.37884851
      1.48368527	     -0.04947671	     -0.00085202	     -0.19144339	     -0.05583881	      0.88273656	     -0.00071568	     -0.20899373	     -0.00000000	      0.00000001	     26.60307695
      1.48481315	     -0.04938700	     -0.00084500	     -0.19135338	     -0.05583506	      0.88273767	     -0.00071676	     -0.20897501	     -0.00000000	      0.00000001	     26.76872822
      1.48594104	     -0.04929777	     -0.00083599	     -0.19126391	     -0.05583139	      0.88273880	     -0.00071787	     -0.20895612	     -0.00000000	      0.00000001	     26.92186236
      1.48706892	     -0.04921069	     -0.00082841	     -0.19117653	     -0.05582780	      0.88273997	     -0.00071901	     -0.20893710	     -0.00000000	      0.00000001	     27.07649396
      1.48857292	     -0.04909648	     -0.00081671	     -0.19106194	     -0.05582314	      0.88274156	     -0.00072057	     -0.20891160	     -0.00000000	      0.00000001	     27.27314135
      1.48968125	     -0.04901510	     -0.00081009	     -0.19098021	     -0.05581981	      0.88274276	     -0.00072176	     -0.20889273	     -0.00000000	      0.00000001	     27.41646680
      1.49078959	     -0.04893511	     -0.00080162	     -0.19089991	     -0.05581655	      0.88274398	     -0.00072297	     -0.20887385	     -0.00000000	      0.00000001	     27.54363286
      1.49215688	     -0.04883911	     -0.00079291	     -0.19080345	     -0.05581266	      0.88274552	     -0.00072451	     -0.20885057	     -0.00000000	      0.00000001	     27.72158215
      1.49336062	     -0.04875647	     -0.00078330	     -0.19072044	     -0.05580933	      0.88274690	     -0.00072590	     -0.20883011	     -0.00000000	      0.00000001	     27.84236119
      1.49456436	     -0.04867788	     -0.00077612	     -0.19064142	     -0.05580611	      0.88274830	     -0.00072732	     -0.20880973	     -0.00000000	      0.00000001	     27.98149978
      1.49576811	     -0.04860322	     -0.00076662	     -0.19056635	     -0.05580300	      0.88274971	     -0.00072876	     -0.20878951	     -0.00000000	      0.00000001	     28.07899907
      1.49697185	     -0.04853362	     -0.00075982	     -0.19049627	     -0.05579999	      0.88275115	     -0.00073025	     -0.20876952	     -0.00000000	      0.00000001	     28.20879548
      1.49817559	     -0.04846787	     -0.00075049	     -0.19043009	     -0.05579710	      0.88275260	     -0.00073176	     -0.20874982	     -0.00000000	      0.00000001	     28.28855446
      1.49937934	     -0.04840752	     -0.00074412	     -0.19036923	     -0.05579431	      0.88275407	     -0.00073330	     -0.20873046	     -0.00000000	      0.00000001	     28.40446255
      1.50058308	     -0.04835138	     -0.00073467	     -0.19031264	     -0.05579163	      0.88275555	     -0.00073486	     -0.20871149	     -0.00000000	      0.00000001	     28.45462850
      1.50178682	     -0.04830071	     -0.00072837	     -0.19026142	     -0.05578906	      0.88275703	     -0.00073646	     -0.20869294	     -0.00000000	      0.00000001	     28.55868471
      1.50299057	     -0.04825532	     -0.00071862	     -0.19021558	     -0.05578660	      0.88275853	     -0.00073808	     -0.20867489	     -0.00000000	      0.00000001	     28.57682765
      1.50406381	     -0.04822034	     -0.00071303	     -0.19018011	     -0.05578450	      0.88275987	     -0.00073955	     -0.20865925	     -0.00000000	      0.00000001	     28.64109516
      1.50513705	     -0.04818962	     -0.00070540	     -0.19014894	     -0.05578250	      0.88276120	     -0.00074104	     -0.20864409	     -0.00000000	      0.00000001	     28.65808459
      1.50644332	     -0.04815813	     -0.00069780	     -0.19011685	     -0.05578018	      0.88276283	     -0.00074289	     -0.20862631	     -0.00000000	      0.00000001	     28.71628955
      1.50774960	     -0.04813218	     -0.00068838	     -0.19009035	     -0.05577799	      0.88276445	     -0.00074476	     -0.20860928	     -0.00000000	      0.00000001	     28.71967007
      1.50883555	     -0.04811486	     -0.00068296	     -0.19007251	     -0.05577628	      0.88276579	     -0.00074633	     -0.20859571	     -0.00000000	      0.00000001	     28.76961582
      1.50992151	     -0.04810086	     -0.00067573	     -0.19005803	     -0.05577465	      0.88276713	     -0.00074793	     -0.20858266	     -0.00000000	      0.00000001	     28.76191789
      1.51123650	     -0.04808803	     -0.00066872	     -0.19004458	     -0.05577281	      0.88276873	     -0.00074989	     -0.20856755	     -0.00000000	      0.00000001	     28.80537285
      1.51255150	     -0.04807887	     -0.00065973	     -0.19003485	     -0.05577111	      0.88277032	     -0.00075187	     -0.20855316	     -0.00000000	      0.00000001	     28.77881984
      1.51359820	     -0.04807422	     -0.00065509	     -0.19002968	     -0.05576984	      0.88277156	     -0.00075347	     -0.20854221	     -0.00000000	      0.00000001	     28.81746872
      1.51464491	     -0.04807170	     -0.00064858	     -0.19002669	     -0.05576867	      0.88277280	     -0.00075508	     -0.20853168	     -0.00000000	      0.00000001	     28.79418436
      1.51601181	     -0.04807171	     -0.00064130	     -0.19002605	     -0.05576726	      0.88277438	     -0.00075721	     -0.20851855	     -0.00000000	      0.00000001	     28.80981743
      1.51737872	     -0.04807508	     -0.00063214	     -0.19002882	     -0.05576599	      0.88277594	     -0.00075936	     -0.20850609	     -0.00000000	      0.00000001	     28.75487712
      1.51838881	     -0.04807969	     -0.00062786	     -0.19003292	     -0.05576515	      0.88277707	     -0.00076097	     -0.20849730	     -0.00000000	      0.00000001	     28.78335092
      1.51939890	     -0.04808592	     -0.00062190	     -0.19003870	     -0.05576438	      0.88277818	     -0.00076259	     -0.20848886	     -0.00000000	      0.00000001	     28.75126760
      1.52083277	     -0.04809739	     -0.00061477	     -0.19004948	     -0.05576343	      0.88277973	     -0.00076491	     -0.20847744	     -0.00000000	      0.00000001	     28.75537559
      1.52206263	     -0.04810960	     -0.00060775	     -0.19006114	     -0.05576273	      0.88278102	     -0.00076692	     -0.20846819	     -0.00000000	      0.00000001	     28.70023569
      1.52329250	     -0.04812488	     -0.00060285	     -0.19007580	     -0.05576215	      0.88278229	     -0.00076895	     -0.20845944	     -0.00000000	      0.00000001	     28.72857351
      1.52452237	     -0.04814244	     -0.00059577	     -0.19009282	     -0.05576169	      0.88278352	     -0.00077099	     -0.20845116	     -0.00000000	      0.00000001	     28.64781487
      1.52575224	     -0.04816213	     -0.00059173	     -0.19011188	     -0.05576133	      0.88278473	     -0.00077304	     -0.20844336	     -0.00000000	      0.00000001	     28.71067806
      1.52681162	     -0.04818066	     -0.00058557	     -0.19012994	     -0.05576112	      0.88278575	     -0.00077482	     -0.20843699	     -0.00000000	      0.00000001	     28.60763704
      1.52787100	     -0.04820068	     -0.00058144	     -0.19014945	     -0.05576098	      0.88278674	     -0.00077661	     -0.20843095	     -0.00000000	      0.00000001	     28.61192615
      1.52919869	     -0.04822778	     -0.00057496	     -0.19017594	     -0.05576093	      0.88278796	     -0.00077887	     -0.20842382	     -0.00000000	      0.00000001	     28.54565438
      1.53052637	     -0.04825704	     -0.00057039	     -0.19020455	     -0.05576101	      0.88278914	     -0.00078114	     -0.20841717	     -0.00000000	      0.00000001	     28.58121055
      1.53159245	     -0.04828197	     -0.00056456	     -0.19022902	     -0.05576116	      0.88279007	     -0.00078298	     -0.20841217	     -0.00000000	      0.00000001	     28.46737156
      1.53265852	     -0.04830818	     -0.00056059	     -0.19025472	     -0.05576139	      0.88279097	     -0.00078482	     -0.20840746	     -0.00000000	      0.00000001	     28.45847823
      1.53400548	     -0.04834329	     -0.00055431	     -0.19028923	     -0.05576180	      0.88279209	     -0.00078715	     -0.20840191	     -0.00000000	      0.00000001	     28.36868170
      1.53535243	     -0.04838080	     -0.00055025	     -0.19032608	     -0.05576234	      0.88279317	     -0.00078950	     -0.20839680	     -0.00000000	      0.00000001	     28.39969997
      1.53637980	     -0.04841068	     -0.00054487	     -0.19035554	     -0.05576283	      0.88279397	     -0.00079129	     -0.20839319	     -0.00000000	      0.00000001	     28.25840941
      1.53740717	     -0.04844163	     -0.00054130	     -0.19038601	     -0.05576339	      0.88279476	     -0.00079309	     -0.20838984	     -0.00000000	      0.00000001	     28.23184990
      1.53881666	     -0.04848559	     -0.00053529	     -0.19042935	     -0.05576428	      0.88279582	     -0.00079557	     -0.20838562	     -0.00000000	      0.00000001	     28.12617189
      1.54022615	     -0.04853112	     -0.00053105	     -0.19047423	     -0.05576531	      0.88279685	     -0.00079805	     -0.20838182	     -0.00000000	      0.00000000	     28.15016671
      1.54121529	     -0.04856398	     -0.00052561	     -0.19050669	     -0.05576610	      0.88279755	     -0.00079979	     -0.20837940	     -0.00000000	      0.00000000	     27.98614803
      1.54220442	     -0.04859760	     -0.00052191	     -0.19053988	     -0.05576696	      0.88279824	     -0.00080154	     -0.20837718	     -0.00000000	      0.00000000	     27.94557064
      1.54370151	     -0.04864983	     -0.00051515	     -0.19059150	     -0.05576838	      0.88279926	     -0.00080418	     -0.20837416	     -0.00000000	      0.00000000	     27.82363687
      1.54494651	     -0.04869423	     -0.00051056	     -0.19063537	     -0.05576968	      0.88280009	     -0.00080638	     -0.20837197	     -0.00000000	      0.00000000	     27.79147269
      1.54619150	     -0.04873960	     -0.00050396	     -0.19068027	     -0.05577106	      0.88280090	     -0.00080859	     -0.20837006	     -0.00000000	      0.00000000	     27.64171318
      1.54743649	     -0.04878655	     -0.00049978	     -0.19072670	     -0.05577255	      0.88280170	     -0.00081079	     -0.20836845	     -0.00000000	      0.00000000	     27.64678226
      1.54868149	     -0.04883452	     -0.00049280	     -0.19077422	     -0.05577412	      0.88280248	     -0.00081299	     -0.20836712	     -0.00000000	      0.00000000	     27.45111324
      1.54973979	     -0.04887601	     -0.00048969	     -0.19081526	     -0.05577554	      0.88280313	     -0.00081486	     -0.20836621	     -0.00000000	      0.00000000	     27.46020799
      1.55079809	     -0.04891809	     -0.00048505	     -0.19085694	     -0.05577702	      0.88280378	     -0.00081672	     -0.20836548	     -0.00000000	      0.00000000	     27.34066045
      1.55215273	     -0.04897284	     -0.00048078	     -0.19091114	     -0.05577900	      0.88280459	     -0.00081911	     -0.20836481	     -0.00000000	      0.00000000	     27.28384298
      1.55350737	     -0.04902857	     -0.00047483	     -0.19096638	     -0.05578109	      0.88280538	     -0.00082148	     -0.20836441	     -0.00000000	      0.00000000	     27.10122622
      1.55457868	     -0.04907338	     -0.00047237	     -0.19101075	     -0.05578282	      0.88280600	     -0.00082336	     -0.20836428	     -0.00000000	      0.00000000	     27.10070331
      1.55564998	     -0.04911883	     -0.00046822	     -0.19105581	     -0.05578461	      0.88280660	     -0.00082523	     -0.20836431	     -0.00000000	      0.00000000	     26.97137207
      1.55702381	     -0.04917806	     -0.00046432	     -0.19111450	     -0.05578699	      0.88280737	     -0.00082762	     -0.20836459	     -0.00000000	      0.00000000	     26.90788526
      1.55839764	     -0.04923846	     -0.00045858	     -0.19117444	     -0.05578947	      0.88280813	     -0.00083000	     -0.20836511	     -0.00000000	      0.00000000	     26.70008817
      1.55943304	     -0.04928482	     -0.00045662	     -0.19122038	     -0.05579140	      0.88280868	     -0.00083179	     -0.20836568	     -0.00000000	      0.00000000	     26.69328351
      1.56046845	     -0.04933185	     -0.00045298	     -0.19126706	     -0.05579339	      0.88280923	     -0.00083357	     -0.20836639	     -0.00000000	      0.00000000	     26.56316855
      1.56190792	     -0.04939829	     -0.00044914	     -0.19133297	     -0.05579624	      0.88280998	     -0.00083603	     -0.20836762	     -0.00000000	      0.00000000	     26.47000327
      1.56334739	     -0.04946584	     -0.00044351	     -0.19140006	     -0.05579918	      0.88281072	     -0.00083848	     -0.20836913	     -0.00000000	      0.00000000	     26.24243360
      1.56434807	     -0.04951346	     -0.00044194	     -0.19144731	     -0.05580129	      0.88281122	     -0.00084017	     -0.20837033	     -0.00000000	      0.00000000	     26.22934676
      1.56534875	     -0.04956167	     -0.00043874	     -0.19149520	     -0.05580344	      0.88281171	     -0.00084186	     -0.20837167	     -0.00000000	      0.00000000	     26.10048492
      1.56687802	     -0.04963659	     -0.00043483	     -0.19156961	     -0.05580681	      0.88281245	     -0.00084441	     -0.20837397	     -0.00000000	      0.00000000	     25.97484296
      1.56815050	     -0.04970000	     -0.00043063	     -0.19163263	     -0.05580969	      0.88281305	     -0.00084652	     -0.20837612	     -0.00000000	      0.00000000	     25.78808961
      1.56942299	     -0.04976425	     -0.00042818	     -0.19169646	     -0.05581264	      0.88281363	     -0.00084861	     -0.20837848	     -0.00000000	      0.00000000	     25.73426516
      1.57069547	     -0.04982934	     -0.00042354	     -0.19176119	     -0.05581565	      0.88281420	     -0.00085068	     -0.20838106	     -0.00000000	      0.00000000	     25.49736216
      1.57182652	     -0.04988784	     -0.00042186	     -0.19181932	     -0.05581838	      0.88281469	     -0.00085251	     -0.20838352	     -0.00000000	      0.00000000	     25.46700199
      1.57295756	     -0.04994692	     -0.00041835	     -0.19187808	     -0.05582116	      0.88281516	     -0.00085432	     -0.20838615	     -0.00000000	      0.00000000	     25.28048266
      1.57408861	     -0.05000651	     -0.00041622	     -0.19193733	     -0.05582399	      0.88281563	     -0.00085612	     -0.20838894	     -0.00000000	      0.00000000	     25.19750427
      1.57557246	     -0.05008549	     -0.00041246	     -0.19201590	     -0.05582777	      0.88281621	     -0.00085846	     -0.20839284	     -0.00000000	      0.00000000	     24.97962732
      1.57673377	     -0.05014783	     -0.00041151	     -0.19207788	     -0.05583078	      0.88281665	     -0.00086027	     -0.20839608	     -0.00000000	      0.00000000	     24.94835082
      1.57789508	     -0.05021044	     -0.00040925	     -0.19214017	     -0.05583383	      0.88281708	     -0.00086206	     -0.20839947	     -0.00000000	      0.00000000	     24.76065012
      1.57905639	     -0.05027321	     -0.00040873	     -0.19220259	     -0.05583693	      0.88281748	     -0.00086384	     -0.20840300	     -0.00000000	      0.00000000	     24.69717328
      1.58051603	     -0.05035228	     -0.00040744	     -0.19228124	     -0.05584089	      0.88281797	     -0.00086604	     -0.20840764	     -0.00000000	      0.00000000	     24.47375360
      1.58166314	     -0.05041445	     -0.00040892	     -0.19234303	     -0.05584404	      0.88281833	     -0.00086776	     -0.20841141	     -0.00000000	      0.00000000	     24.48136514
      1.58281024	     -0.05047666	     -0.00040944	     -0.19240489	     -0.05584723	      0.88281868	     -0.00086946	     -0.20841530	     -0.00000000	      0.00000000	     24.29759701
      1.58395734	     -0.05053898	     -0.00041195	     -0.19246682	     -0.05585046	      0.88281900	     -0.00087114	     -0.20841930	     -0.00000000	      0.00000000	     24.25290690
      1.58547766	     -0.05062152	     -0.00041540	     -0.19254886	     -0.05585480	      0.88281940	     -0.00087334	     -0.20842474	     -0.00000000	      0.00000000	     24.02748368
      1.58662265	     -0.05068330	     -0.00042077	     -0.19261019	     -0.05585810	      0.88281968	     -0.00087498	     -0.20842894	     -0.00000000	      0.00000000	     24.07719277
      1.58776763	     -0.05074458	     -0.00042556	     -0.19267105	     -0.05586144	      0.88281994	     -0.00087660	     -0.20843320	     -0.00000000	      0.00000000	     23.89520860
      1.58915131	     -0.05081770	     -0.00043426	     -0.19274360	     -0.05586551	      0.88282023	     -0.00087854	     -0.20843843	     -0.00000000	      0.00000000	     23.91469926
      1.59039440	     -0.05088232	     -0.00044175	     -0.19280773	     -0.05586921	      0.88282046	     -0.00088027	     -0.20844317	     -0.00000000	      0.00000000	     23.66091212
      1.59163748	     -0.05094575	     -0.00045259	     -0.19287058	     -0.05587294	      0.88282066	     -0.00088197	     -0.20844793	     -0.00000000	      0.00000000	     23.76075418
      1.59288057	     -0.05100768	     -0.00046248	     -0.19293198	     -0.05587671	      0.88282084	     -0.00088366	     -0.20845269	     -0.00000000	      0.00000000	     23.48299906
      1.59412366	     -0.05106780	     -0.00047583	     -0.19299149	     -0.05588051	      0.88282100	     -0.00088532	     -0.20845744	     -0.00000000	      0.00000000	     23.61925473
      1.59536675	     -0.05112591	     -0.00048786	     -0.19304902	     -0.05588434	      0.88282113	     -0.00088697	     -0.20846214	     -0.00000000	      0.00000000	     23.31723611
      1.59660984	     -0.05118184	     -0.00050333	     -0.19310430	     -0.05588820	      0.88282124	     -0.00088860	     -0.20846680	     -0.00000000	      0.00000000	     23.48531859
      1.59785293	     -0.05123546	     -0.00051713	     -0.19315732	     -0.05589209	      0.88282132	     -0.00089020	     -0.20847138	     -0.00000000	      0.00000000	     23.16516365
      1.59909602	     -0.05128666	     -0.00053434	     -0.19320783	     -0.05589601	      0.88282138	     -0.00089179	     -0.20847590	     -0.00000000	      0.00000000	     23.36290630
      1.60033910	     -0.05133536	     -0.00054952	     -0.19325591	     -0.05589996	      0.88282141	     -0.00089336	     -0.20848033	     -0.00000000	      0.00000000	     23.02910668
      1.60158219	     -0.05138160	     -0.00056806	     -0.19330145	     -0.05590393	      0.88282142	     -0.00089490	     -0.20848468	     -0.00000000	     -0.00000000	     23.24969559
      1.60282528	     -0.05142533	     -0.00058422	     -0.19334454	     -0.05590794	      0.88282141	     -0.00089642	     -0.20848896	     -0.00000000	     -0.00000000	     22.90659458
      1.60406837	     -0.05146638	     -0.00060367	     -0.19338488	     -0.05591196	      0.88282138	     -0.00089792	     -0.20849317	     -0.00000000	     -0.00000000	     23.14836733
      1.60531146	     -0.05150465	     -0.00062042	     -0.19342250	     -0.05591602	      0.88282132	     -0.00089939	     -0.20849730	     -0.00000000	     -0.00000000	     22.80295409
      1.60655455	     -0.05154020	     -0.00064037	     -0.19345733	     -0.05592010	      0.88282124	     -0.00090084	     -0.20850137	     -0.00000000	     -0.00000000	     23.05888285
      1.60779764	     -0.05157309	     -0.00065732	     -0.19348960	     -0.05592421	      0.88282114	     -0.00090226	     -0.20850539	     -0.00000000	     -0.00000000	     22.71392219
      1.60904073	     -0.05160335	     -0.00067742	     -0.19351913	     -0.05592834	      0.88282102	     -0.00090366	     -0.20850935	     -0.00000000	     -0.00000000	     22.98134131
      1.61028381	     -0.05163101	     -0.00069427	     -0.19354617	     -0.05593249	      0.88282088	     -0.00090502	     -0.20851328	     -0.00000000	     -0.00000000	     22.64225605
      1.61152690	     -0.05165616	     -0.00071423	     -0.19357061	     -0.05593667	      0.88282072	     -0.00090636	     -0.20851718	     -0.00000000	     -0.00000000	     22.91723174
      1.61276999	     -0.05167877	     -0.00073070	     -0.19359260	     -0.05594087	      0.88282055	     -0.00090766	     -0.20852105	     -0.00000000	     -0.00000000	     22.58755817
      1.61401308	     -0.05169883	     -0.00075026	     -0.19361197	     -0.05594510	      0.88282035	     -0.00090894	     -0.20852492	     -0.00000000	     -0.00000000	     22.86788146
      1.61525617	     -0.05171642	     -0.00076615	     -0.19362896	     -0.05594935	      0.88282014	     -0.00091018	     -0.20852878	     -0.00000000	     -0.00000000	     22.54996122
      1.61649926	     -0.05173162	     -0.00078515	     -0.19364348	     -0.05595362	      0.88281991	     -0.00091139	     -0.20853264	     -0.00000000	     -0.00000000	     22.83512519
      1.61761780	     -0.05174344	     -0.00079911	     -0.19365477	     -0.05595749	      0.88281968	     -0.00091245	     -0.20853613	     -0.00000000	     -0.00000000	     22.59543491
      1.61873634	     -0.05175361	     -0.00081475	     -0.19366437	     -0.05596137	      0.88281945	     -0.00091349	     -0.20853963	     -0.00000000	     -0.00000000	     22.69727235
      1.62010213	     -0.05176380	     -0.00083204	     -0.19367391	     -0.05596614	      0.88281914	     -0.00091471	     -0.20854393	     -0.00000000	     -0.00000000	     22.60233879
      1.62146791	     -0.05177168	     -0.00085057	     -0.19368109	     -0.05597094	      0.88281882	     -0.00091589	     -0.20854829	     -0.00000000	     -0.00000000	     22.79204966
      1.62261542	     -0.05177667	     -0.00086363	     -0.19368558	     -0.05597499	      0.88281853	     -0.00091685	     -0.20855199	     -0.00000000	     -0.00000000	     22.61429117
      1.62376293	     -0.05178031	     -0.00087806	     -0.19368867	     -0.05597906	      0.88281823	     -0.00091778	     -0.20855573	     -0.00000000	     -0.00000000	     22.72518238
      1.62491044	     -0.05178269	     -0.00089095	     -0.19369053	     -0.05598315	      0.88281791	     -0.00091868	     -0.20855953	     -0.00000000	     -0.00000000	     22.67294198
      1.62646649	     -0.05178405	     -0.00090901	     -0.19369118	     -0.05598872	      0.88281747	     -0.00091985	     -0.20856478	     -0.00000000	     -0.00000000	     22.81287066
      1.62763127	     -0.05178373	     -0.00092052	     -0.19369037	     -0.05599292	      0.88281711	     -0.00092069	     -0.20856880	     -0.00000000	     -0.00000000	     22.67460914
      1.62879605	     -0.05178240	     -0.00093332	     -0.19368853	     -0.05599713	      0.88281674	     -0.00092149	     -0.20857289	     -0.00000000	     -0.00000000	     22.79215644
      1.62996082	     -0.05178021	     -0.00094479	     -0.19368585	     -0.05600137	      0.88281635	     -0.00092227	     -0.20857706	     -0.00000000	     -0.00000000	     22.74619429
      1.63151404	     -0.05177609	     -0.00096114	     -0.19368105	     -0.05600704	      0.88281581	     -0.00092325	     -0.20858275	     -0.00000000	     -0.00000000	     22.91398289
      1.63266421	     -0.05177229	     -0.00097155	     -0.19367679	     -0.05601126	      0.88281538	     -0.00092394	     -0.20858708	     -0.00000000	     -0.00000000	     22.76593596
      1.63381438	     -0.05176822	     -0.00098360	     -0.19367221	     -0.05601549	      0.88281493	     -0.00092461	     -0.20859151	     -0.00000000	     -0.00000000	     22.88809729
      1.63523096	     -0.05176419	     -0.00099723	     -0.19366758	     -0.05602073	      0.88281434	     -0.00092538	     -0.20859715	     -0.00000000	     -0.00000000	     22.79815658
      1.63649639	     -0.05176269	     -0.00101140	     -0.19366549	     -0.05602543	      0.88281379	     -0.00092604	     -0.20860242	     -0.00000000	     -0.00000000	     22.99661565
      1.63776182	     -0.05176436	     -0.00102391	     -0.19366661	     -0.05603015	      0.88281320	     -0.00092665	     -0.20860799	     -0.00000000	     -0.00000000	     22.82352526
      1.63902726	     -0.05177039	     -0.00103912	     -0.19367203	     -0.05603488	      0.88281257	     -0.00092724	     -0.20861398	     -0.00000000	     -0.00000000	     23.04222000
      1.64029269	     -0.05178200	     -0.00105236	     -0.19368306	     -0.05603963	      0.88281190	     -0.00092778	     -0.20862050	     -0.00000000	     -0.00000000	     22.82330816
      1.64155812	     -0.05179897	     -0.00106851	     -0.19369937	     -0.05604440	      0.88281119	     -0.00092829	     -0.20862767	     -0.00000000	     -0.00000000	     23.05919334
      1.64282355	     -0.05182050	     -0.00108212	     -0.19372033	     -0.05604917	      0.88281043	     -0.00092876	     -0.20863557	     -0.00000000	     -0.00000000	     22.80657029
      1.64408898	     -0.05184672	     -0.00109867	     -0.19374589	     -0.05605396	      0.88280962	     -0.00092920	     -0.20864426	     -0.00000000	     -0.00000000	     23.05137580
      1.64535441	     -0.05187786	     -0.00111238	     -0.19377646	     -0.05605876	      0.88280876	     -0.00092960	     -0.20865379	     -0.00000000	     -0.00000000	     22.77305739
      1.64661984	     -0.05191436	     -0.00112907	     -0.19381232	     -0.05606356	      0.88280784	     -0.00092996	     -0.20866424	     -0.00000000	     -0.00000001	     23.00954491
      1.64788528	     -0.05195563	     -0.00114247	     -0.19385303	     -0.05606838	      0.88280686	     -0.00093028	     -0.20867566	     -0.00000000	     -0.00000001	     22.70832114
      1.64915071	     -0.05200030	     -0.00115859	     -0.19389709	     -0.05607320	      0.88280581	     -0.00093056	     -0.20868805	     -0.00000000	     -0.00000001	     22.93087735
      1.65041614	     -0.05204813	     -0.00117112	     -0.19394442	     -0.05607802	      0.88280470	     -0.00093080	     -0.20870142	     -0.00000000	     -0.00000001	     22.62431500
      1.65168157	     -0.05209987	     -0.00118636	     -0.19399559	     -0.05608284	      0.88280351	     -0.00093100	     -0.20871575	     -0.00000000	     -0.00000001	     22.81915530
      1.65294700	     -0.05215501	     -0.00119806	     -0.19405027	     -0.05608767	      0.88280225	     -0.00093116	     -0.20873108	     -0.00000000	     -0.00000001	     22.51791637
      1.65421243	     -0.05221372	     -0.00121222	     -0.19410848	     -0.05609249	      0.88280091	     -0.00093128	     -0.20874739	     -0.00000000	     -0.00000001	     22.67312506
      1.65547786	     -0.05227549	     -0.00122281	     -0.19416985	     -0.05609731	      0.88279950	     -0.00093135	     -0.20876469	     -0.00000000	     -0.00000001	     22.37955721
      1.65674329	     -0.05233976	     -0.00123551	     -0.19423368	     -0.05610212	      0.88279800	     -0.00093139	     -0.20878296	     -0.00000000	     -0.00000001	     22.49366088
      1.65800873	     -0.05240613	     -0.00124487	     -0.19429972	     -0.05610693	      0.88279641	     -0.00093138	     -0.20880215	     -0.00000000	     -0.00000001	     22.22377299
      1.65927416	     -0.05247453	     -0.00125612	     -0.19436775	     -0.05611172	      0.88279474	     -0.00093133	     -0.20882224	     -0.00000000	     -0.00000001	     22.29990529
      1.66053959	     -0.05254481	     -0.00126444	     -0.19443776	     -0.05611651	      0.88279298	     -0.00093123	     -0.20884319	     -0.00000000	     -0.00000001	     22.05866866
      1.66180502	     -0.05261745	     -0.00127403	     -0.19451011	     -0.05612127	      0.88279114	     -0.00093110	     -0.20886497	     -0.00000000	     -0.00000001	     22.09527583
      1.66307045	     -0.05269237	     -0.00128084	     -0.19458484	     -0.05612603	      0.88278921	     -0.00093092	     -0.20888756	     -0.00000000	     -0.00000001	     21.86901753
      1.66433588	     -0.05276944	     -0.00128895	     -0.19466168	     -0.05613076	      0.88278719	     -0.00093070	     -0.20891094	     -0.00000000	     -0.00000001	     21.87103355
      1.66560131	     -0.05284889	     -0.00129492	     -0.19474100	     -0.05613547	      0.88278508	     -0.00093044	     -0.20893509	     -0.00000000	     -0.00000001	     21.68355773
      1.66686674	     -0.05293047	     -0.00130191	     -0.19482243	     -0.05614016	      0.88278288	     -0.00093014	     -0.20895999	     -0.00000000	     -0.00000001	     21.66257688
      1.66813218	     -0.05301362	     -0.00130714	     -0.19490549	     -0.05614482	      0.88278060	     -0.00092979	     -0.20898559	     -0.00000000	     -0.00000001	     21.50920981
      1.66939761	     -0.05309860	     -0.00131307	     -0.19499039	     -0.05614946	      0.88277823	     -0.00092941	     -0.20901187	     -0.00000000	     -0.00000001	     21.47053285
      1.67095824	     -0.05320561	     -0.00131806	     -0.19509738	     -0.05615514	      0.88277520	     -0.00092888	     -0.20904517	     -0.00000000	     -0.00000001	     21.28267160
      1.67211314	     -0.05328595	     -0.00132320	     -0.19517769	     -0.05615931	      0.88277287	     -0.00092844	     -0.20907040	     -0.00000000	     -0.00000001	     21.29976116
      1.67326804	     -0.05336691	     -0.00132627	     -0.19525869	     -0.05616345	      0.88277048	     -0.00092798	     -0.20909610	     -0.00000000	     -0.00000001	     21.18828849
      1.67478249	     -0.05347483	     -0.00133105	     -0.19536667	     -0.05616883	      0.88276726	     -0.00092731	     -0.20913044	     -0.00000000	     -0.00000001	     21.14940534
      1.67629693	     -0.05358464	     -0.00133307	     -0.19547663	     -0.05617416	      0.88276393	     -0.00092659	     -0.20916548	     -0.00000000	     -0.00000002	     21.00172217
      1.67737608	     -0.05366404	     -0.00133654	     -0.19555610	     -0.05617792	      0.88276149	     -0.00092605	     -0.20919085	     -0.00000000	     -0.00000002	     21.01415976
      1.67845524	     -0.05374417	     -0.00133779	     -0.19563638	     -0.05618165	      0.88275902	     -0.00092547	     -0.20921653	     -0.00000000	     -0.00000002	     20.94840940
      1.68009351	     -0.05386694	     -0.00133966	     -0.19575940	     -0.05618724	      0.88275517	     -0.00092454	     -0.20925607	     -0.00000000	     -0.00000002	     20.90454164
      1.68147169	     -0.05397098	     -0.00133917	     -0.19586374	     -0.05619189	      0.88275187	     -0.00092370	     -0.20928980	     -0.00000000	     -0.00000002	     20.83863553
      1.68284988	     -0.05407453	     -0.00133956	     -0.19596757	     -0.05619648	      0.88274850	     -0.00092282	     -0.20932390	     -0.00000000	     -0.00000002	     20.82949472
      1.68422807	     -0.05417685	     -0.00133681	     -0.19607030	     -0.05620100	      0.88274509	     -0.00092189	     -0.20935835	     -0.00000000	     -0.00000002	     20.77056174
      1.68541614	     -0.05426502	     -0.00133654	     -0.19615878	     -0.05620485	      0.88274211	     -0.00092105	     -0.20938828	     -0.00000000	     -0.00000002	     20.74510118
      1.68660422	     -0.05435219	     -0.00133321	     -0.19624635	     -0.05620866	      0.88273910	     -0.00092017	     -0.20941838	     -0.00000000	     -0.00000002	     20.70645904
      1.68805335	     -0.05445646	     -0.00132901	     -0.19635116	     -0.05621323	      0.88273539	     -0.00091906	     -0.20945522	     -0.00000000	     -0.00000002	     20.68316085
      1.68950249	     -0.05455757	     -0.00132117	     -0.19645290	     -0.05621772	      0.88273165	     -0.00091789	     -0.20949205	     -0.00000000	     -0.00000002	     20.66182467
      1.69068932	     -0.05463715	     -0.00131591	     -0.19653301	     -0.05622134	      0.88272857	     -0.00091690	     -0.20952212	     -0.00000000	     -0.00000002	     20.63515648
      1.69187615	     -0.05471370	     -0.00130781	     -0.19661016	     -0.05622490	      0.88272548	     -0.00091588	     -0.20955199	     -0.00000000	     -0.00000002	     20.62529726
      1.69335089	     -0.05480510	     -0.00129805	     -0.19670233	     -0.05622925	      0.88272163	     -0.00091456	     -0.20958875	     -0.00000000	     -0.00000002	     20.60849395
      1.69482563	     -0.05489200	     -0.00128496	     -0.19679012	     -0.05623351	      0.88271777	     -0.00091319	     -0.20962500	     -0.00000000	     -0.00000002	     20.62192598
      1.69598016	     -0.05495601	     -0.00127565	     -0.19685480	     -0.05623679	      0.88271475	     -0.00091209	     -0.20965293	     -0.00000000	     -0.00000002	     20.58658849
      1.69713468	     -0.05501590	     -0.00126369	     -0.19691546	     -0.05624000	      0.88271174	     -0.00091096	     -0.20968039	     -0.00000000	     -0.00000002	     20.58015004
      1.69866370	     -0.05508890	     -0.00124825	     -0.19698947	     -0.05624417	      0.88270776	     -0.00090942	     -0.20971592	     -0.00000000	     -0.00000002	     20.57826774
      1.70019273	     -0.05515632	     -0.00123018	     -0.19705799	     -0.05624823	      0.88270380	     -0.00090783	     -0.20975038	     -0.00000000	     -0.00000002	     20.61556763
      1.70131287	     -0.05520283	     -0.00121907	     -0.19710525	     -0.05625114	      0.88270092	     -0.00090664	     -0.20977491	     -0.00000000	     -0.00000002	     20.59897426
      1.70243302	     -0.05524731	     -0.00120599	     -0.19715055	     -0.05625399	      0.88269806	     -0.00090543	     -0.20979882	     -0.00000000	     -0.00000002	     20.61394958
      1.70403662	     -0.05530780	     -0.00118814	     -0.19721219	     -0.05625796	      0.88269399	     -0.00090365	     -0.20983196	     -0.00000000	     -0.00000002	     20.63663883
      1.70540953	     -0.05535687	     -0.00117147	     -0.19726231	     -0.05626127	      0.88269054	     -0.00090209	     -0.20985932	     -0.00000000	     -0.00000002	     20.66914919
      1.70678245	     -0.05540380	     -0.00115653	     -0.19731023	     -0.05626448	      0.88268713	     -0.00090050	     -0.20988573	     -0.00000000	     -0.00000002	     20.69039891
      1.70815537	     -0.05544869	     -0.00113916	     -0.19735619	     -0.05626760	      0.88268377	     -0.00089888	     -0.20991121	     -0.00000000	     -0.00000002	     20.73527328
      1.70952829	     -0.05549170	     -0.00112477	     -0.19740020	     -0.05627062	      0.88268044	     -0.00089723	     -0.20993575	     -0.00000000	     -0.00000002	     20.76172804
      1.71070644	     -0.05552712	     -0.00110944	     -0.19743656	     -0.05627314	      0.88267763	     -0.00089579	     -0.20995608	     -0.00000000	     -0.00000002	     20.79457462
      1.71188459	     -0.05556135	     -0.00109605	     -0.19747169	     -0.05627558	      0.88267485	     -0.00089433	     -0.20997573	     -0.00000000	     -0.00000002	     20.81985226
      1.71337243	     -0.05560295	     -0.00107757	     -0.19751448	     -0.05627856	      0.88267139	     -0.00089245	     -0.20999960	     -0.00000000	     -0.00000002	     20.87817878
      1.71486027	     -0.05564232	     -0.00106100	     -0.19755498	     -0.05628142	      0.88266799	     -0.00089054	     -0.21002242	     -0.00000000	     -0.00000002	     20.92838929
      1.71604956	     -0.05567276	     -0.00104548	     -0.19758640	     -0.05628362	      0.88266531	     -0.00088900	     -0.21003995	     -0.00000000	     -0.00000002	     20.98237516
      1.71723885	     -0.05570254	     -0.00103177	     -0.19761712	     -0.05628574	      0.88266268	     -0.00088743	     -0.21005686	     -0.00000000	     -0.00000001	     21.02046835
      1.71874731	     -0.05573879	     -0.00101270	     -0.19765460	     -0.05628831	      0.88265940	     -0.00088541	     -0.21007742	     -0.00000000	     -0.00000001	     21.09935791
      1.72025577	     -0.05577099	     -0.00099590	     -0.19768799	     -0.05629076	      0.88265619	     -0.00088336	     -0.21009702	     -0.00000000	     -0.00000001	     21.16033757
      1.72139988	     -0.05579545	     -0.00098072	     -0.19771342	     -0.05629252	      0.88265380	     -0.00088179	     -0.21011127	     -0.00000000	     -0.00000001	     21.20878587
      1.72254399	     -0.05581900	     -0.00096716	     -0.19773791	     -0.05629421	      0.88265145	     -0.00088020	     -0.21012503	     -0.00000000	     -0.00000001	     21.25048543
      1.72412453	     -0.05584903	     -0.00094671	     -0.19776928	     -0.05629642	      0.88264826	     -0.00087797	     -0.21014317	     -0.00000000	     -0.00000001	     21.34209522
      1.72570507	     -0.05587534	     -0.00092769	     -0.19779690	     -0.05629847	      0.88264516	     -0.00087572	     -0.21016024	     -0.00000000	     -0.00000001	     21.41742350
      1.72680199	     -0.05589092	     -0.00091164	     -0.19781348	     -0.05629981	      0.88264305	     -0.00087414	     -0.21017140	     -0.00000000	     -0.00000001	     21.48401892
      1.72789892	     -0.05590436	     -0.00089716	     -0.19782788	     -0.05630108	      0.88264097	     -0.00087254	     -0.21018197	     -0.00000000	     -0.00000001	     21.53758682
      1.72958392	     -0.05592062	     -0.00087361	     -0.19784565	     -0.05630287	      0.88263786	     -0.00087007	     -0.21019698	     -0.00000000	     -0.00000001	     21.64184187
      1.73097492	     -0.05592967	     -0.00085510	     -0.19785594	     -0.05630423	      0.88263536	     -0.00086801	     -0.21020820	     -0.00000000	     -0.00000001	     21.71971524
      1.73236592	     -0.05593444	     -0.00083470	     -0.19786200	     -0.05630546	      0.88263292	     -0.00086593	     -0.21021830	     -0.00000000	     -0.00000001	     21.81971199
      1.73375692	     -0.05593487	     -0.00081678	     -0.19786367	     -0.05630657	      0.88263054	     -0.00086384	     -0.21022723	     -0.00000000	     -0.00000001	     21.90825551
      1.73499963	     -0.05593159	     -0.00079835	     -0.19786156	     -0.05630745	      0.88262846	     -0.00086197	     -0.21023418	     -0.00000000	     -0.00000001	     21.99068101
      1.73624235	     -0.05592426	     -0.00078222	     -0.19785533	     -0.05630824	      0.88262643	     -0.00086008	     -0.21024012	     -0.00000000	     -0.00000001	     22.08060738
      1.73748506	     -0.05591123	     -0.00076494	     -0.19784345	     -0.05630893	      0.88262446	     -0.00085819	     -0.21024501	     -0.00000000	     -0.00000001	     22.18747284
      1.73907593	     -0.05588468	     -0.00074484	     -0.19781831	     -0.05630967	      0.88262200	     -0.00085577	     -0.21024957	     -0.00000000	     -0.00000001	     22.35627131
      1.74033825	     -0.05585587	     -0.00072759	     -0.19779066	     -0.05631014	      0.88262011	     -0.00085384	     -0.21025173	     -0.00000000	     -0.00000001	     22.47024028
      1.74160056	     -0.05581999	     -0.00071281	     -0.19775587	     -0.05631051	      0.88261827	     -0.00085191	     -0.21025253	     -0.00000000	     -0.00000001	     22.61848671
      1.74286288	     -0.05577698	     -0.00069727	     -0.19771397	     -0.05631077	      0.88261649	     -0.00084998	     -0.21025192	     -0.00000000	     -0.00000001	     22.75452285
      1.74443696	     -0.05571403	     -0.00068034	     -0.19765233	     -0.05631096	      0.88261435	     -0.00084757	     -0.21024912	     -0.00000000	     -0.00000001	     22.95862553
      1.74567325	     -0.05565690	     -0.00066552	     -0.19759627	     -0.05631100	      0.88261274	     -0.00084569	     -0.21024533	     -0.00000000	     -0.00000001	     23.06809459
      1.74690954	     -0.05559339	     -0.00065291	     -0.19753376	     -0.05631095	      0.88261119	     -0.00084380	     -0.21024010	     -0.00000000	     -0.00000001	     23.22774259
      1.74814583	     -0.05552397	     -0.00063949	     -0.19746535	     -0.05631079	      0.88260970	     -0.00084192	     -0.21023344	     -0.00000000	     -0.00000001	     23.36582426
      1.74978589	     -0.05542265	     -0.00062365	     -0.19736531	     -0.05631045	      0.88260784	     -0.00083944	     -0.21022242	     -0.00000000	     -0.00000001	     23.60787526
      1.75100594	     -0.05534183	     -0.00061058	     -0.19728546	     -0.05631009	      0.88260653	     -0.00083760	     -0.21021264	     -0.00000000	     -0.00000001	     23.72539177
      1.75222600	     -0.05525792	     -0.00059983	     -0.19720245	     -0.05630964	      0.88260530	     -0.00083577	     -0.21020157	     -0.00000000	     -0.00000001	     23.90623006
      1.75371826	     -0.05515137	     -0.00058573	     -0.19709700	     -0.05630898	      0.88260389	     -0.00083353	     -0.21018640	     -0.00000000	     -0.00000001	     24.07722278
      1.75503770	     -0.05505338	     -0.00057555	     -0.19699991	     -0.05630828	      0.88260275	     -0.00083157	     -0.21017158	     -0.00000000	     -0.00000001	     24.30308273
      1.75635714	     -0.05495088	     -0.00056327	     -0.19689835	     -0.05630749	      0.88260169	     -0.00082962	     -0.21015547	     -0.00000000	     -0.00000001	     24.43790515
      1.75767658	     -0.05484391	     -0.00055333	     -0.19679225	     -0.05630661	      0.88260074	     -0.00082767	     -0.21013811	     -0.00000000	     -0.00000000	     24.68091502
      1.75899603	     -0.05473339	     -0.00054089	     -0.19668263	     -0.05630563	      0.88259989	     -0.00082574	     -0.21011951	     -0.00000000	     -0.00000000	     24.80422742
      1.76031547	     -0.05462029	     -0.00053093	     -0.19657036	     -0.05630457	      0.88259914	     -0.00082383	     -0.21009976	     -0.00000000	     -0.00000000	     25.05490214
      1.76163491	     -0.05450374	     -0.00051812	     -0.19645469	     -0.05630342	      0.88259849	     -0.00082192	     -0.21007890	     -0.00000000	     -0.00000000	     25.16887226
      1.76295435	     -0.05438476	     -0.00050813	     -0.19633651	     -0.05630218	      0.88259795	     -0.00082004	     -0.21005699	     -0.00000000	     -0.00000000	     25.43550405
      1.76427379	     -0.05426500	     -0.00049456	     -0.19621762	     -0.05630086	      0.88259751	     -0.00081816	     -0.21003411	     -0.00000000	     -0.00000000	     25.52335249
      1.76559323	     -0.05414170	     -0.00048463	     -0.19609507	     -0.05629946	      0.88259718	     -0.00081630	     -0.21001037	     -0.00000000	     -0.00000000	     25.77919207
      1.76677458	     -0.05403206	     -0.00047298	     -0.19598615	     -0.05629814	      0.88259697	     -0.00081465	     -0.20998850	     -0.00000000	     -0.00000000	     25.82265223
      1.76795593	     -0.05392200	     -0.00046350	     -0.19587674	     -0.05629676	      0.88259684	     -0.00081302	     -0.20996609	     -0.00000000	     -0.00000000	     26.01861134
      1.76937960	     -0.05378727	     -0.00045085	     -0.19574282	     -0.05629501	      0.88259680	     -0.00081107	     -0.20993841	     -0.00000000	      0.00000000	     26.16045375
      1.77080328	     -0.05365240	     -0.00044043	     -0.19560867	     -0.05629318	      0.88259688	     -0.00080914	     -0.20991003	     -0.00000000	      0.00000000	     26.42481348
      1.77199354	     -0.05353968	     -0.00042948	     -0.19549658	     -0.05629159	      0.88259704	     -0.00080754	     -0.20988582	     -0.00000000	      0.00000000	     26.46185674
      1.77318379	     -0.05342752	     -0.00042068	     -0.19538499	     -0.05628994	      0.88259728	     -0.00080596	     -0.20986120	     -0.00000000	      0.00000000	     26.64335323
      1.77461751	     -0.05329415	     -0.00040892	     -0.19525230	     -0.05628788	      0.88259766	     -0.00080408	     -0.20983107	     -0.00000000	      0.00000000	     26.74044953
      1.77605122	     -0.05316434	     -0.00039997	     -0.19512309	     -0.05628575	      0.88259816	     -0.00080222	     -0.20980051	     -0.00000000	      0.00000000	     27.00134651
      1.77719670	     -0.05306388	     -0.00039067	     -0.19502315	     -0.05628399	      0.88259863	     -0.00080076	     -0.20977588	     -0.00000000	      0.00000000	     26.98305953
      1.77834218	     -0.05296678	     -0.00038364	     -0.19492648	     -0.05628218	      0.88259917	     -0.00079932	     -0.20975115	     -0.00000000	      0.00000000	     27.11806958
      1.77983034	     -0.05284597	     -0.00037380	     -0.19480624	     -0.05627976	      0.88259995	     -0.00079747	     -0.20971895	     -0.00000000	      0.00000000	     27.17663793
      1.78131849	     -0.05273168	     -0.00036679	     -0.19469242	     -0.05627727	      0.88260084	     -0.00079565	     -0.20968682	     -0.00000000	      0.00000000	     27.41691100
      1.78242376	     -0.05265120	     -0.00035973	     -0.19461233	     -0.05627538	      0.88260155	     -0.00079432	     -0.20966308	     -0.00000000	      0.00000000	     27.34849350
      1.78352903	     -0.05257470	     -0.00035495	     -0.19453614	     -0.05627344	      0.88260231	     -0.00079301	     -0.20963948	     -0.00000000	      0.00000000	     27.45033273
      1.78508700	     -0.05247348	     -0.00034837	     -0.19443536	     -0.05627065	      0.88260346	     -0.00079120	     -0.20960655	     -0.00000000	      0.00000001	     27.48586240
      1.78643155	     -0.05239219	     -0.00034473	     -0.19435437	     -0.05626818	      0.88260451	     -0.00078967	     -0.20957851	     -0.00000000	      0.00000001	     27.61866404
      1.78777611	     -0.05231639	     -0.00033984	     -0.19427889	     -0.05626565	      0.88260562	     -0.00078816	     -0.20955088	     -0.00000000	      0.00000001	     27.56709733
      1.78912067	     -0.05224632	     -0.00033802	     -0.19420904	     -0.05626307	      0.88260677	     -0.00078669	     -0.20952369	     -0.00000000	      0.00000001	     27.74299802
      1.79032554	     -0.05218900	     -0.00033442	     -0.19415198	     -0.05626072	      0.88260784	     -0.00078540	     -0.20949975	     -0.00000000	      0.00000001	     27.63135737
      1.79153041	     -0.05213760	     -0.00033343	     -0.19410076	     -0.05625832	      0.88260893	     -0.00078413	     -0.20947627	     -0.00000000	      0.00000001	     27.72121749
      1.79273529	     -0.05209164	     -0.00033150	     -0.19405499	     -0.05625588	      0.88261006	     -0.00078289	     -0.20945329	     -0.00000000	      0.00000001	     27.67013757
      1.79428495	     -0.05203991	     -0.00033105	     -0.19400345	     -0.05625269	      0.88261153	     -0.00078133	     -0.20942453	     -0.00000000	      0.00000001	     27.75681897
      1.79550982	     -0.05200387	     -0.00032921	     -0.19396760	     -0.05625012	      0.88261272	     -0.00078013	     -0.20940245	     -0.00000000	      0.00000001	     27.63071644
      1.79673469	     -0.05197167	     -0.00032940	     -0.19393553	     -0.05624751	      0.88261391	     -0.00077896	     -0.20938092	     -0.00000000	      0.00000001	     27.69432355
      1.79795956	     -0.05194273	     -0.00032843	     -0.19390675	     -0.05624486	      0.88261512	     -0.00077782	     -0.20935994	     -0.00000000	      0.00000001	     27.61573029
      1.79949466	     -0.05191092	     -0.00032912	     -0.19387509	     -0.05624149	      0.88261663	     -0.00077642	     -0.20933438	     -0.00000000	      0.00000001	     27.69331533
      1.80069848	     -0.05188948	     -0.00032810	     -0.19385380	     -0.05623880	      0.88261782	     -0.00077537	     -0.20931489	     -0.00000000	      0.00000001	     27.53936535
      1.80190230	     -0.05187128	     -0.00032915	     -0.19383570	     -0.05623607	      0.88261901	     -0.00077434	     -0.20929588	     -0.00000000	      0.00000001	     27.58104837
      1.80310612	     -0.05185561	     -0.00032922	     -0.19382016	     -0.05623331	      0.88262019	     -0.00077334	     -0.20927735	     -0.00000000	      0.00000001	     27.49341793
      1.80470715	     -0.05183843	     -0.00033103	     -0.19380310	     -0.05622957	      0.88262175	     -0.00077205	     -0.20925342	     -0.00000000	      0.00000001	     27.53709573
      1.80590255	     -0.05182683	     -0.00033116	     -0.19379163	     -0.05622674	      0.88262290	     -0.00077113	     -0.20923606	     -0.00000000	      0.00000001	     27.36292611
      1.80709795	     -0.05181846	     -0.00033328	     -0.19378332	     -0.05622388	      0.88262403	     -0.00077024	     -0.20921916	     -0.00000000	      0.00000001	     27.37826665
      1.80855369	     -0.05181109	     -0.00033451	     -0.19377607	     -0.05622034	      0.88262540	     -0.00076919	     -0.20919919	     -0.00000000	      0.00000001	     27.22450259
      1.80985142	     -0.05180695	     -0.00033758	     -0.19377198	     -0.05621714	      0.88262659	     -0.00076829	     -0.20918192	     -0.00000000	      0.00000001	     27.28583066
      1.81114915	     -0.05180462	     -0.00033856	     -0.19376976	     -0.05621390	      0.88262777	     -0.00076743	     -0.20916513	     -0.00000000	      0.00000001	     27.09209448
      1.81244689	     -0.05180470	     -0.00034203	     -0.19376988	     -0.05621062	      0.88262892	     -0.00076661	     -0.20914880	     -0.00000000	      0.00000001	     27.16054948
      1.81374462	     -0.05180666	     -0.00034321	     -0.19377194	     -0.05620730	      0.88263005	     -0.00076582	     -0.20913291	     -0.00000000	      0.00000001	     26.94703733
      1.81504235	     -0.05181123	     -0.00034711	     -0.19377655	     -0.05620394	      0.88263116	     -0.00076508	     -0.20911746	     -0.00000000	      0.00000001	     27.02158297
      1.81634008	     -0.05181783	     -0.00034850	     -0.19378325	     -0.05620053	      0.88263224	     -0.00076436	     -0.20910244	     -0.00000000	      0.00000001	     26.78913581
      1.81763782	     -0.05182725	     -0.00035284	     -0.19379269	     -0.05619709	      0.88263330	     -0.00076369	     -0.20908786	     -0.00000000	      0.00000001	     26.87348580
      1.81893555	     -0.05183852	     -0.00035419	     -0.19380406	     -0.05619361	      0.88263435	     -0.00076306	     -0.20907372	     -0.00000000	      0.00000001	     26.61820023
      1.82023328	     -0.05185273	     -0.00035871	     -0.19381829	     -0.05619008	      0.88263537	     -0.00076246	     -0.20906001	     -0.00000000	      0.00000001	     26.70657973
      1.82153101	     -0.05186869	     -0.00036020	     -0.19383434	     -0.05618652	      0.88263637	     -0.00076190	     -0.20904674	     -0.00000000	      0.00000001	     26.43220693
      1.82282874	     -0.05188774	     -0.00036526	     -0.19385341	     -0.05618292	      0.88263735	     -0.00076138	     -0.20903391	     -0.00000000	      0.00000001	     26.53501633
      1.82412648	     -0.05190822	     -0.00036696	     -0.19387399	     -0.05617928	      0.88263831	     -0.00076090	     -0.20902150	     -0.00000000	      0.00000001	     26.23917950
      1.82542421	     -0.05193197	     -0.00037258	     -0.19389773	     -0.05617560	      0.88263925	     -0.00076046	     -0.20900952	     -0.00000000	      0.00000000	     26.35158744
      1.82658506	     -0.05195436	     -0.00037464	     -0.19392020	     -0.05617228	      0.88264008	     -0.00076009	     -0.20899917	     -0.00000000	      0.00000000	     26.08836038
      1.82774590	     -0.05197948	     -0.00037913	     -0.19394533	     -0.05616892	      0.88264090	     -0.00075976	     -0.20898916	     -0.00000000	      0.00000000	     26.06872659
      1.82916767	     -0.05201260	     -0.00038340	     -0.19397851	     -0.05616476	      0.88264190	     -0.00075940	     -0.20897737	     -0.00000000	      0.00000000	     25.87180844
      1.83058944	     -0.05204962	     -0.00039020	     -0.19401552	     -0.05616056	      0.88264287	     -0.00075909	     -0.20896611	     -0.00000000	      0.00000000	     25.89257100
      1.83177395	     -0.05208181	     -0.00039393	     -0.19404776	     -0.05615703	      0.88264367	     -0.00075886	     -0.20895713	     -0.00000000	      0.00000000	     25.63324357
      1.83295847	     -0.05211708	     -0.00040031	     -0.19408302	     -0.05615346	      0.88264447	     -0.00075867	     -0.20894851	     -0.00000000	      0.00000000	     25.60478561
      1.83438451	     -0.05216163	     -0.00040708	     -0.19412757	     -0.05614912	      0.88264542	     -0.00075849	     -0.20893863	     -0.00000000	      0.00000000	     25.38257871
      1.83581055	     -0.05221045	     -0.00041727	     -0.19417632	     -0.05614473	      0.88264636	     -0.00075836	     -0.20892926	     -0.00000000	      0.00000000	     25.42765385
      1.83695285	     -0.05224989	     -0.00042350	     -0.19421575	     -0.05614118	      0.88264711	     -0.00075829	     -0.20892214	     -0.00000000	      0.00000000	     25.14170658
      1.83809515	     -0.05229220	     -0.00043266	     -0.19425799	     -0.05613760	      0.88264785	     -0.00075825	     -0.20891533	     -0.00000000	      0.00000000	     25.10103547
      1.83957481	     -0.05234823	     -0.00044415	     -0.19431392	     -0.05613292	      0.88264881	     -0.00075825	     -0.20890698	     -0.00000000	      0.00000000	     24.87684490
      1.84105446	     -0.05240839	     -0.00045944	     -0.19437392	     -0.05612818	      0.88264977	     -0.00075831	     -0.20889914	     -0.00000000	      0.00000000	     24.92719109
      1.84215957	     -0.05245230	     -0.00046891	     -0.19441775	     -0.05612461	      0.88265048	     -0.00075839	     -0.20889361	     -0.00000000	      0.00000000	     24.62405327
      1.84326469	     -0.05249879	     -0.00048128	     -0.19446410	     -0.05612101	      0.88265119	     -0.00075850	     -0.20888833	     -0.00000000	      0.00000000	     24.56869924
      1.84481085	     -0.05256344	     -0.00049833	     -0.19452856	     -0.05611593	      0.88265218	     -0.00075871	     -0.20888138	     -0.00000000	      0.00000000	     24.34879272
      1.84635702	     -0.05263110	     -0.00051915	     -0.19459595	     -0.05611078	      0.88265318	     -0.00075899	     -0.20887489	     -0.00000000	      0.00000000	     24.39325611
      1.84740648	     -0.05267386	     -0.00053080	     -0.19463859	     -0.05610726	      0.88265385	     -0.00075921	     -0.20887074	     -0.00000000	      0.00000000	     24.09526239
      1.84845595	     -0.05271895	     -0.00054513	     -0.19468350	     -0.05610371	      0.88265453	     -0.00075946	     -0.20886677	     -0.00000000	      0.00000000	     24.01930182
      1.85011975	     -0.05278855	     -0.00056749	     -0.19475283	     -0.05609802	      0.88265560	     -0.00075992	     -0.20886087	     -0.00000000	      0.00000000	     23.81414261
      1.85147091	     -0.05284581	     -0.00058753	     -0.19480983	     -0.05609336	      0.88265647	     -0.00076034	     -0.20885641	     -0.00000000	      0.00000000	     23.73578982
      1.85282207	     -0.05289883	     -0.00060572	     -0.19486265	     -0.05608865	      0.88265735	     -0.00076081	     -0.20885223	     -0.00000000	      0.00000000	     23.53270792
      1.85417323	     -0.05295478	     -0.00062722	     -0.19491832	     -0.05608389	      0.88265823	     -0.00076132	     -0.20884831	     -0.00000000	      0.00000000	     23.47752802
      1.85536626	     -0.05299845	     -0.00064315	     -0.19496182	     -0.05607966	      0.88265901	     -0.00076181	     -0.20884508	     -0.00000000	      0.00000000	     23.29365613
      1.85655928	     -0.05304484	     -0.00066178	     -0.19500798	     -0.05607539	      0.88265979	     -0.00076233	     -0.20884204	     -0.00000000	      0.00000000	     23.19784044
      1.85775230	     -0.05308751	     -0.00067875	     -0.19505046	     -0.05607109	      0.88266058	     -0.00076288	     -0.20883921	     -0.00000000	      0.00000000	     23.06975014
      1.85931951	     -0.05314454	     -0.00070272	     -0.19510721	     -0.05606538	      0.88266162	     -0.00076366	     -0.20883578	     -0.00000000	      0.00000000	     22.92392446
      1.86053231	     -0.05318297	     -0.00071850	     -0.19514550	     -0.05606093	      0.88266243	     -0.00076430	     -0.20883338	     -0.00000000	      0.00000000	     22.81341213
      1.86174510	     -0.05322423	     -0.00073645	     -0.19518657	     -0.05605644	      0.88266324	     -0.00076497	     -0.20883118	     -0.00000000	      0.00000000	     22.68053615
      1.86295790	     -0.05326071	     -0.00075217	     -0.19522292	     -0.05605192	      0.88266406	     -0.00076567	     -0.20882922	     -0.00000000	      0.00000000	     22.58395981
      1.86450999	     -0.05330916	     -0.00077380	     -0.19527115	     -0.05604608	      0.88266511	     -0.00076660	     -0.20882700	     -0.00000000	      0.00000000	     22.40271395
      1.86570235	     -0.05334092	     -0.00078779	     -0.19530282	     -0.05604156	      0.88266592	     -0.00076736	     -0.20882556	     -0.00000000	      0.00000000	     22.34744563
      1.86689470	     -0.05337617	     -0.00080362	     -0.19533794	     -0.05603700	      0.88266674	     -0.00076814	     -0.20882431	     -0.00000000	      0.00000000	     22.19041789
      1.86833118	     -0.05341617	     -0.00082009	     -0.19537784	     -0.05603147	      0.88266773	     -0.00076912	     -0.20882314	     -0.00000000	      0.00000000	     22.10538112
      1.86976766	     -0.05346577	     -0.00083887	     -0.19542729	     -0.05602590	      0.88266872	     -0.00077014	     -0.20882242	     -0.00000000	      0.00000000	     21.84116081
      1.87085709	     -0.05350037	     -0.00084950	     -0.19546186	     -0.05602164	      0.88266948	     -0.00077093	     -0.20882233	     -0.00000000	      0.00000000	     21.82865185
      1.87194652	     -0.05354279	     -0.00086210	     -0.19550420	     -0.05601735	      0.88267024	     -0.00077175	     -0.20882266	     -0.00000000	      0.00000000	     21.67237968
      1.87349819	     -0.05360653	     -0.00087823	     -0.19556788	     -0.05601120	      0.88267131	     -0.00077295	     -0.20882404	     -0.00000000	      0.00000000	     21.56180200
      1.87484539	     -0.05367040	     -0.00089322	     -0.19563168	     -0.05600582	      0.88267224	     -0.00077403	     -0.20882620	     -0.00000000	      0.00000000	     21.34027892
      1.87619259	     -0.05373437	     -0.00090551	     -0.19569566	     -0.05600039	      0.88267315	     -0.00077514	     -0.20882937	     -0.00000000	      0.00000000	     21.33310324
      1.87753980	     -0.05380913	     -0.00092037	     -0.19577036	     -0.05599492	      0.88267405	     -0.00077628	     -0.20883356	     -0.00000000	      0.00000000	     21.02279011
      1.87872494	     -0.05387133	     -0.00092995	     -0.19583261	     -0.05599008	      0.88267483	     -0.00077730	     -0.20883817	     -0.00000000	      0.00000000	     21.05525035
      1.87991009	     -0.05394047	     -0.00094153	     -0.19590175	     -0.05598520	      0.88267558	     -0.00077835	     -0.20884359	     -0.00000000	      0.00000000	     20.82497829
      1.88109523	     -0.05400859	     -0.00095141	     -0.19596993	     -0.05598028	      0.88267632	     -0.00077942	     -0.20884984	     -0.00000000	      0.00000000	     20.74693840
      1.88271964	     -0.05410966	     -0.00096614	     -0.19607106	     -0.05597349	      0.88267727	     -0.00078093	     -0.20885973	     -0.00000000	      0.00000000	     20.43834352
      1.88394663	     -0.05418415	     -0.00097502	     -0.19614566	     -0.05596831	      0.88267796	     -0.00078209	     -0.20886826	     -0.00000000	      0.00000000	     20.42952763
      1.88517361	     -0.05426415	     -0.00098553	     -0.19622574	     -0.05596309	      0.88267860	     -0.00078327	     -0.20887764	     -0.00000000	      0.00000000	     20.14528427
      1.88640060	     -0.05434142	     -0.00099420	     -0.19630315	     -0.05595782	      0.88267920	     -0.00078448	     -0.20888786	     -0.00000000	      0.00000000	     20.04244518
      1.88797975	     -0.05444606	     -0.00100656	     -0.19640796	     -0.05595099	      0.88267990	     -0.00078606	     -0.20890214	     -0.00000000	      0.00000000	     19.65985510
      1.88918959	     -0.05452248	     -0.00101358	     -0.19648458	     -0.05594570	      0.88268038	     -0.00078730	     -0.20891395	     -0.00000000	      0.00000000	     19.62989633
      1.89039943	     -0.05460417	     -0.00102229	     -0.19656644	     -0.05594036	      0.88268081	     -0.00078856	     -0.20892644	     -0.00000000	      0.00000000	     19.31455216
      1.89186058	     -0.05469854	     -0.00103053	     -0.19666109	     -0.05593386	      0.88268125	     -0.00079010	     -0.20894245	     -0.00000000	      0.00000000	     19.18715152
      1.89332173	     -0.05479906	     -0.00104097	     -0.19676184	     -0.05592728	      0.88268161	     -0.00079167	     -0.20895932	     -0.00000000	      0.00000000	     18.70010749
      1.89443879	     -0.05486912	     -0.00104561	     -0.19683218	     -0.05592221	      0.88268182	     -0.00079289	     -0.20897282	     -0.00000000	      0.00000000	     18.70037146
      1.89555584	     -0.05494400	     -0.00105176	     -0.19690731	     -0.05591709	      0.88268198	     -0.00079413	     -0.20898678	     -0.00000000	      0.00000000	     18.42866548
      1.89712944	     -0.05504700	     -0.00105859	     -0.19701072	     -0.05590981	      0.88268211	     -0.00079589	     -0.20900725	     -0.00000000	      0.00000000	     18.21867126
      1.89850726	     -0.05514074	     -0.00106491	     -0.19710482	     -0.05590335	      0.88268214	     -0.00079746	     -0.20902590	     -0.00000000	     -0.00000000	     17.85887790
      1.89988508	     -0.05523035	     -0.00106870	     -0.19719487	     -0.05589683	      0.88268208	     -0.00079905	     -0.20904525	     -0.00000000	     -0.00000000	     17.78499719
      1.90126289	     -0.05532700	     -0.00107496	     -0.19729191	     -0.05589024	      0.88268194	     -0.00080067	     -0.20906520	     -0.00000000	     -0.00000000	     17.36747560
      1.90246919	     -0.05540433	     -0.00107682	     -0.19736969	     -0.05588441	      0.88268175	     -0.00080209	     -0.20908318	     -0.00000000	     -0.00000000	     17.34894243
      1.90367549	     -0.05548644	     -0.00108039	     -0.19745222	     -0.05587852	      0.88268149	     -0.00080354	     -0.20910152	     -0.00000000	     -0.00000000	     17.06778248
      1.90512375	     -0.05558014	     -0.00108245	     -0.19754649	     -0.05587137	      0.88268110	     -0.00080529	     -0.20912403	     -0.00000000	     -0.00000000	     16.95181770
      1.90657201	     -0.05567818	     -0.00108619	     -0.19764507	     -0.05586413	      0.88268062	     -0.00080706	     -0.20914696	     -0.00000000	     -0.00000000	     16.61222666
      1.90778839	     -0.05575288	     -0.00108639	     -0.19772032	     -0.05585799	      0.88268015	     -0.00080857	     -0.20916653	     -0.00000000	     -0.00000000	     16.60025558
      1.90900478	     -0.05583154	     -0.00108837	     -0.19779948	     -0.05585178	      0.88267963	     -0.00081009	     -0.20918627	     -0.00000000	     -0.00000000	     16.36824433
      1.91047093	     -0.05591949	     -0.00108852	     -0.19788812	     -0.05584421	      0.88267892	     -0.00081193	     -0.20921027	     -0.00000000	     -0.00000000	     16.28343507
      1.91193708	     -0.05601046	     -0.00109044	     -0.19797975	     -0.05583654	      0.88267813	     -0.00081380	     -0.20923435	     -0.00000000	     -0.00000000	     15.98719355
      1.91313157	     -0.05607626	     -0.00108903	     -0.19804618	     -0.05583022	      0.88267744	     -0.00081533	     -0.20925404	     -0.00000000	     -0.00000000	     15.98857298
      1.91432606	     -0.05614561	     -0.00108939	     -0.19811611	     -0.05582384	      0.88267669	     -0.00081688	     -0.20927369	     -0.00000000	     -0.00000000	     15.80135186
      1.91583499	     -0.05622440	     -0.00108810	     -0.19819570	     -0.05581568	      0.88267570	     -0.00081885	     -0.20929848	     -0.00000000	     -0.00000000	     15.72565351
      1.91734393	     -0.05630726	     -0.00108895	     -0.19827932	     -0.05580741	      0.88267463	     -0.00082083	     -0.20932319	     -0.00000000	     -0.00000000	     15.45178589
      1.91851254	     -0.05636275	     -0.00108664	     -0.19833548	     -0.05580093	      0.88267377	     -0.00082238	     -0.20934232	     -0.00000000	     -0.00000001	     15.46598874
      1.91968115	     -0.05642154	     -0.00108609	     -0.19839491	     -0.05579439	      0.88267287	     -0.00082394	     -0.20936133	     -0.00000000	     -0.00000001	     15.32003073
      1.92124724	     -0.05649303	     -0.00108340	     -0.19846731	     -0.05578551	      0.88267162	     -0.00082604	     -0.20938664	     -0.00000000	     -0.00000001	     15.25392235
      1.92281333	     -0.05656599	     -0.00108225	     -0.19854116	     -0.05577651	      0.88267033	     -0.00082816	     -0.20941160	     -0.00000000	     -0.00000001	     15.02824396
      1.92394734	     -0.05660921	     -0.00107831	     -0.19858510	     -0.05576992	      0.88266937	     -0.00082970	     -0.20942947	      0.00000000	     -0.00000001	     15.06282552
      1.92508135	     -0.05665502	     -0.00107598	     -0.19863160	     -0.05576326	      0.88266840	     -0.00083125	     -0.20944708	      0.00000000	     -0.00000001	     14.95714734
      1.92672821	     -0.05671390	     -0.00107056	     -0.19869154	     -0.05575348	      0.88266695	     -0.00083351	     -0.20947219	      0.00000000	     -0.00000001	     14.90329542
      1.92812922	     -0.05676274	     -0.00106643	     -0.19874129	     -0.05574504	      0.88266570	     -0.00083545	     -0.20949302	      0.00000000	     -0.00000001	     14.77155002
      1.92953022	     -0.05680205	     -0.00105944	     -0.19878158	     -0.05573651	      0.88266445	     -0.00083739	     -0.20951337	      0.00000000	     -0.00000001	     14.80222206
      1.93093123	     -0.05684370	     -0.00105397	     -0.19882417	     -0.05572787	      0.88266319	     -0.00083934	     -0.20953310	      0.00000000	     -0.00000001	     14.64403730
      1.93233224	     -0.05687121	     -0.00104396	     -0.19885274	     -0.05571913	      0.88266193	     -0.00084129	     -0.20955225	      0.00000000	     -0.00000001	     14.73776288
      1.93352557	     -0.05689697	     -0.00103778	     -0.19887935	     -0.05571161	      0.88266086	     -0.00084297	     -0.20956794	      0.00000000	     -0.00000001	     14.59731829
      1.93471890	     -0.05690931	     -0.00102758	     -0.19889264	     -0.05570402	      0.88265979	     -0.00084464	     -0.20958301	      0.00000000	     -0.00000001	     14.62774142
      1.93624375	     -0.05691806	     -0.00101445	     -0.19890261	     -0.05569420	      0.88265846	     -0.00084679	     -0.20960109	      0.00000000	     -0.00000001	     14.57640328
      1.93776860	     -0.05690857	     -0.00099765	     -0.19889443	     -0.05568427	      0.88265714	     -0.00084894	     -0.20961772	      0.00000000	     -0.00000001	     14.66896562
      1.93897127	     -0.05689810	     -0.00098685	     -0.19888493	     -0.05567636	      0.88265613	     -0.00085064	     -0.20962960	      0.00000000	     -0.00000001	     14.60863581
      1.94017394	     -0.05687493	     -0.00097314	     -0.19886279	     -0.05566837	      0.88265514	     -0.00085235	     -0.20964038	      0.00000000	     -0.00000001	     14.65551524
      1.94171916	     -0.05683776	     -0.00095650	     -0.19882691	     -0.05565801	      0.88265392	     -0.00085455	     -0.20965249	      0.00000000	     -0.00000001	     14.67402005
      1.94326437	     -0.05678486	     -0.00093670	     -0.19877536	     -0.05564752	      0.88265275	     -0.00085676	     -0.20966268	      0.00000000	     -0.00000001	     14.78436640
      1.94441053	     -0.05674735	     -0.00092458	     -0.19873878	     -0.05563968	      0.88265192	     -0.00085840	     -0.20966893	      0.00000000	     -0.00000000	     14.77054529
      1.94555668	     -0.05670068	     -0.00090986	     -0.19869309	     -0.05563177	      0.88265112	     -0.00086005	     -0.20967416	      0.00000000	     -0.00000000	     14.82583942
      1.94718500	     -0.05663022	     -0.00088964	     -0.19862400	     -0.05562043	      0.88265006	     -0.00086239	     -0.20967977	      0.00000000	     -0.00000000	     14.89647591
      1.94857673	     -0.05655973	     -0.00087027	     -0.19855470	     -0.05561064	      0.88264922	     -0.00086441	     -0.20968291	      0.00000000	     -0.00000000	     14.99027661
      1.94996846	     -0.05648610	     -0.00085325	     -0.19848219	     -0.05560077	      0.88264845	     -0.00086643	     -0.20968450	      0.00000000	     -0.00000000	     15.07095156
      1.95136019	     -0.05639954	     -0.00083354	     -0.19839679	     -0.05559081	      0.88264774	     -0.00086846	     -0.20968465	      0.00000000	     -0.00000000	     15.19070777
      1.95275192	     -0.05631364	     -0.00081734	     -0.19831195	     -0.05558078	      0.88264711	     -0.00087050	     -0.20968326	      0.00000000	     -0.00000000	     15.31585322
      1.95394207	     -0.05622452	     -0.00079876	     -0.19822384	     -0.05557214	      0.88264662	     -0.00087225	     -0.20968087	      0.00000000	     -0.00000000	     15.43421428
      1.95513221	     -0.05613584	     -0.00078270	     -0.19813609	     -0.05556344	      0.88264619	     -0.00087401	     -0.20967727	      0.00000000	     -0.00000000	     15.56366526
      1.95663449	     -0.05601090	     -0.00076035	     -0.19801235	     -0.05555238	      0.88264573	     -0.00087623	     -0.20967099	      0.00000000	     -0.00000000	     15.75721188
      1.95813676	     -0.05587944	     -0.00074019	     -0.19788201	     -0.05554124	      0.88264536	     -0.00087846	     -0.20966259	      0.00000000	     -0.00000000	     15.98689587
      1.95931497	     -0.05576195	     -0.00072107	     -0.19776545	     -0.05553245	      0.88264513	     -0.00088022	     -0.20965448	      0.00000000	     -0.00000000	     16.15654809
      1.96049317	     -0.05564103	     -0.00070402	     -0.19764540	     -0.05552361	      0.88264497	     -0.00088198	     -0.20964491	      0.00000000	     -0.00000000	     16.35551879
      1.96202427	     -0.05546716	     -0.00067945	     -0.19747269	     -0.05551206	      0.88264485	     -0.00088428	     -0.20963019	      0.00000000	     -0.00000000	     16.63359409
      1.96355537	     -0.05528367	     -0.00065709	     -0.19729027	     -0.05550044	      0.88264483	     -0.00088658	     -0.20961270	      0.00000000	      0.00000000	     16.96257773
      1.96466117	     -0.05513534	     -0.00063715	     -0.19714278	     -0.05549201	      0.88264489	     -0.00088825	     -0.20959833	      0.00000000	      0.00000000	     17.16461930
      1.96576697	     -0.05498468	     -0.00061930	     -0.19699288	     -0.05548354	      0.88264501	     -0.00088993	     -0.20958239	      0.00000000	      0.00000000	     17.40121405
      1.96739295	     -0.05474971	     -0.00059113	     -0.19675904	     -0.05547104	      0.88264530	     -0.00089240	     -0.20955620	      0.00000000	      0.00000000	     17.75213174
      1.96874920	     -0.05454812	     -0.00056911	     -0.19655831	     -0.05546058	      0.88264564	     -0.00089447	     -0.20953188	      0.00000000	      0.00000000	     18.07306297
      1.97010545	     -0.05433463	     -0.00054459	     -0.19634570	     -0.05545007	      0.88264608	     -0.00089654	     -0.20950538	      0.00000000	      0.00000000	     18.38564848
      1.97146170	     -0.05411999	     -0.00052349	     -0.19613182	     -0.05543954	      0.88264661	     -0.00089863	     -0.20947670	      0.00000000	      0.00000000	     18.75338422
      1.97281795	     -0.05389409	     -0.00049874	     -0.19590673	     -0.05542899	      0.88264725	     -0.00090072	     -0.20944598	      0.00000000	      0.00000000	     19.07067105
      1.97396523	     -0.05370674	     -0.00048206	     -0.19571993	     -0.05542005	      0.88264787	     -0.00090250	     -0.20941843	      0.00000000	      0.00000000	     19.38330934
      1.97511252	     -0.05351262	     -0.00046295	     -0.19552638	     -0.05541109	      0.88264856	     -0.00090428	     -0.20938957	      0.00000000	      0.00000000	     19.67030611
      1.97657491	     -0.05326461	     -0.00044099	     -0.19527901	     -0.05539967	      0.88264954	     -0.00090656	     -0.20935094	      0.00000000	      0.00000000	     20.08370026
      1.97803729	     -0.05300954	     -0.00041687	     -0.19502457	     -0.05538824	      0.88265064	     -0.00090885	     -0.20931036	      0.00000000	      0.00000001	     20.46666844
      1.97915092	     -0.05281912	     -0.00040224	     -0.19483451	     -0.05537953	      0.88265156	     -0.00091060	     -0.20927820	      0.00000000	      0.00000001	     20.79724831
      1.98026455	     -0.05262432	     -0.00038563	     -0.19464009	     -0.05537083	      0.88265254	     -0.00091236	     -0.20924506	      0.00000000	      0.00000001	     21.09910016
      1.98177475	     -0.05236111	     -0.00036543	     -0.19437732	     -0.05535904	      0.88265398	     -0.00091475	     -0.20919860	      0.00000000	      0.00000001	     21.55185774
      1.98312302	     -0.05212125	     -0.00034571	     -0.19413783	     -0.05534852	      0.88265536	     -0.00091690	     -0.20915575	      0.00000000	      0.00000001	     21.93393155
      1.98447128	     -0.05188496	     -0.00032990	     -0.19390179	     -0.05533802	      0.88265683	     -0.00091905	     -0.20911164	      0.00000000	      0.00000001	     22.38339234
      1.98560805	     -0.05167971	     -0.00031331	     -0.19369679	     -0.05532919	      0.88265814	     -0.00092087	     -0.20907356	      0.00000000	      0.00000001	     22.69948232
      1.98674482	     -0.05147742	     -0.00029978	     -0.19349466	     -0.05532037	      0.88265951	     -0.00092270	     -0.20903467	      0.00000000	      0.00000001	     23.06933042
      1.98815531	     -0.05122249	     -0.00028130	     -0.19323993	     -0.05530946	      0.88266129	     -0.00092497	     -0.20898539	      0.00000000	      0.00000001	     23.51395619
      1.98956580	     -0.05097064	     -0.00026613	     -0.19298816	     -0.05529859	      0.88266316	     -0.00092725	     -0.20893501	      0.00000000	      0.00000001	     24.00865703
      1.99065789	     -0.05077091	     -0.00025125	     -0.19278852	     -0.05529020	      0.88266466	     -0.00092902	     -0.20889533	      0.00000000	      0.00000001	     24.33300971
      1.99174998	     -0.05057451	     -0.00023910	     -0.19259214	     -0.05528184	      0.88266620	     -0.00093079	     -0.20885508	      0.00000000	      0.00000001	     24.69712425
      1.99320924	     -0.05031061	     -0.00022136	     -0.19232827	     -0.05527072	      0.88266833	     -0.00093317	     -0.20880052	      0.00000000	      0.00000001	     25.17180318
      1.99466849	     -0.05005236	     -0.00020688	     -0.19206991	     -0.05525966	      0.88267054	     -0.00093554	     -0.20874517	      0.00000000	      0.00000001	     25.69207427
      1.99568965	     -0.04986973	     -0.00019358	     -0.19188726	     -0.05525196	      0.88267212	     -0.00093721	     -0.20870606	      0.00000000	      0.00000001	     25.99191870
      1.99671081	     -0.04969098	     -0.00018230	     -0.19170842	     -0.05524429	      0.88267373	     -0.00093888	     -0.20866666	      0.00000000	      0.00000001	     26.32528404
      1.99827439	     -0.04941773	     -0.00016370	     -0.19143501	     -0.05523262	      0.88267625	     -0.00094143	     -0.20860587	      0.00000000	      0.00000001	     26.82981563
      1.99955139	     -0.04919811	     -0.00014993	     -0.19121521	     -0.05522316	      0.88267835	     -0.00094352	     -0.20855586	      0.00000000	      0.00000001	     27.25901872
      2.00082840	     -0.04897766	     -0.00013396	     -0.19099458	     -0.05521376	      0.88268049	     -0.00094561	     -0.20850560	      0.00000000	      0.00000001	     27.66976806
      2.00210540	     -0.04876217	     -0.00012135	     -0.19077880	     -0.05520444	      0.88268266	     -0.00094771	     -0.20845512	      0.00000000	      0.00000001	     28.10878698
      2.00338240	     -0.04854156	     -0.00010576	     -0.19055795	     -0.05519518	      0.88268485	     -0.00094980	     -0.20840452	      0.00000000	      0.00000001	     28.51622514
      2.00444744	     -0.04836518	     -0.00009712	     -0.19038123	     -0.05518753	      0.88268669	     -0.00095154	     -0.20836229	      0.00000000	      0.00000001	     28.84852517
      2.00551248	     -0.04818867	     -0.00008599	     -0.19020442	     -0.05517992	      0.88268855	     -0.00095329	     -0.20832013	      0.00000000	      0.00000001	     29.17077726
      2.00690164	     -0.04796344	     -0.00007342	     -0.18997873	     -0.05517009	      0.88269099	     -0.00095556	     -0.20826525	      0.00000000	      0.00000001	     29.60885791
      2.00829081	     -0.04773921	     -0.00005842	     -0.18975404	     -0.05516036	      0.88269344	     -0.00095783	     -0.20821055	      0.00000000	      0.00000001	     30.02800277
      2.00932864	     -0.04757670	     -0.00005041	     -0.18959109	     -0.05515317	      0.88269527	     -0.00095953	     -0.20816980	      0.00000000	      0.00000001	     30.34232576
      2.01036647	     -0.04741443	     -0.00004024	     -0.18942842	     -0.05514603	      0.88269711	     -0.00096123	     -0.20812919	      0.00000000	      0.00000001	     30.63863606
      2.01180206	     -0.04719552	     -0.00002799	     -0.18920888	     -0.05513626	      0.88269964	     -0.00096357	     -0.20807325	      0.00000000	      0.00000001	     31.05757678
      2.01308089	     -0.04700310	     -0.00001533	     -0.18901590	     -0.05512767	      0.88270190	     -0.00096565	     -0.20802371	      0.00000000	      0.00000001	     31.39648902
      2.01435972	     -0.04681672	     -0.00000597	     -0.18882885	     -0.05511918	      0.88270414	     -0.00096773	     -0.20797448	      0.00000000	      0.00000001	     31.77505780
      2.01541734	     -0.04666299	      0.00000501	     -0.18867463	     -0.05511224	      0.88270599	     -0.00096944	     -0.20793402	      0.00000000	      0.00000001	     32.01035871
      2.01647496	     -0.04651494	      0.00001330	     -0.18852600	     -0.05510537	      0.88270782	     -0.00097116	     -0.20789382	      0.00000000	      0.00000001	     32.27917345
      2.01782698	     -0.04633160	      0.00002504	     -0.18834192	     -0.05509670	      0.88271014	     -0.00097334	     -0.20784289	      0.00000000	      0.00000001	     32.58195728
      2.01917900	     -0.04615783	      0.00003394	     -0.18816730	     -0.05508816	      0.88271244	     -0.00097552	     -0.20779258	      0.00000000	      0.00000001	     32.92008090
      2.02020458	     -0.04602971	      0.00004328	     -0.18803858	     -0.05508177	      0.88271416	     -0.00097717	     -0.20775491	      0.00000000	      0.00000001	     33.08795527
      2.02123016	     -0.04590816	      0.00005007	     -0.18791635	     -0.05507545	      0.88271586	     -0.00097882	     -0.20771772	      0.00000000	      0.00000001	     33.30323898
      2.02263097	     -0.04575043	      0.00006023	     -0.18775770	     -0.05506695	      0.88271814	     -0.00098106	     -0.20766777	      0.00000000	      0.00000001	     33.54903802
      2.02403179	     -0.04560546	      0.00006721	     -0.18761170	     -0.05505860	      0.88272038	     -0.00098329	     -0.20761895	      0.00000000	      0.00000001	     33.85466827
      2.02499740	     -0.04551040	      0.00007470	     -0.18751598	     -0.05505293	      0.88272189	     -0.00098482	     -0.20758602	      0.00000000	      0.00000001	     33.94242219
      2.02596300	     -0.04542145	      0.00008006	     -0.18742631	     -0.05504734	      0.88272337	     -0.00098635	     -0.20755371	      0.00000000	      0.00000001	     34.09526912
      2.02747003	     -0.04529179	      0.00008912	     -0.18729551	     -0.05503875	      0.88272563	     -0.00098873	     -0.20750457	      0.00000000	      0.00000001	     34.28691904
      2.02869916	     -0.04519615	      0.00009480	     -0.18719889	     -0.05503188	      0.88272742	     -0.00099066	     -0.20746571	      0.00000000	      0.00000001	     34.46404150
      2.02992828	     -0.04510816	      0.00010212	     -0.18710994	     -0.05502513	      0.88272915	     -0.00099259	     -0.20742800	      0.00000000	      0.00000001	     34.56276202
      2.03115740	     -0.04503043	      0.00010629	     -0.18703117	     -0.05501850	      0.88273083	     -0.00099450	     -0.20739150	      0.00000000	      0.00000001	     34.74198951
      2.03225285	     -0.04496688	      0.00011242	     -0.18696674	     -0.05501270	      0.88273227	     -0.00099620	     -0.20736002	      0.00000000	      0.00000001	     34.77872098
      2.03334829	     -0.04491055	      0.00011593	     -0.18690946	     -0.05500700	      0.88273366	     -0.00099789	     -0.20732954	      0.00000000	      0.00000001	     34.89911817
      2.03444374	     -0.04485755	      0.00012051	     -0.18685553	     -0.05500140	      0.88273501	     -0.00099957	     -0.20730006	      0.00000000	      0.00000001	     34.94971291
      2.03584282	     -0.04479881	      0.00012435	     -0.18679555	     -0.05499438	      0.88273665	     -0.00100171	     -0.20726385	      0.00000000	      0.00000001	     35.07442765
      2.03695025	     -0.04475706	      0.00012920	     -0.18675285	     -0.05498895	      0.88273788	     -0.00100339	     -0.20723632	      0.00000000	      0.00000001	     35.07473047
      2.03805767	     -0.04472043	      0.00013185	     -0.18671522	     -0.05498362	      0.88273906	     -0.00100506	     -0.20720976	      0.00000000	      0.00000001	     35.16272411
      2.03916510	     -0.04468744	      0.00013581	     -0.18668127	     -0.05497839	      0.88274018	     -0.00100672	     -0.20718414	      0.00000000	      0.00000001	     35.17817957
      2.04055952	     -0.04465224	      0.00013881	     -0.18664478	     -0.05497196	      0.88274150	     -0.00100880	     -0.20715316	      0.00000000	      0.00000001	     35.28018542
      2.04164702	     -0.04462859	      0.00014293	     -0.18662018	     -0.05496706	      0.88274247	     -0.00101041	     -0.20712997	      0.00000000	      0.00000001	     35.24113567
      2.04273452	     -0.04460953	      0.00014490	     -0.18660011	     -0.05496225	      0.88274338	     -0.00101201	     -0.20710760	      0.00000000	      0.00000001	     35.29673306
      2.04382201	     -0.04459413	      0.00014790	     -0.18658373	     -0.05495755	      0.88274423	     -0.00101360	     -0.20708605	      0.00000000	      0.00000001	     35.28113317
      2.04527584	     -0.04458022	      0.00015028	     -0.18656847	     -0.05495141	      0.88274528	     -0.00101571	     -0.20705850	      0.00000000	      0.00000000	     35.34105244
      2.04635476	     -0.04457402	      0.00015384	     -0.18656131	     -0.05494698	      0.88274599	     -0.00101726	     -0.20703898	      0.00000000	      0.00000000	     35.26789363
      2.04743368	     -0.04457250	      0.00015529	     -0.18655878	     -0.05494264	      0.88274665	     -0.00101880	     -0.20702024	      0.00000000	      0.00000000	     35.29351366
      2.04875241	     -0.04457577	      0.00015840	     -0.18656086	     -0.05493747	      0.88274737	     -0.00102066	     -0.20699839	      0.00000000	      0.00000000	     35.22515111
      2.04992465	     -0.04458409	      0.00015906	     -0.18656805	     -0.05493300	      0.88274795	     -0.00102231	     -0.20697994	      0.00000000	      0.00000000	     35.26570651
      2.05109688	     -0.04459652	      0.00016178	     -0.18657942	     -0.05492864	      0.88274847	     -0.00102394	     -0.20696240	      0.00000000	      0.00000000	     35.15657996
      2.05226912	     -0.04461407	      0.00016187	     -0.18659585	     -0.05492440	      0.88274892	     -0.00102555	     -0.20694577	      0.00000000	      0.00000000	     35.19208772
      2.05344135	     -0.04463567	      0.00016421	     -0.18661638	     -0.05492028	      0.88274932	     -0.00102715	     -0.20693005	      0.00000000	      0.00000000	     35.05870289
      2.05461359	     -0.04466226	      0.00016373	     -0.18664185	     -0.05491626	      0.88274966	     -0.00102874	     -0.20691522	      0.00000000	      0.00000000	     35.09113013
      2.05578582	     -0.04469288	      0.00016566	     -0.18667140	     -0.05491236	      0.88274994	     -0.00103031	     -0.20690129	      0.00000000	      0.00000000	     34.93286203
      2.05695806	     -0.04472837	      0.00016456	     -0.18670576	     -0.05490858	      0.88275017	     -0.00103186	     -0.20688824	      0.00000000	      0.00000000	     34.96476634
      2.05813029	     -0.04476755	      0.00016606	     -0.18674387	     -0.05490490	      0.88275035	     -0.00103340	     -0.20687607	      0.00000000	      0.00000000	     34.78302680
      2.05930253	     -0.04481129	      0.00016435	     -0.18678649	     -0.05490134	      0.88275048	     -0.00103492	     -0.20686477	      0.00000000	      0.00000000	     34.81469137
      2.06047476	     -0.04485865	      0.00016544	     -0.18683279	     -0.05489788	      0.88275057	     -0.00103642	     -0.20685433	      0.00000000	      0.00000000	     34.60548383
      2.06164700	     -0.04491044	      0.00016260	     -0.18688343	     -0.05489454	      0.88275061	     -0.00103791	     -0.20684473	      0.00000000	      0.00000000	     34.63704556
      2.06281923	     -0.04496559	      0.00016279	     -0.18693752	     -0.05489131	      0.88275061	     -0.00103938	     -0.20683597	      0.00000000	     -0.00000000	     34.39573513
      2.06399147	     -0.04502485	      0.00015939	     -0.18699565	     -0.05488818	      0.88275057	     -0.00104084	     -0.20682802	      0.00000000	     -0.00000000	     34.42432730
      2.06516370	     -0.04508724	      0.00015927	     -0.18705698	     -0.05488516	      0.88275049	     -0.00104227	     -0.20682087	      0.00000000	     -0.00000000	     34.15967504
      2.06633594	     -0.04515413	      0.00015514	     -0.18712274	     -0.05488224	      0.88275038	     -0.00104369	     -0.20681452	      0.00000000	     -0.00000000	     34.18704016
      2.06738868	     -0.04521674	      0.00015425	     -0.18718441	     -0.05487971	      0.88275025	     -0.00104495	     -0.20680946	      0.00000000	     -0.00000000	     33.93822458
      2.06844142	     -0.04528208	      0.00015117	     -0.18724877	     -0.05487726	      0.88275010	     -0.00104620	     -0.20680501	      0.00000000	     -0.00000000	     33.86786543
      2.06972796	     -0.04536506	      0.00014873	     -0.18733059	     -0.05487438	      0.88274988	     -0.00104770	     -0.20680037	      0.00000000	     -0.00000000	     33.65127513
      2.07101451	     -0.04545159	      0.00014432	     -0.18741593	     -0.05487163	      0.88274963	     -0.00104918	     -0.20679658	      0.00000000	     -0.00000000	     33.58970189
      2.07209657	     -0.04552678	      0.00014266	     -0.18749018	     -0.05486940	      0.88274939	     -0.00105041	     -0.20679405	      0.00000000	     -0.00000000	     33.32463657
      2.07317864	     -0.04560403	      0.00013923	     -0.18756645	     -0.05486726	      0.88274914	     -0.00105162	     -0.20679208	      0.00000000	     -0.00000000	     33.22716697
      2.07426071	     -0.04568327	      0.00013719	     -0.18764477	     -0.05486519	      0.88274887	     -0.00105281	     -0.20679069	      0.00000000	     -0.00000000	     33.02154075
      2.07572759	     -0.04579449	      0.00013286	     -0.18775472	     -0.05486253	      0.88274848	     -0.00105441	     -0.20678971	      0.00000000	     -0.00000000	     32.86463405
      2.07682985	     -0.04588018	      0.00013104	     -0.18783949	     -0.05486062	      0.88274817	     -0.00105559	     -0.20678963	      0.00000000	     -0.00000000	     32.58874981
      2.07793212	     -0.04596772	      0.00012735	     -0.18792609	     -0.05485880	      0.88274784	     -0.00105675	     -0.20679009	      0.00000000	     -0.00000000	     32.46851247
      2.07903439	     -0.04605691	      0.00012451	     -0.18801438	     -0.05485706	      0.88274751	     -0.00105789	     -0.20679106	      0.00000000	     -0.00000000	     32.24066555
      2.08049208	     -0.04617738	      0.00011883	     -0.18813361	     -0.05485487	      0.88274705	     -0.00105938	     -0.20679310	      0.00000000	     -0.00000000	     32.08592585
      2.08158050	     -0.04626888	      0.00011576	     -0.18822424	     -0.05485333	      0.88274670	     -0.00106048	     -0.20679517	      0.00000000	     -0.00000000	     31.78563028
      2.08266893	     -0.04636186	      0.00011054	     -0.18831631	     -0.05485186	      0.88274634	     -0.00106156	     -0.20679766	      0.00000000	     -0.00000000	     31.66209940
      2.08400256	     -0.04647805	      0.00010458	     -0.18843141	     -0.05485016	      0.88274589	     -0.00106286	     -0.20680129	      0.00000000	     -0.00000000	     31.34765279
      2.08519673	     -0.04658492	      0.00009633	     -0.18853724	     -0.05484873	      0.88274549	     -0.00106400	     -0.20680505	      0.00000000	     -0.00000000	     31.26609843
      2.08639089	     -0.04669265	      0.00008934	     -0.18864399	     -0.05484738	      0.88274507	     -0.00106513	     -0.20680925	      0.00000000	     -0.00000000	     30.91773224
      2.08758506	     -0.04680138	      0.00007918	     -0.18875168	     -0.05484612	      0.88274466	     -0.00106625	     -0.20681385	      0.00000000	     -0.00000000	     30.87406996
      2.08877922	     -0.04691092	      0.00007043	     -0.18886022	     -0.05484494	      0.88274424	     -0.00106735	     -0.20681885	      0.00000000	     -0.00000000	     30.48856416
      2.08997339	     -0.04702125	      0.00005805	     -0.18896949	     -0.05484383	      0.88274383	     -0.00106843	     -0.20682421	      0.00000000	     -0.00000000	     30.48815545
      2.09116756	     -0.04713211	      0.00004722	     -0.18907934	     -0.05484281	      0.88274341	     -0.00106950	     -0.20682991	      0.00000000	     -0.00000000	     30.06260050
      2.09236172	     -0.04724355	      0.00003234	     -0.18918968	     -0.05484187	      0.88274300	     -0.00107056	     -0.20683594	      0.00000000	     -0.00000000	     30.10762458
      2.09355589	     -0.04735533	      0.00001917	     -0.18930042	     -0.05484099	      0.88274259	     -0.00107161	     -0.20684226	      0.00000000	     -0.00000000	     29.64030795
      2.09475005	     -0.04746743	      0.00000158	     -0.18941140	     -0.05484020	      0.88274218	     -0.00107264	     -0.20684885	      0.00000000	     -0.00000000	     29.73101971
      2.09594422	     -0.04757965	     -0.00001415	     -0.18952255	     -0.05483947	      0.88274178	     -0.00107366	     -0.20685570	      0.00000000	     -0.00000000	     29.22411918
      2.09713839	     -0.04769194	     -0.00003458	     -0.18963368	     -0.05483882	      0.88274138	     -0.00107468	     -0.20686277	      0.00000000	     -0.00000000	     29.35798158
      2.09821311	     -0.04779286	     -0.00005135	     -0.18973360	     -0.05483829	      0.88274103	     -0.00107558	     -0.20686932	      0.00000000	     -0.00000000	     28.91479951
      2.09928783	     -0.04789347	     -0.00007116	     -0.18983316	     -0.05483782	      0.88274068	     -0.00107647	     -0.20687603	      0.00000000	     -0.00000000	     28.87321335
      2.10059503	     -0.04801504	     -0.00009529	     -0.18995346	     -0.05483731	      0.88274026	     -0.00107755	     -0.20688435	      0.00000000	     -0.00000000	     28.54163319
      2.10190223	     -0.04813547	     -0.00012263	     -0.19007258	     -0.05483689	      0.88273985	     -0.00107862	     -0.20689284	      0.00000000	     -0.00000000	     28.58165547
      2.10300596	     -0.04823603	     -0.00014477	     -0.19017206	     -0.05483659	      0.88273952	     -0.00107952	     -0.20690011	      0.00000000	     -0.00000000	     28.16613084
      2.10410968	     -0.04833531	     -0.00016964	     -0.19027021	     -0.05483635	      0.88273919	     -0.00108041	     -0.20690745	      0.00000000	     -0.00000000	     28.14805126
      2.10521341	     -0.04843312	     -0.00019425	     -0.19036690	     -0.05483616	      0.88273886	     -0.00108129	     -0.20691485	      0.00000000	     -0.00000000	     27.89838387
      2.10669950	     -0.04856214	     -0.00022983	     -0.19049439	     -0.05483598	      0.88273844	     -0.00108246	     -0.20692486	      0.00000000	     -0.00000000	     27.85709557
      2.10782106	     -0.04865725	     -0.00025588	     -0.19058838	     -0.05483591	      0.88273813	     -0.00108334	     -0.20693244	      0.00000000	     -0.00000000	     27.48588457
      2.10894261	     -0.04875003	     -0.00028406	     -0.19068000	     -0.05483589	      0.88273783	     -0.00108421	     -0.20694002	      0.00000000	     -0.00000000	     27.47729475
      2.11006417	     -0.04884017	     -0.00031154	     -0.19076901	     -0.05483592	      0.88273754	     -0.00108507	     -0.20694759	     -0.00000000	     -0.00000000	     27.24005845
      2.11154384	     -0.04895472	     -0.00034954	     -0.19088204	     -0.05483604	      0.88273717	     -0.00108619	     -0.20695753	     -0.00000000	     -0.00000000	     27.23989836
      2.11264871	     -0.04903678	     -0.00037648	     -0.19096302	     -0.05483618	      0.88273691	     -0.00108701	     -0.20696489	     -0.00000000	     -0.00000000	     26.89118050
      2.11375359	     -0.04911568	     -0.00040504	     -0.19104081	     -0.05483638	      0.88273665	     -0.00108783	     -0.20697220	     -0.00000000	     -0.00000000	     26.89349041
      2.11510834	     -0.04920792	     -0.00043853	     -0.19113172	     -0.05483668	      0.88273635	     -0.00108882	     -0.20698106	     -0.00000000	     -0.00000000	     26.60777817
      2.11631853	     -0.04928599	     -0.00046983	     -0.19120860	     -0.05483700	      0.88273610	     -0.00108968	     -0.20698887	     -0.00000000	     -0.00000000	     26.69426579
      2.11752872	     -0.04935995	     -0.00049878	     -0.19128143	     -0.05483738	      0.88273586	     -0.00109053	     -0.20699658	     -0.00000000	     -0.00000000	     26.36405154
      2.11873891	     -0.04942977	     -0.00052956	     -0.19135008	     -0.05483782	      0.88273564	     -0.00109137	     -0.20700417	     -0.00000000	     -0.00000000	     26.48780094
      2.11994910	     -0.04949549	     -0.00055757	     -0.19141472	     -0.05483831	      0.88273543	     -0.00109218	     -0.20701165	     -0.00000000	     -0.00000000	     26.14819876
      2.12115929	     -0.04955713	     -0.00058758	     -0.19147522	     -0.05483885	      0.88273524	     -0.00109299	     -0.20701902	     -0.00000000	     -0.00000000	     26.30829138
      2.12236948	     -0.04961468	     -0.00061438	     -0.19153173	     -0.05483945	      0.88273507	     -0.00109377	     -0.20702627	     -0.00000000	     -0.00000000	     25.95772375
      2.12357967	     -0.04966817	     -0.00064344	     -0.19158412	     -0.05484009	      0.88273491	     -0.00109453	     -0.20703341	     -0.00000000	     -0.00000000	     26.15413126
      2.12478986	     -0.04971764	     -0.00066885	     -0.19163259	     -0.05484080	      0.88273477	     -0.00109528	     -0.20704043	     -0.00000000	     -0.00000000	     25.79147290
      2.12600005	     -0.04976318	     -0.00069685	     -0.19167708	     -0.05484155	      0.88273465	     -0.00109600	     -0.20704735	     -0.00000000	     -0.00000000	     26.02377664
      2.12707799	     -0.04980059	     -0.00071848	     -0.19171362	     -0.05484226	      0.88273455	     -0.00109663	     -0.20705342	     -0.00000000	     -0.00000000	     25.72606559
      2.12815592	     -0.04983511	     -0.00074148	     -0.19174726	     -0.05484302	      0.88273447	     -0.00109724	     -0.20705941	     -0.00000000	     -0.00000000	     25.77882727
      2.12948126	     -0.04987369	     -0.00076764	     -0.19178480	     -0.05484400	      0.88273440	     -0.00109797	     -0.20706667	     -0.00000000	     -0.00000000	     25.61688389
      2.13080659	     -0.04990802	     -0.00079460	     -0.19181807	     -0.05484505	      0.88273435	     -0.00109867	     -0.20707382	     -0.00000000	     -0.00000000	     25.75136540
      2.13190648	     -0.04993340	     -0.00081420	     -0.19184264	     -0.05484597	      0.88273432	     -0.00109924	     -0.20707968	     -0.00000000	     -0.00000000	     25.50680316
      2.13300636	     -0.04995600	     -0.00083493	     -0.19186440	     -0.05484693	      0.88273431	     -0.00109978	     -0.20708546	     -0.00000000	     -0.00000000	     25.56428011
      2.13433674	     -0.04997963	     -0.00085771	     -0.19188708	     -0.05484814	      0.88273432	     -0.00110042	     -0.20709235	     -0.00000000	      0.00000000	     25.40408256
      2.13566713	     -0.04999938	     -0.00088157	     -0.19190585	     -0.05484942	      0.88273436	     -0.00110103	     -0.20709913	     -0.00000000	      0.00000000	     25.57727890
      2.13673045	     -0.05001259	     -0.00089786	     -0.19191834	     -0.05485049	      0.88273440	     -0.00110150	     -0.20710446	     -0.00000000	      0.00000000	     25.32614179
      2.13779378	     -0.05002361	     -0.00091545	     -0.19192861	     -0.05485160	      0.88273445	     -0.00110196	     -0.20710974	     -0.00000000	      0.00000000	     25.37735900
      2.13917516	     -0.05003483	     -0.00093659	     -0.19193891	     -0.05485309	      0.88273454	     -0.00110252	     -0.20711649	     -0.00000000	      0.00000000	     25.24482436
      2.14055655	     -0.05004279	     -0.00095921	     -0.19194590	     -0.05485465	      0.88273465	     -0.00110306	     -0.20712314	     -0.00000000	      0.00000000	     25.44919425
      2.14159297	     -0.05004668	     -0.00097385	     -0.19194912	     -0.05485587	      0.88273474	     -0.00110345	     -0.20712806	     -0.00000000	      0.00000000	     25.19305039
      2.14262938	     -0.05004884	     -0.00099009	     -0.19195057	     -0.05485712	      0.88273484	     -0.00110383	     -0.20713294	     -0.00000000	      0.00000000	     25.24756449
      2.14407019	     -0.05004916	     -0.00101157	     -0.19194993	     -0.05485892	      0.88273499	     -0.00110433	     -0.20713963	     -0.00000000	      0.00000000	     25.13550829
      2.14551099	     -0.05004654	     -0.00103492	     -0.19194630	     -0.05486080	      0.88273515	     -0.00110481	     -0.20714623	     -0.00000000	      0.00000000	     25.37861330
      2.14650827	     -0.05004307	     -0.00104886	     -0.19194217	     -0.05486213	      0.88273526	     -0.00110513	     -0.20715076	     -0.00000000	      0.00000000	     25.10053071
      2.14750555	     -0.05003831	     -0.00106449	     -0.19193673	     -0.05486350	      0.88273537	     -0.00110543	     -0.20715525	     -0.00000000	      0.00000000	     25.14083629
      2.14904132	     -0.05002859	     -0.00108777	     -0.19192596	     -0.05486568	      0.88273555	     -0.00110588	     -0.20716209	     -0.00000000	      0.00000000	     25.04630146
      2.15031456	     -0.05001836	     -0.00110817	     -0.19191484	     -0.05486754	      0.88273570	     -0.00110623	     -0.20716772	     -0.00000000	      0.00000000	     25.15085309
      2.15158779	     -0.05000626	     -0.00112703	     -0.19190189	     -0.05486945	      0.88273583	     -0.00110657	     -0.20717330	     -0.00000000	      0.00000000	     24.96314252
      2.15286103	     -0.04999236	     -0.00114823	     -0.19188707	     -0.05487141	      0.88273597	     -0.00110689	     -0.20717885	     -0.00000000	      0.00000000	     25.17364149
      2.15398683	     -0.04997861	     -0.00116464	     -0.19187256	     -0.05487320	      0.88273608	     -0.00110716	     -0.20718372	     -0.00000000	      0.00000000	     24.94419458
      2.15511262	     -0.04996350	     -0.00118294	     -0.19185665	     -0.05487502	      0.88273618	     -0.00110741	     -0.20718858	     -0.00000000	      0.00000000	     25.04520261
      2.15623842	     -0.04994707	     -0.00120002	     -0.19183945	     -0.05487688	      0.88273627	     -0.00110765	     -0.20719341	     -0.00000000	      0.00000000	     24.95971285
      2.15773396	     -0.04992337	     -0.00122396	     -0.19181469	     -0.05487941	      0.88273637	     -0.00110795	     -0.20719980	     -0.00000000	      0.00000000	     25.06683009
      2.15889185	     -0.04990371	     -0.00124078	     -0.19179426	     -0.05488142	      0.88273643	     -0.00110817	     -0.20720473	     -0.00000000	      0.00000000	     24.90519369
      2.16004975	     -0.04988297	     -0.00125913	     -0.19177270	     -0.05488347	      0.88273648	     -0.00110838	     -0.20720966	     -0.00000000	      0.00000000	     24.99983205
      2.16120765	     -0.04986120	     -0.00127606	     -0.19175015	     -0.05488556	      0.88273651	     -0.00110857	     -0.20721458	     -0.00000000	      0.00000000	     24.92650802
      2.16267330	     -0.04983251	     -0.00129869	     -0.19172044	     -0.05488827	      0.88273652	     -0.00110879	     -0.20722082	     -0.00000000	     -0.00000000	     25.04707692
      2.16381497	     -0.04980944	     -0.00131435	     -0.19169663	     -0.05489042	      0.88273651	     -0.00110894	     -0.20722570	     -0.00000000	     -0.00000000	     24.91881055
      2.16495663	     -0.04978587	     -0.00133148	     -0.19167228	     -0.05489261	      0.88273648	     -0.00110908	     -0.20723061	     -0.00000000	     -0.00000000	     25.00878228
      2.16609829	     -0.04976228	     -0.00134728	     -0.19164793	     -0.05489484	      0.88273643	     -0.00110921	     -0.20723557	     -0.00000000	     -0.00000000	     24.97623181
      2.16762928	     -0.04973154	     -0.00136940	     -0.19161616	     -0.05489789	      0.88273633	     -0.00110936	     -0.20724234	     -0.00000000	     -0.00000000	     25.08960860
      2.16876910	     -0.04970971	     -0.00138390	     -0.19159362	     -0.05490020	      0.88273624	     -0.00110945	     -0.20724751	     -0.00000000	     -0.00000000	     25.00810840
      2.16990892	     -0.04968930	     -0.00139969	     -0.19157246	     -0.05490255	      0.88273612	     -0.00110953	     -0.20725285	     -0.00000000	     -0.00000000	     25.08994646
      2.17129705	     -0.04966696	     -0.00141691	     -0.19154926	     -0.05490547	      0.88273594	     -0.00110961	     -0.20725963	     -0.00000000	     -0.00000000	     25.06679765
      2.17253894	     -0.04964891	     -0.00143345	     -0.19153041	     -0.05490812	      0.88273575	     -0.00110966	     -0.20726602	     -0.00000000	     -0.00000000	     25.18785583
      2.17378084	     -0.04963286	     -0.00144725	     -0.19151363	     -0.05491082	      0.88273554	     -0.00110968	     -0.20727274	     -0.00000000	     -0.00000000	     25.15438984
      2.17502274	     -0.04961893	     -0.00146329	     -0.19149891	     -0.05491355	      0.88273530	     -0.00110969	     -0.20727985	     -0.00000000	     -0.00000000	     25.27753745
      2.17626464	     -0.04960709	     -0.00147590	     -0.19148638	     -0.05491633	      0.88273503	     -0.00110968	     -0.20728737	     -0.00000000	     -0.00000000	     25.25670762
      2.17750653	     -0.04959741	     -0.00148988	     -0.19147597	     -0.05491915	      0.88273473	     -0.00110965	     -0.20729533	     -0.00000000	     -0.00000000	     25.36529602
      2.17874843	     -0.04958966	     -0.00150035	     -0.19146759	     -0.05492201	      0.88273440	     -0.00110960	     -0.20730376	     -0.00000000	     -0.00000000	     25.37357386
      2.17999033	     -0.04958336	     -0.00151246	     -0.19146061	     -0.05492492	      0.88273404	     -0.00110953	     -0.20731267	     -0.00000000	     -0.00000000	     25.49167048
      2.18123222	     -0.04957776	     -0.00152058	     -0.19145444	     -0.05492786	      0.88273366	     -0.00110943	     -0.20732204	     -0.00000000	     -0.00000000	     25.52859183
      2.18247412	     -0.04957260	     -0.00153020	     -0.19144868	     -0.05493084	      0.88273324	     -0.00110931	     -0.20733186	     -0.00000000	     -0.00000000	     25.63235635
      2.18371602	     -0.04956758	     -0.00153537	     -0.19144318	     -0.05493385	      0.88273280	     -0.00110917	     -0.20734210	     -0.00000000	     -0.00000000	     25.68862197
      2.18495792	     -0.04956211	     -0.00154198	     -0.19143719	     -0.05493691	      0.88273233	     -0.00110901	     -0.20735273	     -0.00000000	     -0.00000000	     25.77651970
      2.18619981	     -0.04955608	     -0.00154380	     -0.19143077	     -0.05494001	      0.88273183	     -0.00110882	     -0.20736370	     -0.00000000	     -0.00000000	     25.85204236
      2.18744171	     -0.04955026	     -0.00154721	     -0.19142452	     -0.05494314	      0.88273131	     -0.00110861	     -0.20737499	     -0.00000000	     -0.00000000	     25.91986535
      2.18868361	     -0.04954463	     -0.00154574	     -0.19141859	     -0.05494631	      0.88273077	     -0.00110837	     -0.20738661	     -0.00000000	     -0.00000000	     26.00968540
      2.18992551	     -0.04953901	     -0.00154602	     -0.19141262	     -0.05494951	      0.88273020	     -0.00110811	     -0.20739852	     -0.00000000	     -0.00000000	     26.06413741
      2.19116740	     -0.04953267	     -0.00154126	     -0.19140607	     -0.05495276	      0.88272961	     -0.00110783	     -0.20741070	     -0.00000000	     -0.00000000	     26.17088665
      2.19240930	     -0.04952591	     -0.00153844	     -0.19139905	     -0.05495603	      0.88272900	     -0.00110752	     -0.20742313	     -0.00000000	     -0.00000000	     26.21611419
      2.19365120	     -0.04951855	     -0.00153059	     -0.19139156	     -0.05495935	      0.88272836	     -0.00110719	     -0.20743576	     -0.00000000	     -0.00000000	     26.33696207
      2.19489310	     -0.04951015	     -0.00152491	     -0.19138297	     -0.05496270	      0.88272771	     -0.00110684	     -0.20744856	     -0.00000000	     -0.00000000	     26.37931703
      2.19600689	     -0.04950167	     -0.00151563	     -0.19137442	     -0.05496573	      0.88272711	     -0.00110651	     -0.20746015	     -0.00000000	     -0.00000000	     26.47964552
      2.19712069	     -0.04949280	     -0.00150739	     -0.19136547	     -0.05496880	      0.88272650	     -0.00110616	     -0.20747181	     -0.00000000	     -0.00000000	     26.53677843
      2.19848755	     -0.04948049	     -0.00149447	     -0.19135313	     -0.05497259	      0.88272573	     -0.00110571	     -0.20748620	     -0.00000000	     -0.00000000	     26.66054437
      2.19985441	     -0.04946581	     -0.00148192	     -0.19133840	     -0.05497643	      0.88272495	     -0.00110524	     -0.20750057	     -0.00000000	     -0.00000000	     26.74343062
      2.20099559	     -0.04945241	     -0.00146828	     -0.19132504	     -0.05497966	      0.88272429	     -0.00110482	     -0.20751251	     -0.00000000	     -0.00000000	     26.86908678
      2.20213677	     -0.04943810	     -0.00145571	     -0.19131075	     -0.05498293	      0.88272361	     -0.00110439	     -0.20752438	     -0.00000000	     -0.00000000	     26.94422499
      2.20327795	     -0.04942272	     -0.00144118	     -0.19129544	     -0.05498622	      0.88272293	     -0.00110395	     -0.20753613	     -0.00000000	     -0.00000000	     27.06176382
      2.20484451	     -0.04940041	     -0.00142145	     -0.19127321	     -0.05499078	      0.88272198	     -0.00110332	     -0.20755204	     -0.00000000	     -0.00000000	     27.18949277
      2.20600262	     -0.04938297	     -0.00140446	     -0.19125588	     -0.05499419	      0.88272128	     -0.00110285	     -0.20756360	     -0.00000000	     -0.00000000	     27.33867020
      2.20716073	     -0.04936515	     -0.00138855	     -0.19123816	     -0.05499762	      0.88272057	     -0.00110236	     -0.20757497	     -0.00000000	     -0.00000000	     27.42703258
      2.20855680	     -0.04934411	     -0.00136703	     -0.19121728	     -0.05500180	      0.88271971	     -0.00110175	     -0.20758843	     -0.00000000	     -0.00000000	     27.60016101
      2.20979428	     -0.04932638	     -0.00134912	     -0.19119967	     -0.05500554	      0.88271894	     -0.00110120	     -0.20760013	     -0.00000000	     -0.00000000	     27.67515362
      2.21103175	     -0.04930950	     -0.00132848	     -0.19118298	     -0.05500931	      0.88271818	     -0.00110064	     -0.20761164	     -0.00000000	     -0.00000000	     27.83729333
      2.21226923	     -0.04929349	     -0.00130943	     -0.19116710	     -0.05501311	      0.88271741	     -0.00110008	     -0.20762297	     -0.00000000	     -0.00000000	     27.90816692
      2.21350671	     -0.04927812	     -0.00128763	     -0.19115195	     -0.05501694	      0.88271665	     -0.00109950	     -0.20763411	     -0.00000000	     -0.00000000	     28.06663214
      2.21474419	     -0.04926322	     -0.00126743	     -0.19113723	     -0.05502080	      0.88271588	     -0.00109892	     -0.20764505	     -0.00000000	     -0.00000000	     28.13399443
      2.21598166	     -0.04924834	     -0.00124478	     -0.19112259	     -0.05502469	      0.88271512	     -0.00109832	     -0.20765578	     -0.00000000	     -0.00000000	     28.28657759
      2.21721914	     -0.04923318	     -0.00122403	     -0.19110762	     -0.05502860	      0.88271436	     -0.00109773	     -0.20766630	     -0.00000000	     -0.00000000	     28.35320310
      2.21845662	     -0.04921943	     -0.00120123	     -0.19109410	     -0.05503255	      0.88271360	     -0.00109713	     -0.20767663	     -0.00000000	     -0.00000000	     28.49456648
      2.21969410	     -0.04920619	     -0.00117996	     -0.19108107	     -0.05503652	      0.88271284	     -0.00109652	     -0.20768674	     -0.00000000	     -0.00000000	     28.56054913
      2.22093157	     -0.04919388	     -0.00115633	     -0.19106903	     -0.05504052	      0.88271208	     -0.00109591	     -0.20769667	     -0.00000000	     -0.00000000	     28.69132544
      2.22216905	     -0.04918287	     -0.00113452	     -0.19105824	     -0.05504455	      0.88271132	     -0.00109530	     -0.20770642	     -0.00000000	     -0.00000000	     28.75829360
      2.22340653	     -0.04917302	     -0.00111084	     -0.19104866	     -0.05504860	      0.88271057	     -0.00109468	     -0.20771599	     -0.00000000	     -0.00000000	     28.87943328
      2.22464401	     -0.04916452	     -0.00108899	     -0.19104039	     -0.05505268	      0.88270981	     -0.00109406	     -0.20772539	     -0.00000000	     -0.00000000	     28.94985660
      2.22588149	     -0.04915741	     -0.00106551	     -0.19103355	     -0.05505679	      0.88270905	     -0.00109344	     -0.20773461	     -0.00000000	     -0.00000000	     29.06073873
      2.22711896	     -0.04915180	     -0.00104385	     -0.19102817	     -0.05506091	      0.88270829	     -0.00109283	     -0.20774367	     -0.00000000	     -0.00000000	     29.13496210
      2.22835644	     -0.04914773	     -0.00102068	     -0.19102438	     -0.05506506	      0.88270753	     -0.00109221	     -0.20775257	     -0.00000000	     -0.00000000	     29.23782639
      2.22959392	     -0.04914556	     -0.00099939	     -0.19102244	     -0.05506923	      0.88270676	     -0.00109159	     -0.20776132	     -0.00000000	     -0.00000000	     29.31801466
      2.23083140	     -0.04914545	     -0.00097695	     -0.19102259	     -0.05507342	      0.88270599	     -0.00109098	     -0.20776992	     -0.00000000	     -0.00000000	     29.41470687
      2.23206887	     -0.04914702	     -0.00095629	     -0.19102440	     -0.05507763	      0.88270522	     -0.00109036	     -0.20777839	     -0.00000001	     -0.00000000	     29.49776914
      2.23330635	     -0.04915046	     -0.00093449	     -0.19102809	     -0.05508186	      0.88270443	     -0.00108975	     -0.20778674	     -0.00000001	     -0.00000000	     29.58328829
      2.23454383	     -0.04915592	     -0.00091443	     -0.19103378	     -0.05508610	      0.88270364	     -0.00108914	     -0.20779497	     -0.00000001	     -0.00000000	     29.66348527
      2.23578131	     -0.04916344	     -0.00089342	     -0.19104154	     -0.05509037	      0.88270284	     -0.00108854	     -0.20780310	     -0.00000001	     -0.00000000	     29.73997472
      2.23701879	     -0.04917306	     -0.00087409	     -0.19105138	     -0.05509465	      0.88270203	     -0.00108794	     -0.20781115	     -0.00000001	     -0.00000000	     29.82070233
      2.23825626	     -0.04918477	     -0.00085393	     -0.19106334	     -0.05509894	      0.88270121	     -0.00108735	     -0.20781913	     -0.00000001	     -0.00000000	     29.89106106
      2.23949374	     -0.04919849	     -0.00083546	     -0.19107727	     -0.05510325	      0.88270038	     -0.00108676	     -0.20782704	     -0.00000001	     -0.00000000	     29.97431716
      2.24098883	     -0.04921753	     -0.00081200	     -0.19109660	     -0.05510847	      0.88269935	     -0.00108605	     -0.20783652	     -0.00000001	     -0.00000000	     30.06599233
      2.24207645	     -0.04923304	     -0.00079755	     -0.19111226	     -0.05511228	      0.88269859	     -0.00108554	     -0.20784337	     -0.00000001	     -0.00000000	     30.14003451
      2.24316408	     -0.04924992	     -0.00078185	     -0.19112934	     -0.05511609	      0.88269782	     -0.00108504	     -0.20785017	     -0.00000001	     -0.00000000	     30.20070811
      2.24464669	     -0.04927531	     -0.00076255	     -0.19115495	     -0.05512131	      0.88269675	     -0.00108436	     -0.20785938	     -0.00000001	     -0.00000000	     30.31347060
      2.24596659	     -0.04930011	     -0.00074467	     -0.19117997	     -0.05512596	      0.88269578	     -0.00108377	     -0.20786753	     -0.00000001	     -0.00000001	     30.38498685
      2.24728648	     -0.04932694	     -0.00072991	     -0.19120696	     -0.05513062	      0.88269479	     -0.00108318	     -0.20787563	     -0.00000001	     -0.00000001	     30.50810445
      2.24841725	     -0.04935146	     -0.00071507	     -0.19123167	     -0.05513462	      0.88269392	     -0.00108268	     -0.20788254	     -0.00000001	     -0.00000001	     30.53157006
      2.24954802	     -0.04937739	     -0.00070250	     -0.19125775	     -0.05513863	      0.88269305	     -0.00108219	     -0.20788942	     -0.00000001	     -0.00000001	     30.60996589
      2.25092709	     -0.04941076	     -0.00068607	     -0.19129134	     -0.05514352	      0.88269196	     -0.00108160	     -0.20789777	     -0.00000001	     -0.00000001	     30.66959032
      2.25230615	     -0.04944606	     -0.00067211	     -0.19132680	     -0.05514841	      0.88269085	     -0.00108102	     -0.20790607	     -0.00000001	     -0.00000001	     30.78863298
      2.25341950	     -0.04947587	     -0.00065877	     -0.19135681	     -0.05515237	      0.88268994	     -0.00108056	     -0.20791274	     -0.00000001	     -0.00000001	     30.79534471
      2.25453286	     -0.04950674	     -0.00064761	     -0.19138782	     -0.05515633	      0.88268902	     -0.00108011	     -0.20791939	     -0.00000001	     -0.00000001	     30.87287588
      2.25594522	     -0.04954707	     -0.00063245	     -0.19142838	     -0.05516135	      0.88268784	     -0.00107954	     -0.20792776	     -0.00000001	     -0.00000001	     30.92904550
      2.25735759	     -0.04958863	     -0.00061967	     -0.19147011	     -0.05516638	      0.88268664	     -0.00107898	     -0.20793606	     -0.00000001	     -0.00000001	     31.07577731
      2.25842934	     -0.04962096	     -0.00060784	     -0.19150264	     -0.05517019	      0.88268572	     -0.00107857	     -0.20794230	     -0.00000001	     -0.00000001	     31.06035038
      2.25950109	     -0.04965397	     -0.00059811	     -0.19153580	     -0.05517400	      0.88268478	     -0.00107816	     -0.20794849	     -0.00000001	     -0.00000001	     31.13552237
      2.26097715	     -0.04970028	     -0.00058385	     -0.19158235	     -0.05517926	      0.88268349	     -0.00107761	     -0.20795692	     -0.00000001	     -0.00000001	     31.18387919
      2.26245320	     -0.04974747	     -0.00057199	     -0.19162974	     -0.05518451	      0.88268217	     -0.00107707	     -0.20796521	     -0.00000001	     -0.00000001	     31.35126134
      2.26347524	     -0.04978051	     -0.00056146	     -0.19166297	     -0.05518814	      0.88268125	     -0.00107670	     -0.20797087	     -0.00000001	     -0.00000001	     31.29429488
      2.26449728	     -0.04981377	     -0.00055280	     -0.19169639	     -0.05519177	      0.88268032	     -0.00107634	     -0.20797646	     -0.00000001	     -0.00000001	     31.35183015
      2.26607462	     -0.04986538	     -0.00053870	     -0.19174828	     -0.05519736	      0.88267887	     -0.00107580	     -0.20798491	     -0.00000001	     -0.00000001	     31.38347564
      2.26737365	     -0.04990825	     -0.00052840	     -0.19179136	     -0.05520196	      0.88267767	     -0.00107537	     -0.20799171	     -0.00000001	     -0.00000001	     31.47213455
      2.26867268	     -0.04995142	     -0.00051657	     -0.19183479	     -0.05520656	      0.88267645	     -0.00107494	     -0.20799836	     -0.00000001	     -0.00000001	     31.43574067
      2.26997171	     -0.04999484	     -0.00050737	     -0.19187840	     -0.05521114	      0.88267523	     -0.00107453	     -0.20800484	     -0.00000001	     -0.00000001	     31.56700694
      2.27112940	     -0.05003366	     -0.00049700	     -0.19191746	     -0.05521522	      0.88267412	     -0.00107417	     -0.20801048	     -0.00000001	     -0.00000001	     31.48701874
      2.27228710	     -0.05007265	     -0.00048902	     -0.19195663	     -0.05521929	      0.88267301	     -0.00107382	     -0.20801599	     -0.00000001	     -0.00000001	     31.56773043
      2.27344479	     -0.05011191	     -0.00048009	     -0.19199611	     -0.05522335	      0.88267188	     -0.00107348	     -0.20802135	     -0.00000001	     -0.00000001	     31.54111170
      2.27493697	     -0.05016304	     -0.00047068	     -0.19204748	     -0.05522857	      0.88267042	     -0.00107306	     -0.20802807	     -0.00000001	     -0.00000001	     31.63474025
      2.27611591	     -0.05020388	     -0.00046199	     -0.19208854	     -0.05523268	      0.88266925	     -0.00107273	     -0.20803323	     -0.00000001	     -0.00000001	     31.54415576
      2.27729485	     -0.05024519	     -0.00045559	     -0.19213003	     -0.05523678	      0.88266808	     -0.00107242	     -0.20803826	     -0.00000001	     -0.00000001	     31.61565828
      2.27847379	     -0.05028755	     -0.00044846	     -0.19217258	     -0.05524086	      0.88266689	     -0.00107211	     -0.20804318	     -0.00000001	     -0.00000001	     31.56013810
      2.27995075	     -0.05034169	     -0.00044188	     -0.19222693	     -0.05524595	      0.88266539	     -0.00107174	     -0.20804917	     -0.00000001	     -0.00000001	     31.64901428
      2.28111142	     -0.05038494	     -0.00043540	     -0.19227037	     -0.05524994	      0.88266420	     -0.00107146	     -0.20805377	     -0.00000001	     -0.00000001	     31.52599055
      2.28227208	     -0.05042881	     -0.00043118	     -0.19231438	     -0.05525391	      0.88266300	     -0.00107119	     -0.20805828	     -0.00000001	     -0.00000001	     31.58601101
      2.28343274	     -0.05047329	     -0.00042623	     -0.19235904	     -0.05525786	      0.88266179	     -0.00107093	     -0.20806271	     -0.00000001	     -0.00000001	     31.52733198
      2.28497142	     -0.05053318	     -0.00042168	     -0.19241911	     -0.05526307	      0.88266018	     -0.00107060	     -0.20806847	     -0.00000001	     -0.00000001	     31.60549661
      2.28612603	     -0.05057878	     -0.00041675	     -0.19246490	     -0.05526696	      0.88265895	     -0.00107036	     -0.20807272	     -0.00000001	     -0.00000001	     31.46946608
      2.28728065	     -0.05062565	     -0.00041401	     -0.19251190	     -0.05527083	      0.88265772	     -0.00107014	     -0.20807695	     -0.00000001	     -0.00000001	     31.51993113
      2.28868122	     -0.05068383	     -0.00040969	     -0.19257028	     -0.05527550	      0.88265622	     -0.00106988	     -0.20808204	     -0.00000001	     -0.00000001	     31.41441674
      2.28993418	     -0.05073706	     -0.00040813	     -0.19262364	     -0.05527965	      0.88265487	     -0.00106965	     -0.20808659	     -0.00000001	     -0.00000001	     31.51324355
      2.29118713	     -0.05079130	     -0.00040484	     -0.19267806	     -0.05528377	      0.88265351	     -0.00106944	     -0.20809113	     -0.00000001	     -0.00000001	     31.36226638
      2.29244008	     -0.05084653	     -0.00040429	     -0.19273342	     -0.05528787	      0.88265214	     -0.00106924	     -0.20809567	     -0.00000001	     -0.00000001	     31.47412150
      2.29369303	     -0.05090300	     -0.00040199	     -0.19279006	     -0.05529193	      0.88265076	     -0.00106906	     -0.20810022	     -0.00000001	     -0.00000001	     31.30909081
      2.29494599	     -0.05096044	     -0.00040264	     -0.19284761	     -0.05529597	      0.88264938	     -0.00106888	     -0.20810477	     -0.00000001	     -0.00000001	     31.43343441
      2.29619894	     -0.05101873	     -0.00040110	     -0.19290608	     -0.05529998	      0.88264800	     -0.00106871	     -0.20810932	     -0.00000001	     -0.00000001	     31.25180283
      2.29745189	     -0.05107790	     -0.00040259	     -0.19296536	     -0.05530395	      0.88264661	     -0.00106856	     -0.20811389	     -0.00000001	     -0.00000001	     31.38597580
      2.29870485	     -0.05113786	     -0.00040170	     -0.19302550	     -0.05530789	      0.88264521	     -0.00106841	     -0.20811847	     -0.00000001	     -0.00000001	     31.19010048
      2.29995780	     -0.05119869	     -0.00040422	     -0.19308643	     -0.05531180	      0.88264381	     -0.00106827	     -0.20812306	     -0.00000001	     -0.00000001	     31.33386159
      2.30121075	     -0.05126041	     -0.00040454	     -0.19314831	     -0.05531567	      0.88264241	     -0.00106815	     -0.20812767	     -0.00000001	     -0.00000001	     31.11947935
      2.30246371	     -0.05132304	     -0.00040809	     -0.19321104	     -0.05531951	      0.88264100	     -0.00106803	     -0.20813230	     -0.00000001	     -0.00000001	     31.26890211
      2.30371666	     -0.05138648	     -0.00040892	     -0.19327465	     -0.05532331	      0.88263960	     -0.00106792	     -0.20813696	     -0.00000001	     -0.00000001	     31.04622594
      2.30496961	     -0.05145068	     -0.00041315	     -0.19333896	     -0.05532707	      0.88263819	     -0.00106783	     -0.20814166	     -0.00000001	     -0.00000001	     31.20715147
      2.30622257	     -0.05151552	     -0.00041453	     -0.19340398	     -0.05533079	      0.88263678	     -0.00106774	     -0.20814638	     -0.00000001	     -0.00000001	     30.97479641
      2.30747552	     -0.05158089	     -0.00041934	     -0.19346947	     -0.05533447	      0.88263537	     -0.00106766	     -0.20815113	     -0.00000001	     -0.00000001	     31.14196977
      2.30872847	     -0.05164675	     -0.00042117	     -0.19353552	     -0.05533811	      0.88263396	     -0.00106758	     -0.20815591	     -0.00000001	     -0.00000001	     30.89781617
      2.30998142	     -0.05171320	     -0.00042642	     -0.19360209	     -0.05534170	      0.88263255	     -0.00106752	     -0.20816071	     -0.00000001	     -0.00000001	     31.06289580
      2.31123438	     -0.05178019	     -0.00042842	     -0.19366929	     -0.05534525	      0.88263115	     -0.00106746	     -0.20816555	     -0.00000001	     -0.00000001	     30.80303409
      2.31248733	     -0.05184770	     -0.00043385	     -0.19373694	     -0.05534876	      0.88262974	     -0.00106741	     -0.20817040	     -0.00000001	     -0.00000001	     30.96238371
      2.31374028	     -0.05191566	     -0.00043621	     -0.19380513	     -0.05535222	      0.88262834	     -0.00106737	     -0.20817529	     -0.00000001	     -0.00000001	     30.69571207
      2.31499324	     -0.05198361	     -0.00044210	     -0.19387323	     -0.05535563	      0.88262694	     -0.00106734	     -0.20818020	     -0.00000001	     -0.00000001	     30.85358491
      2.31624619	     -0.05205204	     -0.00044511	     -0.19394188	     -0.05535900	      0.88262555	     -0.00106731	     -0.20818516	     -0.00000001	     -0.00000001	     30.58048762
      2.31749914	     -0.05212125	     -0.00045157	     -0.19401125	     -0.05536231	      0.88262416	     -0.00106729	     -0.20819018	     -0.00000001	     -0.00000001	     30.73381894
      2.31875210	     -0.05219068	     -0.00045503	     -0.19408092	     -0.05536558	      0.88262277	     -0.00106728	     -0.20819525	     -0.00000001	     -0.00000001	     30.46393342
      2.32000505	     -0.05226027	     -0.00046175	     -0.19415068	     -0.05536879	      0.88262139	     -0.00106727	     -0.20820036	     -0.00000001	     -0.00000001	     30.61117431
      2.32125800	     -0.05233002	     -0.00046556	     -0.19422068	     -0.05537195	      0.88262002	     -0.00106727	     -0.20820550	     -0.00000000	     -0.00000001	     30.34212692
      2.32251096	     -0.05239988	     -0.00047248	     -0.19429073	     -0.05537506	      0.88261865	     -0.00106727	     -0.20821066	     -0.00000000	     -0.00000001	     30.47708709
      2.32376391	     -0.05246969	     -0.00047657	     -0.19436080	     -0.05537811	      0.88261730	     -0.00106728	     -0.20821584	     -0.00000000	     -0.00000001	     30.21243700
      2.32501686	     -0.05253950	     -0.00048360	     -0.19443081	     -0.05538111	      0.88261594	     -0.00106730	     -0.20822102	     -0.00000000	     -0.00000001	     30.33307029
      2.32626981	     -0.05260930	     -0.00048794	     -0.19450089	     -0.05538405	      0.88261460	     -0.00106733	     -0.20822620	     -0.00000000	     -0.00000001	     30.07432127
      2.32752277	     -0.05267903	     -0.00049501	     -0.19457085	     -0.05538693	      0.88261327	     -0.00106735	     -0.20823137	     -0.00000000	     -0.00000001	     30.17984332
      2.32877572	     -0.05274865	     -0.00049958	     -0.19464077	     -0.05538975	      0.88261194	     -0.00106739	     -0.20823653	     -0.00000000	     -0.00000001	     29.92977463
      2.33002867	     -0.05281817	     -0.00050673	     -0.19471053	     -0.05539252	      0.88261063	     -0.00106743	     -0.20824166	     -0.00000000	     -0.00000001	     30.01935341
      2.33128163	     -0.05288745	     -0.00051168	     -0.19478012	     -0.05539522	      0.88260932	     -0.00106748	     -0.20824678	     -0.00000000	     -0.00000001	     29.77993907
      2.33253458	     -0.05295641	     -0.00051912	     -0.19484933	     -0.05539787	      0.88260803	     -0.00106753	     -0.20825186	     -0.00000000	     -0.00000001	     29.85800780
      2.33378753	     -0.05302495	     -0.00052471	     -0.19491818	     -0.05540045	      0.88260675	     -0.00106758	     -0.20825689	     -0.00000000	     -0.00000001	     29.62629053
      2.33504049	     -0.05309306	     -0.00053274	     -0.19498655	     -0.05540296	      0.88260547	     -0.00106765	     -0.20826188	     -0.00000000	     -0.00000001	     29.69062060
      2.33629344	     -0.05316064	     -0.00053933	     -0.19505444	     -0.05540542	      0.88260422	     -0.00106772	     -0.20826681	     -0.00000000	     -0.00000001	     29.46467940
      2.33754639	     -0.05322778	     -0.00054836	     -0.19512182	     -0.05540780	      0.88260297	     -0.00106779	     -0.20827168	     -0.00000000	     -0.00000001	     29.52133324
      2.33879935	     -0.05329456	     -0.00055642	     -0.19518890	     -0.05541013	      0.88260174	     -0.00106788	     -0.20827648	     -0.00000000	     -0.00000001	     29.30211662
      2.34005230	     -0.05336097	     -0.00056694	     -0.19525553	     -0.05541238	      0.88260052	     -0.00106797	     -0.20828121	     -0.00000000	     -0.00000001	     29.35088395
      2.34130525	     -0.05342686	     -0.00057690	     -0.19532168	     -0.05541457	      0.88259931	     -0.00106807	     -0.20828587	     -0.00000000	     -0.00000001	     29.13995447
      2.34255820	     -0.05349209	     -0.00058927	     -0.19538711	     -0.05541669	      0.88259813	     -0.00106818	     -0.20829045	     -0.00000000	     -0.00000001	     29.18234443
      2.34381116	     -0.05355677	     -0.00060145	     -0.19545202	     -0.05541875	      0.88259695	     -0.00106830	     -0.20829496	     -0.00000000	     -0.00000001	     28.97845631
      2.34506411	     -0.05362073	     -0.00061603	     -0.19551614	     -0.05542073	      0.88259580	     -0.00106843	     -0.20829938	     -0.00000000	     -0.00000001	     29.01254788
      2.34631706	     -0.05368383	     -0.00063072	     -0.19557941	     -0.05542264	      0.88259466	     -0.00106857	     -0.20830370	     -0.00000000	     -0.00000001	     28.81864944
      2.34783994	     -0.05375939	     -0.00065203	     -0.19565510	     -0.05542488	      0.88259330	     -0.00106876	     -0.20830881	     -0.00000000	     -0.00000001	     28.95741880
      2.34895475	     -0.05381374	     -0.00066693	     -0.19570958	     -0.05542644	      0.88259233	     -0.00106890	     -0.20831244	     -0.00000000	     -0.00000001	     28.62315553
      2.35006956	     -0.05386718	     -0.00068446	     -0.19576308	     -0.05542796	      0.88259137	     -0.00106906	     -0.20831596	     -0.00000000	     -0.00000001	     28.65357505
      2.35156826	     -0.05393733	     -0.00070839	     -0.19583331	     -0.05542990	      0.88259011	     -0.00106929	     -0.20832054	     -0.00000000	     -0.00000001	     28.43078182
      2.35290528	     -0.05399801	     -0.00073257	     -0.19589401	     -0.05543155	      0.88258901	     -0.00106952	     -0.20832444	     -0.00000000	     -0.00000001	     28.56501242
      2.35424230	     -0.05405658	     -0.00075571	     -0.19595263	     -0.05543312	      0.88258794	     -0.00106975	     -0.20832816	     -0.00000000	     -0.00000001	     28.16957841
      2.35540816	     -0.05410575	     -0.00077911	     -0.19600177	     -0.05543442	      0.88258703	     -0.00106997	     -0.20833125	     -0.00000000	     -0.00000001	     28.36937848
      2.35657402	     -0.05415288	     -0.00080134	     -0.19604890	     -0.05543565	      0.88258615	     -0.00107020	     -0.20833418	     -0.00000000	     -0.00000001	     28.12291502
      2.35773988	     -0.05419792	     -0.00082525	     -0.19609391	     -0.05543683	      0.88258528	     -0.00107045	     -0.20833696	     -0.00000000	     -0.00000000	     28.13780843
      2.35933498	     -0.05425602	     -0.00085753	     -0.19615198	     -0.05543834	      0.88258414	     -0.00107079	     -0.20834049	     -0.00000000	     -0.00000000	     27.86391833
      2.36052778	     -0.05429656	     -0.00088357	     -0.19619247	     -0.05543939	      0.88258332	     -0.00107107	     -0.20834294	     -0.00000000	     -0.00000000	     28.01763352
      2.36172058	     -0.05433414	     -0.00090779	     -0.19623003	     -0.05544037	      0.88258253	     -0.00107135	     -0.20834523	     -0.00000000	     -0.00000000	     27.78483093
      2.36291338	     -0.05436976	     -0.00093332	     -0.19626561	     -0.05544129	      0.88258176	     -0.00107164	     -0.20834738	     -0.00000000	     -0.00000000	     27.81157649
      2.36448060	     -0.05441191	     -0.00096526	     -0.19630776	     -0.05544240	      0.88258081	     -0.00107204	     -0.20835001	     -0.00000000	     -0.00000000	     27.53624801
      2.36564774	     -0.05443999	     -0.00099024	     -0.19633581	     -0.05544316	      0.88258013	     -0.00107234	     -0.20835181	     -0.00000000	     -0.00000000	     27.69646614
      2.36681488	     -0.05446551	     -0.00101346	     -0.19636134	     -0.05544385	      0.88257948	     -0.00107265	     -0.20835350	     -0.00000000	     -0.00000000	     27.49463782
      2.36825427	     -0.05449310	     -0.00104318	     -0.19638893	     -0.05544463	      0.88257873	     -0.00107304	     -0.20835541	     -0.00000000	     -0.00000000	     27.57447932
      2.36953639	     -0.05451405	     -0.00106762	     -0.19640992	     -0.05544524	      0.88257810	     -0.00107339	     -0.20835694	     -0.00000000	     -0.00000000	     27.29181280
      2.37081851	     -0.05453152	     -0.00109361	     -0.19642739	     -0.05544577	      0.88257751	     -0.00107375	     -0.20835831	     -0.00000000	     -0.00000000	     27.45839439
      2.37210062	     -0.05454558	     -0.00111673	     -0.19644154	     -0.05544624	      0.88257696	     -0.00107411	     -0.20835951	     -0.00000000	     -0.00000000	     27.15039219
      2.37338274	     -0.05455644	     -0.00114146	     -0.19645242	     -0.05544663	      0.88257646	     -0.00107447	     -0.20836054	     -0.00000000	     -0.00000000	     27.34038293
      2.37466486	     -0.05456408	     -0.00116262	     -0.19646019	     -0.05544696	      0.88257600	     -0.00107484	     -0.20836142	     -0.00000000	     -0.00000000	     26.98890512
      2.37594697	     -0.05456853	     -0.00118562	     -0.19646471	     -0.05544721	      0.88257558	     -0.00107521	     -0.20836215	     -0.00000000	     -0.00000000	     27.21122168
      2.37722909	     -0.05456976	     -0.00120460	     -0.19646610	     -0.05544739	      0.88257520	     -0.00107557	     -0.20836272	     -0.00000000	     -0.00000000	     26.81079660
      2.37837767	     -0.05456837	     -0.00122358	     -0.19646481	     -0.05544749	      0.88257490	     -0.00107591	     -0.20836310	     -0.00000000	     -0.00000000	     26.98714161
      2.37952625	     -0.05456527	     -0.00124008	     -0.19646187	     -0.05544754	      0.88257464	     -0.00107624	     -0.20836338	     -0.00000000	     -0.00000000	     26.77498643
      2.38091582	     -0.05456121	     -0.00126094	     -0.19645797	     -0.05544753	      0.88257435	     -0.00107664	     -0.20836363	     -0.00000000	     -0.00000000	     26.81115318
      2.38230539	     -0.05455950	     -0.00127975	     -0.19645646	     -0.05544743	      0.88257412	     -0.00107704	     -0.20836392	     -0.00000000	     -0.00000000	     26.47597621
      2.38348125	     -0.05456127	     -0.00129761	     -0.19645834	     -0.05544729	      0.88257395	     -0.00107739	     -0.20836432	     -0.00000000	     -0.00000000	     26.61623822
      2.38465712	     -0.05456669	     -0.00131359	     -0.19646392	     -0.05544708	      0.88257381	     -0.00107773	     -0.20836499	     -0.00000000	     -0.00000000	     26.36555344
      2.38583299	     -0.05457597	     -0.00133061	     -0.19647333	     -0.05544682	      0.88257369	     -0.00107807	     -0.20836604	     -0.00000000	     -0.00000000	     26.35078264
      2.38741689	     -0.05459353	     -0.00135210	     -0.19649107	     -0.05544638	      0.88257357	     -0.00107854	     -0.20836821	     -0.00000000	     -0.00000000	     26.04791886
      2.38861668	     -0.05461075	     -0.00136979	     -0.19650841	     -0.05544598	      0.88257350	     -0.00107889	     -0.20837049	     -0.00000000	     -0.00000000	     26.14695541
      2.38981647	     -0.05463153	     -0.00138572	     -0.19652934	     -0.05544551	      0.88257344	     -0.00107924	     -0.20837341	     -0.00000000	     -0.00000000	     25.86839134
      2.39101627	     -0.05465528	     -0.00140257	     -0.19655323	     -0.05544499	      0.88257339	     -0.00107959	     -0.20837699	     -0.00000000	     -0.00000000	     25.83340115
      2.39259260	     -0.05469046	     -0.00142294	     -0.19658862	     -0.05544420	      0.88257334	     -0.00108006	     -0.20838275	     -0.00000000	     -0.00000000	     25.46428577
      2.39378099	     -0.05471987	     -0.00143956	     -0.19661817	     -0.05544353	      0.88257330	     -0.00108040	     -0.20838791	     -0.00000000	     -0.00000000	     25.53144361
      2.39496938	     -0.05475150	     -0.00145417	     -0.19664999	     -0.05544280	      0.88257326	     -0.00108075	     -0.20839378	     -0.00000000	     -0.00000000	     25.22196196
      2.39641457	     -0.05479200	     -0.00147284	     -0.19669070	     -0.05544183	      0.88257320	     -0.00108117	     -0.20840189	     -0.00000000	     -0.00000000	     25.16666110
      2.39785976	     -0.05483395	     -0.00148861	     -0.19673295	     -0.05544076	      0.88257313	     -0.00108159	     -0.20841100	     -0.00000000	     -0.00000000	     24.62972966
      2.39895076	     -0.05486698	     -0.00150250	     -0.19676615	     -0.05543989	      0.88257306	     -0.00108190	     -0.20841853	     -0.00000000	     -0.00000000	     24.70823352
      2.40004176	     -0.05490090	     -0.00151423	     -0.19680031	     -0.05543897	      0.88257297	     -0.00108222	     -0.20842662	     -0.00000000	     -0.00000000	     24.43023633
      2.40160537	     -0.05495021	     -0.00153130	     -0.19684995	     -0.05543754	      0.88257282	     -0.00108266	     -0.20843912	     -0.00000000	     -0.00000000	     24.23905626
      2.40296507	     -0.05499353	     -0.00154429	     -0.19689362	     -0.05543621	      0.88257265	     -0.00108305	     -0.20845083	     -0.00000000	     -0.00000000	     23.85006790
      2.40432477	     -0.05503679	     -0.00155832	     -0.19693721	     -0.05543478	      0.88257245	     -0.00108343	     -0.20846324	     -0.00000000	     -0.00000000	     23.79773255
      2.40568448	     -0.05507969	     -0.00156914	     -0.19698052	     -0.05543327	      0.88257221	     -0.00108381	     -0.20847631	     -0.00000000	     -0.00000000	     23.30567652
      2.40687223	     -0.05511689	     -0.00158042	     -0.19701805	     -0.05543187	      0.88257197	     -0.00108414	     -0.20848821	     -0.00000000	     -0.00000000	     23.29646823
      2.40805999	     -0.05515412	     -0.00158924	     -0.19705567	     -0.05543040	      0.88257169	     -0.00108447	     -0.20850054	     -0.00000000	     -0.00000000	     22.96791879
      2.40948994	     -0.05519979	     -0.00160014	     -0.19710181	     -0.05542853	      0.88257132	     -0.00108486	     -0.20851591	     -0.00000000	     -0.00000000	     22.81757153
      2.41091989	     -0.05524585	     -0.00160761	     -0.19714843	     -0.05542655	      0.88257089	     -0.00108524	     -0.20853188	     -0.00000000	     -0.00000000	     22.38839473
      2.41211929	     -0.05528539	     -0.00161531	     -0.19718842	     -0.05542481	      0.88257050	     -0.00108557	     -0.20854573	     -0.00000000	     -0.00000000	     22.33989695
      2.41331869	     -0.05532562	     -0.00162031	     -0.19722916	     -0.05542300	      0.88257007	     -0.00108589	     -0.20856000	     -0.00000000	     -0.00000000	     22.04353160
      2.41476744	     -0.05537636	     -0.00162739	     -0.19728050	     -0.05542070	      0.88256950	     -0.00108628	     -0.20857782	     -0.00000000	     -0.00000000	     21.89511229
      2.41621619	     -0.05542840	     -0.00163198	     -0.19733321	     -0.05541829	      0.88256888	     -0.00108666	     -0.20859625	     -0.00000000	     -0.00000000	     21.52774236
      2.41739814	     -0.05547154	     -0.00163766	     -0.19737686	     -0.05541623	      0.88256834	     -0.00108697	     -0.20861170	     -0.00000000	     -0.00000000	     21.48858515
      2.41858009	     -0.05551420	     -0.00164113	     -0.19742008	     -0.05541410	      0.88256777	     -0.00108728	     -0.20862748	     -0.00000000	     -0.00000000	     21.25503340
      2.42007020	     -0.05556720	     -0.00164632	     -0.19747379	     -0.05541129	      0.88256700	     -0.00108767	     -0.20864776	     -0.00000000	     -0.00000000	     21.11778924
      2.42156031	     -0.05561923	     -0.00164894	     -0.19752659	     -0.05540836	      0.88256618	     -0.00108806	     -0.20866840	     -0.00000000	     -0.00000000	     20.80345764
      2.42272317	     -0.05565934	     -0.00165280	     -0.19756727	     -0.05540598	      0.88256552	     -0.00108836	     -0.20868470	     -0.00000000	     -0.00000000	     20.75867244
      2.42388602	     -0.05569900	     -0.00165441	     -0.19760755	     -0.05540352	      0.88256482	     -0.00108866	     -0.20870114	     -0.00000000	     -0.00000000	     20.56238600
      2.42542686	     -0.05575139	     -0.00165716	     -0.19766077	     -0.05540014	      0.88256387	     -0.00108905	     -0.20872312	     -0.00000000	     -0.00000000	     20.42044555
      2.42696770	     -0.05580206	     -0.00165710	     -0.19771233	     -0.05539661	      0.88256288	     -0.00108944	     -0.20874527	     -0.00000000	     -0.00000000	     20.16416213
      2.42809888	     -0.05583836	     -0.00165882	     -0.19774926	     -0.05539393	      0.88256213	     -0.00108973	     -0.20876159	     -0.00000000	     -0.00000000	     20.11504236
      2.42923006	     -0.05587321	     -0.00165829	     -0.19778479	     -0.05539117	      0.88256137	     -0.00109001	     -0.20877794	     -0.00000000	     -0.00000000	     19.96900339
      2.43084570	     -0.05592000	     -0.00165806	     -0.19783255	     -0.05538708	      0.88256026	     -0.00109040	     -0.20880133	     -0.00000000	     -0.00000000	     19.83446695
      2.43223117	     -0.05595927	     -0.00165538	     -0.19787272	     -0.05538345	      0.88255929	     -0.00109074	     -0.20882143	     -0.00000000	     -0.00000000	     19.67318140
      2.43361664	     -0.05599658	     -0.00165315	     -0.19791092	     -0.05537969	      0.88255832	     -0.00109107	     -0.20884151	     -0.00000000	     -0.00000000	     19.58670258
      2.43500211	     -0.05603047	     -0.00164690	     -0.19794579	     -0.05537581	      0.88255734	     -0.00109138	     -0.20886151	     -0.00000000	     -0.00000000	     19.45122797
      2.43638758	     -0.05606080	     -0.00164175	     -0.19797709	     -0.05537181	      0.88255637	     -0.00109170	     -0.20888131	     -0.00000000	     -0.00000000	     19.36386511
      2.43757530	     -0.05608472	     -0.00163312	     -0.19800195	     -0.05536828	      0.88255554	     -0.00109195	     -0.20889809	     -0.00000000	     -0.00000000	     19.24110710
      2.43876302	     -0.05610708	     -0.00162532	     -0.19802522	     -0.05536466	      0.88255472	     -0.00109221	     -0.20891468	     -0.00000000	     -0.00000000	     19.15698615
      2.44026496	     -0.05613128	     -0.00161225	     -0.19805065	     -0.05535996	      0.88255371	     -0.00109252	     -0.20893532	     -0.00000000	     -0.00000000	     19.06939678
      2.44176691	     -0.05614985	     -0.00159890	     -0.19807045	     -0.05535511	      0.88255273	     -0.00109281	     -0.20895547	     -0.00000000	     -0.00000000	     18.97845029
      2.44296251	     -0.05616052	     -0.00158450	     -0.19808221	     -0.05535114	      0.88255198	     -0.00109304	     -0.20897109	     -0.00000000	     -0.00000000	     18.92439762
      2.44415810	     -0.05616789	     -0.00157066	     -0.19809063	     -0.05534708	      0.88255125	     -0.00109325	     -0.20898629	     -0.00000000	     -0.00000000	     18.84802908
      2.44568221	     -0.05617193	     -0.00154976	     -0.19809610	     -0.05534177	      0.88255036	     -0.00109351	     -0.20900497	     -0.00000000	     -0.00000000	     18.79061230
      2.44720631	     -0.05617013	     -0.00152897	     -0.19809572	     -0.05533632	      0.88254953	     -0.00109376	     -0.20902280	     -0.00000000	     -0.00000000	     18.68956394
      2.44835256	     -0.05616350	     -0.00150957	     -0.19809024	     -0.05533211	      0.88254895	     -0.00109394	     -0.20903558	     -0.00000000	     -0.00000000	     18.67281045
      2.44949881	     -0.05615255	     -0.00149096	     -0.19808042	     -0.05532783	      0.88254840	     -0.00109411	     -0.20904774	     -0.00000000	     -0.00000000	     18.61310678
      2.45110011	     -0.05613015	     -0.00146222	     -0.19805965	     -0.05532170	      0.88254770	     -0.00109433	     -0.20906361	     -0.00000000	     -0.00000000	     18.57626730
      2.45270140	     -0.05609958	     -0.00143392	     -0.19803069	     -0.05531540	      0.88254708	     -0.00109454	     -0.20907806	     -0.00000000	     -0.00000000	     18.49039165
      2.45379645	     -0.05607483	     -0.00141143	     -0.19800710	     -0.05531100	      0.88254671	     -0.00109468	     -0.20908709	     -0.00000000	     -0.00000000	     18.49236240
      2.45489149	     -0.05604826	     -0.00139028	     -0.19798165	     -0.05530653	      0.88254637	     -0.00109481	     -0.20909542	     -0.00000000	     -0.00000000	     18.44695220
      2.45660712	     -0.05600161	     -0.00135553	     -0.19793678	     -0.05529937	      0.88254594	     -0.00109500	     -0.20910711	     -0.00000000	     -0.00000000	     18.42002592
      2.45800817	     -0.05595888	     -0.00132765	     -0.19789549	     -0.05529339	      0.88254567	     -0.00109515	     -0.20911546	     -0.00000000	     -0.00000000	     18.36807236
      2.45940923	     -0.05591354	     -0.00129748	     -0.19785161	     -0.05528729	      0.88254547	     -0.00109529	     -0.20912272	     -0.00000000	     -0.00000000	     18.39193251
      2.46081028	     -0.05586522	     -0.00126866	     -0.19780471	     -0.05528106	      0.88254535	     -0.00109542	     -0.20912892	     -0.00000000	     -0.00000000	     18.32955320
      2.46205644	     -0.05581925	     -0.00123992	     -0.19776006	     -0.05527543	      0.88254530	     -0.00109553	     -0.20913352	     -0.00000000	     -0.00000000	     18.37317991
      2.46330259	     -0.05576748	     -0.00121392	     -0.19770954	     -0.05526970	      0.88254532	     -0.00109564	     -0.20913727	     -0.00000000	      0.00000000	     18.34071406
      2.46454875	     -0.05571549	     -0.00118688	     -0.19765881	     -0.05526388	      0.88254541	     -0.00109574	     -0.20914025	     -0.00000000	      0.00000000	     18.38440127
      2.46615531	     -0.05564469	     -0.00115379	     -0.19758957	     -0.05525624	      0.88254561	     -0.00109586	     -0.20914295	     -0.00000000	      0.00000000	     18.41176977
      2.46741809	     -0.05558375	     -0.00112552	     -0.19752990	     -0.05525013	      0.88254584	     -0.00109595	     -0.20914414	     -0.00000000	      0.00000000	     18.54080007
      2.46868088	     -0.05551693	     -0.00109906	     -0.19746428	     -0.05524392	      0.88254614	     -0.00109604	     -0.20914440	     -0.00000000	      0.00000000	     18.57795372
      2.46994366	     -0.05544232	     -0.00107087	     -0.19739091	     -0.05523763	      0.88254650	     -0.00109612	     -0.20914359	     -0.00000000	      0.00000000	     18.70526607
      2.47153551	     -0.05533793	     -0.00103653	     -0.19728805	     -0.05522957	      0.88254706	     -0.00109621	     -0.20914086	     -0.00000000	      0.00000000	     18.77886667
      2.47276679	     -0.05524865	     -0.00100778	     -0.19719997	     -0.05522325	      0.88254757	     -0.00109627	     -0.20913730	     -0.00000000	      0.00000000	     18.96110424
      2.47399806	     -0.05515079	     -0.00098046	     -0.19710327	     -0.05521684	      0.88254815	     -0.00109634	     -0.20913239	     -0.00000000	      0.00000000	     19.03166404
      2.47547886	     -0.05502160	     -0.00094542	     -0.19697550	     -0.05520903	      0.88254894	     -0.00109640	     -0.20912453	     -0.00000000	      0.00000000	     19.24819608
      2.47680580	     -0.05489508	     -0.00091545	     -0.19685020	     -0.05520194	      0.88254973	     -0.00109646	     -0.20911556	     -0.00000000	      0.00000000	     19.32279400
      2.47813275	     -0.05475879	     -0.00088299	     -0.19671516	     -0.05519476	      0.88255061	     -0.00109651	     -0.20910469	     -0.00000000	      0.00000000	     19.57164146
      2.47945969	     -0.05461371	     -0.00085299	     -0.19657124	     -0.05518751	      0.88255158	     -0.00109655	     -0.20909187	     -0.00000000	      0.00000001	     19.66690515
      2.48078664	     -0.05445876	     -0.00082053	     -0.19641748	     -0.05518018	      0.88255264	     -0.00109660	     -0.20907706	     -0.00000000	      0.00000001	     19.95354285
      2.48211358	     -0.05429478	     -0.00079110	     -0.19625459	     -0.05517277	      0.88255379	     -0.00109664	     -0.20906023	     -0.00000000	      0.00000001	     20.06905700
      2.48344053	     -0.05412326	     -0.00075916	     -0.19608420	     -0.05516530	      0.88255504	     -0.00109668	     -0.20904137	     -0.00000000	      0.00000001	     20.40030493
      2.48476747	     -0.05394731	     -0.00073166	     -0.19590923	     -0.05515776	      0.88255639	     -0.00109671	     -0.20902054	     -0.00000000	      0.00000001	     20.52158897
      2.48593067	     -0.05379089	     -0.00070540	     -0.19575368	     -0.05515110	      0.88255765	     -0.00109675	     -0.20900076	     -0.00000000	      0.00000001	     20.79278681
      2.48709388	     -0.05363270	     -0.00068183	     -0.19559628	     -0.05514440	      0.88255898	     -0.00109678	     -0.20897964	     -0.00000000	      0.00000001	     20.95471431
      2.48853443	     -0.05343375	     -0.00065197	     -0.19539828	     -0.05513605	      0.88256075	     -0.00109682	     -0.20895175	     -0.00000000	      0.00000001	     21.26088638
      2.48997499	     -0.05323110	     -0.00062518	     -0.19519647	     -0.05512763	      0.88256264	     -0.00109686	     -0.20892201	     -0.00000000	      0.00000001	     21.49812270
      2.49112216	     -0.05306756	     -0.00060231	     -0.19503360	     -0.05512090	      0.88256422	     -0.00109690	     -0.20889706	     -0.00000000	      0.00000001	     21.78592455
      2.49226933	     -0.05290245	     -0.00058162	     -0.19486910	     -0.05511413	      0.88256589	     -0.00109693	     -0.20887104	     -0.00000000	      0.00000001	     22.00147170
      2.49373536	     -0.05268906	     -0.00055461	     -0.19465646	     -0.05510544	      0.88256812	     -0.00109698	     -0.20883631	     -0.00000000	      0.00000001	     22.34528690
      2.49520140	     -0.05247398	     -0.00053100	     -0.19444200	     -0.05509672	      0.88257047	     -0.00109703	     -0.20879998	     -0.00000000	      0.00000001	     22.64403442
      2.49626951	     -0.05231604	     -0.00051194	     -0.19428454	     -0.05509034	      0.88257226	     -0.00109707	     -0.20877258	     -0.00000000	      0.00000001	     22.91941324
      2.49733762	     -0.05215720	     -0.00049525	     -0.19412609	     -0.05508395	      0.88257411	     -0.00109710	     -0.20874443	     -0.00000000	      0.00000001	     23.16228314
      2.49889925	     -0.05192325	     -0.00047065	     -0.19389269	     -0.05507459	      0.88257693	     -0.00109716	     -0.20870197	     -0.00000000	      0.00000001	     23.55702256
      2.50020545	     -0.05172577	     -0.00045189	     -0.19369559	     -0.05506674	      0.88257938	     -0.00109720	     -0.20866534	     -0.00000000	      0.00000001	     23.87220204
      2.50151165	     -0.05152771	     -0.00043217	     -0.19349790	     -0.05505888	      0.88258191	     -0.00109725	     -0.20862772	     -0.00000000	      0.00000001	     24.22746667
      2.50281785	     -0.05132988	     -0.00041576	     -0.19330034	     -0.05505101	      0.88258453	     -0.00109730	     -0.20858919	     -0.00000000	      0.00000001	     24.55839046
      2.50412405	     -0.05113130	     -0.00039692	     -0.19310205	     -0.05504315	      0.88258722	     -0.00109734	     -0.20854981	     -0.00000000	      0.00000001	     24.93743461
      2.50522720	     -0.05096325	     -0.00038426	     -0.19293414	     -0.05503651	      0.88258955	     -0.00109738	     -0.20851592	     -0.00000000	      0.00000001	     25.21179735
      2.50633036	     -0.05079502	     -0.00036990	     -0.19276607	     -0.05502987	      0.88259193	     -0.00109741	     -0.20848150	     -0.00000000	      0.00000001	     25.51612539
      2.50774052	     -0.05058011	     -0.00035334	     -0.19255130	     -0.05502140	      0.88259504	     -0.00109745	     -0.20843680	     -0.00000000	      0.00000002	     25.90263840
      2.50915068	     -0.05036531	     -0.00033512	     -0.19233663	     -0.05501294	      0.88259822	     -0.00109749	     -0.20839137	     -0.00000000	      0.00000002	     26.30593570
      2.51022380	     -0.05020215	     -0.00032378	     -0.19217350	     -0.05500653	      0.88260069	     -0.00109751	     -0.20835636	     -0.00000000	      0.00000002	     26.58882761
      2.51129692	     -0.05003972	     -0.00031079	     -0.19201111	     -0.05500012	      0.88260319	     -0.00109753	     -0.20832101	     -0.00000000	      0.00000002	     26.88107364
      2.51274952	     -0.04982208	     -0.00029498	     -0.19179345	     -0.05499148	      0.88260663	     -0.00109756	     -0.20827269	     -0.00000000	      0.00000002	     27.28670979
      2.51405260	     -0.04962851	     -0.00027981	     -0.19159985	     -0.05498376	      0.88260976	     -0.00109757	     -0.20822896	     -0.00000000	      0.00000002	     27.64456322
      2.51535568	     -0.04943606	     -0.00026630	     -0.19140731	     -0.05497607	      0.88261292	     -0.00109758	     -0.20818493	     -0.00000000	      0.00000002	     28.03464932
      2.51644672	     -0.04927594	     -0.00025215	     -0.19124714	     -0.05496966	      0.88261560	     -0.00109759	     -0.20814785	     -0.00000000	      0.00000002	     28.28984572
      2.51753775	     -0.04911686	     -0.00024011	     -0.19108796	     -0.05496328	      0.88261829	     -0.00109758	     -0.20811062	     -0.00000000	      0.00000002	     28.59535549
      2.51890704	     -0.04891914	     -0.00022391	     -0.19089010	     -0.05495532	      0.88262169	     -0.00109757	     -0.20806369	     -0.00000000	      0.00000002	     28.96459214
      2.52027633	     -0.04872502	     -0.00021031	     -0.19069575	     -0.05494741	      0.88262511	     -0.00109755	     -0.20801661	     -0.00000000	      0.00000002	     29.38294502
      2.52132981	     -0.04857819	     -0.00019771	     -0.19054877	     -0.05494136	      0.88262775	     -0.00109753	     -0.20798034	     -0.00000000	      0.00000002	     29.62241888
      2.52238328	     -0.04843335	     -0.00018722	     -0.19040371	     -0.05493535	      0.88263039	     -0.00109751	     -0.20794406	     -0.00000000	      0.00000002	     29.91685831
      2.52380099	     -0.04824083	     -0.00017248	     -0.19021089	     -0.05492732	      0.88263395	     -0.00109746	     -0.20789527	     -0.00000000	      0.00000002	     30.28004758
      2.52521870	     -0.04805355	     -0.00016059	     -0.19002321	     -0.05491935	      0.88263750	     -0.00109741	     -0.20784662	     -0.00000000	      0.00000002	     30.70853678
      2.52620857	     -0.04792623	     -0.00015021	     -0.18989564	     -0.05491384	      0.88263997	     -0.00109736	     -0.20781280	     -0.00000000	      0.00000002	     30.88730151
      2.52719844	     -0.04780214	     -0.00014200	     -0.18977123	     -0.05490836	      0.88264242	     -0.00109731	     -0.20777914	     -0.00000000	      0.00000002	     31.14449065
      2.52871769	     -0.04761616	     -0.00012950	     -0.18958473	     -0.05490002	      0.88264618	     -0.00109722	     -0.20772788	     -0.00000000	      0.00000002	     31.49481882
      2.52996444	     -0.04746884	     -0.00012153	     -0.18943691	     -0.05489325	      0.88264922	     -0.00109714	     -0.20768628	     -0.00000000	      0.00000002	     31.81195654
      2.53121119	     -0.04732772	     -0.00011246	     -0.18929529	     -0.05488655	      0.88265224	     -0.00109705	     -0.20764520	     -0.00000000	      0.00000002	     32.04314978
      2.53245793	     -0.04719182	     -0.00010642	     -0.18915881	     -0.05487991	      0.88265523	     -0.00109694	     -0.20760468	     -0.00000000	      0.00000002	     32.38460220
      2.53357460	     -0.04707527	     -0.00009913	     -0.18904175	     -0.05487403	      0.88265786	     -0.00109684	     -0.20756890	     -0.00000000	      0.00000002	     32.55085110
      2.53469126	     -0.04696420	     -0.00009447	     -0.18893011	     -0.05486821	      0.88266046	     -0.00109673	     -0.20753363	     -0.00000000	      0.00000002	     32.81668848
      2.53580792	     -0.04685826	     -0.00008889	     -0.18882360	     -0.05486244	      0.88266303	     -0.00109661	     -0.20749893	     -0.00000000	      0.00000002	     33.00220158
      2.53721161	     -0.04673210	     -0.00008398	     -0.18869667	     -0.05485528	      0.88266618	     -0.00109645	     -0.20745614	     -0.00000000	      0.00000002	     33.31724848
      2.53833486	     -0.04663728	     -0.00007884	     -0.18860123	     -0.05484961	      0.88266866	     -0.00109630	     -0.20742261	     -0.00000000	      0.00000001	     33.44975217
      2.53945811	     -0.04654840	     -0.00007611	     -0.18851168	     -0.05484401	      0.88267108	     -0.00109615	     -0.20738973	     -0.00000000	      0.00000001	     33.68390546
      2.54058136	     -0.04646572	     -0.00007262	     -0.18842834	     -0.05483848	      0.88267345	     -0.00109599	     -0.20735756	     -0.00000000	      0.00000001	     33.82855534
      2.54198471	     -0.04637092	     -0.00007060	     -0.18833263	     -0.05483166	      0.88267633	     -0.00109577	     -0.20731843	     -0.00000000	      0.00000001	     34.10799431
      2.54308460	     -0.04630277	     -0.00006771	     -0.18826380	     -0.05482638	      0.88267853	     -0.00109559	     -0.20728860	     -0.00000000	      0.00000001	     34.18824368
      2.54418449	     -0.04623945	     -0.00006689	     -0.18819974	     -0.05482117	      0.88268066	     -0.00109540	     -0.20725952	     -0.00000000	      0.00000001	     34.38506145
      2.54528438	     -0.04618061	     -0.00006513	     -0.18814018	     -0.05481603	      0.88268273	     -0.00109519	     -0.20723120	     -0.00000000	      0.00000001	     34.49752435
      2.54674949	     -0.04610913	     -0.00006405	     -0.18806770	     -0.05480928	      0.88268539	     -0.00109491	     -0.20719461	     -0.00000000	      0.00000001	     34.73747147
      2.54783469	     -0.04606169	     -0.00006174	     -0.18801955	     -0.05480435	      0.88268728	     -0.00109468	     -0.20716836	     -0.00000000	      0.00000001	     34.75706611
      2.54891989	     -0.04601912	     -0.00006128	     -0.18797623	     -0.05479949	      0.88268911	     -0.00109444	     -0.20714284	     -0.00000000	      0.00000001	     34.90139765
      2.55025270	     -0.04597335	     -0.00005944	     -0.18792956	     -0.05479361	      0.88269125	     -0.00109413	     -0.20711251	     -0.00000000	      0.00000001	     34.95703444
      2.55143430	     -0.04593872	     -0.00005978	     -0.18789408	     -0.05478849	      0.88269307	     -0.00109385	     -0.20708658	     -0.00000000	      0.00000001	     35.13207025
      2.55261591	     -0.04590935	     -0.00005822	     -0.18786390	     -0.05478344	      0.88269481	     -0.00109354	     -0.20706156	     -0.00000000	      0.00000001	     35.12441820
      2.55379751	     -0.04588492	     -0.00005915	     -0.18783860	     -0.05477847	      0.88269646	     -0.00109323	     -0.20703743	     -0.00000000	      0.00000001	     35.29713090
      2.55497911	     -0.04586518	     -0.00005795	     -0.18781805	     -0.05477358	      0.88269802	     -0.00109290	     -0.20701419	     -0.00000000	      0.00000001	     35.25956754
      2.55616071	     -0.04584993	     -0.00005947	     -0.18780192	     -0.05476877	      0.88269949	     -0.00109255	     -0.20699183	     -0.00000000	      0.00000001	     35.43082716
      2.55734231	     -0.04583875	     -0.00005867	     -0.18778991	     -0.05476403	      0.88270088	     -0.00109220	     -0.20697034	     -0.00000000	      0.00000001	     35.35881691
      2.55852391	     -0.04583132	     -0.00006121	     -0.18778158	     -0.05475938	      0.88270217	     -0.00109182	     -0.20694972	     -0.00000000	      0.00000001	     35.52574635
      2.55970551	     -0.04582914	     -0.00006111	     -0.18777856	     -0.05475481	      0.88270338	     -0.00109143	     -0.20693000	      0.00000000	      0.00000001	     35.41090401
      2.56088711	     -0.04583187	     -0.00006455	     -0.18778038	     -0.05475032	      0.88270450	     -0.00109103	     -0.20691117	      0.00000000	      0.00000001	     35.58088344
      2.56206871	     -0.04583903	     -0.00006498	     -0.18778669	     -0.05474590	      0.88270553	     -0.00109061	     -0.20689321	      0.00000000	      0.00000001	     35.43045152
      2.56312949	     -0.04584907	     -0.00006839	     -0.18779591	     -0.05474201	      0.88270639	     -0.00109022	     -0.20687782	      0.00000000	      0.00000001	     35.54856870
      2.56419026	     -0.04586251	     -0.00006996	     -0.18780857	     -0.05473817	      0.88270717	     -0.00108981	     -0.20686312	      0.00000000	      0.00000000	     35.47063736
      2.56547394	     -0.04588331	     -0.00007354	     -0.18782838	     -0.05473362	      0.88270802	     -0.00108931	     -0.20684624	      0.00000000	      0.00000000	     35.51951151
      2.56675762	     -0.04590907	     -0.00007555	     -0.18785321	     -0.05472916	      0.88270878	     -0.00108879	     -0.20683033	      0.00000000	      0.00000000	     35.37935235
      2.56783828	     -0.04593466	     -0.00007959	     -0.18787797	     -0.05472548	      0.88270934	     -0.00108833	     -0.20681770	      0.00000000	      0.00000000	     35.45993118
      2.56891895	     -0.04596379	     -0.00008195	     -0.18790630	     -0.05472186	      0.88270983	     -0.00108786	     -0.20680575	      0.00000000	      0.00000000	     35.34535071
      2.56999962	     -0.04599636	     -0.00008558	     -0.18793805	     -0.05471830	      0.88271025	     -0.00108738	     -0.20679448	      0.00000000	      0.00000000	     35.34088975
      2.57147017	     -0.04604601	     -0.00008948	     -0.18798662	     -0.05471357	      0.88271073	     -0.00108671	     -0.20678023	      0.00000000	      0.00000000	     35.19176813
      2.57256779	     -0.04608688	     -0.00009413	     -0.18802666	     -0.05471011	      0.88271100	     -0.00108619	     -0.20677039	      0.00000000	      0.00000000	     35.23283486
      2.57366540	     -0.04613093	     -0.00009727	     -0.18806990	     -0.05470672	      0.88271121	     -0.00108565	     -0.20676123	      0.00000000	      0.00000000	     35.08906503
      2.57476302	     -0.04617808	     -0.00010161	     -0.18811624	     -0.05470339	      0.88271137	     -0.00108511	     -0.20675273	      0.00000000	      0.00000000	     35.05650506
      2.57622816	     -0.04624581	     -0.00010622	     -0.18818292	     -0.05469904	      0.88271147	     -0.00108435	     -0.20674240	      0.00000000	      0.00000000	     34.85728191
      2.57730904	     -0.04629997	     -0.00011183	     -0.18823626	     -0.05469591	      0.88271149	     -0.00108378	     -0.20673551	      0.00000000	     -0.00000000	     34.87481960
      2.57838993	     -0.04635678	     -0.00011631	     -0.18829228	     -0.05469284	      0.88271144	     -0.00108320	     -0.20672923	      0.00000000	     -0.00000000	     34.70453463
      2.57972790	     -0.04643059	     -0.00012334	     -0.18836511	     -0.05468912	      0.88271132	     -0.00108246	     -0.20672226	      0.00000000	     -0.00000000	     34.65404846
      2.58091670	     -0.04649861	     -0.00012732	     -0.18843231	     -0.05468589	      0.88271115	     -0.00108179	     -0.20671682	      0.00000000	     -0.00000000	     34.41324964
      2.58210550	     -0.04657019	     -0.00013352	     -0.18850303	     -0.05468272	      0.88271092	     -0.00108110	     -0.20671209	      0.00000000	     -0.00000000	     34.40284343
      2.58329430	     -0.04664452	     -0.00013751	     -0.18857657	     -0.05467963	      0.88271063	     -0.00108040	     -0.20670804	      0.00000000	     -0.00000000	     34.13124583
      2.58448310	     -0.04672136	     -0.00014395	     -0.18865258	     -0.05467661	      0.88271029	     -0.00107969	     -0.20670466	      0.00000000	     -0.00000000	     34.13084563
      2.58567190	     -0.04680039	     -0.00014787	     -0.18873085	     -0.05467365	      0.88270990	     -0.00107895	     -0.20670191	      0.00000000	     -0.00000000	     33.82927908
      2.58686070	     -0.04688152	     -0.00015457	     -0.18881116	     -0.05467076	      0.88270946	     -0.00107821	     -0.20669976	      0.00000000	     -0.00000000	     33.83850428
      2.58804950	     -0.04696469	     -0.00015854	     -0.18889359	     -0.05466794	      0.88270898	     -0.00107745	     -0.20669820	      0.00000000	     -0.00000000	     33.50390888
      2.58923830	     -0.04704991	     -0.00016572	     -0.18897801	     -0.05466517	      0.88270845	     -0.00107668	     -0.20669719	      0.00000000	     -0.00000000	     33.52615637
      2.59042710	     -0.04713698	     -0.00017005	     -0.18906436	     -0.05466247	      0.88270788	     -0.00107589	     -0.20669671	      0.00000000	     -0.00000000	     33.15704065
      2.59161590	     -0.04722634	     -0.00017814	     -0.18915292	     -0.05465983	      0.88270728	     -0.00107510	     -0.20669675	      0.00000000	     -0.00000000	     33.19894818
      2.59280470	     -0.04731882	     -0.00018396	     -0.18924468	     -0.05465725	      0.88270663	     -0.00107429	     -0.20669727	      0.00000000	     -0.00000000	     32.79314214
      2.59399350	     -0.04741260	     -0.00019379	     -0.18933765	     -0.05465473	      0.88270596	     -0.00107347	     -0.20669825	      0.00000000	     -0.00000000	     32.86427629
      2.59505828	     -0.04749760	     -0.00020023	     -0.18942199	     -0.05465252	      0.88270532	     -0.00107273	     -0.20669950	      0.00000000	     -0.00000000	     32.49773070
      2.59612306	     -0.04758353	     -0.00020918	     -0.18950722	     -0.05465036	      0.88270466	     -0.00107198	     -0.20670107	      0.00000000	     -0.00000000	     32.42965169
      2.59743327	     -0.04769045	     -0.00021968	     -0.18961331	     -0.05464776	      0.88270382	     -0.00107105	     -0.20670344	      0.00000000	     -0.00000000	     32.13230972
      2.59874347	     -0.04779857	     -0.00023294	     -0.18972054	     -0.05464522	      0.88270295	     -0.00107011	     -0.20670627	      0.00000000	     -0.00000000	     32.12435672
      2.59984174	     -0.04788998	     -0.00024289	     -0.18981126	     -0.05464314	      0.88270220	     -0.00106932	     -0.20670896	      0.00000000	     -0.00000000	     31.74437311
      2.60094000	     -0.04798199	     -0.00025551	     -0.18990252	     -0.05464111	      0.88270142	     -0.00106852	     -0.20671194	      0.00000000	     -0.00000000	     31.69077573
      2.60203826	     -0.04807456	     -0.00026797	     -0.18999436	     -0.05463912	      0.88270063	     -0.00106772	     -0.20671519	      0.00000000	     -0.00000000	     31.43881775
      2.60353373	     -0.04820157	     -0.00028779	     -0.19012032	     -0.05463647	      0.88269953	     -0.00106663	     -0.20672001	      0.00000000	     -0.00000001	     31.34975710
      2.60465269	     -0.04829720	     -0.00030232	     -0.19021520	     -0.05463454	      0.88269869	     -0.00106580	     -0.20672391	      0.00000000	     -0.00000001	     30.96348301
      2.60577165	     -0.04839318	     -0.00031954	     -0.19031037	     -0.05463265	      0.88269783	     -0.00106498	     -0.20672803	      0.00000000	     -0.00000001	     30.91238070
      2.60689062	     -0.04848926	     -0.00033680	     -0.19040566	     -0.05463080	      0.88269697	     -0.00106415	     -0.20673237	      0.00000000	     -0.00000001	     30.63756298
      2.60837761	     -0.04861681	     -0.00036276	     -0.19053211	     -0.05462841	      0.88269580	     -0.00106306	     -0.20673843	      0.00000000	     -0.00000001	     30.57605302
      2.60948190	     -0.04871117	     -0.00038163	     -0.19062567	     -0.05462667	      0.88269492	     -0.00106224	     -0.20674312	      0.00000000	     -0.00000001	     30.16301406
      2.61058619	     -0.04880494	     -0.00040305	     -0.19071859	     -0.05462497	      0.88269403	     -0.00106143	     -0.20674795	      0.00000000	     -0.00000001	     30.11442558
      2.61194424	     -0.04891893	     -0.00042916	     -0.19083157	     -0.05462293	      0.88269292	     -0.00106043	     -0.20675405	      0.00000000	     -0.00000001	     29.73490771
      2.61315697	     -0.04901910	     -0.00045507	     -0.19093079	     -0.05462115	      0.88269193	     -0.00105954	     -0.20675961	      0.00000000	     -0.00000001	     29.77134114
      2.61436970	     -0.04911741	     -0.00047971	     -0.19102820	     -0.05461941	      0.88269094	     -0.00105866	     -0.20676525	      0.00000000	     -0.00000001	     29.32761274
      2.61558242	     -0.04921357	     -0.00050722	     -0.19112340	     -0.05461771	      0.88268993	     -0.00105777	     -0.20677094	      0.00000000	     -0.00000001	     29.40626292
      2.61679515	     -0.04930734	     -0.00053287	     -0.19121627	     -0.05461605	      0.88268893	     -0.00105689	     -0.20677666	      0.00000000	     -0.00000001	     28.93169152
      2.61800788	     -0.04939851	     -0.00056141	     -0.19130649	     -0.05461443	      0.88268792	     -0.00105601	     -0.20678238	      0.00000000	     -0.00000001	     29.05239771
      2.61922061	     -0.04948671	     -0.00058747	     -0.19139381	     -0.05461285	      0.88268692	     -0.00105513	     -0.20678809	      0.00000000	     -0.00000001	     28.55264663
      2.62043333	     -0.04957167	     -0.00061644	     -0.19147783	     -0.05461130	      0.88268591	     -0.00105426	     -0.20679376	      0.00000000	     -0.00000001	     28.71708902
      2.62164606	     -0.04965327	     -0.00064237	     -0.19155858	     -0.05460978	      0.88268491	     -0.00105338	     -0.20679939	      0.00000000	     -0.00000001	     28.19703543
      2.62285879	     -0.04973132	     -0.00067126	     -0.19163571	     -0.05460830	      0.88268391	     -0.00105250	     -0.20680495	      0.00000000	     -0.00000001	     28.40052089
      2.62407152	     -0.04980565	     -0.00069655	     -0.19170923	     -0.05460686	      0.88268291	     -0.00105163	     -0.20681046	      0.00000000	     -0.00000001	     27.86499003
      2.62515415	     -0.04986878	     -0.00072157	     -0.19177157	     -0.05460560	      0.88268202	     -0.00105084	     -0.20681530	      0.00000000	     -0.00000001	     28.00120122
      2.62623679	     -0.04992877	     -0.00074426	     -0.19183084	     -0.05460437	      0.88268114	     -0.00105006	     -0.20682009	      0.00000000	     -0.00000001	     27.72686976
      2.62756895	     -0.04999816	     -0.00077288	     -0.19189934	     -0.05460289	      0.88268007	     -0.00104909	     -0.20682588	      0.00000000	     -0.00000001	     27.69634431
      2.62890111	     -0.05006263	     -0.00079899	     -0.19196298	     -0.05460144	      0.88267900	     -0.00104812	     -0.20683156	      0.00000000	     -0.00000001	     27.31859095
      2.63001203	     -0.05011254	     -0.00082212	     -0.19201218	     -0.05460027	      0.88267813	     -0.00104731	     -0.20683622	      0.00000000	     -0.00000001	     27.42329666
      2.63112295	     -0.05015895	     -0.00084281	     -0.19205793	     -0.05459913	      0.88267726	     -0.00104649	     -0.20684079	      0.00000000	     -0.00000001	     27.16754032
      2.63245666	     -0.05021011	     -0.00086819	     -0.19210830	     -0.05459779	      0.88267623	     -0.00104551	     -0.20684618	      0.00000000	     -0.00000001	     27.16798524
      2.63379037	     -0.05025651	     -0.00089060	     -0.19215398	     -0.05459649	      0.88267521	     -0.00104452	     -0.20685145	      0.00000000	     -0.00000001	     26.79617849
      2.63486549	     -0.05029027	     -0.00091010	     -0.19218713	     -0.05459547	      0.88267441	     -0.00104372	     -0.20685561	      0.00000000	     -0.00000001	     26.91376960
      2.63594061	     -0.05032080	     -0.00092717	     -0.19221710	     -0.05459448	      0.88267361	     -0.00104292	     -0.20685969	      0.00000000	     -0.00000000	     26.70797969
      2.63732285	     -0.05035543	     -0.00094933	     -0.19225101	     -0.05459323	      0.88267261	     -0.00104188	     -0.20686483	      0.00000000	     -0.00000000	     26.69237098
      2.63870509	     -0.05038502	     -0.00096847	     -0.19227995	     -0.05459204	      0.88267164	     -0.00104084	     -0.20686983	      0.00000000	     -0.00000000	     26.35220819
      2.63975284	     -0.05040425	     -0.00098430	     -0.19229866	     -0.05459116	      0.88267091	     -0.00104004	     -0.20687353	      0.00000000	     -0.00000000	     26.46917869
      2.64080060	     -0.05042083	     -0.00099772	     -0.19231477	     -0.05459030	      0.88267020	     -0.00103924	     -0.20687717	      0.00000000	     -0.00000000	     26.29410303
      2.64223799	     -0.05043935	     -0.00101605	     -0.19233266	     -0.05458916	      0.88266925	     -0.00103814	     -0.20688204	      0.00000000	     -0.00000000	     26.26227059
      2.64367538	     -0.05045319	     -0.00103132	     -0.19234592	     -0.05458808	      0.88266833	     -0.00103704	     -0.20688678	      0.00000000	     -0.00000000	     25.91810965
      2.64468154	     -0.05046020	     -0.00104366	     -0.19235249	     -0.05458734	      0.88266770	     -0.00103627	     -0.20689002	      0.00000000	     -0.00000000	     26.05980023
      2.64568770	     -0.05046504	     -0.00105395	     -0.19235694	     -0.05458663	      0.88266709	     -0.00103549	     -0.20689320	      0.00000000	     -0.00000000	     25.92307388
      2.64721729	     -0.05046832	     -0.00106974	     -0.19235960	     -0.05458559	      0.88266618	     -0.00103431	     -0.20689792	      0.00000000	     -0.00000000	     25.88841340
      2.64849088	     -0.05046751	     -0.00108136	     -0.19235832	     -0.05458477	      0.88266545	     -0.00103333	     -0.20690174	      0.00000000	     -0.00000000	     25.67344452
      2.64976447	     -0.05046379	     -0.00109432	     -0.19235409	     -0.05458398	      0.88266475	     -0.00103235	     -0.20690546	      0.00000000	     -0.00000000	     25.77874392
      2.65103806	     -0.05045736	     -0.00110488	     -0.19234720	     -0.05458323	      0.88266406	     -0.00103137	     -0.20690910	      0.00000000	     -0.00000000	     25.46348888
      2.65218099	     -0.05044921	     -0.00111650	     -0.19233858	     -0.05458259	      0.88266346	     -0.00103049	     -0.20691229	      0.00000000	     -0.00000000	     25.62155430
      2.65332391	     -0.05043885	     -0.00112612	     -0.19232780	     -0.05458197	      0.88266287	     -0.00102962	     -0.20691540	      0.00000000	     -0.00000000	     25.40427843
      2.65446684	     -0.05042641	     -0.00113698	     -0.19231491	     -0.05458138	      0.88266230	     -0.00102875	     -0.20691845	      0.00000000	     -0.00000000	     25.43928287
      2.65592576	     -0.05040768	     -0.00114945	     -0.19229563	     -0.05458068	      0.88266159	     -0.00102765	     -0.20692224	      0.00000000	     -0.00000000	     25.21495808
      2.65709511	     -0.05039044	     -0.00116112	     -0.19227790	     -0.05458015	      0.88266104	     -0.00102678	     -0.20692521	      0.00000000	     -0.00000000	     25.35058033
      2.65826447	     -0.05037135	     -0.00117113	     -0.19225836	     -0.05457964	      0.88266049	     -0.00102591	     -0.20692811	      0.00000000	     -0.00000000	     25.14809112
      2.65943382	     -0.05035052	     -0.00118245	     -0.19223705	     -0.05457917	      0.88265996	     -0.00102504	     -0.20693094	      0.00000000	     -0.00000000	     25.19445779
      2.66087346	     -0.05032251	     -0.00119482	     -0.19220847	     -0.05457863	      0.88265932	     -0.00102399	     -0.20693435	      0.00000000	     -0.00000000	     24.97127524
      2.66203142	     -0.05029807	     -0.00120645	     -0.19218354	     -0.05457822	      0.88265882	     -0.00102315	     -0.20693704	      0.00000000	     -0.00000000	     25.10749121
      2.66318938	     -0.05027206	     -0.00121630	     -0.19215708	     -0.05457785	      0.88265832	     -0.00102232	     -0.20693967	      0.00000000	     -0.00000000	     24.93007130
      2.66434734	     -0.05024453	     -0.00122726	     -0.19212906	     -0.05457750	      0.88265784	     -0.00102150	     -0.20694226	      0.00000000	     -0.00000000	     24.96710202
      2.66583821	     -0.05020683	     -0.00123980	     -0.19209077	     -0.05457710	      0.88265722	     -0.00102045	     -0.20694552	      0.00000000	     -0.00000000	     24.78704422
      2.66699477	     -0.05017598	     -0.00125101	     -0.19205942	     -0.05457681	      0.88265675	     -0.00101965	     -0.20694800	      0.00000000	     -0.00000000	     24.91293221
      2.66815133	     -0.05014395	     -0.00126038	     -0.19202694	     -0.05457656	      0.88265629	     -0.00101885	     -0.20695045	      0.00000000	     -0.00000000	     24.77364478
      2.66930789	     -0.05011105	     -0.00127070	     -0.19199356	     -0.05457634	      0.88265583	     -0.00101807	     -0.20695288	      0.00000000	     -0.00000000	     24.81122666
      2.67083613	     -0.05006624	     -0.00128263	     -0.19194815	     -0.05457608	      0.88265524	     -0.00101704	     -0.20695607	      0.00000000	     -0.00000000	     24.67077810
      2.67198725	     -0.05003039	     -0.00129287	     -0.19191182	     -0.05457592	      0.88265480	     -0.00101628	     -0.20695847	      0.00000000	     -0.00000000	     24.79632006
      2.67313837	     -0.04999212	     -0.00130108	     -0.19187311	     -0.05457579	      0.88265437	     -0.00101553	     -0.20696083	      0.00000000	     -0.00000000	     24.70667055
      2.67453264	     -0.04994304	     -0.00131205	     -0.19182348	     -0.05457567	      0.88265385	     -0.00101463	     -0.20696362	      0.00000000	     -0.00000000	     24.80703690
      2.67578520	     -0.04989732	     -0.00131976	     -0.19177730	     -0.05457560	      0.88265339	     -0.00101383	     -0.20696604	      0.00000000	     -0.00000000	     24.69317470
      2.67703776	     -0.04985029	     -0.00132912	     -0.19172978	     -0.05457556	      0.88265295	     -0.00101304	     -0.20696841	      0.00000000	     -0.00000000	     24.83276478
      2.67829032	     -0.04980147	     -0.00133563	     -0.19168053	     -0.05457555	      0.88265251	     -0.00101227	     -0.20697075	      0.00000000	     -0.00000000	     24.73388841
      2.67954288	     -0.04975077	     -0.00134382	     -0.19162935	     -0.05457558	      0.88265207	     -0.00101150	     -0.20697304	      0.00000000	     -0.00000000	     24.88650470
      2.68079544	     -0.04969865	     -0.00134881	     -0.19157683	     -0.05457564	      0.88265165	     -0.00101074	     -0.20697529	      0.00000000	     -0.00000000	     24.80631024
      2.68204800	     -0.04964565	     -0.00135553	     -0.19152337	     -0.05457574	      0.88265124	     -0.00100999	     -0.20697754	      0.00000000	     -0.00000000	     24.96399948
      2.68330056	     -0.04959199	     -0.00135845	     -0.19146934	     -0.05457587	      0.88265085	     -0.00100926	     -0.20697979	      0.00000000	     -0.00000000	     24.90377668
      2.68455312	     -0.04953844	     -0.00136337	     -0.19141537	     -0.05457604	      0.88265046	     -0.00100853	     -0.20698210	      0.00000000	     -0.00000000	     25.06290368
      2.68580569	     -0.04948493	     -0.00136512	     -0.19136151	     -0.05457624	      0.88265010	     -0.00100780	     -0.20698451	      0.00000000	     -0.00000000	     25.03647176
      2.68705825	     -0.04943045	     -0.00136907	     -0.19130662	     -0.05457648	      0.88264974	     -0.00100709	     -0.20698703	      0.00000000	     -0.00000000	     25.20086796
      2.68831081	     -0.04937508	     -0.00136891	     -0.19125093	     -0.05457675	      0.88264941	     -0.00100638	     -0.20698965	      0.00000000	     -0.00000000	     25.20728811
      2.68956337	     -0.04931944	     -0.00137077	     -0.19119492	     -0.05457706	      0.88264910	     -0.00100568	     -0.20699240	      0.00000000	     -0.00000000	     25.37203473
      2.69081593	     -0.04926381	     -0.00136829	     -0.19113901	     -0.05457741	      0.88264881	     -0.00100498	     -0.20699527	      0.00000000	     -0.00000000	     25.40659374
      2.69206849	     -0.04920884	     -0.00136795	     -0.19108372	     -0.05457780	      0.88264854	     -0.00100430	     -0.20699831	      0.00000000	     -0.00000000	     25.56206290
      2.69332105	     -0.04915429	     -0.00136310	     -0.19102894	     -0.05457823	      0.88264829	     -0.00100361	     -0.20700154	      0.00000000	     -0.00000000	     25.62335025
      2.69457361	     -0.04909999	     -0.00136065	     -0.19097434	     -0.05457869	      0.88264807	     -0.00100293	     -0.20700497	      0.00000000	     -0.00000000	     25.78127231
      2.69582617	     -0.04904511	     -0.00135360	     -0.19091927	     -0.05457920	      0.88264788	     -0.00100226	     -0.20700858	      0.00000000	     -0.00000000	     25.87785707
      2.69694676	     -0.04899544	     -0.00134934	     -0.19086938	     -0.05457968	      0.88264773	     -0.00100166	     -0.20701195	      0.00000000	     -0.00000000	     26.00322771
      2.69806735	     -0.04894530	     -0.00134215	     -0.19081909	     -0.05458020	      0.88264760	     -0.00100106	     -0.20701543	      0.00000000	     -0.00000000	     26.11285224
      2.69944529	     -0.04888376	     -0.00133357	     -0.19075734	     -0.05458088	      0.88264747	     -0.00100033	     -0.20701985	      0.00000000	     -0.00000000	     26.26347461
      2.70082322	     -0.04882241	     -0.00132193	     -0.19069585	     -0.05458161	      0.88264738	     -0.00099961	     -0.20702444	      0.00000000	     -0.00000000	     26.42172806
      2.70196714	     -0.04877232	     -0.00131360	     -0.19064561	     -0.05458226	      0.88264734	     -0.00099901	     -0.20702837	      0.00000000	     -0.00000000	     26.53631370
      2.70311105	     -0.04872293	     -0.00130246	     -0.19059612	     -0.05458294	      0.88264732	     -0.00099841	     -0.20703243	      0.00000000	     -0.00000000	     26.66637269
      2.70449084	     -0.04866394	     -0.00128972	     -0.19053699	     -0.05458381	      0.88264733	     -0.00099770	     -0.20703748	      0.00000000	      0.00000000	     26.82526508
      2.70587063	     -0.04860404	     -0.00127372	     -0.19047703	     -0.05458473	      0.88264738	     -0.00099700	     -0.20704267	     -0.00000000	      0.00000000	     27.02138705
      2.70696898	     -0.04855584	     -0.00126262	     -0.19042872	     -0.05458550	      0.88264745	     -0.00099644	     -0.20704685	     -0.00000000	      0.00000000	     27.12725866
      2.70806733	     -0.04850638	     -0.00124892	     -0.19037922	     -0.05458631	      0.88264755	     -0.00099589	     -0.20705104	     -0.00000000	      0.00000000	     27.27682541
      2.70950124	     -0.04844013	     -0.00123140	     -0.19031290	     -0.05458742	      0.88264771	     -0.00099517	     -0.20705646	     -0.00000000	      0.00000000	     27.45825007
      2.71093514	     -0.04837178	     -0.00121067	     -0.19024455	     -0.05458859	      0.88264792	     -0.00099447	     -0.20706174	     -0.00000000	      0.00000000	     27.69936321
      2.71199262	     -0.04832205	     -0.00119734	     -0.19019477	     -0.05458949	      0.88264811	     -0.00099395	     -0.20706552	     -0.00000000	      0.00000000	     27.78458813
      2.71305011	     -0.04827212	     -0.00118161	     -0.19014482	     -0.05459042	      0.88264832	     -0.00099344	     -0.20706922	     -0.00000000	      0.00000000	     27.93288482
      2.71455311	     -0.04820037	     -0.00115869	     -0.19007307	     -0.05459181	      0.88264867	     -0.00099273	     -0.20707432	     -0.00000000	      0.00000000	     28.11865681
      2.71583831	     -0.04813909	     -0.00113691	     -0.19001182	     -0.05459305	      0.88264900	     -0.00099212	     -0.20707854	     -0.00000000	      0.00000000	     28.30779121
      2.71712350	     -0.04807891	     -0.00111657	     -0.18995164	     -0.05459435	      0.88264938	     -0.00099153	     -0.20708262	     -0.00000000	      0.00000000	     28.44329130
      2.71840870	     -0.04801885	     -0.00109311	     -0.18989164	     -0.05459570	      0.88264979	     -0.00099095	     -0.20708657	     -0.00000000	      0.00000000	     28.65748514
      2.71969390	     -0.04796177	     -0.00107261	     -0.18983453	     -0.05459710	      0.88265024	     -0.00099038	     -0.20709038	     -0.00000000	      0.00000000	     28.76861385
      2.72079348	     -0.04791228	     -0.00105123	     -0.18978510	     -0.05459835	      0.88265066	     -0.00098990	     -0.20709355	     -0.00000000	      0.00000000	     28.93744225
      2.72189306	     -0.04786513	     -0.00103198	     -0.18973796	     -0.05459964	      0.88265110	     -0.00098943	     -0.20709663	     -0.00000000	      0.00000000	     29.04973249
      2.72328066	     -0.04780612	     -0.00100577	     -0.18967901	     -0.05460132	      0.88265169	     -0.00098885	     -0.20710040	     -0.00000000	      0.00000000	     29.24186170
      2.72466826	     -0.04775214	     -0.00098224	     -0.18962501	     -0.05460307	      0.88265232	     -0.00098829	     -0.20710405	     -0.00000000	      0.00000000	     29.38734120
      2.72575561	     -0.04770941	     -0.00096095	     -0.18958231	     -0.05460448	      0.88265284	     -0.00098786	     -0.20710687	     -0.00000000	      0.00000000	     29.53472753
      2.72684296	     -0.04767100	     -0.00094220	     -0.18954388	     -0.05460594	      0.88265338	     -0.00098744	     -0.20710964	     -0.00000000	      0.00000000	     29.64927424
      2.72825583	     -0.04762273	     -0.00091615	     -0.18949562	     -0.05460789	      0.88265411	     -0.00098691	     -0.20711326	     -0.00000000	      0.00000000	     29.80775670
      2.72966871	     -0.04758394	     -0.00089348	     -0.18945675	     -0.05460992	      0.88265488	     -0.00098640	     -0.20711691	     -0.00000000	      0.00000000	     29.95994689
      2.73068221	     -0.04755460	     -0.00087414	     -0.18942742	     -0.05461142	      0.88265545	     -0.00098605	     -0.20711963	     -0.00000000	      0.00000000	     30.04298926
      2.73169570	     -0.04753092	     -0.00085743	     -0.18940370	     -0.05461295	      0.88265603	     -0.00098570	     -0.20712240	     -0.00000000	      0.00000000	     30.14382493
      2.73320184	     -0.04749629	     -0.00083198	     -0.18936900	     -0.05461530	      0.88265693	     -0.00098521	     -0.20712669	     -0.00000000	      0.00000000	     30.28897093
      2.73445689	     -0.04747387	     -0.00081267	     -0.18934648	     -0.05461732	      0.88265770	     -0.00098481	     -0.20713044	     -0.00000000	      0.00000000	     30.41982381
      2.73571195	     -0.04744999	     -0.00079146	     -0.18932255	     -0.05461940	      0.88265848	     -0.00098444	     -0.20713438	     -0.00000000	      0.00000000	     30.52211972
      2.73696700	     -0.04743445	     -0.00077341	     -0.18930689	     -0.05462153	      0.88265929	     -0.00098408	     -0.20713847	     -0.00000000	      0.00000000	     30.67722343
      2.73822206	     -0.04741400	     -0.00075197	     -0.18928639	     -0.05462373	      0.88266011	     -0.00098374	     -0.20714274	     -0.00000000	      0.00000000	     30.74578195
      2.73928646	     -0.04740582	     -0.00073738	     -0.18927808	     -0.05462564	      0.88266081	     -0.00098346	     -0.20714646	     -0.00000000	      0.00000000	     30.87060194
      2.74035086	     -0.04739444	     -0.00072074	     -0.18926663	     -0.05462759	      0.88266152	     -0.00098320	     -0.20715031	     -0.00000000	      0.00000000	     30.94064330
      2.74171311	     -0.04738602	     -0.00070139	     -0.18925806	     -0.05463015	      0.88266245	     -0.00098289	     -0.20715538	     -0.00000000	      0.00000000	     31.08287855
      2.74307537	     -0.04737570	     -0.00068048	     -0.18924765	     -0.05463278	      0.88266339	     -0.00098260	     -0.20716062	     -0.00000000	      0.00000000	     31.15713585
      2.74414227	     -0.04737567	     -0.00066695	     -0.18924748	     -0.05463489	      0.88266413	     -0.00098239	     -0.20716481	     -0.00000000	      0.00000000	     31.28665169
      2.74520917	     -0.04737273	     -0.00065173	     -0.18924443	     -0.05463704	      0.88266488	     -0.00098220	     -0.20716912	     -0.00000000	      0.00000000	     31.34324887
      2.74659688	     -0.04737518	     -0.00063386	     -0.18924671	     -0.05463991	      0.88266586	     -0.00098197	     -0.20717484	     -0.00000000	      0.00000000	     31.48345401
      2.74798460	     -0.04737550	     -0.00061452	     -0.18924689	     -0.05464286	      0.88266684	     -0.00098176	     -0.20718074	     -0.00000000	      0.00000000	     31.53821859
      2.74900788	     -0.04738411	     -0.00060325	     -0.18925533	     -0.05464508	      0.88266757	     -0.00098163	     -0.20718517	     -0.00000000	      0.00000000	     31.66943078
      2.75003116	     -0.04738959	     -0.00059042	     -0.18926068	     -0.05464735	      0.88266830	     -0.00098151	     -0.20718969	     -0.00000000	      0.00000000	     31.72225166
      2.75149446	     -0.04740303	     -0.00057372	     -0.18927391	     -0.05465066	      0.88266935	     -0.00098137	     -0.20719628	     -0.00000000	      0.00000000	     31.85482130
      2.75274933	     -0.04741378	     -0.00055867	     -0.18928449	     -0.05465357	      0.88267026	     -0.00098128	     -0.20720207	     -0.00000000	      0.00000000	     31.90507797
      2.75400419	     -0.04743174	     -0.00054595	     -0.18930223	     -0.05465655	      0.88267116	     -0.00098120	     -0.20720793	     -0.00000000	      0.00000000	     32.04860342
      2.75525906	     -0.04744563	     -0.00053122	     -0.18931596	     -0.05465959	      0.88267206	     -0.00098116	     -0.20721392	     -0.00000000	      0.00000000	     32.06659073
      2.75651392	     -0.04746982	     -0.00052010	     -0.18933990	     -0.05466270	      0.88267296	     -0.00098113	     -0.20721996	     -0.00000000	      0.00000000	     32.24787453
      2.75758445	     -0.04748456	     -0.00050804	     -0.18935451	     -0.05466540	      0.88267373	     -0.00098113	     -0.20722523	     -0.00000000	      0.00000000	     32.23132821
      2.75865498	     -0.04750623	     -0.00049838	     -0.18937599	     -0.05466815	      0.88267449	     -0.00098115	     -0.20723053	     -0.00000000	      0.00000000	     32.32910406
      2.76002121	     -0.04753251	     -0.00048511	     -0.18940204	     -0.05467173	      0.88267546	     -0.00098119	     -0.20723741	     -0.00000000	      0.00000000	     32.38457129
      2.76138745	     -0.04756614	     -0.00047413	     -0.18943541	     -0.05467539	      0.88267643	     -0.00098126	     -0.20724436	     -0.00000000	      0.00000000	     32.53096784
      2.76246977	     -0.04758838	     -0.00046338	     -0.18945749	     -0.05467834	      0.88267719	     -0.00098134	     -0.20724997	     -0.00000000	      0.00000000	     32.51654775
      2.76355208	     -0.04761690	     -0.00045472	     -0.18948582	     -0.05468135	      0.88267794	     -0.00098144	     -0.20725561	     -0.00000000	      0.00000000	     32.59374259
      2.76493793	     -0.04765165	     -0.00044253	     -0.18952034	     -0.05468527	      0.88267890	     -0.00098159	     -0.20726293	     -0.00000000	      0.00000000	     32.63279492
[truncated: 327,999 more chars]
