# Supplementary material for: A Neural Controller Model Considering the Vestibulospinal Tract in Human Postural Control
Source: Front Comput Neurosci. 2022 Feb 25;16:785099. doi: 10.3389/fncom.2022.785099 (PMC8913724; doi:10.3389/fncom.2022.785099)
Supplement: Supplementary file 8 [file Data_Sheet_3.zip › SimulationResults/VST-/2.564/opt_2/jiang_CoPpositon_pos.sto]

CoP
version=1
nRows=3909
nColumns=11
inDegrees=no

This file contains CoP trajectory (of origin) and orientations.

Units are S.I. units (seconds, meters, Newtons, ...)
Angles are in degrees.

endheader
time	cop-x	cop-z	cop-x-calcn-r	com-x	com-y	com-z	com-x-calcn-r	com-x-vel	com-y-vel	s_torques
      0.00042287	     -0.06091227	     -0.00031696	     -0.20285075	     -0.06082890	      0.88293412	     -0.00017323	     -0.21492593	     -0.00000000	     -0.00000000	    179.01102727
      0.00094277	     -0.06024329	     -0.00032469	     -0.20218187	     -0.06082890	      0.88293412	     -0.00017322	     -0.21491040	     -0.00000000	     -0.00000000	    173.46171514
      0.00157270	     -0.05968375	     -0.00033092	     -0.20162231	     -0.06082891	      0.88293412	     -0.00017320	     -0.21488254	     -0.00000000	      0.00000000	    121.23899476
      0.00238626	     -0.05927884	     -0.00033545	     -0.20121711	     -0.06082895	      0.88293416	     -0.00017315	     -0.21483997	     -0.00000000	      0.00000000	     76.74584155
      0.00350046	     -0.05911400	     -0.00033747	     -0.20105152	     -0.06082909	      0.88293430	     -0.00017307	     -0.21478172	     -0.00000000	      0.00000000	     52.03339879
      0.00530934	     -0.05931603	     -0.00033595	     -0.20125208	     -0.06082961	      0.88293475	     -0.00017289	     -0.21470646	     -0.00000000	      0.00000000	     35.09962645
      0.00681307	     -0.05959791	     -0.00033377	     -0.20153288	     -0.06083032	      0.88293528	     -0.00017272	     -0.21466531	     -0.00000000	      0.00000000	     25.26493721
      0.00831680	     -0.05983828	     -0.00033212	     -0.20177243	     -0.06083123	      0.88293590	     -0.00017253	     -0.21463859	     -0.00000000	      0.00000000	     16.95329863
      0.00982054	     -0.06002014	     -0.00033108	     -0.20195371	     -0.06083231	      0.88293654	     -0.00017233	     -0.21462064	      0.00000000	      0.00000000	     12.24757348
      0.01112890	     -0.06012842	     -0.00033050	     -0.20206166	     -0.06083335	      0.88293709	     -0.00017215	     -0.21460906	      0.00000000	      0.00000000	      9.37227747
      0.01243726	     -0.06021286	     -0.00033027	     -0.20214590	     -0.06083446	      0.88293760	     -0.00017197	     -0.21459954	      0.00000000	      0.00000000	      7.90994136
      0.01374562	     -0.06027333	     -0.00033000	     -0.20220628	     -0.06083563	      0.88293804	     -0.00017178	     -0.21459140	      0.00000000	      0.00000000	      7.31994710
      0.01553928	     -0.06034091	     -0.00032961	     -0.20227394	     -0.06083728	      0.88293852	     -0.00017151	     -0.21458202	      0.00000000	      0.00000000	      7.01904448
      0.01688542	     -0.06037713	     -0.00032893	     -0.20231035	     -0.06083855	      0.88293876	     -0.00017131	     -0.21457638	      0.00000000	      0.00000000	      7.68043797
      0.01823157	     -0.06041039	     -0.00032826	     -0.20234392	     -0.06083981	      0.88293889	     -0.00017110	     -0.21457191	      0.00000000	      0.00000000	      7.81014433
      0.01957771	     -0.06043215	     -0.00032765	     -0.20236608	     -0.06084106	      0.88293891	     -0.00017089	     -0.21456863	      0.00000000	     -0.00000000	      8.57117916
      0.02135739	     -0.06045305	     -0.00032669	     -0.20238772	     -0.06084266	      0.88293876	     -0.00017060	     -0.21456596	      0.00000000	     -0.00000000	      8.86346154
      0.02266890	     -0.06045630	     -0.00032602	     -0.20239162	     -0.06084379	      0.88293853	     -0.00017038	     -0.21456517	      0.00000000	     -0.00000000	     10.10343743
      0.02398042	     -0.06045759	     -0.00032538	     -0.20239365	     -0.06084485	      0.88293820	     -0.00017016	     -0.21456520	      0.00000000	     -0.00000000	     10.42117708
      0.02561556	     -0.06044815	     -0.00032464	     -0.20238527	     -0.06084607	      0.88293766	     -0.00016988	     -0.21456626	      0.00000000	     -0.00000000	     11.68538034
      0.02708062	     -0.06043782	     -0.00032407	     -0.20237599	     -0.06084705	      0.88293707	     -0.00016962	     -0.21456797	      0.00000000	     -0.00000000	     11.97438332
      0.02854568	     -0.06041787	     -0.00032354	     -0.20235717	     -0.06084792	      0.88293639	     -0.00016936	     -0.21457028	      0.00000000	     -0.00000000	     13.43672490
      0.03001074	     -0.06040113	     -0.00032314	     -0.20234165	     -0.06084865	      0.88293564	     -0.00016909	     -0.21457295	      0.00000000	     -0.00000000	     13.66703552
      0.03147580	     -0.06037502	     -0.00032276	     -0.20231681	     -0.06084924	      0.88293484	     -0.00016883	     -0.21457593	      0.00000000	     -0.00000000	     15.19637292
      0.03276332	     -0.06035786	     -0.00032254	     -0.20230082	     -0.06084963	      0.88293411	     -0.00016859	     -0.21457859	      0.00000000	     -0.00000000	     15.37118777
      0.03405084	     -0.06033552	     -0.00032233	     -0.20227968	     -0.06084991	      0.88293337	     -0.00016835	     -0.21458128	      0.00000000	     -0.00000000	     16.22689963
      0.03562729	     -0.06031197	     -0.00032217	     -0.20225763	     -0.06085009	      0.88293245	     -0.00016805	     -0.21458441	      0.00000000	     -0.00000000	     16.68579731
      0.03720374	     -0.06028463	     -0.00032201	     -0.20223180	     -0.06085009	      0.88293155	     -0.00016775	     -0.21458728	      0.00000000	     -0.00000000	     17.48793049
      0.03848793	     -0.06026874	     -0.00032198	     -0.20221715	     -0.06084994	      0.88293085	     -0.00016750	     -0.21458928	      0.00000000	     -0.00000000	     17.46321653
      0.03977212	     -0.06024923	     -0.00032192	     -0.20219889	     -0.06084968	      0.88293018	     -0.00016725	     -0.21459098	      0.00000000	     -0.00000000	     17.73064754
      0.04136945	     -0.06022949	     -0.00032188	     -0.20218069	     -0.06084918	      0.88292941	     -0.00016694	     -0.21459254	      0.00000000	     -0.00000000	     17.63903834
      0.04296678	     -0.06020498	     -0.00032172	     -0.20215770	     -0.06084849	      0.88292872	     -0.00016662	     -0.21459342	      0.00000000	     -0.00000000	     17.70554553
      0.04419707	     -0.06019212	     -0.00032168	     -0.20214601	     -0.06084784	      0.88292825	     -0.00016638	     -0.21459353	      0.00000000	     -0.00000000	     17.28402885
      0.04542736	     -0.06017541	     -0.00032172	     -0.20213045	     -0.06084708	      0.88292784	     -0.00016613	     -0.21459318	      0.00000000	     -0.00000000	     17.04844619
      0.04709442	     -0.06015638	     -0.00032192	     -0.20211293	     -0.06084589	      0.88292739	     -0.00016580	     -0.21459191	      0.00000000	     -0.00000000	     16.48571761
      0.04876147	     -0.06013163	     -0.00032210	     -0.20208966	     -0.06084451	      0.88292707	     -0.00016546	     -0.21458976	      0.00000000	     -0.00000000	     16.16613403
      0.04994075	     -0.06011894	     -0.00032233	     -0.20207800	     -0.06084343	      0.88292691	     -0.00016522	     -0.21458762	      0.00000000	     -0.00000000	     15.56961150
      0.05112002	     -0.06010161	     -0.00032247	     -0.20206167	     -0.06084226	      0.88292682	     -0.00016498	     -0.21458503	      0.00000000	     -0.00000000	     15.22774729
      0.05288388	     -0.06007828	     -0.00032274	     -0.20203978	     -0.06084036	      0.88292681	     -0.00016462	     -0.21458030	      0.00000000	      0.00000000	     14.57271586
      0.05435935	     -0.06005538	     -0.00032292	     -0.20201806	     -0.06083863	      0.88292690	     -0.00016432	     -0.21457565	      0.00000000	      0.00000000	     14.22543431
      0.05583481	     -0.06003596	     -0.00032335	     -0.20199977	     -0.06083678	      0.88292709	     -0.00016401	     -0.21457037	      0.00000000	      0.00000000	     13.60587187
      0.05731027	     -0.06000982	     -0.00032369	     -0.20197473	     -0.06083482	      0.88292737	     -0.00016371	     -0.21456455	      0.00000000	      0.00000000	     13.42820717
      0.05862945	     -0.05999166	     -0.00032417	     -0.20195752	     -0.06083297	      0.88292770	     -0.00016343	     -0.21455888	      0.00000000	      0.00000000	     12.84487505
      0.05994863	     -0.05996654	     -0.00032432	     -0.20193333	     -0.06083104	      0.88292809	     -0.00016316	     -0.21455284	      0.00000000	      0.00000000	     12.68402717
      0.06126782	     -0.05994397	     -0.00032442	     -0.20191166	     -0.06082902	      0.88292854	     -0.00016288	     -0.21454642	      0.00000000	      0.00000000	     12.28561162
      0.06295814	     -0.05991113	     -0.00032425	     -0.20187994	     -0.06082633	      0.88292920	     -0.00016252	     -0.21453776	      0.00000000	      0.00000000	     12.11327728
      0.06429748	     -0.05988925	     -0.00032410	     -0.20185892	     -0.06082411	      0.88292979	     -0.00016223	     -0.21453057	      0.00000000	      0.00000000	     11.63986066
      0.06563682	     -0.05986246	     -0.00032360	     -0.20183298	     -0.06082182	      0.88293042	     -0.00016194	     -0.21452319	      0.00000000	      0.00000000	     11.56319704
      0.06697617	     -0.05983895	     -0.00032315	     -0.20181030	     -0.06081945	      0.88293109	     -0.00016165	     -0.21451561	      0.00000000	      0.00000000	     11.24281573
      0.06865327	     -0.05980547	     -0.00032222	     -0.20177782	     -0.06081640	      0.88293197	     -0.00016129	     -0.21450595	      0.00000000	      0.00000000	     11.18960594
      0.06996939	     -0.05978359	     -0.00032159	     -0.20175672	     -0.06081394	      0.88293270	     -0.00016100	     -0.21449822	      0.00000000	      0.00000000	     10.79709036
      0.07128552	     -0.05975733	     -0.00032074	     -0.20173121	     -0.06081141	      0.88293345	     -0.00016071	     -0.21449044	      0.00000000	      0.00000000	     10.76940595
      0.07260164	     -0.05973489	     -0.00032002	     -0.20170951	     -0.06080883	      0.88293421	     -0.00016042	     -0.21448260	      0.00000000	      0.00000000	     10.54327953
      0.07434923	     -0.05970308	     -0.00031893	     -0.20167866	     -0.06080532	      0.88293525	     -0.00016003	     -0.21447222	      0.00000000	      0.00000000	     10.52469408
      0.07565537	     -0.05968475	     -0.00031838	     -0.20166103	     -0.06080263	      0.88293602	     -0.00015974	     -0.21446446	      0.00000000	      0.00000000	     10.23476624
      0.07696152	     -0.05966282	     -0.00031764	     -0.20163979	     -0.06079990	      0.88293680	     -0.00015945	     -0.21445677	      0.00000000	      0.00000000	     10.24015919
      0.07855163	     -0.05964055	     -0.00031708	     -0.20161835	     -0.06079650	      0.88293774	     -0.00015909	     -0.21444743	      0.00000000	      0.00000000	     10.02788897
      0.07996948	     -0.05961690	     -0.00031646	     -0.20159542	     -0.06079342	      0.88293857	     -0.00015877	     -0.21443916	      0.00000000	      0.00000000	     10.10384886
      0.08138733	     -0.05961243	     -0.00031623	     -0.20159166	     -0.06079027	      0.88293938	     -0.00015845	     -0.21443102	      0.00000000	      0.00000000	      9.80579288
      0.08280518	     -0.05968406	     -0.00031526	     -0.20166397	     -0.06078708	      0.88294017	     -0.00015813	     -0.21442459	      0.00000000	      0.00000000	      9.62324454
      0.08422304	     -0.05989865	     -0.00031397	     -0.20187920	     -0.06078384	      0.88294093	     -0.00015782	     -0.21442342	      0.00000000	      0.00000000	      9.18067285
      0.08564089	     -0.06023421	     -0.00031166	     -0.20221541	     -0.06078055	      0.88294162	     -0.00015750	     -0.21443123	      0.00000000	      0.00000000	     10.44332226
      0.08705874	     -0.06066436	     -0.00030950	     -0.20264626	     -0.06077719	      0.88294221	     -0.00015719	     -0.21444992	      0.00000000	      0.00000000	     11.57096823
      0.08847660	     -0.06112925	     -0.00030714	     -0.20311194	     -0.06077377	      0.88294265	     -0.00015688	     -0.21447982	      0.00000000	      0.00000000	     15.10215954
      0.08989445	     -0.06160591	     -0.00030549	     -0.20358949	     -0.06077025	      0.88294289	     -0.00015659	     -0.21451989	      0.00000000	      0.00000000	     17.52921204
      0.09131230	     -0.06206530	     -0.00030371	     -0.20404990	     -0.06076662	      0.88294289	     -0.00015629	     -0.21456873	      0.00000000	     -0.00000000	     21.70682994
      0.09273016	     -0.06250364	     -0.00030251	     -0.20448935	     -0.06076286	      0.88294260	     -0.00015601	     -0.21462467	      0.00000000	     -0.00000000	     24.05954898
      0.09414801	     -0.06290672	     -0.00030136	     -0.20489364	     -0.06075895	      0.88294199	     -0.00015574	     -0.21468627	      0.00000000	     -0.00000000	     26.86386114
      0.09601619	     -0.06338977	     -0.00030057	     -0.20537839	     -0.06075356	      0.88294065	     -0.00015539	     -0.21477385	      0.00000000	     -0.00000001	     27.00867638
      0.09738651	     -0.06369907	     -0.00030006	     -0.20568900	     -0.06074941	      0.88293925	     -0.00015514	     -0.21484153	      0.00000000	     -0.00000001	     27.75693244
      0.09875684	     -0.06397920	     -0.00030019	     -0.20597050	     -0.06074509	      0.88293750	     -0.00015490	     -0.21491111	      0.00000000	     -0.00000001	     25.21493289
      0.10052732	     -0.06428625	     -0.00030042	     -0.20627936	     -0.06073923	      0.88293471	     -0.00015461	     -0.21500268	      0.00000000	     -0.00000001	     21.93281066
      0.10229779	     -0.06454169	     -0.00030149	     -0.20653668	     -0.06073306	      0.88293133	     -0.00015432	     -0.21509465	      0.00000000	     -0.00000001	     15.62008098
      0.10361260	     -0.06469004	     -0.00030199	     -0.20668646	     -0.06072828	      0.88292846	     -0.00015412	     -0.21516256	      0.00000000	     -0.00000002	     13.08188317
      0.10492741	     -0.06481836	     -0.00030311	     -0.20681622	     -0.06072331	      0.88292531	     -0.00015393	     -0.21522949	      0.00000000	     -0.00000002	      9.45717752
      0.10682971	     -0.06494636	     -0.00030480	     -0.20694632	     -0.06071581	      0.88292028	     -0.00015366	     -0.21532396	      0.00000000	     -0.00000002	      6.18164318
      0.10842774	     -0.06503877	     -0.00030659	     -0.20704050	     -0.06070922	      0.88291570	     -0.00015345	     -0.21540073	      0.00000000	     -0.00000002	      4.14725134
      0.11002576	     -0.06511000	     -0.00030879	     -0.20711348	     -0.06070236	      0.88291084	     -0.00015325	     -0.21547496	      0.00000000	     -0.00000002	      3.95868425
      0.11162379	     -0.06517811	     -0.00031090	     -0.20718335	     -0.06069525	      0.88290578	     -0.00015306	     -0.21554631	      0.00000000	     -0.00000002	      4.63848813
      0.11322181	     -0.06524448	     -0.00031234	     -0.20725147	     -0.06068788	      0.88290057	     -0.00015288	     -0.21561487	      0.00000000	     -0.00000002	      5.65225897
      0.11481983	     -0.06531383	     -0.00031451	     -0.20732257	     -0.06068025	      0.88289527	     -0.00015271	     -0.21568051	      0.00000000	     -0.00000002	      7.63820580
      0.11623840	     -0.06537965	     -0.00031552	     -0.20738994	     -0.06067326	      0.88289054	     -0.00015257	     -0.21573659	      0.00000000	     -0.00000002	      8.28720382
      0.11765696	     -0.06545623	     -0.00031657	     -0.20746808	     -0.06066608	      0.88288582	     -0.00015244	     -0.21579042	      0.00000000	     -0.00000002	      9.50887056
      0.11907552	     -0.06553450	     -0.00031704	     -0.20754791	     -0.06065870	      0.88288115	     -0.00015231	     -0.21584198	      0.00000000	     -0.00000002	      9.81667235
      0.12107353	     -0.06565539	     -0.00031740	     -0.20767102	     -0.06064797	      0.88287470	     -0.00015214	     -0.21591046	      0.00000000	     -0.00000002	     10.17460854
      0.12252614	     -0.06573905	     -0.00031694	     -0.20775632	     -0.06063992	      0.88287015	     -0.00015203	     -0.21595725	      0.00000000	     -0.00000002	      9.16257147
      0.12397875	     -0.06583208	     -0.00031673	     -0.20785099	     -0.06063165	      0.88286573	     -0.00015193	     -0.21600149	      0.00000000	     -0.00000002	      8.64272341
      0.12573693	     -0.06593970	     -0.00031576	     -0.20796060	     -0.06062136	      0.88286060	     -0.00015181	     -0.21605184	      0.00000000	     -0.00000002	      7.13070881
      0.12730683	     -0.06603958	     -0.00031523	     -0.20806227	     -0.06061191	      0.88285623	     -0.00015172	     -0.21609377	      0.00000000	     -0.00000002	      6.36841337
      0.12887673	     -0.06612767	     -0.00031387	     -0.20815218	     -0.06060220	      0.88285208	     -0.00015163	     -0.21613305	      0.00000000	     -0.00000002	      5.00016136
      0.13044662	     -0.06621847	     -0.00031311	     -0.20824480	     -0.06059223	      0.88284816	     -0.00015156	     -0.21616965	      0.00000000	     -0.00000002	      4.32758066
      0.13201652	     -0.06629242	     -0.00031101	     -0.20832058	     -0.06058200	      0.88284448	     -0.00015150	     -0.21620386	      0.00000000	     -0.00000002	      3.45261940
      0.13358641	     -0.06636850	     -0.00031035	     -0.20839847	     -0.06057152	      0.88284103	     -0.00015144	     -0.21623578	      0.00000000	     -0.00000001	      3.01053681
      0.13515631	     -0.06642941	     -0.00030914	     -0.20846121	     -0.06056077	      0.88283782	     -0.00015140	     -0.21626580	      0.00000000	     -0.00000001	      2.67007231
      0.13672621	     -0.06649200	     -0.00030869	     -0.20852562	     -0.06054976	      0.88283486	     -0.00015137	     -0.21629392	      0.00000000	     -0.00000001	      2.44079219
      0.13829610	     -0.06654000	     -0.00030749	     -0.20857544	     -0.06053849	      0.88283213	     -0.00015135	     -0.21632046	      0.00000000	     -0.00000001	      2.46851245
      0.13986600	     -0.06658961	     -0.00030724	     -0.20862686	     -0.06052695	      0.88282963	     -0.00015134	     -0.21634543	      0.00000000	     -0.00000001	      2.31855074
      0.14143590	     -0.06662446	     -0.00030616	     -0.20866353	     -0.06051514	      0.88282735	     -0.00015134	     -0.21636913	      0.00000000	     -0.00000001	      2.50419677
      0.14300579	     -0.06665947	     -0.00030584	     -0.20870035	     -0.06050307	      0.88282529	     -0.00015135	     -0.21639148	      0.00000000	     -0.00000001	      2.33391019
      0.14457569	     -0.06667946	     -0.00030477	     -0.20872216	     -0.06049073	      0.88282343	     -0.00015138	     -0.21641265	      0.00000000	     -0.00000001	      2.51093295
      0.14614559	     -0.06669951	     -0.00030482	     -0.20874401	     -0.06047813	      0.88282177	     -0.00015142	     -0.21643252	      0.00000000	     -0.00000001	      2.28812090
      0.14771548	     -0.06670767	     -0.00030383	     -0.20875398	     -0.06046526	      0.88282027	     -0.00015147	     -0.21645124	      0.00000000	     -0.00000001	      2.38169619
      0.14928538	     -0.06671617	     -0.00030328	     -0.20876429	     -0.06045212	      0.88281895	     -0.00015153	     -0.21646871	      0.00000000	     -0.00000001	      2.13880076
      0.15085528	     -0.06671215	     -0.00030269	     -0.20876207	     -0.06043871	      0.88281777	     -0.00015160	     -0.21648511	      0.00000000	     -0.00000000	      2.15523734
      0.15242517	     -0.06671175	     -0.00030225	     -0.20876347	     -0.06042504	      0.88281673	     -0.00015169	     -0.21650046	      0.00000000	     -0.00000000	      1.94340537
      0.15399507	     -0.06670466	     -0.00030140	     -0.20875817	     -0.06041110	      0.88281581	     -0.00015178	     -0.21651488	      0.00000000	     -0.00000000	      1.93769932
      0.15556496	     -0.06669935	     -0.00030145	     -0.20875464	     -0.06039689	      0.88281500	     -0.00015189	     -0.21652825	      0.00000000	     -0.00000000	      1.81154434
      0.15747269	     -0.06668424	     -0.00030040	     -0.20874170	     -0.06037926	      0.88281413	     -0.00015205	     -0.21654307	      0.00000000	     -0.00000000	      1.85010761
      0.15888514	     -0.06667984	     -0.00029981	     -0.20873891	     -0.06036596	      0.88281357	     -0.00015217	     -0.21655292	      0.00000000	     -0.00000000	      1.75235551
      0.16029759	     -0.06666666	     -0.00029890	     -0.20872734	     -0.06035245	      0.88281305	     -0.00015230	     -0.21656196	      0.00000000	     -0.00000000	      1.75710833
      0.16217690	     -0.06666003	     -0.00029864	     -0.20872282	     -0.06033413	      0.88281243	     -0.00015250	     -0.21657287	      0.00000000	     -0.00000000	      1.74761426
      0.16385331	     -0.06665101	     -0.00029789	     -0.20871569	     -0.06031746	      0.88281191	     -0.00015269	     -0.21658172	      0.00000000	     -0.00000000	      1.76666299
      0.16552972	     -0.06665067	     -0.00029861	     -0.20871722	     -0.06030049	      0.88281141	     -0.00015290	     -0.21658957	      0.00000000	     -0.00000000	      1.80737570
      0.16702285	     -0.06663808	     -0.00029814	     -0.20870631	     -0.06028512	      0.88281096	     -0.00015309	     -0.21659574	      0.00000000	     -0.00000000	      1.80879739
      0.16851599	     -0.06662731	     -0.00029856	     -0.20869721	     -0.06026951	      0.88281051	     -0.00015330	     -0.21660080	      0.00000000	     -0.00000000	      1.87386141
      0.17000912	     -0.06660177	     -0.00029835	     -0.20867336	     -0.06025365	      0.88281004	     -0.00015352	     -0.21660456	      0.00000000	     -0.00000000	      1.91968966
      0.17195529	     -0.06654049	     -0.00029874	     -0.20861428	     -0.06023261	      0.88280939	     -0.00015382	     -0.21660656	      0.00000000	     -0.00000000	      2.13872893
      0.17347474	     -0.06642667	     -0.00029827	     -0.20850220	     -0.06021589	      0.88280885	     -0.00015407	     -0.21660442	      0.00000000	     -0.00000000	      2.30710461
      0.17499419	     -0.06623973	     -0.00029890	     -0.20831698	     -0.06019892	      0.88280827	     -0.00015433	     -0.21659664	      0.00000000	     -0.00000000	      2.72795344
      0.17651364	     -0.06595962	     -0.00029938	     -0.20803858	     -0.06018170	      0.88280767	     -0.00015460	     -0.21658105	      0.00000000	     -0.00000000	      3.04694380
      0.17841607	     -0.06550386	     -0.00030131	     -0.20758483	     -0.06015981	      0.88280693	     -0.00015496	     -0.21654792	      0.00000000	     -0.00000000	      3.74457498
      0.17984087	     -0.06509328	     -0.00030220	     -0.20717565	     -0.06014318	      0.88280640	     -0.00015524	     -0.21651257	      0.00000000	     -0.00000000	      3.86294841
      0.18126568	     -0.06465196	     -0.00030426	     -0.20673559	     -0.06012637	      0.88280592	     -0.00015552	     -0.21646824	      0.00000000	     -0.00000000	      4.42464175
      0.18303640	     -0.06406817	     -0.00030642	     -0.20615316	     -0.06010526	      0.88280546	     -0.00015589	     -0.21640179	      0.00000000	     -0.00000000	      4.73327723
      0.18457261	     -0.06355677	     -0.00031090	     -0.20564270	     -0.06008678	      0.88280520	     -0.00015622	     -0.21633518	      0.00000000	     -0.00000000	      5.57332854
      0.18610883	     -0.06303810	     -0.00031416	     -0.20512481	     -0.06006817	      0.88280511	     -0.00015656	     -0.21626178	      0.00000000	      0.00000000	      5.65342548
      0.18764504	     -0.06253728	     -0.00031797	     -0.20462460	     -0.06004945	      0.88280523	     -0.00015691	     -0.21618287	      0.00000000	      0.00000000	      6.58222581
      0.18918125	     -0.06204079	     -0.00032046	     -0.20412859	     -0.06003066	      0.88280558	     -0.00015727	     -0.21609981	      0.00000000	      0.00000000	      6.35924134
      0.19051022	     -0.06163392	     -0.00032388	     -0.20372200	     -0.06001435	      0.88280607	     -0.00015759	     -0.21602528	      0.00000000	      0.00000000	      7.08128024
      0.19183919	     -0.06123417	     -0.00032622	     -0.20332248	     -0.05999800	      0.88280676	     -0.00015791	     -0.21594891	      0.00000000	      0.00000000	      6.99405709
      0.19346060	     -0.06076953	     -0.00032947	     -0.20285799	     -0.05997803	      0.88280787	     -0.00015831	     -0.21585377	      0.00000000	      0.00000001	      7.34842851
      0.19508201	     -0.06031855	     -0.00033160	     -0.20240712	     -0.05995803	      0.88280926	     -0.00015872	     -0.21575717	      0.00000000	      0.00000001	      6.95854385
      0.19631979	     -0.05999425	     -0.00033485	     -0.20208281	     -0.05994276	      0.88281052	     -0.00015904	     -0.21568281	      0.00000000	      0.00000001	      7.37304766
      0.19755757	     -0.05967709	     -0.00033679	     -0.20176565	     -0.05992748	      0.88281194	     -0.00015936	     -0.21560837	      0.00000000	      0.00000001	      7.28445095
      0.19926183	     -0.05926836	     -0.00033931	     -0.20135689	     -0.05990644	      0.88281415	     -0.00015982	     -0.21550622	      0.00000000	      0.00000001	      7.54491348
      0.20074772	     -0.05892745	     -0.00034070	     -0.20101595	     -0.05988811	      0.88281630	     -0.00016022	     -0.21541787	      0.00000000	      0.00000001	      7.59520442
      0.20223360	     -0.05860949	     -0.00034334	     -0.20069793	     -0.05986977	      0.88281863	     -0.00016063	     -0.21533029	      0.00000000	      0.00000001	      8.19740103
      0.20352300	     -0.05833784	     -0.00034457	     -0.20042626	     -0.05985386	      0.88282079	     -0.00016098	     -0.21525508	      0.00000000	      0.00000001	      8.49370320
      0.20481241	     -0.05808236	     -0.00034652	     -0.20017077	     -0.05983795	      0.88282306	     -0.00016135	     -0.21518062	      0.00000000	      0.00000001	      9.14198225
      0.20610181	     -0.05783277	     -0.00034803	     -0.19992119	     -0.05982203	      0.88282543	     -0.00016171	     -0.21510700	      0.00000000	      0.00000001	      9.80811306
      0.20783309	     -0.05751516	     -0.00035025	     -0.19960360	     -0.05980065	      0.88282874	     -0.00016221	     -0.21500945	      0.00000000	      0.00000001	     10.90643689
      0.20912403	     -0.05728280	     -0.00035097	     -0.19937131	     -0.05978469	      0.88283128	     -0.00016259	     -0.21493772	      0.00000000	      0.00000001	     11.79540866
      0.21041497	     -0.05706165	     -0.00035229	     -0.19915023	     -0.05976872	      0.88283387	     -0.00016297	     -0.21486678	      0.00000000	      0.00000001	     12.70026575
      0.21196623	     -0.05679955	     -0.00035392	     -0.19888823	     -0.05974951	      0.88283703	     -0.00016343	     -0.21478265	      0.00000000	      0.00000001	     13.86904644
      0.21332057	     -0.05657976	     -0.00035578	     -0.19866852	     -0.05973272	      0.88283982	     -0.00016384	     -0.21471013	      0.00000000	      0.00000001	     14.77464764
      0.21467492	     -0.05635944	     -0.00035662	     -0.19844832	     -0.05971591	      0.88284261	     -0.00016425	     -0.21463850	      0.00000000	      0.00000001	     15.78096939
      0.21602926	     -0.05614749	     -0.00035757	     -0.19823650	     -0.05969908	      0.88284540	     -0.00016467	     -0.21456762	      0.00000000	      0.00000001	     16.58179587
      0.21738361	     -0.05593244	     -0.00035846	     -0.19802158	     -0.05968223	      0.88284818	     -0.00016508	     -0.21449744	      0.00000000	      0.00000001	     17.50775268
      0.21873795	     -0.05572348	     -0.00036001	     -0.19781272	     -0.05966536	      0.88285093	     -0.00016551	     -0.21442780	      0.00000000	      0.00000001	     18.17763755
      0.22009230	     -0.05551092	     -0.00036083	     -0.19760028	     -0.05964846	      0.88285364	     -0.00016593	     -0.21435870	      0.00000000	      0.00000001	     18.97511108
      0.22144664	     -0.05530468	     -0.00036208	     -0.19739412	     -0.05963155	      0.88285632	     -0.00016636	     -0.21429003	      0.00000000	      0.00000001	     19.50165780
      0.22280098	     -0.05509469	     -0.00036320	     -0.19718420	     -0.05961462	      0.88285894	     -0.00016679	     -0.21422178	      0.00000000	      0.00000001	     20.17881907
      0.22415533	     -0.05488833	     -0.00036494	     -0.19697789	     -0.05959768	      0.88286151	     -0.00016722	     -0.21415385	      0.00000000	      0.00000001	     20.57048146
      0.22550967	     -0.05467693	     -0.00036562	     -0.19676652	     -0.05958072	      0.88286402	     -0.00016766	     -0.21408631	      0.00000000	      0.00000001	     21.11341674
      0.22686402	     -0.05447374	     -0.00036634	     -0.19656334	     -0.05956376	      0.88286646	     -0.00016809	     -0.21401913	      0.00000000	      0.00000001	     21.37658201
      0.22821836	     -0.05426528	     -0.00036675	     -0.19635487	     -0.05954679	      0.88286883	     -0.00016853	     -0.21395236	      0.00000000	      0.00000001	     21.88397331
      0.22957271	     -0.05406284	     -0.00036758	     -0.19615237	     -0.05952983	      0.88287114	     -0.00016897	     -0.21388594	      0.00000000	      0.00000001	     22.05751802
      0.23077071	     -0.05388103	     -0.00036852	     -0.19597047	     -0.05951483	      0.88287312	     -0.00016936	     -0.21382760	      0.00000000	      0.00000001	     22.40482045
      0.23196871	     -0.05370614	     -0.00036937	     -0.19579546	     -0.05949983	      0.88287503	     -0.00016976	     -0.21376964	      0.00000000	      0.00000001	     22.59245494
      0.23341432	     -0.05349486	     -0.00037035	     -0.19558401	     -0.05948176	      0.88287727	     -0.00017023	     -0.21370020	      0.00000000	      0.00000001	     22.96629712
      0.23485993	     -0.05328897	     -0.00037105	     -0.19537791	     -0.05946371	      0.88287943	     -0.00017071	     -0.21363119	      0.00000000	      0.00000001	     23.16869887
      0.23602742	     -0.05311954	     -0.00037202	     -0.19520828	     -0.05944915	      0.88288111	     -0.00017109	     -0.21357578	      0.00000000	      0.00000001	     23.49923715
      0.23719492	     -0.05295541	     -0.00037278	     -0.19504392	     -0.05943461	      0.88288274	     -0.00017148	     -0.21352059	      0.00000000	      0.00000001	     23.67550001
      0.23867154	     -0.05274981	     -0.00037424	     -0.19483796	     -0.05941626	      0.88288472	     -0.00017197	     -0.21345118	      0.00000000	      0.00000001	     24.00144874
      0.24014817	     -0.05255346	     -0.00037490	     -0.19464124	     -0.05939796	      0.88288662	     -0.00017245	     -0.21338225	      0.00000000	      0.00000001	     24.17402176
      0.24123919	     -0.05240592	     -0.00037632	     -0.19449337	     -0.05938447	      0.88288797	     -0.00017281	     -0.21333174	      0.00000000	      0.00000001	     24.42973395
      0.24233022	     -0.05226558	     -0.00037735	     -0.19435269	     -0.05937102	      0.88288928	     -0.00017317	     -0.21328164	      0.00000000	      0.00000001	     24.57651548
      0.24389404	     -0.05206621	     -0.00037939	     -0.19415277	     -0.05935179	      0.88289110	     -0.00017369	     -0.21321058	      0.00000000	      0.00000001	     24.90601548
      0.24520963	     -0.05190234	     -0.00038038	     -0.19398844	     -0.05933568	      0.88289257	     -0.00017413	     -0.21315140	      0.00000000	      0.00000001	     25.09449585
      0.24652522	     -0.05173898	     -0.00038189	     -0.19382455	     -0.05931963	      0.88289399	     -0.00017456	     -0.21309276	      0.00000000	      0.00000001	     25.42498858
      0.24784081	     -0.05158169	     -0.00038238	     -0.19366674	     -0.05930364	      0.88289536	     -0.00017499	     -0.21303463	      0.00000000	      0.00000001	     25.57876071
      0.24915640	     -0.05142295	     -0.00038435	     -0.19350741	     -0.05928772	      0.88289669	     -0.00017542	     -0.21297703	      0.00000000	      0.00000001	     25.97746664
      0.25029786	     -0.05129104	     -0.00038473	     -0.19337499	     -0.05927397	      0.88289782	     -0.00017580	     -0.21292742	      0.00000000	      0.00000001	     26.07296331
      0.25143931	     -0.05116002	     -0.00038608	     -0.19324343	     -0.05926028	      0.88289891	     -0.00017617	     -0.21287821	      0.00000000	      0.00000001	     26.34276891
      0.25283414	     -0.05100779	     -0.00038693	     -0.19309051	     -0.05924363	      0.88290022	     -0.00017662	     -0.21281863	      0.00000000	      0.00000001	     26.53149236
      0.25422898	     -0.05086316	     -0.00038891	     -0.19294514	     -0.05922707	      0.88290149	     -0.00017707	     -0.21275983	      0.00000000	      0.00000001	     26.87711373
      0.25534350	     -0.05076001	     -0.00038912	     -0.19284141	     -0.05921391	      0.88290249	     -0.00017743	     -0.21271354	      0.00000000	      0.00000001	     26.89054856
      0.25645803	     -0.05066449	     -0.00039010	     -0.19274526	     -0.05920081	      0.88290347	     -0.00017778	     -0.21266803	      0.00000000	      0.00000001	     27.07160777
      0.25788209	     -0.05055752	     -0.00038879	     -0.19263754	     -0.05918418	      0.88290469	     -0.00017824	     -0.21261119	      0.00000000	      0.00000001	     27.15095480
      0.25930614	     -0.05045880	     -0.00038977	     -0.19253799	     -0.05916766	      0.88290588	     -0.00017869	     -0.21255608	      0.00000000	      0.00000001	     27.42676824
      0.26036843	     -0.05040103	     -0.00038946	     -0.19247962	     -0.05915541	      0.88290675	     -0.00017902	     -0.21251628	      0.00000000	      0.00000001	     27.31288137
      0.26143072	     -0.05035144	     -0.00039042	     -0.19242938	     -0.05914322	      0.88290760	     -0.00017935	     -0.21247772	      0.00000000	      0.00000001	     27.41665912
      0.26292564	     -0.05029801	     -0.00039093	     -0.19237504	     -0.05912619	      0.88290876	     -0.00017981	     -0.21242561	      0.00000000	      0.00000001	     27.42181735
      0.26426889	     -0.05026426	     -0.00039234	     -0.19234046	     -0.05911099	      0.88290977	     -0.00018022	     -0.21238097	      0.00000000	      0.00000001	     27.55651143
      0.26561213	     -0.05024685	     -0.00039170	     -0.19232226	     -0.05909590	      0.88291075	     -0.00018063	     -0.21233841	      0.00000000	      0.00000000	     27.35468244
      0.26668324	     -0.05024183	     -0.00039313	     -0.19231656	     -0.05908395	      0.88291149	     -0.00018095	     -0.21230601	      0.00000000	      0.00000000	     27.45555556
      0.26775436	     -0.05024739	     -0.00039304	     -0.19232147	     -0.05907206	      0.88291220	     -0.00018127	     -0.21227498	      0.00000000	      0.00000000	     27.31518665
      0.26920757	     -0.05026910	     -0.00039379	     -0.19234230	     -0.05905604	      0.88291311	     -0.00018169	     -0.21223510	      0.00000000	      0.00000000	     27.23185872
      0.27066078	     -0.05030845	     -0.00039292	     -0.19238080	     -0.05904014	      0.88291395	     -0.00018212	     -0.21219782	      0.00000000	      0.00000000	     26.87796512
      0.27171792	     -0.05034599	     -0.00039408	     -0.19241770	     -0.05902865	      0.88291451	     -0.00018242	     -0.21217234	      0.00000000	      0.00000000	     26.85494740
      0.27277507	     -0.05039228	     -0.00039365	     -0.19246338	     -0.05901723	      0.88291503	     -0.00018272	     -0.21214824	      0.00000000	      0.00000000	     26.60016202
      0.27428462	     -0.05046961	     -0.00039358	     -0.19253984	     -0.05900102	      0.88291569	     -0.00018314	     -0.21211618	      0.00000000	      0.00000000	     26.34981441
      0.27557666	     -0.05054528	     -0.00039233	     -0.19261481	     -0.05898725	      0.88291616	     -0.00018350	     -0.21209084	      0.00000000	      0.00000000	     25.95789442
      0.27686871	     -0.05062691	     -0.00039251	     -0.19269573	     -0.05897358	      0.88291656	     -0.00018385	     -0.21206734	      0.00000000	      0.00000000	     25.78702623
      0.27816075	     -0.05071502	     -0.00039063	     -0.19278318	     -0.05895999	      0.88291687	     -0.00018420	     -0.21204555	      0.00000000	      0.00000000	     25.29780660
      0.27945279	     -0.05080729	     -0.00039148	     -0.19287475	     -0.05894648	      0.88291709	     -0.00018454	     -0.21202537	      0.00000000	      0.00000000	     25.17551440
      0.28057947	     -0.05089196	     -0.00038979	     -0.19295887	     -0.05893478	      0.88291721	     -0.00018483	     -0.21200898	      0.00000000	      0.00000000	     24.68656261
      0.28170614	     -0.05097863	     -0.00038983	     -0.19304496	     -0.05892314	      0.88291726	     -0.00018512	     -0.21199364	      0.00000000	      0.00000000	     24.46061320
      0.28309416	     -0.05108902	     -0.00038853	     -0.19315469	     -0.05890889	      0.88291722	     -0.00018546	     -0.21197610	      0.00000000	     -0.00000000	     23.99044389
      0.28448218	     -0.05120187	     -0.00038885	     -0.19326686	     -0.05889473	      0.88291708	     -0.00018580	     -0.21195995	      0.00000000	     -0.00000000	     23.76341320
      0.28562816	     -0.05129745	     -0.00038701	     -0.19336193	     -0.05888310	      0.88291688	     -0.00018608	     -0.21194759	      0.00000000	     -0.00000000	     23.27477044
      0.28677415	     -0.05139332	     -0.00038617	     -0.19345729	     -0.05887154	      0.88291661	     -0.00018634	     -0.21193606	      0.00000000	     -0.00000000	     23.03388250
      0.28817521	     -0.05151358	     -0.00038466	     -0.19357696	     -0.05885749	      0.88291620	     -0.00018666	     -0.21192304	      0.00000000	     -0.00000000	     22.55674020
      0.28957627	     -0.05163503	     -0.00038497	     -0.19369779	     -0.05884352	      0.88291568	     -0.00018697	     -0.21191114	      0.00000000	     -0.00000000	     22.34104317
      0.29070130	     -0.05173392	     -0.00038310	     -0.19379624	     -0.05883236	      0.88291520	     -0.00018721	     -0.21190233	      0.00000000	     -0.00000000	     21.86930763
      0.29182633	     -0.05183285	     -0.00038288	     -0.19389471	     -0.05882126	      0.88291466	     -0.00018744	     -0.21189411	      0.00000000	     -0.00000000	     21.64358578
      0.29326903	     -0.05196048	     -0.00038137	     -0.19402179	     -0.05880709	      0.88291389	     -0.00018773	     -0.21188440	      0.00000000	     -0.00000000	     21.19981305
      0.29471174	     -0.05208790	     -0.00038165	     -0.19414865	     -0.05879301	      0.88291304	     -0.00018800	     -0.21187550	      0.00000000	     -0.00000000	     21.01601081
      0.29581191	     -0.05218552	     -0.00037973	     -0.19424590	     -0.05878233	      0.88291233	     -0.00018820	     -0.21186922	      0.00000000	     -0.00000000	     20.57588876
      0.29691208	     -0.05228259	     -0.00037946	     -0.19434259	     -0.05877169	      0.88291159	     -0.00018840	     -0.21186334	      0.00000000	     -0.00000000	     20.36929107
      0.29841293	     -0.05241473	     -0.00037801	     -0.19447423	     -0.05875725	      0.88291052	     -0.00018865	     -0.21185588	      0.00000000	     -0.00000001	     19.95852696
      0.29991378	     -0.05254561	     -0.00037835	     -0.19460460	     -0.05874288	      0.88290939	     -0.00018888	     -0.21184900	      0.00000000	     -0.00000001	     19.80480398
      0.30097879	     -0.05263817	     -0.00037638	     -0.19469687	     -0.05873274	      0.88290856	     -0.00018904	     -0.21184442	      0.00000000	     -0.00000001	     19.39384807
      0.30204380	     -0.05272971	     -0.00037591	     -0.19478809	     -0.05872263	      0.88290770	     -0.00018919	     -0.21184007	      0.00000000	     -0.00000001	     19.20736532
      0.30363256	     -0.05286478	     -0.00037422	     -0.19492273	     -0.05870761	      0.88290638	     -0.00018939	     -0.21183392	      0.00000000	     -0.00000001	     18.82563343
      0.30496930	     -0.05297637	     -0.00037380	     -0.19503395	     -0.05869504	      0.88290525	     -0.00018955	     -0.21182901	      0.00000000	     -0.00000001	     18.64513964
      0.30630604	     -0.05308592	     -0.00037170	     -0.19514320	     -0.05868251	      0.88290410	     -0.00018970	     -0.21182429	      0.00000000	     -0.00000001	     18.26567690
      0.30764278	     -0.05319258	     -0.00037184	     -0.19524950	     -0.05867004	      0.88290294	     -0.00018984	     -0.21181972	      0.00000000	     -0.00000001	     18.16872863
      0.30884444	     -0.05328689	     -0.00036967	     -0.19534358	     -0.05865887	      0.88290189	     -0.00018994	     -0.21181570	      0.00000000	     -0.00000001	     17.78848518
      0.31004610	     -0.05337871	     -0.00036936	     -0.19543513	     -0.05864774	      0.88290083	     -0.00019004	     -0.21181176	      0.00000000	     -0.00000001	     17.66458172
      0.31124776	     -0.05346818	     -0.00036774	     -0.19552437	     -0.05863664	      0.88289978	     -0.00019013	     -0.21180785	      0.00000000	     -0.00000001	     17.38372975
      0.31278101	     -0.05357824	     -0.00036695	     -0.19563411	     -0.05862253	      0.88289845	     -0.00019022	     -0.21180286	      0.00000000	     -0.00000001	     17.22804389
      0.31401167	     -0.05366337	     -0.00036463	     -0.19571905	     -0.05861125	      0.88289739	     -0.00019028	     -0.21179884	      0.00000000	     -0.00000001	     16.87647092
      0.31524234	     -0.05374518	     -0.00036398	     -0.19580063	     -0.05860000	      0.88289635	     -0.00019033	     -0.21179478	      0.00000000	     -0.00000001	     16.78150114
      0.31647300	     -0.05382386	     -0.00036198	     -0.19587912	     -0.05858878	      0.88289533	     -0.00019036	     -0.21179066	      0.00000000	     -0.00000001	     16.50105460
      0.31798383	     -0.05391568	     -0.00036098	     -0.19597069	     -0.05857506	      0.88289410	     -0.00019039	     -0.21178551	      0.00000000	     -0.00000001	     16.40952158
      0.31920042	     -0.05398597	     -0.00035839	     -0.19604083	     -0.05856404	      0.88289315	     -0.00019040	     -0.21178128	      0.00000000	     -0.00000001	     16.05487340
      0.32041700	     -0.05405263	     -0.00035751	     -0.19610731	     -0.05855305	      0.88289222	     -0.00019039	     -0.21177696	      0.00000000	     -0.00000001	     15.99456393
      0.32163359	     -0.05411589	     -0.00035543	     -0.19617040	     -0.05854210	      0.88289132	     -0.00019037	     -0.21177256	      0.00000000	     -0.00000000	     15.74141409
      0.32320171	     -0.05419214	     -0.00035414	     -0.19624643	     -0.05852802	      0.88289021	     -0.00019033	     -0.21176675	      0.00000000	     -0.00000000	     15.67927905
      0.32441614	     -0.05424731	     -0.00035149	     -0.19630147	     -0.05851715	      0.88288940	     -0.00019028	     -0.21176215	      0.00000000	     -0.00000000	     15.32950743
      0.32563057	     -0.05429890	     -0.00035052	     -0.19635289	     -0.05850631	      0.88288862	     -0.00019022	     -0.21175747	      0.00000000	     -0.00000000	     15.29696666
      0.32684499	     -0.05434714	     -0.00034846	     -0.19640099	     -0.05849550	      0.88288789	     -0.00019015	     -0.21175270	      0.00000000	     -0.00000000	     15.06155984
      0.32844971	     -0.05440566	     -0.00034713	     -0.19645928	     -0.05848125	      0.88288699	     -0.00019003	     -0.21174627	      0.00000000	     -0.00000000	     15.02820061
      0.32965549	     -0.05444584	     -0.00034454	     -0.19649934	     -0.05847058	      0.88288636	     -0.00018993	     -0.21174136	      0.00000000	     -0.00000000	     14.67957706
      0.33086128	     -0.05448278	     -0.00034359	     -0.19653611	     -0.05845994	      0.88288579	     -0.00018982	     -0.21173638	      0.00000000	     -0.00000000	     14.65916123
      0.33232562	     -0.05452389	     -0.00034104	     -0.19657706	     -0.05844706	      0.88288515	     -0.00018966	     -0.21173025	      0.00000000	     -0.00000000	     14.34558138
      0.33363770	     -0.05455755	     -0.00034051	     -0.19661052	     -0.05843555	      0.88288465	     -0.00018950	     -0.21172470	      0.00000000	     -0.00000000	     14.40090401
      0.33494979	     -0.05458893	     -0.00033796	     -0.19664176	     -0.05842408	      0.88288420	     -0.00018933	     -0.21171913	      0.00000000	     -0.00000000	     14.03673842
      0.33626187	     -0.05461839	     -0.00033768	     -0.19667103	     -0.05841264	      0.88288381	     -0.00018915	     -0.21171357	      0.00000000	     -0.00000000	     14.11903912
      0.33757395	     -0.05464687	     -0.00033517	     -0.19669935	     -0.05840123	      0.88288349	     -0.00018895	     -0.21170806	      0.00000000	     -0.00000000	     13.73877795
      0.33888603	     -0.05467560	     -0.00033524	     -0.19672787	     -0.05838986	      0.88288323	     -0.00018873	     -0.21170268	      0.00000000	     -0.00000000	     13.84665672
      0.34019811	     -0.05470610	     -0.00033296	     -0.19675822	     -0.05837852	      0.88288302	     -0.00018850	     -0.21169752	      0.00000000	     -0.00000000	     13.45286598
      0.34151019	     -0.05473842	     -0.00033346	     -0.19679032	     -0.05836722	      0.88288288	     -0.00018826	     -0.21169268	      0.00000000	     -0.00000000	     13.58749812
      0.34282227	     -0.05477277	     -0.00033119	     -0.19682451	     -0.05835595	      0.88288280	     -0.00018800	     -0.21168826	      0.00000000	     -0.00000000	     13.18380497
      0.34413435	     -0.05480903	     -0.00033171	     -0.19686055	     -0.05834471	      0.88288277	     -0.00018772	     -0.21168432	      0.00000000	     -0.00000000	     13.34477631
      0.34544643	     -0.05484676	     -0.00032914	     -0.19689813	     -0.05833351	      0.88288279	     -0.00018743	     -0.21168091	      0.00000000	      0.00000000	     12.93320452
      0.34675852	     -0.05488537	     -0.00032947	     -0.19693654	     -0.05832234	      0.88288286	     -0.00018712	     -0.21167805	      0.00000000	      0.00000000	     13.11776615
      0.34807060	     -0.05492394	     -0.00032636	     -0.19697499	     -0.05831121	      0.88288299	     -0.00018680	     -0.21167574	      0.00000000	      0.00000000	     12.69656338
      0.34938268	     -0.05496165	     -0.00032618	     -0.19701252	     -0.05830011	      0.88288315	     -0.00018647	     -0.21167395	      0.00000000	      0.00000000	     12.89815951
      0.35069476	     -0.05499809	     -0.00032252	     -0.19704887	     -0.05828904	      0.88288335	     -0.00018611	     -0.21167264	      0.00000000	      0.00000000	     12.47175862
      0.35200684	     -0.05503289	     -0.00032214	     -0.19708350	     -0.05827800	      0.88288359	     -0.00018574	     -0.21167176	      0.00000000	      0.00000000	     12.68143923
      0.35331892	     -0.05506644	     -0.00031835	     -0.19711698	     -0.05826699	      0.88288385	     -0.00018536	     -0.21167127	      0.00000000	      0.00000000	     12.25423844
      0.35463100	     -0.05509864	     -0.00031800	     -0.19714903	     -0.05825602	      0.88288414	     -0.00018497	     -0.21167114	      0.00000000	      0.00000000	     12.45784173
      0.35594308	     -0.05512886	     -0.00031420	     -0.19717919	     -0.05824507	      0.88288446	     -0.00018455	     -0.21167133	      0.00000000	      0.00000000	     12.04302711
      0.35725517	     -0.05515611	     -0.00031380	     -0.19720632	     -0.05823415	      0.88288479	     -0.00018413	     -0.21167179	      0.00000000	      0.00000000	     12.23652709
      0.35856725	     -0.05518005	     -0.00030993	     -0.19723021	     -0.05822326	      0.88288513	     -0.00018369	     -0.21167245	      0.00000000	      0.00000000	     11.84752125
      0.35987933	     -0.05519968	     -0.00030968	     -0.19724971	     -0.05821239	      0.88288549	     -0.00018324	     -0.21167323	      0.00000000	      0.00000000	     12.02534280
      0.36119141	     -0.05521718	     -0.00030613	     -0.19726718	     -0.05820156	      0.88288586	     -0.00018277	     -0.21167411	      0.00000000	      0.00000000	     11.67026052
      0.36250349	     -0.05523255	     -0.00030610	     -0.19728243	     -0.05819075	      0.88288623	     -0.00018229	     -0.21167506	      0.00000000	      0.00000000	     11.83272333
      0.36381557	     -0.05524523	     -0.00030289	     -0.19729507	     -0.05817996	      0.88288660	     -0.00018180	     -0.21167604	      0.00000000	      0.00000000	     11.52894769
      0.36512765	     -0.05525460	     -0.00030304	     -0.19730432	     -0.05816920	      0.88288698	     -0.00018129	     -0.21167701	      0.00000000	      0.00000000	     11.68264417
      0.36643973	     -0.05526030	     -0.00029994	     -0.19730999	     -0.05815847	      0.88288735	     -0.00018078	     -0.21167790	      0.00000000	      0.00000000	     11.43287572
      0.36775181	     -0.05526256	     -0.00030007	     -0.19731214	     -0.05814777	      0.88288772	     -0.00018025	     -0.21167865	      0.00000000	      0.00000000	     11.57816752
      0.36906390	     -0.05526164	     -0.00029729	     -0.19731118	     -0.05813708	      0.88288809	     -0.00017971	     -0.21167922	      0.00000000	      0.00000000	     11.37665737
      0.37037598	     -0.05525741	     -0.00029768	     -0.19730684	     -0.05812643	      0.88288846	     -0.00017916	     -0.21167958	      0.00000000	      0.00000000	     11.51728652
      0.37168806	     -0.05524955	     -0.00029518	     -0.19729894	     -0.05811580	      0.88288882	     -0.00017859	     -0.21167968	      0.00000000	      0.00000000	     11.35933241
      0.37300014	     -0.05523875	     -0.00029576	     -0.19728803	     -0.05810520	      0.88288918	     -0.00017802	     -0.21167951	      0.00000000	      0.00000000	     11.49456247
      0.37431222	     -0.05522582	     -0.00029365	     -0.19727505	     -0.05809462	      0.88288953	     -0.00017744	     -0.21167906	      0.00000000	      0.00000000	     11.36967735
      0.37562430	     -0.05521147	     -0.00029453	     -0.19726057	     -0.05808407	      0.88288988	     -0.00017684	     -0.21167835	      0.00000000	      0.00000000	     11.49844259
      0.37693638	     -0.05519504	     -0.00029275	     -0.19724408	     -0.05807355	      0.88289023	     -0.00017624	     -0.21167741	      0.00000000	      0.00000000	     11.40091978
      0.37824846	     -0.05517613	     -0.00029381	     -0.19722504	     -0.05806306	      0.88289057	     -0.00017563	     -0.21167623	      0.00000000	      0.00000000	     11.53267755
      0.37956055	     -0.05515464	     -0.00029220	     -0.19720347	     -0.05805260	      0.88289092	     -0.00017501	     -0.21167479	      0.00000000	      0.00000000	     11.45509543
      0.38087263	     -0.05513148	     -0.00029355	     -0.19718017	     -0.05804217	      0.88289126	     -0.00017438	     -0.21167311	      0.00000000	      0.00000000	     11.59048858
      0.38218471	     -0.05510684	     -0.00029263	     -0.19715543	     -0.05803176	      0.88289160	     -0.00017374	     -0.21167120	      0.00000000	      0.00000000	     11.53461162
      0.38349679	     -0.05507914	     -0.00029502	     -0.19712756	     -0.05802139	      0.88289194	     -0.00017310	     -0.21166907	      0.00000000	      0.00000000	     11.69196129
      0.38480887	     -0.05504640	     -0.00029507	     -0.19709469	     -0.05801105	      0.88289228	     -0.00017245	     -0.21166666	      0.00000000	      0.00000000	     11.66355310
      0.38612095	     -0.05500716	     -0.00029787	     -0.19705525	     -0.05800075	      0.88289263	     -0.00017179	     -0.21166387	      0.00000000	      0.00000000	     11.83007961
      0.38743303	     -0.05496040	     -0.00029782	     -0.19700837	     -0.05799048	      0.88289299	     -0.00017113	     -0.21166058	      0.00000000	      0.00000000	     11.81313683
      0.38874511	     -0.05490663	     -0.00030030	     -0.19695440	     -0.05798024	      0.88289335	     -0.00017046	     -0.21165670	      0.00000000	      0.00000000	     11.98592937
      0.39005719	     -0.05484799	     -0.00029998	     -0.19689562	     -0.05797005	      0.88289372	     -0.00016978	     -0.21165219	      0.00000000	      0.00000000	     11.97096699
      0.39136928	     -0.05478702	     -0.00030288	     -0.19683442	     -0.05795989	      0.88289411	     -0.00016911	     -0.21164710	      0.00000000	      0.00000000	     12.15233292
      0.39268136	     -0.05472374	     -0.00030329	     -0.19677095	     -0.05794978	      0.88289452	     -0.00016842	     -0.21164151	      0.00000000	      0.00000000	     12.15234561
      0.39399344	     -0.05465650	     -0.00030693	     -0.19670343	     -0.05793971	      0.88289495	     -0.00016774	     -0.21163545	      0.00000000	      0.00000000	     12.35540973
      0.39530552	     -0.05458480	     -0.00030713	     -0.19663152	     -0.05792968	      0.88289540	     -0.00016705	     -0.21162890	      0.00000000	      0.00000000	     12.36217973
      0.39661760	     -0.05450978	     -0.00031059	     -0.19655621	     -0.05791971	      0.88289589	     -0.00016636	     -0.21162186	      0.00000000	      0.00000000	     12.57361130
      0.39778343	     -0.05444152	     -0.00031070	     -0.19648774	     -0.05791089	      0.88289634	     -0.00016574	     -0.21161521	      0.00000000	      0.00000000	     12.58746241
      0.39894925	     -0.05437080	     -0.00031269	     -0.19641676	     -0.05790211	      0.88289682	     -0.00016513	     -0.21160822	      0.00000000	      0.00000000	     12.72841626
      0.40038302	     -0.05428167	     -0.00031366	     -0.19632733	     -0.05789138	      0.88289745	     -0.00016437	     -0.21159915	      0.00000000	      0.00000000	     12.83851959
      0.40181679	     -0.05419116	     -0.00031650	     -0.19623645	     -0.05788071	      0.88289813	     -0.00016361	     -0.21158961	      0.00000000	      0.00000000	     13.04745200
      0.40298826	     -0.05411556	     -0.00031661	     -0.19616060	     -0.05787205	      0.88289871	     -0.00016299	     -0.21158149	      0.00000000	      0.00000000	     13.11693461
      0.40415972	     -0.05403906	     -0.00031869	     -0.19608378	     -0.05786344	      0.88289933	     -0.00016237	     -0.21157309	      0.00000000	      0.00000000	     13.27589385
      0.40560611	     -0.05394255	     -0.00031980	     -0.19598689	     -0.05785288	      0.88290015	     -0.00016162	     -0.21156233	      0.00000000	      0.00000000	     13.43208994
      0.40705249	     -0.05384459	     -0.00032288	     -0.19588850	     -0.05784239	      0.88290102	     -0.00016086	     -0.21155114	      0.00000000	      0.00000000	     13.66428799
      0.40816484	     -0.05376939	     -0.00032291	     -0.19581301	     -0.05783439	      0.88290173	     -0.00016028	     -0.21154226	      0.00000000	      0.00000000	     13.75662765
      0.40927720	     -0.05369337	     -0.00032421	     -0.19573666	     -0.05782644	      0.88290246	     -0.00015971	     -0.21153317	      0.00000000	      0.00000000	     13.91281570
      0.41079384	     -0.05358966	     -0.00032463	     -0.19563251	     -0.05781568	      0.88290353	     -0.00015893	     -0.21152049	      0.00000000	      0.00000000	     14.11194599
      0.41231048	     -0.05348622	     -0.00032780	     -0.19552855	     -0.05780502	      0.88290465	     -0.00015817	     -0.21150748	      0.00000000	      0.00000001	     14.37012023
      0.41336625	     -0.05341493	     -0.00032796	     -0.19545694	     -0.05779766	      0.88290546	     -0.00015764	     -0.21149824	      0.00000000	      0.00000001	     14.48902465
      0.41442202	     -0.05334389	     -0.00032992	     -0.19538552	     -0.05779035	      0.88290631	     -0.00015712	     -0.21148885	      0.00000000	      0.00000001	     14.65018449
      0.41604243	     -0.05323534	     -0.00033195	     -0.19527641	     -0.05777923	      0.88290766	     -0.00015632	     -0.21147417	      0.00000000	      0.00000001	     14.89934703
      0.41737184	     -0.05314774	     -0.00033469	     -0.19518830	     -0.05777021	      0.88290881	     -0.00015569	     -0.21146188	      0.00000000	      0.00000001	     15.10202102
      0.41870125	     -0.05306097	     -0.00033571	     -0.19510106	     -0.05776126	      0.88291001	     -0.00015506	     -0.21144939	      0.00000000	      0.00000001	     15.32217243
      0.42003066	     -0.05297366	     -0.00033885	     -0.19501323	     -0.05775240	      0.88291124	     -0.00015444	     -0.21143667	      0.00000000	      0.00000001	     15.52698698
      0.42136007	     -0.05288536	     -0.00033899	     -0.19492446	     -0.05774363	      0.88291250	     -0.00015384	     -0.21142367	      0.00000000	      0.00000001	     15.78514827
      0.42247620	     -0.05281082	     -0.00034181	     -0.19484945	     -0.05773634	      0.88291359	     -0.00015334	     -0.21141251	      0.00000000	      0.00000001	     15.92883284
      0.42359234	     -0.05273651	     -0.00034265	     -0.19477471	     -0.05772911	      0.88291470	     -0.00015285	     -0.21140112	      0.00000000	      0.00000001	     16.12087685
      0.42504045	     -0.05264018	     -0.00034508	     -0.19467778	     -0.05771983	      0.88291616	     -0.00015223	     -0.21138602	      0.00000000	      0.00000001	     16.34936878
      0.42648856	     -0.05254363	     -0.00034557	     -0.19458067	     -0.05771065	      0.88291765	     -0.00015163	     -0.21137052	      0.00000000	      0.00000001	     16.63550514
      0.42759639	     -0.05246871	     -0.00034800	     -0.19450527	     -0.05770371	      0.88291881	     -0.00015118	     -0.21135838	      0.00000000	      0.00000001	     16.76991684
      0.42870422	     -0.05239280	     -0.00034859	     -0.19442891	     -0.05769684	      0.88291997	     -0.00015074	     -0.21134597	      0.00000000	      0.00000001	     16.97172048
      0.43018633	     -0.05228995	     -0.00035055	     -0.19432542	     -0.05768774	      0.88292155	     -0.00015017	     -0.21132892	      0.00000000	      0.00000001	     17.20676901
      0.43166843	     -0.05218537	     -0.00035035	     -0.19422024	     -0.05767877	      0.88292314	     -0.00014961	     -0.21131131	      0.00000000	      0.00000001	     17.53682786
      0.43271541	     -0.05211074	     -0.00035258	     -0.19414511	     -0.05767251	      0.88292426	     -0.00014924	     -0.21129853	      0.00000000	      0.00000001	     17.63860703
      0.43376239	     -0.05203585	     -0.00035296	     -0.19406977	     -0.05766630	      0.88292539	     -0.00014887	     -0.21128546	      0.00000000	      0.00000001	     17.82993674
      0.43534603	     -0.05192363	     -0.00035449	     -0.19395682	     -0.05765705	      0.88292710	     -0.00014834	     -0.21126518	     -0.00000000	      0.00000001	     18.07094564
      0.43666129	     -0.05183135	     -0.00035480	     -0.19386395	     -0.05764947	      0.88292852	     -0.00014792	     -0.21124793	     -0.00000000	      0.00000001	     18.32509926
      0.43797655	     -0.05173994	     -0.00035698	     -0.19377189	     -0.05764199	      0.88292993	     -0.00014751	     -0.21123033	     -0.00000000	      0.00000001	     18.48588084
      0.43929181	     -0.05164933	     -0.00035678	     -0.19368067	     -0.05763462	      0.88293134	     -0.00014712	     -0.21121241	     -0.00000000	      0.00000001	     18.76186672
      0.44046518	     -0.05156957	     -0.00035900	     -0.19360030	     -0.05762814	      0.88293259	     -0.00014679	     -0.21119618	     -0.00000000	      0.00000001	     18.86730427
      0.44163856	     -0.05149113	     -0.00035913	     -0.19352129	     -0.05762174	      0.88293383	     -0.00014647	     -0.21117975	     -0.00000000	      0.00000001	     19.07882827
      0.44281193	     -0.05141397	     -0.00036052	     -0.19344351	     -0.05761542	      0.88293506	     -0.00014617	     -0.21116315	     -0.00000000	      0.00000001	     19.21862304
      0.44431388	     -0.05131689	     -0.00036079	     -0.19334568	     -0.05760747	      0.88293662	     -0.00014580	     -0.21114168	     -0.00000000	      0.00000001	     19.48418955
      0.44550044	     -0.05124130	     -0.00036268	     -0.19326944	     -0.05760129	      0.88293784	     -0.00014553	     -0.21112458	     -0.00000000	      0.00000001	     19.58631581
      0.44668701	     -0.05116739	     -0.00036259	     -0.19319492	     -0.05759520	      0.88293904	     -0.00014528	     -0.21110736	     -0.00000000	      0.00000001	     19.77555281
      0.44787357	     -0.05109609	     -0.00036370	     -0.19312296	     -0.05758920	      0.88294022	     -0.00014504	     -0.21109009	     -0.00000000	      0.00000001	     19.88918411
      0.44936708	     -0.05101089	     -0.00036338	     -0.19303697	     -0.05758179	      0.88294169	     -0.00014476	     -0.21106835	     -0.00000000	      0.00000001	     20.10938515
      0.45052942	     -0.05094794	     -0.00036483	     -0.19297335	     -0.05757612	      0.88294281	     -0.00014456	     -0.21105150	     -0.00000000	      0.00000001	     20.17792857
      0.45169176	     -0.05088803	     -0.00036438	     -0.19291281	     -0.05757055	      0.88294391	     -0.00014437	     -0.21103475	     -0.00000000	      0.00000001	     20.33145950
      0.45285411	     -0.05083168	     -0.00036505	     -0.19285581	     -0.05756507	      0.88294499	     -0.00014420	     -0.21101813	     -0.00000000	      0.00000001	     20.42611777
      0.45441447	     -0.05076152	     -0.00036442	     -0.19278478	     -0.05755786	      0.88294641	     -0.00014400	     -0.21099613	     -0.00000000	      0.00000001	     20.61737413
      0.45556501	     -0.05071327	     -0.00036547	     -0.19273585	     -0.05755265	      0.88294742	     -0.00014387	     -0.21098016	     -0.00000000	      0.00000001	     20.66812138
      0.45671555	     -0.05066803	     -0.00036466	     -0.19268998	     -0.05754753	      0.88294841	     -0.00014375	     -0.21096442	     -0.00000000	      0.00000001	     20.78881816
      0.45813002	     -0.05061686	     -0.00036504	     -0.19263798	     -0.05754137	      0.88294959	     -0.00014363	     -0.21094542	     -0.00000000	      0.00000001	     20.87620901
      0.45938266	     -0.05057517	     -0.00036352	     -0.19259560	     -0.05753603	      0.88295059	     -0.00014354	     -0.21092894	     -0.00000000	      0.00000001	     21.01221846
      0.46063531	     -0.05053748	     -0.00036419	     -0.19255716	     -0.05753080	      0.88295156	     -0.00014347	     -0.21091280	     -0.00000000	      0.00000001	     21.06188001
      0.46188796	     -0.05050389	     -0.00036255	     -0.19252289	     -0.05752568	      0.88295249	     -0.00014341	     -0.21089704	     -0.00000000	      0.00000000	     21.18053624
      0.46314061	     -0.05047313	     -0.00036311	     -0.19249137	     -0.05752068	      0.88295338	     -0.00014338	     -0.21088166	     -0.00000000	      0.00000000	     21.22183594
      0.46439326	     -0.05044463	     -0.00036091	     -0.19246220	     -0.05751578	      0.88295423	     -0.00014336	     -0.21086663	     -0.00000000	      0.00000000	     21.33025591
      0.46564590	     -0.05041902	     -0.00036121	     -0.19243585	     -0.05751100	      0.88295504	     -0.00014337	     -0.21085196	     -0.00000000	      0.00000000	     21.36180657
      0.46689855	     -0.05039653	     -0.00035853	     -0.19241268	     -0.05750633	      0.88295580	     -0.00014339	     -0.21083764	     -0.00000000	      0.00000000	     21.45011520
      0.46815120	     -0.05037762	     -0.00035856	     -0.19239303	     -0.05750178	      0.88295652	     -0.00014343	     -0.21082368	     -0.00000000	      0.00000000	     21.46467509
      0.46940385	     -0.05036288	     -0.00035531	     -0.19237763	     -0.05749733	      0.88295719	     -0.00014349	     -0.21081012	     -0.00000000	      0.00000000	     21.52891363
      0.47065650	     -0.05035231	     -0.00035527	     -0.19236633	     -0.05749300	      0.88295781	     -0.00014357	     -0.21079698	     -0.00000000	      0.00000000	     21.53739756
      0.47190914	     -0.05034566	     -0.00035172	     -0.19235903	     -0.05748877	      0.88295838	     -0.00014367	     -0.21078430	     -0.00000000	      0.00000000	     21.58948684
      0.47303313	     -0.05034295	     -0.00035152	     -0.19235567	     -0.05748508	      0.88295886	     -0.00014377	     -0.21077332	     -0.00000000	      0.00000000	     21.58839915
      0.47415712	     -0.05034291	     -0.00034917	     -0.19235503	     -0.05748147	      0.88295929	     -0.00014389	     -0.21076271	     -0.00000000	      0.00000000	     21.61295096
      0.47552217	     -0.05034620	     -0.00034777	     -0.19235756	     -0.05747721	      0.88295975	     -0.00014406	     -0.21075033	     -0.00000000	      0.00000000	     21.63488527
      0.47688722	     -0.05035278	     -0.00034448	     -0.19236344	     -0.05747308	      0.88296015	     -0.00014425	     -0.21073848	     -0.00000000	      0.00000000	     21.66436621
      0.47803495	     -0.05036074	     -0.00034392	     -0.19237075	     -0.05746971	      0.88296044	     -0.00014443	     -0.21072891	     -0.00000000	      0.00000000	     21.66867501
      0.47918269	     -0.05037064	     -0.00034136	     -0.19238006	     -0.05746643	      0.88296068	     -0.00014463	     -0.21071969	     -0.00000000	      0.00000000	     21.67542464
      0.48033042	     -0.05038229	     -0.00033991	     -0.19239109	     -0.05746323	      0.88296088	     -0.00014484	     -0.21071080	     -0.00000000	      0.00000000	     21.68376851
      0.48189346	     -0.05040087	     -0.00033651	     -0.19240889	     -0.05745903	      0.88296108	     -0.00014516	     -0.21069919	     -0.00000000	      0.00000000	     21.69168481
      0.48305963	     -0.05041676	     -0.00033557	     -0.19242415	     -0.05745599	      0.88296116	     -0.00014541	     -0.21069089	     -0.00000000	      0.00000000	     21.69682469
      0.48422581	     -0.05043424	     -0.00033286	     -0.19244106	     -0.05745305	      0.88296121	     -0.00014569	     -0.21068288	     -0.00000000	      0.00000000	     21.68866436
      0.48539199	     -0.05045329	     -0.00033124	     -0.19245952	     -0.05745020	      0.88296120	     -0.00014598	     -0.21067515	     -0.00000000	     -0.00000000	     21.68989295
      0.48694825	     -0.05048104	     -0.00032755	     -0.19248652	     -0.05744653	      0.88296113	     -0.00014640	     -0.21066525	     -0.00000000	     -0.00000000	     21.67836125
      0.48809617	     -0.05050316	     -0.00032649	     -0.19250806	     -0.05744392	      0.88296102	     -0.00014672	     -0.21065824	     -0.00000000	     -0.00000000	     21.68116944
      0.48924409	     -0.05052658	     -0.00032367	     -0.19253095	     -0.05744139	      0.88296087	     -0.00014707	     -0.21065147	     -0.00000000	     -0.00000000	     21.65890496
      0.49066372	     -0.05055732	     -0.00032164	     -0.19256101	     -0.05743838	      0.88296062	     -0.00014752	     -0.21064341	     -0.00000000	     -0.00000000	     21.66120021
      0.49192676	     -0.05058613	     -0.00031803	     -0.19258926	     -0.05743581	      0.88296035	     -0.00014794	     -0.21063652	     -0.00000000	     -0.00000000	     21.62399298
      0.49318980	     -0.05061625	     -0.00031657	     -0.19261878	     -0.05743334	      0.88296002	     -0.00014838	     -0.21062988	     -0.00000000	     -0.00000000	     21.63307460
      0.49445284	     -0.05064753	     -0.00031267	     -0.19264954	     -0.05743096	      0.88295966	     -0.00014885	     -0.21062348	     -0.00000000	     -0.00000000	     21.58427158
      0.49571588	     -0.05068002	     -0.00031107	     -0.19268145	     -0.05742867	      0.88295924	     -0.00014933	     -0.21061730	     -0.00000000	     -0.00000000	     21.60004743
      0.49697892	     -0.05071360	     -0.00030671	     -0.19271453	     -0.05742648	      0.88295878	     -0.00014983	     -0.21061134	     -0.00000000	     -0.00000000	     21.53748115
      0.49824196	     -0.05074828	     -0.00030525	     -0.19274865	     -0.05742438	      0.88295828	     -0.00015036	     -0.21060558	     -0.00000000	     -0.00000000	     21.56127024
      0.49950500	     -0.05078390	     -0.00030064	     -0.19278379	     -0.05742236	      0.88295773	     -0.00015090	     -0.21060002	     -0.00000000	     -0.00000000	     21.48183922
      0.50076804	     -0.05082062	     -0.00029937	     -0.19281997	     -0.05742044	      0.88295715	     -0.00015147	     -0.21059464	     -0.00000000	     -0.00000000	     21.51540779
      0.50203108	     -0.05085831	     -0.00029470	     -0.19285720	     -0.05741861	      0.88295653	     -0.00015205	     -0.21058943	     -0.00000000	     -0.00000000	     21.41826088
      0.50315733	     -0.05089258	     -0.00029351	     -0.19289100	     -0.05741704	      0.88295594	     -0.00015259	     -0.21058492	     -0.00000000	     -0.00000000	     21.43397896
      0.50428358	     -0.05092742	     -0.00029025	     -0.19292544	     -0.05741554	      0.88295533	     -0.00015315	     -0.21058054	     -0.00000000	     -0.00000000	     21.37310795
      0.50566856	     -0.05097124	     -0.00028774	     -0.19296872	     -0.05741379	      0.88295454	     -0.00015385	     -0.21057530	     -0.00000000	     -0.00000000	     21.36428802
      0.50705353	     -0.05101600	     -0.00028343	     -0.19301302	     -0.05741214	      0.88295371	     -0.00015458	     -0.21057024	     -0.00000000	     -0.00000000	     21.27383234
      0.50820845	     -0.05105400	     -0.00028205	     -0.19305057	     -0.05741083	      0.88295299	     -0.00015520	     -0.21056614	     -0.00000000	     -0.00000000	     21.28915990
      0.50936337	     -0.05109249	     -0.00027877	     -0.19308867	     -0.05740959	      0.88295225	     -0.00015584	     -0.21056216	     -0.00000000	     -0.00000000	     21.21214173
      0.51075079	     -0.05113963	     -0.00027642	     -0.19313532	     -0.05740818	      0.88295132	     -0.00015663	     -0.21055750	     -0.00000000	     -0.00000000	     21.20324053
      0.51213820	     -0.05118776	     -0.00027202	     -0.19318302	     -0.05740687	      0.88295037	     -0.00015745	     -0.21055300	     -0.00000000	     -0.00000000	     21.08346524
      0.51325745	     -0.05122739	     -0.00027095	     -0.19322225	     -0.05740587	      0.88294958	     -0.00015812	     -0.21054948	     -0.00000000	     -0.00000000	     21.10018633
      0.51437671	     -0.05126780	     -0.00026847	     -0.19326230	     -0.05740493	      0.88294877	     -0.00015881	     -0.21054607	     -0.00000000	     -0.00000000	     21.01442929
      0.51581590	     -0.05132020	     -0.00026610	     -0.19331424	     -0.05740380	      0.88294770	     -0.00015971	     -0.21054183	     -0.00000000	     -0.00000001	     20.98956524
      0.51725508	     -0.05137433	     -0.00026171	     -0.19336797	     -0.05740275	      0.88294660	     -0.00016064	     -0.21053779	     -0.00000001	     -0.00000001	     20.84184297
      0.51834427	     -0.05141596	     -0.00026072	     -0.19340924	     -0.05740202	      0.88294576	     -0.00016136	     -0.21053488	     -0.00000001	     -0.00000001	     20.86155311
      0.51943345	     -0.05145819	     -0.00025798	     -0.19345118	     -0.05740134	      0.88294490	     -0.00016209	     -0.21053208	     -0.00000001	     -0.00000001	     20.77342915
      0.52093289	     -0.05151702	     -0.00025538	     -0.19350957	     -0.05740047	      0.88294369	     -0.00016312	     -0.21052839	     -0.00000001	     -0.00000001	     20.73375699
      0.52243234	     -0.05157671	     -0.00025088	     -0.19356890	     -0.05739969	      0.88294245	     -0.00016417	     -0.21052489	     -0.00000001	     -0.00000001	     20.56723856
      0.52347969	     -0.05161898	     -0.00025014	     -0.19361086	     -0.05739920	      0.88294158	     -0.00016492	     -0.21052255	     -0.00000001	     -0.00000001	     20.58980285
      0.52452705	     -0.05166182	     -0.00024774	     -0.19365344	     -0.05739874	      0.88294069	     -0.00016568	     -0.21052029	     -0.00000001	     -0.00000001	     20.50114901
      0.52612240	     -0.05172822	     -0.00024515	     -0.19371942	     -0.05739812	      0.88293932	     -0.00016686	     -0.21051703	     -0.00000001	     -0.00000001	     20.43851551
      0.52744957	     -0.05178451	     -0.00024206	     -0.19377542	     -0.05739767	      0.88293815	     -0.00016786	     -0.21051447	     -0.00000001	     -0.00000001	     20.30023233
      0.52877675	     -0.05184156	     -0.00024079	     -0.19383213	     -0.05739728	      0.88293697	     -0.00016888	     -0.21051205	     -0.00000001	     -0.00000001	     20.30190684
      0.53010392	     -0.05189920	     -0.00023728	     -0.19388951	     -0.05739694	      0.88293578	     -0.00016991	     -0.21050977	     -0.00000001	     -0.00000001	     20.11179765
      0.53128678	     -0.05195101	     -0.00023662	     -0.19394102	     -0.05739668	      0.88293469	     -0.00017085	     -0.21050785	     -0.00000001	     -0.00000001	     20.13674712
      0.53246964	     -0.05200314	     -0.00023389	     -0.19399293	     -0.05739647	      0.88293360	     -0.00017180	     -0.21050604	     -0.00000001	     -0.00000001	     19.98993130
      0.53365250	     -0.05205558	     -0.00023246	     -0.19404511	     -0.05739629	      0.88293249	     -0.00017276	     -0.21050431	     -0.00000001	     -0.00000001	     19.95407346
      0.53518846	     -0.05212420	     -0.00022928	     -0.19411346	     -0.05739612	      0.88293103	     -0.00017403	     -0.21050221	     -0.00000001	     -0.00000001	     19.78672768
      0.53639879	     -0.05217857	     -0.00022853	     -0.19416758	     -0.05739602	      0.88292987	     -0.00017504	     -0.21050066	     -0.00000001	     -0.00000001	     19.80078481
      0.53760911	     -0.05223311	     -0.00022606	     -0.19422192	     -0.05739597	      0.88292869	     -0.00017607	     -0.21049921	     -0.00000001	     -0.00000001	     19.64862506
      0.53881944	     -0.05228773	     -0.00022496	     -0.19427632	     -0.05739594	      0.88292750	     -0.00017711	     -0.21049783	     -0.00000001	     -0.00000001	     19.61959229
      0.54033400	     -0.05235531	     -0.00022226	     -0.19434366	     -0.05739596	      0.88292599	     -0.00017842	     -0.21049622	     -0.00000001	     -0.00000001	     19.44256682
      0.54152823	     -0.05240888	     -0.00022206	     -0.19439701	     -0.05739601	      0.88292478	     -0.00017947	     -0.21049504	     -0.00000001	     -0.00000001	     19.46315073
      0.54272246	     -0.05246245	     -0.00022018	     -0.19445042	     -0.05739608	      0.88292356	     -0.00018053	     -0.21049395	     -0.00000001	     -0.00000001	     19.31274829
      0.54391668	     -0.05251594	     -0.00021954	     -0.19450371	     -0.05739618	      0.88292233	     -0.00018160	     -0.21049292	     -0.00000001	     -0.00000001	     19.28023785
      0.54549346	     -0.05258631	     -0.00021742	     -0.19457388	     -0.05739636	      0.88292069	     -0.00018302	     -0.21049167	     -0.00000001	     -0.00000001	     19.10103532
      0.54668450	     -0.05263918	     -0.00021759	     -0.19462657	     -0.05739652	      0.88291943	     -0.00018411	     -0.21049079	     -0.00000001	     -0.00000001	     19.13114862
      0.54787553	     -0.05269178	     -0.00021616	     -0.19467903	     -0.05739670	      0.88291816	     -0.00018520	     -0.21048995	     -0.00000001	     -0.00000001	     18.98635044
      0.54931257	     -0.05275481	     -0.00021609	     -0.19474186	     -0.05739695	      0.88291661	     -0.00018653	     -0.21048900	     -0.00000001	     -0.00000001	     18.98311199
      0.55060376	     -0.05281105	     -0.00021440	     -0.19479797	     -0.05739719	      0.88291520	     -0.00018774	     -0.21048818	     -0.00000001	     -0.00000001	     18.79165907
      0.55189494	     -0.05286695	     -0.00021497	     -0.19485370	     -0.05739745	      0.88291379	     -0.00018896	     -0.21048739	     -0.00000001	     -0.00000001	     18.83435525
      0.55318613	     -0.05292248	     -0.00021341	     -0.19490912	     -0.05739774	      0.88291235	     -0.00019018	     -0.21048663	     -0.00000001	     -0.00000001	     18.63293227
      0.55447732	     -0.05297761	     -0.00021428	     -0.19496409	     -0.05739804	      0.88291091	     -0.00019141	     -0.21048588	     -0.00000001	     -0.00000001	     18.68986188
      0.55576850	     -0.05303227	     -0.00021284	     -0.19501866	     -0.05739835	      0.88290945	     -0.00019264	     -0.21048516	     -0.00000001	     -0.00000001	     18.48076502
      0.55705969	     -0.05308638	     -0.00021402	     -0.19507262	     -0.05739868	      0.88290799	     -0.00019389	     -0.21048445	     -0.00000001	     -0.00000001	     18.55403562
      0.55835088	     -0.05313968	     -0.00021272	     -0.19512585	     -0.05739902	      0.88290651	     -0.00019513	     -0.21048374	     -0.00000001	     -0.00000001	     18.34047463
      0.55964207	     -0.05319187	     -0.00021412	     -0.19517790	     -0.05739937	      0.88290502	     -0.00019639	     -0.21048302	     -0.00000001	     -0.00000001	     18.43056400
      0.56093325	     -0.05324266	     -0.00021288	     -0.19522864	     -0.05739973	      0.88290352	     -0.00019764	     -0.21048227	     -0.00000001	     -0.00000001	     18.21338265
      0.56222444	     -0.05329192	     -0.00021443	     -0.19527778	     -0.05740009	      0.88290201	     -0.00019890	     -0.21048149	     -0.00000001	     -0.00000001	     18.32279490
      0.56351563	     -0.05333941	     -0.00021324	     -0.19532523	     -0.05740046	      0.88290050	     -0.00020015	     -0.21048065	     -0.00000001	     -0.00000001	     18.10165967
      0.56480681	     -0.05338496	     -0.00021487	     -0.19537067	     -0.05740084	      0.88289898	     -0.00020141	     -0.21047976	     -0.00000001	     -0.00000001	     18.23370108
      0.56609800	     -0.05342819	     -0.00021366	     -0.19541388	     -0.05740121	      0.88289745	     -0.00020267	     -0.21047879	     -0.00000001	     -0.00000001	     18.00742181
      0.56738919	     -0.05346902	     -0.00021527	     -0.19545462	     -0.05740159	      0.88289592	     -0.00020392	     -0.21047775	     -0.00000001	     -0.00000001	     18.16450590
      0.56868038	     -0.05350753	     -0.00021405	     -0.19549313	     -0.05740197	      0.88289439	     -0.00020517	     -0.21047664	     -0.00000001	     -0.00000001	     17.93184935
      0.56997156	     -0.05354371	     -0.00021569	     -0.19552923	     -0.05740234	      0.88289285	     -0.00020641	     -0.21047546	     -0.00000001	     -0.00000001	     18.11702047
      0.57126275	     -0.05357748	     -0.00021449	     -0.19556300	     -0.05740272	      0.88289132	     -0.00020764	     -0.21047423	     -0.00000001	     -0.00000001	     17.87834208
      0.57255394	     -0.05360877	     -0.00021614	     -0.19559422	     -0.05740309	      0.88288978	     -0.00020887	     -0.21047294	     -0.00000001	     -0.00000001	     18.09196495
      0.57384512	     -0.05363731	     -0.00021499	     -0.19562277	     -0.05740346	      0.88288825	     -0.00021008	     -0.21047162	     -0.00000001	     -0.00000001	     17.84897446
      0.57513631	     -0.05366312	     -0.00021663	     -0.19564851	     -0.05740383	      0.88288671	     -0.00021129	     -0.21047026	     -0.00000001	     -0.00000001	     18.08802335
      0.57642750	     -0.05368614	     -0.00021554	     -0.19567155	     -0.05740419	      0.88288519	     -0.00021248	     -0.21046888	     -0.00000001	     -0.00000001	     17.83961206
      0.57771869	     -0.05370647	     -0.00021722	     -0.19569181	     -0.05740454	      0.88288367	     -0.00021366	     -0.21046747	     -0.00000001	     -0.00000001	     18.09941963
      0.57900987	     -0.05372404	     -0.00021625	     -0.19570940	     -0.05740489	      0.88288216	     -0.00021482	     -0.21046606	     -0.00000001	     -0.00000001	     17.84563995
      0.58030106	     -0.05373892	     -0.00021800	     -0.19572421	     -0.05740524	      0.88288066	     -0.00021597	     -0.21046465	     -0.00000001	     -0.00000001	     18.11826786
      0.58159225	     -0.05375117	     -0.00021714	     -0.19573648	     -0.05740557	      0.88287917	     -0.00021710	     -0.21046325	     -0.00000001	     -0.00000001	     17.85849705
      0.58288343	     -0.05376108	     -0.00021899	     -0.19574632	     -0.05740591	      0.88287769	     -0.00021821	     -0.21046188	     -0.00000001	     -0.00000001	     18.13695000
      0.58417462	     -0.05376865	     -0.00021831	     -0.19575390	     -0.05740623	      0.88287623	     -0.00021930	     -0.21046054	     -0.00000001	     -0.00000001	     17.87413360
      0.58546581	     -0.05377400	     -0.00022028	     -0.19575917	     -0.05740655	      0.88287478	     -0.00022037	     -0.21045926	     -0.00000001	     -0.00000001	     18.15473965
      0.58675700	     -0.05377704	     -0.00021974	     -0.19576222	     -0.05740686	      0.88287334	     -0.00022142	     -0.21045803	     -0.00000001	     -0.00000001	     17.89221532
      0.58804818	     -0.05377793	     -0.00022177	     -0.19576304	     -0.05740717	      0.88287193	     -0.00022244	     -0.21045687	     -0.00000001	     -0.00000001	     18.17292034
      0.58933937	     -0.05377677	     -0.00022133	     -0.19576187	     -0.05740747	      0.88287053	     -0.00022344	     -0.21045578	     -0.00000001	     -0.00000001	     17.91396555
      0.59063056	     -0.05377366	     -0.00022340	     -0.19575868	     -0.05740776	      0.88286916	     -0.00022442	     -0.21045476	     -0.00000001	     -0.00000001	     18.19187892
      0.59192174	     -0.05376852	     -0.00022302	     -0.19575353	     -0.05740805	      0.88286781	     -0.00022537	     -0.21045383	     -0.00000001	     -0.00000001	     17.93842917
      0.59321293	     -0.05376154	     -0.00022512	     -0.19574647	     -0.05740834	      0.88286648	     -0.00022630	     -0.21045296	     -0.00000001	     -0.00000001	     18.21421709
      0.59450412	     -0.05375282	     -0.00022479	     -0.19573773	     -0.05740861	      0.88286517	     -0.00022719	     -0.21045218	     -0.00000001	     -0.00000001	     17.96765822
      0.59579530	     -0.05374264	     -0.00022694	     -0.19572745	     -0.05740889	      0.88286389	     -0.00022807	     -0.21045147	     -0.00000001	     -0.00000001	     18.23876673
      0.59708649	     -0.05373115	     -0.00022666	     -0.19571594	     -0.05740916	      0.88286263	     -0.00022891	     -0.21045085	     -0.00000001	     -0.00000001	     18.00022765
      0.59837768	     -0.05371855	     -0.00022891	     -0.19570324	     -0.05740942	      0.88286140	     -0.00022972	     -0.21045032	     -0.00000001	     -0.00000001	     18.27082819
      0.59966887	     -0.05370479	     -0.00022870	     -0.19568946	     -0.05740969	      0.88286020	     -0.00023050	     -0.21044988	     -0.00000001	     -0.00000001	     18.04258007
      0.60096005	     -0.05368998	     -0.00023103	     -0.19567453	     -0.05740995	      0.88285902	     -0.00023125	     -0.21044954	     -0.00000001	     -0.00000001	     18.31624268
      0.60225124	     -0.05367408	     -0.00023087	     -0.19565859	     -0.05741021	      0.88285788	     -0.00023197	     -0.21044930	     -0.00000001	     -0.00000001	     18.09926956
      0.60354243	     -0.05365736	     -0.00023332	     -0.19564176	     -0.05741046	      0.88285676	     -0.00023266	     -0.21044916	     -0.00000001	     -0.00000001	     18.37872557
      0.60483361	     -0.05363985	     -0.00023324	     -0.19562421	     -0.05741072	      0.88285567	     -0.00023332	     -0.21044911	     -0.00000001	     -0.00000001	     18.17212267
      0.60612480	     -0.05362199	     -0.00023584	     -0.19560622	     -0.05741098	      0.88285462	     -0.00023394	     -0.21044918	     -0.00000001	     -0.00000001	     18.45924255
      0.60741599	     -0.05360466	     -0.00023588	     -0.19558883	     -0.05741123	      0.88285359	     -0.00023453	     -0.21044937	     -0.00000001	     -0.00000001	     18.25723573
      0.60870718	     -0.05358956	     -0.00023884	     -0.19557359	     -0.05741149	      0.88285259	     -0.00023509	     -0.21044976	     -0.00000001	     -0.00000001	     18.54906005
      0.60999836	     -0.05357800	     -0.00023928	     -0.19556195	     -0.05741175	      0.88285163	     -0.00023561	     -0.21045044	     -0.00000001	     -0.00000001	     18.34349180
      0.61128955	     -0.05357048	     -0.00024274	     -0.19555426	     -0.05741202	      0.88285069	     -0.00023610	     -0.21045152	     -0.00000001	     -0.00000000	     18.64216995
      0.61258074	     -0.05356751	     -0.00024334	     -0.19555120	     -0.05741228	      0.88284979	     -0.00023654	     -0.21045309	     -0.00000001	     -0.00000000	     18.42567146
      0.61387192	     -0.05356941	     -0.00024685	     -0.19555294	     -0.05741255	      0.88284891	     -0.00023696	     -0.21045526	     -0.00000001	     -0.00000000	     18.73153188
      0.61516311	     -0.05357571	     -0.00024700	     -0.19555915	     -0.05741283	      0.88284806	     -0.00023733	     -0.21045811	     -0.00000001	     -0.00000000	     18.49618483
      0.61645430	     -0.05358617	     -0.00024995	     -0.19556947	     -0.05741310	      0.88284724	     -0.00023767	     -0.21046169	     -0.00000001	     -0.00000000	     18.81974973
      0.61774549	     -0.05360034	     -0.00024922	     -0.19558359	     -0.05741338	      0.88284644	     -0.00023796	     -0.21046604	     -0.00000001	     -0.00000000	     18.55993369
      0.61903667	     -0.05361790	     -0.00025152	     -0.19560103	     -0.05741367	      0.88284565	     -0.00023822	     -0.21047120	     -0.00000001	     -0.00000000	     18.91259033
      0.62019119	     -0.05363675	     -0.00025041	     -0.19561986	     -0.05741392	      0.88284497	     -0.00023842	     -0.21047650	     -0.00000001	     -0.00000000	     18.68805542
      0.62134572	     -0.05365831	     -0.00025102	     -0.19564136	     -0.05741418	      0.88284430	     -0.00023858	     -0.21048249	     -0.00000001	     -0.00000000	     18.83237233
      0.62276586	     -0.05368800	     -0.00025007	     -0.19567102	     -0.05741450	      0.88284348	     -0.00023873	     -0.21049079	     -0.00000001	     -0.00000000	     18.74518018
      0.62418600	     -0.05372088	     -0.00025047	     -0.19570385	     -0.05741482	      0.88284267	     -0.00023884	     -0.21050014	     -0.00000001	     -0.00000000	     18.98406575
      0.62536798	     -0.05375021	     -0.00024834	     -0.19573322	     -0.05741508	      0.88284200	     -0.00023889	     -0.21050870	     -0.00000001	     -0.00000000	     18.75112439
      0.62654997	     -0.05378135	     -0.00024776	     -0.19576435	     -0.05741535	      0.88284133	     -0.00023890	     -0.21051797	     -0.00000001	     -0.00000000	     18.87276739
      0.62797369	     -0.05382144	     -0.00024535	     -0.19580449	     -0.05741567	      0.88284052	     -0.00023887	     -0.21053004	     -0.00000001	     -0.00000000	     18.71617033
      0.62939741	     -0.05386456	     -0.00024481	     -0.19584763	     -0.05741598	      0.88283970	     -0.00023879	     -0.21054313	     -0.00000001	     -0.00000000	     18.95986918
      0.63054216	     -0.05390111	     -0.00024207	     -0.19588426	     -0.05741624	      0.88283903	     -0.00023868	     -0.21055438	     -0.00000001	     -0.00000000	     18.66466908
      0.63168692	     -0.05393923	     -0.00024113	     -0.19592242	     -0.05741649	      0.88283835	     -0.00023855	     -0.21056626	     -0.00000001	     -0.00000000	     18.73607944
      0.63316394	     -0.05399071	     -0.00023870	     -0.19597399	     -0.05741680	      0.88283745	     -0.00023833	     -0.21058251	     -0.00000001	     -0.00000000	     18.55675999
      0.63464097	     -0.05404462	     -0.00023819	     -0.19602796	     -0.05741711	      0.88283653	     -0.00023805	     -0.21059977	     -0.00000001	     -0.00000000	     18.75786281
      0.63575885	     -0.05408676	     -0.00023558	     -0.19607020	     -0.05741733	      0.88283581	     -0.00023780	     -0.21061349	     -0.00000001	     -0.00000000	     18.42322081
      0.63687673	     -0.05413020	     -0.00023473	     -0.19611371	     -0.05741755	      0.88283507	     -0.00023752	     -0.21062775	     -0.00000001	     -0.00000000	     18.44061951
      0.63841325	     -0.05419291	     -0.00023261	     -0.19617655	     -0.05741785	      0.88283402	     -0.00023709	     -0.21064822	     -0.00000001	     -0.00000000	     18.23538151
      0.63994978	     -0.05425927	     -0.00023262	     -0.19624301	     -0.05741813	      0.88283293	     -0.00023660	     -0.21066970	     -0.00000001	     -0.00000000	     18.40307579
      0.64102500	     -0.05430733	     -0.00023040	     -0.19629120	     -0.05741831	      0.88283215	     -0.00023622	     -0.21068534	     -0.00000001	     -0.00000001	     18.04938959
      0.64210022	     -0.05435659	     -0.00022993	     -0.19634055	     -0.05741849	      0.88283134	     -0.00023582	     -0.21070144	     -0.00000001	     -0.00000001	     18.02663196
      0.64373538	     -0.05443323	     -0.00022842	     -0.19641737	     -0.05741874	      0.88283007	     -0.00023514	     -0.21072681	     -0.00000001	     -0.00000001	     17.82675180
      0.64509578	     -0.05449809	     -0.00022835	     -0.19648236	     -0.05741894	      0.88282898	     -0.00023454	     -0.21074866	     -0.00000001	     -0.00000001	     17.83673845
      0.64645618	     -0.05456354	     -0.00022704	     -0.19654799	     -0.05741912	      0.88282785	     -0.00023388	     -0.21077118	     -0.00000001	     -0.00000001	     17.55797408
      0.64781658	     -0.05463184	     -0.00022814	     -0.19661641	     -0.05741928	      0.88282669	     -0.00023319	     -0.21079438	     -0.00000001	     -0.00000001	     17.64129208
      0.64904008	     -0.05469461	     -0.00022684	     -0.19667936	     -0.05741941	      0.88282562	     -0.00023253	     -0.21081582	     -0.00000001	     -0.00000001	     17.33689767
      0.65026359	     -0.05475806	     -0.00022753	     -0.19674295	     -0.05741952	      0.88282452	     -0.00023183	     -0.21083775	     -0.00000001	     -0.00000001	     17.34588367
      0.65148709	     -0.05482140	     -0.00022684	     -0.19680648	     -0.05741962	      0.88282340	     -0.00023109	     -0.21086013	     -0.00000001	     -0.00000001	     17.16234167
      0.65303841	     -0.05490146	     -0.00022736	     -0.19688676	     -0.05741972	      0.88282195	     -0.00023012	     -0.21088904	     -0.00000001	     -0.00000001	     17.14296402
      0.65428821	     -0.05496536	     -0.00022577	     -0.19695091	     -0.05741978	      0.88282075	     -0.00022929	     -0.21091270	     -0.00000001	     -0.00000001	     16.89663340
      0.65553800	     -0.05502827	     -0.00022585	     -0.19701402	     -0.05741982	      0.88281954	     -0.00022842	     -0.21093662	     -0.00000001	     -0.00000001	     16.88398670
      0.65678779	     -0.05508993	     -0.00022458	     -0.19707594	     -0.05741983	      0.88281831	     -0.00022753	     -0.21096073	     -0.00000001	     -0.00000001	     16.71341178
      0.65832326	     -0.05516346	     -0.00022463	     -0.19714976	     -0.05741983	      0.88281678	     -0.00022638	     -0.21099052	     -0.00000001	     -0.00000001	     16.70131381
      0.65955835	     -0.05522012	     -0.00022294	     -0.19720671	     -0.05741980	      0.88281554	     -0.00022542	     -0.21101452	     -0.00000001	     -0.00000001	     16.49914396
      0.66079343	     -0.05527408	     -0.00022308	     -0.19726092	     -0.05741975	      0.88281429	     -0.00022442	     -0.21103846	     -0.00000001	     -0.00000001	     16.48698903
      0.66202852	     -0.05532548	     -0.00022205	     -0.19731261	     -0.05741967	      0.88281304	     -0.00022340	     -0.21106228	     -0.00000001	     -0.00000001	     16.36255737
      0.66362282	     -0.05538796	     -0.00022226	     -0.19737543	     -0.05741955	      0.88281143	     -0.00022203	     -0.21109275	     -0.00000001	     -0.00000001	     16.34076734
      0.66485478	     -0.05543213	     -0.00022074	     -0.19741992	     -0.05741942	      0.88281018	     -0.00022094	     -0.21111599	     -0.00000001	     -0.00000001	     16.19712234
      0.66608673	     -0.05547282	     -0.00022105	     -0.19746090	     -0.05741927	      0.88280895	     -0.00021982	     -0.21113886	     -0.00000001	     -0.00000001	     16.18486240
      0.66731869	     -0.05551059	     -0.00022037	     -0.19749897	     -0.05741910	      0.88280774	     -0.00021867	     -0.21116131	     -0.00000001	     -0.00000001	     16.10649911
      0.66895198	     -0.05555703	     -0.00022112	     -0.19754579	     -0.05741883	      0.88280616	     -0.00021711	     -0.21119036	     -0.00000001	     -0.00000001	     16.08623585
      0.67017370	     -0.05558952	     -0.00022011	     -0.19757860	     -0.05741861	      0.88280500	     -0.00021590	     -0.21121153	     -0.00000001	     -0.00000001	     15.98898558
      0.67139541	     -0.05562064	     -0.00022088	     -0.19761001	     -0.05741836	      0.88280387	     -0.00021468	     -0.21123221	     -0.00000001	     -0.00000001	     15.96169299
      0.67288430	     -0.05565688	     -0.00022034	     -0.19764662	     -0.05741802	      0.88280255	     -0.00021314	     -0.21125675	     -0.00000001	     -0.00000001	     15.88671987
      0.67421515	     -0.05568780	     -0.00022168	     -0.19767785	     -0.05741769	      0.88280141	     -0.00021175	     -0.21127807	     -0.00000001	     -0.00000001	     15.86207139
      0.67554600	     -0.05571741	     -0.00022086	     -0.19770781	     -0.05741733	      0.88280032	     -0.00021032	     -0.21129879	     -0.00000001	     -0.00000001	     15.79314381
      0.67687684	     -0.05574590	     -0.00022241	     -0.19773660	     -0.05741695	      0.88279928	     -0.00020886	     -0.21131893	     -0.00000001	     -0.00000001	     15.76116138
      0.67820769	     -0.05577327	     -0.00022157	     -0.19776434	     -0.05741654	      0.88279831	     -0.00020738	     -0.21133848	     -0.00000001	     -0.00000000	     15.69902242
      0.67953854	     -0.05579880	     -0.00022353	     -0.19779016	     -0.05741611	      0.88279739	     -0.00020587	     -0.21135745	     -0.00000001	     -0.00000000	     15.65988121
      0.68086938	     -0.05582379	     -0.00022291	     -0.19781551	     -0.05741564	      0.88279654	     -0.00020434	     -0.21137586	     -0.00000001	     -0.00000000	     15.59756343
      0.68220023	     -0.05584786	     -0.00022514	     -0.19783986	     -0.05741515	      0.88279576	     -0.00020279	     -0.21139370	     -0.00000001	     -0.00000000	     15.55055705
      0.68353108	     -0.05587056	     -0.00022441	     -0.19786293	     -0.05741464	      0.88279505	     -0.00020120	     -0.21141097	     -0.00000001	     -0.00000000	     15.49587400
      0.68486192	     -0.05589201	     -0.00022675	     -0.19788466	     -0.05741410	      0.88279442	     -0.00019960	     -0.21142766	     -0.00000001	     -0.00000000	     15.44578208
      0.68619277	     -0.05591217	     -0.00022591	     -0.19790520	     -0.05741353	      0.88279385	     -0.00019798	     -0.21144374	     -0.00000001	     -0.00000000	     15.39437900
      0.68752362	     -0.05593131	     -0.00022840	     -0.19792463	     -0.05741294	      0.88279337	     -0.00019634	     -0.21145922	     -0.00000001	     -0.00000000	     15.34157418
      0.68885446	     -0.05594884	     -0.00022756	     -0.19794254	     -0.05741232	      0.88279295	     -0.00019467	     -0.21147408	     -0.00000001	     -0.00000000	     15.29644565
      0.69018531	     -0.05596376	     -0.00023037	     -0.19795775	     -0.05741167	      0.88279262	     -0.00019299	     -0.21148836	     -0.00000001	     -0.00000000	     15.24191464
      0.69151616	     -0.05597934	     -0.00022962	     -0.19797369	     -0.05741099	      0.88279236	     -0.00019130	     -0.21150212	     -0.00000001	     -0.00000000	     15.19797693
      0.69271164	     -0.05599261	     -0.00023203	     -0.19798723	     -0.05741036	      0.88279219	     -0.00018976	     -0.21151402	     -0.00000001	     -0.00000000	     15.14108117
      0.69390713	     -0.05600460	     -0.00023220	     -0.19799954	     -0.05740971	      0.88279208	     -0.00018820	     -0.21152547	     -0.00000001	     -0.00000000	     15.10907712
      0.69536673	     -0.05601718	     -0.00023379	     -0.19801247	     -0.05740889	      0.88279203	     -0.00018629	     -0.21153878	     -0.00000001	     -0.00000000	     15.06546722
      0.69682634	     -0.05602696	     -0.00023341	     -0.19802266	     -0.05740803	      0.88279206	     -0.00018437	     -0.21155128	     -0.00000001	      0.00000000	     15.05223669
      0.69805690	     -0.05603250	     -0.00023522	     -0.19802850	     -0.05740728	      0.88279216	     -0.00018273	     -0.21156114	     -0.00000001	      0.00000000	     15.00955446
      0.69928746	     -0.05603467	     -0.00023494	     -0.19803101	     -0.05740651	      0.88279231	     -0.00018108	     -0.21157032	     -0.00000001	      0.00000000	     15.00343407
      0.70051802	     -0.05603243	     -0.00023565	     -0.19802910	     -0.05740572	      0.88279253	     -0.00017943	     -0.21157874	     -0.00000001	      0.00000000	     14.98781742
      0.70217250	     -0.05602067	     -0.00023474	     -0.19801783	     -0.05740461	      0.88279290	     -0.00017719	     -0.21158868	     -0.00000001	      0.00000000	     15.01053983
      0.70342072	     -0.05600516	     -0.00023558	     -0.19800265	     -0.05740375	      0.88279325	     -0.00017549	     -0.21159502	     -0.00000001	      0.00000000	     14.98612837
      0.70466893	     -0.05598442	     -0.00023440	     -0.19798229	     -0.05740287	      0.88279365	     -0.00017379	     -0.21160028	     -0.00000001	      0.00000000	     15.00359324
      0.70591714	     -0.05595882	     -0.00023413	     -0.19795704	     -0.05740196	      0.88279411	     -0.00017208	     -0.21160443	     -0.00000001	      0.00000000	     14.99494036
      0.70756887	     -0.05591624	     -0.00023176	     -0.19791497	     -0.05740072	      0.88279479	     -0.00016982	     -0.21160815	     -0.00000001	      0.00000000	     15.04249749
      0.70879896	     -0.05587847	     -0.00023135	     -0.19787754	     -0.05739977	      0.88279536	     -0.00016812	     -0.21160956	     -0.00000001	      0.00000000	     15.02233584
      0.71002904	     -0.05583592	     -0.00022912	     -0.19783537	     -0.05739880	      0.88279598	     -0.00016643	     -0.21160979	     -0.00000001	      0.00000000	     15.06351830
      0.71153798	     -0.05577789	     -0.00022821	     -0.19777774	     -0.05739758	      0.88279680	     -0.00016435	     -0.21160848	     -0.00000001	      0.00000000	     15.08228123
      0.71288466	     -0.05572068	     -0.00022589	     -0.19772092	     -0.05739646	      0.88279759	     -0.00016250	     -0.21160582	     -0.00000001	      0.00000000	     15.16006189
      0.71423134	     -0.05565899	     -0.00022619	     -0.19765953	     -0.05739533	      0.88279844	     -0.00016064	     -0.21160181	     -0.00000001	      0.00000000	     15.17274667
      0.71557803	     -0.05559315	     -0.00022444	     -0.19759405	     -0.05739417	      0.88279935	     -0.00015879	     -0.21159646	     -0.00000001	      0.00000000	     15.26777798
      0.71692471	     -0.05552385	     -0.00022582	     -0.19752500	     -0.05739299	      0.88280031	     -0.00015695	     -0.21158982	     -0.00000001	      0.00000001	     15.28962533
      0.71827140	     -0.05545079	     -0.00022486	     -0.19745224	     -0.05739179	      0.88280133	     -0.00015511	     -0.21158197	     -0.00000001	      0.00000001	     15.40863622
      0.71961808	     -0.05537430	     -0.00022731	     -0.19737594	     -0.05739057	      0.88280240	     -0.00015328	     -0.21157293	     -0.00000001	      0.00000001	     15.44027163
      0.72096476	     -0.05529415	     -0.00022661	     -0.19729605	     -0.05738934	      0.88280353	     -0.00015147	     -0.21156275	     -0.00000001	      0.00000001	     15.57841138
      0.72217096	     -0.05521984	     -0.00022916	     -0.19722188	     -0.05738822	      0.88280459	     -0.00014985	     -0.21155268	     -0.00000001	      0.00000001	     15.61482242
      0.72337716	     -0.05514287	     -0.00022980	     -0.19714508	     -0.05738710	      0.88280569	     -0.00014825	     -0.21154174	     -0.00000001	      0.00000001	     15.72778624
      0.72482847	     -0.05504782	     -0.00023250	     -0.19705017	     -0.05738574	      0.88280708	     -0.00014634	     -0.21152747	     -0.00000001	      0.00000001	     15.83280546
      0.72627979	     -0.05494906	     -0.00023309	     -0.19695160	     -0.05738436	      0.88280854	     -0.00014445	     -0.21151205	     -0.00000001	      0.00000001	     16.01243414
      0.72749003	     -0.05486347	     -0.00023592	     -0.19686608	     -0.05738321	      0.88280981	     -0.00014290	     -0.21149830	     -0.00000001	      0.00000001	     16.09833293
      0.72870027	     -0.05477493	     -0.00023666	     -0.19677766	     -0.05738206	      0.88281112	     -0.00014136	     -0.21148374	     -0.00000001	      0.00000001	     16.24400737
      0.73016246	     -0.05466355	     -0.00023914	     -0.19666636	     -0.05738067	      0.88281277	     -0.00013954	     -0.21146510	     -0.00000001	      0.00000001	     16.39775862
      0.73162466	     -0.05454766	     -0.00023973	     -0.19655059	     -0.05737928	      0.88281449	     -0.00013774	     -0.21144537	     -0.00000001	      0.00000001	     16.61205254
      0.73277875	     -0.05445556	     -0.00024281	     -0.19645849	     -0.05737818	      0.88281589	     -0.00013635	     -0.21142908	     -0.00000001	      0.00000001	     16.71658619
      0.73393283	     -0.05436174	     -0.00024383	     -0.19636473	     -0.05737710	      0.88281734	     -0.00013498	     -0.21141220	     -0.00000001	      0.00000001	     16.88217690
      0.73545322	     -0.05423713	     -0.00024643	     -0.19624012	     -0.05737567	      0.88281931	     -0.00013322	     -0.21138909	     -0.00000001	      0.00000001	     17.08199444
      0.73697361	     -0.05411154	     -0.00024694	     -0.19611457	     -0.05737426	      0.88282136	     -0.00013150	     -0.21136506	     -0.00000001	      0.00000001	     17.34715952
      0.73807713	     -0.05402101	     -0.00024988	     -0.19602399	     -0.05737325	      0.88282289	     -0.00013027	     -0.21134710	     -0.00000001	      0.00000001	     17.46935154
      0.73918065	     -0.05393078	     -0.00025095	     -0.19593374	     -0.05737225	      0.88282446	     -0.00012908	     -0.21132874	     -0.00000001	      0.00000001	     17.64103230
      0.74077979	     -0.05380151	     -0.00025375	     -0.19580440	     -0.05737083	      0.88282679	     -0.00012739	     -0.21130152	     -0.00000001	      0.00000001	     17.88556205
      0.74212673	     -0.05369333	     -0.00025499	     -0.19569617	     -0.05736965	      0.88282882	     -0.00012601	     -0.21127810	     -0.00000001	      0.00000001	     18.10942541
      0.74347367	     -0.05358677	     -0.00025833	     -0.19558948	     -0.05736850	      0.88283089	     -0.00012467	     -0.21125429	     -0.00000001	      0.00000001	     18.31386665
      0.74482061	     -0.05348069	     -0.00025929	     -0.19548333	     -0.05736738	      0.88283300	     -0.00012337	     -0.21123017	     -0.00000001	      0.00000001	     18.55227005
      0.74616756	     -0.05337774	     -0.00026345	     -0.19538020	     -0.05736628	      0.88283516	     -0.00012212	     -0.21120575	     -0.00000001	      0.00000001	     18.75546813
      0.74732354	     -0.05329127	     -0.00026402	     -0.19529365	     -0.05736536	      0.88283704	     -0.00012107	     -0.21118462	     -0.00000001	      0.00000001	     18.94004456
      0.74847952	     -0.05320882	     -0.00026688	     -0.19521104	     -0.05736447	      0.88283895	     -0.00012006	     -0.21116341	     -0.00000001	      0.00000001	     19.10901488
      0.74992515	     -0.05310925	     -0.00026879	     -0.19511132	     -0.05736338	      0.88284136	     -0.00011885	     -0.21113684	     -0.00000001	      0.00000001	     19.33767921
      0.75137078	     -0.05301623	     -0.00027291	     -0.19501806	     -0.05736234	      0.88284381	     -0.00011768	     -0.21111032	     -0.00000001	      0.00000001	     19.55194567
      0.75251304	     -0.05294637	     -0.00027353	     -0.19494808	     -0.05736155	      0.88284575	     -0.00011680	     -0.21108948	     -0.00000001	      0.00000001	     19.71103002
      0.75365529	     -0.05288198	     -0.00027633	     -0.19488350	     -0.05736078	      0.88284771	     -0.00011596	     -0.21106881	     -0.00000001	      0.00000001	     19.86485884
      0.75513177	     -0.05280373	     -0.00027837	     -0.19480503	     -0.05735983	      0.88285024	     -0.00011491	     -0.21104241	     -0.00000001	      0.00000001	     20.07230447
      0.75660826	     -0.05273248	     -0.00028279	     -0.19473350	     -0.05735893	      0.88285278	     -0.00011393	     -0.21101643	     -0.00000001	      0.00000001	     20.28335591
      0.75769329	     -0.05268160	     -0.00028294	     -0.19468249	     -0.05735830	      0.88285463	     -0.00011324	     -0.21099763	     -0.00000001	      0.00000001	     20.40620016
      0.75877832	     -0.05263459	     -0.00028512	     -0.19463530	     -0.05735770	      0.88285648	     -0.00011258	     -0.21097906	     -0.00000001	      0.00000001	     20.53912794
      0.76033835	     -0.05257055	     -0.00028690	     -0.19457101	     -0.05735687	      0.88285911	     -0.00011170	     -0.21095280	     -0.00000001	      0.00000001	     20.72732334
      0.76166558	     -0.05252132	     -0.00028988	     -0.19452154	     -0.05735622	      0.88286132	     -0.00011100	     -0.21093086	     -0.00000001	      0.00000001	     20.87877045
      0.76299282	     -0.05247371	     -0.00029038	     -0.19447374	     -0.05735560	      0.88286350	     -0.00011034	     -0.21090932	     -0.00000001	      0.00000001	     21.01511822
      0.76432005	     -0.05243200	     -0.00029378	     -0.19443177	     -0.05735503	      0.88286563	     -0.00010974	     -0.21088817	     -0.00000001	      0.00000001	     21.15179502
      0.76564728	     -0.05239063	     -0.00029308	     -0.19439025	     -0.05735450	      0.88286772	     -0.00010919	     -0.21086744	     -0.00000001	      0.00000001	     21.26888514
      0.76677798	     -0.05236196	     -0.00029600	     -0.19436135	     -0.05735408	      0.88286945	     -0.00010876	     -0.21085013	     -0.00000001	      0.00000001	     21.35273025
      0.76790868	     -0.05233415	     -0.00029642	     -0.19433337	     -0.05735369	      0.88287115	     -0.00010836	     -0.21083319	     -0.00000001	      0.00000001	     21.43405542
      0.76934752	     -0.05230420	     -0.00029871	     -0.19430317	     -0.05735324	      0.88287323	     -0.00010791	     -0.21081215	     -0.00000001	      0.00000001	     21.53748424
      0.77078637	     -0.05227536	     -0.00029837	     -0.19427414	     -0.05735283	      0.88287523	     -0.00010751	     -0.21079171	     -0.00000001	      0.00000001	     21.63575906
      0.77191591	     -0.05225785	     -0.00030109	     -0.19425640	     -0.05735255	      0.88287674	     -0.00010725	     -0.21077605	     -0.00000001	      0.00000001	     21.69689560
      0.77304546	     -0.05223941	     -0.00030132	     -0.19423780	     -0.05735229	      0.88287819	     -0.00010701	     -0.21076074	     -0.00000001	      0.00000001	     21.75862312
      0.77451060	     -0.05221955	     -0.00030337	     -0.19421768	     -0.05735201	      0.88287998	     -0.00010677	     -0.21074134	     -0.00000001	      0.00000001	     21.83680608
      0.77597574	     -0.05219894	     -0.00030257	     -0.19419689	     -0.05735177	      0.88288167	     -0.00010658	     -0.21072247	     -0.00000001	      0.00000001	     21.92157697
      0.77705254	     -0.05218923	     -0.00030513	     -0.19418695	     -0.05735163	      0.88288284	     -0.00010648	     -0.21070890	     -0.00000001	      0.00000001	     21.94207411
      0.77812934	     -0.05217795	     -0.00030501	     -0.19417553	     -0.05735152	      0.88288395	     -0.00010641	     -0.21069561	     -0.00000001	      0.00000001	     21.97832433
      0.77967649	     -0.05216568	     -0.00030618	     -0.19416300	     -0.05735140	      0.88288543	     -0.00010638	     -0.21067697	     -0.00000001	      0.00000001	     22.02202329
      0.78099643	     -0.05215518	     -0.00030552	     -0.19415233	     -0.05735134	      0.88288660	     -0.00010640	     -0.21066150	     -0.00000001	      0.00000001	     22.06895556
      0.78231636	     -0.05214998	     -0.00030741	     -0.19414688	     -0.05735133	      0.88288767	     -0.00010646	     -0.21064640	     -0.00000001	      0.00000001	     22.09105473
      0.78363630	     -0.05214256	     -0.00030613	     -0.19413931	     -0.05735135	      0.88288864	     -0.00010658	     -0.21063172	     -0.00000001	      0.00000000	     22.14410401
      0.78495623	     -0.05214191	     -0.00030924	     -0.19413838	     -0.05735141	      0.88288952	     -0.00010675	     -0.21061743	     -0.00000001	      0.00000000	     22.14583735
      0.78607675	     -0.05213831	     -0.00030816	     -0.19413465	     -0.05735150	      0.88289020	     -0.00010692	     -0.21060566	     -0.00000001	      0.00000000	     22.16949565
      0.78719728	     -0.05214049	     -0.00030984	     -0.19413660	     -0.05735161	      0.88289080	     -0.00010713	     -0.21059422	     -0.00000001	      0.00000000	     22.16405539
      0.78863405	     -0.05214319	     -0.00031018	     -0.19413907	     -0.05735179	      0.88289147	     -0.00010745	     -0.21058006	     -0.00000001	      0.00000000	     22.19286690
      0.79007082	     -0.05215253	     -0.00031308	     -0.19414811	     -0.05735202	      0.88289204	     -0.00010782	     -0.21056644	     -0.00000001	      0.00000000	     22.17314420
      0.79119357	     -0.05215709	     -0.00031230	     -0.19415252	     -0.05735223	      0.88289241	     -0.00010815	     -0.21055621	     -0.00000001	      0.00000000	     22.20365065
      0.79231633	     -0.05216721	     -0.00031400	     -0.19416242	     -0.05735247	      0.88289271	     -0.00010851	     -0.21054631	     -0.00000001	      0.00000000	     22.18032994
      0.79377874	     -0.05218027	     -0.00031444	     -0.19417524	     -0.05735283	      0.88289302	     -0.00010903	     -0.21053395	     -0.00000001	      0.00000000	     22.19548432
      0.79524116	     -0.05220090	     -0.00031765	     -0.19419555	     -0.05735323	      0.88289322	     -0.00010961	     -0.21052215	     -0.00000001	      0.00000000	     22.13619454
      0.79631346	     -0.05221272	     -0.00031672	     -0.19420723	     -0.05735355	      0.88289331	     -0.00011006	     -0.21051390	     -0.00000001	      0.00000000	     22.15921228
      0.79738576	     -0.05223016	     -0.00031819	     -0.19422445	     -0.05735390	      0.88289334	     -0.00011054	     -0.21050596	     -0.00000001	      0.00000000	     22.11905450
      0.79893092	     -0.05225566	     -0.00031882	     -0.19424970	     -0.05735444	      0.88289330	     -0.00011128	     -0.21049509	     -0.00000001	     -0.00000000	     22.10819091
      0.80024955	     -0.05228270	     -0.00032089	     -0.19427647	     -0.05735494	      0.88289319	     -0.00011196	     -0.21048633	     -0.00000001	     -0.00000000	     22.03455706
      0.80156818	     -0.05230801	     -0.00032043	     -0.19430160	     -0.05735548	      0.88289301	     -0.00011268	     -0.21047806	     -0.00000001	     -0.00000000	     22.04694879
      0.80288681	     -0.05234122	     -0.00032306	     -0.19433452	     -0.05735606	      0.88289276	     -0.00011344	     -0.21047025	     -0.00000001	     -0.00000000	     21.93336277
      0.80420544	     -0.05236957	     -0.00032157	     -0.19436272	     -0.05735667	      0.88289245	     -0.00011423	     -0.21046295	     -0.00000001	     -0.00000000	     21.98064815
      0.80532551	     -0.05240183	     -0.00032398	     -0.19439474	     -0.05735722	      0.88289213	     -0.00011493	     -0.21045709	     -0.00000001	     -0.00000000	     21.84409164
      0.80644557	     -0.05243089	     -0.00032369	     -0.19442365	     -0.05735779	      0.88289178	     -0.00011566	     -0.21045157	     -0.00000001	     -0.00000000	     21.82327577
      0.80788350	     -0.05247347	     -0.00032497	     -0.19446598	     -0.05735856	      0.88289126	     -0.00011664	     -0.21044493	     -0.00000001	     -0.00000000	     21.71896039
      0.80932143	     -0.05251410	     -0.00032373	     -0.19450644	     -0.05735936	      0.88289069	     -0.00011765	     -0.21043883	     -0.00000001	     -0.00000000	     21.72279036
      0.81045078	     -0.05255304	     -0.00032564	     -0.19454516	     -0.05736003	      0.88289019	     -0.00011847	     -0.21043437	     -0.00000001	     -0.00000000	     21.57160409
      0.81158014	     -0.05258921	     -0.00032511	     -0.19458120	     -0.05736071	      0.88288966	     -0.00011932	     -0.21043023	     -0.00000001	     -0.00000000	     21.53110001
      0.81304137	     -0.05264133	     -0.00032614	     -0.19463309	     -0.05736163	      0.88288892	     -0.00012044	     -0.21042532	     -0.00000001	     -0.00000000	     21.39936174
      0.81450260	     -0.05269083	     -0.00032448	     -0.19468245	     -0.05736258	      0.88288813	     -0.00012161	     -0.21042092	     -0.00000001	     -0.00000000	     21.39324954
      0.81558788	     -0.05273456	     -0.00032639	     -0.19472598	     -0.05736331	      0.88288751	     -0.00012249	     -0.21041793	     -0.00000001	     -0.00000000	     21.22009432
      0.81667316	     -0.05277518	     -0.00032602	     -0.19476648	     -0.05736407	      0.88288686	     -0.00012339	     -0.21041522	     -0.00000001	     -0.00000000	     21.16050724
      0.81821229	     -0.05283719	     -0.00032710	     -0.19482827	     -0.05736516	      0.88288590	     -0.00012470	     -0.21041179	     -0.00000001	     -0.00000000	     21.01488239
      0.81953832	     -0.05288912	     -0.00032663	     -0.19488007	     -0.05736614	      0.88288502	     -0.00012586	     -0.21040923	     -0.00000001	     -0.00000000	     20.95341837
      0.82086436	     -0.05294644	     -0.00032882	     -0.19493718	     -0.05736714	      0.88288412	     -0.00012704	     -0.21040699	     -0.00000001	     -0.00000000	     20.79438872
      0.82219039	     -0.05299903	     -0.00032816	     -0.19498965	     -0.05736816	      0.88288318	     -0.00012824	     -0.21040509	     -0.00000001	     -0.00000000	     20.75389327
      0.82351642	     -0.05305896	     -0.00033169	     -0.19504935	     -0.05736921	      0.88288220	     -0.00012947	     -0.21040348	     -0.00000001	     -0.00000001	     20.57230554
      0.82465392	     -0.05310392	     -0.00033122	     -0.19509421	     -0.05737013	      0.88288134	     -0.00013053	     -0.21040235	     -0.00000001	     -0.00000001	     20.52856337
      0.82579142	     -0.05315317	     -0.00033351	     -0.19514329	     -0.05737106	      0.88288046	     -0.00013162	     -0.21040141	     -0.00000001	     -0.00000001	     20.40731320
      0.82723080	     -0.05321177	     -0.00033480	     -0.19520173	     -0.05737227	      0.88287932	     -0.00013301	     -0.21040050	     -0.00000001	     -0.00000001	     20.31678684
      0.82867017	     -0.05327344	     -0.00033874	     -0.19526317	     -0.05737350	      0.88287814	     -0.00013442	     -0.21039985	     -0.00000001	     -0.00000001	     20.16841218
      0.82982278	     -0.05331700	     -0.00033911	     -0.19530663	     -0.05737450	      0.88287717	     -0.00013557	     -0.21039954	     -0.00000001	     -0.00000001	     20.11105128
      0.83097539	     -0.05336359	     -0.00034203	     -0.19535305	     -0.05737552	      0.88287618	     -0.00013673	     -0.21039938	     -0.00000001	     -0.00000001	     20.00229206
      0.83243156	     -0.05341801	     -0.00034404	     -0.19540731	     -0.05737682	      0.88287491	     -0.00013822	     -0.21039943	     -0.00000001	     -0.00000001	     19.90801998
      0.83388772	     -0.05347446	     -0.00034888	     -0.19546353	     -0.05737815	      0.88287361	     -0.00013973	     -0.21039970	     -0.00000001	     -0.00000001	     19.78693707
      0.83499925	     -0.05351106	     -0.00034947	     -0.19550005	     -0.05737917	      0.88287260	     -0.00014089	     -0.21040008	     -0.00000001	     -0.00000001	     19.70880084
      0.83611078	     -0.05354971	     -0.00035245	     -0.19553854	     -0.05738021	      0.88287158	     -0.00014207	     -0.21040057	     -0.00000001	     -0.00000001	     19.62068893
      0.83763323	     -0.05359773	     -0.00035495	     -0.19558640	     -0.05738165	      0.88287015	     -0.00014369	     -0.21040145	     -0.00000001	     -0.00000001	     19.50707142
      0.83915568	     -0.05364602	     -0.00035995	     -0.19563448	     -0.05738312	      0.88286870	     -0.00014533	     -0.21040252	     -0.00000001	     -0.00000001	     19.42480091
      0.84022553	     -0.05367359	     -0.00036025	     -0.19566198	     -0.05738415	      0.88286767	     -0.00014650	     -0.21040340	     -0.00000001	     -0.00000001	     19.30663790
      0.84129538	     -0.05370255	     -0.00036280	     -0.19569080	     -0.05738520	      0.88286663	     -0.00014767	     -0.21040436	     -0.00000001	     -0.00000001	     19.23349136
      0.84290928	     -0.05374171	     -0.00036528	     -0.19572982	     -0.05738680	      0.88286504	     -0.00014945	     -0.21040599	     -0.00000001	     -0.00000001	     19.09510622
      0.84425410	     -0.05377305	     -0.00036840	     -0.19576100	     -0.05738815	      0.88286370	     -0.00015094	     -0.21040750	     -0.00000001	     -0.00000001	     19.02583294
      0.84559891	     -0.05380065	     -0.00036905	     -0.19578851	     -0.05738951	      0.88286235	     -0.00015244	     -0.21040921	     -0.00000001	     -0.00000001	     18.85964078
      0.84694373	     -0.05383234	     -0.00037246	     -0.19582004	     -0.05739089	      0.88286099	     -0.00015395	     -0.21041115	     -0.00000001	     -0.00000001	     18.82492195
      0.84814860	     -0.05385918	     -0.00037224	     -0.19584682	     -0.05739213	      0.88285976	     -0.00015531	     -0.21041320	     -0.00000001	     -0.00000001	     18.62095849
      0.84935347	     -0.05389063	     -0.00037426	     -0.19587815	     -0.05739338	      0.88285853	     -0.00015667	     -0.21041560	     -0.00000001	     -0.00000001	     18.57859633
      0.85055834	     -0.05392377	     -0.00037446	     -0.19591122	     -0.05739465	      0.88285729	     -0.00015804	     -0.21041847	     -0.00000001	     -0.00000001	     18.42049444
      0.85209568	     -0.05397271	     -0.00037635	     -0.19596001	     -0.05739627	      0.88285569	     -0.00015978	     -0.21042293	     -0.00000001	     -0.00000001	     18.37822314
      0.85332177	     -0.05401448	     -0.00037568	     -0.19600174	     -0.05739757	      0.88285441	     -0.00016117	     -0.21042723	     -0.00000001	     -0.00000001	     18.14919338
      0.85454786	     -0.05406167	     -0.00037712	     -0.19604882	     -0.05739888	      0.88285312	     -0.00016257	     -0.21043228	     -0.00000001	     -0.00000001	     18.13745823
      0.85577395	     -0.05411106	     -0.00037683	     -0.19609815	     -0.05740019	      0.88285182	     -0.00016396	     -0.21043812	     -0.00000001	     -0.00000001	     17.95686436
      0.85730282	     -0.05417811	     -0.00037811	     -0.19616510	     -0.05740182	      0.88285018	     -0.00016570	     -0.21044657	     -0.00000001	     -0.00000001	     17.95937389
      0.85851571	     -0.05423360	     -0.00037698	     -0.19622056	     -0.05740312	      0.88284886	     -0.00016708	     -0.21045423	     -0.00000001	     -0.00000001	     17.67800928
      0.85972860	     -0.05429314	     -0.00037789	     -0.19628004	     -0.05740442	      0.88284751	     -0.00016845	     -0.21046275	     -0.00000001	     -0.00000001	     17.67487512
      0.86094150	     -0.05435413	     -0.00037742	     -0.19634100	     -0.05740571	      0.88284615	     -0.00016982	     -0.21047215	     -0.00000001	     -0.00000001	     17.47079841
      0.86253110	     -0.05443751	     -0.00037818	     -0.19642432	     -0.05740740	      0.88284432	     -0.00017161	     -0.21048579	     -0.00000001	     -0.00000001	     17.44455368
      0.86374302	     -0.05450159	     -0.00037664	     -0.19648843	     -0.05740868	      0.88284290	     -0.00017297	     -0.21049716	     -0.00000001	     -0.00000001	     17.10387026
      0.86495495	     -0.05456787	     -0.00037674	     -0.19655470	     -0.05740994	      0.88284145	     -0.00017433	     -0.21050935	     -0.00000001	     -0.00000001	     17.06636715
      0.86616688	     -0.05463551	     -0.00037554	     -0.19662237	     -0.05741119	      0.88283996	     -0.00017567	     -0.21052236	     -0.00000001	     -0.00000001	     16.81879068
      0.86779595	     -0.05473011	     -0.00037525	     -0.19671699	     -0.05741285	      0.88283790	     -0.00017747	     -0.21054112	     -0.00000001	     -0.00000001	     16.74086625
      0.86900470	     -0.05480132	     -0.00037299	     -0.19678829	     -0.05741406	      0.88283633	     -0.00017879	     -0.21055599	     -0.00000001	     -0.00000001	     16.35649693
      0.87021346	     -0.05487318	     -0.00037212	     -0.19686019	     -0.05741525	      0.88283473	     -0.00018010	     -0.21057163	     -0.00000001	     -0.00000001	     16.28769467
      0.87169094	     -0.05496104	     -0.00036894	     -0.19694820	     -0.05741668	      0.88283270	     -0.00018169	     -0.21059173	     -0.00000001	     -0.00000001	     15.91575081
      0.87301415	     -0.05504066	     -0.00036719	     -0.19702792	     -0.05741792	      0.88283084	     -0.00018310	     -0.21061063	     -0.00000001	     -0.00000001	     15.89699382
      0.87433736	     -0.05512071	     -0.00036288	     -0.19710816	     -0.05741914	      0.88282892	     -0.00018450	     -0.21063034	     -0.00000001	     -0.00000001	     15.47549527
      0.87566057	     -0.05520147	     -0.00036060	     -0.19718907	     -0.05742032	      0.88282695	     -0.00018587	     -0.21065081	     -0.00000001	     -0.00000001	     15.47678549
      0.87698378	     -0.05528167	     -0.00035553	     -0.19726951	     -0.05742146	      0.88282493	     -0.00018723	     -0.21067201	     -0.00000001	     -0.00000001	     15.04919929
      0.87830699	     -0.05536231	     -0.00035271	     -0.19735034	     -0.05742256	      0.88282285	     -0.00018857	     -0.21069386	     -0.00000001	     -0.00000001	     15.06288238
      0.87963020	     -0.05544235	     -0.00034678	     -0.19743066	     -0.05742361	      0.88282072	     -0.00018989	     -0.21071634	     -0.00000001	     -0.00000001	     14.63799406
      0.88095341	     -0.05552232	     -0.00034287	     -0.19751088	     -0.05742462	      0.88281853	     -0.00019119	     -0.21073940	     -0.00000001	     -0.00000001	     14.65426816
      0.88227662	     -0.05560118	     -0.00033591	     -0.19759008	     -0.05742558	      0.88281630	     -0.00019247	     -0.21076301	     -0.00000001	     -0.00000001	     14.24654183
      0.88359983	     -0.05567944	     -0.00033140	     -0.19766862	     -0.05742650	      0.88281402	     -0.00019373	     -0.21078710	     -0.00000001	     -0.00000001	     14.27126978
      0.88492304	     -0.05575670	     -0.00032397	     -0.19774625	     -0.05742735	      0.88281169	     -0.00019496	     -0.21081160	     -0.00000001	     -0.00000001	     13.89182147
      0.88624625	     -0.05583364	     -0.00031909	     -0.19782350	     -0.05742815	      0.88280931	     -0.00019616	     -0.21083648	     -0.00000001	     -0.00000001	     13.91440629
      0.88756946	     -0.05590967	     -0.00031143	     -0.19789993	     -0.05742889	      0.88280690	     -0.00019735	     -0.21086169	     -0.00000001	     -0.00000001	     13.56572943
      0.88889267	     -0.05598309	     -0.00030622	     -0.19797371	     -0.05742957	      0.88280444	     -0.00019850	     -0.21088719	     -0.00000001	     -0.00000001	     13.57889757
      0.89021588	     -0.05605465	     -0.00029869	     -0.19804568	     -0.05743019	      0.88280195	     -0.00019964	     -0.21091294	     -0.00000001	     -0.00000001	     13.25810538
      0.89153909	     -0.05612607	     -0.00029348	     -0.19811747	     -0.05743074	      0.88279943	     -0.00020074	     -0.21093894	     -0.00000001	     -0.00000001	     13.25864554
      0.89286230	     -0.05619609	     -0.00028562	     -0.19818794	     -0.05743123	      0.88279688	     -0.00020182	     -0.21096516	     -0.00000001	     -0.00000001	     12.97357616
      0.89418551	     -0.05626393	     -0.00027976	     -0.19825618	     -0.05743164	      0.88279431	     -0.00020287	     -0.21099152	     -0.00000001	     -0.00000001	     12.96411225
      0.89550872	     -0.05632905	     -0.00027190	     -0.19832178	     -0.05743198	      0.88279172	     -0.00020390	     -0.21101794	     -0.00000001	     -0.00000001	     12.71431989
      0.89683193	     -0.05639240	     -0.00026592	     -0.19838556	     -0.05743225	      0.88278911	     -0.00020490	     -0.21104436	     -0.00000001	     -0.00000001	     12.69227521
      0.89815514	     -0.05645399	     -0.00025834	     -0.19844763	     -0.05743244	      0.88278649	     -0.00020588	     -0.21107075	     -0.00000001	     -0.00000001	     12.47196360
      0.89947835	     -0.05651368	     -0.00025236	     -0.19850776	     -0.05743255	      0.88278387	     -0.00020682	     -0.21109708	     -0.00000001	     -0.00000001	     12.43675008
      0.90080156	     -0.05657071	     -0.00024493	     -0.19856529	     -0.05743259	      0.88278125	     -0.00020774	     -0.21112330	     -0.00000001	     -0.00000001	     12.24343430
      0.90212477	     -0.05662490	     -0.00023871	     -0.19861995	     -0.05743254	      0.88277863	     -0.00020864	     -0.21114937	     -0.00000001	     -0.00000001	     12.19842658
      0.90371462	     -0.05668640	     -0.00022948	     -0.19868207	     -0.05743238	      0.88277550	     -0.00020967	     -0.21118040	     -0.00000001	     -0.00000001	     11.96473211
      0.90492637	     -0.05673054	     -0.00022445	     -0.19872663	     -0.05743217	      0.88277313	     -0.00021044	     -0.21120382	     -0.00000001	     -0.00000001	     11.99212888
      0.90613811	     -0.05677236	     -0.00021768	     -0.19876893	     -0.05743190	      0.88277077	     -0.00021118	     -0.21122699	     -0.00000001	     -0.00000001	     11.84466345
      0.90769043	     -0.05682262	     -0.00021038	     -0.19881977	     -0.05743144	      0.88276779	     -0.00021210	     -0.21125629	     -0.00000001	     -0.00000001	     11.80665799
      0.90924276	     -0.05686899	     -0.00020085	     -0.19886679	     -0.05743086	      0.88276484	     -0.00021297	     -0.21128512	     -0.00000001	     -0.00000001	     11.58304384
      0.91038493	     -0.05690100	     -0.00019627	     -0.19889922	     -0.05743035	      0.88276271	     -0.00021359	     -0.21130600	     -0.00000001	     -0.00000001	     11.62647556
      0.91152710	     -0.05693064	     -0.00018982	     -0.19892933	     -0.05742978	      0.88276061	     -0.00021418	     -0.21132660	     -0.00000001	     -0.00000001	     11.52793946
      0.91318322	     -0.05696819	     -0.00018127	     -0.19896755	     -0.05742884	      0.88275762	     -0.00021501	     -0.21135587	     -0.00000001	     -0.00000001	     11.48648066
      0.91460192	     -0.05699352	     -0.00017239	     -0.19899350	     -0.05742792	      0.88275512	     -0.00021567	     -0.21138028	     -0.00000001	     -0.00000001	     11.37732976
      0.91602063	     -0.05701084	     -0.00016496	     -0.19901140	     -0.05742689	      0.88275269	     -0.00021630	     -0.21140392	     -0.00000001	     -0.00000001	     11.41504424
      0.91743934	     -0.05701870	     -0.00015478	     -0.19901993	     -0.05742576	      0.88275032	     -0.00021689	     -0.21142664	     -0.00000001	     -0.00000001	     11.30475522
      0.91869788	     -0.05701905	     -0.00014781	     -0.19902082	     -0.05742467	      0.88274829	     -0.00021738	     -0.21144595	     -0.00000001	     -0.00000001	     11.34807706
      0.91995643	     -0.05701284	     -0.00013819	     -0.19901522	     -0.05742350	      0.88274632	     -0.00021784	     -0.21146439	     -0.00000001	     -0.00000001	     11.28856445
      0.92121497	     -0.05700021	     -0.00012943	     -0.19900317	     -0.05742225	      0.88274442	     -0.00021826	     -0.21148189	     -0.00000001	     -0.00000001	     11.30038640
      0.92288162	     -0.05697264	     -0.00011718	     -0.19897639	     -0.05742046	      0.88274201	     -0.00021878	     -0.21150364	     -0.00000001	     -0.00000001	     11.27428815
      0.92416873	     -0.05694866	     -0.00010931	     -0.19895296	     -0.05741899	      0.88274024	     -0.00021914	     -0.21151941	     -0.00000001	     -0.00000001	     11.30034257
      0.92545584	     -0.05691991	     -0.00009926	     -0.19892481	     -0.05741743	      0.88273856	     -0.00021947	     -0.21153426	     -0.00000001	     -0.00000001	     11.28903653
      0.92674295	     -0.05688674	     -0.00009022	     -0.19889221	     -0.05741579	      0.88273696	     -0.00021977	     -0.21154815	     -0.00000001	     -0.00000001	     11.31928160
      0.92838450	     -0.05683948	     -0.00007707	     -0.19884572	     -0.05741358	      0.88273506	     -0.00022009	     -0.21156446	     -0.00000001	     -0.00000001	     11.33596948
      0.92964878	     -0.05679934	     -0.00006861	     -0.19880610	     -0.05741179	      0.88273370	     -0.00022030	     -0.21157594	     -0.00000001	     -0.00000001	     11.37821842
      0.93091306	     -0.05675425	     -0.00005783	     -0.19876160	     -0.05740992	      0.88273244	     -0.00022048	     -0.21158645	     -0.00000001	     -0.00000001	     11.40164867
      0.93243709	     -0.05669238	     -0.00004565	     -0.19870041	     -0.05740756	      0.88273104	     -0.00022066	     -0.21159774	     -0.00000001	     -0.00000001	     11.46827731
      0.93380663	     -0.05662949	     -0.00003293	     -0.19863816	     -0.05740535	      0.88272990	     -0.00022077	     -0.21160652	     -0.00000001	     -0.00000001	     11.51833187
      0.93517618	     -0.05655942	     -0.00002292	     -0.19856864	     -0.05740305	      0.88272888	     -0.00022085	     -0.21161391	     -0.00000001	     -0.00000000	     11.60782795
      0.93654573	     -0.05648169	     -0.00001090	     -0.19849152	     -0.05740067	      0.88272798	     -0.00022089	     -0.21161985	     -0.00000001	     -0.00000000	     11.69090022
      0.93791528	     -0.05639517	     -0.00000141	     -0.19840552	     -0.05739820	      0.88272720	     -0.00022090	     -0.21162427	     -0.00000001	     -0.00000000	     11.79284004
      0.93928482	     -0.05629850	      0.00001115	     -0.19830943	     -0.05739565	      0.88272655	     -0.00022086	     -0.21162708	     -0.00000001	     -0.00000000	     11.90805519
      0.94065437	     -0.05619174	      0.00001986	     -0.19820314	     -0.05739303	      0.88272602	     -0.00022079	     -0.21162820	     -0.00000001	     -0.00000000	     12.03343779
      0.94202392	     -0.05607424	      0.00003151	     -0.19808617	     -0.05739032	      0.88272562	     -0.00022068	     -0.21162750	     -0.00000001	     -0.00000000	     12.19073314
      0.94339347	     -0.05594720	      0.00003961	     -0.19795954	     -0.05738755	      0.88272535	     -0.00022054	     -0.21162490	     -0.00000001	     -0.00000000	     12.32785194
      0.94476301	     -0.05581099	      0.00005100	     -0.19782381	     -0.05738470	      0.88272522	     -0.00022036	     -0.21162036	     -0.00000001	     -0.00000000	     12.54037170
      0.94597099	     -0.05568387	      0.00005769	     -0.19769700	     -0.05738213	      0.88272522	     -0.00022018	     -0.21161470	     -0.00000001	      0.00000000	     12.66161230
      0.94717897	     -0.05554993	      0.00006642	     -0.19756340	     -0.05737951	      0.88272533	     -0.00021997	     -0.21160749	     -0.00000001	      0.00000000	     12.85552122
      0.94867340	     -0.05537591	      0.00007553	     -0.19738973	     -0.05737621	      0.88272562	     -0.00021967	     -0.21159639	     -0.00000000	      0.00000000	     13.06396588
      0.95016783	     -0.05519384	      0.00008651	     -0.19720803	     -0.05737285	      0.88272609	     -0.00021933	     -0.21158291	     -0.00000000	      0.00000000	     13.36384575
      0.95137358	     -0.05504234	      0.00009282	     -0.19705672	     -0.05737009	      0.88272659	     -0.00021903	     -0.21157033	     -0.00000000	      0.00000000	     13.49605545
      0.95257933	     -0.05488672	      0.00010097	     -0.19690132	     -0.05736730	      0.88272722	     -0.00021870	     -0.21155627	     -0.00000000	      0.00000000	     13.72644826
      0.95408868	     -0.05468713	      0.00010937	     -0.19670193	     -0.05736375	      0.88272817	     -0.00021826	     -0.21153665	     -0.00000000	      0.00000000	     13.95302315
      0.95559803	     -0.05448386	      0.00011928	     -0.19649885	     -0.05736017	      0.88272930	     -0.00021779	     -0.21151489	     -0.00000000	      0.00000001	     14.30916812
      0.95673310	     -0.05432899	      0.00012363	     -0.19634402	     -0.05735745	      0.88273028	     -0.00021741	     -0.21149717	     -0.00000000	      0.00000001	     14.42540888
      0.95786816	     -0.05417131	      0.00012965	     -0.19618641	     -0.05735471	      0.88273137	     -0.00021701	     -0.21147836	     -0.00000000	      0.00000001	     14.65323569
      0.95945735	     -0.05394878	      0.00013636	     -0.19596387	     -0.05735085	      0.88273307	     -0.00021642	     -0.21145026	     -0.00000000	      0.00000001	     14.91164633
      0.96088104	     -0.05374813	      0.00014336	     -0.19576321	     -0.05734737	      0.88273476	     -0.00021586	     -0.21142349	     -0.00000000	      0.00000001	     15.21920534
      0.96230472	     -0.05354727	      0.00014707	     -0.19556221	     -0.05734388	      0.88273662	     -0.00021528	     -0.21139532	     -0.00000000	      0.00000001	     15.41732213
      0.96344177	     -0.05338620	      0.00015241	     -0.19540107	     -0.05734109	      0.88273822	     -0.00021480	     -0.21137190	     -0.00000000	      0.00000001	     15.67673292
      0.96457882	     -0.05322487	      0.00015528	     -0.19523958	     -0.05733829	      0.88273993	     -0.00021430	     -0.21134769	     -0.00000000	      0.00000001	     15.87630193
      0.96610976	     -0.05300812	      0.00015967	     -0.19502261	     -0.05733453	      0.88274237	     -0.00021361	     -0.21131395	     -0.00000000	      0.00000001	     16.19920378
      0.96764070	     -0.05279283	      0.00016117	     -0.19480697	     -0.05733078	      0.88274499	     -0.00021289	     -0.21127903	     -0.00000000	      0.00000001	     16.48175998
      0.96872965	     -0.05263938	      0.00016461	     -0.19465332	     -0.05732812	      0.88274696	     -0.00021237	     -0.21125354	     -0.00000000	      0.00000001	     16.71924884
      0.96981859	     -0.05248626	      0.00016602	     -0.19449993	     -0.05732546	      0.88274901	     -0.00021184	     -0.21122754	     -0.00000000	      0.00000001	     16.93448971
      0.97142995	     -0.05226105	      0.00016878	     -0.19427430	     -0.05732157	      0.88275218	     -0.00021104	     -0.21118821	     -0.00000000	      0.00000001	     17.28179344
      0.97276666	     -0.05207579	      0.00016932	     -0.19408862	     -0.05731836	      0.88275494	     -0.00021036	     -0.21115490	     -0.00000000	      0.00000001	     17.56940257
      0.97410336	     -0.05189265	      0.00017112	     -0.19390506	     -0.05731517	      0.88275780	     -0.00020967	     -0.21112105	     -0.00000000	      0.00000001	     17.87529612
      0.97544006	     -0.05171169	      0.00017005	     -0.19372359	     -0.05731202	      0.88276077	     -0.00020897	     -0.21108676	     -0.00000000	      0.00000002	     18.18097894
      0.97677676	     -0.05153277	      0.00017147	     -0.19354420	     -0.05730891	      0.88276382	     -0.00020826	     -0.21105210	     -0.00000000	      0.00000002	     18.49379224
      0.97792454	     -0.05138126	      0.00016950	     -0.19339217	     -0.05730626	      0.88276652	     -0.00020764	     -0.21102210	     -0.00000000	      0.00000002	     18.75894223
      0.97907233	     -0.05123123	      0.00016992	     -0.19324168	     -0.05730365	      0.88276927	     -0.00020702	     -0.21099191	     -0.00000000	      0.00000002	     19.02193747
      0.98049949	     -0.05104776	      0.00016844	     -0.19305755	     -0.05730045	      0.88277277	     -0.00020625	     -0.21095417	     -0.00000000	      0.00000002	     19.36869967
      0.98192665	     -0.05086752	      0.00016839	     -0.19287668	     -0.05729730	      0.88277634	     -0.00020547	     -0.21091625	     -0.00000000	      0.00000002	     19.70537884
      0.98305243	     -0.05072807	      0.00016555	     -0.19273663	     -0.05729486	      0.88277921	     -0.00020485	     -0.21088627	     -0.00000000	      0.00000002	     19.99438978
      0.98417822	     -0.05059150	      0.00016426	     -0.19259949	     -0.05729245	      0.88278212	     -0.00020423	     -0.21085627	     -0.00000000	      0.00000002	     20.25809271
      0.98563808	     -0.05042009	      0.00016052	     -0.19242726	     -0.05728940	      0.88278594	     -0.00020343	     -0.21081745	     -0.00000000	      0.00000002	     20.63202736
      0.98709795	     -0.05025518	      0.00015836	     -0.19226156	     -0.05728642	      0.88278980	     -0.00020263	     -0.21077885	     -0.00000000	      0.00000002	     20.96396826
      0.98815700	     -0.05014000	      0.00015389	     -0.19214571	     -0.05728430	      0.88279263	     -0.00020205	     -0.21075104	     -0.00000000	      0.00000002	     21.23589866
      0.98921606	     -0.05002782	      0.00015120	     -0.19203289	     -0.05728223	      0.88279548	     -0.00020147	     -0.21072345	     -0.00000000	      0.00000002	     21.47620967
      0.99076832	     -0.04986896	      0.00014613	     -0.19187306	     -0.05727926	      0.88279967	     -0.00020063	     -0.21068342	     -0.00000000	      0.00000002	     21.85866606
      0.99206773	     -0.04974057	      0.00014271	     -0.19174385	     -0.05727685	      0.88280319	     -0.00019993	     -0.21065034	     -0.00000000	      0.00000002	     22.13640966
      0.99336714	     -0.04961565	      0.00013650	     -0.19161804	     -0.05727451	      0.88280671	     -0.00019923	     -0.21061772	     -0.00000000	      0.00000002	     22.47154430
      0.99466655	     -0.04949665	      0.00013176	     -0.19149816	     -0.05727224	      0.88281023	     -0.00019854	     -0.21058566	     -0.00000000	      0.00000002	     22.71511546
      0.99596596	     -0.04938432	      0.00012360	     -0.19138485	     -0.05727004	      0.88281374	     -0.00019786	     -0.21055425	     -0.00000000	      0.00000002	     23.06606362
      0.99707640	     -0.04929240	      0.00011944	     -0.19129216	     -0.05726822	      0.88281673	     -0.00019728	     -0.21052794	     -0.00000000	      0.00000002	     23.23751843
      0.99818684	     -0.04920523	      0.00011306	     -0.19120414	     -0.05726646	      0.88281970	     -0.00019671	     -0.21050213	     -0.00000000	      0.00000002	     23.48985279
      0.99958425	     -0.04910260	      0.00010628	     -0.19110048	     -0.05726432	      0.88282341	     -0.00019600	     -0.21047041	     -0.00000000	      0.00000002	     23.74344187
      1.00098166	     -0.04900900	      0.00009720	     -0.19100577	     -0.05726227	      0.88282709	     -0.00019530	     -0.21043959	     -0.00000000	      0.00000002	     24.07633327
      1.00207909	     -0.04894166	      0.00009232	     -0.19093761	     -0.05726072	      0.88282994	     -0.00019476	     -0.21041608	     -0.00000000	      0.00000002	     24.20549049
      1.00317651	     -0.04888037	      0.00008536	     -0.19087544	     -0.05725923	      0.88283276	     -0.00019423	     -0.21039322	     -0.00000000	      0.00000002	     24.42097729
      1.00460434	     -0.04880908	      0.00007747	     -0.19080303	     -0.05725738	      0.88283638	     -0.00019356	     -0.21036450	     -0.00000000	      0.00000002	     24.63287940
      1.00603216	     -0.04874795	      0.00006714	     -0.19074072	     -0.05725564	      0.88283994	     -0.00019290	     -0.21033700	     -0.00000000	      0.00000002	     24.95234031
      1.00707406	     -0.04870961	      0.00006193	     -0.19070157	     -0.05725442	      0.88284248	     -0.00019243	     -0.21031774	     -0.00000000	      0.00000002	     25.01772005
      1.00811595	     -0.04867716	      0.00005465	     -0.19066826	     -0.05725326	      0.88284498	     -0.00019198	     -0.21029918	     -0.00000000	      0.00000002	     25.18734745
      1.00962711	     -0.04863932	      0.00004491	     -0.19062919	     -0.05725168	      0.88284853	     -0.00019133	     -0.21027358	     -0.00000000	      0.00000002	     25.36550079
      1.01090798	     -0.04861499	      0.00003529	     -0.19060379	     -0.05725043	      0.88285145	     -0.00019081	     -0.21025309	     -0.00000000	      0.00000002	     25.57701063
      1.01218884	     -0.04859648	      0.00002753	     -0.19058426	     -0.05724926	      0.88285430	     -0.00019029	     -0.21023369	     -0.00000000	      0.00000001	     25.66651560
      1.01346970	     -0.04858391	      0.00001733	     -0.19057060	     -0.05724817	      0.88285706	     -0.00018980	     -0.21021536	     -0.00000000	      0.00000001	     25.89691917
      1.01475056	     -0.04857627	      0.00001027	     -0.19056198	     -0.05724717	      0.88285973	     -0.00018933	     -0.21019805	     -0.00000000	      0.00000001	     25.91849476
      1.01583821	     -0.04857433	      0.00000128	     -0.19055912	     -0.05724638	      0.88286193	     -0.00018894	     -0.21018415	     -0.00000000	      0.00000001	     26.10390137
      1.01692586	     -0.04857578	     -0.00000570	     -0.19055971	     -0.05724565	      0.88286405	     -0.00018857	     -0.21017095	     -0.00000000	      0.00000001	     26.15572515
      1.01831832	     -0.04858299	     -0.00001618	     -0.19056578	     -0.05724481	      0.88286667	     -0.00018811	     -0.21015505	     -0.00000000	      0.00000001	     26.31665740
      1.01971077	     -0.04859568	     -0.00002487	     -0.19057741	     -0.05724406	      0.88286918	     -0.00018768	     -0.21014027	     -0.00000000	      0.00000001	     26.33683206
      1.02079974	     -0.04860990	     -0.00003413	     -0.19059072	     -0.05724355	      0.88287105	     -0.00018736	     -0.21012947	     -0.00000000	      0.00000001	     26.49819934
      1.02188872	     -0.04862726	     -0.00004157	     -0.19060722	     -0.05724309	      0.88287285	     -0.00018705	     -0.21011932	     -0.00000000	      0.00000001	     26.52262908
      1.02330685	     -0.04865518	     -0.00005276	     -0.19063401	     -0.05724259	      0.88287508	     -0.00018667	     -0.21010707	     -0.00000000	      0.00000001	     26.65479004
      1.02472498	     -0.04868872	     -0.00006166	     -0.19066649	     -0.05724218	      0.88287719	     -0.00018632	     -0.21009592	     -0.00000000	      0.00000001	     26.62735084
      1.02576486	     -0.04871752	     -0.00007067	     -0.19069445	     -0.05724195	      0.88287865	     -0.00018608	     -0.21008843	     -0.00000000	      0.00000001	     26.76106673
      1.02680474	     -0.04874930	     -0.00007785	     -0.19072544	     -0.05724177	      0.88288004	     -0.00018585	     -0.21008153	     -0.00000000	      0.00000001	     26.76395811
      1.02830377	     -0.04880134	     -0.00008949	     -0.19077634	     -0.05724160	      0.88288192	     -0.00018555	     -0.21007262	     -0.00000000	      0.00000001	     26.85299637
      1.02958259	     -0.04885156	     -0.00009852	     -0.19082561	     -0.05724155	      0.88288342	     -0.00018532	     -0.21006597	     -0.00000000	      0.00000001	     26.82179225
      1.03086140	     -0.04890666	     -0.00010984	     -0.19087971	     -0.05724157	      0.88288482	     -0.00018510	     -0.21006018	     -0.00000000	      0.00000001	     26.94109608
      1.03214022	     -0.04896549	     -0.00011891	     -0.19093762	     -0.05724167	      0.88288611	     -0.00018491	     -0.21005527	     -0.00000000	      0.00000001	     26.84314986
      1.03341904	     -0.04902968	     -0.00013137	     -0.19100081	     -0.05724185	      0.88288730	     -0.00018474	     -0.21005123	     -0.00000000	      0.00000001	     27.00348929
      1.03450433	     -0.04908783	     -0.00013897	     -0.19105820	     -0.05724206	      0.88288824	     -0.00018461	     -0.21004853	     -0.00000000	      0.00000001	     26.86830431
      1.03558962	     -0.04915025	     -0.00014890	     -0.19111981	     -0.05724233	      0.88288911	     -0.00018450	     -0.21004646	     -0.00000000	      0.00000001	     26.91343597
      1.03698536	     -0.04923493	     -0.00016017	     -0.19120350	     -0.05724274	      0.88289012	     -0.00018437	     -0.21004475	     -0.00000000	      0.00000000	     26.85177746
      1.03838110	     -0.04932510	     -0.00017325	     -0.19129265	     -0.05724325	      0.88289103	     -0.00018427	     -0.21004406	     -0.00000000	      0.00000000	     26.95115829
      1.03947620	     -0.04939884	     -0.00018107	     -0.19136568	     -0.05724371	      0.88289167	     -0.00018422	     -0.21004422	     -0.00000000	      0.00000000	     26.80380656
      1.04057130	     -0.04947601	     -0.00019072	     -0.19144209	     -0.05724422	      0.88289224	     -0.00018417	     -0.21004499	     -0.00000000	      0.00000000	     26.82098159
      1.04198929	     -0.04957952	     -0.00020132	     -0.19154470	     -0.05724495	      0.88289288	     -0.00018414	     -0.21004687	     -0.00000000	      0.00000000	     26.71687198
      1.04340729	     -0.04968872	     -0.00021362	     -0.19165297	     -0.05724577	      0.88289342	     -0.00018413	     -0.21004976	     -0.00000000	      0.00000000	     26.79791731
      1.04446041	     -0.04977244	     -0.00022015	     -0.19173609	     -0.05724643	      0.88289376	     -0.00018414	     -0.21005256	     -0.00000000	      0.00000000	     26.60454500
      1.04551353	     -0.04985895	     -0.00022848	     -0.19182196	     -0.05724713	      0.88289404	     -0.00018417	     -0.21005589	     -0.00000000	      0.00000000	     26.58604013
      1.04700680	     -0.04998526	     -0.00023898	     -0.19194743	     -0.05724820	      0.88289434	     -0.00018423	     -0.21006150	      0.00000000	      0.00000000	     26.45090213
      1.04829442	     -0.05009802	     -0.00024920	     -0.19205945	     -0.05724919	      0.88289452	     -0.00018431	     -0.21006714	      0.00000000	      0.00000000	     26.44090381
      1.04958205	     -0.05021337	     -0.00025731	     -0.19217414	     -0.05725024	      0.88289462	     -0.00018441	     -0.21007349	      0.00000000	      0.00000000	     26.24525679
      1.05086967	     -0.05033246	     -0.00026782	     -0.19229254	     -0.05725135	      0.88289465	     -0.00018454	     -0.21008053	      0.00000000	     -0.00000000	     26.26876159
      1.05215729	     -0.05045368	     -0.00027497	     -0.19241316	     -0.05725251	      0.88289461	     -0.00018468	     -0.21008824	      0.00000000	     -0.00000000	     25.99504844
      1.05326317	     -0.05056088	     -0.00028400	     -0.19251980	     -0.05725356	      0.88289451	     -0.00018483	     -0.21009537	      0.00000000	     -0.00000000	     26.00845042
      1.05436904	     -0.05066944	     -0.00029082	     -0.19262787	     -0.05725464	      0.88289436	     -0.00018499	     -0.21010297	      0.00000000	     -0.00000000	     25.83318386
      1.05576749	     -0.05080981	     -0.00030078	     -0.19276761	     -0.05725606	      0.88289410	     -0.00018521	     -0.21011321	      0.00000000	     -0.00000000	     25.74276814
      1.05716593	     -0.05095232	     -0.00030861	     -0.19290958	     -0.05725754	      0.88289376	     -0.00018546	     -0.21012413	      0.00000000	     -0.00000000	     25.47321186
      1.05829287	     -0.05106979	     -0.00031718	     -0.19302656	     -0.05725877	      0.88289342	     -0.00018569	     -0.21013340	      0.00000000	     -0.00000000	     25.45135603
      1.05941981	     -0.05118800	     -0.00032363	     -0.19314437	     -0.05726003	      0.88289304	     -0.00018593	     -0.21014307	      0.00000000	     -0.00000000	     25.25159900
      1.06083218	     -0.05133866	     -0.00033312	     -0.19329451	     -0.05726166	      0.88289248	     -0.00018626	     -0.21015574	      0.00000000	     -0.00000000	     25.13788290
      1.06224454	     -0.05149051	     -0.00034024	     -0.19344594	     -0.05726334	      0.88289185	     -0.00018661	     -0.21016897	      0.00000000	     -0.00000000	     24.83354567
      1.06334207	     -0.05161079	     -0.00034825	     -0.19356584	     -0.05726467	      0.88289131	     -0.00018691	     -0.21017962	      0.00000000	     -0.00000000	     24.79711528
      1.06443959	     -0.05173130	     -0.00035413	     -0.19368604	     -0.05726603	      0.88289072	     -0.00018722	     -0.21019058	      0.00000000	     -0.00000000	     24.59281716
      1.06590897	     -0.05189449	     -0.00036318	     -0.19384882	     -0.05726788	      0.88288986	     -0.00018767	     -0.21020570	      0.00000000	     -0.00000000	     24.43470987
      1.06737834	     -0.05205751	     -0.00036978	     -0.19401154	     -0.05726977	      0.88288891	     -0.00018815	     -0.21022130	      0.00000000	     -0.00000000	     24.10428770
      1.06845209	     -0.05217786	     -0.00037701	     -0.19413162	     -0.05727118	      0.88288817	     -0.00018852	     -0.21023295	      0.00000000	     -0.00000000	     24.05125229
      1.06952584	     -0.05229704	     -0.00038209	     -0.19425060	     -0.05727260	      0.88288739	     -0.00018891	     -0.21024479	      0.00000000	     -0.00000001	     23.84773796
      1.07106386	     -0.05246744	     -0.00039024	     -0.19442073	     -0.05727466	      0.88288619	     -0.00018951	     -0.21026202	      0.00000000	     -0.00000001	     23.65272143
      1.07238673	     -0.05261211	     -0.00039562	     -0.19456523	     -0.05727646	      0.88288509	     -0.00019005	     -0.21027702	      0.00000000	     -0.00000001	     23.37825138
      1.07370960	     -0.05275658	     -0.00040294	     -0.19470951	     -0.05727828	      0.88288392	     -0.00019062	     -0.21029214	      0.00000000	     -0.00000001	     23.26421176
      1.07503247	     -0.05289798	     -0.00040744	     -0.19485083	     -0.05728011	      0.88288270	     -0.00019122	     -0.21030733	      0.00000000	     -0.00000001	     22.94705248
      1.07635534	     -0.05303969	     -0.00041546	     -0.19499237	     -0.05728196	      0.88288141	     -0.00019185	     -0.21032253	      0.00000000	     -0.00000001	     22.89229568
      1.07748839	     -0.05315747	     -0.00041912	     -0.19511012	     -0.05728355	      0.88288025	     -0.00019242	     -0.21033555	      0.00000000	     -0.00000001	     22.58987878
      1.07862145	     -0.05327500	     -0.00042520	     -0.19522756	     -0.05728515	      0.88287905	     -0.00019301	     -0.21034851	      0.00000000	     -0.00000001	     22.46721598
      1.08006373	     -0.05342076	     -0.00043150	     -0.19537328	     -0.05728720	      0.88287747	     -0.00019380	     -0.21036492	      0.00000000	     -0.00000001	     22.20380796
      1.08150602	     -0.05356460	     -0.00044017	     -0.19551703	     -0.05728925	      0.88287581	     -0.00019463	     -0.21038117	      0.00000000	     -0.00000001	     22.10608217
      1.08266214	     -0.05367524	     -0.00044464	     -0.19562768	     -0.05729090	      0.88287444	     -0.00019533	     -0.21039406	      0.00000000	     -0.00000001	     21.82746116
      1.08381827	     -0.05378493	     -0.00045146	     -0.19573734	     -0.05729255	      0.88287302	     -0.00019606	     -0.21040680	      0.00000000	     -0.00000001	     21.71659938
      1.08527637	     -0.05391801	     -0.00045854	     -0.19587043	     -0.05729463	      0.88287118	     -0.00019701	     -0.21042265	      0.00000000	     -0.00000001	     21.46972967
      1.08673448	     -0.05404864	     -0.00046830	     -0.19600103	     -0.05729671	      0.88286927	     -0.00019802	     -0.21043821	      0.00000000	     -0.00000001	     21.40960809
      1.08785553	     -0.05414329	     -0.00047298	     -0.19609573	     -0.05729831	      0.88286777	     -0.00019882	     -0.21044999	      0.00000000	     -0.00000001	     21.15246163
      1.08897659	     -0.05423702	     -0.00047997	     -0.19618947	     -0.05729991	      0.88286624	     -0.00019965	     -0.21046159	      0.00000000	     -0.00000001	     21.05836132
      1.09049921	     -0.05435795	     -0.00048804	     -0.19631047	     -0.05730207	      0.88286411	     -0.00020082	     -0.21047705	      0.00000000	     -0.00000001	     20.85349103
      1.09202184	     -0.05447533	     -0.00049858	     -0.19642786	     -0.05730423	      0.88286192	     -0.00020205	     -0.21049215	      0.00000000	     -0.00000001	     20.80874102
      1.09310774	     -0.05455219	     -0.00050301	     -0.19650483	     -0.05730576	      0.88286034	     -0.00020295	     -0.21050272	      0.00000000	     -0.00000001	     20.59501684
      1.09419364	     -0.05462848	     -0.00050960	     -0.19658117	     -0.05730729	      0.88285873	     -0.00020389	     -0.21051311	      0.00000000	     -0.00000001	     20.51191403
      1.09580172	     -0.05473469	     -0.00051783	     -0.19668752	     -0.05730954	      0.88285631	     -0.00020531	     -0.21052820	      0.00000000	     -0.00000001	     20.34570375
      1.09715853	     -0.05482193	     -0.00052596	     -0.19677485	     -0.05731143	      0.88285424	     -0.00020656	     -0.21054064	      0.00000000	     -0.00000001	     20.25369884
      1.09851533	     -0.05490435	     -0.00053141	     -0.19685743	     -0.05731331	      0.88285214	     -0.00020785	     -0.21055292	      0.00000000	     -0.00000001	     20.10124790
      1.09987213	     -0.05499092	     -0.00053963	     -0.19694410	     -0.05731517	      0.88285001	     -0.00020918	     -0.21056511	      0.00000000	     -0.00000001	     20.00140592
      1.10108655	     -0.05506495	     -0.00054348	     -0.19701833	     -0.05731683	      0.88284809	     -0.00021041	     -0.21057610	      0.00000000	     -0.00000001	     19.87650643
      1.10230096	     -0.05514457	     -0.00055018	     -0.19709807	     -0.05731848	      0.88284615	     -0.00021166	     -0.21058725	      0.00000000	     -0.00000001	     19.76420205
      1.10351538	     -0.05522387	     -0.00055488	     -0.19717755	     -0.05732012	      0.88284420	     -0.00021295	     -0.21059868	      0.00000000	     -0.00000001	     19.66829702
      1.10508131	     -0.05533360	     -0.00056270	     -0.19728746	     -0.05732221	      0.88284165	     -0.00021466	     -0.21061399	      0.00000000	     -0.00000001	     19.51645885
      1.10632632	     -0.05542132	     -0.00056661	     -0.19737541	     -0.05732386	      0.88283960	     -0.00021605	     -0.21062680	      0.00000000	     -0.00000001	     19.46533047
      1.10757134	     -0.05551612	     -0.00057290	     -0.19747037	     -0.05732549	      0.88283753	     -0.00021748	     -0.21064023	      0.00000000	     -0.00000001	     19.31461169
      1.10881635	     -0.05560995	     -0.00057722	     -0.19756443	     -0.05732710	      0.88283543	     -0.00021893	     -0.21065437	      0.00000000	     -0.00000001	     19.26076587
      1.11035823	     -0.05573250	     -0.00058434	     -0.19768723	     -0.05732906	      0.88283280	     -0.00022078	     -0.21067289	      0.00000000	     -0.00000001	     19.03588405
      1.11158967	     -0.05582710	     -0.00058738	     -0.19778213	     -0.05733061	      0.88283066	     -0.00022229	     -0.21068852	      0.00000000	     -0.00000001	     19.04632972
      1.11282111	     -0.05592755	     -0.00059254	     -0.19788281	     -0.05733213	      0.88282850	     -0.00022383	     -0.21070486	      0.00000000	     -0.00000001	     18.81604478
      1.11405255	     -0.05602566	     -0.00059580	     -0.19798124	     -0.05733362	      0.88282629	     -0.00022539	     -0.21072195	      0.00000000	     -0.00000001	     18.74648397
      1.11565495	     -0.05615894	     -0.00060142	     -0.19811490	     -0.05733551	      0.88282337	     -0.00022748	     -0.21074530	      0.00000000	     -0.00000001	     18.40264565
      1.11688914	     -0.05625730	     -0.00060312	     -0.19821365	     -0.05733694	      0.88282107	     -0.00022911	     -0.21076415	      0.00000000	     -0.00000001	     18.42370040
      1.11812333	     -0.05636041	     -0.00060656	     -0.19831712	     -0.05733833	      0.88281872	     -0.00023077	     -0.21078368	      0.00000000	     -0.00000001	     18.10905923
      1.11935752	     -0.05646043	     -0.00060818	     -0.19841755	     -0.05733968	      0.88281633	     -0.00023246	     -0.21080390	      0.00000000	     -0.00000001	     18.01147061
      1.12099779	     -0.05659726	     -0.00061136	     -0.19855494	     -0.05734142	      0.88281308	     -0.00023474	     -0.21083173	      0.00000000	     -0.00000001	     17.58203414
      1.12223156	     -0.05669563	     -0.00061124	     -0.19865381	     -0.05734267	      0.88281057	     -0.00023649	     -0.21085340	      0.00000000	     -0.00000001	     17.60340445
      1.12346533	     -0.05679886	     -0.00061266	     -0.19875752	     -0.05734388	      0.88280800	     -0.00023826	     -0.21087563	      0.00000000	     -0.00000001	     17.25629628
      1.12495862	     -0.05691824	     -0.00061197	     -0.19887755	     -0.05734529	      0.88280483	     -0.00024044	     -0.21090328	      0.00000000	     -0.00000001	     17.19025583
      1.12645190	     -0.05704244	     -0.00061321	     -0.19900239	     -0.05734662	      0.88280157	     -0.00024265	     -0.21093158	      0.00000000	     -0.00000002	     16.62531387
      1.12758203	     -0.05712752	     -0.00061080	     -0.19908806	     -0.05734758	      0.88279905	     -0.00024435	     -0.21095343	      0.00000000	     -0.00000002	     16.73856012
      1.12871215	     -0.05721729	     -0.00061007	     -0.19917838	     -0.05734849	      0.88279647	     -0.00024606	     -0.21097556	      0.00000000	     -0.00000002	     16.47167385
      1.13033188	     -0.05734233	     -0.00060772	     -0.19930427	     -0.05734971	      0.88279270	     -0.00024855	     -0.21100776	      0.00000000	     -0.00000002	     16.33328144
      1.13174514	     -0.05745404	     -0.00060650	     -0.19941672	     -0.05735069	      0.88278933	     -0.00025076	     -0.21103628	      0.00000000	     -0.00000002	     15.97095017
      1.13315841	     -0.05755872	     -0.00060282	     -0.19952222	     -0.05735159	      0.88278589	     -0.00025299	     -0.21106517	      0.00000000	     -0.00000002	     16.02044988
      1.13457167	     -0.05766984	     -0.00060120	     -0.19963413	     -0.05735241	      0.88278237	     -0.00025526	     -0.21109429	      0.00000000	     -0.00000002	     15.55282794
      1.13579375	     -0.05775726	     -0.00059650	     -0.19972233	     -0.05735304	      0.88277927	     -0.00025724	     -0.21111971	      0.00000000	     -0.00000002	     15.66164889
      1.13701583	     -0.05785027	     -0.00059359	     -0.19981610	     -0.05735360	      0.88277612	     -0.00025924	     -0.21114525	      0.00000000	     -0.00000002	     15.39765805
      1.13851250	     -0.05795678	     -0.00058868	     -0.19992359	     -0.05735420	      0.88277219	     -0.00026172	     -0.21117676	      0.00000000	     -0.00000002	     15.38290208
      1.14000917	     -0.05806884	     -0.00058569	     -0.20003659	     -0.05735468	      0.88276819	     -0.00026423	     -0.21120848	      0.00000000	     -0.00000002	     15.02516549
      1.14124454	     -0.05815320	     -0.00058077	     -0.20012182	     -0.05735500	      0.88276483	     -0.00026632	     -0.21123484	      0.00000000	     -0.00000002	     15.13946420
      1.14247990	     -0.05824181	     -0.00057754	     -0.20021125	     -0.05735523	      0.88276144	     -0.00026843	     -0.21126126	      0.00000000	     -0.00000002	     14.92900359
      1.14399850	     -0.05834370	     -0.00057176	     -0.20031423	     -0.05735541	      0.88275721	     -0.00027106	     -0.21129381	      0.00000000	     -0.00000002	     14.93738224
      1.14551709	     -0.05844930	     -0.00056772	     -0.20042089	     -0.05735546	      0.88275292	     -0.00027371	     -0.21132630	      0.00000000	     -0.00000002	     14.62900862
      1.14673404	     -0.05852471	     -0.00056196	     -0.20049723	     -0.05735540	      0.88274945	     -0.00027586	     -0.21135231	      0.00000000	     -0.00000002	     14.75329168
      1.14795098	     -0.05860426	     -0.00055789	     -0.20057768	     -0.05735526	      0.88274595	     -0.00027803	     -0.21137822	      0.00000000	     -0.00000002	     14.58465511
      1.14951652	     -0.05870012	     -0.00055108	     -0.20067475	     -0.05735495	      0.88274141	     -0.00028084	     -0.21141143	      0.00000000	     -0.00000002	     14.59317558
      1.15108207	     -0.05880041	     -0.00054617	     -0.20077622	     -0.05735450	      0.88273684	     -0.00028368	     -0.21144442	      0.00000000	     -0.00000002	     14.31604594
      1.15227761	     -0.05886868	     -0.00054009	     -0.20084546	     -0.05735404	      0.88273332	     -0.00028586	     -0.21146954	      0.00000000	     -0.00000002	     14.44605775
      1.15347315	     -0.05894155	     -0.00053580	     -0.20091928	     -0.05735350	      0.88272980	     -0.00028806	     -0.21149453	      0.00000000	     -0.00000002	     14.31311067
      1.15509763	     -0.05903547	     -0.00052866	     -0.20101451	     -0.05735261	      0.88272499	     -0.00029107	     -0.21152835	      0.00000000	     -0.00000002	     14.31820158
      1.15672210	     -0.05913343	     -0.00052325	     -0.20111378	     -0.05735155	      0.88272017	     -0.00029410	     -0.21156196	      0.00000000	     -0.00000002	     14.05562855
      1.15788322	     -0.05919498	     -0.00051688	     -0.20117633	     -0.05735069	      0.88271673	     -0.00029628	     -0.21158589	      0.00000000	     -0.00000002	     14.19516430
      1.15904435	     -0.05926124	     -0.00051223	     -0.20124356	     -0.05734973	      0.88271329	     -0.00029847	     -0.21160969	      0.00000000	     -0.00000002	     14.09539983
      1.16075832	     -0.05935473	     -0.00050423	     -0.20133853	     -0.05734814	      0.88270822	     -0.00030172	     -0.21164466	      0.00000000	     -0.00000002	     14.10064350
      1.16220929	     -0.05943611	     -0.00049842	     -0.20142114	     -0.05734663	      0.88270394	     -0.00030448	     -0.21167408	      0.00000000	     -0.00000002	     13.95034938
      1.16366027	     -0.05950964	     -0.00049029	     -0.20149600	     -0.05734497	      0.88269968	     -0.00030725	     -0.21170335	      0.00000000	     -0.00000002	     14.06737102
      1.16511124	     -0.05958690	     -0.00048454	     -0.20157453	     -0.05734316	      0.88269544	     -0.00031002	     -0.21173238	      0.00000000	     -0.00000002	     13.84183361
      1.16656222	     -0.05965352	     -0.00047555	     -0.20164251	     -0.05734119	      0.88269124	     -0.00031280	     -0.21176127	      0.00000000	     -0.00000002	     14.05963941
      1.16779806	     -0.05971745	     -0.00047012	     -0.20170757	     -0.05733938	      0.88268768	     -0.00031518	     -0.21178565	      0.00000000	     -0.00000002	     13.82321420
      1.16903389	     -0.05977278	     -0.00046161	     -0.20176411	     -0.05733746	      0.88268415	     -0.00031755	     -0.21180987	      0.00000000	     -0.00000002	     13.87255111
      1.17061729	     -0.05984399	     -0.00045141	     -0.20183687	     -0.05733482	      0.88267968	     -0.00032058	     -0.21184050	      0.00000000	     -0.00000002	     13.76065298
      1.17220069	     -0.05990481	     -0.00043890	     -0.20189932	     -0.05733198	      0.88267526	     -0.00032361	     -0.21187063	      0.00000000	     -0.00000002	     13.91498256
      1.17346165	     -0.05995586	     -0.00043127	     -0.20195162	     -0.05732958	      0.88267178	     -0.00032602	     -0.21189414	      0.00000000	     -0.00000002	     13.72302952
      1.17472261	     -0.05999675	     -0.00042264	     -0.20199378	     -0.05732704	      0.88266834	     -0.00032843	     -0.21191734	      0.00000000	     -0.00000002	     13.77940947
      1.17632111	     -0.06005223	     -0.00041302	     -0.20205086	     -0.05732364	      0.88266405	     -0.00033146	     -0.21194628	      0.00000000	     -0.00000002	     13.67989359
      1.17791961	     -0.06009532	     -0.00040056	     -0.20209563	     -0.05732003	      0.88265984	     -0.00033448	     -0.21197462	      0.00000000	     -0.00000002	     13.85626473
      1.17913982	     -0.06013094	     -0.00039304	     -0.20213250	     -0.05731713	      0.88265669	     -0.00033678	     -0.21199562	      0.00000000	     -0.00000002	     13.69568872
      1.18036003	     -0.06015598	     -0.00038321	     -0.20215884	     -0.05731410	      0.88265358	     -0.00033906	     -0.21201604	      0.00000000	     -0.00000002	     13.75535874
      1.18203328	     -0.06018648	     -0.00037030	     -0.20219113	     -0.05730974	      0.88264942	     -0.00034217	     -0.21204284	      0.00000000	     -0.00000002	     13.72640168
      1.18370654	     -0.06020249	     -0.00035480	     -0.20220901	     -0.05730514	      0.88264537	     -0.00034525	     -0.21206816	      0.00000000	     -0.00000002	     13.89818293
      1.18488711	     -0.06021714	     -0.00034609	     -0.20222491	     -0.05730175	      0.88264258	     -0.00034741	     -0.21208499	      0.00000000	     -0.00000002	     13.79087733
      1.18606768	     -0.06022254	     -0.00033541	     -0.20223163	     -0.05729823	      0.88263985	     -0.00034956	     -0.21210099	      0.00000000	     -0.00000002	     13.84823830
      1.18783851	     -0.06022770	     -0.00032057	     -0.20223872	     -0.05729274	      0.88263587	     -0.00035274	     -0.21212330	     -0.00000000	     -0.00000002	     13.87299160
      1.18931962	     -0.06022262	     -0.00030694	     -0.20223530	     -0.05728792	      0.88263267	     -0.00035538	     -0.21214041	     -0.00000000	     -0.00000001	     13.97698305
      1.19080074	     -0.06021600	     -0.00029561	     -0.20223027	     -0.05728292	      0.88262956	     -0.00035799	     -0.21215598	     -0.00000000	     -0.00000001	     13.98973027
      1.19228185	     -0.06019677	     -0.00028257	     -0.20221267	     -0.05727772	      0.88262658	     -0.00036057	     -0.21217015	     -0.00000000	     -0.00000001	     14.14180930
      1.19361409	     -0.06018290	     -0.00027376	     -0.20220020	     -0.05727288	      0.88262399	     -0.00036287	     -0.21218160	     -0.00000000	     -0.00000001	     14.17248390
      1.19494633	     -0.06015270	     -0.00026309	     -0.20217143	     -0.05726788	      0.88262150	     -0.00036514	     -0.21219177	     -0.00000000	     -0.00000001	     14.32764402
      1.19627857	     -0.06011281	     -0.00025345	     -0.20213295	     -0.05726273	      0.88261911	     -0.00036739	     -0.21220031	     -0.00000000	     -0.00000001	     14.46794192
      1.19796617	     -0.06003668	     -0.00023935	     -0.20205866	     -0.05725598	      0.88261624	     -0.00037020	     -0.21220845	     -0.00000000	     -0.00000001	     14.69066546
      1.19931688	     -0.05996544	     -0.00023006	     -0.20198883	     -0.05725039	      0.88261407	     -0.00037242	     -0.21221246	     -0.00000000	     -0.00000001	     14.84899772
      1.20066758	     -0.05987438	     -0.00021835	     -0.20189923	     -0.05724465	      0.88261202	     -0.00037461	     -0.21221411	     -0.00000000	     -0.00000001	     15.03114200
      1.20201828	     -0.05977299	     -0.00020769	     -0.20179925	     -0.05723876	      0.88261009	     -0.00037678	     -0.21221319	     -0.00000000	     -0.00000001	     15.23345425
      1.20368417	     -0.05962217	     -0.00019225	     -0.20165022	     -0.05723128	      0.88260791	     -0.00037941	     -0.21220835	     -0.00000000	     -0.00000001	     15.48867955
      1.20500161	     -0.05949436	     -0.00018183	     -0.20152375	     -0.05722520	      0.88260633	     -0.00038146	     -0.21220144	     -0.00000000	     -0.00000001	     15.72706433
      1.20631906	     -0.05934991	     -0.00016933	     -0.20138066	     -0.05721899	      0.88260489	     -0.00038348	     -0.21219185	     -0.00000000	     -0.00000001	     15.92076917
      1.20763650	     -0.05920008	     -0.00015814	     -0.20123213	     -0.05721264	      0.88260360	     -0.00038548	     -0.21217956	     -0.00000000	     -0.00000001	     16.14998943
      1.20937038	     -0.05898563	     -0.00014166	     -0.20101939	     -0.05720408	      0.88260213	     -0.00038806	     -0.21215945	     -0.00000000	     -0.00000001	     16.39445726
      1.21066100	     -0.05882333	     -0.00013123	     -0.20085827	     -0.05719757	      0.88260122	     -0.00038996	     -0.21214160	     -0.00000000	     -0.00000000	     16.63601244
      1.21195162	     -0.05864999	     -0.00011891	     -0.20068614	     -0.05719094	      0.88260047	     -0.00039182	     -0.21212146	     -0.00000000	     -0.00000000	     16.79667056
      1.21353434	     -0.05843751	     -0.00010606	     -0.20047502	     -0.05718266	      0.88259977	     -0.00039407	     -0.21209373	     -0.00000000	     -0.00000000	     17.06855110
      1.21492237	     -0.05824221	     -0.00009319	     -0.20028092	     -0.05717526	      0.88259936	     -0.00039602	     -0.21206694	     -0.00000000	     -0.00000000	     17.21051949
      1.21631041	     -0.05804958	     -0.00008309	     -0.20008937	     -0.05716774	      0.88259915	     -0.00039793	     -0.21203790	     -0.00000000	     -0.00000000	     17.46218570
      1.21769845	     -0.05784602	     -0.00007055	     -0.19988691	     -0.05716010	      0.88259914	     -0.00039980	     -0.21200680	     -0.00000000	      0.00000000	     17.60419086
      1.21908649	     -0.05764636	     -0.00006094	     -0.19968825	     -0.05715235	      0.88259932	     -0.00040165	     -0.21197366	     -0.00000000	      0.00000000	     17.84815381
      1.22047452	     -0.05743702	     -0.00004886	     -0.19947992	     -0.05714449	      0.88259970	     -0.00040346	     -0.21193870	     -0.00000000	      0.00000000	     17.99759937
      1.22186256	     -0.05723385	     -0.00004044	     -0.19927763	     -0.05713653	      0.88260028	     -0.00040525	     -0.21190196	     -0.00000000	      0.00000000	     18.24329751
      1.22325060	     -0.05701983	     -0.00002866	     -0.19906453	     -0.05712848	      0.88260106	     -0.00040699	     -0.21186365	     -0.00000000	      0.00000000	     18.40426242
      1.22463863	     -0.05681297	     -0.00002060	     -0.19885846	     -0.05712033	      0.88260204	     -0.00040871	     -0.21182374	     -0.00000000	      0.00000001	     18.63790400
      1.22587852	     -0.05661873	     -0.00001005	     -0.19866498	     -0.05711297	      0.88260307	     -0.00041021	     -0.21178692	     -0.00000000	      0.00000001	     18.78145662
      1.22711841	     -0.05643028	     -0.00000251	     -0.19847717	     -0.05710555	      0.88260425	     -0.00041168	     -0.21174900	     -0.00000000	      0.00000001	     18.97558868
      1.22835830	     -0.05623863	      0.00000616	     -0.19828617	     -0.05709806	      0.88260558	     -0.00041313	     -0.21171011	     -0.00000000	      0.00000001	     19.15843799
      1.23006735	     -0.05597822	      0.00001584	     -0.19802654	     -0.05708765	      0.88260764	     -0.00041508	     -0.21165505	     -0.00000000	      0.00000001	     19.43137236
      1.23132127	     -0.05578105	      0.00002502	     -0.19782997	     -0.05707993	      0.88260933	     -0.00041647	     -0.21161367	     -0.00000000	      0.00000001	     19.62565429
      1.23257518	     -0.05558695	      0.00003211	     -0.19763637	     -0.05707217	      0.88261115	     -0.00041783	     -0.21157143	     -0.00000000	      0.00000001	     19.82334919
      1.23408716	     -0.05534718	      0.00004299	     -0.19739724	     -0.05706274	      0.88261352	     -0.00041943	     -0.21151945	     -0.00000000	      0.00000001	     20.07329195
      1.23539871	     -0.05514302	      0.00004977	     -0.19719352	     -0.05705450	      0.88261573	     -0.00042078	     -0.21147344	     -0.00000000	      0.00000001	     20.28246903
      1.23671026	     -0.05493371	      0.00005942	     -0.19698469	     -0.05704622	      0.88261807	     -0.00042210	     -0.21142670	     -0.00000000	      0.00000001	     20.50819057
      1.23802181	     -0.05472867	      0.00006598	     -0.19678003	     -0.05703789	      0.88262053	     -0.00042338	     -0.21137924	     -0.00000000	      0.00000001	     20.72450108
      1.23933336	     -0.05451901	      0.00007477	     -0.19657076	     -0.05702952	      0.88262311	     -0.00042463	     -0.21133115	     -0.00000000	      0.00000001	     20.94779592
      1.24064491	     -0.05431421	      0.00008021	     -0.19636623	     -0.05702112	      0.88262581	     -0.00042584	     -0.21128254	     -0.00000000	      0.00000001	     21.15254486
      1.24195646	     -0.05410689	      0.00008822	     -0.19615921	     -0.05701268	      0.88262861	     -0.00042701	     -0.21123355	     -0.00000000	      0.00000001	     21.37473728
      1.24326801	     -0.05390511	      0.00009352	     -0.19595763	     -0.05700422	      0.88263151	     -0.00042814	     -0.21118421	     -0.00000000	      0.00000002	     21.58676836
      1.24457956	     -0.05370114	      0.00010171	     -0.19575390	     -0.05699573	      0.88263450	     -0.00042924	     -0.21113460	     -0.00000000	      0.00000002	     21.81709146
      1.24589111	     -0.05349996	      0.00010702	     -0.19555286	     -0.05698722	      0.88263758	     -0.00043030	     -0.21108468	     -0.00000000	      0.00000002	     22.03799445
      1.24720267	     -0.05329561	      0.00011579	     -0.19534870	     -0.05697869	      0.88264074	     -0.00043132	     -0.21103446	     -0.00000000	      0.00000002	     22.26878353
      1.24851422	     -0.05309429	      0.00012190	     -0.19514746	     -0.05697015	      0.88264398	     -0.00043231	     -0.21098392	     -0.00000000	      0.00000002	     22.49267207
      1.24982577	     -0.05289104	      0.00013224	     -0.19494439	     -0.05696160	      0.88264728	     -0.00043326	     -0.21093311	     -0.00000000	      0.00000002	     22.71046922
      1.25096721	     -0.05271738	      0.00013757	     -0.19477074	     -0.05695416	      0.88265020	     -0.00043405	     -0.21088868	     -0.00000000	      0.00000002	     22.89803927
      1.25210866	     -0.05254376	      0.00014521	     -0.19459719	     -0.05694671	      0.88265317	     -0.00043482	     -0.21084411	     -0.00000000	      0.00000002	     23.09043634
      1.25352334	     -0.05233173	      0.00015267	     -0.19438515	     -0.05693747	      0.88265689	     -0.00043573	     -0.21078871	     -0.00000000	      0.00000002	     23.34179764
      1.25493802	     -0.05212058	      0.00016214	     -0.19417400	     -0.05692825	      0.88266067	     -0.00043659	     -0.21073320	     -0.00000000	      0.00000002	     23.58914255
      1.25607592	     -0.05195289	      0.00016725	     -0.19400621	     -0.05692084	      0.88266374	     -0.00043726	     -0.21068848	     -0.00000000	      0.00000002	     23.79174814
      1.25721381	     -0.05178601	      0.00017451	     -0.19383928	     -0.05691343	      0.88266684	     -0.00043790	     -0.21064372	     -0.00000000	      0.00000002	     23.97406118
      1.25864071	     -0.05157950	      0.00018193	     -0.19363261	     -0.05690416	      0.88267076	     -0.00043865	     -0.21058758	     -0.00000000	      0.00000002	     24.22495218
      1.26006762	     -0.05137532	      0.00019167	     -0.19342831	     -0.05689491	      0.88267470	     -0.00043937	     -0.21053148	     -0.00000000	      0.00000002	     24.44873374
      1.26113858	     -0.05122493	      0.00019632	     -0.19327773	     -0.05688798	      0.88267767	     -0.00043987	     -0.21048943	     -0.00000000	      0.00000002	     24.62636379
      1.26220955	     -0.05107666	      0.00020283	     -0.19312931	     -0.05688107	      0.88268065	     -0.00044036	     -0.21044746	     -0.00000000	      0.00000002	     24.78318295
      1.26371440	     -0.05087382	      0.00021054	     -0.19292617	     -0.05687138	      0.88268485	     -0.00044099	     -0.21038873	     -0.00000000	      0.00000002	     25.02357907
      1.26506365	     -0.05069762	      0.00021869	     -0.19274970	     -0.05686273	      0.88268862	     -0.00044152	     -0.21033641	     -0.00000000	      0.00000002	     25.19994390
      1.26641291	     -0.05052720	      0.00022400	     -0.19257890	     -0.05685411	      0.88269239	     -0.00044200	     -0.21028449	     -0.00000000	      0.00000002	     25.44342939
      1.26748750	     -0.05039563	      0.00023040	     -0.19244708	     -0.05684727	      0.88269539	     -0.00044237	     -0.21024350	     -0.00000000	      0.00000002	     25.52962988
      1.26856210	     -0.05026656	      0.00023396	     -0.19231766	     -0.05684045	      0.88269838	     -0.00044270	     -0.21020290	     -0.00000000	      0.00000002	     25.67796687
      1.27001674	     -0.05010192	      0.00023915	     -0.19215251	     -0.05683126	      0.88270242	     -0.00044312	     -0.21014878	     -0.00000000	      0.00000002	     25.82105011
      1.27147139	     -0.04994647	      0.00024206	     -0.19199647	     -0.05682212	      0.88270643	     -0.00044349	     -0.21009576	     -0.00000000	      0.00000002	     26.06488221
      1.27251418	     -0.04983961	      0.00024642	     -0.19188924	     -0.05681560	      0.88270929	     -0.00044373	     -0.21005844	     -0.00000000	      0.00000002	     26.11597482
      1.27355697	     -0.04973643	      0.00024896	     -0.19178562	     -0.05680911	      0.88271214	     -0.00044395	     -0.21002170	     -0.00000000	      0.00000002	     26.25243669
      1.27507819	     -0.04959251	      0.00025366	     -0.19164107	     -0.05679969	      0.88271626	     -0.00044423	     -0.20996911	     -0.00000000	      0.00000002	     26.39636436
      1.27635426	     -0.04947918	      0.00025634	     -0.19152715	     -0.05679185	      0.88271968	     -0.00044443	     -0.20992595	     -0.00000000	      0.00000002	     26.55867208
      1.27763033	     -0.04937344	      0.00026071	     -0.19142085	     -0.05678404	      0.88272306	     -0.00044460	     -0.20988372	     -0.00000000	      0.00000002	     26.61493388
      1.27890640	     -0.04927647	      0.00026257	     -0.19132325	     -0.05677629	      0.88272640	     -0.00044473	     -0.20984248	     -0.00000000	      0.00000002	     26.78468192
      1.28018246	     -0.04918903	      0.00026686	     -0.19123522	     -0.05676859	      0.88272970	     -0.00044483	     -0.20980233	     -0.00000000	      0.00000002	     26.78073702
      1.28129353	     -0.04912071	      0.00026754	     -0.19116630	     -0.05676192	      0.88273254	     -0.00044489	     -0.20976832	     -0.00000000	      0.00000002	     26.92033724
      1.28240459	     -0.04905893	      0.00026994	     -0.19110397	     -0.05675530	      0.88273533	     -0.00044493	     -0.20973523	     -0.00000000	      0.00000002	     26.93486803
      1.28376422	     -0.04899155	      0.00027105	     -0.19103584	     -0.05674724	      0.88273869	     -0.00044494	     -0.20969601	     -0.00000000	      0.00000002	     27.04859692
      1.28512385	     -0.04893255	      0.00027403	     -0.19097615	     -0.05673925	      0.88274199	     -0.00044492	     -0.20965820	     -0.00000000	      0.00000002	     27.01988188
      1.28623172	     -0.04889043	      0.00027367	     -0.19093338	     -0.05673278	      0.88274462	     -0.00044488	     -0.20962842	     -0.00000000	      0.00000002	     27.12492809
      1.28733960	     -0.04885334	      0.00027504	     -0.19089569	     -0.05672635	      0.88274720	     -0.00044481	     -0.20959956	     -0.00000000	      0.00000002	     27.09335592
      1.28872128	     -0.04881391	      0.00027508	     -0.19085546	     -0.05671840	      0.88275035	     -0.00044470	     -0.20956483	     -0.00000000	      0.00000002	     27.15966687
      1.29010297	     -0.04878186	      0.00027688	     -0.19082265	     -0.05671050	      0.88275341	     -0.00044455	     -0.20953149	     -0.00000000	      0.00000001	     27.06106118
      1.29117059	     -0.04876213	      0.00027574	     -0.19080228	     -0.05670444	      0.88275571	     -0.00044441	     -0.20950666	     -0.00000000	      0.00000001	     27.14152859
      1.29223821	     -0.04874676	      0.00027624	     -0.19078630	     -0.05669843	      0.88275797	     -0.00044425	     -0.20948264	     -0.00000000	      0.00000001	     27.07784245
      1.29367855	     -0.04873298	      0.00027547	     -0.19077166	     -0.05669037	      0.88276092	     -0.00044400	     -0.20945151	     -0.00000000	      0.00000001	     27.08506133
      1.29511888	     -0.04872701	      0.00027640	     -0.19076489	     -0.05668238	      0.88276377	     -0.00044372	     -0.20942184	     -0.00000000	      0.00000001	     26.92553946
      1.29614576	     -0.04872748	      0.00027456	     -0.19076472	     -0.05667673	      0.88276573	     -0.00044349	     -0.20940156	     -0.00000000	      0.00000001	     26.97977760
      1.29717264	     -0.04873178	      0.00027432	     -0.19076842	     -0.05667111	      0.88276765	     -0.00044325	     -0.20938202	     -0.00000000	      0.00000001	     26.89305032
      1.29869580	     -0.04874433	      0.00027316	     -0.19078007	     -0.05666284	      0.88277039	     -0.00044285	     -0.20935435	     -0.00000000	      0.00000001	     26.84924352
      1.29997622	     -0.04876112	      0.00027332	     -0.19079613	     -0.05665595	      0.88277260	     -0.00044249	     -0.20933234	     -0.00000000	      0.00000001	     26.70038893
      1.30125665	     -0.04878257	      0.00027123	     -0.19081681	     -0.05664911	      0.88277473	     -0.00044210	     -0.20931147	     -0.00000000	      0.00000001	     26.71149902
      1.30253707	     -0.04881010	      0.00027118	     -0.19084362	     -0.05664232	      0.88277678	     -0.00044169	     -0.20929174	     -0.00000000	      0.00000001	     26.49749873
      1.30381749	     -0.04884310	      0.00026791	     -0.19087583	     -0.05663558	      0.88277874	     -0.00044124	     -0.20927314	     -0.00000000	      0.00000001	     26.57871896
      1.30489807	     -0.04887487	      0.00026770	     -0.19090701	     -0.05662994	      0.88278033	     -0.00044085	     -0.20925829	     -0.00000000	      0.00000001	     26.34767133
      1.30597865	     -0.04890986	      0.00026550	     -0.19094136	     -0.05662433	      0.88278186	     -0.00044044	     -0.20924418	     -0.00000000	      0.00000001	     26.32058245
      1.30737937	     -0.04895982	      0.00026379	     -0.19099053	     -0.05661711	      0.88278375	     -0.00043988	     -0.20922697	     -0.00000000	      0.00000001	     26.15450725
      1.30878009	     -0.04901498	      0.00026019	     -0.19104486	     -0.05660995	      0.88278555	     -0.00043928	     -0.20921093	     -0.00000000	      0.00000001	     26.18046713
      1.30987067	     -0.04906137	      0.00025945	     -0.19109067	     -0.05660442	      0.88278689	     -0.00043880	     -0.20919924	     -0.00000000	      0.00000001	     25.94420802
      1.31096124	     -0.04911071	      0.00025688	     -0.19113938	     -0.05659891	      0.88278817	     -0.00043831	     -0.20918823	     -0.00000000	      0.00000001	     25.90426416
      1.31238524	     -0.04917989	      0.00025435	     -0.19120779	     -0.05659177	      0.88278975	     -0.00043763	     -0.20917484	     -0.00000000	      0.00000001	     25.71162711
      1.31380924	     -0.04925346	      0.00024970	     -0.19128056	     -0.05658469	      0.88279124	     -0.00043693	     -0.20916254	     -0.00000000	      0.00000001	     25.75086346
      1.31485673	     -0.04931024	      0.00024848	     -0.19133681	     -0.05657951	      0.88279227	     -0.00043639	     -0.20915416	     -0.00000000	      0.00000001	     25.48045267
      1.31590421	     -0.04936915	      0.00024546	     -0.19139515	     -0.05657435	      0.88279326	     -0.00043584	     -0.20914632	     -0.00000000	      0.00000001	     25.42005102
      1.31740686	     -0.04945734	      0.00024200	     -0.19148258	     -0.05656700	      0.88279459	     -0.00043503	     -0.20913601	     -0.00000000	      0.00000001	     25.20768129
      1.31869570	     -0.04953644	      0.00023772	     -0.19156099	     -0.05656074	      0.88279566	     -0.00043430	     -0.20912802	     -0.00000000	      0.00000001	     25.15687099
      1.31998453	     -0.04961850	      0.00023504	     -0.19164243	     -0.05655451	      0.88279665	     -0.00043356	     -0.20912077	     -0.00000000	      0.00000001	     24.88617645
      1.32127337	     -0.04970326	      0.00022991	     -0.19172653	     -0.05654832	      0.88279758	     -0.00043280	     -0.20911424	     -0.00000000	      0.00000000	     24.89251522
      1.32256220	     -0.04979054	      0.00022745	     -0.19181322	     -0.05654216	      0.88279845	     -0.00043202	     -0.20910841	     -0.00000000	      0.00000000	     24.53378833
      1.32365988	     -0.04986673	      0.00022239	     -0.19188885	     -0.05653693	      0.88279914	     -0.00043133	     -0.20910397	     -0.00000000	      0.00000000	     24.55008568
      1.32475756	     -0.04994454	      0.00021893	     -0.19196615	     -0.05653173	      0.88279978	     -0.00043064	     -0.20909999	     -0.00000000	      0.00000000	     24.33328192
      1.32616421	     -0.05004642	      0.00021272	     -0.19206735	     -0.05652509	      0.88280054	     -0.00042973	     -0.20909553	     -0.00000000	      0.00000000	     24.22813699
      1.32757086	     -0.05015055	      0.00020757	     -0.19217084	     -0.05651848	      0.88280123	     -0.00042881	     -0.20909176	     -0.00000000	      0.00000000	     23.89348743
      1.32868554	     -0.05023459	      0.00020082	     -0.19225433	     -0.05651326	      0.88280174	     -0.00042806	     -0.20908923	     -0.00000000	      0.00000000	     23.90855284
      1.32980021	     -0.05031987	      0.00019524	     -0.19233910	     -0.05650805	      0.88280220	     -0.00042730	     -0.20908709	     -0.00000000	      0.00000000	     23.68312878
      1.33122462	     -0.05043046	      0.00018590	     -0.19244898	     -0.05650143	      0.88280273	     -0.00042632	     -0.20908489	     -0.00000000	      0.00000000	     23.59853968
      1.33264902	     -0.05054263	      0.00017737	     -0.19256050	     -0.05649482	      0.88280321	     -0.00042532	     -0.20908325	     -0.00000000	      0.00000000	     23.22399184
      1.33372616	     -0.05062830	      0.00016788	     -0.19264561	     -0.05648984	      0.88280353	     -0.00042456	     -0.20908236	     -0.00000000	      0.00000000	     23.28667013
      1.33480330	     -0.05071444	      0.00015940	     -0.19273122	     -0.05648487	      0.88280381	     -0.00042379	     -0.20908175	     -0.00000000	      0.00000000	     23.08090129
      1.33629528	     -0.05083414	      0.00014543	     -0.19285016	     -0.05647800	      0.88280416	     -0.00042271	     -0.20908131	     -0.00000000	      0.00000000	     22.99357503
      1.33778726	     -0.05095394	      0.00013203	     -0.19296924	     -0.05647115	      0.88280444	     -0.00042162	     -0.20908132	     -0.00000000	      0.00000000	     22.58121454
      1.33882771	     -0.05103734	      0.00011970	     -0.19305206	     -0.05646638	      0.88280461	     -0.00042086	     -0.20908156	     -0.00000000	      0.00000000	     22.68941164
      1.33986816	     -0.05112042	      0.00010848	     -0.19313461	     -0.05646162	      0.88280475	     -0.00042009	     -0.20908198	     -0.00000000	      0.00000000	     22.49893263
      1.34145256	     -0.05124604	      0.00008951	     -0.19325938	     -0.05645437	      0.88280491	     -0.00041891	     -0.20908293	     -0.00000000	      0.00000000	     22.39091475
      1.34277103	     -0.05134947	      0.00007394	     -0.19336214	     -0.05644835	      0.88280500	     -0.00041793	     -0.20908400	     -0.00000000	      0.00000000	     22.08815927
      1.34408951	     -0.05145156	      0.00005611	     -0.19346351	     -0.05644233	      0.88280504	     -0.00041694	     -0.20908529	     -0.00000000	      0.00000000	     22.13688663
      1.34540798	     -0.05155191	      0.00004000	     -0.19356320	     -0.05643632	      0.88280505	     -0.00041594	     -0.20908680	     -0.00000000	     -0.00000000	     21.70647509
      1.34658469	     -0.05163986	      0.00002298	     -0.19365049	     -0.05643096	      0.88280503	     -0.00041505	     -0.20908831	     -0.00000000	     -0.00000000	     21.82065430
      1.34776140	     -0.05172602	      0.00000769	     -0.19373605	     -0.05642559	      0.88280497	     -0.00041416	     -0.20908998	     -0.00000000	     -0.00000000	     21.50622070
      1.34893811	     -0.05181019	     -0.00000893	     -0.19381961	     -0.05642023	      0.88280489	     -0.00041327	     -0.20909178	     -0.00000000	     -0.00000000	     21.46901312
      1.35046092	     -0.05191576	     -0.00002907	     -0.19392442	     -0.05641330	      0.88280474	     -0.00041210	     -0.20909432	     -0.00000000	     -0.00000000	     21.11287091
      1.35166425	     -0.05199622	     -0.00004647	     -0.19400426	     -0.05640782	      0.88280458	     -0.00041118	     -0.20909647	     -0.00000000	     -0.00000000	     21.19241154
      1.35286758	     -0.05207388	     -0.00006195	     -0.19408136	     -0.05640234	      0.88280440	     -0.00041025	     -0.20909873	     -0.00000000	     -0.00000000	     20.87492107
      1.35407091	     -0.05214867	     -0.00007837	     -0.19415556	     -0.05639685	      0.88280420	     -0.00040932	     -0.20910110	     -0.00000000	     -0.00000000	     20.84426314
      1.35557329	     -0.05223789	     -0.00009675	     -0.19424412	     -0.05639001	      0.88280390	     -0.00040816	     -0.20910419	     -0.00000000	     -0.00000000	     20.46082653
      1.35676075	     -0.05230510	     -0.00011238	     -0.19431078	     -0.05638460	      0.88280364	     -0.00040724	     -0.20910673	     -0.00000000	     -0.00000000	     20.54616113
      1.35794821	     -0.05236940	     -0.00012572	     -0.19437461	     -0.05637919	      0.88280335	     -0.00040631	     -0.20910934	     -0.00000000	     -0.00000000	     20.22898855
      1.35913567	     -0.05243085	     -0.00013961	     -0.19443557	     -0.05637378	      0.88280304	     -0.00040538	     -0.20911203	     -0.00000000	     -0.00000000	     20.17919104
      1.36069988	     -0.05250746	     -0.00015589	     -0.19451160	     -0.05636664	      0.88280259	     -0.00040416	     -0.20911568	     -0.00000000	     -0.00000000	     19.79493963
      1.36188602	     -0.05256252	     -0.00016945	     -0.19456619	     -0.05636123	      0.88280222	     -0.00040323	     -0.20911853	     -0.00000000	     -0.00000000	     19.88964183
      1.36307216	     -0.05261502	     -0.00018120	     -0.19461827	     -0.05635582	      0.88280182	     -0.00040230	     -0.20912145	     -0.00000000	     -0.00000000	     19.58257651
      1.36450041	     -0.05267484	     -0.00019679	     -0.19467756	     -0.05634930	      0.88280131	     -0.00040118	     -0.20912506	     -0.00000000	     -0.00000000	     19.59940032
      1.36592865	     -0.05273121	     -0.00021026	     -0.19473346	     -0.05634277	      0.88280076	     -0.00040007	     -0.20912876	     -0.00000000	     -0.00000000	     19.05557663
      1.36701479	     -0.05277189	     -0.00022306	     -0.19477370	     -0.05633781	      0.88280031	     -0.00039922	     -0.20913164	     -0.00000000	     -0.00000000	     19.24134078
      1.36810093	     -0.05281076	     -0.00023429	     -0.19481219	     -0.05633284	      0.88279984	     -0.00039838	     -0.20913457	     -0.00000000	     -0.00000000	     18.99453408
      1.36964576	     -0.05286332	     -0.00025165	     -0.19486417	     -0.05632577	      0.88279913	     -0.00039719	     -0.20913884	     -0.00000000	     -0.00000000	     18.91061940
      1.37099575	     -0.05290697	     -0.00026608	     -0.19490735	     -0.05631958	      0.88279847	     -0.00039615	     -0.20914267	     -0.00000000	     -0.00000000	     18.54584574
      1.37234573	     -0.05294996	     -0.00028275	     -0.19494980	     -0.05631339	      0.88279776	     -0.00039512	     -0.20914663	     -0.00000000	     -0.00000000	     18.63770363
      1.37369572	     -0.05299379	     -0.00029749	     -0.19499314	     -0.05630719	      0.88279702	     -0.00039409	     -0.20915078	     -0.00000000	     -0.00000000	     18.11775430
      1.37486891	     -0.05303338	     -0.00031310	     -0.19503224	     -0.05630180	      0.88279634	     -0.00039320	     -0.20915462	     -0.00000000	     -0.00000000	     18.25890366
      1.37604211	     -0.05307472	     -0.00032714	     -0.19507313	     -0.05629640	      0.88279562	     -0.00039232	     -0.20915874	     -0.00000000	     -0.00000000	     17.94727330
      1.37746627	     -0.05312831	     -0.00034605	     -0.19512613	     -0.05628985	      0.88279471	     -0.00039125	     -0.20916422	     -0.00000000	     -0.00000000	     17.92149947
      1.37889044	     -0.05318537	     -0.00036351	     -0.19518265	     -0.05628328	      0.88279375	     -0.00039019	     -0.20917033	     -0.00000000	     -0.00000000	     17.49022767
      1.38007649	     -0.05323454	     -0.00038025	     -0.19523132	     -0.05627780	      0.88279291	     -0.00038931	     -0.20917595	     -0.00000000	     -0.00000000	     17.60724445
      1.38126254	     -0.05328418	     -0.00039507	     -0.19528052	     -0.05627232	      0.88279203	     -0.00038843	     -0.20918205	     -0.00000000	     -0.00000001	     17.33207084
      1.38270358	     -0.05334400	     -0.00041417	     -0.19533979	     -0.05626564	      0.88279091	     -0.00038737	     -0.20919009	     -0.00000000	     -0.00000001	     17.31759322
      1.38414463	     -0.05340345	     -0.00043085	     -0.19539877	     -0.05625895	      0.88278974	     -0.00038632	     -0.20919876	     -0.00000000	     -0.00000001	     16.92298520
      1.38530841	     -0.05345160	     -0.00044620	     -0.19544649	     -0.05625354	      0.88278875	     -0.00038547	     -0.20920620	     -0.00000000	     -0.00000001	     17.03268709
      1.38647219	     -0.05349944	     -0.00045942	     -0.19549398	     -0.05624812	      0.88278773	     -0.00038462	     -0.20921404	     -0.00000000	     -0.00000001	     16.81029084
      1.38795795	     -0.05355946	     -0.00047698	     -0.19555355	     -0.05624118	      0.88278636	     -0.00038354	     -0.20922459	     -0.00000000	     -0.00000001	     16.77776907
      1.38944371	     -0.05361727	     -0.00049194	     -0.19561099	     -0.05623423	      0.88278493	     -0.00038246	     -0.20923567	     -0.00000000	     -0.00000001	     16.43646817
      1.39058345	     -0.05365990	     -0.00050513	     -0.19565330	     -0.05622888	      0.88278379	     -0.00038164	     -0.20924449	     -0.00000000	     -0.00000001	     16.53704270
      1.39172318	     -0.05370085	     -0.00051614	     -0.19569400	     -0.05622352	      0.88278262	     -0.00038082	     -0.20925354	     -0.00000000	     -0.00000001	     16.36275205
      1.39326634	     -0.05375456	     -0.00053158	     -0.19574737	     -0.05621624	      0.88278097	     -0.00037971	     -0.20926613	     -0.00000000	     -0.00000001	     16.31997565
      1.39480949	     -0.05380719	     -0.00054461	     -0.19579974	     -0.05620894	      0.88277925	     -0.00037861	     -0.20927909	     -0.00000000	     -0.00000001	     16.01845426
      1.39591257	     -0.05384370	     -0.00055586	     -0.19583602	     -0.05620370	      0.88277799	     -0.00037782	     -0.20928856	     -0.00000000	     -0.00000001	     16.11440811
      1.39701565	     -0.05387929	     -0.00056515	     -0.19587144	     -0.05619845	      0.88277669	     -0.00037704	     -0.20929820	     -0.00000000	     -0.00000001	     15.98594407
      1.39864468	     -0.05392990	     -0.00057920	     -0.19592181	     -0.05619068	      0.88277472	     -0.00037590	     -0.20931270	     -0.00000000	     -0.00000001	     15.93838008
      1.40002082	     -0.05397069	     -0.00058908	     -0.19596245	     -0.05618409	      0.88277300	     -0.00037494	     -0.20932515	     -0.00000000	     -0.00000001	     15.76334476
      1.40139695	     -0.05400863	     -0.00060008	     -0.19600023	     -0.05617747	      0.88277125	     -0.00037399	     -0.20933774	     -0.00000000	     -0.00000001	     15.81155546
      1.40277309	     -0.05404365	     -0.00060840	     -0.19603517	     -0.05617084	      0.88276945	     -0.00037304	     -0.20935039	     -0.00000000	     -0.00000001	     15.60025729
      1.40400989	     -0.05407303	     -0.00061804	     -0.19606443	     -0.05616486	      0.88276780	     -0.00037221	     -0.20936177	     -0.00000000	     -0.00000001	     15.68647117
      1.40524668	     -0.05410038	     -0.00062550	     -0.19609173	     -0.05615886	      0.88276613	     -0.00037138	     -0.20937313	     -0.00000000	     -0.00000001	     15.55220116
      1.40648348	     -0.05412475	     -0.00063406	     -0.19611601	     -0.05615284	      0.88276443	     -0.00037056	     -0.20938443	     -0.00000000	     -0.00000001	     15.57490420
      1.40805789	     -0.05414965	     -0.00064318	     -0.19614087	     -0.05614515	      0.88276223	     -0.00036954	     -0.20939862	     -0.00000000	     -0.00000001	     15.47173753
      1.40931947	     -0.05416346	     -0.00065194	     -0.19615462	     -0.05613897	      0.88276045	     -0.00036874	     -0.20940972	     -0.00000000	     -0.00000001	     15.57285087
      1.41058105	     -0.05417144	     -0.00065872	     -0.19616259	     -0.05613277	      0.88275865	     -0.00036794	     -0.20942047	     -0.00000000	     -0.00000001	     15.49917524
      1.41184263	     -0.05417328	     -0.00066670	     -0.19616440	     -0.05612655	      0.88275683	     -0.00036717	     -0.20943079	     -0.00000000	     -0.00000001	     15.56977929
      1.41339721	     -0.05416559	     -0.00067510	     -0.19615671	     -0.05611886	      0.88275458	     -0.00036623	     -0.20944281	     -0.00000000	     -0.00000001	     15.52927549
      1.41463811	     -0.05415299	     -0.00068349	     -0.19614407	     -0.05611270	      0.88275278	     -0.00036551	     -0.20945179	     -0.00000000	     -0.00000001	     15.65216228
      1.41587901	     -0.05413402	     -0.00068983	     -0.19612511	     -0.05610652	      0.88275098	     -0.00036480	     -0.20946016	     -0.00000000	     -0.00000001	     15.63552307
      1.41711990	     -0.05410971	     -0.00069717	     -0.19610079	     -0.05610033	      0.88274919	     -0.00036410	     -0.20946789	     -0.00000000	     -0.00000001	     15.72436712
      1.41873656	     -0.05407138	     -0.00070503	     -0.19606247	     -0.05609224	      0.88274686	     -0.00036323	     -0.20947697	     -0.00000000	     -0.00000001	     15.75144630
      1.41996543	     -0.05403833	     -0.00071257	     -0.19602939	     -0.05608607	      0.88274511	     -0.00036259	     -0.20948314	     -0.00000000	     -0.00000001	     15.88921803
      1.42119430	     -0.05400238	     -0.00071816	     -0.19599345	     -0.05607989	      0.88274338	     -0.00036196	     -0.20948871	     -0.00000000	     -0.00000001	     15.92112480
      1.42267443	     -0.05395557	     -0.00072606	     -0.19594661	     -0.05607243	      0.88274133	     -0.00036123	     -0.20949468	     -0.00000000	     -0.00000001	     16.06942485
      1.42399971	     -0.05390917	     -0.00073069	     -0.19590025	     -0.05606574	      0.88273953	     -0.00036060	     -0.20949935	     -0.00000000	     -0.00000001	     16.11735027
      1.42532499	     -0.05385798	     -0.00073679	     -0.19584906	     -0.05605904	      0.88273776	     -0.00036000	     -0.20950336	     -0.00000000	     -0.00000001	     16.28601353
      1.42665027	     -0.05380137	     -0.00073986	     -0.19579252	     -0.05605234	      0.88273604	     -0.00035942	     -0.20950667	     -0.00000000	     -0.00000001	     16.36560382
      1.42797555	     -0.05373968	     -0.00074479	     -0.19573085	     -0.05604562	      0.88273436	     -0.00035886	     -0.20950924	     -0.00000000	     -0.00000001	     16.55617822
      1.42930083	     -0.05367357	     -0.00074667	     -0.19566482	     -0.05603890	      0.88273274	     -0.00035833	     -0.20951104	     -0.00000000	     -0.00000001	     16.66039917
      1.43062611	     -0.05360352	     -0.00075078	     -0.19559478	     -0.05603218	      0.88273117	     -0.00035782	     -0.20951207	     -0.00000000	     -0.00000001	     16.86018915
      1.43195139	     -0.05352931	     -0.00075140	     -0.19552067	     -0.05602546	      0.88272967	     -0.00035734	     -0.20951233	     -0.00000000	     -0.00000001	     16.98499541
      1.43327667	     -0.05345215	     -0.00075466	     -0.19544352	     -0.05601873	      0.88272822	     -0.00035689	     -0.20951180	     -0.00000000	     -0.00000001	     17.18947528
      1.43460195	     -0.05337112	     -0.00075414	     -0.19536260	     -0.05601201	      0.88272684	     -0.00035646	     -0.20951051	     -0.00000000	     -0.00000001	     17.33856276
      1.43577868	     -0.05329653	     -0.00075688	     -0.19528802	     -0.05600605	      0.88272568	     -0.00035610	     -0.20950870	     -0.00000000	     -0.00000001	     17.51454011
      1.43695540	     -0.05321892	     -0.00075703	     -0.19521046	     -0.05600010	      0.88272457	     -0.00035577	     -0.20950626	     -0.00000000	     -0.00000001	     17.67429879
      1.43839530	     -0.05312150	     -0.00075830	     -0.19511308	     -0.05599282	      0.88272328	     -0.00035539	     -0.20950242	     -0.00000000	     -0.00000001	     17.89948517
      1.43983520	     -0.05302160	     -0.00075731	     -0.19501325	     -0.05598555	      0.88272209	     -0.00035505	     -0.20949769	     -0.00000000	     -0.00000001	     18.12963437
      1.44101661	     -0.05293891	     -0.00075895	     -0.19493055	     -0.05597960	      0.88272117	     -0.00035480	     -0.20949315	     -0.00000000	     -0.00000001	     18.32131496
      1.44219803	     -0.05285425	     -0.00075863	     -0.19484591	     -0.05597366	      0.88272032	     -0.00035458	     -0.20948805	     -0.00000000	     -0.00000000	     18.53186111
      1.44364927	     -0.05274867	     -0.00076001	     -0.19474030	     -0.05596639	      0.88271936	     -0.00035433	     -0.20948101	     -0.00000000	     -0.00000000	     18.79722319
      1.44510051	     -0.05264122	     -0.00075909	     -0.19463286	     -0.05595914	      0.88271849	     -0.00035413	     -0.20947314	     -0.00000000	     -0.00000000	     19.10326852
      1.44622170	     -0.05255839	     -0.00076056	     -0.19454997	     -0.05595355	      0.88271788	     -0.00035400	     -0.20946654	     -0.00000000	     -0.00000000	     19.28447551
      1.44734289	     -0.05247480	     -0.00075997	     -0.19446637	     -0.05594799	      0.88271733	     -0.00035389	     -0.20945952	     -0.00000000	     -0.00000000	     19.51447805
      1.44885960	     -0.05236058	     -0.00076033	     -0.19435208	     -0.05594049	      0.88271668	     -0.00035378	     -0.20944936	     -0.00000000	     -0.00000000	     19.81671993
      1.45037631	     -0.05224321	     -0.00075794	     -0.19423470	     -0.05593303	      0.88271614	     -0.00035372	     -0.20943840	     -0.00000000	     -0.00000000	     20.20231876
      1.45143405	     -0.05216148	     -0.00075881	     -0.19415289	     -0.05592785	      0.88271582	     -0.00035370	     -0.20943025	     -0.00000000	     -0.00000000	     20.36790840
      1.45249180	     -0.05207778	     -0.00075727	     -0.19406915	     -0.05592269	      0.88271555	     -0.00035370	     -0.20942170	     -0.00000000	     -0.00000000	     20.60850974
      1.45410920	     -0.05194982	     -0.00075554	     -0.19394111	     -0.05591486	      0.88271525	     -0.00035375	     -0.20940782	     -0.00000000	     -0.00000000	     20.94787954
      1.45543447	     -0.05184441	     -0.00075245	     -0.19383567	     -0.05590848	      0.88271508	     -0.00035383	     -0.20939576	     -0.00000000	     -0.00000000	     21.26611245
      1.45675974	     -0.05174088	     -0.00075122	     -0.19373202	     -0.05590215	      0.88271500	     -0.00035394	     -0.20938313	     -0.00000000	     -0.00000000	     21.52150109
      1.45808501	     -0.05163496	     -0.00074639	     -0.19362608	     -0.05589586	      0.88271500	     -0.00035409	     -0.20936995	     -0.00000000	      0.00000000	     21.86667135
      1.45927380	     -0.05154122	     -0.00074474	     -0.19353224	     -0.05589026	      0.88271507	     -0.00035426	     -0.20935764	     -0.00000000	      0.00000000	     22.08097150
      1.46046259	     -0.05144403	     -0.00074006	     -0.19343500	     -0.05588470	      0.88271520	     -0.00035445	     -0.20934487	     -0.00000000	      0.00000000	     22.37548706
      1.46165138	     -0.05134692	     -0.00073686	     -0.19333781	     -0.05587919	      0.88271539	     -0.00035467	     -0.20933160	     -0.00000000	      0.00000000	     22.61999892
      1.46312813	     -0.05122314	     -0.00073036	     -0.19321396	     -0.05587240	      0.88271571	     -0.00035499	     -0.20931442	     -0.00000000	      0.00000000	     22.97565614
      1.46431374	     -0.05112534	     -0.00072726	     -0.19311603	     -0.05586701	      0.88271603	     -0.00035528	     -0.20930007	     -0.00000000	      0.00000000	     23.19506191
      1.46549935	     -0.05102492	     -0.00072143	     -0.19301554	     -0.05586166	      0.88271641	     -0.00035560	     -0.20928524	     -0.00000000	      0.00000000	     23.46322629
      1.46668496	     -0.05092572	     -0.00071711	     -0.19291623	     -0.05585637	      0.88271685	     -0.00035595	     -0.20926994	     -0.00000000	      0.00000000	     23.69612440
      1.46816998	     -0.05079886	     -0.00070913	     -0.19278926	     -0.05584981	      0.88271748	     -0.00035644	     -0.20925014	     -0.00000000	      0.00000000	     24.02621992
      1.46932421	     -0.05070157	     -0.00070508	     -0.19269182	     -0.05584478	      0.88271803	     -0.00035685	     -0.20923425	     -0.00000000	      0.00000000	     24.23632989
      1.47047844	     -0.05060117	     -0.00069846	     -0.19259131	     -0.05583980	      0.88271863	     -0.00035728	     -0.20921793	     -0.00000000	      0.00000000	     24.47744503
      1.47163266	     -0.05050129	     -0.00069315	     -0.19249128	     -0.05583488	      0.88271927	     -0.00035775	     -0.20920116	     -0.00000000	      0.00000000	     24.69991178
      1.47318513	     -0.05036509	     -0.00068396	     -0.19235491	     -0.05582836	      0.88272022	     -0.00035843	     -0.20917794	     -0.00000000	      0.00000000	     25.00779931
      1.47431773	     -0.05026823	     -0.00067925	     -0.19225784	     -0.05582367	      0.88272097	     -0.00035897	     -0.20916054	     -0.00000000	      0.00000000	     25.20524779
      1.47545034	     -0.05017016	     -0.00067248	     -0.19215961	     -0.05581905	      0.88272175	     -0.00035953	     -0.20914280	     -0.00000000	      0.00000000	     25.40986817
      1.47685733	     -0.05005088	     -0.00066616	     -0.19204006	     -0.05581339	      0.88272279	     -0.00036027	     -0.20912029	     -0.00000000	      0.00000001	     25.65984004
      1.47808721	     -0.04994584	     -0.00065849	     -0.19193481	     -0.05580853	      0.88272375	     -0.00036095	     -0.20910026	     -0.00000000	      0.00000001	     25.86324985
      1.47931708	     -0.04984428	     -0.00065369	     -0.19183295	     -0.05580375	      0.88272476	     -0.00036168	     -0.20907992	     -0.00000000	      0.00000001	     26.06755372
      1.48054696	     -0.04974116	     -0.00064601	     -0.19172958	     -0.05579905	      0.88272581	     -0.00036243	     -0.20905932	     -0.00000000	      0.00000001	     26.25535920
      1.48177684	     -0.04964129	     -0.00064140	     -0.19162937	     -0.05579444	      0.88272690	     -0.00036323	     -0.20903845	     -0.00000000	      0.00000001	     26.45630705
      1.48300672	     -0.04954078	     -0.00063377	     -0.19152858	     -0.05578991	      0.88272803	     -0.00036406	     -0.20901738	     -0.00000000	      0.00000001	     26.62637265
      1.48423659	     -0.04944507	     -0.00062971	     -0.19143248	     -0.05578547	      0.88272921	     -0.00036492	     -0.20899613	     -0.00000000	      0.00000001	     26.81812613
      1.48546647	     -0.04934868	     -0.00062218	     -0.19133577	     -0.05578113	      0.88273042	     -0.00036582	     -0.20897478	     -0.00000000	      0.00000001	     26.97599805
      1.48669635	     -0.04925640	     -0.00061877	     -0.19124304	     -0.05577688	      0.88273167	     -0.00036676	     -0.20895333	     -0.00000000	      0.00000001	     27.17405999
      1.48779872	     -0.04917206	     -0.00061223	     -0.19115838	     -0.05577315	      0.88273282	     -0.00036762	     -0.20893405	     -0.00000000	      0.00000001	     27.30049967
      1.48890109	     -0.04909059	     -0.00060833	     -0.19107650	     -0.05576950	      0.88273400	     -0.00036852	     -0.20891470	     -0.00000000	      0.00000001	     27.45566655
      1.49000346	     -0.04901029	     -0.00060314	     -0.19099582	     -0.05576593	      0.88273520	     -0.00036945	     -0.20889532	     -0.00000000	      0.00000001	     27.58999391
      1.49152987	     -0.04890430	     -0.00059777	     -0.19088922	     -0.05576113	      0.88273690	     -0.00037077	     -0.20886852	     -0.00000000	      0.00000001	     27.79380550
      1.49265589	     -0.04882955	     -0.00059213	     -0.19081406	     -0.05575769	      0.88273819	     -0.00037178	     -0.20884884	     -0.00000000	      0.00000001	     27.90007154
      1.49378191	     -0.04875946	     -0.00058860	     -0.19074348	     -0.05575433	      0.88273950	     -0.00037282	     -0.20882931	     -0.00000000	      0.00000001	     28.03017141
      1.49490793	     -0.04869205	     -0.00058378	     -0.19067561	     -0.05575107	      0.88274083	     -0.00037388	     -0.20880998	     -0.00000000	      0.00000001	     28.13962961
      1.49639970	     -0.04860871	     -0.00057920	     -0.19059160	     -0.05574689	      0.88274262	     -0.00037533	     -0.20878471	     -0.00000000	      0.00000001	     28.31303957
      1.49749072	     -0.04855092	     -0.00057386	     -0.19053335	     -0.05574393	      0.88274395	     -0.00037642	     -0.20876653	     -0.00000000	      0.00000001	     28.38841175
      1.49858175	     -0.04849769	     -0.00057043	     -0.19047960	     -0.05574106	      0.88274529	     -0.00037754	     -0.20874861	     -0.00000000	      0.00000001	     28.48911237
      1.49995040	     -0.04843618	     -0.00056445	     -0.19041748	     -0.05573759	      0.88274700	     -0.00037897	     -0.20872661	     -0.00000000	      0.00000001	     28.58020599
      1.50115696	     -0.04838804	     -0.00056101	     -0.19036875	     -0.05573465	      0.88274851	     -0.00038026	     -0.20870769	     -0.00000000	      0.00000001	     28.68099692
      1.50236352	     -0.04834444	     -0.00055514	     -0.19032460	     -0.05573181	      0.88275004	     -0.00038158	     -0.20868928	     -0.00000000	      0.00000001	     28.72840384
      1.50357008	     -0.04830669	     -0.00055197	     -0.19028624	     -0.05572909	      0.88275158	     -0.00038293	     -0.20867141	     -0.00000000	      0.00000001	     28.82271631
      1.50477664	     -0.04827315	     -0.00054592	     -0.19025215	     -0.05572648	      0.88275312	     -0.00038430	     -0.20865411	     -0.00000000	      0.00000001	     28.84644611
      1.50598320	     -0.04824512	     -0.00054297	     -0.19022348	     -0.05572399	      0.88275466	     -0.00038570	     -0.20863739	     -0.00000000	      0.00000001	     28.93177263
      1.50718976	     -0.04822115	     -0.00053650	     -0.19019897	     -0.05572161	      0.88275620	     -0.00038712	     -0.20862129	     -0.00000000	      0.00000001	     28.92276687
      1.50826314	     -0.04820436	     -0.00053376	     -0.19018161	     -0.05571958	      0.88275757	     -0.00038840	     -0.20860749	     -0.00000000	      0.00000001	     28.97187795
      1.50933653	     -0.04819072	     -0.00052887	     -0.19016746	     -0.05571764	      0.88275893	     -0.00038970	     -0.20859418	     -0.00000000	      0.00000001	     28.96629965
      1.51064138	     -0.04817865	     -0.00052445	     -0.19015473	     -0.05571541	      0.88276058	     -0.00039131	     -0.20857867	     -0.00000000	      0.00000001	     29.00569116
      1.51194623	     -0.04817041	     -0.00051788	     -0.19014588	     -0.05571331	      0.88276221	     -0.00039295	     -0.20856388	     -0.00000000	      0.00000001	     28.98302083
      1.51303149	     -0.04816668	     -0.00051476	     -0.19014158	     -0.05571166	      0.88276355	     -0.00039433	     -0.20855211	     -0.00000000	      0.00000001	     29.01984386
      1.51411675	     -0.04816509	     -0.00050972	     -0.19013947	     -0.05571011	      0.88276489	     -0.00039572	     -0.20854081	     -0.00000000	      0.00000001	     28.99433667
      1.51543125	     -0.04816626	     -0.00050531	     -0.19013997	     -0.05570834	      0.88276648	     -0.00039743	     -0.20852771	     -0.00000000	      0.00000001	     29.02112586
      1.51674575	     -0.04817038	     -0.00049888	     -0.19014348	     -0.05570671	      0.88276804	     -0.00039917	     -0.20851524	     -0.00000000	      0.00000001	     28.97244859
      1.51779327	     -0.04817605	     -0.00049627	     -0.19014860	     -0.05570551	      0.88276927	     -0.00040056	     -0.20850574	     -0.00000000	      0.00000001	     29.00150350
      1.51884079	     -0.04818349	     -0.00049185	     -0.19015553	     -0.05570439	      0.88277048	     -0.00040197	     -0.20849661	     -0.00000000	      0.00000001	     28.96479045
      1.52020488	     -0.04819603	     -0.00048755	     -0.19016738	     -0.05570305	      0.88277203	     -0.00040383	     -0.20848527	     -0.00000000	      0.00000001	     28.97320534
      1.52156898	     -0.04821149	     -0.00048139	     -0.19018220	     -0.05570186	      0.88277354	     -0.00040571	     -0.20847454	     -0.00000000	      0.00000001	     28.90635578
      1.52258354	     -0.04822495	     -0.00047926	     -0.19019513	     -0.05570106	      0.88277464	     -0.00040712	     -0.20846693	     -0.00000000	      0.00000001	     28.93104599
      1.52359810	     -0.04824000	     -0.00047545	     -0.19020969	     -0.05570034	      0.88277572	     -0.00040854	     -0.20845965	     -0.00000000	      0.00000001	     28.88935699
      1.52502422	     -0.04826398	     -0.00047143	     -0.19023294	     -0.05569945	      0.88277721	     -0.00041055	     -0.20844994	     -0.00000000	      0.00000001	     28.88450526
      1.52645034	     -0.04829004	     -0.00046576	     -0.19025834	     -0.05569871	      0.88277865	     -0.00041259	     -0.20844084	     -0.00000000	      0.00000001	     28.80011656
      1.52741707	     -0.04830976	     -0.00046441	     -0.19027753	     -0.05569830	      0.88277961	     -0.00041397	     -0.20843502	     -0.00000000	      0.00000001	     28.81935660
      1.52838380	     -0.04833066	     -0.00046137	     -0.19029797	     -0.05569795	      0.88278055	     -0.00041537	     -0.20842948	     -0.00000000	      0.00000001	     28.77435212
      1.52991754	     -0.04836621	     -0.00045744	     -0.19033276	     -0.05569754	      0.88278200	     -0.00041760	     -0.20842124	     -0.00000000	      0.00000001	     28.74764500
      1.53116649	     -0.04839713	     -0.00045326	     -0.19036309	     -0.05569733	      0.88278315	     -0.00041943	     -0.20841502	     -0.00000000	      0.00000001	     28.67018750
      1.53241544	     -0.04842980	     -0.00045075	     -0.19039513	     -0.05569723	      0.88278427	     -0.00042127	     -0.20840922	     -0.00000000	      0.00000001	     28.68016143
      1.53366438	     -0.04846405	     -0.00044592	     -0.19042882	     -0.05569723	      0.88278535	     -0.00042311	     -0.20840382	     -0.00000000	      0.00000001	     28.56047757
      1.53476283	     -0.04849567	     -0.00044418	     -0.19045989	     -0.05569733	      0.88278629	     -0.00042475	     -0.20839938	     -0.00000000	      0.00000001	     28.57459452
      1.53586127	     -0.04852864	     -0.00044052	     -0.19049236	     -0.05569751	      0.88278720	     -0.00042639	     -0.20839525	     -0.00000000	      0.00000001	     28.47673045
      1.53695971	     -0.04856277	     -0.00043805	     -0.19052597	     -0.05569777	      0.88278810	     -0.00042803	     -0.20839139	     -0.00000000	      0.00000001	     28.44495951
      1.53842637	     -0.04860996	     -0.00043334	     -0.19057251	     -0.05569825	      0.88278926	     -0.00043023	     -0.20838667	     -0.00000000	      0.00000001	     28.32437613
      1.53955051	     -0.04864733	     -0.00043133	     -0.19060934	     -0.05569871	      0.88279013	     -0.00043193	     -0.20838337	     -0.00000000	      0.00000001	     28.31667647
      1.54067465	     -0.04868575	     -0.00042743	     -0.19064728	     -0.05569926	      0.88279098	     -0.00043362	     -0.20838034	     -0.00000000	      0.00000001	     28.20242875
      1.54179879	     -0.04872519	     -0.00042460	     -0.19068622	     -0.05569989	      0.88279181	     -0.00043532	     -0.20837756	     -0.00000000	      0.00000000	     28.16104199
      1.54324472	     -0.04877720	     -0.00041922	     -0.19073764	     -0.05570082	      0.88279286	     -0.00043751	     -0.20837436	     -0.00000000	      0.00000000	     28.02090893
      1.54434960	     -0.04881793	     -0.00041684	     -0.19077787	     -0.05570162	      0.88279364	     -0.00043919	     -0.20837218	     -0.00000000	      0.00000000	     28.01125073
      1.54545449	     -0.04885953	     -0.00041279	     -0.19081903	     -0.05570249	      0.88279440	     -0.00044086	     -0.20837022	     -0.00000000	      0.00000000	     27.89286290
      1.54679286	     -0.04891105	     -0.00040946	     -0.19086998	     -0.05570365	      0.88279532	     -0.00044289	     -0.20836813	     -0.00000000	      0.00000000	     27.85626009
      1.54813123	     -0.04896327	     -0.00040400	     -0.19092169	     -0.05570493	      0.88279621	     -0.00044492	     -0.20836636	     -0.00000000	      0.00000000	     27.67611080
      1.54914459	     -0.04900386	     -0.00040242	     -0.19096184	     -0.05570596	      0.88279687	     -0.00044646	     -0.20836523	     -0.00000000	      0.00000000	     27.67641282
      1.55015794	     -0.04904532	     -0.00039913	     -0.19100291	     -0.05570705	      0.88279753	     -0.00044799	     -0.20836429	     -0.00000000	      0.00000000	     27.57091037
      1.55160200	     -0.04910553	     -0.00039556	     -0.19106254	     -0.05570872	      0.88279845	     -0.00045017	     -0.20836326	     -0.00000000	      0.00000000	     27.50227638
      1.55285636	     -0.04915877	     -0.00039139	     -0.19111532	     -0.05571026	      0.88279923	     -0.00045206	     -0.20836265	     -0.00000000	      0.00000000	     27.35681931
      1.55411073	     -0.04921294	     -0.00038910	     -0.19116898	     -0.05571189	      0.88280000	     -0.00045395	     -0.20836230	     -0.00000000	      0.00000000	     27.34501071
      1.55536510	     -0.04926802	     -0.00038443	     -0.19122363	     -0.05571360	      0.88280076	     -0.00045583	     -0.20836218	     -0.00000000	      0.00000000	     27.14958922
      1.55646670	     -0.04931712	     -0.00038284	     -0.19127229	     -0.05571518	      0.88280142	     -0.00045747	     -0.20836227	     -0.00000000	      0.00000000	     27.14815341
      1.55756830	     -0.04936685	     -0.00037933	     -0.19132164	     -0.05571682	      0.88280207	     -0.00045911	     -0.20836253	     -0.00000000	      0.00000000	     27.00067936
      1.55866990	     -0.04941720	     -0.00037695	     -0.19137159	     -0.05571852	      0.88280270	     -0.00046074	     -0.20836296	     -0.00000000	      0.00000000	     26.93611928
      1.56018517	     -0.04948762	     -0.00037244	     -0.19144150	     -0.05572096	      0.88280357	     -0.00046298	     -0.20836382	     -0.00000000	      0.00000000	     26.75005390
      1.56132244	     -0.04954127	     -0.00037062	     -0.19149473	     -0.05572286	      0.88280420	     -0.00046465	     -0.20836467	     -0.00000000	      0.00000000	     26.71928803
      1.56245970	     -0.04959550	     -0.00036715	     -0.19154860	     -0.05572483	      0.88280483	     -0.00046630	     -0.20836569	     -0.00000000	      0.00000000	     26.55571305
      1.56359696	     -0.04965037	     -0.00036483	     -0.19160309	     -0.05572686	      0.88280545	     -0.00046795	     -0.20836688	     -0.00000000	      0.00000000	     26.47936748
      1.56507581	     -0.04972278	     -0.00036038	     -0.19167505	     -0.05572958	      0.88280623	     -0.00047008	     -0.20836867	     -0.00000000	      0.00000000	     26.26911008
      1.56619537	     -0.04977841	     -0.00035871	     -0.19173029	     -0.05573171	      0.88280681	     -0.00047168	     -0.20837021	     -0.00000000	      0.00000000	     26.22994700
      1.56731493	     -0.04983463	     -0.00035537	     -0.19178620	     -0.05573389	      0.88280738	     -0.00047327	     -0.20837192	     -0.00000000	      0.00000000	     26.05958888
      1.56867830	     -0.04990385	     -0.00035279	     -0.19185500	     -0.05573662	      0.88280806	     -0.00047519	     -0.20837421	     -0.00000000	      0.00000000	     25.97517063
      1.57004166	     -0.04997381	     -0.00034800	     -0.19192461	     -0.05573942	      0.88280873	     -0.00047709	     -0.20837673	     -0.00000000	      0.00000000	     25.72201688
      1.57106828	     -0.05002685	     -0.00034686	     -0.19197732	     -0.05574158	      0.88280921	     -0.00047850	     -0.20837877	     -0.00000000	      0.00000000	     25.70073104
      1.57209490	     -0.05008014	     -0.00034399	     -0.19203035	     -0.05574378	      0.88280969	     -0.00047991	     -0.20838094	     -0.00000000	      0.00000000	     25.55311299
      1.57356965	     -0.05015726	     -0.00034095	     -0.19210706	     -0.05574701	      0.88281035	     -0.00048191	     -0.20838425	     -0.00000000	      0.00000000	     25.42765724
      1.57484797	     -0.05022464	     -0.00033730	     -0.19217413	     -0.05574988	      0.88281091	     -0.00048362	     -0.20838732	     -0.00000000	      0.00000000	     25.22515094
      1.57612629	     -0.05029247	     -0.00033563	     -0.19224161	     -0.05575280	      0.88281145	     -0.00048531	     -0.20839055	     -0.00000000	      0.00000000	     25.17662575
      1.57740461	     -0.05036056	     -0.00033181	     -0.19230943	     -0.05575577	      0.88281196	     -0.00048699	     -0.20839395	     -0.00000000	      0.00000000	     24.92203271
      1.57852222	     -0.05042022	     -0.00033118	     -0.19236877	     -0.05575842	      0.88281240	     -0.00048843	     -0.20839705	     -0.00000000	      0.00000000	     24.90614690
      1.57963984	     -0.05047988	     -0.00032897	     -0.19242818	     -0.05576111	      0.88281282	     -0.00048986	     -0.20840026	     -0.00000000	      0.00000000	     24.72227223
      1.58075746	     -0.05053951	     -0.00032820	     -0.19248753	     -0.05576383	      0.88281322	     -0.00049128	     -0.20840357	     -0.00000000	      0.00000000	     24.64358394
      1.58231547	     -0.05062245	     -0.00032672	     -0.19257009	     -0.05576769	      0.88281375	     -0.00049322	     -0.20840834	     -0.00000000	      0.00000000	     24.41919338
      1.58347171	     -0.05068375	     -0.00032786	     -0.19263106	     -0.05577059	      0.88281412	     -0.00049464	     -0.20841198	     -0.00000000	      0.00000000	     24.41448812
      1.58462796	     -0.05074470	     -0.00032811	     -0.19269173	     -0.05577354	      0.88281448	     -0.00049605	     -0.20841569	     -0.00000000	      0.00000000	     24.23174499
      1.58578420	     -0.05080521	     -0.00033026	     -0.19275190	     -0.05577652	      0.88281481	     -0.00049743	     -0.20841947	     -0.00000000	      0.00000000	     24.18628404
      1.58730090	     -0.05088357	     -0.00033296	     -0.19282985	     -0.05578047	      0.88281522	     -0.00049923	     -0.20842449	     -0.00000000	      0.00000000	     23.95950228
      1.58843753	     -0.05094136	     -0.00033760	     -0.19288727	     -0.05578348	      0.88281550	     -0.00050055	     -0.20842829	     -0.00000000	      0.00000000	     24.01081092
      1.58957416	     -0.05099815	     -0.00034146	     -0.19294371	     -0.05578651	      0.88281576	     -0.00050186	     -0.20843210	     -0.00000000	      0.00000000	     23.83765415
      1.59096832	     -0.05106626	     -0.00034878	     -0.19301135	     -0.05579027	      0.88281605	     -0.00050345	     -0.20843679	     -0.00000000	      0.00000000	     23.85586828
      1.59222014	     -0.05112554	     -0.00035475	     -0.19307022	     -0.05579368	      0.88281628	     -0.00050485	     -0.20844099	     -0.00000000	      0.00000000	     23.61323467
      1.59347196	     -0.05118268	     -0.00036375	     -0.19312689	     -0.05579712	      0.88281649	     -0.00050623	     -0.20844516	     -0.00000000	      0.00000000	     23.72734274
      1.59472378	     -0.05123751	     -0.00037134	     -0.19318130	     -0.05580059	      0.88281667	     -0.00050759	     -0.20844928	     -0.00000000	      0.00000000	     23.44832146
      1.59597560	     -0.05128994	     -0.00038224	     -0.19323322	     -0.05580410	      0.88281682	     -0.00050893	     -0.20845335	     -0.00000000	      0.00000000	     23.62015722
      1.59722742	     -0.05133978	     -0.00039118	     -0.19328262	     -0.05580763	      0.88281696	     -0.00051025	     -0.20845734	     -0.00000000	      0.00000000	     23.29694599
      1.59847924	     -0.05138703	     -0.00040371	     -0.19332935	     -0.05581119	      0.88281706	     -0.00051155	     -0.20846126	     -0.00000000	      0.00000000	     23.52791791
      1.59973106	     -0.05143166	     -0.00041372	     -0.19337352	     -0.05581478	      0.88281714	     -0.00051283	     -0.20846511	     -0.00000000	      0.00000000	     23.15724076
      1.60085293	     -0.05146934	     -0.00042584	     -0.19341071	     -0.05581802	      0.88281719	     -0.00051396	     -0.20846850	     -0.00000000	      0.00000000	     23.34858820
      1.60197480	     -0.05150469	     -0.00043635	     -0.19344562	     -0.05582127	      0.88281722	     -0.00051506	     -0.20847183	     -0.00000000	      0.00000000	     23.16831069
      1.60333430	     -0.05154439	     -0.00045086	     -0.19348474	     -0.05582525	      0.88281723	     -0.00051638	     -0.20847579	     -0.00000000	     -0.00000000	     23.24221479
      1.60469380	     -0.05158060	     -0.00046389	     -0.19352043	     -0.05582926	      0.88281721	     -0.00051767	     -0.20847967	     -0.00000000	     -0.00000000	     22.97487143
      1.60583948	     -0.05160844	     -0.00047708	     -0.19354777	     -0.05583266	      0.88281718	     -0.00051873	     -0.20848289	     -0.00000000	     -0.00000000	     23.15454414
      1.60698517	     -0.05163384	     -0.00048852	     -0.19357272	     -0.05583608	      0.88281712	     -0.00051977	     -0.20848605	     -0.00000000	     -0.00000000	     22.97798372
      1.60813085	     -0.05165691	     -0.00050105	     -0.19359531	     -0.05583951	      0.88281705	     -0.00052079	     -0.20848918	     -0.00000000	     -0.00000000	     23.01853004
      1.60968486	     -0.05168467	     -0.00051677	     -0.19362245	     -0.05584421	      0.88281692	     -0.00052213	     -0.20849337	     -0.00000000	     -0.00000000	     22.83296614
      1.61084805	     -0.05170287	     -0.00053001	     -0.19364016	     -0.05584775	      0.88281681	     -0.00052311	     -0.20849648	     -0.00000000	     -0.00000000	     22.98487696
      1.61201125	     -0.05171888	     -0.00054153	     -0.19365573	     -0.05585131	      0.88281667	     -0.00052406	     -0.20849958	     -0.00000000	     -0.00000000	     22.82988401
      1.61317445	     -0.05173278	     -0.00055398	     -0.19366915	     -0.05585489	      0.88281652	     -0.00052499	     -0.20850268	     -0.00000000	     -0.00000000	     22.87908121
      1.61472257	     -0.05174806	     -0.00056894	     -0.19368384	     -0.05585968	      0.88281629	     -0.00052618	     -0.20850680	     -0.00000000	     -0.00000000	     22.70700526
      1.61586660	     -0.05175705	     -0.00058136	     -0.19369236	     -0.05586325	      0.88281610	     -0.00052703	     -0.20850985	     -0.00000000	     -0.00000000	     22.86496205
      1.61701062	     -0.05176423	     -0.00059201	     -0.19369911	     -0.05586683	      0.88281590	     -0.00052785	     -0.20851293	     -0.00000000	     -0.00000000	     22.74334988
      1.61842403	     -0.05177079	     -0.00060630	     -0.19370512	     -0.05587129	      0.88281563	     -0.00052884	     -0.20851675	     -0.00000000	     -0.00000000	     22.85567145
      1.61968112	     -0.05177463	     -0.00061716	     -0.19370851	     -0.05587527	      0.88281537	     -0.00052967	     -0.20852019	     -0.00000000	     -0.00000000	     22.68277949
      1.62093822	     -0.05177676	     -0.00062981	     -0.19371014	     -0.05587928	      0.88281510	     -0.00053048	     -0.20852367	     -0.00000000	     -0.00000000	     22.86488188
      1.62219532	     -0.05177715	     -0.00063997	     -0.19371009	     -0.05588332	      0.88281480	     -0.00053125	     -0.20852720	     -0.00000000	     -0.00000000	     22.68777866
      1.62345241	     -0.05177584	     -0.00065220	     -0.19370830	     -0.05588737	      0.88281449	     -0.00053199	     -0.20853079	     -0.00000000	     -0.00000000	     22.90250372
      1.62470951	     -0.05177307	     -0.00066152	     -0.19370511	     -0.05589145	      0.88281417	     -0.00053270	     -0.20853444	     -0.00000000	     -0.00000000	     22.71297424
      1.62596661	     -0.05176903	     -0.00067316	     -0.19370059	     -0.05589555	      0.88281382	     -0.00053337	     -0.20853816	     -0.00000000	     -0.00000000	     22.95535174
      1.62722371	     -0.05176375	     -0.00068137	     -0.19369492	     -0.05589967	      0.88281346	     -0.00053400	     -0.20854195	     -0.00000000	     -0.00000000	     22.74104174
      1.62848080	     -0.05175736	     -0.00069225	     -0.19368806	     -0.05590381	      0.88281308	     -0.00053460	     -0.20854582	     -0.00000000	     -0.00000000	     23.01772122
      1.62960820	     -0.05175075	     -0.00069892	     -0.19368111	     -0.05590755	      0.88281273	     -0.00053511	     -0.20854936	     -0.00000000	     -0.00000000	     22.83008007
      1.63073560	     -0.05174337	     -0.00070728	     -0.19367334	     -0.05591130	      0.88281235	     -0.00053560	     -0.20855298	     -0.00000000	     -0.00000000	     22.95670097
      1.63210248	     -0.05173359	     -0.00071576	     -0.19366314	     -0.05591587	      0.88281188	     -0.00053615	     -0.20855747	     -0.00000000	     -0.00000000	     22.89106725
      1.63346937	     -0.05172369	     -0.00072591	     -0.19365277	     -0.05592047	      0.88281137	     -0.00053666	     -0.20856209	     -0.00000000	     -0.00000000	     23.11335376
      1.63462435	     -0.05171612	     -0.00073250	     -0.19364485	     -0.05592437	      0.88281092	     -0.00053705	     -0.20856613	     -0.00000000	     -0.00000000	     22.94368540
      1.63577933	     -0.05171054	     -0.00074110	     -0.19363886	     -0.05592829	      0.88281044	     -0.00053743	     -0.20857035	     -0.00000000	     -0.00000000	     23.07866890
      1.63693431	     -0.05170823	     -0.00074889	     -0.19363616	     -0.05593222	      0.88280994	     -0.00053777	     -0.20857483	     -0.00000000	     -0.00000000	     23.02476576
      1.63849377	     -0.05171199	     -0.00076128	     -0.19363933	     -0.05593756	      0.88280922	     -0.00053819	     -0.20858145	     -0.00000000	     -0.00000000	     23.17982283
      1.63967268	     -0.05172064	     -0.00076956	     -0.19364757	     -0.05594161	      0.88280864	     -0.00053848	     -0.20858702	     -0.00000000	     -0.00000000	     23.01021420
      1.64085160	     -0.05173425	     -0.00077981	     -0.19366072	     -0.05594567	      0.88280802	     -0.00053874	     -0.20859320	     -0.00000000	     -0.00000000	     23.13329869
      1.64203051	     -0.05175226	     -0.00078918	     -0.19367828	     -0.05594975	      0.88280736	     -0.00053896	     -0.20860005	     -0.00000000	     -0.00000000	     23.05608487
      1.64357920	     -0.05178221	     -0.00080309	     -0.19370761	     -0.05595512	      0.88280643	     -0.00053922	     -0.20861014	     -0.00000000	     -0.00000000	     23.20740819
      1.64474623	     -0.05180974	     -0.00081205	     -0.19373472	     -0.05595919	      0.88280568	     -0.00053938	     -0.20861862	     -0.00000000	     -0.00000000	     23.00629319
      1.64591326	     -0.05184127	     -0.00082268	     -0.19376580	     -0.05596326	      0.88280488	     -0.00053951	     -0.20862790	     -0.00000000	     -0.00000000	     23.10277875
      1.64733351	     -0.05188445	     -0.00083401	     -0.19380847	     -0.05596822	      0.88280384	     -0.00053962	     -0.20864030	     -0.00000000	     -0.00000001	     22.94801951
      1.64875375	     -0.05193299	     -0.00084728	     -0.19385646	     -0.05597320	      0.88280272	     -0.00053970	     -0.20865394	     -0.00000000	     -0.00000001	     23.18952523
      1.64982117	     -0.05197294	     -0.00085457	     -0.19389608	     -0.05597694	      0.88280181	     -0.00053972	     -0.20866503	     -0.00000000	     -0.00000001	     22.89901164
      1.65088859	     -0.05201541	     -0.00086335	     -0.19393819	     -0.05598069	      0.88280086	     -0.00053972	     -0.20867684	     -0.00000000	     -0.00000001	     22.92644789
      1.65242984	     -0.05208033	     -0.00087446	     -0.19400265	     -0.05598610	      0.88279939	     -0.00053967	     -0.20869516	     -0.00000000	     -0.00000001	     22.78715887
      1.65376565	     -0.05213984	     -0.00088463	     -0.19406176	     -0.05599079	      0.88279802	     -0.00053958	     -0.20871222	     -0.00000000	     -0.00000001	     22.84286999
      1.65510146	     -0.05220315	     -0.00089248	     -0.19412475	     -0.05599548	      0.88279656	     -0.00053945	     -0.20873035	     -0.00000000	     -0.00000001	     22.59517243
      1.65643727	     -0.05226986	     -0.00090220	     -0.19419110	     -0.05600016	      0.88279501	     -0.00053928	     -0.20874957	     -0.00000000	     -0.00000001	     22.73206371
      1.65759864	     -0.05233064	     -0.00090772	     -0.19425166	     -0.05600423	      0.88279358	     -0.00053910	     -0.20876715	     -0.00000000	     -0.00000001	     22.44902525
      1.65876000	     -0.05239332	     -0.00091472	     -0.19431410	     -0.05600829	      0.88279208	     -0.00053888	     -0.20878551	     -0.00000000	     -0.00000001	     22.46204427
      1.66016690	     -0.05247144	     -0.00092120	     -0.19439199	     -0.05601320	      0.88279016	     -0.00053858	     -0.20880878	     -0.00000000	     -0.00000001	     22.26730063
      1.66157379	     -0.05255210	     -0.00092896	     -0.19447241	     -0.05601809	      0.88278813	     -0.00053823	     -0.20883310	     -0.00000000	     -0.00000001	     22.32888191
      1.66274768	     -0.05262141	     -0.00093283	     -0.19454161	     -0.05602216	      0.88278635	     -0.00053790	     -0.20885417	     -0.00000000	     -0.00000001	     22.06925948
      1.66392157	     -0.05269277	     -0.00093823	     -0.19461283	     -0.05602621	      0.88278449	     -0.00053754	     -0.20887593	     -0.00000000	     -0.00000001	     22.05950466
      1.66534579	     -0.05278208	     -0.00094293	     -0.19470204	     -0.05603111	      0.88278213	     -0.00053706	     -0.20890322	     -0.00000000	     -0.00000001	     21.86805082
      1.66677001	     -0.05287352	     -0.00094865	     -0.19479337	     -0.05603598	      0.88277966	     -0.00053653	     -0.20893147	     -0.00000000	     -0.00000001	     21.91904379
      1.66792312	     -0.05294875	     -0.00095055	     -0.19486861	     -0.05603990	      0.88277758	     -0.00053607	     -0.20895497	     -0.00000000	     -0.00000001	     21.67597189
      1.66907623	     -0.05302512	     -0.00095398	     -0.19494495	     -0.05604380	      0.88277542	     -0.00053558	     -0.20897902	     -0.00000000	     -0.00000001	     21.65352587
      1.67054438	     -0.05312419	     -0.00095666	     -0.19504407	     -0.05604874	      0.88277257	     -0.00053491	     -0.20901037	     -0.00000000	     -0.00000001	     21.49551672
      1.67201254	     -0.05322580	     -0.00096089	     -0.19514570	     -0.05605363	      0.88276961	     -0.00053419	     -0.20904250	     -0.00000000	     -0.00000001	     21.53522853
      1.67314501	     -0.05330610	     -0.00096167	     -0.19522610	     -0.05605737	      0.88276725	     -0.00053361	     -0.20906780	     -0.00000000	     -0.00000001	     21.34055989
      1.67427748	     -0.05338814	     -0.00096404	     -0.19530821	     -0.05606109	      0.88276483	     -0.00053299	     -0.20909353	     -0.00000000	     -0.00000001	     21.31880504
      1.67579881	     -0.05350036	     -0.00096567	     -0.19542059	     -0.05606604	      0.88276149	     -0.00053212	     -0.20912877	     -0.00000000	     -0.00000002	     21.20394240
      1.67732013	     -0.05361432	     -0.00096867	     -0.19553471	     -0.05607093	      0.88275804	     -0.00053120	     -0.20916471	     -0.00000000	     -0.00000002	     21.24436549
      1.67841905	     -0.05369734	     -0.00096816	     -0.19561793	     -0.05607442	      0.88275549	     -0.00053051	     -0.20919106	     -0.00000000	     -0.00000002	     21.09905591
      1.67951796	     -0.05377914	     -0.00096928	     -0.19569991	     -0.05607789	      0.88275290	     -0.00052979	     -0.20921772	     -0.00000000	     -0.00000002	     21.08474777
      1.68111889	     -0.05389975	     -0.00096954	     -0.19582083	     -0.05608287	      0.88274904	     -0.00052869	     -0.20925708	     -0.00000000	     -0.00000002	     21.00831160
      1.68248218	     -0.05400230	     -0.00097022	     -0.19592367	     -0.05608705	      0.88274568	     -0.00052771	     -0.20929103	     -0.00000000	     -0.00000002	     21.01120968
      1.68384547	     -0.05410346	     -0.00096827	     -0.19602520	     -0.05609117	      0.88274227	     -0.00052669	     -0.20932528	     -0.00000000	     -0.00000002	     20.94930398
      1.68520877	     -0.05420229	     -0.00096767	     -0.19612439	     -0.05609524	      0.88273881	     -0.00052563	     -0.20935970	     -0.00000000	     -0.00000002	     20.96656342
      1.68643154	     -0.05428886	     -0.00096382	     -0.19621140	     -0.05609883	      0.88273567	     -0.00052465	     -0.20939062	     -0.00000000	     -0.00000002	     20.91166426
      1.68765431	     -0.05437293	     -0.00096114	     -0.19629588	     -0.05610237	      0.88273251	     -0.00052363	     -0.20942150	     -0.00000000	     -0.00000002	     20.90554079
      1.68887708	     -0.05445429	     -0.00095629	     -0.19637774	     -0.05610586	      0.88272931	     -0.00052258	     -0.20945225	     -0.00000000	     -0.00000002	     20.88281670
      1.69044818	     -0.05455422	     -0.00095029	     -0.19647832	     -0.05611026	      0.88272518	     -0.00052119	     -0.20949145	     -0.00000000	     -0.00000002	     20.87983185
      1.69169776	     -0.05462976	     -0.00094312	     -0.19655446	     -0.05611369	      0.88272188	     -0.00052005	     -0.20952228	     -0.00000000	     -0.00000002	     20.86553823
      1.69294734	     -0.05470135	     -0.00093730	     -0.19662662	     -0.05611706	      0.88271857	     -0.00051888	     -0.20955270	     -0.00000000	     -0.00000002	     20.85911400
      1.69419692	     -0.05476903	     -0.00092918	     -0.19669496	     -0.05612037	      0.88271525	     -0.00051768	     -0.20958262	     -0.00000000	     -0.00000002	     20.85780380
      1.69574348	     -0.05484733	     -0.00091968	     -0.19677407	     -0.05612438	      0.88271114	     -0.00051615	     -0.20961888	     -0.00000000	     -0.00000002	     20.85532728
      1.69697989	     -0.05490592	     -0.00090964	     -0.19683339	     -0.05612751	      0.88270787	     -0.00051490	     -0.20964717	     -0.00000000	     -0.00000002	     20.85918268
      1.69821629	     -0.05496167	     -0.00090105	     -0.19688983	     -0.05613058	      0.88270461	     -0.00051362	     -0.20967479	     -0.00000000	     -0.00000002	     20.85228816
      1.69945270	     -0.05501502	     -0.00089091	     -0.19694394	     -0.05613358	      0.88270136	     -0.00051231	     -0.20970173	     -0.00000000	     -0.00000002	     20.85632806
      1.70105070	     -0.05508121	     -0.00087898	     -0.19701107	     -0.05613737	      0.88269719	     -0.00051059	     -0.20973553	     -0.00000000	     -0.00000002	     20.85460642
      1.70228216	     -0.05513040	     -0.00086775	     -0.19706105	     -0.05614020	      0.88269401	     -0.00050923	     -0.20976080	     -0.00000000	     -0.00000002	     20.86010503
      1.70351363	     -0.05517806	     -0.00085758	     -0.19710948	     -0.05614297	      0.88269085	     -0.00050786	     -0.20978540	     -0.00000000	     -0.00000002	     20.84433466
      1.70474510	     -0.05522428	     -0.00084597	     -0.19715651	     -0.05614567	      0.88268772	     -0.00050646	     -0.20980933	     -0.00000000	     -0.00000002	     20.83596968
      1.70638385	     -0.05528400	     -0.00083178	     -0.19721730	     -0.05614916	      0.88268361	     -0.00050456	     -0.20984014	     -0.00000000	     -0.00000002	     20.82691872
      1.70760728	     -0.05532720	     -0.00081936	     -0.19726135	     -0.05615168	      0.88268059	     -0.00050313	     -0.20986239	     -0.00000000	     -0.00000002	     20.83181527
      1.70883071	     -0.05536933	     -0.00080860	     -0.19730429	     -0.05615413	      0.88267760	     -0.00050167	     -0.20988399	     -0.00000000	     -0.00000002	     20.82361372
      1.71032205	     -0.05541863	     -0.00079387	     -0.19735463	     -0.05615701	      0.88267402	     -0.00049987	     -0.20990945	     -0.00000000	     -0.00000002	     20.83606250
      1.71165535	     -0.05546150	     -0.00078255	     -0.19739839	     -0.05615950	      0.88267087	     -0.00049824	     -0.20993143	     -0.00000000	     -0.00000002	     20.82715520
      1.71298864	     -0.05550339	     -0.00076888	     -0.19744124	     -0.05616190	      0.88266778	     -0.00049659	     -0.20995270	     -0.00000000	     -0.00000002	     20.84481037
      1.71432193	     -0.05554414	     -0.00075753	     -0.19748290	     -0.05616421	      0.88266474	     -0.00049492	     -0.20997324	     -0.00000000	     -0.00000002	     20.84552763
      1.71565522	     -0.05558218	     -0.00074388	     -0.19752191	     -0.05616643	      0.88266176	     -0.00049323	     -0.20999306	     -0.00000000	     -0.00000002	     20.87633672
      1.71698852	     -0.05561974	     -0.00073332	     -0.19756038	     -0.05616856	      0.88265883	     -0.00049152	     -0.21001220	     -0.00000000	     -0.00000001	     20.88012210
      1.71832181	     -0.05565708	     -0.00072004	     -0.19759870	     -0.05617060	      0.88265597	     -0.00048980	     -0.21003072	     -0.00000000	     -0.00000001	     20.92467555
      1.71965510	     -0.05569299	     -0.00070951	     -0.19763553	     -0.05617254	      0.88265316	     -0.00048806	     -0.21004859	     -0.00000000	     -0.00000001	     20.94866392
      1.72098839	     -0.05572686	     -0.00069590	     -0.19767041	     -0.05617438	      0.88265041	     -0.00048630	     -0.21006577	     -0.00000000	     -0.00000001	     21.01547169
      1.72232169	     -0.05575866	     -0.00068522	     -0.19770316	     -0.05617613	      0.88264772	     -0.00048453	     -0.21008220	     -0.00000000	     -0.00000001	     21.05150219
      1.72365498	     -0.05578810	     -0.00067120	     -0.19773364	     -0.05617778	      0.88264510	     -0.00048274	     -0.21009784	     -0.00000000	     -0.00000001	     21.13246696
      1.72498827	     -0.05581498	     -0.00066025	     -0.19776149	     -0.05617933	      0.88264253	     -0.00048094	     -0.21011266	     -0.00000000	     -0.00000001	     21.17490045
      1.72632156	     -0.05583846	     -0.00064545	     -0.19778606	     -0.05618078	      0.88264002	     -0.00047912	     -0.21012661	     -0.00000000	     -0.00000001	     21.25939650
      1.72765486	     -0.05585904	     -0.00063402	     -0.19780764	     -0.05618212	      0.88263758	     -0.00047730	     -0.21013966	     -0.00000000	     -0.00000001	     21.30818398
      1.72898815	     -0.05587589	     -0.00061892	     -0.19782560	     -0.05618337	      0.88263519	     -0.00047546	     -0.21015174	     -0.00000000	     -0.00000001	     21.39822794
      1.73032144	     -0.05588891	     -0.00060747	     -0.19783963	     -0.05618451	      0.88263286	     -0.00047362	     -0.21016281	     -0.00000000	     -0.00000001	     21.46221354
      1.73165473	     -0.05589793	     -0.00059229	     -0.19784977	     -0.05618554	      0.88263059	     -0.00047176	     -0.21017282	     -0.00000000	     -0.00000001	     21.55465904
      1.73284823	     -0.05590303	     -0.00058200	     -0.19785579	     -0.05618638	      0.88262861	     -0.00047010	     -0.21018083	     -0.00000000	     -0.00000001	     21.61240898
      1.73404173	     -0.05590549	     -0.00056976	     -0.19785924	     -0.05618713	      0.88262668	     -0.00046843	     -0.21018796	     -0.00000000	     -0.00000001	     21.68581501
      1.73550897	     -0.05590462	     -0.00055653	     -0.19785952	     -0.05618794	      0.88262437	     -0.00046638	     -0.21019547	     -0.00000000	     -0.00000001	     21.78580056
      1.73697621	     -0.05589722	     -0.00054167	     -0.19785332	     -0.05618862	      0.88262213	     -0.00046432	     -0.21020155	     -0.00000000	     -0.00000001	     21.90108996
      1.73819848	     -0.05588358	     -0.00053183	     -0.19784063	     -0.05618909	      0.88262032	     -0.00046261	     -0.21020544	     -0.00000000	     -0.00000001	     22.02251583
      1.73942075	     -0.05586148	     -0.00052016	     -0.19781952	     -0.05618946	      0.88261856	     -0.00046089	     -0.21020811	     -0.00000000	     -0.00000001	     22.14362125
      1.74088861	     -0.05582466	     -0.00050809	     -0.19778385	     -0.05618979	      0.88261652	     -0.00045884	     -0.21020957	     -0.00000000	     -0.00000001	     22.31087515
      1.74235646	     -0.05577736	     -0.00049433	     -0.19773774	     -0.05618999	      0.88261455	     -0.00045679	     -0.21020903	     -0.00000000	     -0.00000001	     22.46508947
      1.74353052	     -0.05573252	     -0.00048621	     -0.19769377	     -0.05619006	      0.88261303	     -0.00045516	     -0.21020712	     -0.00000000	     -0.00000001	     22.60783761
      1.74470459	     -0.05568210	     -0.00047650	     -0.19764426	     -0.05619004	      0.88261156	     -0.00045353	     -0.21020389	     -0.00000000	     -0.00000001	     22.72843428
      1.74622865	     -0.05560924	     -0.00046572	     -0.19757252	     -0.05618989	      0.88260974	     -0.00045143	     -0.21019776	     -0.00000000	     -0.00000001	     22.91657934
      1.74775272	     -0.05552846	     -0.00045331	     -0.19749289	     -0.05618961	      0.88260801	     -0.00044934	     -0.21018948	     -0.00000000	     -0.00000001	     23.07720796
      1.74888238	     -0.05546390	     -0.00044689	     -0.19742911	     -0.05618931	      0.88260679	     -0.00044779	     -0.21018202	     -0.00000000	     -0.00000001	     23.23652330
      1.75001204	     -0.05539507	     -0.00043898	     -0.19736108	     -0.05618894	      0.88260564	     -0.00044626	     -0.21017344	     -0.00000000	     -0.00000001	     23.37433856
      1.75160736	     -0.05529068	     -0.00042951	     -0.19725776	     -0.05618830	      0.88260410	     -0.00044410	     -0.21015946	     -0.00000000	     -0.00000001	     23.61770063
      1.75297089	     -0.05519623	     -0.00042059	     -0.19716424	     -0.05618763	      0.88260289	     -0.00044228	     -0.21014583	     -0.00000000	     -0.00000001	     23.78280825
      1.75433441	     -0.05509792	     -0.00041395	     -0.19706677	     -0.05618687	      0.88260177	     -0.00044047	     -0.21013074	     -0.00000000	     -0.00000001	     24.01909598
      1.75569794	     -0.05499601	     -0.00040525	     -0.19696575	     -0.05618601	      0.88260075	     -0.00043867	     -0.21011428	     -0.00000000	     -0.00000000	     24.17357986
      1.75706147	     -0.05489082	     -0.00039974	     -0.19686134	     -0.05618505	      0.88259983	     -0.00043689	     -0.21009650	     -0.00000000	     -0.00000000	     24.45004424
      1.75823811	     -0.05479744	     -0.00039227	     -0.19676870	     -0.05618415	      0.88259912	     -0.00043536	     -0.21008016	     -0.00000000	     -0.00000000	     24.56021926
      1.75941475	     -0.05470288	     -0.00038688	     -0.19667480	     -0.05618318	      0.88259849	     -0.00043385	     -0.21006297	     -0.00000000	     -0.00000000	     24.76097262
      1.76087538	     -0.05458285	     -0.00037786	     -0.19655564	     -0.05618188	      0.88259781	     -0.00043199	     -0.21004051	     -0.00000000	     -0.00000000	     24.95252591
      1.76233601	     -0.05445991	     -0.00037058	     -0.19643350	     -0.05618049	      0.88259727	     -0.00043015	     -0.21001684	     -0.00000000	     -0.00000000	     25.24028118
      1.76350210	     -0.05435830	     -0.00036269	     -0.19633257	     -0.05617931	      0.88259692	     -0.00042870	     -0.20999713	     -0.00000000	     -0.00000000	     25.35090126
      1.76466819	     -0.05425537	     -0.00035717	     -0.19623025	     -0.05617806	      0.88259665	     -0.00042727	     -0.20997675	     -0.00000000	     -0.00000000	     25.54947315
      1.76615605	     -0.05412301	     -0.00034853	     -0.19609867	     -0.05617639	      0.88259643	     -0.00042546	     -0.20994990	     -0.00000000	     -0.00000000	     25.73525047
      1.76764390	     -0.05398938	     -0.00034177	     -0.19596576	     -0.05617463	      0.88259635	     -0.00042367	     -0.20992213	     -0.00000000	     -0.00000000	     26.04578983
      1.76875338	     -0.05388849	     -0.00033411	     -0.19586546	     -0.05617326	      0.88259636	     -0.00042236	     -0.20990085	     -0.00000000	      0.00000000	     26.11057808
      1.76986286	     -0.05378633	     -0.00032836	     -0.19576382	     -0.05617184	      0.88259646	     -0.00042106	     -0.20987911	     -0.00000000	      0.00000000	     26.29047364
      1.77142980	     -0.05364318	     -0.00031891	     -0.19562142	     -0.05616975	      0.88259670	     -0.00041925	     -0.20984768	     -0.00000000	      0.00000000	     26.46559413
      1.77283726	     -0.05351653	     -0.00031192	     -0.19549539	     -0.05616780	      0.88259704	     -0.00041765	     -0.20981883	     -0.00000000	      0.00000000	     26.70254026
      1.77424472	     -0.05339294	     -0.00030273	     -0.19537244	     -0.05616578	      0.88259749	     -0.00041608	     -0.20978952	     -0.00000000	      0.00000000	     26.76810589
      1.77536192	     -0.05329793	     -0.00029848	     -0.19527785	     -0.05616412	      0.88259792	     -0.00041485	     -0.20976600	     -0.00000000	      0.00000000	     26.97191520
      1.77647912	     -0.05320592	     -0.00029241	     -0.19518629	     -0.05616242	      0.88259841	     -0.00041364	     -0.20974234	     -0.00000000	      0.00000000	     27.04491705
      1.77800388	     -0.05308608	     -0.00028611	     -0.19506699	     -0.05616004	      0.88259917	     -0.00041202	     -0.20970996	     -0.00000000	      0.00000000	     27.22838954
      1.77952865	     -0.05297135	     -0.00027879	     -0.19495281	     -0.05615757	      0.88260004	     -0.00041043	     -0.20967757	     -0.00000000	      0.00000000	     27.27427035
      1.78062297	     -0.05289291	     -0.00027633	     -0.19487468	     -0.05615576	      0.88260073	     -0.00040931	     -0.20965438	     -0.00000000	      0.00000000	     27.45247284
      1.78171730	     -0.05281801	     -0.00027247	     -0.19480013	     -0.05615391	      0.88260146	     -0.00040821	     -0.20963128	     -0.00000000	      0.00000000	     27.49942086
      1.78330555	     -0.05271608	     -0.00026857	     -0.19469862	     -0.05615116	      0.88260260	     -0.00040665	     -0.20959801	     -0.00000000	      0.00000001	     27.64166300
      1.78464539	     -0.05263644	     -0.00026456	     -0.19461934	     -0.05614879	      0.88260362	     -0.00040537	     -0.20957025	     -0.00000000	      0.00000001	     27.64445024
      1.78598523	     -0.05256267	     -0.00026280	     -0.19454587	     -0.05614636	      0.88260470	     -0.00040411	     -0.20954286	     -0.00000000	      0.00000001	     27.79503583
      1.78732507	     -0.05249428	     -0.00025913	     -0.19447782	     -0.05614388	      0.88260583	     -0.00040289	     -0.20951588	     -0.00000000	      0.00000001	     27.73994624
      1.78866491	     -0.05243098	     -0.00025875	     -0.19441477	     -0.05614134	      0.88260700	     -0.00040169	     -0.20948935	     -0.00000000	      0.00000001	     27.93351259
      1.78982899	     -0.05237921	     -0.00025587	     -0.19436326	     -0.05613910	      0.88260804	     -0.00040068	     -0.20946667	     -0.00000000	      0.00000001	     27.83774560
      1.79099306	     -0.05233063	     -0.00025526	     -0.19431489	     -0.05613683	      0.88260911	     -0.00039969	     -0.20944434	     -0.00000000	      0.00000001	     27.92673070
      1.79242578	     -0.05227457	     -0.00025327	     -0.19425912	     -0.05613397	      0.88261045	     -0.00039851	     -0.20941732	     -0.00000000	      0.00000001	     27.89896962
      1.79385851	     -0.05222305	     -0.00025353	     -0.19420781	     -0.05613106	      0.88261181	     -0.00039737	     -0.20939082	     -0.00000000	      0.00000001	     28.04875897
      1.79502351	     -0.05218435	     -0.00025167	     -0.19416934	     -0.05612866	      0.88261293	     -0.00039647	     -0.20936966	     -0.00000000	      0.00000001	     27.93355821
      1.79618851	     -0.05214920	     -0.00025197	     -0.19413436	     -0.05612622	      0.88261406	     -0.00039559	     -0.20934886	     -0.00000000	      0.00000001	     27.99502523
      1.79764246	     -0.05210983	     -0.00025112	     -0.19409523	     -0.05612312	      0.88261548	     -0.00039453	     -0.20932345	     -0.00000000	      0.00000001	     27.92831938
      1.79909640	     -0.05207550	     -0.00025261	     -0.19406107	     -0.05611998	      0.88261689	     -0.00039352	     -0.20929866	     -0.00000000	      0.00000001	     28.06553664
      1.80021789	     -0.05205149	     -0.00025136	     -0.19403725	     -0.05611751	      0.88261798	     -0.00039277	     -0.20927996	     -0.00000000	      0.00000001	     27.91023921
      1.80133939	     -0.05203021	     -0.00025212	     -0.19401611	     -0.05611501	      0.88261906	     -0.00039204	     -0.20926163	     -0.00000000	      0.00000001	     27.94301700
      1.80285641	     -0.05200471	     -0.00025200	     -0.19399082	     -0.05611159	      0.88262052	     -0.00039109	     -0.20923741	     -0.00000000	      0.00000001	     27.86783732
      1.80437344	     -0.05198303	     -0.00025423	     -0.19396930	     -0.05610810	      0.88262195	     -0.00039019	     -0.20921385	     -0.00000000	      0.00000001	     28.00218980
      1.80545089	     -0.05196878	     -0.00025363	     -0.19395521	     -0.05610559	      0.88262296	     -0.00038959	     -0.20919753	     -0.00000000	      0.00000001	     27.81902770
      1.80652835	     -0.05195767	     -0.00025508	     -0.19394421	     -0.05610306	      0.88262395	     -0.00038900	     -0.20918156	     -0.00000000	      0.00000001	     27.82470724
      1.80813427	     -0.05194452	     -0.00025637	     -0.19393124	     -0.05609922	      0.88262541	     -0.00038818	     -0.20915843	     -0.00000000	      0.00000001	     27.73538600
      1.80947898	     -0.05193679	     -0.00025883	     -0.19392363	     -0.05609597	      0.88262660	     -0.00038753	     -0.20913966	     -0.00000000	      0.00000001	     27.77239932
      1.81082369	     -0.05193078	     -0.00025945	     -0.19391778	     -0.05609266	      0.88262777	     -0.00038692	     -0.20912141	     -0.00000000	      0.00000001	     27.62832704
      1.81216841	     -0.05192829	     -0.00026273	     -0.19391539	     -0.05608932	      0.88262891	     -0.00038636	     -0.20910366	     -0.00000000	      0.00000001	     27.71510343
      1.81351312	     -0.05192666	     -0.00026244	     -0.19391395	     -0.05608593	      0.88263002	     -0.00038583	     -0.20908640	     -0.00000000	      0.00000001	     27.49665211
      1.81464499	     -0.05192873	     -0.00026548	     -0.19391609	     -0.05608305	      0.88263094	     -0.00038541	     -0.20907224	     -0.00000000	      0.00000001	     27.56697335
      1.81577686	     -0.05193123	     -0.00026634	     -0.19391872	     -0.05608013	      0.88263183	     -0.00038503	     -0.20905841	     -0.00000000	      0.00000001	     27.45877093
      1.81724684	     -0.05193773	     -0.00026914	     -0.19392535	     -0.05607630	      0.88263297	     -0.00038458	     -0.20904094	     -0.00000000	      0.00000001	     27.44190916
      1.81871682	     -0.05194546	     -0.00026989	     -0.19393327	     -0.05607242	      0.88263407	     -0.00038417	     -0.20902402	     -0.00000000	      0.00000001	     27.26283517
      1.81984894	     -0.05195536	     -0.00027334	     -0.19394323	     -0.05606939	      0.88263490	     -0.00038389	     -0.20901134	     -0.00000000	      0.00000000	     27.29624706
      1.82098106	     -0.05196521	     -0.00027469	     -0.19395320	     -0.05606634	      0.88263571	     -0.00038364	     -0.20899899	     -0.00000000	      0.00000000	     27.18304299
      1.82247974	     -0.05198226	     -0.00027825	     -0.19397037	     -0.05606225	      0.88263675	     -0.00038336	     -0.20898312	     -0.00000000	      0.00000000	     27.13098180
      1.82397841	     -0.05199978	     -0.00027933	     -0.19398807	     -0.05605811	      0.88263776	     -0.00038313	     -0.20896782	     -0.00000000	      0.00000000	     26.94638188
      1.82504921	     -0.05201763	     -0.00028338	     -0.19400597	     -0.05605512	      0.88263847	     -0.00038300	     -0.20895721	     -0.00000000	      0.00000000	     26.93539665
      1.82612001	     -0.05203478	     -0.00028523	     -0.19402322	     -0.05605210	      0.88263916	     -0.00038289	     -0.20894690	     -0.00000000	      0.00000000	     26.83136246
      1.82771545	     -0.05206529	     -0.00028955	     -0.19405385	     -0.05604755	      0.88264017	     -0.00038278	     -0.20893207	     -0.00000000	      0.00000000	     26.72170989
      1.82904666	     -0.05209163	     -0.00029191	     -0.19408033	     -0.05604371	      0.88264099	     -0.00038274	     -0.20892022	     -0.00000000	      0.00000000	     26.58961198
      1.83037787	     -0.05212417	     -0.00029696	     -0.19411293	     -0.05603983	      0.88264179	     -0.00038274	     -0.20890881	     -0.00000000	      0.00000000	     26.49891992
      1.83170908	     -0.05215470	     -0.00029935	     -0.19414359	     -0.05603591	      0.88264258	     -0.00038278	     -0.20889788	     -0.00000000	      0.00000000	     26.36908905
      1.83290660	     -0.05218985	     -0.00030514	     -0.19417878	     -0.05603235	      0.88264328	     -0.00038286	     -0.20888842	     -0.00000000	      0.00000000	     26.26067631
      1.83410412	     -0.05222240	     -0.00030870	     -0.19421143	     -0.05602875	      0.88264397	     -0.00038297	     -0.20887936	     -0.00000000	      0.00000000	     26.15250800
      1.83530164	     -0.05226009	     -0.00031461	     -0.19424916	     -0.05602512	      0.88264464	     -0.00038311	     -0.20887066	     -0.00000000	      0.00000000	     26.03213487
      1.83679792	     -0.05230567	     -0.00032085	     -0.19429482	     -0.05602053	      0.88264547	     -0.00038334	     -0.20886030	     -0.00000000	      0.00000000	     25.91753049
      1.83800580	     -0.05234850	     -0.00032878	     -0.19433764	     -0.05601679	      0.88264614	     -0.00038357	     -0.20885232	     -0.00000000	      0.00000000	     25.76474807
      1.83921368	     -0.05238776	     -0.00033507	     -0.19437695	     -0.05601301	      0.88264679	     -0.00038384	     -0.20884469	     -0.00000000	      0.00000000	     25.67527654
      1.84042155	     -0.05243158	     -0.00034357	     -0.19442076	     -0.05600920	      0.88264744	     -0.00038414	     -0.20883737	     -0.00000000	      0.00000000	     25.52587638
      1.84191646	     -0.05248250	     -0.00035303	     -0.19447170	     -0.05600443	      0.88264823	     -0.00038457	     -0.20882877	     -0.00000000	      0.00000000	     25.44036320
      1.84310584	     -0.05252831	     -0.00036323	     -0.19451747	     -0.05600060	      0.88264886	     -0.00038495	     -0.20882222	     -0.00000000	      0.00000000	     25.24262255
      1.84429522	     -0.05256937	     -0.00037187	     -0.19455854	     -0.05599673	      0.88264948	     -0.00038537	     -0.20881598	     -0.00000000	      0.00000000	     25.18035614
      1.84548460	     -0.05261368	     -0.00038228	     -0.19460281	     -0.05599283	      0.88265010	     -0.00038582	     -0.20881000	     -0.00000000	      0.00000000	     25.01921282
      1.84703855	     -0.05266723	     -0.00039490	     -0.19465633	     -0.05598768	      0.88265090	     -0.00038647	     -0.20880258	     -0.00000000	      0.00000000	     24.96115185
      1.84822121	     -0.05271225	     -0.00040672	     -0.19470129	     -0.05598372	      0.88265151	     -0.00038700	     -0.20879721	     -0.00000000	      0.00000000	     24.72110835
      1.84940387	     -0.05275195	     -0.00041700	     -0.19474096	     -0.05597972	      0.88265211	     -0.00038757	     -0.20879211	     -0.00000000	      0.00000000	     24.68582142
      1.85082573	     -0.05280317	     -0.00043130	     -0.19479210	     -0.05597487	      0.88265284	     -0.00038830	     -0.20878628	     -0.00000000	      0.00000000	     24.44564409
      1.85210420	     -0.05284327	     -0.00044255	     -0.19483217	     -0.05597047	      0.88265349	     -0.00038899	     -0.20878136	     -0.00000000	      0.00000000	     24.47766863
      1.85338267	     -0.05288829	     -0.00045614	     -0.19487711	     -0.05596602	      0.88265414	     -0.00038973	     -0.20877668	     -0.00000000	      0.00000000	     24.18535027
      1.85466115	     -0.05292572	     -0.00046750	     -0.19491451	     -0.05596153	      0.88265479	     -0.00039050	     -0.20877231	     -0.00000000	      0.00000000	     24.25063920
      1.85593962	     -0.05296826	     -0.00048118	     -0.19495698	     -0.05595701	      0.88265545	     -0.00039132	     -0.20876817	     -0.00000000	      0.00000000	     23.92639681
      1.85721809	     -0.05300229	     -0.00049235	     -0.19499100	     -0.05595244	      0.88265610	     -0.00039216	     -0.20876432	     -0.00000000	      0.00000000	     24.02488184
      1.85849657	     -0.05304181	     -0.00050586	     -0.19503045	     -0.05594783	      0.88265676	     -0.00039305	     -0.20876070	     -0.00000000	      0.00000000	     23.66881427
      1.85977504	     -0.05307232	     -0.00051664	     -0.19506096	     -0.05594318	      0.88265742	     -0.00039397	     -0.20875736	     -0.00000000	      0.00000000	     23.79596009
      1.86105351	     -0.05310867	     -0.00052979	     -0.19509726	     -0.05593849	      0.88265808	     -0.00039492	     -0.20875422	     -0.00000000	      0.00000000	     23.41333598
      1.86233198	     -0.05313562	     -0.00054000	     -0.19512423	     -0.05593376	      0.88265874	     -0.00039591	     -0.20875135	     -0.00000000	      0.00000000	     23.56519266
      1.86361046	     -0.05316930	     -0.00055265	     -0.19515787	     -0.05592899	      0.88265941	     -0.00039693	     -0.20874868	     -0.00000000	      0.00000000	     23.15880350
      1.86488893	     -0.05319453	     -0.00056215	     -0.19518314	     -0.05592419	      0.88266008	     -0.00039799	     -0.20874629	     -0.00000000	      0.00000000	     23.32489844
      1.86616740	     -0.05322972	     -0.00057412	     -0.19521831	     -0.05591934	      0.88266075	     -0.00039907	     -0.20874418	     -0.00000000	      0.00000000	     22.88345587
      1.86744588	     -0.05325984	     -0.00058282	     -0.19524848	     -0.05591445	      0.88266143	     -0.00040019	     -0.20874251	     -0.00000000	      0.00000000	     23.05597226
      1.86872435	     -0.05330325	     -0.00059399	     -0.19529189	     -0.05590953	      0.88266211	     -0.00040134	     -0.20874135	     -0.00000000	      0.00000000	     22.58614931
      1.87000282	     -0.05334316	     -0.00060189	     -0.19533187	     -0.05590457	      0.88266279	     -0.00040253	     -0.20874092	     -0.00000000	      0.00000000	     22.78050759
      1.87128130	     -0.05339776	     -0.00061261	     -0.19538648	     -0.05589956	      0.88266346	     -0.00040374	     -0.20874124	     -0.00000000	      0.00000000	     22.29277774
      1.87255977	     -0.05344872	     -0.00061993	     -0.19543753	     -0.05589452	      0.88266414	     -0.00040498	     -0.20874252	     -0.00000000	      0.00000000	     22.51431400
      1.87383824	     -0.05351455	     -0.00063011	     -0.19550339	     -0.05588944	      0.88266480	     -0.00040625	     -0.20874474	     -0.00000000	      0.00000000	     22.00366448
      1.87511671	     -0.05357598	     -0.00063688	     -0.19556493	     -0.05588432	      0.88266545	     -0.00040756	     -0.20874806	     -0.00000000	      0.00000000	     22.24022581
      1.87639519	     -0.05365057	     -0.00064637	     -0.19563959	     -0.05587916	      0.88266609	     -0.00040889	     -0.20875242	     -0.00000000	      0.00000000	     21.71478836
      1.87767366	     -0.05371909	     -0.00065242	     -0.19570826	     -0.05587396	      0.88266671	     -0.00041024	     -0.20875790	     -0.00000000	      0.00000000	     21.94827997
      1.87895213	     -0.05379927	     -0.00066109	     -0.19578854	     -0.05586871	      0.88266730	     -0.00041163	     -0.20876439	     -0.00000000	      0.00000000	     21.41417284
      1.88023061	     -0.05387306	     -0.00066658	     -0.19586251	     -0.05586342	      0.88266786	     -0.00041304	     -0.20877196	     -0.00000000	      0.00000000	     21.62286683
      1.88150908	     -0.05395732	     -0.00067448	     -0.19594692	     -0.05585808	      0.88266839	     -0.00041448	     -0.20878051	     -0.00000000	      0.00000000	     21.08777312
      1.88278755	     -0.05403578	     -0.00067947	     -0.19602560	     -0.05585269	      0.88266888	     -0.00041595	     -0.20879009	     -0.00000000	      0.00000000	     21.24399465
      1.88406602	     -0.05412396	     -0.00068670	     -0.19611396	     -0.05584726	      0.88266932	     -0.00041744	     -0.20880063	     -0.00000000	      0.00000000	     20.71615859
      1.88534450	     -0.05420666	     -0.00069117	     -0.19619692	     -0.05584178	      0.88266971	     -0.00041896	     -0.20881216	     -0.00000000	      0.00000000	     20.80803414
      1.88662297	     -0.05429790	     -0.00069748	     -0.19628839	     -0.05583624	      0.88267005	     -0.00042051	     -0.20882461	     -0.00000000	      0.00000000	     20.30329365
      1.88790144	     -0.05438467	     -0.00070151	     -0.19637545	     -0.05583065	      0.88267034	     -0.00042208	     -0.20883803	     -0.00000000	      0.00000000	     20.32620780
      1.88917992	     -0.05447820	     -0.00070715	     -0.19646926	     -0.05582501	      0.88267056	     -0.00042367	     -0.20885232	     -0.00000000	      0.00000000	     19.86126778
      1.89045839	     -0.05456727	     -0.00071086	     -0.19655867	     -0.05581931	      0.88267072	     -0.00042529	     -0.20886749	     -0.00000000	      0.00000000	     19.82320852
      1.89173686	     -0.05466153	     -0.00071586	     -0.19665324	     -0.05581355	      0.88267081	     -0.00042694	     -0.20888345	     -0.00000000	      0.00000000	     19.40224708
      1.89301534	     -0.05475195	     -0.00071922	     -0.19674403	     -0.05580773	      0.88267083	     -0.00042860	     -0.20890018	     -0.00000000	     -0.00000000	     19.30930485
      1.89429381	     -0.05484638	     -0.00072347	     -0.19683882	     -0.05580186	      0.88267079	     -0.00043029	     -0.20891760	     -0.00000000	     -0.00000000	     18.93148840
      1.89582962	     -0.05495487	     -0.00072650	     -0.19694781	     -0.05579471	      0.88267063	     -0.00043235	     -0.20893942	     -0.00000000	     -0.00000000	     18.86469036
      1.89701782	     -0.05504396	     -0.00073039	     -0.19703726	     -0.05578912	      0.88267044	     -0.00043396	     -0.20895687	     -0.00000000	     -0.00000000	     18.40526172
      1.89820603	     -0.05512797	     -0.00073241	     -0.19712169	     -0.05578348	      0.88267019	     -0.00043559	     -0.20897481	     -0.00000000	     -0.00000000	     18.30711139
      1.89969663	     -0.05523737	     -0.00073588	     -0.19723162	     -0.05577631	      0.88266979	     -0.00043766	     -0.20899792	     -0.00000000	     -0.00000000	     17.92358160
      1.90118722	     -0.05533999	     -0.00073688	     -0.19733484	     -0.05576905	      0.88266928	     -0.00043976	     -0.20902168	     -0.00000000	     -0.00000000	     17.94345888
      1.90231327	     -0.05542398	     -0.00073963	     -0.19741926	     -0.05576350	      0.88266884	     -0.00044136	     -0.20903996	     -0.00000000	     -0.00000000	     17.51568404
      1.90343932	     -0.05550254	     -0.00074026	     -0.19749829	     -0.05575790	      0.88266834	     -0.00044298	     -0.20905854	     -0.00000000	     -0.00000000	     17.41599663
      1.90502155	     -0.05561533	     -0.00074136	     -0.19761177	     -0.05574993	      0.88266755	     -0.00044527	     -0.20908505	     -0.00000000	     -0.00000000	     17.09971367
      1.90640085	     -0.05570885	     -0.00074071	     -0.19770595	     -0.05574289	      0.88266678	     -0.00044729	     -0.20910854	     -0.00000000	     -0.00000000	     17.02991942
      1.90778014	     -0.05580684	     -0.00074162	     -0.19780457	     -0.05573577	      0.88266594	     -0.00044934	     -0.20913228	     -0.00000000	     -0.00000000	     16.69718052
      1.90915943	     -0.05589663	     -0.00073995	     -0.19789507	     -0.05572855	      0.88266503	     -0.00045140	     -0.20915628	     -0.00000000	     -0.00000000	     16.71840858
      1.91039624	     -0.05598349	     -0.00074054	     -0.19798253	     -0.05572200	      0.88266416	     -0.00045326	     -0.20917792	     -0.00000000	     -0.00000000	     16.39016231
      1.91163305	     -0.05606182	     -0.00073919	     -0.19806152	     -0.05571537	      0.88266323	     -0.00045514	     -0.20919970	     -0.00000000	     -0.00000001	     16.34976344
      1.91286986	     -0.05614285	     -0.00073914	     -0.19814319	     -0.05570867	      0.88266226	     -0.00045703	     -0.20922159	     -0.00000000	     -0.00000001	     16.14257433
      1.91447881	     -0.05624147	     -0.00073737	     -0.19824269	     -0.05569984	      0.88266094	     -0.00045952	     -0.20925023	     -0.00000000	     -0.00000001	     16.07875118
      1.91575173	     -0.05632143	     -0.00073723	     -0.19832335	     -0.05569276	      0.88265984	     -0.00046150	     -0.20927290	     -0.00000000	     -0.00000001	     15.82455035
      1.91702464	     -0.05639330	     -0.00073503	     -0.19839597	     -0.05568559	      0.88265870	     -0.00046349	     -0.20929553	     -0.00000000	     -0.00000001	     15.79621454
      1.91829756	     -0.05646667	     -0.00073386	     -0.19847007	     -0.05567834	      0.88265753	     -0.00046549	     -0.20931803	     -0.00000000	     -0.00000001	     15.61463494
      1.91987438	     -0.05654902	     -0.00073046	     -0.19855339	     -0.05566924	      0.88265604	     -0.00046799	     -0.20934570	     -0.00000000	     -0.00000001	     15.58792903
      1.92113201	     -0.05661651	     -0.00072917	     -0.19862163	     -0.05566188	      0.88265482	     -0.00047000	     -0.20936750	     -0.00000000	     -0.00000001	     15.36353055
      1.92238964	     -0.05667544	     -0.00072579	     -0.19868137	     -0.05565443	      0.88265357	     -0.00047202	     -0.20938906	     -0.00000000	     -0.00000001	     15.34567126
      1.92364726	     -0.05673491	     -0.00072326	     -0.19874164	     -0.05564690	      0.88265231	     -0.00047404	     -0.20941029	     -0.00000000	     -0.00000001	     15.20452943
      1.92528767	     -0.05680297	     -0.00071803	     -0.19881080	     -0.05563695	      0.88265064	     -0.00047670	     -0.20943747	     -0.00000000	     -0.00000001	     15.19000130
      1.92654448	     -0.05685570	     -0.00071522	     -0.19886435	     -0.05562922	      0.88264935	     -0.00047875	     -0.20945780	     -0.00000000	     -0.00000001	     15.00669590
      1.92780128	     -0.05689894	     -0.00071028	     -0.19890847	     -0.05562140	      0.88264806	     -0.00048080	     -0.20947769	     -0.00000000	     -0.00000001	     15.00640544
      1.92905809	     -0.05694121	     -0.00070615	     -0.19895161	     -0.05561349	      0.88264676	     -0.00048286	     -0.20949703	     -0.00000000	     -0.00000001	     14.91316799
      1.93073720	     -0.05698634	     -0.00069883	     -0.19899796	     -0.05560278	      0.88264503	     -0.00048562	     -0.20952197	     -0.00000000	     -0.00000001	     14.93394475
      1.93198507	     -0.05701918	     -0.00069437	     -0.19903168	     -0.05559472	      0.88264375	     -0.00048768	     -0.20953974	     -0.00000000	     -0.00000001	     14.80796165
      1.93323293	     -0.05704138	     -0.00068755	     -0.19905482	     -0.05558657	      0.88264249	     -0.00048975	     -0.20955681	     -0.00000000	     -0.00000001	     14.82142310
      1.93475969	     -0.05706477	     -0.00068010	     -0.19907934	     -0.05557647	      0.88264096	     -0.00049228	     -0.20957659	     -0.00000000	     -0.00000001	     14.75900441
      1.93612293	     -0.05707061	     -0.00067109	     -0.19908625	     -0.05556735	      0.88263962	     -0.00049455	     -0.20959315	     -0.00000000	     -0.00000001	     14.82558546
      1.93748616	     -0.05707557	     -0.00066310	     -0.19909226	     -0.05555812	      0.88263832	     -0.00049683	     -0.20960852	     -0.00000000	     -0.00000001	     14.75849049
      1.93884940	     -0.05706381	     -0.00065183	     -0.19908162	     -0.05554879	      0.88263705	     -0.00049911	     -0.20962268	     -0.00000000	     -0.00000001	     14.83151533
      1.94021264	     -0.05705041	     -0.00064251	     -0.19906930	     -0.05553935	      0.88263582	     -0.00050139	     -0.20963539	     -0.00000000	     -0.00000001	     14.81640409
      1.94157587	     -0.05702101	     -0.00063007	     -0.19904104	     -0.05552982	      0.88263464	     -0.00050368	     -0.20964668	     -0.00000000	     -0.00000001	     14.90205244
      1.94293911	     -0.05699369	     -0.00062095	     -0.19901476	     -0.05552018	      0.88263350	     -0.00050598	     -0.20965641	      0.00000000	     -0.00000001	     14.91461731
      1.94430235	     -0.05694751	     -0.00060945	     -0.19896968	     -0.05551045	      0.88263243	     -0.00050828	     -0.20966473	      0.00000000	     -0.00000001	     14.98676872
      1.94566558	     -0.05690842	     -0.00060119	     -0.19893160	     -0.05550062	      0.88263141	     -0.00051059	     -0.20967165	      0.00000000	     -0.00000000	     15.01308732
      1.94688627	     -0.05685978	     -0.00059053	     -0.19888393	     -0.05549174	      0.88263056	     -0.00051266	     -0.20967676	      0.00000000	     -0.00000000	     15.08104205
      1.94810696	     -0.05681040	     -0.00058095	     -0.19883549	     -0.05548278	      0.88262976	     -0.00051474	     -0.20968072	      0.00000000	     -0.00000000	     15.15128742
      1.94958391	     -0.05673704	     -0.00056670	     -0.19876330	     -0.05547185	      0.88262887	     -0.00051726	     -0.20968396	      0.00000000	     -0.00000000	     15.25798938
      1.95106086	     -0.05665844	     -0.00055396	     -0.19868582	     -0.05546081	      0.88262807	     -0.00051979	     -0.20968530	      0.00000000	     -0.00000000	     15.40844712
      1.95229104	     -0.05657710	     -0.00054077	     -0.19860547	     -0.05545153	      0.88262747	     -0.00052190	     -0.20968491	      0.00000000	     -0.00000000	     15.52083567
      1.95352122	     -0.05649393	     -0.00052945	     -0.19852322	     -0.05544219	      0.88262693	     -0.00052401	     -0.20968300	      0.00000000	     -0.00000000	     15.67251368
      1.95500767	     -0.05637763	     -0.00051397	     -0.19840806	     -0.05543081	      0.88262636	     -0.00052657	     -0.20967862	      0.00000000	     -0.00000000	     15.85156814
      1.95649412	     -0.05625497	     -0.00050053	     -0.19828647	     -0.05541934	      0.88262590	     -0.00052914	     -0.20967181	      0.00000000	     -0.00000000	     16.10596358
      1.95766564	     -0.05614093	     -0.00048714	     -0.19817331	     -0.05541023	      0.88262561	     -0.00053117	     -0.20966471	      0.00000000	     -0.00000000	     16.24278372
      1.95883716	     -0.05602281	     -0.00047544	     -0.19805602	     -0.05540107	      0.88262538	     -0.00053320	     -0.20965592	      0.00000000	     -0.00000000	     16.45863979
      1.96038467	     -0.05584820	     -0.00045822	     -0.19788252	     -0.05538889	      0.88262518	     -0.00053589	     -0.20964167	      0.00000000	     -0.00000000	     16.72661679
      1.96193218	     -0.05566349	     -0.00044275	     -0.19769884	     -0.05537662	      0.88262510	     -0.00053859	     -0.20962425	      0.00000000	     -0.00000000	     17.11776448
      1.96304393	     -0.05551432	     -0.00042882	     -0.19755045	     -0.05536775	      0.88262513	     -0.00054054	     -0.20960978	      0.00000000	      0.00000000	     17.26958616
      1.96415568	     -0.05536331	     -0.00041669	     -0.19740015	     -0.05535885	      0.88262521	     -0.00054248	     -0.20959361	      0.00000000	      0.00000000	     17.53415064
      1.96578817	     -0.05512722	     -0.00039778	     -0.19716508	     -0.05534571	      0.88262547	     -0.00054535	     -0.20956687	      0.00000000	      0.00000000	     17.88571392
      1.96715145	     -0.05492415	     -0.00038336	     -0.19696279	     -0.05533468	      0.88262580	     -0.00054775	     -0.20954183	      0.00000000	      0.00000000	     18.26648685
      1.96851473	     -0.05470858	     -0.00036695	     -0.19674802	     -0.05532361	      0.88262623	     -0.00055015	     -0.20951446	      0.00000000	      0.00000000	     18.53407804
      1.96987801	     -0.05449353	     -0.00035325	     -0.19653364	     -0.05531250	      0.88262678	     -0.00055256	     -0.20948480	      0.00000000	      0.00000000	     18.98469008
      1.97124129	     -0.05426406	     -0.00033653	     -0.19630488	     -0.05530136	      0.88262744	     -0.00055498	     -0.20945300	      0.00000000	      0.00000000	     19.22032696
      1.97238296	     -0.05407600	     -0.00032592	     -0.19611731	     -0.05529200	      0.88262808	     -0.00055701	     -0.20942471	      0.00000000	      0.00000000	     19.63002456
      1.97352462	     -0.05387897	     -0.00031333	     -0.19592078	     -0.05528263	      0.88262880	     -0.00055904	     -0.20939503	      0.00000000	      0.00000000	     19.89733772
      1.97500566	     -0.05362316	     -0.00029883	     -0.19566553	     -0.05527045	      0.88262985	     -0.00056169	     -0.20935447	      0.00000000	      0.00000001	     20.36429917
      1.97648670	     -0.05335732	     -0.00028245	     -0.19540024	     -0.05525825	      0.88263104	     -0.00056434	     -0.20931176	      0.00000000	      0.00000001	     20.69385878
      1.97759080	     -0.05316362	     -0.00027311	     -0.19520686	     -0.05524915	      0.88263201	     -0.00056632	     -0.20927854	      0.00000000	      0.00000001	     21.10955573
      1.97869491	     -0.05296410	     -0.00026225	     -0.19500766	     -0.05524005	      0.88263306	     -0.00056831	     -0.20924426	      0.00000000	      0.00000001	     21.39601105
      1.98023196	     -0.05268808	     -0.00024883	     -0.19473200	     -0.05522737	      0.88263463	     -0.00057108	     -0.20919484	      0.00000000	      0.00000001	     21.89796990
      1.98159010	     -0.05243805	     -0.00023550	     -0.19448227	     -0.05521618	      0.88263614	     -0.00057353	     -0.20914967	      0.00000000	      0.00000001	     22.24539846
      1.98294824	     -0.05219346	     -0.00022519	     -0.19423788	     -0.05520500	      0.88263775	     -0.00057599	     -0.20910313	      0.00000000	      0.00000001	     22.78259213
      1.98407651	     -0.05198228	     -0.00021378	     -0.19402690	     -0.05519572	      0.88263916	     -0.00057803	     -0.20906353	      0.00000000	      0.00000001	     23.04322856
      1.98520478	     -0.05177564	     -0.00020479	     -0.19382038	     -0.05518646	      0.88264064	     -0.00058008	     -0.20902309	      0.00000000	      0.00000001	     23.44802741
      1.98663254	     -0.05150925	     -0.00019177	     -0.19355413	     -0.05517476	      0.88264260	     -0.00058268	     -0.20897083	      0.00000000	      0.00000001	     23.88177981
      1.98806031	     -0.05124927	     -0.00018152	     -0.19329418	     -0.05516309	      0.88264466	     -0.00058528	     -0.20891744	      0.00000000	      0.00000001	     24.44276153
      1.98913899	     -0.05104680	     -0.00017126	     -0.19309177	     -0.05515430	      0.88264628	     -0.00058724	     -0.20887648	      0.00000000	      0.00000001	     24.71806827
      1.99021766	     -0.05084978	     -0.00016328	     -0.19289473	     -0.05514553	      0.88264794	     -0.00058921	     -0.20883500	      0.00000000	      0.00000001	     25.10468627
      1.99170521	     -0.05057510	     -0.00015114	     -0.19262000	     -0.05513349	      0.88265032	     -0.00059193	     -0.20877703	      0.00000000	      0.00000001	     25.59214880
      1.99303640	     -0.05033380	     -0.00014213	     -0.19237857	     -0.05512276	      0.88265251	     -0.00059436	     -0.20872445	      0.00000000	      0.00000001	     26.09170420
      1.99436759	     -0.05008613	     -0.00012930	     -0.19213083	     -0.05511208	      0.88265477	     -0.00059679	     -0.20867131	      0.00000000	      0.00000001	     26.49555644
      1.99545469	     -0.04989272	     -0.00012190	     -0.19193726	     -0.05510339	      0.88265665	     -0.00059878	     -0.20862749	      0.00000000	      0.00000001	     26.88586158
      1.99654179	     -0.04969455	     -0.00011181	     -0.19173897	     -0.05509475	      0.88265857	     -0.00060076	     -0.20858335	      0.00000000	      0.00000001	     27.22807526
      1.99795690	     -0.04944097	     -0.00010024	     -0.19148515	     -0.05508356	      0.88266111	     -0.00060335	     -0.20852544	      0.00000000	      0.00000001	     27.72623888
      1.99937201	     -0.04918321	     -0.00008642	     -0.19122717	     -0.05507245	      0.88266370	     -0.00060593	     -0.20846711	      0.00000000	      0.00000001	     28.18552152
      2.00041400	     -0.04900093	     -0.00007918	     -0.19104463	     -0.05506432	      0.88266564	     -0.00060784	     -0.20842388	      0.00000000	      0.00000001	     28.55752801
      2.00145599	     -0.04881515	     -0.00006997	     -0.19085861	     -0.05505623	      0.88266759	     -0.00060974	     -0.20838051	      0.00000000	      0.00000001	     28.89735799
      2.00293497	     -0.04855577	     -0.00005884	     -0.19059881	     -0.05504484	      0.88267040	     -0.00061243	     -0.20831871	      0.00000000	      0.00000001	     29.39915245
      2.00418621	     -0.04833500	     -0.00004910	     -0.19037766	     -0.05503529	      0.88267279	     -0.00061471	     -0.20826639	      0.00000000	      0.00000001	     29.79250362
      2.00543745	     -0.04812382	     -0.00004202	     -0.19016598	     -0.05502581	      0.88267520	     -0.00061699	     -0.20821414	      0.00000000	      0.00000001	     30.20291315
      2.00668869	     -0.04791032	     -0.00003241	     -0.18995203	     -0.05501641	      0.88267762	     -0.00061926	     -0.20816207	      0.00000000	      0.00000001	     30.58355906
      2.00793993	     -0.04770800	     -0.00002624	     -0.18974914	     -0.05500710	      0.88268006	     -0.00062153	     -0.20811018	      0.00000000	      0.00000001	     30.99565216
      2.00903002	     -0.04752800	     -0.00001772	     -0.18956869	     -0.05499906	      0.88268218	     -0.00062350	     -0.20806520	      0.00000000	      0.00000001	     31.30210001
      2.01012011	     -0.04735665	     -0.00001170	     -0.18939681	     -0.05499109	      0.88268430	     -0.00062547	     -0.20802042	      0.00000000	      0.00000001	     31.63021191
      2.01144612	     -0.04714883	     -0.00000269	     -0.18918836	     -0.05498149	      0.88268688	     -0.00062786	     -0.20796632	      0.00000000	      0.00000001	     32.00910378
      2.01277214	     -0.04695054	      0.00000399	     -0.18898933	     -0.05497201	      0.88268946	     -0.00063024	     -0.20791259	      0.00000000	      0.00000001	     32.40187670
      2.01384087	     -0.04678811	      0.00001222	     -0.18882636	     -0.05496444	      0.88269152	     -0.00063216	     -0.20786964	      0.00000000	      0.00000001	     32.67238852
      2.01490961	     -0.04663409	      0.00001822	     -0.18867173	     -0.05495695	      0.88269358	     -0.00063407	     -0.20782698	      0.00000000	      0.00000001	     32.95010605
      2.01626304	     -0.04644018	      0.00002760	     -0.18847705	     -0.05494758	      0.88269616	     -0.00063649	     -0.20777347	      0.00000000	      0.00000001	     33.29059276
      2.01761647	     -0.04625789	      0.00003438	     -0.18829390	     -0.05493834	      0.88269872	     -0.00063890	     -0.20772053	      0.00000000	      0.00000001	     33.63270473
      2.01862849	     -0.04612004	      0.00004229	     -0.18815546	     -0.05493151	      0.88270061	     -0.00064069	     -0.20768141	      0.00000000	      0.00000001	     33.84415756
      2.01964052	     -0.04599126	      0.00004780	     -0.18802601	     -0.05492476	      0.88270249	     -0.00064249	     -0.20764269	      0.00000000	      0.00000001	     34.06370453
      2.02106541	     -0.04581519	      0.00005654	     -0.18784899	     -0.05491539	      0.88270509	     -0.00064500	     -0.20758895	      0.00000000	      0.00000001	     34.36026007
      2.02234158	     -0.04566982	      0.00006230	     -0.18770270	     -0.05490712	      0.88270738	     -0.00064724	     -0.20754166	      0.00000000	      0.00000001	     34.60654425
      2.02361774	     -0.04552677	      0.00007126	     -0.18755878	     -0.05489898	      0.88270962	     -0.00064948	     -0.20749531	      0.00000000	      0.00000001	     34.85368032
      2.02463520	     -0.04542595	      0.00007501	     -0.18745717	     -0.05489258	      0.88271138	     -0.00065125	     -0.20745904	      0.00000000	      0.00000001	     34.99137498
      2.02565267	     -0.04532603	      0.00008082	     -0.18735649	     -0.05488627	      0.88271311	     -0.00065302	     -0.20742347	      0.00000000	      0.00000001	     35.15160703
      2.02702935	     -0.04520262	      0.00008676	     -0.18723201	     -0.05487785	      0.88271539	     -0.00065541	     -0.20737646	      0.00000000	      0.00000001	     35.35486174
      2.02840603	     -0.04508412	      0.00009458	     -0.18711245	     -0.05486960	      0.88271761	     -0.00065778	     -0.20733082	      0.00000000	      0.00000001	     35.57822107
      2.02939478	     -0.04501097	      0.00009711	     -0.18703845	     -0.05486376	      0.88271916	     -0.00065948	     -0.20729888	      0.00000000	      0.00000001	     35.66454658
      2.03038353	     -0.04493857	      0.00010158	     -0.18696525	     -0.05485801	      0.88272067	     -0.00066117	     -0.20726769	      0.00000000	      0.00000001	     35.77982467
      2.03182299	     -0.04484482	      0.00010634	     -0.18687027	     -0.05484978	      0.88272279	     -0.00066362	     -0.20722364	      0.00000000	      0.00000001	     35.90903300
      2.03303472	     -0.04477097	      0.00011115	     -0.18679540	     -0.05484298	      0.88272451	     -0.00066567	     -0.20718789	      0.00000000	      0.00000001	     36.02207131
      2.03424644	     -0.04470935	      0.00011377	     -0.18673269	     -0.05483631	      0.88272617	     -0.00066771	     -0.20715336	      0.00000000	      0.00000001	     36.08396767
      2.03545817	     -0.04464950	      0.00011897	     -0.18667182	     -0.05482977	      0.88272776	     -0.00066973	     -0.20712012	      0.00000000	      0.00000001	     36.19210832
      2.03666990	     -0.04460300	      0.00012052	     -0.18662420	     -0.05482335	      0.88272927	     -0.00067175	     -0.20708809	      0.00000000	      0.00000001	     36.22253616
      2.03771859	     -0.04456042	      0.00012504	     -0.18658072	     -0.05481790	      0.88273053	     -0.00067349	     -0.20706136	      0.00000000	      0.00000001	     36.29980077
      2.03876728	     -0.04452684	      0.00012702	     -0.18654618	     -0.05481254	      0.88273173	     -0.00067521	     -0.20703549	      0.00000000	      0.00000001	     36.32012584
      2.04006478	     -0.04448720	      0.00013106	     -0.18650538	     -0.05480604	      0.88273314	     -0.00067733	     -0.20700467	      0.00000000	      0.00000001	     36.38469314
      2.04136228	     -0.04445849	      0.00013258	     -0.18647546	     -0.05479969	      0.88273446	     -0.00067944	     -0.20697510	      0.00000000	      0.00000001	     36.37898859
      2.04241020	     -0.04443418	      0.00013639	     -0.18645023	     -0.05479466	      0.88273547	     -0.00068113	     -0.20695215	      0.00000000	      0.00000001	     36.42688560
      2.04345812	     -0.04441871	      0.00013774	     -0.18643378	     -0.05478973	      0.88273642	     -0.00068282	     -0.20693000	      0.00000000	      0.00000001	     36.40700484
      2.04477642	     -0.04440152	      0.00014089	     -0.18641539	     -0.05478366	      0.88273753	     -0.00068492	     -0.20690327	      0.00000000	      0.00000001	     36.43152315
      2.04609473	     -0.04439564	      0.00014138	     -0.18640824	     -0.05477774	      0.88273855	     -0.00068700	     -0.20687778	      0.00000000	      0.00000001	     36.37329735
      2.04710228	     -0.04438940	      0.00014448	     -0.18640110	     -0.05477332	      0.88273928	     -0.00068858	     -0.20685916	      0.00000000	      0.00000000	     36.39701886
      2.04810984	     -0.04439129	      0.00014527	     -0.18640204	     -0.05476898	      0.88273995	     -0.00069015	     -0.20684124	      0.00000000	      0.00000000	     36.35000887
      2.04948828	     -0.04439677	      0.00014758	     -0.18640624	     -0.05476320	      0.88274079	     -0.00069229	     -0.20681790	      0.00000000	      0.00000000	     36.33473672
      2.05086672	     -0.04441386	      0.00014729	     -0.18642200	     -0.05475757	      0.88274154	     -0.00069440	     -0.20679587	      0.00000000	      0.00000000	     36.23117539
      2.05183372	     -0.04442379	      0.00014986	     -0.18643107	     -0.05475372	      0.88274201	     -0.00069587	     -0.20678123	      0.00000000	      0.00000000	     36.23472509
      2.05280072	     -0.04444119	      0.00015044	     -0.18644756	     -0.05474995	      0.88274244	     -0.00069733	     -0.20676722	      0.00000000	      0.00000000	     36.16643952
      2.05426550	     -0.04447109	      0.00015260	     -0.18647612	     -0.05474439	      0.88274301	     -0.00069952	     -0.20674723	      0.00000000	      0.00000000	     36.10698663
      2.05548303	     -0.04450398	      0.00015285	     -0.18650787	     -0.05473990	      0.88274342	     -0.00070133	     -0.20673172	      0.00000000	      0.00000000	     35.99523798
      2.05670056	     -0.04453738	      0.00015501	     -0.18654017	     -0.05473554	      0.88274376	     -0.00070311	     -0.20671721	      0.00000000	      0.00000000	     35.96591553
      2.05791809	     -0.04458117	      0.00015419	     -0.18658281	     -0.05473130	      0.88274405	     -0.00070488	     -0.20670367	      0.00000000	      0.00000000	     35.80695079
      2.05913561	     -0.04462196	      0.00015682	     -0.18662253	     -0.05472719	      0.88274427	     -0.00070664	     -0.20669114	      0.00000000	      0.00000000	     35.80833933
      2.06016051	     -0.04466661	      0.00015523	     -0.18666621	     -0.05472382	      0.88274442	     -0.00070810	     -0.20668130	      0.00000000	      0.00000000	     35.62623339
      2.06118540	     -0.04470951	      0.00015554	     -0.18670818	     -0.05472053	      0.88274453	     -0.00070955	     -0.20667214	      0.00000000	      0.00000000	     35.55703570
      2.06251819	     -0.04477356	      0.00015398	     -0.18677099	     -0.05471639	      0.88274463	     -0.00071142	     -0.20666120	      0.00000000	      0.00000000	     35.39090180
      2.06385098	     -0.04483798	      0.00015436	     -0.18683423	     -0.05471239	      0.88274466	     -0.00071327	     -0.20665136	      0.00000000	      0.00000000	     35.33171976
      2.06488448	     -0.04489664	      0.00015181	     -0.18689191	     -0.05470938	      0.88274466	     -0.00071469	     -0.20664443	      0.00000000	     -0.00000000	     35.12768877
      2.06591798	     -0.04495353	      0.00015128	     -0.18694788	     -0.05470645	      0.88274462	     -0.00071609	     -0.20663815	      0.00000000	     -0.00000000	     35.03402674
      2.06727480	     -0.04503528	      0.00014885	     -0.18702840	     -0.05470274	      0.88274452	     -0.00071792	     -0.20663083	      0.00000000	     -0.00000000	     34.82896401
      2.06863161	     -0.04511646	      0.00014865	     -0.18710841	     -0.05469917	      0.88274439	     -0.00071972	     -0.20662454	      0.00000000	     -0.00000000	     34.74927321
      2.06962465	     -0.04518429	      0.00014550	     -0.18717532	     -0.05469664	      0.88274426	     -0.00072102	     -0.20662056	      0.00000000	     -0.00000000	     34.50766107
      2.07061769	     -0.04524985	      0.00014441	     -0.18724003	     -0.05469418	      0.88274411	     -0.00072231	     -0.20661711	      0.00000000	     -0.00000000	     34.38551357
      2.07205070	     -0.04535038	      0.00014143	     -0.18733930	     -0.05469077	      0.88274386	     -0.00072415	     -0.20661303	      0.00000000	     -0.00000000	     34.13874588
      2.07327707	     -0.04543650	      0.00014022	     -0.18742440	     -0.05468796	      0.88274361	     -0.00072571	     -0.20661035	      0.00000000	     -0.00000000	     33.99329237
      2.07450344	     -0.04552904	      0.00013714	     -0.18751588	     -0.05468526	      0.88274334	     -0.00072724	     -0.20660838	      0.00000000	     -0.00000000	     33.72781533
      2.07572982	     -0.04561884	      0.00013709	     -0.18760472	     -0.05468267	      0.88274305	     -0.00072876	     -0.20660715	      0.00000000	     -0.00000000	     33.59920273
      2.07695619	     -0.04571858	      0.00013315	     -0.18770341	     -0.05468018	      0.88274273	     -0.00073026	     -0.20660659	      0.00000000	     -0.00000000	     33.28316942
      2.07799792	     -0.04579815	      0.00013318	     -0.18778218	     -0.05467815	      0.88274245	     -0.00073151	     -0.20660668	      0.00000000	     -0.00000000	     33.16673001
      2.07903966	     -0.04588381	      0.00013065	     -0.18786700	     -0.05467618	      0.88274215	     -0.00073275	     -0.20660721	      0.00000000	     -0.00000000	     32.94068841
      2.08038069	     -0.04599295	      0.00012873	     -0.18797510	     -0.05467376	      0.88274176	     -0.00073432	     -0.20660855	      0.00000000	     -0.00000000	     32.72961235
      2.08172172	     -0.04610902	      0.00012391	     -0.18809008	     -0.05467145	      0.88274134	     -0.00073587	     -0.20661058	      0.00000000	     -0.00000000	     32.42450329
      2.08278028	     -0.04619720	      0.00012237	     -0.18817747	     -0.05466971	      0.88274101	     -0.00073708	     -0.20661267	      0.00000000	     -0.00000000	     32.28263289
      2.08383884	     -0.04629199	      0.00011776	     -0.18827141	     -0.05466804	      0.88274066	     -0.00073827	     -0.20661514	      0.00000000	     -0.00000000	     32.05432685
      2.08519646	     -0.04641158	      0.00011290	     -0.18838995	     -0.05466600	      0.88274021	     -0.00073978	     -0.20661887	      0.00000000	     -0.00000000	     31.83210754
      2.08655407	     -0.04653706	      0.00010464	     -0.18851432	     -0.05466406	      0.88273974	     -0.00074127	     -0.20662315	      0.00000000	     -0.00000000	     31.53983446
      2.08758010	     -0.04662731	      0.00010076	     -0.18860380	     -0.05466267	      0.88273939	     -0.00074238	     -0.20662676	      0.00000000	     -0.00000000	     31.38127952
      2.08860613	     -0.04672223	      0.00009397	     -0.18869789	     -0.05466134	      0.88273903	     -0.00074347	     -0.20663064	      0.00000000	     -0.00000000	     31.17534402
      2.09002707	     -0.04685195	      0.00008492	     -0.18882650	     -0.05465959	      0.88273853	     -0.00074497	     -0.20663647	      0.00000000	     -0.00000000	     30.92480426
      2.09144801	     -0.04698663	      0.00007190	     -0.18895999	     -0.05465795	      0.88273802	     -0.00074645	     -0.20664277	      0.00000000	     -0.00000000	     30.67310422
      2.09243957	     -0.04707582	      0.00006498	     -0.18904843	     -0.05465687	      0.88273767	     -0.00074747	     -0.20664746	      0.00000000	     -0.00000000	     30.48235366
      2.09343112	     -0.04716890	      0.00005499	     -0.18914068	     -0.05465585	      0.88273731	     -0.00074848	     -0.20665232	      0.00000000	     -0.00000000	     30.30721603
      2.09494037	     -0.04730877	      0.00003944	     -0.18927931	     -0.05465438	      0.88273677	     -0.00075000	     -0.20666010	      0.00000000	     -0.00000000	     30.03457074
      2.09619619	     -0.04742719	      0.00002359	     -0.18939665	     -0.05465324	      0.88273632	     -0.00075125	     -0.20666685	      0.00000000	     -0.00000000	     29.84435602
      2.09745201	     -0.04754194	      0.00000869	     -0.18951037	     -0.05465219	      0.88273587	     -0.00075248	     -0.20667387	      0.00000000	     -0.00000000	     29.59033842
      2.09870783	     -0.04766027	     -0.00001063	     -0.18962757	     -0.05465120	      0.88273543	     -0.00075371	     -0.20668108	      0.00000000	     -0.00000000	     29.46063726
      2.09982747	     -0.04776046	     -0.00002568	     -0.18972682	     -0.05465039	      0.88273503	     -0.00075479	     -0.20668769	      0.00000000	     -0.00000000	     29.19147462
      2.10094710	     -0.04786290	     -0.00004435	     -0.18982825	     -0.05464963	      0.88273464	     -0.00075586	     -0.20669441	      0.00000000	     -0.00000000	     29.07071310
      2.10206674	     -0.04796193	     -0.00006220	     -0.18992630	     -0.05464893	      0.88273426	     -0.00075692	     -0.20670124	     -0.00000000	     -0.00000000	     28.85040293
      2.10351569	     -0.04808982	     -0.00008833	     -0.19005287	     -0.05464811	      0.88273376	     -0.00075829	     -0.20671021	     -0.00000000	     -0.00000000	     28.71737928
      2.10465708	     -0.04818598	     -0.00010754	     -0.19014805	     -0.05464752	      0.88273337	     -0.00075935	     -0.20671736	     -0.00000000	     -0.00000000	     28.42948246
      2.10579847	     -0.04828223	     -0.00012963	     -0.19024325	     -0.05464699	      0.88273299	     -0.00076040	     -0.20672455	     -0.00000000	     -0.00000000	     28.35229896
      2.10693986	     -0.04837461	     -0.00015061	     -0.19033462	     -0.05464651	      0.88273262	     -0.00076144	     -0.20673179	     -0.00000000	     -0.00000000	     28.12159173
      2.10836988	     -0.04848831	     -0.00017938	     -0.19044703	     -0.05464599	      0.88273216	     -0.00076273	     -0.20674088	     -0.00000000	     -0.00000000	     28.05959392
      2.10949097	     -0.04857271	     -0.00020010	     -0.19053046	     -0.05464564	      0.88273180	     -0.00076373	     -0.20674802	     -0.00000000	     -0.00000000	     27.75381870
      2.11061205	     -0.04865564	     -0.00022311	     -0.19061239	     -0.05464533	      0.88273146	     -0.00076472	     -0.20675515	     -0.00000000	     -0.00000000	     27.71682958
      2.11173314	     -0.04873474	     -0.00024490	     -0.19069052	     -0.05464508	      0.88273112	     -0.00076570	     -0.20676226	     -0.00000000	     -0.00000000	     27.51156965
      2.11322566	     -0.04883624	     -0.00027554	     -0.19079070	     -0.05464482	      0.88273069	     -0.00076699	     -0.20677170	     -0.00000000	     -0.00000000	     27.48096428
      2.11433918	     -0.04890734	     -0.00029648	     -0.19086088	     -0.05464468	      0.88273037	     -0.00076793	     -0.20677870	     -0.00000000	     -0.00000000	     27.18057269
      2.11545270	     -0.04897587	     -0.00031911	     -0.19092846	     -0.05464459	      0.88273007	     -0.00076886	     -0.20678566	     -0.00000000	     -0.00000000	     27.17039618
      2.11680932	     -0.04905416	     -0.00034475	     -0.19100564	     -0.05464454	      0.88272971	     -0.00076997	     -0.20679407	     -0.00000000	     -0.00000000	     26.90917218
      2.11801879	     -0.04912028	     -0.00036909	     -0.19107075	     -0.05464455	      0.88272941	     -0.00077095	     -0.20680150	     -0.00000000	     -0.00000000	     26.97855711
      2.11922826	     -0.04918171	     -0.00039082	     -0.19113124	     -0.05464461	      0.88272912	     -0.00077190	     -0.20680885	     -0.00000000	     -0.00000000	     26.68022384
      2.12043773	     -0.04923959	     -0.00041444	     -0.19118814	     -0.05464473	      0.88272885	     -0.00077284	     -0.20681612	     -0.00000000	     -0.00000000	     26.77914505
      2.12164721	     -0.04929304	     -0.00043524	     -0.19124068	     -0.05464490	      0.88272859	     -0.00077376	     -0.20682330	     -0.00000000	     -0.00000000	     26.47573641
      2.12285668	     -0.04934310	     -0.00045802	     -0.19128979	     -0.05464513	      0.88272835	     -0.00077467	     -0.20683039	     -0.00000000	     -0.00000000	     26.60127836
      2.12406615	     -0.04938913	     -0.00047780	     -0.19133494	     -0.05464540	      0.88272813	     -0.00077555	     -0.20683740	     -0.00000000	     -0.00000000	     26.29516146
      2.12527562	     -0.04943187	     -0.00049970	     -0.19137676	     -0.05464573	      0.88272792	     -0.00077641	     -0.20684431	     -0.00000000	     -0.00000000	     26.44755098
      2.12648509	     -0.04947073	     -0.00051842	     -0.19141478	     -0.05464611	      0.88272774	     -0.00077726	     -0.20685115	     -0.00000000	     -0.00000000	     26.14138111
      2.12769456	     -0.04950630	     -0.00053941	     -0.19144946	     -0.05464654	      0.88272757	     -0.00077808	     -0.20685790	     -0.00000000	     -0.00000000	     26.31899537
      2.12890403	     -0.04953826	     -0.00055702	     -0.19148061	     -0.05464703	      0.88272742	     -0.00077888	     -0.20686456	     -0.00000000	     -0.00000000	     26.01420528
      2.13011350	     -0.04956719	     -0.00057711	     -0.19150867	     -0.05464756	      0.88272729	     -0.00077966	     -0.20687113	     -0.00000000	     -0.00000000	     26.21690799
      2.13132297	     -0.04959281	     -0.00059363	     -0.19153351	     -0.05464815	      0.88272718	     -0.00078042	     -0.20687763	     -0.00000000	     -0.00000000	     25.91567196
      2.13253244	     -0.04961537	     -0.00061287	     -0.19155522	     -0.05464879	      0.88272709	     -0.00078116	     -0.20688404	     -0.00000000	     -0.00000000	     26.14585220
      2.13374192	     -0.04963477	     -0.00062831	     -0.19157387	     -0.05464948	      0.88272702	     -0.00078188	     -0.20689036	     -0.00000000	     -0.00000000	     25.84623522
      2.13482725	     -0.04964979	     -0.00064449	     -0.19158816	     -0.05465014	      0.88272698	     -0.00078251	     -0.20689596	     -0.00000000	     -0.00000000	     26.01446157
      2.13591259	     -0.04966255	     -0.00065827	     -0.19160025	     -0.05465085	      0.88272695	     -0.00078312	     -0.20690148	     -0.00000000	     -0.00000000	     25.88581433
      2.13723554	     -0.04967529	     -0.00067589	     -0.19161214	     -0.05465176	      0.88272694	     -0.00078384	     -0.20690813	     -0.00000000	     -0.00000000	     25.96045452
      2.13855850	     -0.04968498	     -0.00069118	     -0.19162105	     -0.05465274	      0.88272694	     -0.00078454	     -0.20691468	     -0.00000000	      0.00000000	     25.77163205
      2.13966855	     -0.04969081	     -0.00070567	     -0.19162618	     -0.05465361	      0.88272697	     -0.00078510	     -0.20692011	     -0.00000000	      0.00000000	     25.93358581
      2.14077860	     -0.04969452	     -0.00071805	     -0.19162924	     -0.05465452	      0.88272701	     -0.00078566	     -0.20692546	     -0.00000000	      0.00000000	     25.81360114
      2.14188865	     -0.04969623	     -0.00073124	     -0.19163028	     -0.05465548	      0.88272706	     -0.00078619	     -0.20693075	     -0.00000000	      0.00000000	     25.87015531
      2.14340583	     -0.04969547	     -0.00074775	     -0.19162864	     -0.05465685	      0.88272714	     -0.00078690	     -0.20693787	     -0.00000000	      0.00000000	     25.74872704
      2.14453630	     -0.04969269	     -0.00076151	     -0.19162517	     -0.05465793	      0.88272722	     -0.00078741	     -0.20694309	     -0.00000000	      0.00000000	     25.91047442
      2.14566677	     -0.04968806	     -0.00077368	     -0.19161988	     -0.05465905	      0.88272731	     -0.00078790	     -0.20694824	     -0.00000000	      0.00000000	     25.80383632
      2.14679723	     -0.04968171	     -0.00078696	     -0.19161285	     -0.05466022	      0.88272740	     -0.00078838	     -0.20695332	     -0.00000000	      0.00000000	     25.87804490
      2.14830276	     -0.04967078	     -0.00080341	     -0.19160104	     -0.05466184	      0.88272753	     -0.00078900	     -0.20695999	     -0.00000000	      0.00000000	     25.75280171
      2.14941690	     -0.04966095	     -0.00081732	     -0.19159051	     -0.05466310	      0.88272763	     -0.00078944	     -0.20696487	     -0.00000000	      0.00000000	     25.92882194
      2.15053104	     -0.04964966	     -0.00082974	     -0.19157856	     -0.05466439	      0.88272773	     -0.00078986	     -0.20696969	     -0.00000000	      0.00000000	     25.82894360
      2.15190635	     -0.04963389	     -0.00084662	     -0.19156193	     -0.05466605	      0.88272786	     -0.00079037	     -0.20697558	     -0.00000000	      0.00000000	     25.95919720
      2.15313296	     -0.04961823	     -0.00086020	     -0.19154554	     -0.05466758	      0.88272796	     -0.00079081	     -0.20698078	     -0.00000000	      0.00000000	     25.79270768
      2.15435958	     -0.04960113	     -0.00087600	     -0.19152765	     -0.05466916	      0.88272806	     -0.00079124	     -0.20698594	     -0.00000000	      0.00000000	     25.98675420
      2.15558619	     -0.04958268	     -0.00088968	     -0.19150847	     -0.05467080	      0.88272816	     -0.00079165	     -0.20699107	     -0.00000000	      0.00000000	     25.79783998
      2.15681281	     -0.04956315	     -0.00090590	     -0.19148814	     -0.05467248	      0.88272824	     -0.00079204	     -0.20699618	     -0.00000000	      0.00000000	     26.01746716
      2.15803942	     -0.04954250	     -0.00091960	     -0.19146676	     -0.05467422	      0.88272831	     -0.00079243	     -0.20700127	     -0.00000000	      0.00000000	     25.80956534
      2.15926604	     -0.04952109	     -0.00093615	     -0.19144453	     -0.05467600	      0.88272837	     -0.00079279	     -0.20700637	     -0.00000000	      0.00000000	     26.05200789
      2.16049265	     -0.04949947	     -0.00094991	     -0.19142217	     -0.05467784	      0.88272841	     -0.00079315	     -0.20701148	     -0.00000000	      0.00000000	     25.83652118
      2.16171927	     -0.04947784	     -0.00096687	     -0.19139972	     -0.05467972	      0.88272843	     -0.00079349	     -0.20701666	     -0.00000000	      0.00000000	     26.09541128
      2.16294588	     -0.04945683	     -0.00098063	     -0.19137796	     -0.05468166	      0.88272843	     -0.00079381	     -0.20702192	     -0.00000000	     -0.00000000	     25.87477576
      2.16417250	     -0.04943722	     -0.00099779	     -0.19135753	     -0.05468364	      0.88272841	     -0.00079413	     -0.20702733	     -0.00000000	     -0.00000000	     26.13553841
      2.16527013	     -0.04942124	     -0.00101020	     -0.19134088	     -0.05468546	      0.88272837	     -0.00079439	     -0.20703233	     -0.00000000	     -0.00000000	     25.96228184
      2.16636776	     -0.04940685	     -0.00102444	     -0.19132578	     -0.05468731	      0.88272831	     -0.00079465	     -0.20703754	     -0.00000000	     -0.00000000	     26.06081779
      2.16771455	     -0.04939102	     -0.00104024	     -0.19130911	     -0.05468964	      0.88272821	     -0.00079494	     -0.20704425	     -0.00000000	     -0.00000000	     26.01693186
      2.16906134	     -0.04937718	     -0.00105741	     -0.19129441	     -0.05469202	      0.88272808	     -0.00079522	     -0.20705137	     -0.00000000	     -0.00000000	     26.18607312
      2.17019145	     -0.04936728	     -0.00106937	     -0.19128384	     -0.05469407	      0.88272793	     -0.00079544	     -0.20705768	     -0.00000000	     -0.00000000	     26.08101763
      2.17132156	     -0.04935866	     -0.00108274	     -0.19127453	     -0.05469615	      0.88272777	     -0.00079564	     -0.20706433	     -0.00000000	     -0.00000000	     26.18148921
      2.17245167	     -0.04935128	     -0.00109453	     -0.19126649	     -0.05469828	      0.88272757	     -0.00079583	     -0.20707131	     -0.00000000	     -0.00000000	     26.17516602
      2.17398939	     -0.04934318	     -0.00111101	     -0.19125749	     -0.05470123	      0.88272726	     -0.00079606	     -0.20708140	     -0.00000000	     -0.00000000	     26.29505905
      2.17513912	     -0.04933864	     -0.00112104	     -0.19125234	     -0.05470349	      0.88272699	     -0.00079622	     -0.20708938	     -0.00000000	     -0.00000000	     26.25116358
      2.17628885	     -0.04933544	     -0.00113207	     -0.19124851	     -0.05470578	      0.88272670	     -0.00079636	     -0.20709776	     -0.00000000	     -0.00000000	     26.33914090
      2.17743857	     -0.04933352	     -0.00114125	     -0.19124601	     -0.05470811	      0.88272637	     -0.00079649	     -0.20710653	     -0.00000000	     -0.00000000	     26.35171077
      2.17897088	     -0.04933261	     -0.00115384	     -0.19124432	     -0.05471128	      0.88272588	     -0.00079663	     -0.20711885	     -0.00000000	     -0.00000000	     26.46572158
      2.18010478	     -0.04933250	     -0.00116108	     -0.19124369	     -0.05471366	      0.88272548	     -0.00079671	     -0.20712842	     -0.00000000	     -0.00000000	     26.46088971
      2.18123868	     -0.04933274	     -0.00116902	     -0.19124340	     -0.05471609	      0.88272505	     -0.00079678	     -0.20713835	     -0.00000000	     -0.00000000	     26.53914157
      2.18263477	     -0.04933293	     -0.00117561	     -0.19124302	     -0.05471912	      0.88272448	     -0.00079684	     -0.20715105	     -0.00000000	     -0.00000000	     26.59609200
      2.18387748	     -0.04933301	     -0.00118161	     -0.19124259	     -0.05472187	      0.88272393	     -0.00079687	     -0.20716276	     -0.00000000	     -0.00000000	     26.68005827
      2.18512020	     -0.04933216	     -0.00118409	     -0.19124133	     -0.05472466	      0.88272335	     -0.00079688	     -0.20717480	     -0.00000000	     -0.00000000	     26.73241040
      2.18636292	     -0.04933036	     -0.00118748	     -0.19123909	     -0.05472749	      0.88272274	     -0.00079687	     -0.20718712	     -0.00000000	     -0.00000000	     26.82487419
      2.18760564	     -0.04932689	     -0.00118700	     -0.19123529	     -0.05473036	      0.88272209	     -0.00079683	     -0.20719969	     -0.00000000	     -0.00000000	     26.90002501
      2.18884836	     -0.04932225	     -0.00118779	     -0.19123028	     -0.05473328	      0.88272141	     -0.00079678	     -0.20721243	     -0.00000000	     -0.00000000	     26.98748152
      2.19009108	     -0.04931707	     -0.00118453	     -0.19122484	     -0.05473623	      0.88272071	     -0.00079671	     -0.20722532	     -0.00000000	     -0.00000000	     27.07882564
      2.19133380	     -0.04931101	     -0.00118304	     -0.19121848	     -0.05473923	      0.88271998	     -0.00079662	     -0.20723834	     -0.00000000	     -0.00000000	     27.16045384
      2.19257652	     -0.04930378	     -0.00117717	     -0.19121106	     -0.05474227	      0.88271922	     -0.00079651	     -0.20725145	     -0.00000000	     -0.00000000	     27.27609819
      2.19381923	     -0.04929477	     -0.00117356	     -0.19120180	     -0.05474535	      0.88271844	     -0.00079638	     -0.20726461	     -0.00000000	     -0.00000000	     27.35916701
      2.19492505	     -0.04928429	     -0.00116645	     -0.19119120	     -0.05474812	      0.88271773	     -0.00079625	     -0.20727630	     -0.00000000	     -0.00000000	     27.46964783
      2.19603087	     -0.04927133	     -0.00116047	     -0.19117809	     -0.05475093	      0.88271701	     -0.00079610	     -0.20728790	     -0.00000000	     -0.00000000	     27.56089217
      2.19739125	     -0.04925279	     -0.00115061	     -0.19115943	     -0.05475443	      0.88271610	     -0.00079591	     -0.20730198	     -0.00000000	     -0.00000000	     27.70935374
      2.19875163	     -0.04923215	     -0.00114156	     -0.19113865	     -0.05475797	      0.88271518	     -0.00079569	     -0.20731581	     -0.00000000	     -0.00000000	     27.82739187
      2.19987862	     -0.04921384	     -0.00113125	     -0.19112029	     -0.05476094	      0.88271440	     -0.00079550	     -0.20732705	     -0.00000000	     -0.00000000	     27.96741566
      2.20100561	     -0.04919488	     -0.00112233	     -0.19110124	     -0.05476395	      0.88271362	     -0.00079530	     -0.20733808	     -0.00000000	     -0.00000000	     28.06922444
      2.20237122	     -0.04917218	     -0.00110947	     -0.19107848	     -0.05476763	      0.88271266	     -0.00079504	     -0.20735118	     -0.00000000	     -0.00000000	     28.23774555
      2.20373682	     -0.04915020	     -0.00109817	     -0.19105641	     -0.05477136	      0.88271170	     -0.00079477	     -0.20736401	     -0.00000000	     -0.00000000	     28.35759955
      2.20482233	     -0.04913320	     -0.00108645	     -0.19103940	     -0.05477436	      0.88271093	     -0.00079454	     -0.20737403	     -0.00000000	     -0.00000000	     28.50233621
      2.20590784	     -0.04911667	     -0.00107624	     -0.19102281	     -0.05477739	      0.88271016	     -0.00079431	     -0.20738390	     -0.00000000	     -0.00000000	     28.60158799
      2.20732718	     -0.04909580	     -0.00106092	     -0.19100192	     -0.05478139	      0.88270916	     -0.00079399	     -0.20739657	     -0.00000000	     -0.00000000	     28.77518262
      2.20874652	     -0.04907601	     -0.00104698	     -0.19098207	     -0.05478544	      0.88270816	     -0.00079366	     -0.20740900	     -0.00000000	     -0.00000000	     28.89451715
      2.20979634	     -0.04906195	     -0.00103392	     -0.19096805	     -0.05478847	      0.88270743	     -0.00079341	     -0.20741804	     -0.00000000	     -0.00000000	     29.03402086
      2.21084616	     -0.04904827	     -0.00102230	     -0.19095435	     -0.05479153	      0.88270670	     -0.00079315	     -0.20742695	     -0.00000000	     -0.00000000	     29.12700969
      2.21233321	     -0.04902823	     -0.00100389	     -0.19093435	     -0.05479591	      0.88270567	     -0.00079279	     -0.20743933	     -0.00000000	     -0.00000000	     29.30158821
      2.21360969	     -0.04901302	     -0.00098911	     -0.19091915	     -0.05479970	      0.88270479	     -0.00079246	     -0.20744979	     -0.00000000	     -0.00000000	     29.39228159
      2.21488616	     -0.04899872	     -0.00097205	     -0.19090492	     -0.05480354	      0.88270393	     -0.00079213	     -0.20746009	     -0.00000000	     -0.00000000	     29.55288099
      2.21616264	     -0.04898558	     -0.00095701	     -0.19089179	     -0.05480741	      0.88270307	     -0.00079180	     -0.20747023	     -0.00000000	     -0.00000000	     29.63143553
      2.21743912	     -0.04897314	     -0.00093861	     -0.19087945	     -0.05481132	      0.88270222	     -0.00079146	     -0.20748020	     -0.00000000	     -0.00000000	     29.80771707
      2.21854259	     -0.04896342	     -0.00092528	     -0.19086976	     -0.05481473	      0.88270149	     -0.00079117	     -0.20748867	     -0.00000001	     -0.00000000	     29.84771131
      2.21964607	     -0.04895455	     -0.00090973	     -0.19086098	     -0.05481817	      0.88270077	     -0.00079087	     -0.20749701	     -0.00000001	     -0.00000000	     29.95670582
      2.22102114	     -0.04894516	     -0.00089162	     -0.19085166	     -0.05482249	      0.88269987	     -0.00079050	     -0.20750721	     -0.00000001	     -0.00000000	     30.04886856
      2.22239621	     -0.04893773	     -0.00087149	     -0.19084435	     -0.05482684	      0.88269899	     -0.00079012	     -0.20751723	     -0.00000001	     -0.00000000	     30.19413701
      2.22350788	     -0.04893376	     -0.00085759	     -0.19084043	     -0.05483040	      0.88269827	     -0.00078982	     -0.20752519	     -0.00000001	     -0.00000000	     30.23163342
      2.22461954	     -0.04893097	     -0.00084173	     -0.19083774	     -0.05483397	      0.88269756	     -0.00078952	     -0.20753304	     -0.00000001	     -0.00000000	     30.32039393
      2.22601297	     -0.04892949	     -0.00082332	     -0.19083635	     -0.05483849	      0.88269668	     -0.00078914	     -0.20754275	     -0.00000001	     -0.00000000	     30.40216391
      2.22740641	     -0.04893016	     -0.00080289	     -0.19083717	     -0.05484304	      0.88269579	     -0.00078876	     -0.20755230	     -0.00000001	     -0.00000000	     30.52730555
      2.22847950	     -0.04893244	     -0.00078969	     -0.19083951	     -0.05484657	      0.88269511	     -0.00078847	     -0.20755957	     -0.00000001	     -0.00000000	     30.55615245
      2.22955259	     -0.04893601	     -0.00077475	     -0.19084319	     -0.05485012	      0.88269443	     -0.00078819	     -0.20756676	     -0.00000001	     -0.00000000	     30.62286138
      2.23100691	     -0.04894316	     -0.00075598	     -0.19085045	     -0.05485496	      0.88269350	     -0.00078780	     -0.20757641	     -0.00000001	     -0.00000000	     30.70101770
      2.23246123	     -0.04895302	     -0.00073554	     -0.19086047	     -0.05485984	      0.88269257	     -0.00078743	     -0.20758595	     -0.00000001	     -0.00000000	     30.80395934
      2.23349617	     -0.04896189	     -0.00072366	     -0.19086939	     -0.05486333	      0.88269190	     -0.00078716	     -0.20759268	     -0.00000001	     -0.00000000	     30.83058788
      2.23453111	     -0.04897204	     -0.00071018	     -0.19087964	     -0.05486683	      0.88269122	     -0.00078690	     -0.20759937	     -0.00000001	     -0.00000000	     30.88001671
      2.23606862	     -0.04898967	     -0.00069159	     -0.19089739	     -0.05487207	      0.88269021	     -0.00078652	     -0.20760924	     -0.00000001	     -0.00000000	     30.95349916
      2.23736042	     -0.04900682	     -0.00067521	     -0.19091467	     -0.05487650	      0.88268935	     -0.00078621	     -0.20761747	     -0.00000001	     -0.00000000	     31.00838436
      2.23865222	     -0.04902638	     -0.00066107	     -0.19093431	     -0.05488094	      0.88268847	     -0.00078591	     -0.20762565	     -0.00000001	     -0.00000000	     31.07168722
      2.23994402	     -0.04904824	     -0.00064496	     -0.19095632	     -0.05488541	      0.88268758	     -0.00078561	     -0.20763381	     -0.00000001	     -0.00000000	     31.11392955
      2.24123582	     -0.04907245	     -0.00063238	     -0.19098059	     -0.05488989	      0.88268668	     -0.00078533	     -0.20764194	     -0.00000001	     -0.00000000	     31.19205017
      2.24232529	     -0.04909430	     -0.00061919	     -0.19100255	     -0.05489369	      0.88268590	     -0.00078510	     -0.20764878	     -0.00000001	     -0.00000000	     31.19960829
      2.24341475	     -0.04911754	     -0.00060837	     -0.19102587	     -0.05489750	      0.88268512	     -0.00078487	     -0.20765561	     -0.00000001	     -0.00000000	     31.25078828
      2.24482784	     -0.04914950	     -0.00059363	     -0.19105796	     -0.05490245	      0.88268407	     -0.00078459	     -0.20766444	     -0.00000001	     -0.00000001	     31.30439560
      2.24624094	     -0.04918352	     -0.00058139	     -0.19109204	     -0.05490743	      0.88268301	     -0.00078432	     -0.20767323	     -0.00000001	     -0.00000001	     31.39889618
      2.24733714	     -0.04921113	     -0.00057000	     -0.19111977	     -0.05491129	      0.88268216	     -0.00078413	     -0.20768003	     -0.00000001	     -0.00000001	     31.40146074
      2.24843333	     -0.04923989	     -0.00056078	     -0.19114860	     -0.05491517	      0.88268130	     -0.00078394	     -0.20768681	     -0.00000001	     -0.00000001	     31.45484622
      2.24987081	     -0.04927903	     -0.00054785	     -0.19118786	     -0.05492027	      0.88268015	     -0.00078370	     -0.20769565	     -0.00000001	     -0.00000001	     31.49557716
      2.25130828	     -0.04931968	     -0.00053745	     -0.19122858	     -0.05492537	      0.88267898	     -0.00078348	     -0.20770443	     -0.00000001	     -0.00000001	     31.61663487
      2.25235363	     -0.04934995	     -0.00052779	     -0.19125896	     -0.05492909	      0.88267811	     -0.00078333	     -0.20771077	     -0.00000001	     -0.00000001	     31.59766064
      2.25339899	     -0.04938084	     -0.00052016	     -0.19128992	     -0.05493282	      0.88267722	     -0.00078318	     -0.20771707	     -0.00000001	     -0.00000001	     31.64902650
      2.25492161	     -0.04942669	     -0.00050827	     -0.19133591	     -0.05493825	      0.88267591	     -0.00078299	     -0.20772616	     -0.00000001	     -0.00000001	     31.68410911
      2.25621277	     -0.04946637	     -0.00049968	     -0.19137568	     -0.05494286	      0.88267478	     -0.00078284	     -0.20773377	     -0.00000001	     -0.00000001	     31.76183740
      2.25750393	     -0.04950655	     -0.00048952	     -0.19141599	     -0.05494748	      0.88267363	     -0.00078270	     -0.20774128	     -0.00000001	     -0.00000001	     31.76446282
      2.25879509	     -0.04954725	     -0.00048194	     -0.19145678	     -0.05495210	      0.88267246	     -0.00078257	     -0.20774869	     -0.00000001	     -0.00000001	     31.86720731
      2.26008624	     -0.04958833	     -0.00047144	     -0.19149803	     -0.05495672	      0.88267127	     -0.00078246	     -0.20775597	     -0.00000001	     -0.00000001	     31.83161364
      2.26117690	     -0.04962335	     -0.00046558	     -0.19153312	     -0.05496063	      0.88267026	     -0.00078238	     -0.20776202	     -0.00000001	     -0.00000001	     31.91577760
      2.26226755	     -0.04965847	     -0.00045782	     -0.19156837	     -0.05496453	      0.88266923	     -0.00078230	     -0.20776797	     -0.00000001	     -0.00000001	     31.91246204
      2.26367797	     -0.04970404	     -0.00044924	     -0.19161408	     -0.05496958	      0.88266789	     -0.00078222	     -0.20777551	     -0.00000001	     -0.00000001	     31.97856003
      2.26508839	     -0.04974978	     -0.00043897	     -0.19166001	     -0.05497463	      0.88266654	     -0.00078215	     -0.20778286	     -0.00000001	     -0.00000001	     31.94711862
      2.26618314	     -0.04978544	     -0.00043340	     -0.19169577	     -0.05497855	      0.88266548	     -0.00078211	     -0.20778843	     -0.00000001	     -0.00000001	     32.03171804
      2.26727788	     -0.04982117	     -0.00042615	     -0.19173165	     -0.05498246	      0.88266441	     -0.00078208	     -0.20779388	     -0.00000001	     -0.00000001	     32.01515173
      2.26871406	     -0.04986840	     -0.00041825	     -0.19177904	     -0.05498759	      0.88266299	     -0.00078206	     -0.20780084	     -0.00000001	     -0.00000001	     32.08116965
      2.27015024	     -0.04991606	     -0.00040864	     -0.19182691	     -0.05499272	      0.88266156	     -0.00078205	     -0.20780759	     -0.00000001	     -0.00000001	     32.01457581
      2.27119553	     -0.04995108	     -0.00040430	     -0.19186203	     -0.05499644	      0.88266051	     -0.00078206	     -0.20781238	     -0.00000001	     -0.00000001	     32.10526045
      2.27224081	     -0.04998629	     -0.00039839	     -0.19189738	     -0.05500016	      0.88265946	     -0.00078207	     -0.20781706	     -0.00000001	     -0.00000001	     32.08241774
      2.27376174	     -0.05003797	     -0.00039126	     -0.19194924	     -0.05500555	      0.88265792	     -0.00078211	     -0.20782369	     -0.00000001	     -0.00000001	     32.12934435
      2.27505440	     -0.05008240	     -0.00038445	     -0.19199384	     -0.05501013	      0.88265660	     -0.00078216	     -0.20782916	     -0.00000001	     -0.00000001	     32.07356666
      2.27634705	     -0.05012808	     -0.00038011	     -0.19203966	     -0.05501469	      0.88265527	     -0.00078222	     -0.20783448	     -0.00000001	     -0.00000001	     32.16425112
      2.27763970	     -0.05017402	     -0.00037377	     -0.19208578	     -0.05501924	      0.88265394	     -0.00078230	     -0.20783966	     -0.00000001	     -0.00000001	     32.05719734
      2.27893235	     -0.05022050	     -0.00037092	     -0.19213236	     -0.05502378	      0.88265260	     -0.00078239	     -0.20784470	     -0.00000001	     -0.00000001	     32.21672924
      2.28002439	     -0.05026019	     -0.00036598	     -0.19217221	     -0.05502760	      0.88265147	     -0.00078248	     -0.20784885	     -0.00000001	     -0.00000001	     32.07816252
      2.28111642	     -0.05030048	     -0.00036333	     -0.19221261	     -0.05503141	      0.88265033	     -0.00078258	     -0.20785291	     -0.00000001	     -0.00000001	     32.12708812
      2.28253074	     -0.05035364	     -0.00035902	     -0.19226594	     -0.05503632	      0.88264886	     -0.00078272	     -0.20785805	     -0.00000001	     -0.00000001	     32.07052903
      2.28394506	     -0.05040800	     -0.00035703	     -0.19232042	     -0.05504120	      0.88264738	     -0.00078287	     -0.20786308	     -0.00000001	     -0.00000001	     32.19338300
      2.28504536	     -0.05045108	     -0.00035362	     -0.19236365	     -0.05504499	      0.88264623	     -0.00078301	     -0.20786692	     -0.00000001	     -0.00000001	     32.05245519
      2.28614566	     -0.05049484	     -0.00035231	     -0.19240751	     -0.05504875	      0.88264507	     -0.00078315	     -0.20787072	     -0.00000001	     -0.00000001	     32.09657476
      2.28758387	     -0.05055255	     -0.00034944	     -0.19246540	     -0.05505365	      0.88264356	     -0.00078335	     -0.20787561	     -0.00000001	     -0.00000001	     32.02459508
      2.28902208	     -0.05061164	     -0.00034884	     -0.19252462	     -0.05505852	      0.88264205	     -0.00078356	     -0.20788046	     -0.00000001	     -0.00000001	     32.17384724
      2.29007547	     -0.05065604	     -0.00034646	     -0.19256917	     -0.05506206	      0.88264095	     -0.00078373	     -0.20788399	     -0.00000001	     -0.00000001	     32.00224535
      2.29112886	     -0.05070119	     -0.00034616	     -0.19261443	     -0.05506559	      0.88263984	     -0.00078391	     -0.20788752	     -0.00000001	     -0.00000001	     32.03287562
      2.29264896	     -0.05076731	     -0.00034508	     -0.19268073	     -0.05507064	      0.88263824	     -0.00078418	     -0.20789259	     -0.00000001	     -0.00000001	     31.96650601
      2.29394694	     -0.05082461	     -0.00034570	     -0.19273816	     -0.05507493	      0.88263688	     -0.00078442	     -0.20789690	     -0.00000001	     -0.00000001	     32.03729253
      2.29524492	     -0.05088271	     -0.00034485	     -0.19279644	     -0.05507918	      0.88263552	     -0.00078467	     -0.20790120	     -0.00000001	     -0.00000001	     31.90338373
      2.29654290	     -0.05094166	     -0.00034676	     -0.19285550	     -0.05508339	      0.88263416	     -0.00078494	     -0.20790549	     -0.00000001	     -0.00000001	     32.03370343
      2.29784088	     -0.05100139	     -0.00034655	     -0.19291541	     -0.05508757	      0.88263280	     -0.00078521	     -0.20790976	     -0.00000001	     -0.00000001	     31.81712686
      2.29894336	     -0.05105280	     -0.00034939	     -0.19296690	     -0.05509109	      0.88263164	     -0.00078546	     -0.20791339	     -0.00000001	     -0.00000001	     31.93571469
      2.30004584	     -0.05110473	     -0.00035049	     -0.19301897	     -0.05509459	      0.88263049	     -0.00078571	     -0.20791702	     -0.00000001	     -0.00000001	     31.83836722
      2.30146146	     -0.05117203	     -0.00035350	     -0.19308642	     -0.05509903	      0.88262902	     -0.00078604	     -0.20792168	     -0.00000001	     -0.00000001	     31.87420882
      2.30287709	     -0.05123994	     -0.00035501	     -0.19315454	     -0.05510343	      0.88262754	     -0.00078639	     -0.20792633	     -0.00000001	     -0.00000001	     31.70040663
      2.30398996	     -0.05129380	     -0.00035860	     -0.19320850	     -0.05510685	      0.88262639	     -0.00078668	     -0.20792998	     -0.00000001	     -0.00000001	     31.80827168
      2.30510283	     -0.05134805	     -0.00036057	     -0.19326290	     -0.05511024	      0.88262523	     -0.00078697	     -0.20793363	     -0.00000001	     -0.00000001	     31.70411640
      2.30653992	     -0.05141871	     -0.00036457	     -0.19333374	     -0.05511457	      0.88262374	     -0.00078735	     -0.20793835	     -0.00000001	     -0.00000001	     31.73193446
      2.30797701	     -0.05149013	     -0.00036665	     -0.19340540	     -0.05511884	      0.88262226	     -0.00078775	     -0.20794307	     -0.00000001	     -0.00000001	     31.51881899
      2.30904590	     -0.05154380	     -0.00037070	     -0.19345919	     -0.05512198	      0.88262116	     -0.00078806	     -0.20794658	     -0.00000001	     -0.00000001	     31.62499445
      2.31011480	     -0.05159727	     -0.00037321	     -0.19351283	     -0.05512509	      0.88262006	     -0.00078837	     -0.20795011	     -0.00000001	     -0.00000001	     31.52652248
      2.31162715	     -0.05167350	     -0.00037823	     -0.19358928	     -0.05512943	      0.88261851	     -0.00078882	     -0.20795512	     -0.00000001	     -0.00000001	     31.52324592
      2.31293093	     -0.05173982	     -0.00038157	     -0.19365582	     -0.05513311	      0.88261717	     -0.00078922	     -0.20795948	     -0.00000001	     -0.00000001	     31.36653778
      2.31423471	     -0.05180643	     -0.00038688	     -0.19372262	     -0.05513674	      0.88261584	     -0.00078963	     -0.20796388	     -0.00000001	     -0.00000001	     31.44371604
      2.31553849	     -0.05187327	     -0.00039000	     -0.19378970	     -0.05514032	      0.88261452	     -0.00079005	     -0.20796829	     -0.00000001	     -0.00000001	     31.22134910
      2.31684227	     -0.05194028	     -0.00039619	     -0.19385690	     -0.05514385	      0.88261320	     -0.00079048	     -0.20797271	     -0.00000001	     -0.00000001	     31.38212732
      2.31795830	     -0.05199763	     -0.00039884	     -0.19391448	     -0.05514682	      0.88261207	     -0.00079086	     -0.20797650	     -0.00000001	     -0.00000001	     31.14330283
      2.31907433	     -0.05205495	     -0.00040350	     -0.19397199	     -0.05514975	      0.88261094	     -0.00079124	     -0.20798028	     -0.00000001	     -0.00000001	     31.16619519
      2.32049078	     -0.05212754	     -0.00040818	     -0.19404487	     -0.05515340	      0.88260952	     -0.00079174	     -0.20798507	     -0.00000001	     -0.00000001	     31.02330328
      2.32190723	     -0.05220002	     -0.00041475	     -0.19411760	     -0.05515698	      0.88260811	     -0.00079224	     -0.20798983	     -0.00000001	     -0.00000001	     31.11989043
      2.32303464	     -0.05225777	     -0.00041790	     -0.19417561	     -0.05515979	      0.88260698	     -0.00079265	     -0.20799359	     -0.00000001	     -0.00000001	     30.88687795
      2.32416205	     -0.05231560	     -0.00042288	     -0.19423366	     -0.05516254	      0.88260586	     -0.00079307	     -0.20799734	     -0.00000001	     -0.00000001	     30.89667855
      2.32559797	     -0.05238915	     -0.00042797	     -0.19430754	     -0.05516598	      0.88260444	     -0.00079361	     -0.20800208	     -0.00000001	     -0.00000001	     30.73518114
      2.32703389	     -0.05246255	     -0.00043508	     -0.19438122	     -0.05516934	      0.88260303	     -0.00079416	     -0.20800678	     -0.00000001	     -0.00000001	     30.84532092
      2.32811949	     -0.05251787	     -0.00043817	     -0.19443682	     -0.05517183	      0.88260197	     -0.00079458	     -0.20801032	     -0.00000001	     -0.00000001	     30.59024605
      2.32920510	     -0.05257311	     -0.00044301	     -0.19449231	     -0.05517428	      0.88260091	     -0.00079500	     -0.20801382	     -0.00000001	     -0.00000001	     30.57859945
      2.33071049	     -0.05264958	     -0.00044869	     -0.19456915	     -0.05517759	      0.88259946	     -0.00079561	     -0.20801864	     -0.00000001	     -0.00000001	     30.41418597
      2.33221588	     -0.05272568	     -0.00045644	     -0.19464559	     -0.05518081	      0.88259801	     -0.00079622	     -0.20802341	     -0.00000001	     -0.00000001	     30.52749807
      2.33326007	     -0.05277822	     -0.00045971	     -0.19469842	     -0.05518299	      0.88259701	     -0.00079665	     -0.20802668	     -0.00000001	     -0.00000001	     30.25453032
      2.33430425	     -0.05283059	     -0.00046487	     -0.19475105	     -0.05518512	      0.88259602	     -0.00079708	     -0.20802992	     -0.00000001	     -0.00000001	     30.23289704
      2.33590736	     -0.05291049	     -0.00047243	     -0.19483136	     -0.05518831	      0.88259450	     -0.00079776	     -0.20803484	     -0.00000001	     -0.00000001	     30.07210488
      2.33723305	     -0.05297601	     -0.00048028	     -0.19489718	     -0.05519087	      0.88259326	     -0.00079833	     -0.20803884	     -0.00000001	     -0.00000001	     30.09412935
      2.33855874	     -0.05304098	     -0.00048713	     -0.19496250	     -0.05519335	      0.88259203	     -0.00079891	     -0.20804278	     -0.00000001	     -0.00000001	     29.85846828
      2.33988442	     -0.05310541	     -0.00049697	     -0.19502721	     -0.05519575	      0.88259082	     -0.00079950	     -0.20804664	     -0.00000001	     -0.00000001	     29.98544642
      2.34106851	     -0.05316247	     -0.00050418	     -0.19508456	     -0.05519783	      0.88258974	     -0.00080004	     -0.20805002	     -0.00000001	     -0.00000001	     29.70068308
      2.34225260	     -0.05321903	     -0.00051414	     -0.19514136	     -0.05519985	      0.88258867	     -0.00080058	     -0.20805333	     -0.00000001	     -0.00000001	     29.75765400
      2.34343668	     -0.05327505	     -0.00052368	     -0.19519763	     -0.05520181	      0.88258762	     -0.00080114	     -0.20805658	     -0.00000001	     -0.00000001	     29.59295987
      2.34495822	     -0.05334607	     -0.00053864	     -0.19526891	     -0.05520423	      0.88258628	     -0.00080186	     -0.20806064	     -0.00000000	     -0.00000001	     29.65367770
      2.34616541	     -0.05340133	     -0.00054994	     -0.19532440	     -0.05520608	      0.88258523	     -0.00080245	     -0.20806376	     -0.00000000	     -0.00000001	     29.37669796
      2.34737260	     -0.05345570	     -0.00056396	     -0.19537895	     -0.05520786	      0.88258419	     -0.00080305	     -0.20806680	     -0.00000000	     -0.00000001	     29.45133702
      2.34857979	     -0.05350885	     -0.00057768	     -0.19543229	     -0.05520957	      0.88258317	     -0.00080366	     -0.20806975	     -0.00000000	     -0.00000001	     29.26773265
      2.35008305	     -0.05357280	     -0.00059749	     -0.19549641	     -0.05521161	      0.88258192	     -0.00080443	     -0.20807326	     -0.00000000	     -0.00000001	     29.37477546
      2.35127078	     -0.05362136	     -0.00061233	     -0.19554513	     -0.05521315	      0.88258096	     -0.00080506	     -0.20807591	     -0.00000000	     -0.00000001	     29.07256904
      2.35245851	     -0.05366811	     -0.00062961	     -0.19559199	     -0.05521463	      0.88258000	     -0.00080570	     -0.20807843	     -0.00000000	     -0.00000001	     29.15809774
      2.35364624	     -0.05371285	     -0.00064644	     -0.19563686	     -0.05521604	      0.88257907	     -0.00080634	     -0.20808082	     -0.00000000	     -0.00000001	     28.99147277
      2.35521129	     -0.05376847	     -0.00067081	     -0.19569260	     -0.05521779	      0.88257787	     -0.00080721	     -0.20808377	     -0.00000000	     -0.00000001	     29.10009214
      2.35639084	     -0.05380780	     -0.00068808	     -0.19573205	     -0.05521904	      0.88257699	     -0.00080788	     -0.20808583	     -0.00000000	     -0.00000001	     28.79388126
      2.35757038	     -0.05384485	     -0.00070732	     -0.19576918	     -0.05522022	      0.88257613	     -0.00080856	     -0.20808776	     -0.00000000	     -0.00000000	     28.87777347
      2.35899789	     -0.05388648	     -0.00072946	     -0.19581094	     -0.05522157	      0.88257512	     -0.00080939	     -0.20808992	     -0.00000000	     -0.00000000	     28.63267125
      2.36027439	     -0.05392061	     -0.00075112	     -0.19584514	     -0.05522269	      0.88257424	     -0.00081014	     -0.20809169	     -0.00000000	     -0.00000000	     28.81308717
      2.36155090	     -0.05395173	     -0.00077079	     -0.19587638	     -0.05522374	      0.88257339	     -0.00081091	     -0.20809332	     -0.00000000	     -0.00000000	     28.50009750
      2.36282741	     -0.05397923	     -0.00079223	     -0.19590396	     -0.05522472	      0.88257257	     -0.00081168	     -0.20809480	     -0.00000000	     -0.00000000	     28.70331016
      2.36410391	     -0.05400425	     -0.00081125	     -0.19592913	     -0.05522562	      0.88257179	     -0.00081246	     -0.20809617	     -0.00000000	     -0.00000000	     28.36696595
      2.36538042	     -0.05402637	     -0.00083241	     -0.19595134	     -0.05522644	      0.88257103	     -0.00081325	     -0.20809745	     -0.00000000	     -0.00000000	     28.58852085
      2.36665693	     -0.05404486	     -0.00085052	     -0.19596999	     -0.05522719	      0.88257031	     -0.00081404	     -0.20809863	     -0.00000000	     -0.00000000	     28.24416759
      2.36793343	     -0.05406056	     -0.00087080	     -0.19598581	     -0.05522787	      0.88256963	     -0.00081484	     -0.20809971	     -0.00000000	     -0.00000000	     28.48092689
      2.36920994	     -0.05407321	     -0.00088808	     -0.19599864	     -0.05522847	      0.88256898	     -0.00081564	     -0.20810071	     -0.00000000	     -0.00000000	     28.11941703
      2.37048644	     -0.05408278	     -0.00090770	     -0.19600834	     -0.05522901	      0.88256836	     -0.00081645	     -0.20810161	     -0.00000000	     -0.00000000	     28.38022509
      2.37176295	     -0.05408918	     -0.00092391	     -0.19601495	     -0.05522947	      0.88256779	     -0.00081726	     -0.20810241	     -0.00000000	     -0.00000000	     28.00492000
      2.37303946	     -0.05409247	     -0.00094261	     -0.19601838	     -0.05522985	      0.88256725	     -0.00081808	     -0.20810309	     -0.00000000	     -0.00000000	     28.28804048
      2.37431596	     -0.05409268	     -0.00095742	     -0.19601883	     -0.05523017	      0.88256675	     -0.00081889	     -0.20810365	     -0.00000000	     -0.00000000	     27.88515500
      2.37545836	     -0.05409051	     -0.00097276	     -0.19601681	     -0.05523040	      0.88256634	     -0.00081962	     -0.20810405	     -0.00000000	     -0.00000000	     28.08425512
      2.37660075	     -0.05408683	     -0.00098559	     -0.19601335	     -0.05523057	      0.88256596	     -0.00082035	     -0.20810437	     -0.00000000	     -0.00000000	     27.88858352
      2.37799432	     -0.05408223	     -0.00100193	     -0.19600899	     -0.05523070	      0.88256554	     -0.00082125	     -0.20810468	     -0.00000000	     -0.00000000	     27.93576745
      2.37938789	     -0.05407903	     -0.00101593	     -0.19600608	     -0.05523075	      0.88256517	     -0.00082214	     -0.20810504	     -0.00000000	     -0.00000000	     27.62798891
      2.38055411	     -0.05407858	     -0.00102935	     -0.19600583	     -0.05523073	      0.88256488	     -0.00082289	     -0.20810546	     -0.00000000	     -0.00000000	     27.78203738
      2.38172034	     -0.05408093	     -0.00104071	     -0.19600841	     -0.05523065	      0.88256463	     -0.00082364	     -0.20810610	     -0.00000000	     -0.00000000	     27.56244982
      2.38288657	     -0.05408695	     -0.00105295	     -0.19601464	     -0.05523052	      0.88256441	     -0.00082439	     -0.20810704	     -0.00000000	     -0.00000000	     27.55928492
      2.38449144	     -0.05410150	     -0.00106835	     -0.19602951	     -0.05523024	      0.88256414	     -0.00082542	     -0.20810903	     -0.00000000	     -0.00000000	     27.28480788
      2.38568083	     -0.05411730	     -0.00108115	     -0.19604551	     -0.05522997	      0.88256397	     -0.00082619	     -0.20811112	     -0.00000000	     -0.00000000	     27.40011178
      2.38687022	     -0.05413717	     -0.00109228	     -0.19606562	     -0.05522963	      0.88256382	     -0.00082695	     -0.20811383	     -0.00000000	     -0.00000000	     27.15450301
      2.38829873	     -0.05416488	     -0.00110693	     -0.19609359	     -0.05522915	      0.88256366	     -0.00082787	     -0.20811796	     -0.00000000	     -0.00000000	     27.20531631
      2.38957202	     -0.05419206	     -0.00111807	     -0.19612105	     -0.05522866	      0.88256353	     -0.00082869	     -0.20812246	     -0.00000000	     -0.00000000	     26.84336059
      2.39084530	     -0.05422206	     -0.00113109	     -0.19615128	     -0.05522809	      0.88256340	     -0.00082952	     -0.20812774	     -0.00000000	     -0.00000000	     26.94591534
      2.39211859	     -0.05425548	     -0.00114200	     -0.19618498	     -0.05522745	      0.88256328	     -0.00083034	     -0.20813382	     -0.00000000	     -0.00000000	     26.55577922
      2.39339187	     -0.05429175	     -0.00115467	     -0.19622151	     -0.05522674	      0.88256315	     -0.00083116	     -0.20814072	     -0.00000000	     -0.00000000	     26.62199559
      2.39466515	     -0.05433026	     -0.00116517	     -0.19626032	     -0.05522595	      0.88256302	     -0.00083198	     -0.20814845	     -0.00000000	     -0.00000000	     26.21831920
      2.39593844	     -0.05437060	     -0.00117721	     -0.19630094	     -0.05522510	      0.88256287	     -0.00083280	     -0.20815700	     -0.00000000	     -0.00000000	     26.24116766
      2.39721172	     -0.05441284	     -0.00118714	     -0.19634350	     -0.05522417	      0.88256271	     -0.00083361	     -0.20816635	     -0.00000000	     -0.00000000	     25.83433185
      2.39848501	     -0.05445728	     -0.00119840	     -0.19638825	     -0.05522316	      0.88256252	     -0.00083443	     -0.20817650	     -0.00000000	     -0.00000000	     25.80248926
      2.39975829	     -0.05450369	     -0.00120769	     -0.19643502	     -0.05522208	      0.88256231	     -0.00083524	     -0.20818743	     -0.00000000	     -0.00000000	     25.40175019
      2.40103157	     -0.05455156	     -0.00121808	     -0.19648324	     -0.05522092	      0.88256207	     -0.00083605	     -0.20819914	     -0.00000000	     -0.00000000	     25.32533608
      2.40230486	     -0.05460003	     -0.00122643	     -0.19653210	     -0.05521968	      0.88256180	     -0.00083686	     -0.20821160	     -0.00000000	     -0.00000000	     24.94718514
      2.40357814	     -0.05464963	     -0.00123537	     -0.19658209	     -0.05521837	      0.88256148	     -0.00083766	     -0.20822477	     -0.00000000	     -0.00000000	     24.82668460
      2.40485143	     -0.05469989	     -0.00124243	     -0.19663280	     -0.05521697	      0.88256113	     -0.00083846	     -0.20823865	     -0.00000000	     -0.00000000	     24.47113723
      2.40639500	     -0.05476200	     -0.00125177	     -0.19669544	     -0.05521516	      0.88256065	     -0.00083943	     -0.20825639	     -0.00000000	     -0.00000000	     24.37985003
      2.40755259	     -0.05480929	     -0.00125643	     -0.19674319	     -0.05521373	      0.88256025	     -0.00084015	     -0.20827032	     -0.00000000	     -0.00000000	     23.94536309
      2.40871017	     -0.05485686	     -0.00126234	     -0.19679120	     -0.05521223	      0.88255982	     -0.00084087	     -0.20828474	     -0.00000000	     -0.00000000	     23.82343439
      2.41021962	     -0.05491973	     -0.00126824	     -0.19685469	     -0.05521016	      0.88255919	     -0.00084180	     -0.20830423	     -0.00000000	     -0.00000000	     23.45765987
      2.41172906	     -0.05498339	     -0.00127554	     -0.19691896	     -0.05520797	      0.88255850	     -0.00084272	     -0.20832445	     -0.00000000	     -0.00000000	     23.43601962
      2.41282170	     -0.05503010	     -0.00127771	     -0.19696619	     -0.05520631	      0.88255796	     -0.00084338	     -0.20833951	     -0.00000000	     -0.00000000	     23.02604238
      2.41391433	     -0.05507730	     -0.00128120	     -0.19701388	     -0.05520458	      0.88255738	     -0.00084404	     -0.20835490	     -0.00000000	     -0.00000000	     22.89222484
      2.41553397	     -0.05514772	     -0.00128482	     -0.19708508	     -0.05520189	      0.88255647	     -0.00084502	     -0.20837827	     -0.00000000	     -0.00000000	     22.57540608
      2.41690997	     -0.05520734	     -0.00128852	     -0.19714536	     -0.05519949	      0.88255564	     -0.00084584	     -0.20839860	     -0.00000000	     -0.00000000	     22.46631058
      2.41828597	     -0.05526651	     -0.00129009	     -0.19720525	     -0.05519699	      0.88255476	     -0.00084665	     -0.20841930	     -0.00000000	     -0.00000000	     22.14386665
      2.41966197	     -0.05532555	     -0.00129371	     -0.19726497	     -0.05519437	      0.88255383	     -0.00084746	     -0.20844031	     -0.00000000	     -0.00000000	     22.11420602
      2.42087905	     -0.05537735	     -0.00129420	     -0.19731745	     -0.05519196	      0.88255297	     -0.00084818	     -0.20845913	     -0.00000000	     -0.00000000	     21.80272431
      2.42209613	     -0.05542962	     -0.00129644	     -0.19737035	     -0.05518946	      0.88255208	     -0.00084888	     -0.20847814	     -0.00000000	     -0.00000001	     21.71536433
      2.42331321	     -0.05548182	     -0.00129720	     -0.19742323	     -0.05518687	      0.88255115	     -0.00084959	     -0.20849734	     -0.00000000	     -0.00000001	     21.51252449
      2.42494656	     -0.05555116	     -0.00129898	     -0.19749349	     -0.05518325	      0.88254986	     -0.00085052	     -0.20852336	     -0.00000000	     -0.00000001	     21.38367376
      2.42620305	     -0.05560223	     -0.00129831	     -0.19754531	     -0.05518035	      0.88254884	     -0.00085124	     -0.20854351	     -0.00000000	     -0.00000001	     21.13911546
      2.42745954	     -0.05565247	     -0.00129925	     -0.19759627	     -0.05517736	      0.88254779	     -0.00085194	     -0.20856378	     -0.00000000	     -0.00000001	     21.04606620
      2.42871602	     -0.05570253	     -0.00129852	     -0.19764711	     -0.05517426	      0.88254672	     -0.00085265	     -0.20858418	     -0.00000000	     -0.00000001	     20.86509396
      2.43030943	     -0.05576428	     -0.00129834	     -0.19770982	     -0.05517018	      0.88254534	     -0.00085352	     -0.20861016	     -0.00000000	     -0.00000001	     20.76464683
      2.43154792	     -0.05581081	     -0.00129575	     -0.19775717	     -0.05516690	      0.88254425	     -0.00085420	     -0.20863039	     -0.00000000	     -0.00000001	     20.57357172
      2.43278642	     -0.05585648	     -0.00129428	     -0.19780364	     -0.05516352	      0.88254315	     -0.00085487	     -0.20865061	     -0.00000000	     -0.00000001	     20.48935413
      2.43402491	     -0.05590089	     -0.00129097	     -0.19784890	     -0.05516004	      0.88254205	     -0.00085553	     -0.20867080	     -0.00000000	     -0.00000001	     20.35734468
      2.43568840	     -0.05595820	     -0.00128652	     -0.19790735	     -0.05515520	      0.88254056	     -0.00085640	     -0.20869778	     -0.00000000	     -0.00000001	     20.24750072
      2.43692314	     -0.05599818	     -0.00128016	     -0.19794826	     -0.05515149	      0.88253946	     -0.00085703	     -0.20871768	     -0.00000000	     -0.00000001	     20.11581662
      2.43815788	     -0.05603565	     -0.00127441	     -0.19798664	     -0.05514767	      0.88253837	     -0.00085766	     -0.20873738	     -0.00000000	     -0.00000001	     20.03083483
      2.43966421	     -0.05607705	     -0.00126435	     -0.19802923	     -0.05514288	      0.88253705	     -0.00085840	     -0.20876108	     -0.00000000	     -0.00000001	     19.93136542
      2.44101438	     -0.05610961	     -0.00125487	     -0.19806288	     -0.05513845	      0.88253589	     -0.00085906	     -0.20878190	     -0.00000000	     -0.00000001	     19.80052376
      2.44236455	     -0.05613739	     -0.00124168	     -0.19809183	     -0.05513390	      0.88253475	     -0.00085970	     -0.20880223	     -0.00000000	     -0.00000001	     19.71385338
      2.44371472	     -0.05615990	     -0.00122955	     -0.19811550	     -0.05512923	      0.88253364	     -0.00086033	     -0.20882197	     -0.00000000	     -0.00000001	     19.62763038
      2.44506489	     -0.05617642	     -0.00121347	     -0.19813326	     -0.05512443	      0.88253257	     -0.00086095	     -0.20884100	     -0.00000000	     -0.00000001	     19.57669021
      2.44641506	     -0.05618667	     -0.00119902	     -0.19814471	     -0.05511951	      0.88253154	     -0.00086155	     -0.20885922	     -0.00000000	     -0.00000001	     19.49134635
      2.44776523	     -0.05618973	     -0.00118018	     -0.19814908	     -0.05511446	      0.88253056	     -0.00086214	     -0.20887652	     -0.00000000	     -0.00000000	     19.47076522
      2.44911540	     -0.05618651	     -0.00116368	     -0.19814710	     -0.05510930	      0.88252963	     -0.00086271	     -0.20889279	     -0.00000000	     -0.00000000	     19.37880821
      2.45031699	     -0.05617868	     -0.00114523	     -0.19814046	     -0.05510459	      0.88252884	     -0.00086321	     -0.20890636	     -0.00000000	     -0.00000000	     19.35876732
      2.45151857	     -0.05616611	     -0.00112826	     -0.19812904	     -0.05509979	      0.88252810	     -0.00086371	     -0.20891902	     -0.00000000	     -0.00000000	     19.29616656
      2.45298940	     -0.05614387	     -0.00110545	     -0.19810825	     -0.05509378	      0.88252726	     -0.00086430	     -0.20893328	     -0.00000000	     -0.00000000	     19.27153437
      2.45446024	     -0.05611779	     -0.00108392	     -0.19808357	     -0.05508763	      0.88252650	     -0.00086488	     -0.20894618	     -0.00000000	     -0.00000000	     19.19078713
      2.45568176	     -0.05609223	     -0.00106327	     -0.19805922	     -0.05508241	      0.88252592	     -0.00086535	     -0.20895587	     -0.00000000	     -0.00000000	     19.19567761
      2.45690328	     -0.05606422	     -0.00104430	     -0.19803238	     -0.05507709	      0.88252541	     -0.00086581	     -0.20896462	     -0.00000000	     -0.00000000	     19.14200059
      2.45838216	     -0.05602448	     -0.00102024	     -0.19799407	     -0.05507052	      0.88252486	     -0.00086636	     -0.20897400	     -0.00000000	     -0.00000000	     19.14535931
      2.45986105	     -0.05598444	     -0.00099887	     -0.19795539	     -0.05506380	      0.88252441	     -0.00086690	     -0.20898221	     -0.00000000	     -0.00000000	     19.05994367
      2.46103766	     -0.05595047	     -0.00097913	     -0.19792254	     -0.05505836	      0.88252411	     -0.00086732	     -0.20898796	     -0.00000000	     -0.00000000	     19.08762055
      2.46221426	     -0.05591261	     -0.00096024	     -0.19788578	     -0.05505283	      0.88252388	     -0.00086774	     -0.20899298	     -0.00000000	     -0.00000000	     19.06150710
      2.46375087	     -0.05585855	     -0.00093371	     -0.19783317	     -0.05504547	      0.88252366	     -0.00086827	     -0.20899840	     -0.00000000	     -0.00000000	     19.09649846
      2.46528747	     -0.05579656	     -0.00090883	     -0.19777259	     -0.05503797	      0.88252354	     -0.00086879	     -0.20900239	     -0.00000000	     -0.00000000	     19.08940174
      2.46642311	     -0.05574504	     -0.00088788	     -0.19772216	     -0.05503233	      0.88252352	     -0.00086917	     -0.20900431	     -0.00000000	      0.00000000	     19.18207314
      2.46755875	     -0.05568863	     -0.00086861	     -0.19766680	     -0.05502660	      0.88252355	     -0.00086954	     -0.20900528	     -0.00000000	      0.00000000	     19.21506484
      2.46916579	     -0.05559801	     -0.00083982	     -0.19757767	     -0.05501837	      0.88252370	     -0.00087006	     -0.20900491	     -0.00000000	      0.00000000	     19.35114418
      2.47054316	     -0.05550857	     -0.00081620	     -0.19748947	     -0.05501119	      0.88252392	     -0.00087050	     -0.20900277	     -0.00000000	      0.00000000	     19.40967863
      2.47192053	     -0.05540776	     -0.00079044	     -0.19738993	     -0.05500390	      0.88252423	     -0.00087092	     -0.20899879	     -0.00000000	      0.00000000	     19.59882124
      2.47329790	     -0.05529556	     -0.00076696	     -0.19727893	     -0.05499650	      0.88252463	     -0.00087134	     -0.20899283	     -0.00000000	      0.00000000	     19.65170776
      2.47467526	     -0.05517252	     -0.00074019	     -0.19715714	     -0.05498899	      0.88252513	     -0.00087175	     -0.20898479	     -0.00000000	      0.00000000	     19.92147851
      2.47584007	     -0.05506080	     -0.00072039	     -0.19704639	     -0.05498256	      0.88252562	     -0.00087210	     -0.20897632	     -0.00000000	      0.00000000	     19.94118650
      2.47700488	     -0.05494254	     -0.00069851	     -0.19692913	     -0.05497606	      0.88252618	     -0.00087243	     -0.20896630	     -0.00000000	      0.00000000	     20.11747817
      2.47850085	     -0.05478056	     -0.00067177	     -0.19676836	     -0.05496761	      0.88252701	     -0.00087286	     -0.20895114	     -0.00000000	      0.00000000	     20.27224775
      2.47999682	     -0.05460744	     -0.00064330	     -0.19659646	     -0.05495905	      0.88252797	     -0.00087328	     -0.20893338	     -0.00000000	      0.00000000	     20.59556589
      2.48114282	     -0.05446817	     -0.00062417	     -0.19645804	     -0.05495242	      0.88252878	     -0.00087359	     -0.20891801	     -0.00000000	      0.00000001	     20.66530448
      2.48228882	     -0.05432433	     -0.00060363	     -0.19631506	     -0.05494573	      0.88252967	     -0.00087390	     -0.20890114	     -0.00000000	      0.00000001	     20.88335681
      2.48381993	     -0.05412568	     -0.00057857	     -0.19611746	     -0.05493671	      0.88253099	     -0.00087432	     -0.20887634	     -0.00000000	      0.00000001	     21.10704050
      2.48535103	     -0.05391986	     -0.00055230	     -0.19591267	     -0.05492760	      0.88253244	     -0.00087473	     -0.20884900	     -0.00000000	      0.00000001	     21.49469011
      2.48641733	     -0.05377308	     -0.00053704	     -0.19576651	     -0.05492120	      0.88253354	     -0.00087501	     -0.20882852	     -0.00000000	      0.00000001	     21.57660916
      2.48748363	     -0.05362361	     -0.00052007	     -0.19561768	     -0.05491477	      0.88253471	     -0.00087529	     -0.20880690	     -0.00000000	      0.00000001	     21.78987102
      2.48913010	     -0.05338805	     -0.00049583	     -0.19538302	     -0.05490476	      0.88253666	     -0.00087572	     -0.20877136	     -0.00000000	      0.00000001	     22.08416746
      2.49046836	     -0.05319303	     -0.00047580	     -0.19518870	     -0.05489657	      0.88253836	     -0.00087607	     -0.20874064	     -0.00000000	      0.00000001	     22.39005579
      2.49180662	     -0.05299598	     -0.00045830	     -0.19499225	     -0.05488832	      0.88254018	     -0.00087642	     -0.20870837	     -0.00000000	      0.00000001	     22.62109435
      2.49314488	     -0.05279638	     -0.00043912	     -0.19479326	     -0.05488004	      0.88254211	     -0.00087677	     -0.20867466	     -0.00000000	      0.00000001	     22.96600595
      2.49448314	     -0.05259377	     -0.00042356	     -0.19459113	     -0.05487172	      0.88254415	     -0.00087711	     -0.20863955	     -0.00000000	      0.00000001	     23.20644560
      2.49560335	     -0.05242159	     -0.00040815	     -0.19441939	     -0.05486472	      0.88254594	     -0.00087740	     -0.20860913	     -0.00000000	      0.00000001	     23.50809668
      2.49672355	     -0.05224783	     -0.00039524	     -0.19424599	     -0.05485771	      0.88254781	     -0.00087769	     -0.20857779	     -0.00000000	      0.00000001	     23.75592105
      2.49817301	     -0.05202189	     -0.00037786	     -0.19402049	     -0.05484861	      0.88255033	     -0.00087806	     -0.20853597	     -0.00000000	      0.00000001	     24.12803328
      2.49962247	     -0.05179535	     -0.00036322	     -0.19379428	     -0.05483948	      0.88255298	     -0.00087844	     -0.20849284	     -0.00000000	      0.00000001	     24.46981166
      2.50070930	     -0.05162502	     -0.00035028	     -0.19362421	     -0.05483263	      0.88255504	     -0.00087871	     -0.20845970	     -0.00000000	      0.00000001	     24.76726250
      2.50179612	     -0.05145433	     -0.00033951	     -0.19345372	     -0.05482576	      0.88255716	     -0.00087899	     -0.20842594	     -0.00000000	      0.00000001	     25.04149730
      2.50329415	     -0.05121971	     -0.00032439	     -0.19321934	     -0.05481629	      0.88256018	     -0.00087937	     -0.20837843	     -0.00000000	      0.00000001	     25.45649209
      2.50462738	     -0.05101047	     -0.00031277	     -0.19301023	     -0.05480787	      0.88256296	     -0.00087970	     -0.20833525	     -0.00000000	      0.00000001	     25.80967657
      2.50596061	     -0.05080122	     -0.00029898	     -0.19280114	     -0.05479944	      0.88256583	     -0.00088003	     -0.20829132	     -0.00000000	      0.00000001	     26.21095655
      2.50706598	     -0.05062760	     -0.00029033	     -0.19262755	     -0.05479246	      0.88256826	     -0.00088030	     -0.20825436	     -0.00000000	      0.00000002	     26.49426515
      2.50817134	     -0.05045413	     -0.00027988	     -0.19245414	     -0.05478548	      0.88257075	     -0.00088057	     -0.20821696	     -0.00000000	      0.00000002	     26.81114279
      2.50957660	     -0.05023358	     -0.00026836	     -0.19223358	     -0.05477663	      0.88257397	     -0.00088091	     -0.20816881	     -0.00000000	      0.00000002	     27.21324701
      2.51098187	     -0.05001369	     -0.00025510	     -0.19201370	     -0.05476780	      0.88257727	     -0.00088124	     -0.20812006	     -0.00000000	      0.00000002	     27.64041670
      2.51204145	     -0.04984849	     -0.00024766	     -0.19184842	     -0.05476115	      0.88257979	     -0.00088148	     -0.20808295	     -0.00000000	      0.00000002	     27.92957624
      2.51310103	     -0.04968376	     -0.00023831	     -0.19168363	     -0.05475453	      0.88258235	     -0.00088173	     -0.20804555	     -0.00000000	      0.00000002	     28.23679637
      2.51456716	     -0.04945620	     -0.00022540	     -0.19145595	     -0.05474539	      0.88258595	     -0.00088206	     -0.20799340	     -0.00000000	      0.00000002	     28.66139374
      2.51587372	     -0.04925480	     -0.00021242	     -0.19125445	     -0.05473728	      0.88258919	     -0.00088234	     -0.20794654	     -0.00000000	      0.00000002	     29.01396823
      2.51718027	     -0.04905517	     -0.00020206	     -0.19105463	     -0.05472921	      0.88259247	     -0.00088263	     -0.20789940	     -0.00000000	      0.00000002	     29.40523428
      2.51825599	     -0.04889221	     -0.00019097	     -0.19089154	     -0.05472260	      0.88259519	     -0.00088285	     -0.20786042	     -0.00000000	      0.00000002	     29.68626894
      2.51933170	     -0.04873064	     -0.00018175	     -0.19072978	     -0.05471602	      0.88259792	     -0.00088308	     -0.20782131	     -0.00000000	      0.00000002	     29.99492457
      2.52071540	     -0.04852517	     -0.00016880	     -0.19052406	     -0.05470760	      0.88260146	     -0.00088336	     -0.20777087	     -0.00000000	      0.00000002	     30.37748567
      2.52209910	     -0.04832174	     -0.00015855	     -0.19032029	     -0.05469924	      0.88260500	     -0.00088363	     -0.20772035	     -0.00000000	      0.00000002	     30.81020393
      2.52313677	     -0.04817296	     -0.00014906	     -0.19017128	     -0.05469300	      0.88260767	     -0.00088383	     -0.20768248	     -0.00000000	      0.00000002	     31.04380005
      2.52417443	     -0.04802778	     -0.00014184	     -0.19002579	     -0.05468681	      0.88261033	     -0.00088402	     -0.20764470	     -0.00000000	      0.00000002	     31.32853454
      2.52561333	     -0.04782868	     -0.00013184	     -0.18982623	     -0.05467828	      0.88261402	     -0.00088428	     -0.20759253	     -0.00000000	      0.00000002	     31.70184457
      2.52690158	     -0.04765743	     -0.00012524	     -0.18965449	     -0.05467071	      0.88261731	     -0.00088451	     -0.20754619	     -0.00000000	      0.00000002	     32.04382015
      2.52818982	     -0.04749161	     -0.00011680	     -0.18948819	     -0.05466321	      0.88262059	     -0.00088472	     -0.20750029	     -0.00000000	      0.00000002	     32.32568516
      2.52924112	     -0.04736003	     -0.00011276	     -0.18935614	     -0.05465714	      0.88262324	     -0.00088490	     -0.20746320	     -0.00000000	      0.00000002	     32.61392381
      2.53029243	     -0.04723214	     -0.00010710	     -0.18922779	     -0.05465111	      0.88262588	     -0.00088506	     -0.20742644	     -0.00000000	      0.00000002	     32.84304062
      2.53166473	     -0.04707148	     -0.00010156	     -0.18906648	     -0.05464331	      0.88262929	     -0.00088527	     -0.20737903	     -0.00000000	      0.00000002	     33.18894490
      2.53303704	     -0.04691877	     -0.00009478	     -0.18891312	     -0.05463560	      0.88263265	     -0.00088546	     -0.20733233	     -0.00000000	      0.00000002	     33.45322458
      2.53405726	     -0.04681068	     -0.00009255	     -0.18880447	     -0.05462992	      0.88263512	     -0.00088560	     -0.20729813	     -0.00000000	      0.00000002	     33.71712256
      2.53507747	     -0.04670729	     -0.00008898	     -0.18870054	     -0.05462429	      0.88263756	     -0.00088573	     -0.20726441	     -0.00000000	      0.00000002	     33.91140504
      2.53650390	     -0.04657050	     -0.00008579	     -0.18856293	     -0.05461651	      0.88264091	     -0.00088591	     -0.20721812	     -0.00000000	      0.00000002	     34.22767263
      2.53777988	     -0.04645594	     -0.00008208	     -0.18844764	     -0.05460963	      0.88264385	     -0.00088605	     -0.20717762	     -0.00000000	      0.00000002	     34.42604463
      2.53905586	     -0.04634917	     -0.00008140	     -0.18834006	     -0.05460283	      0.88264672	     -0.00088619	     -0.20713803	     -0.00000000	      0.00000002	     34.74491657
      2.54008917	     -0.04626857	     -0.00007861	     -0.18825884	     -0.05459739	      0.88264900	     -0.00088629	     -0.20710667	     -0.00000000	      0.00000001	     34.83015212
      2.54112248	     -0.04619298	     -0.00007802	     -0.18818257	     -0.05459200	      0.88265123	     -0.00088638	     -0.20707597	     -0.00000000	      0.00000001	     35.02513657
      2.54248834	     -0.04610003	     -0.00007640	     -0.18808874	     -0.05458497	      0.88265410	     -0.00088649	     -0.20703643	     -0.00000000	      0.00000001	     35.20839389
      2.54385420	     -0.04601430	     -0.00007696	     -0.18800206	     -0.05457804	      0.88265689	     -0.00088659	     -0.20699806	     -0.00000000	      0.00000001	     35.51180594
      2.54486071	     -0.04595585	     -0.00007507	     -0.18794297	     -0.05457299	      0.88265888	     -0.00088665	     -0.20697055	     -0.00000000	      0.00000001	     35.55054949
      2.54586722	     -0.04590168	     -0.00007508	     -0.18788810	     -0.05456800	      0.88266081	     -0.00088671	     -0.20694367	     -0.00000000	      0.00000001	     35.70765598
      2.54728768	     -0.04583249	     -0.00007439	     -0.18781793	     -0.05456106	      0.88266346	     -0.00088678	     -0.20690685	     -0.00000000	      0.00000001	     35.84748598
      2.54855575	     -0.04577832	     -0.00007549	     -0.18776284	     -0.05455496	      0.88266572	     -0.00088682	     -0.20687509	     -0.00000000	      0.00000001	     36.05327709
      2.54982383	     -0.04573119	     -0.00007422	     -0.18771485	     -0.05454895	      0.88266789	     -0.00088686	     -0.20684441	     -0.00000000	      0.00000001	     36.06830038
      2.55084463	     -0.04569800	     -0.00007577	     -0.18768090	     -0.05454417	      0.88266957	     -0.00088687	     -0.20682052	     -0.00000000	      0.00000001	     36.23556631
      2.55186544	     -0.04566875	     -0.00007549	     -0.18765093	     -0.05453946	      0.88267118	     -0.00088688	     -0.20679734	     -0.00000000	      0.00000001	     36.27172169
      2.55322785	     -0.04563437	     -0.00007662	     -0.18761555	     -0.05453327	      0.88267324	     -0.00088688	     -0.20676749	     -0.00000000	      0.00000001	     36.41151025
      2.55459026	     -0.04560668	     -0.00007634	     -0.18758691	     -0.05452718	      0.88267518	     -0.00088686	     -0.20673893	     -0.00000000	      0.00000001	     36.40019235
      2.55558988	     -0.04559067	     -0.00007852	     -0.18757013	     -0.05452279	      0.88267654	     -0.00088684	     -0.20671879	     -0.00000000	      0.00000001	     36.54387168
      2.55658951	     -0.04557811	     -0.00007916	     -0.18755684	     -0.05451845	      0.88267783	     -0.00088681	     -0.20669932	     -0.00000000	      0.00000001	     36.55574401
      2.55800510	     -0.04556610	     -0.00008146	     -0.18754378	     -0.05451241	      0.88267954	     -0.00088675	     -0.20667290	     -0.00000000	      0.00000001	     36.65847715
      2.55921450	     -0.04556093	     -0.00008241	     -0.18753772	     -0.05450734	      0.88268091	     -0.00088669	     -0.20665136	     -0.00000000	      0.00000001	     36.63083986
      2.56042390	     -0.04556042	     -0.00008533	     -0.18753629	     -0.05450235	      0.88268218	     -0.00088661	     -0.20663076	     -0.00000000	      0.00000001	     36.75078662
      2.56163330	     -0.04556458	     -0.00008620	     -0.18753957	     -0.05449745	      0.88268337	     -0.00088652	     -0.20661109	     -0.00000000	      0.00000001	     36.66063154
      2.56284270	     -0.04557341	     -0.00009001	     -0.18754747	     -0.05449264	      0.88268445	     -0.00088642	     -0.20659233	     -0.00000000	      0.00000001	     36.81496268
      2.56390314	     -0.04558494	     -0.00009088	     -0.18755824	     -0.05448849	      0.88268533	     -0.00088631	     -0.20657663	     -0.00000000	      0.00000001	     36.68162342
      2.56496358	     -0.04559996	     -0.00009383	     -0.18757245	     -0.05448441	      0.88268614	     -0.00088620	     -0.20656162	     -0.00000000	      0.00000000	     36.73299565
      2.56625125	     -0.04562283	     -0.00009611	     -0.18759437	     -0.05447953	      0.88268704	     -0.00088605	     -0.20654433	     -0.00000000	      0.00000000	     36.64775539
      2.56753893	     -0.04565082	     -0.00010042	     -0.18762138	     -0.05447475	      0.88268783	     -0.00088589	     -0.20652803	     -0.00000000	      0.00000000	     36.74056341
      2.56860287	     -0.04567778	     -0.00010195	     -0.18764758	     -0.05447088	      0.88268841	     -0.00088574	     -0.20651533	     -0.00000000	      0.00000000	     36.57427026
      2.56966680	     -0.04570817	     -0.00010544	     -0.18767717	     -0.05446707	      0.88268892	     -0.00088558	     -0.20650330	     -0.00000000	      0.00000000	     36.59164091
      2.57097114	     -0.04575002	     -0.00010844	     -0.18771807	     -0.05446248	      0.88268947	     -0.00088538	     -0.20648947	     -0.00000000	      0.00000000	     36.45935308
      2.57227548	     -0.04579677	     -0.00011360	     -0.18776383	     -0.05445799	      0.88268992	     -0.00088515	     -0.20647665	     -0.00000000	      0.00000000	     36.53262891
      2.57330594	     -0.04583708	     -0.00011552	     -0.18780341	     -0.05445451	      0.88269021	     -0.00088496	     -0.20646723	     -0.00000000	      0.00000000	     36.31952563
      2.57433641	     -0.04588032	     -0.00011933	     -0.18784589	     -0.05445109	      0.88269044	     -0.00088477	     -0.20645842	     -0.00000000	      0.00000000	     36.29926198
      2.57569027	     -0.04594240	     -0.00012355	     -0.18790700	     -0.05444668	      0.88269067	     -0.00088449	     -0.20644775	     -0.00000000	      0.00000000	     36.13395880
      2.57704413	     -0.04600899	     -0.00013044	     -0.18797257	     -0.05444237	      0.88269080	     -0.00088420	     -0.20643811	     -0.00000000	      0.00000000	     36.18172386
      2.57804050	     -0.04606080	     -0.00013329	     -0.18802369	     -0.05443926	      0.88269085	     -0.00088397	     -0.20643166	     -0.00000000	      0.00000000	     35.92381911
      2.57903687	     -0.04611440	     -0.00013755	     -0.18807657	     -0.05443620	      0.88269085	     -0.00088374	     -0.20642573	     -0.00000000	     -0.00000000	     35.86837043
      2.58045926	     -0.04619516	     -0.00014233	     -0.18815635	     -0.05443193	      0.88269077	     -0.00088339	     -0.20641819	     -0.00000000	     -0.00000000	     35.66494316
      2.58167861	     -0.04626825	     -0.00014766	     -0.18822858	     -0.05442835	      0.88269064	     -0.00088307	     -0.20641259	     -0.00000000	     -0.00000000	     35.61347894
      2.58289796	     -0.04634431	     -0.00015125	     -0.18830384	     -0.05442485	      0.88269044	     -0.00088274	     -0.20640776	     -0.00000000	     -0.00000000	     35.35932205
      2.58411731	     -0.04642316	     -0.00015710	     -0.18838184	     -0.05442141	      0.88269019	     -0.00088240	     -0.20640366	     -0.00000000	     -0.00000000	     35.35469936
      2.58533667	     -0.04650460	     -0.00016012	     -0.18846251	     -0.05441806	      0.88268989	     -0.00088204	     -0.20640027	     -0.00000000	     -0.00000000	     35.02129249
      2.58638496	     -0.04657657	     -0.00016539	     -0.18853378	     -0.05441523	      0.88268958	     -0.00088172	     -0.20639791	     -0.00000000	     -0.00000000	     35.01710784
      2.58743326	     -0.04665026	     -0.00016880	     -0.18860681	     -0.05441245	      0.88268924	     -0.00088139	     -0.20639602	     -0.00000000	     -0.00000000	     34.79971303
      2.58875376	     -0.04674540	     -0.00017450	     -0.18870111	     -0.05440902	      0.88268876	     -0.00088096	     -0.20639431	     -0.00000000	     -0.00000000	     34.68129823
      2.59007425	     -0.04684294	     -0.00017864	     -0.18879786	     -0.05440567	      0.88268823	     -0.00088051	     -0.20639331	     -0.00000000	     -0.00000000	     34.35448553
      2.59113608	     -0.04692434	     -0.00018476	     -0.18887857	     -0.05440304	      0.88268777	     -0.00088014	     -0.20639300	     -0.00000000	     -0.00000000	     34.32950879
      2.59219790	     -0.04700764	     -0.00018962	     -0.18896123	     -0.05440045	      0.88268727	     -0.00087976	     -0.20639310	     -0.00000000	     -0.00000000	     34.09363450
      2.59353459	     -0.04711427	     -0.00019752	     -0.18906702	     -0.05439726	      0.88268661	     -0.00087926	     -0.20639379	     -0.00000000	     -0.00000000	     33.97044611
      2.59487128	     -0.04722277	     -0.00020411	     -0.18917473	     -0.05439415	      0.88268591	     -0.00087876	     -0.20639508	     -0.00000000	     -0.00000000	     33.59039842
      2.59589984	     -0.04730742	     -0.00021190	     -0.18925872	     -0.05439180	      0.88268534	     -0.00087835	     -0.20639646	     -0.00000000	     -0.00000000	     33.58830617
      2.59692840	     -0.04739300	     -0.00021847	     -0.18934368	     -0.05438950	      0.88268474	     -0.00087795	     -0.20639816	     -0.00000000	     -0.00000000	     33.34916633
      2.59832281	     -0.04751042	     -0.00022941	     -0.18946023	     -0.05438644	      0.88268391	     -0.00087738	     -0.20640096	     -0.00000000	     -0.00000000	     33.20295542
      2.59971723	     -0.04762919	     -0.00023968	     -0.18957817	     -0.05438345	      0.88268304	     -0.00087680	     -0.20640429	     -0.00000000	     -0.00000000	     32.76701056
      2.60071449	     -0.04771492	     -0.00025005	     -0.18966326	     -0.05438135	      0.88268240	     -0.00087638	     -0.20640699	     -0.00000000	     -0.00000000	     32.80233980
      2.60171174	     -0.04780119	     -0.00025946	     -0.18974891	     -0.05437930	      0.88268174	     -0.00087595	     -0.20640993	     -0.00000000	     -0.00000000	     32.56773217
      2.60318152	     -0.04792912	     -0.00027563	     -0.18987589	     -0.05437632	      0.88268075	     -0.00087531	     -0.20641468	     -0.00000000	     -0.00000000	     32.40021377
      2.60442405	     -0.04803763	     -0.00028951	     -0.18998362	     -0.05437387	      0.88267988	     -0.00087476	     -0.20641906	     -0.00000000	     -0.00000000	     32.05014967
      2.60566659	     -0.04814621	     -0.00030625	     -0.19009137	     -0.05437146	      0.88267900	     -0.00087420	     -0.20642373	     -0.00000000	     -0.00000000	     32.03764817
      2.60690912	     -0.04825458	     -0.00032194	     -0.19019894	     -0.05436911	      0.88267811	     -0.00087364	     -0.20642867	     -0.00000000	     -0.00000000	     31.57132795
      2.60815166	     -0.04836235	     -0.00034157	     -0.19030585	     -0.05436680	      0.88267719	     -0.00087307	     -0.20643385	     -0.00000000	     -0.00000001	     31.71751862
      2.60920163	     -0.04845267	     -0.00035631	     -0.19039549	     -0.05436488	      0.88267641	     -0.00087259	     -0.20643839	     -0.00000000	     -0.00000001	     31.24448963
      2.61025160	     -0.04854205	     -0.00037357	     -0.19048415	     -0.05436300	      0.88267562	     -0.00087210	     -0.20644306	     -0.00000000	     -0.00000001	     31.18973347
      2.61161233	     -0.04865612	     -0.00039560	     -0.19059731	     -0.05436060	      0.88267459	     -0.00087147	     -0.20644927	     -0.00000000	     -0.00000001	     30.85007877
      2.61297306	     -0.04876782	     -0.00042019	     -0.19070806	     -0.05435826	      0.88267355	     -0.00087083	     -0.20645563	     -0.00000000	     -0.00000001	     30.91050486
      2.61403490	     -0.04885303	     -0.00043779	     -0.19079258	     -0.05435646	      0.88267272	     -0.00087033	     -0.20646066	     -0.00000000	     -0.00000001	     30.45894109
      2.61509674	     -0.04893638	     -0.00045741	     -0.19087521	     -0.05435469	      0.88267190	     -0.00086982	     -0.20646575	     -0.00000000	     -0.00000001	     30.41142656
      2.61647864	     -0.04904183	     -0.00048208	     -0.19097974	     -0.05435244	      0.88267082	     -0.00086916	     -0.20647243	     -0.00000000	     -0.00000001	     30.06954836
      2.61786054	     -0.04914342	     -0.00050883	     -0.19108039	     -0.05435023	      0.88266974	     -0.00086849	     -0.20647915	     -0.00000000	     -0.00000001	     30.19013382
      2.61887952	     -0.04921562	     -0.00052635	     -0.19115195	     -0.05434863	      0.88266894	     -0.00086799	     -0.20648411	     -0.00000000	     -0.00000001	     29.72829787
      2.61989851	     -0.04928543	     -0.00054545	     -0.19122110	     -0.05434705	      0.88266814	     -0.00086749	     -0.20648907	     -0.00000000	     -0.00000001	     29.67342878
      2.62135632	     -0.04938101	     -0.00057154	     -0.19131578	     -0.05434484	      0.88266700	     -0.00086676	     -0.20649615	     -0.00000000	     -0.00000001	     29.37020920
      2.62260707	     -0.04945867	     -0.00059470	     -0.19139266	     -0.05434298	      0.88266603	     -0.00086613	     -0.20650220	     -0.00000000	     -0.00000001	     29.37513360
      2.62385782	     -0.04953211	     -0.00061573	     -0.19146537	     -0.05434116	      0.88266506	     -0.00086550	     -0.20650819	     -0.00000000	     -0.00000001	     28.99239970
      2.62510857	     -0.04960119	     -0.00063844	     -0.19153371	     -0.05433937	      0.88266409	     -0.00086485	     -0.20651414	     -0.00000000	     -0.00000001	     29.11756295
      2.62635932	     -0.04966586	     -0.00065772	     -0.19159771	     -0.05433761	      0.88266313	     -0.00086419	     -0.20652001	     -0.00000000	     -0.00000001	     28.61653560
      2.62742316	     -0.04971731	     -0.00067621	     -0.19164855	     -0.05433614	      0.88266233	     -0.00086363	     -0.20652493	     -0.00000000	     -0.00000001	     28.75839842
      2.62848701	     -0.04976554	     -0.00069236	     -0.19169623	     -0.05433469	      0.88266153	     -0.00086306	     -0.20652980	     -0.00000000	     -0.00000001	     28.51197850
      2.62985132	     -0.04982281	     -0.00071354	     -0.19175279	     -0.05433288	      0.88266051	     -0.00086231	     -0.20653593	     -0.00000000	     -0.00000001	     28.47582982
      2.63121563	     -0.04987498	     -0.00073212	     -0.19180432	     -0.05433109	      0.88265951	     -0.00086156	     -0.20654195	     -0.00000000	     -0.00000000	     28.09884617
      2.63229014	     -0.04991252	     -0.00074816	     -0.19184132	     -0.05432972	      0.88265874	     -0.00086095	     -0.20654660	     -0.00000000	     -0.00000000	     28.21604342
      2.63336466	     -0.04994692	     -0.00076193	     -0.19187524	     -0.05432837	      0.88265797	     -0.00086034	     -0.20655118	     -0.00000000	     -0.00000000	     27.99841000
      2.63474881	     -0.04998673	     -0.00078008	     -0.19191442	     -0.05432666	      0.88265700	     -0.00085954	     -0.20655696	     -0.00000000	     -0.00000000	     27.98095655
      2.63613296	     -0.05002167	     -0.00079540	     -0.19194880	     -0.05432499	      0.88265606	     -0.00085873	     -0.20656261	     -0.00000000	     -0.00000000	     27.61336416
      2.63716486	     -0.05004461	     -0.00080845	     -0.19197128	     -0.05432377	      0.88265537	     -0.00085811	     -0.20656673	     -0.00000000	     -0.00000000	     27.74521518
      2.63819675	     -0.05006498	     -0.00081929	     -0.19199124	     -0.05432257	      0.88265469	     -0.00085749	     -0.20657077	     -0.00000000	     -0.00000000	     27.57438435
      2.63965331	     -0.05008948	     -0.00083464	     -0.19201517	     -0.05432091	      0.88265375	     -0.00085660	     -0.20657634	     -0.00000000	     -0.00000000	     27.53336610
      2.64090828	     -0.05010665	     -0.00084582	     -0.19203189	     -0.05431952	      0.88265296	     -0.00085583	     -0.20658101	     -0.00000000	     -0.00000000	     27.29068807
      2.64216324	     -0.05012037	     -0.00085792	     -0.19204513	     -0.05431816	      0.88265220	     -0.00085504	     -0.20658557	     -0.00000000	     -0.00000000	     27.36969388
      2.64341821	     -0.05013077	     -0.00086715	     -0.19205513	     -0.05431683	      0.88265146	     -0.00085425	     -0.20659000	     -0.00000000	     -0.00000000	     27.05489115
      2.64467318	     -0.05013794	     -0.00087851	     -0.19206185	     -0.05431553	      0.88265074	     -0.00085344	     -0.20659432	     -0.00000000	     -0.00000000	     27.25437067
      2.64575890	     -0.05014168	     -0.00088536	     -0.19206525	     -0.05431444	      0.88265013	     -0.00085275	     -0.20659796	     -0.00000000	     -0.00000000	     26.93631762
      2.64684463	     -0.05014316	     -0.00089375	     -0.19206636	     -0.05431336	      0.88264954	     -0.00085204	     -0.20660152	     -0.00000000	     -0.00000000	     26.97606410
      2.64819850	     -0.05014199	     -0.00090246	     -0.19206476	     -0.05431206	      0.88264882	     -0.00085116	     -0.20660583	     -0.00000000	     -0.00000000	     26.78117779
      2.64955237	     -0.05013765	     -0.00091254	     -0.19205997	     -0.05431079	      0.88264812	     -0.00085027	     -0.20661001	     -0.00000000	     -0.00000000	     26.92699262
      2.65065175	     -0.05013181	     -0.00091851	     -0.19205381	     -0.05430979	      0.88264757	     -0.00084955	     -0.20661331	     -0.00000000	     -0.00000000	     26.63207261
      2.65175114	     -0.05012396	     -0.00092617	     -0.19204559	     -0.05430881	      0.88264704	     -0.00084883	     -0.20661653	     -0.00000000	     -0.00000000	     26.68424461
      2.65312117	     -0.05011143	     -0.00093438	     -0.19203263	     -0.05430763	      0.88264639	     -0.00084792	     -0.20662043	     -0.00000000	     -0.00000000	     26.49341658
      2.65449120	     -0.05009607	     -0.00094456	     -0.19201679	     -0.05430648	      0.88264575	     -0.00084702	     -0.20662419	     -0.00000000	     -0.00000000	     26.68869302
      2.65555915	     -0.05008228	     -0.00095038	     -0.19200266	     -0.05430561	      0.88264527	     -0.00084632	     -0.20662704	     -0.00000000	     -0.00000000	     26.38213160
      2.65662711	     -0.05006697	     -0.00095796	     -0.19198699	     -0.05430476	      0.88264479	     -0.00084561	     -0.20662983	     -0.00000000	     -0.00000000	     26.42354436
      2.65805196	     -0.05004415	     -0.00096701	     -0.19196369	     -0.05430367	      0.88264417	     -0.00084468	     -0.20663344	     -0.00000000	     -0.00000000	     26.25784451
      2.65947682	     -0.05001866	     -0.00097799	     -0.19193768	     -0.05430262	      0.88264357	     -0.00084375	     -0.20663694	     -0.00000000	     -0.00000000	     26.46063587
      2.66051452	     -0.04999852	     -0.00098382	     -0.19191720	     -0.05430187	      0.88264313	     -0.00084307	     -0.20663943	     -0.00000000	     -0.00000000	     26.15701271
      2.66155223	     -0.04997716	     -0.00099136	     -0.19189546	     -0.05430115	      0.88264270	     -0.00084240	     -0.20664186	     -0.00000000	     -0.00000000	     26.18498680
      2.66304917	     -0.04994426	     -0.00100128	     -0.19186204	     -0.05430015	      0.88264209	     -0.00084143	     -0.20664529	     -0.00000000	     -0.00000000	     26.04777382
      2.66432766	     -0.04991429	     -0.00101089	     -0.19183159	     -0.05429932	      0.88264157	     -0.00084062	     -0.20664815	     -0.00000000	     -0.00000000	     26.13703558
      2.66560614	     -0.04988282	     -0.00101878	     -0.19179968	     -0.05429853	      0.88264106	     -0.00083980	     -0.20665096	     -0.00000000	     -0.00000000	     25.92931325
      2.66688463	     -0.04985038	     -0.00102888	     -0.19176674	     -0.05429777	      0.88264055	     -0.00083900	     -0.20665373	     -0.00000000	     -0.00000000	     26.10430484
      2.66816312	     -0.04981821	     -0.00103616	     -0.19173414	     -0.05429704	      0.88264004	     -0.00083819	     -0.20665651	     -0.00000000	     -0.00000000	     25.81728726
      2.66925761	     -0.04979156	     -0.00104502	     -0.19170706	     -0.05429644	      0.88263961	     -0.00083751	     -0.20665895	     -0.00000000	     -0.00000000	     25.97922840
      2.67035209	     -0.04976612	     -0.00105193	     -0.19168122	     -0.05429587	      0.88263918	     -0.00083684	     -0.20666148	     -0.00000000	     -0.00000000	     25.86103900
      2.67174123	     -0.04973527	     -0.00106180	     -0.19164984	     -0.05429517	      0.88263864	     -0.00083598	     -0.20666491	     -0.00000000	     -0.00000000	     25.91660846
      2.67313037	     -0.04970374	     -0.00106941	     -0.19161784	     -0.05429451	      0.88263810	     -0.00083514	     -0.20666860	     -0.00000000	     -0.00000000	     25.75167349
      2.67423893	     -0.04967709	     -0.00107712	     -0.19159077	     -0.05429401	      0.88263768	     -0.00083447	     -0.20667171	     -0.00000000	     -0.00000000	     25.89821619
      2.67534749	     -0.04964858	     -0.00108256	     -0.19156191	     -0.05429353	      0.88263725	     -0.00083380	     -0.20667493	     -0.00000000	     -0.00000000	     25.82612489
      2.67675454	     -0.04960987	     -0.00108997	     -0.19152272	     -0.05429296	      0.88263670	     -0.00083296	     -0.20667913	     -0.00000000	     -0.00000000	     25.91150396
      2.67816159	     -0.04956863	     -0.00109451	     -0.19148107	     -0.05429243	      0.88263616	     -0.00083213	     -0.20668343	     -0.00000000	     -0.00000000	     25.79072217
      2.67923223	     -0.04953491	     -0.00109955	     -0.19144700	     -0.05429205	      0.88263575	     -0.00083150	     -0.20668674	     -0.00000000	     -0.00000000	     25.93944900
      2.68030286	     -0.04949920	     -0.00110227	     -0.19141099	     -0.05429169	      0.88263534	     -0.00083087	     -0.20669007	     -0.00000000	     -0.00000000	     25.91587389
      2.68177472	     -0.04944702	     -0.00110613	     -0.19135840	     -0.05429123	      0.88263477	     -0.00083002	     -0.20669463	     -0.00000000	     -0.00000000	     26.00983004
      2.68324657	     -0.04939129	     -0.00110687	     -0.19130233	     -0.05429081	      0.88263421	     -0.00082917	     -0.20669916	     -0.00000000	     -0.00000000	     25.95479020
      2.68427861	     -0.04935075	     -0.00110902	     -0.19126150	     -0.05429055	      0.88263382	     -0.00082859	     -0.20670231	     -0.00000000	     -0.00000000	     26.09222929
      2.68531065	     -0.04930931	     -0.00110901	     -0.19121983	     -0.05429030	      0.88263343	     -0.00082800	     -0.20670545	     -0.00000000	     -0.00000000	     26.11054089
      2.68687194	     -0.04924479	     -0.00110858	     -0.19115495	     -0.05428997	      0.88263286	     -0.00082712	     -0.20671018	     -0.00000000	     -0.00000000	     26.23078131
      2.68816984	     -0.04918955	     -0.00110617	     -0.19109946	     -0.05428973	      0.88263239	     -0.00082639	     -0.20671410	     -0.00000000	     -0.00000000	     26.25400338
      2.68946775	     -0.04913283	     -0.00110515	     -0.19104244	     -0.05428952	      0.88263193	     -0.00082567	     -0.20671803	     -0.00000000	     -0.00000000	     26.39747823
      2.69076565	     -0.04907416	     -0.00110074	     -0.19098355	     -0.05428935	      0.88263148	     -0.00082496	     -0.20672193	     -0.00000000	     -0.00000000	     26.43560766
      2.69206356	     -0.04901484	     -0.00109836	     -0.19092395	     -0.05428922	      0.88263105	     -0.00082425	     -0.20672582	     -0.00000000	     -0.00000000	     26.61590502
      2.69315580	     -0.04896485	     -0.00109291	     -0.19087380	     -0.05428913	      0.88263070	     -0.00082365	     -0.20672909	     -0.00000000	     -0.00000000	     26.64766594
      2.69424805	     -0.04891577	     -0.00108897	     -0.19082451	     -0.05428907	      0.88263036	     -0.00082306	     -0.20673239	     -0.00000000	     -0.00000000	     26.76468685
      2.69566749	     -0.04885277	     -0.00108184	     -0.19076130	     -0.05428903	      0.88262995	     -0.00082229	     -0.20673676	     -0.00000000	     -0.00000000	     26.89499259
      2.69708692	     -0.04879036	     -0.00107569	     -0.19069863	     -0.05428903	      0.88262956	     -0.00082153	     -0.20674124	     -0.00000000	     -0.00000000	     27.07994578
      2.69818042	     -0.04874158	     -0.00106795	     -0.19064972	     -0.05428907	      0.88262928	     -0.00082095	     -0.20674476	     -0.00000000	     -0.00000000	     27.17089949
      2.69927391	     -0.04869205	     -0.00106143	     -0.19060003	     -0.05428913	      0.88262902	     -0.00082038	     -0.20674832	     -0.00000000	     -0.00000000	     27.30548952
      2.70072172	     -0.04862355	     -0.00105046	     -0.19053136	     -0.05428926	      0.88262871	     -0.00081962	     -0.20675300	     -0.00000000	     -0.00000000	     27.49009375
      2.70216952	     -0.04855298	     -0.00104056	     -0.19046059	     -0.05428943	      0.88262843	     -0.00081887	     -0.20675757	     -0.00000000	     -0.00000000	     27.69495484
      2.70320682	     -0.04850070	     -0.00103037	     -0.19040824	     -0.05428959	      0.88262825	     -0.00081833	     -0.20676073	     -0.00000000	     -0.00000000	     27.82339027
      2.70424412	     -0.04844787	     -0.00102164	     -0.19035529	     -0.05428977	      0.88262810	     -0.00081780	     -0.20676379	     -0.00000000	     -0.00000000	     27.96677334
      2.70578517	     -0.04836736	     -0.00100697	     -0.19027464	     -0.05429009	      0.88262791	     -0.00081702	     -0.20676808	     -0.00000000	     -0.00000000	     28.20524978
      2.70707857	     -0.04829941	     -0.00099512	     -0.19020654	     -0.05429040	      0.88262779	     -0.00081638	     -0.20677143	     -0.00000000	     -0.00000000	     28.38826580
      2.70837197	     -0.04823068	     -0.00098080	     -0.19013772	     -0.05429076	      0.88262771	     -0.00081574	     -0.20677456	     -0.00000000	     -0.00000000	     28.60528776
      2.70966537	     -0.04816171	     -0.00096789	     -0.19006861	     -0.05429116	      0.88262766	     -0.00081511	     -0.20677747	     -0.00000000	     -0.00000000	     28.78193424
      2.71081877	     -0.04809958	     -0.00095301	     -0.19000643	     -0.05429155	      0.88262765	     -0.00081456	     -0.20677989	     -0.00000000	      0.00000000	     28.97518639
      2.71197216	     -0.04803945	     -0.00094023	     -0.18994619	     -0.05429198	      0.88262768	     -0.00081401	     -0.20678217	     -0.00000000	      0.00000000	     29.12871911
      2.71312556	     -0.04797955	     -0.00092556	     -0.18988621	     -0.05429245	      0.88262773	     -0.00081347	     -0.20678432	     -0.00000000	      0.00000000	     29.31376383
      2.71460707	     -0.04790563	     -0.00090810	     -0.18981216	     -0.05429311	      0.88262786	     -0.00081279	     -0.20678690	     -0.00000000	      0.00000000	     29.51867827
      2.71576962	     -0.04784675	     -0.00089182	     -0.18975323	     -0.05429367	      0.88262799	     -0.00081227	     -0.20678882	     -0.00000000	      0.00000000	     29.72113794
      2.71693218	     -0.04779043	     -0.00087756	     -0.18969680	     -0.05429427	      0.88262815	     -0.00081175	     -0.20679060	     -0.00000000	      0.00000000	     29.87658728
      2.71809473	     -0.04773344	     -0.00086137	     -0.18963973	     -0.05429490	      0.88262835	     -0.00081125	     -0.20679227	     -0.00000000	      0.00000000	     30.06309778
      2.71956548	     -0.04766576	     -0.00084296	     -0.18957191	     -0.05429577	      0.88262865	     -0.00081062	     -0.20679420	     -0.00000000	      0.00000000	     30.26871355
      2.72069134	     -0.04761224	     -0.00082611	     -0.18951834	     -0.05429648	      0.88262891	     -0.00081015	     -0.20679556	     -0.00000000	      0.00000000	     30.44411526
      2.72181721	     -0.04756312	     -0.00081134	     -0.18946910	     -0.05429722	      0.88262920	     -0.00080970	     -0.20679681	     -0.00000000	      0.00000000	     30.58450332
      2.72318394	     -0.04750422	     -0.00079112	     -0.18941012	     -0.05429818	      0.88262959	     -0.00080915	     -0.20679825	     -0.00000000	      0.00000000	     30.76436498
      2.72440155	     -0.04746008	     -0.00077553	     -0.18936585	     -0.05429908	      0.88262997	     -0.00080868	     -0.20679948	     -0.00000000	      0.00000000	     30.90315690
      2.72561915	     -0.04741459	     -0.00075688	     -0.18932028	     -0.05430003	      0.88263038	     -0.00080822	     -0.20680076	     -0.00000000	      0.00000000	     31.04726273
      2.72683676	     -0.04737751	     -0.00074135	     -0.18928305	     -0.05430102	      0.88263081	     -0.00080777	     -0.20680208	     -0.00000000	      0.00000000	     31.19690891
      2.72805436	     -0.04733670	     -0.00072274	     -0.18924215	     -0.05430207	      0.88263127	     -0.00080733	     -0.20680350	     -0.00000000	      0.00000000	     31.33294172
      2.72927197	     -0.04730409	     -0.00070777	     -0.18920938	     -0.05430316	      0.88263176	     -0.00080691	     -0.20680498	     -0.00000000	      0.00000000	     31.48993144
      2.73048957	     -0.04726710	     -0.00068937	     -0.18917230	     -0.05430429	      0.88263227	     -0.00080650	     -0.20680660	     -0.00000000	      0.00000000	     31.59730357
      2.73170718	     -0.04724049	     -0.00067479	     -0.18914550	     -0.05430548	      0.88263279	     -0.00080610	     -0.20680830	     -0.00000000	      0.00000000	     31.75705701
      2.73292479	     -0.04720786	     -0.00065641	     -0.18911278	     -0.05430671	      0.88263334	     -0.00080571	     -0.20681014	     -0.00000000	      0.00000000	     31.84181281
      2.73399639	     -0.04718933	     -0.00064386	     -0.18909408	     -0.05430784	      0.88263383	     -0.00080539	     -0.20681184	     -0.00000000	      0.00000000	     31.96777035
      2.73506799	     -0.04716789	     -0.00062921	     -0.18907251	     -0.05430901	      0.88263434	     -0.00080507	     -0.20681367	     -0.00000000	      0.00000000	     32.04625661
      2.73640438	     -0.04714815	     -0.00061294	     -0.18905258	     -0.05431051	      0.88263498	     -0.00080470	     -0.20681610	     -0.00000000	      0.00000000	     32.19049932
      2.73774078	     -0.04712723	     -0.00059519	     -0.18903149	     -0.05431208	      0.88263564	     -0.00080434	     -0.20681875	     -0.00000000	      0.00000000	     32.27365083
      2.73883019	     -0.04711851	     -0.00058336	     -0.18902259	     -0.05431340	      0.88263619	     -0.00080406	     -0.20682102	     -0.00000000	      0.00000000	     32.40416996
      2.73991959	     -0.04710702	     -0.00056983	     -0.18901094	     -0.05431476	      0.88263674	     -0.00080380	     -0.20682345	     -0.00000000	      0.00000000	     32.46834364
      2.74126524	     -0.04709975	     -0.00055521	     -0.18900344	     -0.05431650	      0.88263744	     -0.00080349	     -0.20682661	     -0.00000000	      0.00000000	     32.61760954
      2.74261089	     -0.04709024	     -0.00053910	     -0.18899372	     -0.05431831	      0.88263814	     -0.00080321	     -0.20682999	     -0.00000000	      0.00000000	     32.68255299
      2.74365988	     -0.04709138	     -0.00052943	     -0.18899464	     -0.05431976	      0.88263868	     -0.00080300	     -0.20683272	     -0.00000000	      0.00000000	     32.81978760
      2.74470888	     -0.04708963	     -0.00051823	     -0.18899271	     -0.05432124	      0.88263924	     -0.00080281	     -0.20683559	     -0.00000000	      0.00000000	     32.87737373
      2.74611263	     -0.04709357	     -0.00050509	     -0.18899637	     -0.05432330	      0.88263998	     -0.00080257	     -0.20683958	     -0.00000000	      0.00000000	     33.02129605
      2.74751639	     -0.04709570	     -0.00049059	     -0.18899825	     -0.05432542	      0.88264073	     -0.00080236	     -0.20684378	     -0.00000000	      0.00000000	     33.07020775
      2.74853115	     -0.04710563	     -0.00048289	     -0.18900795	     -0.05432700	      0.88264126	     -0.00080223	     -0.20684691	     -0.00000000	      0.00000000	     33.20305434
      2.74954591	     -0.04711257	     -0.00047369	     -0.18901468	     -0.05432861	      0.88264180	     -0.00080211	     -0.20685016	     -0.00000000	      0.00000000	     33.25145291
      2.75102311	     -0.04712829	     -0.00046183	     -0.18903008	     -0.05433104	      0.88264259	     -0.00080196	     -0.20685504	     -0.00000000	      0.00000000	     33.38127159
      2.75227668	     -0.04714099	     -0.00045108	     -0.18904252	     -0.05433315	      0.88264325	     -0.00080186	     -0.20685933	     -0.00000000	      0.00000000	     33.42531262
      2.75353025	     -0.04716072	     -0.00044261	     -0.18906195	     -0.05433533	      0.88264391	     -0.00080178	     -0.20686373	     -0.00000000	      0.00000000	     33.57057365
      2.75478382	     -0.04717627	     -0.00043233	     -0.18907724	     -0.05433756	      0.88264457	     -0.00080173	     -0.20686827	     -0.00000000	      0.00000000	     33.59001296
      2.75603739	     -0.04720181	     -0.00042555	     -0.18910246	     -0.05433986	      0.88264523	     -0.00080170	     -0.20687288	     -0.00000000	      0.00000000	     33.77467918
      2.75710653	     -0.04721752	     -0.00041728	     -0.18911795	     -0.05434186	      0.88264578	     -0.00080169	     -0.20687691	     -0.00000000	      0.00000000	     33.75722467
      2.75817567	     -0.04723981	     -0.00041127	     -0.18913998	     -0.05434391	      0.88264633	     -0.00080170	     -0.20688099	     -0.00000000	      0.00000000	     33.85530390
      2.75953860	     -0.04726639	     -0.00040256	     -0.18916625	     -0.05434658	      0.88264703	     -0.00080173	     -0.20688628	     -0.00000000	      0.00000000	     33.90636709
      2.76090153	     -0.04729990	     -0.00039596	     -0.18919941	     -0.05434932	      0.88264772	     -0.00080179	     -0.20689163	     -0.00000000	      0.00000000	     34.05067641
      2.76198094	     -0.04732173	     -0.00038871	     -0.18922101	     -0.05435155	      0.88264826	     -0.00080186	     -0.20689595	     -0.00000000	      0.00000000	     34.03927701
      2.76306035	     -0.04734967	     -0.00038353	     -0.18924868	     -0.05435382	      0.88264879	     -0.00080195	     -0.20690028	     -0.00000000	      0.00000000	     34.12143217
      2.76444348	     -0.04738348	     -0.00037579	     -0.18928219	     -0.05435679	      0.88264947	     -0.00080209	     -0.20690591	     -0.00000000	      0.00000000	     34.16493442
[truncated: 331,365 more chars]
