# Supplementary material for: A Neural Controller Model Considering the Vestibulospinal Tract in Human Postural Control
Source: Front Comput Neurosci. 2022 Feb 25;16:785099. doi: 10.3389/fncom.2022.785099 (PMC8913724; doi:10.3389/fncom.2022.785099)
Supplement: Supplementary file 8 [file Data_Sheet_3.zip › SimulationResults/VST-/2.564/opt_3/jiang_CoPpositon_pos.sto]

CoP
version=1
nRows=3908
nColumns=11
inDegrees=no

This file contains CoP trajectory (of origin) and orientations.

Units are S.I. units (seconds, meters, Newtons, ...)
Angles are in degrees.

endheader
time	cop-x	cop-z	cop-x-calcn-r	com-x	com-y	com-z	com-x-calcn-r	com-x-vel	com-y-vel	s_torques
      0.00042287	     -0.06091226	     -0.00031696	     -0.20285075	     -0.06082890	      0.88293412	     -0.00017323	     -0.21492593	     -0.00000000	     -0.00000000	    179.00895705
      0.00094276	     -0.06024319	     -0.00032467	     -0.20218178	     -0.06082890	      0.88293412	     -0.00017322	     -0.21491040	     -0.00000000	     -0.00000000	    173.44958519
      0.00157269	     -0.05968330	     -0.00033083	     -0.20162187	     -0.06082891	      0.88293412	     -0.00017320	     -0.21488253	     -0.00000000	      0.00000000	    121.20874808
      0.00238626	     -0.05927746	     -0.00033515	     -0.20121573	     -0.06082895	      0.88293416	     -0.00017315	     -0.21483995	     -0.00000000	      0.00000000	     76.69769932
      0.00350047	     -0.05911047	     -0.00033671	     -0.20104800	     -0.06082909	      0.88293430	     -0.00017307	     -0.21478164	     -0.00000000	      0.00000000	     51.97484238
      0.00530943	     -0.05930746	     -0.00033411	     -0.20124353	     -0.06082961	      0.88293475	     -0.00017289	     -0.21470618	     -0.00000000	      0.00000000	     35.04309265
      0.00681337	     -0.05958443	     -0.00033091	     -0.20151943	     -0.06083032	      0.88293528	     -0.00017272	     -0.21466476	     -0.00000000	      0.00000000	     25.21445677
      0.00831731	     -0.05981974	     -0.00032827	     -0.20175391	     -0.06083123	      0.88293590	     -0.00017253	     -0.21463770	     -0.00000000	      0.00000000	     16.92285710
      0.00982125	     -0.05999675	     -0.00032635	     -0.20193035	     -0.06083230	      0.88293654	     -0.00017234	     -0.21461935	      0.00000000	      0.00000000	     12.23164515
      0.01112949	     -0.06010102	     -0.00032510	     -0.20203428	     -0.06083334	      0.88293709	     -0.00017216	     -0.21460743	      0.00000000	      0.00000000	      9.38194753
      0.01243773	     -0.06018187	     -0.00032443	     -0.20211493	     -0.06083445	      0.88293759	     -0.00017199	     -0.21459756	      0.00000000	      0.00000000	      7.93219509
      0.01374596	     -0.06023916	     -0.00032389	     -0.20217214	     -0.06083562	      0.88293803	     -0.00017181	     -0.21458908	      0.00000000	      0.00000000	      7.35360575
      0.01554158	     -0.06030324	     -0.00032341	     -0.20223627	     -0.06083727	      0.88293850	     -0.00017156	     -0.21457924	      0.00000000	      0.00000000	      7.05394201
      0.01688715	     -0.06033684	     -0.00032264	     -0.20227005	     -0.06083853	      0.88293873	     -0.00017137	     -0.21457331	      0.00000000	      0.00000000	      7.71409215
      0.01823272	     -0.06036820	     -0.00032213	     -0.20230170	     -0.06083979	      0.88293886	     -0.00017117	     -0.21456857	      0.00000000	      0.00000000	      7.83427887
      0.01957829	     -0.06038874	     -0.00032188	     -0.20232265	     -0.06084104	      0.88293887	     -0.00017098	     -0.21456505	      0.00000000	     -0.00000000	      8.58080907
      0.02136003	     -0.06040792	     -0.00032143	     -0.20234254	     -0.06084263	      0.88293871	     -0.00017071	     -0.21456212	      0.00000000	     -0.00000000	      8.86115067
      0.02267341	     -0.06041022	     -0.00032109	     -0.20234549	     -0.06084375	      0.88293846	     -0.00017052	     -0.21456118	      0.00000000	     -0.00000000	     10.08473964
      0.02398678	     -0.06041101	     -0.00032101	     -0.20234702	     -0.06084480	      0.88293812	     -0.00017031	     -0.21456109	      0.00000000	     -0.00000000	     10.39213533
      0.02562033	     -0.06040093	     -0.00032086	     -0.20233800	     -0.06084601	      0.88293757	     -0.00017006	     -0.21456205	      0.00000000	     -0.00000000	     11.64688498
      0.02708305	     -0.06039050	     -0.00032102	     -0.20232861	     -0.06084698	      0.88293696	     -0.00016983	     -0.21456368	      0.00000000	     -0.00000000	     11.93325934
      0.02854577	     -0.06037007	     -0.00032096	     -0.20230933	     -0.06084783	      0.88293627	     -0.00016960	     -0.21456593	      0.00000000	     -0.00000000	     13.38240711
      0.03000849	     -0.06035334	     -0.00032133	     -0.20229382	     -0.06084854	      0.88293551	     -0.00016936	     -0.21456856	      0.00000000	     -0.00000000	     13.63055521
      0.03147121	     -0.06032666	     -0.00032126	     -0.20226842	     -0.06084912	      0.88293470	     -0.00016912	     -0.21457150	      0.00000000	     -0.00000000	     15.13531225
      0.03276879	     -0.06030929	     -0.00032168	     -0.20225224	     -0.06084951	      0.88293395	     -0.00016891	     -0.21457416	      0.00000000	     -0.00000000	     15.33402111
      0.03406636	     -0.06028612	     -0.00032175	     -0.20223028	     -0.06084977	      0.88293318	     -0.00016869	     -0.21457683	      0.00000000	     -0.00000000	     16.20391465
      0.03562941	     -0.06026249	     -0.00032214	     -0.20220815	     -0.06084993	      0.88293226	     -0.00016843	     -0.21457988	      0.00000000	     -0.00000000	     16.65490451
      0.03719246	     -0.06023430	     -0.00032210	     -0.20218148	     -0.06084990	      0.88293135	     -0.00016817	     -0.21458268	      0.00000000	     -0.00000000	     17.45040882
      0.03848553	     -0.06021804	     -0.00032257	     -0.20216649	     -0.06084975	      0.88293063	     -0.00016795	     -0.21458464	      0.00000000	     -0.00000000	     17.43750048
      0.03977861	     -0.06019746	     -0.00032257	     -0.20214717	     -0.06084946	      0.88292995	     -0.00016772	     -0.21458629	      0.00000000	     -0.00000000	     17.71024020
      0.04136072	     -0.06017784	     -0.00032297	     -0.20212909	     -0.06084894	      0.88292917	     -0.00016745	     -0.21458774	      0.00000000	     -0.00000000	     17.61620875
      0.04294282	     -0.06015403	     -0.00032290	     -0.20210681	     -0.06084824	      0.88292847	     -0.00016717	     -0.21458858	      0.00000000	     -0.00000000	     17.67817466
      0.04418514	     -0.06014282	     -0.00032358	     -0.20209677	     -0.06084756	      0.88292799	     -0.00016696	     -0.21458869	      0.00000000	     -0.00000000	     17.26289221
      0.04542746	     -0.06012685	     -0.00032368	     -0.20208197	     -0.06084678	      0.88292756	     -0.00016674	     -0.21458838	      0.00000000	     -0.00000000	     17.03415286
      0.04707081	     -0.06011047	     -0.00032415	     -0.20206709	     -0.06084557	      0.88292711	     -0.00016644	     -0.21458724	      0.00000000	     -0.00000000	     16.49115810
      0.04871417	     -0.06008988	     -0.00032396	     -0.20204797	     -0.06084419	      0.88292677	     -0.00016615	     -0.21458535	      0.00000000	     -0.00000000	     16.16136980
      0.04990995	     -0.06008199	     -0.00032460	     -0.20204113	     -0.06084307	      0.88292660	     -0.00016593	     -0.21458346	      0.00000000	     -0.00000000	     15.56493112
      0.05110573	     -0.06006843	     -0.00032457	     -0.20202860	     -0.06084186	      0.88292650	     -0.00016572	     -0.21458119	      0.00000000	     -0.00000000	     15.21669566
      0.05283201	     -0.06005050	     -0.00032484	     -0.20201210	     -0.06083997	      0.88292648	     -0.00016540	     -0.21457715	      0.00000000	      0.00000000	     14.57022991
      0.05429982	     -0.06003046	     -0.00032454	     -0.20199326	     -0.06083822	      0.88292656	     -0.00016513	     -0.21457305	      0.00000000	      0.00000000	     14.20857989
      0.05576764	     -0.06001464	     -0.00032496	     -0.20197859	     -0.06083635	      0.88292674	     -0.00016486	     -0.21456831	      0.00000000	      0.00000000	     13.58232839
      0.05723546	     -0.05998994	     -0.00032442	     -0.20195501	     -0.06083437	      0.88292701	     -0.00016459	     -0.21456302	      0.00000000	      0.00000000	     13.38287321
      0.05870327	     -0.05997235	     -0.00032513	     -0.20193849	     -0.06083227	      0.88292737	     -0.00016432	     -0.21455710	      0.00000000	      0.00000000	     12.69509660
      0.05994932	     -0.05994820	     -0.00032457	     -0.20191525	     -0.06083041	      0.88292774	     -0.00016408	     -0.21455170	      0.00000000	      0.00000000	     12.61951626
      0.06119537	     -0.05992967	     -0.00032502	     -0.20189758	     -0.06082848	      0.88292817	     -0.00016385	     -0.21454592	      0.00000000	      0.00000000	     12.21510767
      0.06279296	     -0.05990174	     -0.00032539	     -0.20187072	     -0.06082590	      0.88292879	     -0.00016355	     -0.21453811	      0.00000000	      0.00000000	     11.98900602
      0.06439054	     -0.05987895	     -0.00032695	     -0.20184894	     -0.06082321	      0.88292948	     -0.00016325	     -0.21452986	      0.00000000	      0.00000000	     11.46009200
      0.06563768	     -0.05985378	     -0.00032723	     -0.20182456	     -0.06082103	      0.88293007	     -0.00016301	     -0.21452321	      0.00000000	      0.00000000	     11.48497227
      0.06688482	     -0.05983368	     -0.00032840	     -0.20180521	     -0.06081880	      0.88293070	     -0.00016278	     -0.21451633	      0.00000000	      0.00000000	     11.18404865
      0.06851347	     -0.05980306	     -0.00032925	     -0.20177555	     -0.06081579	      0.88293156	     -0.00016247	     -0.21450712	      0.00000000	      0.00000000	     11.06359736
      0.07014213	     -0.05977804	     -0.00033114	     -0.20175145	     -0.06081269	      0.88293246	     -0.00016216	     -0.21449763	      0.00000000	      0.00000000	     10.60668770
      0.07133206	     -0.05975288	     -0.00033122	     -0.20172695	     -0.06081037	      0.88293314	     -0.00016193	     -0.21449064	      0.00000000	      0.00000000	     10.68837531
      0.07252200	     -0.05973356	     -0.00033214	     -0.20170828	     -0.06080799	      0.88293384	     -0.00016170	     -0.21448355	      0.00000000	      0.00000000	     10.48239525
      0.07424508	     -0.05970325	     -0.00033276	     -0.20167889	     -0.06080448	      0.88293486	     -0.00016136	     -0.21447324	      0.00000000	      0.00000000	     10.38568145
      0.07571024	     -0.05968214	     -0.00033381	     -0.20165854	     -0.06080142	      0.88293574	     -0.00016108	     -0.21446443	      0.00000000	      0.00000000	     10.13888448
      0.07717540	     -0.05965627	     -0.00033375	     -0.20163342	     -0.06079829	      0.88293662	     -0.00016079	     -0.21445565	      0.00000000	      0.00000000	     10.18031661
      0.07864056	     -0.05963864	     -0.00033487	     -0.20161652	     -0.06079511	      0.88293749	     -0.00016050	     -0.21444684	      0.00000000	      0.00000000	      9.90648914
      0.08010572	     -0.05961290	     -0.00033422	     -0.20159152	     -0.06079186	      0.88293835	     -0.00016020	     -0.21443814	      0.00000000	      0.00000000	     10.05300153
      0.08132897	     -0.05961131	     -0.00033508	     -0.20159051	     -0.06078910	      0.88293905	     -0.00015996	     -0.21443096	      0.00000000	      0.00000000	      9.74428332
      0.08255222	     -0.05966291	     -0.00033441	     -0.20164270	     -0.06078631	      0.88293974	     -0.00015971	     -0.21442494	      0.00000000	      0.00000000	      9.48977221
      0.08414900	     -0.05988402	     -0.00033300	     -0.20186453	     -0.06078261	      0.88294061	     -0.00015939	     -0.21442258	      0.00000000	      0.00000000	      9.16589437
      0.08574577	     -0.06026292	     -0.00032961	     -0.20224416	     -0.06077884	      0.88294139	     -0.00015907	     -0.21443132	      0.00000000	      0.00000000	     10.37645599
      0.08708157	     -0.06067030	     -0.00032733	     -0.20265221	     -0.06077563	      0.88294195	     -0.00015880	     -0.21444922	      0.00000000	      0.00000000	     11.58192870
      0.08841737	     -0.06110751	     -0.00032386	     -0.20309018	     -0.06077235	      0.88294238	     -0.00015854	     -0.21447703	      0.00000000	      0.00000000	     14.56970573
      0.09003107	     -0.06164533	     -0.00032086	     -0.20362904	     -0.06076828	      0.88294266	     -0.00015822	     -0.21452257	      0.00000000	      0.00000000	     17.77733476
      0.09164478	     -0.06215947	     -0.00031721	     -0.20414437	     -0.06076407	      0.88294262	     -0.00015792	     -0.21457924	      0.00000000	     -0.00000000	     23.03890990
      0.09294902	     -0.06255925	     -0.00031618	     -0.20454520	     -0.06076054	      0.88294232	     -0.00015768	     -0.21463154	      0.00000000	     -0.00000000	     24.57897868
      0.09425326	     -0.06292622	     -0.00031453	     -0.20491329	     -0.06075688	      0.88294173	     -0.00015745	     -0.21468854	      0.00000000	     -0.00000000	     27.20104258
      0.09601207	     -0.06338020	     -0.00031364	     -0.20536888	     -0.06075172	      0.88294048	     -0.00015714	     -0.21477105	      0.00000000	     -0.00000001	     27.66115639
      0.09777087	     -0.06377291	     -0.00031239	     -0.20576330	     -0.06074630	      0.88293865	     -0.00015685	     -0.21485832	      0.00000000	     -0.00000001	     28.07361593
      0.09907374	     -0.06403592	     -0.00031321	     -0.20602760	     -0.06074209	      0.88293691	     -0.00015665	     -0.21492489	      0.00000000	     -0.00000001	     24.42300332
      0.10037660	     -0.06426190	     -0.00031315	     -0.20625493	     -0.06073772	      0.88293485	     -0.00015645	     -0.21499245	      0.00000000	     -0.00000001	     21.78171096
      0.10223095	     -0.06453319	     -0.00031389	     -0.20652820	     -0.06073120	      0.88293136	     -0.00015618	     -0.21508899	      0.00000000	     -0.00000001	     16.22133772
      0.10387061	     -0.06472116	     -0.00031436	     -0.20671796	     -0.06072515	      0.88292778	     -0.00015595	     -0.21517376	      0.00000000	     -0.00000002	     12.19546926
      0.10551028	     -0.06487467	     -0.00031621	     -0.20687327	     -0.06071882	      0.88292375	     -0.00015573	     -0.21525690	      0.00000000	     -0.00000002	      7.70449260
      0.10714994	     -0.06497920	     -0.00031698	     -0.20697963	     -0.06071220	      0.88291933	     -0.00015552	     -0.21533795	      0.00000000	     -0.00000002	      5.68703838
      0.10854693	     -0.06506177	     -0.00031961	     -0.20706373	     -0.06070635	      0.88291530	     -0.00015536	     -0.21540494	      0.00000000	     -0.00000002	      4.08989248
      0.10994393	     -0.06512747	     -0.00032102	     -0.20713098	     -0.06070030	      0.88291107	     -0.00015520	     -0.21546995	      0.00000000	     -0.00000002	      3.90729411
      0.11168740	     -0.06520355	     -0.00032345	     -0.20720898	     -0.06069246	      0.88290558	     -0.00015501	     -0.21554799	      0.00000000	     -0.00000002	      4.68516590
      0.11343086	     -0.06527910	     -0.00032388	     -0.20728647	     -0.06068432	      0.88289991	     -0.00015484	     -0.21562263	      0.00000000	     -0.00000002	      5.86938505
      0.11485458	     -0.06534364	     -0.00032592	     -0.20735257	     -0.06067745	      0.88289521	     -0.00015471	     -0.21568098	      0.00000000	     -0.00000002	      7.48868485
      0.11627830	     -0.06541314	     -0.00032609	     -0.20742365	     -0.06067038	      0.88289048	     -0.00015458	     -0.21573723	      0.00000000	     -0.00000002	      8.44013572
      0.11802299	     -0.06551047	     -0.00032707	     -0.20752291	     -0.06066144	      0.88288472	     -0.00015443	     -0.21580306	      0.00000000	     -0.00000002	      9.73829828
      0.11976768	     -0.06560695	     -0.00032556	     -0.20762135	     -0.06065220	      0.88287904	     -0.00015430	     -0.21586542	      0.00000000	     -0.00000002	      9.53597818
      0.12110499	     -0.06569318	     -0.00032619	     -0.20770908	     -0.06064491	      0.88287478	     -0.00015420	     -0.21591062	      0.00000000	     -0.00000002	      9.93216245
      0.12244229	     -0.06577213	     -0.00032500	     -0.20778955	     -0.06063745	      0.88287062	     -0.00015411	     -0.21595369	      0.00000000	     -0.00000002	      9.25735898
      0.12430853	     -0.06589148	     -0.00032407	     -0.20791102	     -0.06062673	      0.88286500	     -0.00015400	     -0.21601020	      0.00000000	     -0.00000002	      8.35293736
      0.12598743	     -0.06599272	     -0.00032164	     -0.20801421	     -0.06061679	      0.88286018	     -0.00015390	     -0.21605763	      0.00000000	     -0.00000002	      6.87815247
      0.12766634	     -0.06610128	     -0.00032132	     -0.20812469	     -0.06060656	      0.88285559	     -0.00015382	     -0.21610177	      0.00000000	     -0.00000002	      6.09746222
      0.12904040	     -0.06617538	     -0.00031852	     -0.20820041	     -0.06059797	      0.88285203	     -0.00015376	     -0.21613567	      0.00000000	     -0.00000002	      4.88700256
      0.13041447	     -0.06625327	     -0.00031744	     -0.20827990	     -0.06058919	      0.88284863	     -0.00015370	     -0.21616751	      0.00000000	     -0.00000002	      4.20672779
      0.13221209	     -0.06633978	     -0.00031438	     -0.20836853	     -0.06057740	      0.88284447	     -0.00015364	     -0.21620634	      0.00000000	     -0.00000002	      3.37407292
      0.13400970	     -0.06642318	     -0.00031321	     -0.20845403	     -0.06056527	      0.88284062	     -0.00015360	     -0.21624218	      0.00000000	     -0.00000001	      2.87469555
      0.13538947	     -0.06647139	     -0.00031028	     -0.20850388	     -0.06055572	      0.88283787	     -0.00015357	     -0.21626797	      0.00000000	     -0.00000001	      2.61207880
      0.13676924	     -0.06652142	     -0.00030907	     -0.20855552	     -0.06054598	      0.88283532	     -0.00015356	     -0.21629225	      0.00000000	     -0.00000001	      2.44934263
      0.13860945	     -0.06657304	     -0.00030623	     -0.20860931	     -0.06053266	      0.88283219	     -0.00015355	     -0.21632256	      0.00000000	     -0.00000001	      2.42818634
      0.14044966	     -0.06662325	     -0.00030568	     -0.20866165	     -0.06051898	      0.88282937	     -0.00015355	     -0.21635059	      0.00000000	     -0.00000001	      2.27896129
      0.14177837	     -0.06664405	     -0.00030306	     -0.20868402	     -0.06050888	      0.88282753	     -0.00015357	     -0.21636970	      0.00000000	     -0.00000001	      2.45356924
      0.14310708	     -0.06666814	     -0.00030242	     -0.20870964	     -0.06049859	      0.88282584	     -0.00015359	     -0.21638780	      0.00000000	     -0.00000001	      2.40392160
      0.14505332	     -0.06669107	     -0.00030075	     -0.20873483	     -0.06048317	      0.88282362	     -0.00015364	     -0.21641279	      0.00000000	     -0.00000001	      2.45244626
      0.14671116	     -0.06670786	     -0.00030123	     -0.20875351	     -0.06046971	      0.88282195	     -0.00015370	     -0.21643259	      0.00000000	     -0.00000001	      2.28314068
      0.14836900	     -0.06671106	     -0.00029962	     -0.20875862	     -0.06045596	      0.88282047	     -0.00015378	     -0.21645115	      0.00000000	     -0.00000001	      2.35135351
      0.15002683	     -0.06671780	     -0.00030063	     -0.20876723	     -0.06044191	      0.88281917	     -0.00015387	     -0.21646831	      0.00000000	     -0.00000001	      2.06801328
      0.15150382	     -0.06670903	     -0.00029950	     -0.20876015	     -0.06042914	      0.88281814	     -0.00015396	     -0.21648268	      0.00000000	     -0.00000000	      2.11411985
      0.15298081	     -0.06670775	     -0.00030030	     -0.20876054	     -0.06041614	      0.88281723	     -0.00015406	     -0.21649614	      0.00000000	     -0.00000000	      1.92940838
      0.15445780	     -0.06670057	     -0.00029993	     -0.20875503	     -0.06040290	      0.88281642	     -0.00015418	     -0.21650884	      0.00000000	     -0.00000000	      1.89569536
      0.15639910	     -0.06669583	     -0.00030145	     -0.20875244	     -0.06038514	      0.88281549	     -0.00015435	     -0.21652423	      0.00000000	     -0.00000000	      1.77387351
      0.15791335	     -0.06668451	     -0.00030041	     -0.20874284	     -0.06037101	      0.88281485	     -0.00015450	     -0.21653528	      0.00000000	     -0.00000000	      1.79704346
      0.15942761	     -0.06668086	     -0.00030082	     -0.20874089	     -0.06035663	      0.88281427	     -0.00015465	     -0.21654534	      0.00000000	     -0.00000000	      1.74935489
      0.16094186	     -0.06666960	     -0.00029990	     -0.20873134	     -0.06034201	      0.88281374	     -0.00015482	     -0.21655458	      0.00000000	     -0.00000000	      1.75509041
      0.16286527	     -0.06666863	     -0.00030042	     -0.20873252	     -0.06032308	      0.88281313	     -0.00015505	     -0.21656527	      0.00000000	     -0.00000000	      1.75141914
      0.16435341	     -0.06666171	     -0.00029874	     -0.20872729	     -0.06030815	      0.88281268	     -0.00015524	     -0.21657290	      0.00000000	     -0.00000000	      1.76729400
      0.16584155	     -0.06666115	     -0.00029908	     -0.20872840	     -0.06029299	      0.88281223	     -0.00015544	     -0.21657977	      0.00000000	     -0.00000000	      1.79325798
      0.16763081	     -0.06664756	     -0.00029762	     -0.20871684	     -0.06027444	      0.88281170	     -0.00015570	     -0.21658695	      0.00000000	     -0.00000000	      1.82640561
      0.16942007	     -0.06663186	     -0.00029845	     -0.20870314	     -0.06025554	      0.88281114	     -0.00015597	     -0.21659235	      0.00000000	     -0.00000000	      1.94563318
      0.17079148	     -0.06659517	     -0.00029594	     -0.20866805	     -0.06024082	      0.88281069	     -0.00015619	     -0.21659506	      0.00000000	     -0.00000000	      1.96858599
      0.17216290	     -0.06653968	     -0.00029513	     -0.20861414	     -0.06022589	      0.88281021	     -0.00015641	     -0.21659578	      0.00000000	     -0.00000000	      2.12681789
      0.17408384	     -0.06636903	     -0.00029215	     -0.20844574	     -0.06020463	      0.88280949	     -0.00015674	     -0.21659133	      0.00000000	     -0.00000000	      2.45348878
      0.17574194	     -0.06611736	     -0.00029110	     -0.20819599	     -0.06018596	      0.88280884	     -0.00015704	     -0.21657908	      0.00000000	     -0.00000000	      2.92919664
      0.17740004	     -0.06575537	     -0.00028829	     -0.20783589	     -0.06016699	      0.88280816	     -0.00015734	     -0.21655633	      0.00000000	     -0.00000000	      3.24568706
      0.17905814	     -0.06531875	     -0.00028900	     -0.20740099	     -0.06014775	      0.88280750	     -0.00015766	     -0.21652139	      0.00000000	     -0.00000000	      3.90824645
      0.18048294	     -0.06488384	     -0.00028715	     -0.20696747	     -0.06013101	      0.88280697	     -0.00015795	     -0.21648156	      0.00000000	     -0.00000000	      4.05915263
      0.18190773	     -0.06442631	     -0.00028787	     -0.20651115	     -0.06011410	      0.88280651	     -0.00015824	     -0.21643296	      0.00000000	     -0.00000000	      4.61733064
      0.18333253	     -0.06394661	     -0.00028738	     -0.20603253	     -0.06009704	      0.88280615	     -0.00015854	     -0.21637648	      0.00000000	     -0.00000000	      4.95840933
      0.18527398	     -0.06328921	     -0.00028944	     -0.20537630	     -0.06007359	      0.88280586	     -0.00015896	     -0.21628851	      0.00000000	     -0.00000000	      5.81462554
      0.18662127	     -0.06282784	     -0.00028927	     -0.20491561	     -0.06005720	      0.88280583	     -0.00015927	     -0.21622138	      0.00000000	      0.00000000	      5.92583566
      0.18796856	     -0.06238184	     -0.00029016	     -0.20447014	     -0.06004074	      0.88280597	     -0.00015958	     -0.21615023	      0.00000000	      0.00000000	      6.45213196
      0.18972423	     -0.06181407	     -0.00029042	     -0.20390290	     -0.06001920	      0.88280641	     -0.00015999	     -0.21605298	      0.00000000	      0.00000000	      6.64364549
      0.19117915	     -0.06136775	     -0.00029236	     -0.20345686	     -0.06000130	      0.88280703	     -0.00016034	     -0.21596941	      0.00000000	      0.00000000	      7.16144218
      0.19263406	     -0.06093174	     -0.00029209	     -0.20302108	     -0.05998336	      0.88280788	     -0.00016070	     -0.21588392	      0.00000000	      0.00000000	      7.02138612
      0.19408898	     -0.06052098	     -0.00029409	     -0.20261042	     -0.05996540	      0.88280897	     -0.00016107	     -0.21579698	      0.00000000	      0.00000001	      7.35761607
      0.19554389	     -0.06011883	     -0.00029511	     -0.20220832	     -0.05994742	      0.88281029	     -0.00016145	     -0.21570923	      0.00000000	      0.00000001	      7.14036748
      0.19699881	     -0.05974449	     -0.00029836	     -0.20183395	     -0.05992944	      0.88281183	     -0.00016183	     -0.21562117	      0.00000000	      0.00000001	      7.44008668
      0.19845373	     -0.05938227	     -0.00029873	     -0.20147171	     -0.05991145	      0.88281360	     -0.00016223	     -0.21553346	      0.00000000	      0.00000001	      7.26595351
      0.19990864	     -0.05904630	     -0.00030154	     -0.20113567	     -0.05989346	      0.88281557	     -0.00016263	     -0.21544626	      0.00000000	      0.00000001	      7.69718650
      0.20119612	     -0.05875221	     -0.00030110	     -0.20084156	     -0.05987755	      0.88281748	     -0.00016299	     -0.21536971	      0.00000000	      0.00000001	      7.75352840
      0.20248359	     -0.05847529	     -0.00030259	     -0.20056460	     -0.05986163	      0.88281952	     -0.00016336	     -0.21529371	      0.00000000	      0.00000001	      8.20890935
      0.20377107	     -0.05820490	     -0.00030286	     -0.20029420	     -0.05984572	      0.88282168	     -0.00016373	     -0.21521840	      0.00000000	      0.00000001	      8.65698861
      0.20553212	     -0.05785673	     -0.00030477	     -0.19994601	     -0.05982394	      0.88282482	     -0.00016425	     -0.21511657	      0.00000000	      0.00000001	      9.55369961
      0.20682851	     -0.05760667	     -0.00030443	     -0.19969600	     -0.05980791	      0.88282723	     -0.00016464	     -0.21504265	      0.00000000	      0.00000001	     10.26838646
      0.20812490	     -0.05737253	     -0.00030544	     -0.19946189	     -0.05979186	      0.88282972	     -0.00016503	     -0.21496958	      0.00000000	      0.00000001	     11.11562259
      0.20969187	     -0.05709457	     -0.00030509	     -0.19918403	     -0.05977245	      0.88283281	     -0.00016552	     -0.21488251	      0.00000000	      0.00000001	     12.21184020
      0.21104781	     -0.05686772	     -0.00030730	     -0.19895723	     -0.05975564	      0.88283554	     -0.00016594	     -0.21480820	      0.00000000	      0.00000001	     13.16823962
      0.21240375	     -0.05663842	     -0.00030744	     -0.19872804	     -0.05973881	      0.88283830	     -0.00016637	     -0.21473490	      0.00000000	      0.00000001	     14.18872160
      0.21375970	     -0.05642091	     -0.00030938	     -0.19851062	     -0.05972195	      0.88284107	     -0.00016680	     -0.21466250	      0.00000000	      0.00000001	     15.09451223
      0.21511564	     -0.05620279	     -0.00030916	     -0.19829265	     -0.05970508	      0.88284386	     -0.00016724	     -0.21459103	      0.00000000	      0.00000001	     16.05638763
      0.21647158	     -0.05599273	     -0.00031111	     -0.19808269	     -0.05968819	      0.88284663	     -0.00016768	     -0.21452033	      0.00000000	      0.00000001	     16.86886592
      0.21782752	     -0.05577901	     -0.00031165	     -0.19786910	     -0.05967127	      0.88284939	     -0.00016813	     -0.21445035	      0.00000000	      0.00000001	     17.72786902
      0.21918347	     -0.05557117	     -0.00031374	     -0.19766136	     -0.05965433	      0.88285211	     -0.00016858	     -0.21438092	      0.00000000	      0.00000001	     18.40242619
      0.22053941	     -0.05535946	     -0.00031387	     -0.19744978	     -0.05963737	      0.88285480	     -0.00016904	     -0.21431204	      0.00000000	      0.00000001	     19.11936991
      0.22189535	     -0.05515369	     -0.00031626	     -0.19724407	     -0.05962039	      0.88285745	     -0.00016950	     -0.21424358	      0.00000000	      0.00000001	     19.65387489
      0.22325129	     -0.05494310	     -0.00031665	     -0.19703356	     -0.05960340	      0.88286005	     -0.00016997	     -0.21417552	      0.00000000	      0.00000001	     20.24087839
      0.22460724	     -0.05473750	     -0.00031861	     -0.19682800	     -0.05958639	      0.88286258	     -0.00017044	     -0.21410782	      0.00000000	      0.00000001	     20.63415538
      0.22596318	     -0.05453003	     -0.00031831	     -0.19662057	     -0.05956937	      0.88286506	     -0.00017091	     -0.21404062	      0.00000000	      0.00000001	     21.10224375
      0.22731912	     -0.05433183	     -0.00032099	     -0.19642232	     -0.05955234	      0.88286747	     -0.00017138	     -0.21397386	      0.00000000	      0.00000001	     21.41481050
      0.22867506	     -0.05412599	     -0.00032145	     -0.19621646	     -0.05953532	      0.88286980	     -0.00017186	     -0.21390760	      0.00000000	      0.00000001	     21.83362014
      0.23003100	     -0.05393065	     -0.00032487	     -0.19602098	     -0.05951829	      0.88287207	     -0.00017235	     -0.21384183	      0.00000000	      0.00000001	     22.05098279
      0.23138695	     -0.05372858	     -0.00032465	     -0.19581884	     -0.05950128	      0.88287427	     -0.00017284	     -0.21377666	      0.00000000	      0.00000001	     22.42869745
      0.23255664	     -0.05356507	     -0.00032724	     -0.19565516	     -0.05948661	      0.88287610	     -0.00017326	     -0.21372079	      0.00000000	      0.00000001	     22.58908204
      0.23372634	     -0.05339691	     -0.00032769	     -0.19548686	     -0.05947195	      0.88287788	     -0.00017369	     -0.21366528	      0.00000000	      0.00000001	     22.86064238
      0.23520347	     -0.05319082	     -0.00032974	     -0.19528053	     -0.05945346	      0.88288005	     -0.00017423	     -0.21359558	      0.00000000	      0.00000001	     23.12780109
      0.23668061	     -0.05298115	     -0.00032995	     -0.19507060	     -0.05943501	      0.88288213	     -0.00017477	     -0.21352633	      0.00000000	      0.00000001	     23.48592276
      0.23782841	     -0.05282664	     -0.00033244	     -0.19491581	     -0.05942069	      0.88288369	     -0.00017520	     -0.21347276	      0.00000000	      0.00000001	     23.63190548
      0.23897621	     -0.05266913	     -0.00033295	     -0.19475804	     -0.05940641	      0.88288520	     -0.00017562	     -0.21341944	      0.00000000	      0.00000001	     23.86471982
      0.24048634	     -0.05246517	     -0.00033420	     -0.19455368	     -0.05938765	      0.88288711	     -0.00017619	     -0.21334966	      0.00000000	      0.00000001	     24.12683827
      0.24183996	     -0.05228391	     -0.00033424	     -0.19437205	     -0.05937089	      0.88288875	     -0.00017669	     -0.21328761	      0.00000000	      0.00000001	     24.35505067
      0.24319358	     -0.05211290	     -0.00033681	     -0.19420057	     -0.05935418	      0.88289034	     -0.00017720	     -0.21322608	      0.00000000	      0.00000001	     24.54108483
      0.24438021	     -0.05195745	     -0.00033660	     -0.19404474	     -0.05933958	      0.88289168	     -0.00017765	     -0.21317260	      0.00000000	      0.00000001	     24.82203934
      0.24556685	     -0.05180930	     -0.00033827	     -0.19389613	     -0.05932502	      0.88289298	     -0.00017810	     -0.21311946	      0.00000000	      0.00000001	     25.01579250
      0.24675348	     -0.05166009	     -0.00033909	     -0.19374646	     -0.05931052	      0.88289424	     -0.00017855	     -0.21306670	      0.00000000	      0.00000001	     25.26795506
      0.24833068	     -0.05147031	     -0.00034176	     -0.19355599	     -0.05929132	      0.88289586	     -0.00017915	     -0.21299714	      0.00000000	      0.00000001	     25.53808954
      0.24951896	     -0.05132612	     -0.00034216	     -0.19341128	     -0.05927692	      0.88289705	     -0.00017961	     -0.21294521	      0.00000000	      0.00000001	     25.81727392
      0.25070724	     -0.05119059	     -0.00034431	     -0.19327518	     -0.05926259	      0.88289820	     -0.00018006	     -0.21289368	      0.00000000	      0.00000001	     26.00282323
      0.25189552	     -0.05105633	     -0.00034533	     -0.19314034	     -0.05924831	      0.88289932	     -0.00018052	     -0.21284262	      0.00000000	      0.00000001	     26.24173500
      0.25347145	     -0.05089151	     -0.00034819	     -0.19297469	     -0.05922949	      0.88290078	     -0.00018112	     -0.21277569	      0.00000000	      0.00000001	     26.46424423
      0.25462238	     -0.05077581	     -0.00034857	     -0.19285839	     -0.05921581	      0.88290181	     -0.00018156	     -0.21272755	      0.00000000	      0.00000001	     26.68325699
      0.25577332	     -0.05067473	     -0.00035057	     -0.19275667	     -0.05920221	      0.88290283	     -0.00018200	     -0.21268015	      0.00000000	      0.00000001	     26.78592828
      0.25721631	     -0.05055804	     -0.00035006	     -0.19263919	     -0.05918525	      0.88290408	     -0.00018255	     -0.21262202	      0.00000000	      0.00000001	     26.99991449
      0.25847589	     -0.05046959	     -0.00035134	     -0.19255001	     -0.05917054	      0.88290515	     -0.00018304	     -0.21257260	      0.00000000	      0.00000001	     27.03143515
      0.25973547	     -0.05038984	     -0.00035146	     -0.19246954	     -0.05915591	      0.88290619	     -0.00018352	     -0.21252471	      0.00000000	      0.00000001	     27.16954611
      0.26099505	     -0.05033070	     -0.00035392	     -0.19240960	     -0.05914138	      0.88290721	     -0.00018400	     -0.21247849	      0.00000000	      0.00000001	     27.16264070
      0.26225463	     -0.05027772	     -0.00035401	     -0.19235587	     -0.05912694	      0.88290820	     -0.00018448	     -0.21243407	      0.00000000	      0.00000001	     27.31351661
      0.26351421	     -0.05024420	     -0.00035652	     -0.19232154	     -0.05911259	      0.88290917	     -0.00018496	     -0.21239139	      0.00000000	      0.00000001	     27.25100264
      0.26477379	     -0.05021610	     -0.00035633	     -0.19229269	     -0.05909834	      0.88291010	     -0.00018544	     -0.21235056	      0.00000000	      0.00000000	     27.36065655
      0.26603337	     -0.05020880	     -0.00035884	     -0.19228457	     -0.05908417	      0.88291100	     -0.00018591	     -0.21231154	      0.00000000	      0.00000000	     27.20662406
      0.26729295	     -0.05020643	     -0.00035832	     -0.19228145	     -0.05907011	      0.88291185	     -0.00018639	     -0.21227443	      0.00000000	      0.00000000	     27.26296690
      0.26855254	     -0.05022584	     -0.00036087	     -0.19230005	     -0.05905613	      0.88291267	     -0.00018686	     -0.21223920	      0.00000000	      0.00000000	     27.00837399
      0.26981212	     -0.05024883	     -0.00036001	     -0.19232230	     -0.05904225	      0.88291343	     -0.00018733	     -0.21220596	      0.00000000	      0.00000000	     27.01162282
      0.27107170	     -0.05029412	     -0.00036258	     -0.19236679	     -0.05902846	      0.88291414	     -0.00018780	     -0.21217464	      0.00000000	      0.00000000	     26.65898973
      0.27219789	     -0.05033619	     -0.00036161	     -0.19240822	     -0.05901620	      0.88291472	     -0.00018821	     -0.21214834	      0.00000000	      0.00000000	     26.58272706
      0.27332408	     -0.05039244	     -0.00036262	     -0.19246379	     -0.05900402	      0.88291525	     -0.00018863	     -0.21212359	      0.00000000	      0.00000000	     26.29697292
      0.27470315	     -0.05046674	     -0.00036216	     -0.19253732	     -0.05898920	      0.88291582	     -0.00018913	     -0.21209536	      0.00000000	      0.00000000	     26.07077873
      0.27608223	     -0.05055473	     -0.00036334	     -0.19262451	     -0.05897448	      0.88291630	     -0.00018963	     -0.21206929	      0.00000000	      0.00000000	     25.64875575
      0.27724381	     -0.05062810	     -0.00036199	     -0.19269726	     -0.05896216	      0.88291663	     -0.00019005	     -0.21204893	      0.00000000	      0.00000000	     25.48374445
      0.27840539	     -0.05071142	     -0.00036268	     -0.19277995	     -0.05894992	      0.88291690	     -0.00019046	     -0.21202991	      0.00000000	      0.00000000	     25.11734891
      0.27956697	     -0.05079527	     -0.00036222	     -0.19286320	     -0.05893774	      0.88291709	     -0.00019088	     -0.21201217	      0.00000000	      0.00000000	     24.85783614
      0.28113733	     -0.05091739	     -0.00036289	     -0.19298448	     -0.05892139	      0.88291723	     -0.00019143	     -0.21199005	      0.00000000	      0.00000000	     24.36234328
      0.28232317	     -0.05100813	     -0.00036167	     -0.19307466	     -0.05890913	      0.88291725	     -0.00019184	     -0.21197468	      0.00000000	     -0.00000000	     24.13982937
      0.28350902	     -0.05110614	     -0.00036217	     -0.19317207	     -0.05889693	      0.88291719	     -0.00019224	     -0.21196034	      0.00000000	     -0.00000000	     23.73864086
      0.28469486	     -0.05120289	     -0.00036144	     -0.19326827	     -0.05888480	      0.88291706	     -0.00019265	     -0.21194699	      0.00000000	     -0.00000000	     23.45329041
      0.28625644	     -0.05133633	     -0.00036155	     -0.19340097	     -0.05886893	      0.88291677	     -0.00019317	     -0.21193080	      0.00000000	     -0.00000000	     22.93610170
      0.28742875	     -0.05143354	     -0.00036018	     -0.19349768	     -0.05885708	      0.88291646	     -0.00019355	     -0.21191965	      0.00000000	     -0.00000000	     22.71013012
      0.28860106	     -0.05153717	     -0.00036049	     -0.19360078	     -0.05884530	      0.88291609	     -0.00019393	     -0.21190929	      0.00000000	     -0.00000000	     22.31678110
      0.29003283	     -0.05166065	     -0.00035925	     -0.19372367	     -0.05883099	      0.88291554	     -0.00019439	     -0.21189766	      0.00000000	     -0.00000000	     22.00616490
      0.29132135	     -0.05177749	     -0.00035988	     -0.19383995	     -0.05881819	      0.88291496	     -0.00019479	     -0.21188805	      0.00000000	     -0.00000000	     21.56158661
      0.29260988	     -0.05188843	     -0.00035823	     -0.19395040	     -0.05880545	      0.88291431	     -0.00019518	     -0.21187921	      0.00000000	     -0.00000000	     21.34170363
      0.29389840	     -0.05200646	     -0.00035902	     -0.19406790	     -0.05879278	      0.88291360	     -0.00019557	     -0.21187101	      0.00000000	     -0.00000000	     20.89552186
      0.29518692	     -0.05211711	     -0.00035716	     -0.19417811	     -0.05878017	      0.88291282	     -0.00019594	     -0.21186346	      0.00000000	     -0.00000000	     20.70618526
      0.29647544	     -0.05223550	     -0.00035813	     -0.19429600	     -0.05876763	      0.88291198	     -0.00019631	     -0.21185643	      0.00000000	     -0.00000000	     20.26060385
      0.29776396	     -0.05234510	     -0.00035610	     -0.19440519	     -0.05875515	      0.88291109	     -0.00019667	     -0.21184994	      0.00000000	     -0.00000000	     20.10048010
      0.29905249	     -0.05246303	     -0.00035724	     -0.19452265	     -0.05874272	      0.88291015	     -0.00019702	     -0.21184384	      0.00000000	     -0.00000001	     19.65795129
      0.30034101	     -0.05257091	     -0.00035506	     -0.19463016	     -0.05873035	      0.88290917	     -0.00019735	     -0.21183818	      0.00000000	     -0.00000001	     19.52505936
      0.30162953	     -0.05268757	     -0.00035627	     -0.19474639	     -0.05871804	      0.88290816	     -0.00019768	     -0.21183280	      0.00000000	     -0.00000001	     19.08904498
      0.30291805	     -0.05279308	     -0.00035380	     -0.19485157	     -0.05870578	      0.88290711	     -0.00019800	     -0.21182776	      0.00000000	     -0.00000001	     18.97631416
      0.30420657	     -0.05290747	     -0.00035501	     -0.19496556	     -0.05869357	      0.88290604	     -0.00019830	     -0.21182292	      0.00000000	     -0.00000001	     18.54525140
      0.30536461	     -0.05299997	     -0.00035303	     -0.19505778	     -0.05868264	      0.88290506	     -0.00019857	     -0.21181878	      0.00000000	     -0.00000001	     18.42831102
      0.30652265	     -0.05309666	     -0.00035328	     -0.19515416	     -0.05867175	      0.88290407	     -0.00019883	     -0.21181474	      0.00000000	     -0.00000001	     18.13516218
      0.30794009	     -0.05320874	     -0.00035210	     -0.19526590	     -0.05865847	      0.88290284	     -0.00019913	     -0.21180996	      0.00000000	     -0.00000001	     17.92620144
      0.30935753	     -0.05332311	     -0.00035277	     -0.19537992	     -0.05864524	      0.88290161	     -0.00019942	     -0.21180527	      0.00000000	     -0.00000001	     17.55867030
      0.31055521	     -0.05341095	     -0.00035108	     -0.19546751	     -0.05863410	      0.88290057	     -0.00019965	     -0.21180140	      0.00000000	     -0.00000001	     17.45646417
      0.31175288	     -0.05350182	     -0.00035138	     -0.19555811	     -0.05862300	      0.88289953	     -0.00019988	     -0.21179751	      0.00000000	     -0.00000001	     17.16972472
      0.31295056	     -0.05358663	     -0.00035045	     -0.19564270	     -0.05861193	      0.88289850	     -0.00020009	     -0.21179363	      0.00000000	     -0.00000001	     17.01117672
      0.31455411	     -0.05369973	     -0.00035063	     -0.19575546	     -0.05859717	      0.88289714	     -0.00020036	     -0.21178838	      0.00000000	     -0.00000001	     16.66292672
      0.31577347	     -0.05377736	     -0.00034905	     -0.19583290	     -0.05858598	      0.88289613	     -0.00020055	     -0.21178434	      0.00000000	     -0.00000001	     16.58515593
      0.31699283	     -0.05385680	     -0.00034927	     -0.19591210	     -0.05857482	      0.88289513	     -0.00020073	     -0.21178022	      0.00000000	     -0.00000001	     16.31073239
      0.31821219	     -0.05392950	     -0.00034828	     -0.19598461	     -0.05856369	      0.88289416	     -0.00020090	     -0.21177603	      0.00000000	     -0.00000001	     16.18478521
      0.31980788	     -0.05402369	     -0.00034849	     -0.19607850	     -0.05854918	      0.88289292	     -0.00020110	     -0.21177040	      0.00000000	     -0.00000001	     15.84790521
      0.32101151	     -0.05408574	     -0.00034686	     -0.19614039	     -0.05853827	      0.88289203	     -0.00020124	     -0.21176607	      0.00000000	     -0.00000000	     15.81918094
      0.32221513	     -0.05414928	     -0.00034700	     -0.19620373	     -0.05852738	      0.88289116	     -0.00020137	     -0.21176162	      0.00000000	     -0.00000000	     15.56475001
      0.32368025	     -0.05421747	     -0.00034555	     -0.19627171	     -0.05851417	      0.88289016	     -0.00020151	     -0.21175609	      0.00000000	     -0.00000000	     15.48416412
      0.32499679	     -0.05427941	     -0.00034608	     -0.19633344	     -0.05850234	      0.88288930	     -0.00020163	     -0.21175098	      0.00000000	     -0.00000000	     15.16064972
      0.32631332	     -0.05433092	     -0.00034430	     -0.19638478	     -0.05849054	      0.88288849	     -0.00020172	     -0.21174579	      0.00000000	     -0.00000000	     15.16895740
      0.32762986	     -0.05438529	     -0.00034501	     -0.19643893	     -0.05847877	      0.88288773	     -0.00020181	     -0.21174046	      0.00000000	     -0.00000000	     14.82146925
      0.32894640	     -0.05442841	     -0.00034307	     -0.19648189	     -0.05846704	      0.88288703	     -0.00020188	     -0.21173506	      0.00000000	     -0.00000000	     14.86825084
      0.33026293	     -0.05447535	     -0.00034396	     -0.19652861	     -0.05845534	      0.88288638	     -0.00020194	     -0.21172954	      0.00000000	     -0.00000000	     14.49606935
      0.33157947	     -0.05451030	     -0.00034184	     -0.19656341	     -0.05844367	      0.88288578	     -0.00020198	     -0.21172397	      0.00000000	     -0.00000000	     14.57933780
      0.33289600	     -0.05455073	     -0.00034296	     -0.19660361	     -0.05843204	      0.88288525	     -0.00020201	     -0.21171829	      0.00000000	     -0.00000000	     14.18127635
      0.33421254	     -0.05457909	     -0.00034070	     -0.19663182	     -0.05842044	      0.88288477	     -0.00020202	     -0.21171260	      0.00000000	     -0.00000000	     14.29995364
      0.33552908	     -0.05461522	     -0.00034209	     -0.19666771	     -0.05840887	      0.88288436	     -0.00020202	     -0.21170685	      0.00000000	     -0.00000000	     13.87674568
      0.33670738	     -0.05463786	     -0.00034025	     -0.19669022	     -0.05839855	      0.88288404	     -0.00020201	     -0.21170176	      0.00000000	     -0.00000000	     13.95413333
      0.33788568	     -0.05466604	     -0.00034063	     -0.19671820	     -0.05838826	      0.88288377	     -0.00020198	     -0.21169671	      0.00000000	     -0.00000000	     13.71768965
      0.33932356	     -0.05469741	     -0.00033965	     -0.19674936	     -0.05837573	      0.88288350	     -0.00020193	     -0.21169075	      0.00000000	     -0.00000000	     13.67200037
      0.34076143	     -0.05473669	     -0.00034076	     -0.19678839	     -0.05836324	      0.88288331	     -0.00020187	     -0.21168510	      0.00000000	     -0.00000000	     13.34676462
      0.34196895	     -0.05476498	     -0.00033935	     -0.19681653	     -0.05835279	      0.88288320	     -0.00020180	     -0.21168075	      0.00000000	     -0.00000000	     13.41611770
      0.34317646	     -0.05479966	     -0.00033982	     -0.19685101	     -0.05834236	      0.88288314	     -0.00020171	     -0.21167675	      0.00000000	     -0.00000000	     13.18695583
      0.34438397	     -0.05483210	     -0.00033890	     -0.19688328	     -0.05833197	      0.88288313	     -0.00020162	     -0.21167317	      0.00000000	      0.00000000	     13.14329117
      0.34602961	     -0.05488209	     -0.00033875	     -0.19693303	     -0.05831785	      0.88288318	     -0.00020146	     -0.21166897	      0.00000000	      0.00000000	     12.87660761
      0.34726000	     -0.05491592	     -0.00033665	     -0.19696673	     -0.05830732	      0.88288327	     -0.00020133	     -0.21166643	      0.00000000	      0.00000000	     12.93424407
      0.34849040	     -0.05495452	     -0.00033612	     -0.19700517	     -0.05829682	      0.88288340	     -0.00020119	     -0.21166435	      0.00000000	      0.00000000	     12.71862265
      0.34972079	     -0.05498883	     -0.00033407	     -0.19703936	     -0.05828636	      0.88288356	     -0.00020102	     -0.21166275	      0.00000000	      0.00000000	     12.68692899
      0.35135712	     -0.05503611	     -0.00033242	     -0.19708646	     -0.05827248	      0.88288383	     -0.00020079	     -0.21166123	      0.00000000	      0.00000000	     12.42358252
      0.35257105	     -0.05506442	     -0.00032908	     -0.19711469	     -0.05826221	      0.88288406	     -0.00020060	     -0.21166054	      0.00000000	      0.00000000	     12.48499424
      0.35378497	     -0.05509571	     -0.00032743	     -0.19714588	     -0.05825198	      0.88288431	     -0.00020039	     -0.21166012	      0.00000000	      0.00000000	     12.28811081
      0.35527991	     -0.05512672	     -0.00032362	     -0.19717681	     -0.05823940	      0.88288465	     -0.00020012	     -0.21165998	      0.00000000	      0.00000000	     12.27911250
      0.35661526	     -0.05515580	     -0.00032200	     -0.19720579	     -0.05822820	      0.88288498	     -0.00019986	     -0.21166008	      0.00000000	      0.00000000	     12.02405348
      0.35795060	     -0.05517566	     -0.00031789	     -0.19722560	     -0.05821703	      0.88288532	     -0.00019959	     -0.21166038	      0.00000000	      0.00000000	     12.07498741
      0.35928594	     -0.05519946	     -0.00031651	     -0.19724930	     -0.05820589	      0.88288568	     -0.00019930	     -0.21166077	      0.00000000	      0.00000000	     11.81766764
      0.36062128	     -0.05521274	     -0.00031262	     -0.19726254	     -0.05819477	      0.88288604	     -0.00019899	     -0.21166130	      0.00000000	      0.00000000	     11.88531796
      0.36195662	     -0.05523167	     -0.00031207	     -0.19728136	     -0.05818369	      0.88288642	     -0.00019867	     -0.21166188	      0.00000000	      0.00000000	     11.63842295
      0.36329196	     -0.05523922	     -0.00030844	     -0.19728887	     -0.05817263	      0.88288679	     -0.00019834	     -0.21166254	      0.00000000	      0.00000000	     11.72689603
      0.36462731	     -0.05525239	     -0.00030861	     -0.19730192	     -0.05816159	      0.88288717	     -0.00019799	     -0.21166313	      0.00000000	      0.00000000	     11.50523915
      0.36596265	     -0.05525258	     -0.00030505	     -0.19730208	     -0.05815059	      0.88288755	     -0.00019763	     -0.21166370	      0.00000000	      0.00000000	     11.61165224
      0.36716208	     -0.05525808	     -0.00030516	     -0.19730747	     -0.05814073	      0.88288789	     -0.00019730	     -0.21166405	      0.00000000	      0.00000000	     11.44604737
      0.36836152	     -0.05525509	     -0.00030300	     -0.19730444	     -0.05813088	      0.88288823	     -0.00019695	     -0.21166429	      0.00000000	      0.00000000	     11.46930580
      0.36981133	     -0.05525243	     -0.00030238	     -0.19730167	     -0.05811902	      0.88288863	     -0.00019652	     -0.21166434	      0.00000000	      0.00000000	     11.39909184
      0.37126114	     -0.05524141	     -0.00029985	     -0.19729060	     -0.05810718	      0.88288903	     -0.00019608	     -0.21166416	      0.00000000	      0.00000000	     11.47067827
      0.37248245	     -0.05523581	     -0.00030050	     -0.19728488	     -0.05809724	      0.88288936	     -0.00019569	     -0.21166375	      0.00000000	      0.00000000	     11.38649041
      0.37370377	     -0.05522228	     -0.00029895	     -0.19727128	     -0.05808731	      0.88288969	     -0.00019530	     -0.21166316	      0.00000000	      0.00000000	     11.42895935
      0.37492509	     -0.05520956	     -0.00029883	     -0.19725847	     -0.05807741	      0.88289002	     -0.00019489	     -0.21166232	      0.00000000	      0.00000000	     11.41517855
      0.37658385	     -0.05518498	     -0.00029718	     -0.19723379	     -0.05806401	      0.88289046	     -0.00019433	     -0.21166082	      0.00000000	      0.00000000	     11.48085761
      0.37782204	     -0.05516870	     -0.00029802	     -0.19721738	     -0.05805403	      0.88289078	     -0.00019390	     -0.21165939	      0.00000000	      0.00000000	     11.45105830
      0.37906023	     -0.05514590	     -0.00029695	     -0.19719449	     -0.05804408	      0.88289110	     -0.00019346	     -0.21165774	      0.00000000	      0.00000000	     11.50607928
      0.38029843	     -0.05512494	     -0.00029757	     -0.19717341	     -0.05803416	      0.88289142	     -0.00019301	     -0.21165586	      0.00000000	      0.00000000	     11.52111178
      0.38194898	     -0.05509114	     -0.00029723	     -0.19713946	     -0.05802097	      0.88289185	     -0.00019240	     -0.21165307	      0.00000000	      0.00000000	     11.61578369
      0.38316117	     -0.05506804	     -0.00029946	     -0.19711619	     -0.05801132	      0.88289217	     -0.00019194	     -0.21165079	      0.00000000	      0.00000000	     11.62216867
      0.38437337	     -0.05503645	     -0.00029980	     -0.19708447	     -0.05800169	      0.88289248	     -0.00019148	     -0.21164830	      0.00000000	      0.00000000	     11.70126183
      0.38588153	     -0.05499506	     -0.00030240	     -0.19704286	     -0.05798975	      0.88289288	     -0.00019089	     -0.21164479	      0.00000000	      0.00000000	     11.76362428
      0.38721405	     -0.05494770	     -0.00030264	     -0.19699536	     -0.05797925	      0.88289324	     -0.00019036	     -0.21164125	      0.00000000	      0.00000000	     11.87702257
      0.38854657	     -0.05490089	     -0.00030578	     -0.19694832	     -0.05796878	      0.88289361	     -0.00018983	     -0.21163721	      0.00000000	      0.00000000	     11.92400790
      0.38987908	     -0.05484267	     -0.00030590	     -0.19688994	     -0.05795835	      0.88289400	     -0.00018929	     -0.21163269	      0.00000000	      0.00000000	     12.04795343
      0.39121160	     -0.05478622	     -0.00030945	     -0.19683323	     -0.05794796	      0.88289440	     -0.00018874	     -0.21162761	      0.00000000	      0.00000000	     12.10652476
      0.39254411	     -0.05471826	     -0.00030926	     -0.19676509	     -0.05793762	      0.88289481	     -0.00018819	     -0.21162203	      0.00000000	      0.00000000	     12.24069776
      0.39387663	     -0.05465406	     -0.00031311	     -0.19670060	     -0.05792732	      0.88289525	     -0.00018764	     -0.21161588	      0.00000000	      0.00000000	     12.30785053
      0.39507177	     -0.05458624	     -0.00031273	     -0.19663261	     -0.05791813	      0.88289567	     -0.00018713	     -0.21160996	      0.00000000	      0.00000000	     12.42366706
      0.39626691	     -0.05451964	     -0.00031497	     -0.19656576	     -0.05790897	      0.88289611	     -0.00018663	     -0.21160360	      0.00000000	      0.00000000	     12.51331835
      0.39746205	     -0.05444695	     -0.00031552	     -0.19649284	     -0.05789986	      0.88289658	     -0.00018612	     -0.21159681	      0.00000000	      0.00000000	     12.62799388
      0.39911065	     -0.05434615	     -0.00031805	     -0.19639167	     -0.05788737	      0.88289727	     -0.00018542	     -0.21158674	      0.00000000	      0.00000000	     12.78340954
      0.40033190	     -0.05426636	     -0.00031776	     -0.19631165	     -0.05787817	      0.88289782	     -0.00018489	     -0.21157882	      0.00000000	      0.00000000	     12.91202634
      0.40155316	     -0.05418923	     -0.00031987	     -0.19623421	     -0.05786903	      0.88289840	     -0.00018437	     -0.21157053	      0.00000000	      0.00000000	     13.03443748
      0.40277441	     -0.05410843	     -0.00032040	     -0.19615313	     -0.05785994	      0.88289902	     -0.00018385	     -0.21156192	      0.00000000	      0.00000000	     13.17228635
      0.40438003	     -0.05400387	     -0.00032312	     -0.19604812	     -0.05784807	      0.88289989	     -0.00018316	     -0.21155011	      0.00000000	      0.00000000	     13.36205774
      0.40556085	     -0.05392220	     -0.00032267	     -0.19596618	     -0.05783940	      0.88290058	     -0.00018265	     -0.21154112	      0.00000000	      0.00000000	     13.50628207
      0.40674167	     -0.05384306	     -0.00032458	     -0.19588669	     -0.05783079	      0.88290130	     -0.00018215	     -0.21153184	      0.00000000	      0.00000000	     13.65482064
      0.40821810	     -0.05374158	     -0.00032496	     -0.19578480	     -0.05782010	      0.88290225	     -0.00018152	     -0.21151989	      0.00000000	      0.00000000	     13.84956125
      0.40951841	     -0.05365422	     -0.00032705	     -0.19569703	     -0.05781076	      0.88290314	     -0.00018097	     -0.21150907	      0.00000000	      0.00000000	     14.02386538
      0.41081873	     -0.05356326	     -0.00032572	     -0.19560573	     -0.05780150	      0.88290408	     -0.00018042	     -0.21149802	      0.00000000	      0.00000001	     14.20224491
      0.41211904	     -0.05347500	     -0.00032798	     -0.19551702	     -0.05779231	      0.88290505	     -0.00017988	     -0.21148671	      0.00000000	      0.00000001	     14.39431013
      0.41341935	     -0.05338201	     -0.00032689	     -0.19542366	     -0.05778320	      0.88290608	     -0.00017934	     -0.21147515	      0.00000000	      0.00000001	     14.59403850
      0.41471966	     -0.05329256	     -0.00032964	     -0.19533373	     -0.05777416	      0.88290715	     -0.00017881	     -0.21146327	      0.00000000	      0.00000001	     14.79192810
      0.41601998	     -0.05319924	     -0.00032810	     -0.19524003	     -0.05776520	      0.88290825	     -0.00017829	     -0.21145112	      0.00000000	      0.00000001	     15.00849795
      0.41716617	     -0.05312122	     -0.00033054	     -0.19516157	     -0.05775738	      0.88290926	     -0.00017783	     -0.21144016	      0.00000000	      0.00000001	     15.16827398
      0.41831236	     -0.05304231	     -0.00033044	     -0.19508226	     -0.05774961	      0.88291030	     -0.00017738	     -0.21142903	      0.00000000	      0.00000001	     15.35279296
      0.41972223	     -0.05294811	     -0.00033223	     -0.19498753	     -0.05774016	      0.88291162	     -0.00017684	     -0.21141510	      0.00000000	      0.00000001	     15.57235077
      0.42113210	     -0.05285159	     -0.00033133	     -0.19489052	     -0.05773080	      0.88291297	     -0.00017630	     -0.21140093	      0.00000000	      0.00000001	     15.82882444
      0.42228015	     -0.05277464	     -0.00033330	     -0.19481310	     -0.05772325	      0.88291410	     -0.00017588	     -0.21138914	      0.00000000	      0.00000001	     15.98980677
      0.42342819	     -0.05269603	     -0.00033294	     -0.19473407	     -0.05771577	      0.88291525	     -0.00017546	     -0.21137714	      0.00000000	      0.00000001	     16.19146361
      0.42485374	     -0.05259919	     -0.00033427	     -0.19463665	     -0.05770658	      0.88291670	     -0.00017495	     -0.21136192	      0.00000000	      0.00000001	     16.41911215
      0.42627929	     -0.05249906	     -0.00033291	     -0.19453600	     -0.05769750	      0.88291818	     -0.00017446	     -0.21134630	      0.00000000	      0.00000001	     16.71063094
      0.42737505	     -0.05242222	     -0.00033462	     -0.19445869	     -0.05769059	      0.88291933	     -0.00017409	     -0.21133398	      0.00000000	      0.00000001	     16.85165529
      0.42847081	     -0.05234289	     -0.00033405	     -0.19437893	     -0.05768375	      0.88292049	     -0.00017373	     -0.21132136	      0.00000000	      0.00000001	     17.05316389
      0.42996225	     -0.05223406	     -0.00033471	     -0.19426947	     -0.05767455	      0.88292208	     -0.00017325	     -0.21130367	      0.00000000	      0.00000001	     17.29818824
      0.43145370	     -0.05212355	     -0.00033297	     -0.19415837	     -0.05766547	      0.88292369	     -0.00017279	     -0.21128539	      0.00000000	      0.00000001	     17.61596481
      0.43249767	     -0.05204737	     -0.00033443	     -0.19408170	     -0.05765919	      0.88292481	     -0.00017248	     -0.21127226	      0.00000000	      0.00000001	     17.71951787
      0.43354164	     -0.05197067	     -0.00033381	     -0.19400456	     -0.05765297	      0.88292594	     -0.00017218	     -0.21125887	      0.00000000	      0.00000001	     17.90159612
      0.43512942	     -0.05185558	     -0.00033390	     -0.19388875	     -0.05764363	      0.88292766	     -0.00017174	     -0.21123804	     -0.00000000	      0.00000001	     18.14799273
      0.43644418	     -0.05176121	     -0.00033287	     -0.19379381	     -0.05763602	      0.88292908	     -0.00017139	     -0.21122043	     -0.00000000	      0.00000001	     18.39183670
      0.43775895	     -0.05166850	     -0.00033400	     -0.19370045	     -0.05762850	      0.88293049	     -0.00017105	     -0.21120250	     -0.00000000	      0.00000001	     18.56152406
      0.43907371	     -0.05157560	     -0.00033258	     -0.19360695	     -0.05762110	      0.88293190	     -0.00017073	     -0.21118430	     -0.00000000	      0.00000001	     18.83807978
      0.44024390	     -0.05149466	     -0.00033414	     -0.19352540	     -0.05761459	      0.88293314	     -0.00017046	     -0.21116786	     -0.00000000	      0.00000001	     18.95570510
      0.44141409	     -0.05141405	     -0.00033345	     -0.19344422	     -0.05760817	      0.88293437	     -0.00017021	     -0.21115124	     -0.00000000	      0.00000001	     19.16977607
      0.44258429	     -0.05133516	     -0.00033419	     -0.19336472	     -0.05760184	      0.88293560	     -0.00016996	     -0.21113445	     -0.00000000	      0.00000001	     19.31482491
      0.44409098	     -0.05123584	     -0.00033345	     -0.19326465	     -0.05759382	      0.88293716	     -0.00016967	     -0.21111264	     -0.00000000	      0.00000001	     19.56979540
      0.44527443	     -0.05116198	     -0.00033480	     -0.19319013	     -0.05758762	      0.88293837	     -0.00016945	     -0.21109542	     -0.00000000	      0.00000001	     19.66420955
      0.44645789	     -0.05109106	     -0.00033418	     -0.19311859	     -0.05758151	      0.88293956	     -0.00016925	     -0.21107821	     -0.00000000	      0.00000001	     19.84773314
      0.44764134	     -0.05102309	     -0.00033494	     -0.19304996	     -0.05757550	      0.88294074	     -0.00016906	     -0.21106105	     -0.00000000	      0.00000001	     19.96973870
      0.44913969	     -0.05093977	     -0.00033408	     -0.19296584	     -0.05756802	      0.88294220	     -0.00016884	     -0.21103943	     -0.00000000	      0.00000001	     20.20313254
      0.45029840	     -0.05087851	     -0.00033520	     -0.19290391	     -0.05756234	      0.88294331	     -0.00016869	     -0.21102281	     -0.00000000	      0.00000001	     20.27714050
      0.45145710	     -0.05081940	     -0.00033418	     -0.19284417	     -0.05755675	      0.88294440	     -0.00016855	     -0.21100629	     -0.00000000	      0.00000001	     20.43033493
      0.45284911	     -0.05075238	     -0.00033440	     -0.19277636	     -0.05755016	      0.88294568	     -0.00016839	     -0.21098662	     -0.00000000	      0.00000001	     20.53600357
      0.45424112	     -0.05068933	     -0.00033188	     -0.19271258	     -0.05754370	      0.88294693	     -0.00016826	     -0.21096720	     -0.00000000	      0.00000001	     20.74966059
      0.45529487	     -0.05064524	     -0.00033264	     -0.19266786	     -0.05753890	      0.88294785	     -0.00016818	     -0.21095268	     -0.00000000	      0.00000001	     20.76486877
      0.45634863	     -0.05060311	     -0.00033131	     -0.19262515	     -0.05753418	      0.88294875	     -0.00016810	     -0.21093835	     -0.00000000	      0.00000001	     20.86979728
      0.45785281	     -0.05054651	     -0.00033031	     -0.19256769	     -0.05752758	      0.88294999	     -0.00016802	     -0.21091821	     -0.00000000	      0.00000001	     20.97631655
      0.45915067	     -0.05050087	     -0.00032793	     -0.19252135	     -0.05752202	      0.88295102	     -0.00016796	     -0.21090115	     -0.00000000	      0.00000001	     21.10083357
      0.46044852	     -0.05045934	     -0.00032747	     -0.19247906	     -0.05751657	      0.88295201	     -0.00016792	     -0.21088440	     -0.00000000	      0.00000001	     21.15783212
      0.46174638	     -0.05042143	     -0.00032439	     -0.19244046	     -0.05751124	      0.88295296	     -0.00016790	     -0.21086800	     -0.00000000	      0.00000000	     21.28858735
      0.46289315	     -0.05039171	     -0.00032426	     -0.19241005	     -0.05750664	      0.88295376	     -0.00016790	     -0.21085381	     -0.00000000	      0.00000000	     21.30978351
      0.46403992	     -0.05036412	     -0.00032180	     -0.19238184	     -0.05750212	      0.88295453	     -0.00016791	     -0.21083993	     -0.00000000	      0.00000000	     21.38933266
      0.46518669	     -0.05033890	     -0.00032040	     -0.19235597	     -0.05749770	      0.88295526	     -0.00016794	     -0.21082633	     -0.00000000	      0.00000000	     21.43409984
      0.46672167	     -0.05030926	     -0.00031677	     -0.19232550	     -0.05749194	      0.88295618	     -0.00016800	     -0.21080860	     -0.00000000	      0.00000000	     21.51834213
      0.46789370	     -0.05029021	     -0.00031552	     -0.19230578	     -0.05748765	      0.88295684	     -0.00016806	     -0.21079543	     -0.00000000	      0.00000000	     21.53665378
      0.46906573	     -0.05027444	     -0.00031235	     -0.19228938	     -0.05748346	      0.88295746	     -0.00016813	     -0.21078259	     -0.00000000	      0.00000000	     21.58265063
      0.47023775	     -0.05026240	     -0.00031044	     -0.19227668	     -0.05747936	      0.88295803	     -0.00016823	     -0.21077012	     -0.00000000	      0.00000000	     21.60668094
      0.47174910	     -0.05025210	     -0.00030648	     -0.19226558	     -0.05747423	      0.88295871	     -0.00016837	     -0.21075462	     -0.00000000	      0.00000000	     21.65928789
      0.47289966	     -0.05024848	     -0.00030537	     -0.19226130	     -0.05747042	      0.88295917	     -0.00016850	     -0.21074327	     -0.00000000	      0.00000000	     21.66693900
      0.47405022	     -0.05024769	     -0.00030248	     -0.19225990	     -0.05746672	      0.88295960	     -0.00016864	     -0.21073232	     -0.00000000	      0.00000000	     21.69058239
      0.47544656	     -0.05025043	     -0.00030059	     -0.19226185	     -0.05746234	      0.88296005	     -0.00016883	     -0.21071957	     -0.00000000	      0.00000000	     21.71221091
      0.47684289	     -0.05025633	     -0.00029623	     -0.19226704	     -0.05745810	      0.88296043	     -0.00016904	     -0.21070740	     -0.00000000	      0.00000000	     21.74843709
      0.47789104	     -0.05026298	     -0.00029563	     -0.19227309	     -0.05745501	      0.88296068	     -0.00016922	     -0.21069861	     -0.00000000	      0.00000000	     21.73977462
      0.47893919	     -0.05027102	     -0.00029309	     -0.19228058	     -0.05745199	      0.88296089	     -0.00016941	     -0.21069011	     -0.00000000	      0.00000000	     21.74618998
      0.48045273	     -0.05028550	     -0.00029050	     -0.19229427	     -0.05744776	      0.88296112	     -0.00016971	     -0.21067833	     -0.00000000	      0.00000000	     21.75717969
      0.48175632	     -0.05030044	     -0.00028702	     -0.19230854	     -0.05744424	      0.88296126	     -0.00016998	     -0.21066862	     -0.00000000	      0.00000000	     21.75763642
      0.48305992	     -0.05031779	     -0.00028543	     -0.19232520	     -0.05744083	      0.88296134	     -0.00017028	     -0.21065930	     -0.00000000	      0.00000000	     21.76791696
      0.48436351	     -0.05033693	     -0.00028120	     -0.19234372	     -0.05743754	      0.88296136	     -0.00017060	     -0.21065036	     -0.00000000	     -0.00000000	     21.75654056
      0.48550569	     -0.05035554	     -0.00028008	     -0.19236173	     -0.05743475	      0.88296133	     -0.00017089	     -0.21064281	     -0.00000000	     -0.00000000	     21.75720851
      0.48664787	     -0.05037544	     -0.00027687	     -0.19238108	     -0.05743204	      0.88296126	     -0.00017120	     -0.21063552	     -0.00000000	     -0.00000000	     21.73900339
      0.48779005	     -0.05039679	     -0.00027483	     -0.19240186	     -0.05742941	      0.88296114	     -0.00017152	     -0.21062848	     -0.00000000	     -0.00000000	     21.73658444
      0.48936116	     -0.05042818	     -0.00027066	     -0.19243252	     -0.05742593	      0.88296092	     -0.00017200	     -0.21061919	     -0.00000000	     -0.00000000	     21.71637398
      0.49053600	     -0.05045339	     -0.00026918	     -0.19245714	     -0.05742343	      0.88296070	     -0.00017237	     -0.21061252	     -0.00000000	     -0.00000000	     21.72004965
      0.49171084	     -0.05047976	     -0.00026591	     -0.19248298	     -0.05742102	      0.88296043	     -0.00017276	     -0.21060608	     -0.00000000	     -0.00000000	     21.69018397
      0.49288567	     -0.05050739	     -0.00026368	     -0.19251006	     -0.05741868	      0.88296013	     -0.00017317	     -0.21059987	     -0.00000000	     -0.00000000	     21.68520659
      0.49442348	     -0.05054510	     -0.00025914	     -0.19254710	     -0.05741576	      0.88295967	     -0.00017372	     -0.21059205	     -0.00000000	     -0.00000000	     21.64926008
      0.49557532	     -0.05057471	     -0.00025751	     -0.19257618	     -0.05741366	      0.88295928	     -0.00017416	     -0.21058641	     -0.00000000	     -0.00000000	     21.65546828
      0.49672715	     -0.05060521	     -0.00025413	     -0.19260619	     -0.05741163	      0.88295886	     -0.00017461	     -0.21058096	     -0.00000000	     -0.00000000	     21.61630507
      0.49814220	     -0.05064398	     -0.00025153	     -0.19264434	     -0.05740925	      0.88295829	     -0.00017518	     -0.21057449	     -0.00000000	     -0.00000000	     21.61828160
      0.49940981	     -0.05067981	     -0.00024745	     -0.19267967	     -0.05740721	      0.88295774	     -0.00017572	     -0.21056891	     -0.00000000	     -0.00000000	     21.55777224
      0.50067743	     -0.05071693	     -0.00024563	     -0.19271624	     -0.05740526	      0.88295714	     -0.00017628	     -0.21056353	     -0.00000000	     -0.00000000	     21.57149469
      0.50194504	     -0.05075479	     -0.00024134	     -0.19275362	     -0.05740340	      0.88295651	     -0.00017685	     -0.21055832	     -0.00000000	     -0.00000000	     21.49526297
      0.50321266	     -0.05079370	     -0.00023981	     -0.19279199	     -0.05740163	      0.88295585	     -0.00017744	     -0.21055329	     -0.00000000	     -0.00000000	     21.52011459
      0.50448027	     -0.05083345	     -0.00023554	     -0.19283129	     -0.05739993	      0.88295515	     -0.00017805	     -0.21054841	     -0.00000000	     -0.00000000	     21.42568297
      0.50574789	     -0.05087422	     -0.00023443	     -0.19287152	     -0.05739833	      0.88295442	     -0.00017869	     -0.21054367	     -0.00000000	     -0.00000000	     21.46201719
      0.50701550	     -0.05091569	     -0.00023002	     -0.19291257	     -0.05739680	      0.88295365	     -0.00017933	     -0.21053909	     -0.00000000	     -0.00000000	     21.34484485
      0.50828312	     -0.05095821	     -0.00022922	     -0.19295456	     -0.05739535	      0.88295286	     -0.00018000	     -0.21053464	     -0.00000000	     -0.00000000	     21.39443504
      0.50940644	     -0.05099644	     -0.00022550	     -0.19299243	     -0.05739413	      0.88295213	     -0.00018061	     -0.21053082	     -0.00000000	     -0.00000000	     21.27230693
      0.51052975	     -0.05103546	     -0.00022389	     -0.19303102	     -0.05739297	      0.88295138	     -0.00018123	     -0.21052710	     -0.00000000	     -0.00000000	     21.26257879
      0.51192457	     -0.05108476	     -0.00022046	     -0.19307986	     -0.05739162	      0.88295042	     -0.00018202	     -0.21052264	     -0.00000000	     -0.00000000	     21.17547471
      0.51331939	     -0.05113515	     -0.00021947	     -0.19312973	     -0.05739035	      0.88294943	     -0.00018284	     -0.21051833	     -0.00000000	     -0.00000000	     21.19494554
      0.51446920	     -0.05117738	     -0.00021643	     -0.19317160	     -0.05738937	      0.88294860	     -0.00018352	     -0.21051490	     -0.00000000	     -0.00000001	     21.06184249
      0.51561901	     -0.05122015	     -0.00021513	     -0.19321397	     -0.05738844	      0.88294774	     -0.00018422	     -0.21051157	     -0.00000000	     -0.00000001	     21.04775440
      0.51701990	     -0.05127321	     -0.00021170	     -0.19326660	     -0.05738740	      0.88294668	     -0.00018510	     -0.21050769	     -0.00000000	     -0.00000001	     20.93910376
      0.51842079	     -0.05132793	     -0.00021049	     -0.19332085	     -0.05738643	      0.88294559	     -0.00018599	     -0.21050401	     -0.00000001	     -0.00000001	     20.96801282
      0.51953403	     -0.05137206	     -0.00020717	     -0.19336468	     -0.05738571	      0.88294470	     -0.00018672	     -0.21050123	     -0.00000001	     -0.00000001	     20.81485720
      0.52064726	     -0.05141695	     -0.00020577	     -0.19340923	     -0.05738505	      0.88294381	     -0.00018745	     -0.21049857	     -0.00000001	     -0.00000001	     20.79260797
      0.52210212	     -0.05147644	     -0.00020270	     -0.19346831	     -0.05738425	      0.88294261	     -0.00018844	     -0.21049527	     -0.00000001	     -0.00000001	     20.67633840
      0.52355697	     -0.05153701	     -0.00020169	     -0.19352844	     -0.05738353	      0.88294139	     -0.00018944	     -0.21049216	     -0.00000001	     -0.00000001	     20.70899916
      0.52464084	     -0.05158257	     -0.00019861	     -0.19357374	     -0.05738305	      0.88294047	     -0.00019020	     -0.21048995	     -0.00000001	     -0.00000001	     20.53462320
      0.52572471	     -0.05162870	     -0.00019738	     -0.19361957	     -0.05738260	      0.88293953	     -0.00019098	     -0.21048785	     -0.00000001	     -0.00000001	     20.50341617
      0.52724384	     -0.05169422	     -0.00019463	     -0.19368471	     -0.05738204	      0.88293820	     -0.00019208	     -0.21048505	     -0.00000001	     -0.00000001	     20.37417627
      0.52876296	     -0.05176081	     -0.00019397	     -0.19375088	     -0.05738156	      0.88293685	     -0.00019321	     -0.21048244	     -0.00000001	     -0.00000001	     20.42011850
      0.52980082	     -0.05180670	     -0.00019111	     -0.19379656	     -0.05738127	      0.88293591	     -0.00019399	     -0.21048077	     -0.00000001	     -0.00000001	     20.21940480
      0.53083868	     -0.05185306	     -0.00018998	     -0.19384267	     -0.05738101	      0.88293496	     -0.00019478	     -0.21047917	     -0.00000001	     -0.00000001	     20.17737956
      0.53246826	     -0.05192649	     -0.00018740	     -0.19391575	     -0.05738067	      0.88293345	     -0.00019604	     -0.21047684	     -0.00000001	     -0.00000001	     20.03776647
      0.53380377	     -0.05198705	     -0.00018642	     -0.19397599	     -0.05738045	      0.88293220	     -0.00019709	     -0.21047507	     -0.00000001	     -0.00000001	     20.01710728
      0.53513927	     -0.05204794	     -0.00018388	     -0.19403663	     -0.05738027	      0.88293092	     -0.00019816	     -0.21047342	     -0.00000001	     -0.00000001	     19.84258549
      0.53647478	     -0.05210930	     -0.00018380	     -0.19409768	     -0.05738014	      0.88292963	     -0.00019925	     -0.21047189	     -0.00000001	     -0.00000001	     19.88415185
      0.53765523	     -0.05216364	     -0.00018138	     -0.19415182	     -0.05738006	      0.88292848	     -0.00020021	     -0.21047063	     -0.00000001	     -0.00000001	     19.68141273
      0.53883567	     -0.05221805	     -0.00018104	     -0.19420599	     -0.05738002	      0.88292731	     -0.00020120	     -0.21046946	     -0.00000001	     -0.00000001	     19.67373567
      0.54001612	     -0.05227203	     -0.00017958	     -0.19425976	     -0.05738000	      0.88292613	     -0.00020219	     -0.21046836	     -0.00000001	     -0.00000001	     19.55014816
      0.54157761	     -0.05234332	     -0.00017932	     -0.19433075	     -0.05738002	      0.88292455	     -0.00020352	     -0.21046702	     -0.00000001	     -0.00000001	     19.53023195
      0.54278760	     -0.05239866	     -0.00017760	     -0.19438591	     -0.05738007	      0.88292331	     -0.00020456	     -0.21046608	     -0.00000001	     -0.00000001	     19.34397428
      0.54399759	     -0.05245389	     -0.00017774	     -0.19444092	     -0.05738015	      0.88292205	     -0.00020561	     -0.21046521	     -0.00000001	     -0.00000001	     19.33874175
      0.54520758	     -0.05250882	     -0.00017671	     -0.19449567	     -0.05738026	      0.88292079	     -0.00020667	     -0.21046441	     -0.00000001	     -0.00000001	     19.20837349
      0.54674369	     -0.05257820	     -0.00017706	     -0.19456480	     -0.05738042	      0.88291916	     -0.00020803	     -0.21046346	     -0.00000001	     -0.00000001	     19.20959391
      0.54793603	     -0.05263179	     -0.00017569	     -0.19461825	     -0.05738058	      0.88291788	     -0.00020910	     -0.21046278	     -0.00000001	     -0.00000001	     19.01840675
      0.54912837	     -0.05268527	     -0.00017619	     -0.19467154	     -0.05738075	      0.88291659	     -0.00021017	     -0.21046213	     -0.00000001	     -0.00000001	     19.01517849
      0.55032071	     -0.05273853	     -0.00017569	     -0.19472465	     -0.05738095	      0.88291530	     -0.00021125	     -0.21046152	     -0.00000001	     -0.00000001	     18.89713463
      0.55192385	     -0.05280980	     -0.00017657	     -0.19479569	     -0.05738123	      0.88291353	     -0.00021272	     -0.21046076	     -0.00000001	     -0.00000001	     18.89601600
      0.55311262	     -0.05286224	     -0.00017570	     -0.19484801	     -0.05738147	      0.88291221	     -0.00021381	     -0.21046022	     -0.00000001	     -0.00000001	     18.71112178
      0.55430138	     -0.05291429	     -0.00017661	     -0.19489990	     -0.05738171	      0.88291088	     -0.00021491	     -0.21045970	     -0.00000001	     -0.00000001	     18.71153155
      0.55575316	     -0.05297717	     -0.00017635	     -0.19496264	     -0.05738203	      0.88290924	     -0.00021627	     -0.21045908	     -0.00000001	     -0.00000001	     18.55286124
      0.55704750	     -0.05303262	     -0.00017797	     -0.19501793	     -0.05738233	      0.88290776	     -0.00021748	     -0.21045853	     -0.00000001	     -0.00000001	     18.60154775
      0.55834183	     -0.05308730	     -0.00017760	     -0.19507250	     -0.05738263	      0.88290628	     -0.00021870	     -0.21045799	     -0.00000001	     -0.00000001	     18.41229808
      0.55963617	     -0.05314117	     -0.00017963	     -0.19512622	     -0.05738295	      0.88290478	     -0.00021992	     -0.21045744	     -0.00000001	     -0.00000001	     18.48085004
      0.56093050	     -0.05319399	     -0.00017948	     -0.19517894	     -0.05738328	      0.88290328	     -0.00022114	     -0.21045687	     -0.00000001	     -0.00000001	     18.28227301
      0.56222484	     -0.05324547	     -0.00018188	     -0.19523027	     -0.05738361	      0.88290177	     -0.00022237	     -0.21045628	     -0.00000001	     -0.00000001	     18.37635836
      0.56351918	     -0.05329522	     -0.00018188	     -0.19527996	     -0.05738395	      0.88290025	     -0.00022360	     -0.21045565	     -0.00000001	     -0.00000001	     18.16825326
      0.56481351	     -0.05334318	     -0.00018457	     -0.19532778	     -0.05738429	      0.88289873	     -0.00022483	     -0.21045497	     -0.00000001	     -0.00000001	     18.29170346
      0.56610785	     -0.05338905	     -0.00018470	     -0.19537359	     -0.05738463	      0.88289720	     -0.00022606	     -0.21045423	     -0.00000001	     -0.00000001	     18.07113536
      0.56740219	     -0.05343262	     -0.00018764	     -0.19541702	     -0.05738498	      0.88289567	     -0.00022728	     -0.21045344	     -0.00000001	     -0.00000001	     18.23113989
      0.56869652	     -0.05347395	     -0.00018794	     -0.19545830	     -0.05738532	      0.88289413	     -0.00022850	     -0.21045258	     -0.00000001	     -0.00000001	     17.99573008
      0.56999086	     -0.05351291	     -0.00019120	     -0.19549713	     -0.05738567	      0.88289260	     -0.00022972	     -0.21045167	     -0.00000001	     -0.00000001	     18.19436642
      0.57128520	     -0.05354928	     -0.00019167	     -0.19553346	     -0.05738601	      0.88289106	     -0.00023093	     -0.21045070	     -0.00000001	     -0.00000001	     17.94364028
      0.57257953	     -0.05358315	     -0.00019523	     -0.19556720	     -0.05738635	      0.88288952	     -0.00023213	     -0.21044968	     -0.00000001	     -0.00000001	     18.18209181
      0.57387387	     -0.05361424	     -0.00019586	     -0.19559826	     -0.05738669	      0.88288799	     -0.00023332	     -0.21044862	     -0.00000001	     -0.00000001	     17.91175925
      0.57516821	     -0.05364263	     -0.00019962	     -0.19562652	     -0.05738703	      0.88288646	     -0.00023450	     -0.21044751	     -0.00000001	     -0.00000001	     18.18690386
      0.57646254	     -0.05366834	     -0.00020036	     -0.19565219	     -0.05738735	      0.88288494	     -0.00023567	     -0.21044638	     -0.00000001	     -0.00000001	     17.89594446
      0.57775688	     -0.05369149	     -0.00020434	     -0.19567522	     -0.05738768	      0.88288342	     -0.00023683	     -0.21044522	     -0.00000001	     -0.00000001	     18.20412518
      0.57905122	     -0.05371182	     -0.00020517	     -0.19569551	     -0.05738800	      0.88288191	     -0.00023797	     -0.21044406	     -0.00000001	     -0.00000001	     17.89373045
      0.58034555	     -0.05372940	     -0.00020929	     -0.19571297	     -0.05738831	      0.88288041	     -0.00023910	     -0.21044290	     -0.00000001	     -0.00000001	     18.23067586
      0.58163989	     -0.05374424	     -0.00021013	     -0.19572778	     -0.05738862	      0.88287892	     -0.00024021	     -0.21044174	     -0.00000001	     -0.00000001	     17.89937188
      0.58293423	     -0.05375657	     -0.00021434	     -0.19573997	     -0.05738892	      0.88287745	     -0.00024130	     -0.21044060	     -0.00000001	     -0.00000001	     18.25863201
      0.58422856	     -0.05376637	     -0.00021519	     -0.19574975	     -0.05738922	      0.88287598	     -0.00024238	     -0.21043949	     -0.00000001	     -0.00000001	     17.90840693
      0.58552290	     -0.05377384	     -0.00021950	     -0.19575709	     -0.05738951	      0.88287454	     -0.00024343	     -0.21043841	     -0.00000001	     -0.00000001	     18.28705282
      0.58681724	     -0.05377892	     -0.00022033	     -0.19576213	     -0.05738979	      0.88287311	     -0.00024446	     -0.21043738	     -0.00000001	     -0.00000001	     17.92084640
      0.58797699	     -0.05378150	     -0.00022396	     -0.19576460	     -0.05739004	      0.88287184	     -0.00024537	     -0.21043650	     -0.00000001	     -0.00000001	     18.20333495
      0.58913675	     -0.05378213	     -0.00022561	     -0.19576518	     -0.05739028	      0.88287059	     -0.00024626	     -0.21043567	     -0.00000001	     -0.00000001	     18.07229392
      0.59056146	     -0.05378064	     -0.00022900	     -0.19576357	     -0.05739058	      0.88286908	     -0.00024732	     -0.21043470	     -0.00000001	     -0.00000001	     18.21620069
      0.59198618	     -0.05377700	     -0.00023067	     -0.19575987	     -0.05739086	      0.88286759	     -0.00024835	     -0.21043381	     -0.00000001	     -0.00000001	     17.99507787
      0.59317116	     -0.05377243	     -0.00023414	     -0.19575519	     -0.05739110	      0.88286638	     -0.00024919	     -0.21043314	     -0.00000001	     -0.00000001	     18.24339926
      0.59435615	     -0.05376651	     -0.00023579	     -0.19574920	     -0.05739133	      0.88286518	     -0.00025000	     -0.21043253	     -0.00000001	     -0.00000001	     18.11378689
      0.59578262	     -0.05375777	     -0.00023925	     -0.19574035	     -0.05739160	      0.88286377	     -0.00025094	     -0.21043190	     -0.00000001	     -0.00000001	     18.27645028
      0.59720908	     -0.05374723	     -0.00024070	     -0.19572974	     -0.05739187	      0.88286238	     -0.00025185	     -0.21043138	     -0.00000001	     -0.00000001	     18.03910021
      0.59834757	     -0.05373764	     -0.00024411	     -0.19572003	     -0.05739208	      0.88286130	     -0.00025256	     -0.21043104	     -0.00000001	     -0.00000001	     18.29426197
      0.59948606	     -0.05372702	     -0.00024575	     -0.19570934	     -0.05739229	      0.88286025	     -0.00025324	     -0.21043077	     -0.00000001	     -0.00000001	     18.20589759
      0.60096867	     -0.05371187	     -0.00024911	     -0.19569405	     -0.05739256	      0.88285890	     -0.00025409	     -0.21043052	     -0.00000001	     -0.00000001	     18.34715553
      0.60245127	     -0.05369532	     -0.00025060	     -0.19567742	     -0.05739282	      0.88285759	     -0.00025489	     -0.21043040	     -0.00000001	     -0.00000001	     18.14201072
      0.60355121	     -0.05368228	     -0.00025393	     -0.19566425	     -0.05739302	      0.88285665	     -0.00025547	     -0.21043038	     -0.00000001	     -0.00000001	     18.39751249
      0.60465116	     -0.05366861	     -0.00025559	     -0.19565050	     -0.05739322	      0.88285572	     -0.00025601	     -0.21043044	     -0.00000001	     -0.00000001	     18.34895247
      0.60620196	     -0.05364841	     -0.00025902	     -0.19563015	     -0.05739350	      0.88285445	     -0.00025675	     -0.21043066	     -0.00000001	     -0.00000001	     18.48800997
      0.60753267	     -0.05363094	     -0.00026086	     -0.19561257	     -0.05739374	      0.88285340	     -0.00025734	     -0.21043097	     -0.00000001	     -0.00000001	     18.39439762
      0.60886337	     -0.05361531	     -0.00026458	     -0.19559679	     -0.05739398	      0.88285238	     -0.00025789	     -0.21043146	     -0.00000001	     -0.00000001	     18.61624019
      0.61019407	     -0.05360321	     -0.00026631	     -0.19558458	     -0.05739423	      0.88285140	     -0.00025841	     -0.21043222	     -0.00000001	     -0.00000000	     18.44903134
      0.61152477	     -0.05359579	     -0.00027090	     -0.19557698	     -0.05739448	      0.88285044	     -0.00025889	     -0.21043338	     -0.00000001	     -0.00000000	     18.76515927
      0.61267935	     -0.05359366	     -0.00027231	     -0.19557474	     -0.05739470	      0.88284964	     -0.00025928	     -0.21043482	     -0.00000001	     -0.00000000	     18.57024383
      0.61383392	     -0.05359552	     -0.00027551	     -0.19557646	     -0.05739492	      0.88284886	     -0.00025964	     -0.21043674	     -0.00000001	     -0.00000000	     18.71251965
      0.61526083	     -0.05360285	     -0.00027777	     -0.19558366	     -0.05739520	      0.88284793	     -0.00026004	     -0.21043986	     -0.00000001	     -0.00000000	     18.65148665
      0.61668774	     -0.05361517	     -0.00028133	     -0.19559581	     -0.05739548	      0.88284703	     -0.00026039	     -0.21044388	     -0.00000001	     -0.00000000	     18.91161060
      0.61784282	     -0.05362841	     -0.00028163	     -0.19560898	     -0.05739572	      0.88284632	     -0.00026064	     -0.21044783	     -0.00000001	     -0.00000000	     18.72494206
      0.61899789	     -0.05364448	     -0.00028337	     -0.19562496	     -0.05739595	      0.88284562	     -0.00026086	     -0.21045243	     -0.00000001	     -0.00000000	     18.86060618
      0.62044832	     -0.05366844	     -0.00028380	     -0.19564885	     -0.05739625	      0.88284477	     -0.00026109	     -0.21045915	     -0.00000001	     -0.00000000	     18.78558317
      0.62189874	     -0.05369597	     -0.00028577	     -0.19567627	     -0.05739656	      0.88284393	     -0.00026127	     -0.21046692	     -0.00000001	     -0.00000000	     19.07959649
      0.62301337	     -0.05371921	     -0.00028476	     -0.19569951	     -0.05739679	      0.88284330	     -0.00026137	     -0.21047361	     -0.00000001	     -0.00000000	     18.84480878
      0.62412800	     -0.05374399	     -0.00028523	     -0.19572426	     -0.05739703	      0.88284267	     -0.00026144	     -0.21048092	     -0.00000001	     -0.00000000	     18.94548530
      0.62564186	     -0.05377960	     -0.00028436	     -0.19575986	     -0.05739735	      0.88284181	     -0.00026149	     -0.21049181	     -0.00000001	     -0.00000000	     18.85018826
      0.62715573	     -0.05381762	     -0.00028509	     -0.19579786	     -0.05739767	      0.88284096	     -0.00026148	     -0.21050378	     -0.00000001	     -0.00000000	     19.13176855
      0.62823316	     -0.05384666	     -0.00028328	     -0.19582694	     -0.05739790	      0.88284034	     -0.00026144	     -0.21051296	     -0.00000001	     -0.00000000	     18.83197655
      0.62931058	     -0.05387777	     -0.00028314	     -0.19585806	     -0.05739813	      0.88283972	     -0.00026137	     -0.21052268	     -0.00000001	     -0.00000000	     18.88066266
      0.63090953	     -0.05392801	     -0.00028206	     -0.19590835	     -0.05739846	      0.88283879	     -0.00026122	     -0.21053817	     -0.00000001	     -0.00000000	     18.74527285
      0.63225512	     -0.05397362	     -0.00028230	     -0.19595397	     -0.05739873	      0.88283798	     -0.00026104	     -0.21055218	     -0.00000001	     -0.00000000	     18.84278705
      0.63360070	     -0.05402126	     -0.00028080	     -0.19600169	     -0.05739900	      0.88283716	     -0.00026081	     -0.21056710	     -0.00000001	     -0.00000000	     18.58144223
      0.63494628	     -0.05407033	     -0.00028141	     -0.19605078	     -0.05739927	      0.88283631	     -0.00026054	     -0.21058286	     -0.00000001	     -0.00000000	     18.76351001
      0.63629186	     -0.05412144	     -0.00027907	     -0.19610201	     -0.05739952	      0.88283544	     -0.00026023	     -0.21059943	     -0.00000001	     -0.00000000	     18.35534650
      0.63742991	     -0.05416658	     -0.00027982	     -0.19614718	     -0.05739973	      0.88283468	     -0.00025993	     -0.21061408	     -0.00000001	     -0.00000000	     18.52288700
      0.63856797	     -0.05421304	     -0.00027864	     -0.19619374	     -0.05739993	      0.88283389	     -0.00025959	     -0.21062928	     -0.00000001	     -0.00000000	     18.32805756
      0.64004020	     -0.05427504	     -0.00027835	     -0.19625584	     -0.05740018	      0.88283285	     -0.00025912	     -0.21064976	     -0.00000001	     -0.00000000	     18.31797603
      0.64151243	     -0.05433962	     -0.00027631	     -0.19632058	     -0.05740042	      0.88283177	     -0.00025859	     -0.21067112	     -0.00000001	     -0.00000001	     17.98782273
      0.64266567	     -0.05439211	     -0.00027687	     -0.19637315	     -0.05740060	      0.88283089	     -0.00025813	     -0.21068846	     -0.00000001	     -0.00000001	     18.09628561
      0.64381891	     -0.05444645	     -0.00027573	     -0.19642762	     -0.05740076	      0.88282999	     -0.00025765	     -0.21070632	     -0.00000001	     -0.00000001	     17.89771926
      0.64531315	     -0.05451951	     -0.00027573	     -0.19650083	     -0.05740096	      0.88282879	     -0.00025698	     -0.21073023	     -0.00000001	     -0.00000001	     17.87081648
      0.64680739	     -0.05459324	     -0.00027440	     -0.19657476	     -0.05740114	      0.88282755	     -0.00025625	     -0.21075502	     -0.00000001	     -0.00000001	     17.53251618
      0.64791841	     -0.05465016	     -0.00027588	     -0.19663178	     -0.05740126	      0.88282659	     -0.00025567	     -0.21077402	     -0.00000001	     -0.00000001	     17.62289405
      0.64902943	     -0.05470777	     -0.00027560	     -0.19668953	     -0.05740137	      0.88282562	     -0.00025507	     -0.21079348	     -0.00000001	     -0.00000001	     17.45375305
      0.65060216	     -0.05479019	     -0.00027626	     -0.19677214	     -0.05740150	      0.88282420	     -0.00025417	     -0.21082175	     -0.00000001	     -0.00000001	     17.38311643
      0.65195950	     -0.05486148	     -0.00027565	     -0.19684365	     -0.05740159	      0.88282295	     -0.00025334	     -0.21084675	     -0.00000001	     -0.00000001	     17.15624278
      0.65331683	     -0.05493259	     -0.00027678	     -0.19691494	     -0.05740166	      0.88282167	     -0.00025248	     -0.21087222	     -0.00000001	     -0.00000001	     17.17924391
      0.65467417	     -0.05500216	     -0.00027520	     -0.19698479	     -0.05740171	      0.88282036	     -0.00025157	     -0.21089808	     -0.00000001	     -0.00000001	     16.90332929
      0.65603150	     -0.05506997	     -0.00027638	     -0.19705280	     -0.05740173	      0.88281903	     -0.00025062	     -0.21092421	     -0.00000001	     -0.00000001	     16.99011097
      0.65719722	     -0.05512645	     -0.00027455	     -0.19710955	     -0.05740173	      0.88281787	     -0.00024977	     -0.21094680	     -0.00000001	     -0.00000001	     16.73405103
      0.65836293	     -0.05518067	     -0.00027452	     -0.19716400	     -0.05740171	      0.88281670	     -0.00024889	     -0.21096945	     -0.00000001	     -0.00000001	     16.70936077
      0.65983571	     -0.05524581	     -0.00027296	     -0.19722949	     -0.05740166	      0.88281521	     -0.00024774	     -0.21099804	     -0.00000001	     -0.00000001	     16.54853647
      0.66130849	     -0.05530766	     -0.00027306	     -0.19729164	     -0.05740158	      0.88281371	     -0.00024655	     -0.21102650	     -0.00000001	     -0.00000001	     16.56332340
      0.66249026	     -0.05535519	     -0.00027096	     -0.19733949	     -0.05740149	      0.88281250	     -0.00024556	     -0.21104917	     -0.00000001	     -0.00000001	     16.37996396
      0.66367203	     -0.05540036	     -0.00027071	     -0.19738494	     -0.05740138	      0.88281130	     -0.00024454	     -0.21107166	     -0.00000001	     -0.00000001	     16.35817718
      0.66516168	     -0.05545313	     -0.00026906	     -0.19743809	     -0.05740121	      0.88280979	     -0.00024322	     -0.21109964	     -0.00000001	     -0.00000001	     16.24893975
      0.66665133	     -0.05550115	     -0.00026944	     -0.19748646	     -0.05740101	      0.88280830	     -0.00024185	     -0.21112710	     -0.00000001	     -0.00000001	     16.27258168
      0.66779100	     -0.05553502	     -0.00026738	     -0.19752066	     -0.05740083	      0.88280718	     -0.00024078	     -0.21114770	     -0.00000001	     -0.00000001	     16.14744495
      0.66893067	     -0.05556686	     -0.00026712	     -0.19755279	     -0.05740063	      0.88280607	     -0.00023969	     -0.21116790	     -0.00000001	     -0.00000001	     16.12122512
      0.67048846	     -0.05560747	     -0.00026554	     -0.19759383	     -0.05740032	      0.88280459	     -0.00023815	     -0.21119483	     -0.00000001	     -0.00000001	     16.04501380
      0.67204626	     -0.05564528	     -0.00026589	     -0.19763202	     -0.05739998	      0.88280317	     -0.00023657	     -0.21122096	     -0.00000001	     -0.00000001	     16.04039906
      0.67314425	     -0.05567049	     -0.00026375	     -0.19765757	     -0.05739971	      0.88280219	     -0.00023543	     -0.21123888	     -0.00000001	     -0.00000001	     15.94947694
      0.67424224	     -0.05569477	     -0.00026337	     -0.19768214	     -0.05739943	      0.88280125	     -0.00023428	     -0.21125639	     -0.00000001	     -0.00000001	     15.91426572
      0.67589287	     -0.05572966	     -0.00026187	     -0.19771750	     -0.05739897	      0.88279991	     -0.00023250	     -0.21128194	     -0.00000001	     -0.00000001	     15.84878671
      0.67727175	     -0.05575748	     -0.00026175	     -0.19774568	     -0.05739855	      0.88279885	     -0.00023099	     -0.21130258	     -0.00000001	     -0.00000001	     15.80548417
      0.67865062	     -0.05578414	     -0.00025986	     -0.19777274	     -0.05739810	      0.88279785	     -0.00022944	     -0.21132259	     -0.00000001	     -0.00000000	     15.74604802
      0.68002949	     -0.05580872	     -0.00026048	     -0.19779766	     -0.05739763	      0.88279693	     -0.00022787	     -0.21134196	     -0.00000001	     -0.00000000	     15.70487274
      0.68126783	     -0.05583005	     -0.00025869	     -0.19781937	     -0.05739718	      0.88279616	     -0.00022644	     -0.21135882	     -0.00000001	     -0.00000000	     15.64371256
      0.68250617	     -0.05585044	     -0.00025898	     -0.19784008	     -0.05739671	      0.88279545	     -0.00022499	     -0.21137519	     -0.00000001	     -0.00000000	     15.59482242
      0.68374451	     -0.05586971	     -0.00025787	     -0.19785970	     -0.05739621	      0.88279480	     -0.00022352	     -0.21139106	     -0.00000001	     -0.00000000	     15.54412083
      0.68531713	     -0.05589267	     -0.00025796	     -0.19788308	     -0.05739555	      0.88279407	     -0.00022162	     -0.21141046	     -0.00000001	     -0.00000000	     15.48773091
      0.68657869	     -0.05590986	     -0.00025629	     -0.19790066	     -0.05739499	      0.88279356	     -0.00022008	     -0.21142541	     -0.00000001	     -0.00000000	     15.43637909
      0.68784026	     -0.05592599	     -0.00025649	     -0.19791712	     -0.05739441	      0.88279311	     -0.00021853	     -0.21143981	     -0.00000001	     -0.00000000	     15.38523143
      0.68910182	     -0.05594106	     -0.00025532	     -0.19793255	     -0.05739380	      0.88279274	     -0.00021695	     -0.21145366	     -0.00000001	     -0.00000000	     15.33820576
      0.69065889	     -0.05595609	     -0.00025571	     -0.19794799	     -0.05739302	      0.88279237	     -0.00021499	     -0.21147000	     -0.00000001	     -0.00000000	     15.28700643
      0.69190340	     -0.05596851	     -0.00025420	     -0.19796080	     -0.05739237	      0.88279215	     -0.00021340	     -0.21148252	     -0.00000001	     -0.00000000	     15.23240113
      0.69314792	     -0.05598018	     -0.00025452	     -0.19797279	     -0.05739169	      0.88279200	     -0.00021180	     -0.21149459	     -0.00000001	     -0.00000000	     15.18441085
      0.69439243	     -0.05599052	     -0.00025342	     -0.19798350	     -0.05739099	      0.88279191	     -0.00021019	     -0.21150616	     -0.00000001	     -0.00000000	     15.14933818
      0.69600983	     -0.05600138	     -0.00025333	     -0.19799481	     -0.05739005	      0.88279190	     -0.00020807	     -0.21152039	     -0.00000001	      0.00000000	     15.10502007
      0.69724914	     -0.05600741	     -0.00025143	     -0.19800123	     -0.05738929	      0.88279196	     -0.00020644	     -0.21153062	     -0.00000001	      0.00000000	     15.08772177
      0.69848844	     -0.05601097	     -0.00025128	     -0.19800513	     -0.05738852	      0.88279208	     -0.00020480	     -0.21154022	     -0.00000001	      0.00000000	     15.05780603
      0.69972775	     -0.05601050	     -0.00024979	     -0.19800505	     -0.05738772	      0.88279226	     -0.00020314	     -0.21154912	     -0.00000001	      0.00000000	     15.05473462
      0.70138807	     -0.05600187	     -0.00024893	     -0.19799690	     -0.05738661	      0.88279259	     -0.00020092	     -0.21155976	     -0.00000001	      0.00000000	     15.04523409
      0.70261776	     -0.05598863	     -0.00024637	     -0.19798407	     -0.05738576	      0.88279290	     -0.00019926	     -0.21156658	     -0.00000001	      0.00000000	     15.07030604
      0.70384745	     -0.05596949	     -0.00024520	     -0.19796531	     -0.05738489	      0.88279327	     -0.00019760	     -0.21157237	     -0.00000001	      0.00000000	     15.06183601
      0.70535463	     -0.05593859	     -0.00024178	     -0.19793492	     -0.05738379	      0.88279379	     -0.00019555	     -0.21157798	     -0.00000001	      0.00000000	     15.09608386
      0.70669612	     -0.05590503	     -0.00024022	     -0.19790177	     -0.05738278	      0.88279432	     -0.00019372	     -0.21158155	     -0.00000001	      0.00000000	     15.07730334
      0.70803761	     -0.05586566	     -0.00023616	     -0.19786287	     -0.05738174	      0.88279490	     -0.00019189	     -0.21158374	     -0.00000001	      0.00000000	     15.12674326
      0.70937910	     -0.05582090	     -0.00023424	     -0.19781851	     -0.05738068	      0.88279555	     -0.00019006	     -0.21158455	     -0.00000001	      0.00000000	     15.11357201
      0.71072059	     -0.05577097	     -0.00022984	     -0.19776905	     -0.05737959	      0.88279625	     -0.00018823	     -0.21158398	     -0.00000001	      0.00000000	     15.18055613
      0.71206208	     -0.05571683	     -0.00022848	     -0.19771527	     -0.05737848	      0.88279701	     -0.00018640	     -0.21158204	     -0.00000001	      0.00000000	     15.17810089
      0.71340357	     -0.05565816	     -0.00022473	     -0.19765702	     -0.05737734	      0.88279782	     -0.00018457	     -0.21157878	     -0.00000001	      0.00000000	     15.26675044
      0.71474506	     -0.05559533	     -0.00022424	     -0.19759451	     -0.05737618	      0.88279869	     -0.00018275	     -0.21157420	     -0.00000001	      0.00000000	     15.27147348
      0.71608655	     -0.05552833	     -0.00022106	     -0.19752789	     -0.05737500	      0.88279961	     -0.00018093	     -0.21156834	     -0.00000001	      0.00000000	     15.37691051
      0.71742805	     -0.05545702	     -0.00022158	     -0.19745685	     -0.05737380	      0.88280059	     -0.00017912	     -0.21156124	     -0.00000001	      0.00000001	     15.39784023
      0.71876954	     -0.05538152	     -0.00021915	     -0.19738168	     -0.05737258	      0.88280162	     -0.00017731	     -0.21155292	     -0.00000001	      0.00000001	     15.52811177
      0.71997675	     -0.05531046	     -0.00022033	     -0.19731082	     -0.05737146	      0.88280259	     -0.00017571	     -0.21154441	     -0.00000001	      0.00000001	     15.55572560
      0.72118397	     -0.05523690	     -0.00021964	     -0.19723749	     -0.05737034	      0.88280361	     -0.00017411	     -0.21153497	     -0.00000001	      0.00000001	     15.65187730
      0.72263430	     -0.05514542	     -0.00022070	     -0.19714623	     -0.05736897	      0.88280490	     -0.00017220	     -0.21152245	     -0.00000001	      0.00000001	     15.74029782
      0.72408463	     -0.05504999	     -0.00021983	     -0.19705104	     -0.05736759	      0.88280624	     -0.00017032	     -0.21150867	     -0.00000001	      0.00000001	     15.89553730
      0.72530055	     -0.05496742	     -0.00022142	     -0.19696861	     -0.05736643	      0.88280743	     -0.00016877	     -0.21149619	     -0.00000001	      0.00000001	     15.96329571
      0.72651646	     -0.05488299	     -0.00022118	     -0.19688435	     -0.05736526	      0.88280865	     -0.00016723	     -0.21148288	     -0.00000001	      0.00000001	     16.09117439
      0.72773238	     -0.05479698	     -0.00022225	     -0.19679845	     -0.05736408	      0.88280993	     -0.00016571	     -0.21146880	     -0.00000001	      0.00000001	     16.20231675
      0.72940278	     -0.05467474	     -0.00022233	     -0.19667638	     -0.05736246	      0.88281175	     -0.00016366	     -0.21144822	     -0.00000001	      0.00000001	     16.41066320
      0.73062666	     -0.05458049	     -0.00022424	     -0.19658221	     -0.05736128	      0.88281315	     -0.00016218	     -0.21143225	     -0.00000001	      0.00000001	     16.53124826
      0.73185053	     -0.05448385	     -0.00022472	     -0.19648566	     -0.05736010	      0.88281459	     -0.00016073	     -0.21141554	     -0.00000001	      0.00000001	     16.68991531
      0.73333898	     -0.05436440	     -0.00022702	     -0.19636625	     -0.05735867	      0.88281641	     -0.00015900	     -0.21139431	     -0.00000001	      0.00000001	     16.87773951
      0.73464376	     -0.05425787	     -0.00022712	     -0.19625980	     -0.05735742	      0.88281806	     -0.00015752	     -0.21137491	     -0.00000001	      0.00000001	     17.07218888
      0.73594854	     -0.05415049	     -0.00022940	     -0.19615241	     -0.05735618	      0.88281977	     -0.00015607	     -0.21135480	     -0.00000001	      0.00000001	     17.23813005
      0.73725332	     -0.05404094	     -0.00022925	     -0.19604291	     -0.05735496	      0.88282153	     -0.00015466	     -0.21133401	     -0.00000001	      0.00000001	     17.45136815
      0.73855809	     -0.05393043	     -0.00023123	     -0.19593237	     -0.05735375	      0.88282334	     -0.00015328	     -0.21131255	     -0.00000001	      0.00000001	     17.63815529
      0.73986287	     -0.05381927	     -0.00023097	     -0.19582123	     -0.05735255	      0.88282521	     -0.00015194	     -0.21129045	     -0.00000001	      0.00000001	     17.85978268
      0.74116765	     -0.05371001	     -0.00023307	     -0.19571190	     -0.05735138	      0.88282712	     -0.00015064	     -0.21126779	     -0.00000001	      0.00000001	     18.04673873
      0.74247242	     -0.05360161	     -0.00023307	     -0.19560349	     -0.05735023	      0.88282908	     -0.00014937	     -0.21124467	     -0.00000001	      0.00000001	     18.26719342
      0.74377720	     -0.05349659	     -0.00023578	     -0.19549834	     -0.05734910	      0.88283109	     -0.00014814	     -0.21122120	     -0.00000001	      0.00000001	     18.45407234
      0.74508198	     -0.05339326	     -0.00023594	     -0.19539496	     -0.05734800	      0.88283314	     -0.00014696	     -0.21119747	     -0.00000001	      0.00000001	     18.67339543
      0.74638676	     -0.05329325	     -0.00023875	     -0.19529480	     -0.05734692	      0.88283523	     -0.00014581	     -0.21117351	     -0.00000001	      0.00000001	     18.86911396
      0.74769153	     -0.05319546	     -0.00023868	     -0.19519693	     -0.05734588	      0.88283736	     -0.00014471	     -0.21114941	     -0.00000001	      0.00000001	     19.08717605
      0.74899631	     -0.05310282	     -0.00024181	     -0.19510411	     -0.05734486	      0.88283951	     -0.00014365	     -0.21112523	     -0.00000001	      0.00000001	     19.28003173
      0.75030109	     -0.05301382	     -0.00024164	     -0.19501500	     -0.05734388	      0.88284170	     -0.00014264	     -0.21110106	     -0.00000001	      0.00000001	     19.48599581
      0.75160586	     -0.05293118	     -0.00024525	     -0.19493214	     -0.05734293	      0.88284390	     -0.00014167	     -0.21107698	     -0.00000001	      0.00000001	     19.67448585
      0.75276915	     -0.05286009	     -0.00024516	     -0.19486094	     -0.05734212	      0.88284588	     -0.00014084	     -0.21105565	     -0.00000001	      0.00000001	     19.83743086
      0.75393243	     -0.05279376	     -0.00024746	     -0.19479443	     -0.05734133	      0.88284787	     -0.00014005	     -0.21103449	     -0.00000001	      0.00000001	     19.99961055
      0.75534289	     -0.05271810	     -0.00024849	     -0.19471857	     -0.05734042	      0.88285029	     -0.00013914	     -0.21100911	     -0.00000001	      0.00000001	     20.19167668
      0.75675335	     -0.05265000	     -0.00025172	     -0.19465022	     -0.05733955	      0.88285271	     -0.00013828	     -0.21098412	     -0.00000001	      0.00000001	     20.38084345
      0.75792250	     -0.05259642	     -0.00025169	     -0.19459650	     -0.05733886	      0.88285470	     -0.00013761	     -0.21096374	     -0.00000001	      0.00000001	     20.51510510
      0.75909166	     -0.05254697	     -0.00025390	     -0.19454685	     -0.05733821	      0.88285669	     -0.00013698	     -0.21094367	     -0.00000001	      0.00000001	     20.66265342
      0.76051443	     -0.05248965	     -0.00025475	     -0.19448932	     -0.05733745	      0.88285908	     -0.00013627	     -0.21091967	     -0.00000001	      0.00000001	     20.82982300
      0.76193720	     -0.05243875	     -0.00025834	     -0.19443814	     -0.05733674	      0.88286143	     -0.00013561	     -0.21089614	     -0.00000001	      0.00000001	     21.01228665
      0.76305874	     -0.05239999	     -0.00025836	     -0.19439923	     -0.05733622	      0.88286326	     -0.00013513	     -0.21087794	     -0.00000001	      0.00000001	     21.10907326
      0.76418027	     -0.05236571	     -0.00026077	     -0.19436473	     -0.05733572	      0.88286506	     -0.00013468	     -0.21086004	     -0.00000001	      0.00000001	     21.22388533
      0.76566110	     -0.05232353	     -0.00026233	     -0.19432232	     -0.05733511	      0.88286737	     -0.00013415	     -0.21083693	     -0.00000001	      0.00000001	     21.35381870
      0.76714194	     -0.05228657	     -0.00026580	     -0.19428506	     -0.05733455	      0.88286962	     -0.00013368	     -0.21081439	     -0.00000001	      0.00000001	     21.50952453
      0.76821987	     -0.05225993	     -0.00026530	     -0.19425828	     -0.05733417	      0.88287121	     -0.00013337	     -0.21079836	     -0.00000001	      0.00000001	     21.55911972
      0.76929781	     -0.05223723	     -0.00026701	     -0.19423538	     -0.05733382	      0.88287276	     -0.00013310	     -0.21078263	     -0.00000001	      0.00000001	     21.63614195
      0.77085575	     -0.05220684	     -0.00026788	     -0.19420475	     -0.05733337	      0.88287491	     -0.00013277	     -0.21076046	     -0.00000001	      0.00000001	     21.72584385
      0.77217648	     -0.05218540	     -0.00026999	     -0.19418307	     -0.05733303	      0.88287665	     -0.00013255	     -0.21074216	     -0.00000001	      0.00000001	     21.80927137
      0.77349721	     -0.05216403	     -0.00026977	     -0.19416152	     -0.05733272	      0.88287831	     -0.00013237	     -0.21072431	     -0.00000001	      0.00000001	     21.87616086
      0.77481794	     -0.05214761	     -0.00027257	     -0.19414484	     -0.05733246	      0.88287988	     -0.00013224	     -0.21070688	     -0.00000001	      0.00000001	     21.95637930
      0.77613868	     -0.05212948	     -0.00027138	     -0.19412654	     -0.05733224	      0.88288137	     -0.00013216	     -0.21068989	     -0.00000001	      0.00000001	     22.00487382
      0.77727419	     -0.05211930	     -0.00027377	     -0.19411614	     -0.05733208	      0.88288258	     -0.00013213	     -0.21067559	     -0.00000001	      0.00000001	     22.04382025
      0.77840971	     -0.05210795	     -0.00027344	     -0.19410463	     -0.05733195	      0.88288372	     -0.00013214	     -0.21066161	     -0.00000001	      0.00000001	     22.07339341
      0.77983237	     -0.05209784	     -0.00027493	     -0.19409427	     -0.05733184	      0.88288505	     -0.00013221	     -0.21064450	     -0.00000001	      0.00000001	     22.12031659
      0.78125502	     -0.05208715	     -0.00027394	     -0.19408340	     -0.05733176	      0.88288628	     -0.00013232	     -0.21062787	     -0.00000001	      0.00000001	     22.16390815
      0.78239136	     -0.05208367	     -0.00027623	     -0.19407968	     -0.05733174	      0.88288717	     -0.00013246	     -0.21061491	     -0.00000001	      0.00000001	     22.18188814
      0.78352769	     -0.05207882	     -0.00027605	     -0.19407467	     -0.05733174	      0.88288800	     -0.00013263	     -0.21060226	     -0.00000001	      0.00000000	     22.20161380
      0.78497335	     -0.05207631	     -0.00027792	     -0.19407189	     -0.05733179	      0.88288894	     -0.00013290	     -0.21058659	     -0.00000001	      0.00000000	     22.22455048
      0.78641901	     -0.05207366	     -0.00027729	     -0.19406903	     -0.05733188	      0.88288977	     -0.00013323	     -0.21057147	     -0.00000001	      0.00000000	     22.25590440
      0.78750741	     -0.05207778	     -0.00028012	     -0.19407290	     -0.05733198	      0.88289033	     -0.00013351	     -0.21056045	     -0.00000001	      0.00000000	     22.24001990
      0.78859581	     -0.05208046	     -0.00028053	     -0.19407541	     -0.05733211	      0.88289081	     -0.00013382	     -0.21054976	     -0.00000001	      0.00000000	     22.24867337
      0.79011348	     -0.05208903	     -0.00028273	     -0.19408367	     -0.05733234	      0.88289139	     -0.00013431	     -0.21053539	     -0.00000001	      0.00000000	     22.24832603
      0.79163115	     -0.05209710	     -0.00028227	     -0.19409152	     -0.05733261	      0.88289185	     -0.00013486	     -0.21052167	     -0.00000001	      0.00000000	     22.28972708
      0.79266975	     -0.05210899	     -0.00028527	     -0.19410315	     -0.05733282	      0.88289210	     -0.00013528	     -0.21051263	     -0.00000001	      0.00000000	     22.24050137
      0.79370835	     -0.05211913	     -0.00028591	     -0.19411311	     -0.05733306	      0.88289229	     -0.00013572	     -0.21050390	     -0.00000001	      0.00000000	     22.23768885
      0.79533430	     -0.05213981	     -0.00028816	     -0.19413346	     -0.05733349	      0.88289249	     -0.00013646	     -0.21049082	     -0.00000001	      0.00000000	     22.21087794
      0.79666339	     -0.05215753	     -0.00028861	     -0.19415095	     -0.05733388	      0.88289257	     -0.00013711	     -0.21048068	     -0.00000001	      0.00000000	     22.20978522
      0.79799248	     -0.05218124	     -0.00029138	     -0.19417437	     -0.05733430	      0.88289257	     -0.00013781	     -0.21047103	     -0.00000001	     -0.00000000	     22.15885932
      0.79932157	     -0.05220280	     -0.00029097	     -0.19419573	     -0.05733476	      0.88289249	     -0.00013855	     -0.21046189	     -0.00000001	     -0.00000000	     22.17048300
      0.80050330	     -0.05222895	     -0.00029387	     -0.19422161	     -0.05733521	      0.88289236	     -0.00013924	     -0.21045415	     -0.00000001	     -0.00000000	     22.09366266
      0.80168502	     -0.05225279	     -0.00029395	     -0.19424526	     -0.05733568	      0.88289217	     -0.00013997	     -0.21044683	     -0.00000001	     -0.00000000	     22.07999782
      0.80286675	     -0.05228121	     -0.00029575	     -0.19427344	     -0.05733618	      0.88289194	     -0.00014072	     -0.21043987	     -0.00000001	     -0.00000000	     22.02100633
      0.80439629	     -0.05231780	     -0.00029604	     -0.19430979	     -0.05733687	      0.88289156	     -0.00014175	     -0.21043145	     -0.00000001	     -0.00000000	     21.99529613
      0.80560055	     -0.05235229	     -0.00029850	     -0.19434402	     -0.05733745	      0.88289120	     -0.00014259	     -0.21042525	     -0.00000001	     -0.00000000	     21.90102744
      0.80680481	     -0.05238475	     -0.00029842	     -0.19437630	     -0.05733805	      0.88289080	     -0.00014345	     -0.21041945	     -0.00000001	     -0.00000000	     21.86903906
      0.80800907	     -0.05242164	     -0.00030000	     -0.19441297	     -0.05733868	      0.88289035	     -0.00014435	     -0.21041401	     -0.00000001	     -0.00000000	     21.78498363
      0.80952231	     -0.05246696	     -0.00029976	     -0.19445807	     -0.05733952	      0.88288972	     -0.00014552	     -0.21040771	     -0.00000001	     -0.00000000	     21.74063524
      0.81070919	     -0.05250812	     -0.00030193	     -0.19449899	     -0.05734020	      0.88288919	     -0.00014647	     -0.21040315	     -0.00000001	     -0.00000000	     21.62304509
      0.81189607	     -0.05254709	     -0.00030166	     -0.19453780	     -0.05734091	      0.88288861	     -0.00014744	     -0.21039894	     -0.00000001	     -0.00000000	     21.57156879
      0.81308295	     -0.05259014	     -0.00030293	     -0.19458065	     -0.05734164	      0.88288800	     -0.00014843	     -0.21039504	     -0.00000001	     -0.00000000	     21.47341643
      0.81465865	     -0.05264650	     -0.00030274	     -0.19463681	     -0.05734265	      0.88288714	     -0.00014979	     -0.21039039	     -0.00000001	     -0.00000000	     21.39863592
      0.81584138	     -0.05269386	     -0.00030492	     -0.19468396	     -0.05734344	      0.88288645	     -0.00015083	     -0.21038725	     -0.00000001	     -0.00000000	     21.26920673
      0.81702411	     -0.05273882	     -0.00030490	     -0.19472877	     -0.05734424	      0.88288573	     -0.00015189	     -0.21038441	     -0.00000001	     -0.00000000	     21.19846165
      0.81845737	     -0.05279809	     -0.00030721	     -0.19478779	     -0.05734525	      0.88288482	     -0.00015321	     -0.21038134	     -0.00000001	     -0.00000000	     21.06654259
      0.81974073	     -0.05284888	     -0.00030720	     -0.19483844	     -0.05734618	      0.88288397	     -0.00015441	     -0.21037895	     -0.00000001	     -0.00000000	     20.99163299
      0.82102409	     -0.05290536	     -0.00031047	     -0.19489468	     -0.05734714	      0.88288308	     -0.00015564	     -0.21037685	     -0.00000001	     -0.00000000	     20.86166636
      0.82230744	     -0.05295814	     -0.00031103	     -0.19494731	     -0.05734811	      0.88288217	     -0.00015689	     -0.21037508	     -0.00000001	     -0.00000000	     20.77743991
      0.82359080	     -0.05301627	     -0.00031511	     -0.19500519	     -0.05734911	      0.88288123	     -0.00015816	     -0.21037359	     -0.00000001	     -0.00000001	     20.65395688
      0.82487416	     -0.05306966	     -0.00031625	     -0.19505842	     -0.05735014	      0.88288025	     -0.00015945	     -0.21037239	     -0.00000001	     -0.00000001	     20.56049990
      0.82615751	     -0.05312773	     -0.00032107	     -0.19511623	     -0.05735118	      0.88287925	     -0.00016076	     -0.21037143	     -0.00000001	     -0.00000001	     20.44851253
      0.82744087	     -0.05318031	     -0.00032275	     -0.19516866	     -0.05735225	      0.88287823	     -0.00016209	     -0.21037073	     -0.00000001	     -0.00000001	     20.34472897
      0.82872423	     -0.05323712	     -0.00032822	     -0.19522521	     -0.05735333	      0.88287717	     -0.00016344	     -0.21037023	     -0.00000001	     -0.00000001	     20.24743672
      0.83000758	     -0.05328786	     -0.00033036	     -0.19527578	     -0.05735443	      0.88287610	     -0.00016481	     -0.21036996	     -0.00000001	     -0.00000001	     20.13192722
      0.83129094	     -0.05334205	     -0.00033632	     -0.19532971	     -0.05735556	      0.88287500	     -0.00016620	     -0.21036986	     -0.00000001	     -0.00000001	     20.05469050
      0.83257430	     -0.05339003	     -0.00033884	     -0.19537753	     -0.05735670	      0.88287388	     -0.00016760	     -0.21036996	     -0.00000001	     -0.00000001	     19.92462501
      0.83385766	     -0.05344109	     -0.00034524	     -0.19542832	     -0.05735785	      0.88287273	     -0.00016902	     -0.21037022	     -0.00000001	     -0.00000001	     19.86870082
      0.83514101	     -0.05348571	     -0.00034808	     -0.19547279	     -0.05735903	      0.88287157	     -0.00017046	     -0.21037067	     -0.00000001	     -0.00000001	     19.72075430
      0.83642437	     -0.05353267	     -0.00035470	     -0.19551947	     -0.05736022	      0.88287039	     -0.00017191	     -0.21037125	     -0.00000001	     -0.00000001	     19.68725624
      0.83770773	     -0.05357310	     -0.00035769	     -0.19555975	     -0.05736142	      0.88286919	     -0.00017338	     -0.21037200	     -0.00000001	     -0.00000001	     19.51879956
      0.83899108	     -0.05361527	     -0.00036435	     -0.19560166	     -0.05736264	      0.88286797	     -0.00017486	     -0.21037286	     -0.00000001	     -0.00000001	     19.50804245
      0.84027444	     -0.05365114	     -0.00036735	     -0.19563738	     -0.05736388	      0.88286674	     -0.00017635	     -0.21037387	     -0.00000001	     -0.00000001	     19.31633122
      0.84155780	     -0.05368824	     -0.00037387	     -0.19567423	     -0.05736513	      0.88286550	     -0.00017786	     -0.21037499	     -0.00000001	     -0.00000001	     19.32651020
      0.84284115	     -0.05371946	     -0.00037671	     -0.19570531	     -0.05736639	      0.88286424	     -0.00017937	     -0.21037626	     -0.00000001	     -0.00000001	     19.10959110
      0.84412451	     -0.05375099	     -0.00038252	     -0.19573661	     -0.05736767	      0.88286297	     -0.00018089	     -0.21037764	     -0.00000001	     -0.00000001	     19.13956793
      0.84540787	     -0.05377808	     -0.00038457	     -0.19576358	     -0.05736896	      0.88286169	     -0.00018242	     -0.21037918	     -0.00000001	     -0.00000001	     18.88891307
      0.84669123	     -0.05380735	     -0.00038991	     -0.19579263	     -0.05737026	      0.88286040	     -0.00018396	     -0.21038090	     -0.00000001	     -0.00000001	     18.92983759
      0.84797458	     -0.05383408	     -0.00039138	     -0.19581925	     -0.05737158	      0.88285910	     -0.00018551	     -0.21038288	     -0.00000001	     -0.00000001	     18.64894074
      0.84925794	     -0.05386396	     -0.00039557	     -0.19584895	     -0.05737290	      0.88285780	     -0.00018706	     -0.21038514	     -0.00000001	     -0.00000001	     18.70926547
      0.85054130	     -0.05389422	     -0.00039622	     -0.19587913	     -0.05737424	      0.88285649	     -0.00018861	     -0.21038782	     -0.00000001	     -0.00000001	     18.40476272
      0.85182465	     -0.05392969	     -0.00039997	     -0.19591441	     -0.05737559	      0.88285517	     -0.00019017	     -0.21039098	     -0.00000001	     -0.00000001	     18.49109362
      0.85310801	     -0.05396751	     -0.00040046	     -0.19595216	     -0.05737695	      0.88285385	     -0.00019172	     -0.21039475	     -0.00000001	     -0.00000001	     18.17062431
      0.85439137	     -0.05401183	     -0.00040402	     -0.19599631	     -0.05737831	      0.88285251	     -0.00019329	     -0.21039924	     -0.00000001	     -0.00000001	     18.27501729
      0.85567472	     -0.05405927	     -0.00040456	     -0.19604366	     -0.05737968	      0.88285117	     -0.00019485	     -0.21040456	     -0.00000001	     -0.00000001	     17.94239203
      0.85695808	     -0.05411244	     -0.00040809	     -0.19609666	     -0.05738106	      0.88284981	     -0.00019641	     -0.21041077	     -0.00000001	     -0.00000001	     18.05932776
      0.85824144	     -0.05416806	     -0.00040877	     -0.19615221	     -0.05738243	      0.88284843	     -0.00019796	     -0.21041793	     -0.00000001	     -0.00000001	     17.71428614
      0.85952480	     -0.05422804	     -0.00041204	     -0.19621203	     -0.05738381	      0.88284703	     -0.00019952	     -0.21042607	     -0.00000001	     -0.00000001	     17.82132008
      0.86080815	     -0.05429074	     -0.00041265	     -0.19627467	     -0.05738518	      0.88284561	     -0.00020107	     -0.21043521	     -0.00000001	     -0.00000001	     17.46410206
      0.86209151	     -0.05435772	     -0.00041562	     -0.19634153	     -0.05738655	      0.88284416	     -0.00020261	     -0.21044538	     -0.00000001	     -0.00000001	     17.54547250
      0.86337487	     -0.05442654	     -0.00041625	     -0.19641029	     -0.05738791	      0.88284269	     -0.00020415	     -0.21045660	     -0.00000001	     -0.00000001	     17.18749844
      0.86465822	     -0.05449715	     -0.00041878	     -0.19648082	     -0.05738926	      0.88284118	     -0.00020569	     -0.21046883	     -0.00000001	     -0.00000001	     17.22630531
      0.86594158	     -0.05456771	     -0.00041894	     -0.19655137	     -0.05739060	      0.88283963	     -0.00020721	     -0.21048202	     -0.00000001	     -0.00000001	     16.86954324
      0.86722494	     -0.05463950	     -0.00042050	     -0.19662310	     -0.05739192	      0.88283805	     -0.00020872	     -0.21049612	     -0.00000001	     -0.00000001	     16.85722939
      0.86850829	     -0.05471222	     -0.00041999	     -0.19669585	     -0.05739323	      0.88283642	     -0.00021023	     -0.21051110	     -0.00000001	     -0.00000001	     16.50813153
      0.86979165	     -0.05478562	     -0.00042054	     -0.19676926	     -0.05739451	      0.88283475	     -0.00021172	     -0.21052694	     -0.00000001	     -0.00000001	     16.45102964
      0.87107501	     -0.05485866	     -0.00041923	     -0.19684237	     -0.05739577	      0.88283304	     -0.00021319	     -0.21054357	     -0.00000001	     -0.00000001	     16.12451856
      0.87235837	     -0.05493240	     -0.00041868	     -0.19691618	     -0.05739701	      0.88283128	     -0.00021465	     -0.21056099	     -0.00000001	     -0.00000001	     16.02434359
      0.87391961	     -0.05502170	     -0.00041535	     -0.19700563	     -0.05739847	      0.88282908	     -0.00021641	     -0.21058316	     -0.00000001	     -0.00000001	     15.58562893
      0.87509123	     -0.05508959	     -0.00041430	     -0.19707361	     -0.05739955	      0.88282737	     -0.00021771	     -0.21060049	     -0.00000001	     -0.00000001	     15.59881581
      0.87626285	     -0.05515794	     -0.00041124	     -0.19714212	     -0.05740059	      0.88282563	     -0.00021900	     -0.21061839	     -0.00000001	     -0.00000001	     15.31067336
      0.87778469	     -0.05524715	     -0.00040811	     -0.19723152	     -0.05740190	      0.88282330	     -0.00022065	     -0.21064247	     -0.00000001	     -0.00000001	     15.17771983
      0.87930653	     -0.05533596	     -0.00040240	     -0.19732061	     -0.05740316	      0.88282091	     -0.00022227	     -0.21066741	     -0.00000001	     -0.00000001	     14.71336808
      0.88040973	     -0.05540063	     -0.00040045	     -0.19738543	     -0.05740403	      0.88281913	     -0.00022343	     -0.21068598	     -0.00000001	     -0.00000001	     14.75503088
      0.88151293	     -0.05546453	     -0.00039609	     -0.19744955	     -0.05740488	      0.88281732	     -0.00022457	     -0.21070495	     -0.00000001	     -0.00000001	     14.52863911
      0.88314509	     -0.05555928	     -0.00039032	     -0.19754463	     -0.05740606	      0.88281457	     -0.00022622	     -0.21073371	     -0.00000001	     -0.00000001	     14.35944926
      0.88453653	     -0.05563926	     -0.00038394	     -0.19762495	     -0.05740701	      0.88281217	     -0.00022761	     -0.21075882	     -0.00000001	     -0.00000001	     14.06149247
      0.88592797	     -0.05571836	     -0.00037911	     -0.19770435	     -0.05740790	      0.88280973	     -0.00022896	     -0.21078441	     -0.00000001	     -0.00000001	     14.03214245
      0.88731941	     -0.05579566	     -0.00037155	     -0.19778204	     -0.05740873	      0.88280724	     -0.00023029	     -0.21081039	     -0.00000001	     -0.00000001	     13.67088871
      0.88853911	     -0.05586177	     -0.00036718	     -0.19784844	     -0.05740941	      0.88280502	     -0.00023143	     -0.21083341	     -0.00000001	     -0.00000001	     13.68911523
      0.88975880	     -0.05592523	     -0.00036068	     -0.19791226	     -0.05741003	      0.88280277	     -0.00023254	     -0.21085662	     -0.00000001	     -0.00000001	     13.45154276
      0.89097849	     -0.05598643	     -0.00035558	     -0.19797379	     -0.05741059	      0.88280049	     -0.00023363	     -0.21087997	     -0.00000001	     -0.00000001	     13.36438210
      0.89266038	     -0.05607036	     -0.00034683	     -0.19805823	     -0.05741129	      0.88279731	     -0.00023510	     -0.21091244	     -0.00000001	     -0.00000001	     13.09653374
      0.89392502	     -0.05613231	     -0.00034165	     -0.19812054	     -0.05741173	      0.88279489	     -0.00023618	     -0.21093701	     -0.00000001	     -0.00000001	     13.07376288
      0.89518967	     -0.05619222	     -0.00033473	     -0.19818086	     -0.05741212	      0.88279246	     -0.00023723	     -0.21096168	     -0.00000001	     -0.00000001	     12.85958736
      0.89645431	     -0.05625023	     -0.00032897	     -0.19823926	     -0.05741244	      0.88279001	     -0.00023826	     -0.21098637	     -0.00000001	     -0.00000001	     12.79280274
      0.89808624	     -0.05632321	     -0.00032009	     -0.19831280	     -0.05741275	      0.88278684	     -0.00023954	     -0.21101822	     -0.00000001	     -0.00000001	     12.54144966
      0.89932965	     -0.05637756	     -0.00031517	     -0.19836752	     -0.05741292	      0.88278442	     -0.00024050	     -0.21104246	     -0.00000001	     -0.00000001	     12.54835712
      0.90057306	     -0.05643055	     -0.00030863	     -0.19842094	     -0.05741301	      0.88278199	     -0.00024143	     -0.21106665	     -0.00000001	     -0.00000001	     12.36454278
      0.90208337	     -0.05649267	     -0.00030231	     -0.19848355	     -0.05741304	      0.88277906	     -0.00024252	     -0.21109594	     -0.00000001	     -0.00000001	     12.32556949
      0.90359368	     -0.05655154	     -0.00029362	     -0.19854298	     -0.05741296	      0.88277614	     -0.00024358	     -0.21112505	     -0.00000001	     -0.00000001	     12.05292897
      0.90473906	     -0.05659386	     -0.00028953	     -0.19858566	     -0.05741282	      0.88277393	     -0.00024436	     -0.21114698	     -0.00000001	     -0.00000001	     12.09772478
      0.90588444	     -0.05663407	     -0.00028359	     -0.19862629	     -0.05741263	      0.88277174	     -0.00024512	     -0.21116873	     -0.00000001	     -0.00000001	     11.96834826
      0.90751105	     -0.05668791	     -0.00027614	     -0.19868071	     -0.05741225	      0.88276867	     -0.00024616	     -0.21119929	     -0.00000001	     -0.00000001	     11.90372805
      0.90892760	     -0.05673113	     -0.00026824	     -0.19872447	     -0.05741182	      0.88276603	     -0.00024702	     -0.21122555	     -0.00000001	     -0.00000001	     11.73976545
      0.91034414	     -0.05677076	     -0.00026203	     -0.19876461	     -0.05741129	      0.88276342	     -0.00024785	     -0.21125142	     -0.00000001	     -0.00000001	     11.75822081
      0.91176068	     -0.05680579	     -0.00025296	     -0.19880024	     -0.05741065	      0.88276087	     -0.00024865	     -0.21127684	     -0.00000001	     -0.00000001	     11.56551323
      0.91300028	     -0.05683209	     -0.00024732	     -0.19882700	     -0.05741002	      0.88275867	     -0.00024931	     -0.21129865	     -0.00000001	     -0.00000001	     11.60625132
      0.91423987	     -0.05685318	     -0.00023930	     -0.19884861	     -0.05740931	      0.88275652	     -0.00024994	     -0.21131998	     -0.00000001	     -0.00000001	     11.50140078
      0.91547947	     -0.05686950	     -0.00023218	     -0.19886545	     -0.05740852	      0.88275442	     -0.00025055	     -0.21134076	     -0.00000001	     -0.00000001	     11.48959881
      0.91720249	     -0.05688241	     -0.00022030	     -0.19887912	     -0.05740730	      0.88275158	     -0.00025133	     -0.21136857	     -0.00000001	     -0.00000001	     11.40896847
      0.91847920	     -0.05688341	     -0.00021228	     -0.19888067	     -0.05740630	      0.88274955	     -0.00025188	     -0.21138826	     -0.00000001	     -0.00000001	     11.43977092
      0.91975591	     -0.05687690	     -0.00020213	     -0.19887477	     -0.05740522	      0.88274758	     -0.00025239	     -0.21140708	     -0.00000001	     -0.00000001	     11.38448707
      0.92103262	     -0.05686460	     -0.00019266	     -0.19886306	     -0.05740405	      0.88274568	     -0.00025287	     -0.21142496	     -0.00000001	     -0.00000001	     11.39218253
      0.92271371	     -0.05684004	     -0.00017798	     -0.19883933	     -0.05740240	      0.88274328	     -0.00025344	     -0.21144704	     -0.00000001	     -0.00000001	     11.36503805
      0.92396374	     -0.05681243	     -0.00016929	     -0.19881227	     -0.05740108	      0.88274159	     -0.00025383	     -0.21146235	     -0.00000001	     -0.00000001	     11.39765436
      0.92521376	     -0.05678318	     -0.00015875	     -0.19878361	     -0.05739968	      0.88273998	     -0.00025418	     -0.21147679	     -0.00000001	     -0.00000001	     11.38358724
      0.92675734	     -0.05674370	     -0.00014710	     -0.19874482	     -0.05739785	      0.88273810	     -0.00025457	     -0.21149347	     -0.00000001	     -0.00000001	     11.41569819
      0.92813545	     -0.05670465	     -0.00013478	     -0.19870641	     -0.05739612	      0.88273654	     -0.00025488	     -0.21150729	     -0.00000001	     -0.00000001	     11.42037962
      0.92951355	     -0.05666102	     -0.00012440	     -0.19866337	     -0.05739430	      0.88273508	     -0.00025514	     -0.21152006	     -0.00000001	     -0.00000001	     11.46638397
      0.93089165	     -0.05661180	     -0.00011044	     -0.19861482	     -0.05739239	      0.88273373	     -0.00025536	     -0.21153174	     -0.00000001	     -0.00000001	     11.49252907
      0.93226976	     -0.05655729	     -0.00009876	     -0.19856092	     -0.05739040	      0.88273249	     -0.00025554	     -0.21154224	     -0.00000001	     -0.00000001	     11.53901788
      0.93364786	     -0.05649655	     -0.00008419	     -0.19850085	     -0.05738832	      0.88273137	     -0.00025568	     -0.21155153	     -0.00000001	     -0.00000001	     11.59538148
      0.93502597	     -0.05642846	     -0.00007335	     -0.19843332	     -0.05738616	      0.88273037	     -0.00025578	     -0.21155951	     -0.00000001	     -0.00000000	     11.68802869
      0.93626431	     -0.05636039	     -0.00006110	     -0.19836581	     -0.05738414	      0.88272957	     -0.00025584	     -0.21156548	     -0.00000001	     -0.00000000	     11.76218306
      0.93750265	     -0.05628610	     -0.00005139	     -0.19829201	     -0.05738206	      0.88272887	     -0.00025586	     -0.21157025	     -0.00000001	     -0.00000000	     11.84993155
      0.93874099	     -0.05620439	     -0.00004050	     -0.19821081	     -0.05737992	      0.88272827	     -0.00025585	     -0.21157377	     -0.00000001	     -0.00000000	     11.94521401
      0.94046112	     -0.05607941	     -0.00002697	     -0.19808646	     -0.05737683	      0.88272761	     -0.00025579	     -0.21157654	     -0.00000001	     -0.00000000	     12.08958450
      0.94173340	     -0.05597745	     -0.00001534	     -0.19798499	     -0.05737448	      0.88272725	     -0.00025571	     -0.21157692	     -0.00000001	     -0.00000000	     12.21947698
      0.94300568	     -0.05586656	     -0.00000548	     -0.19787454	     -0.05737206	      0.88272700	     -0.00025559	     -0.21157578	     -0.00000001	     -0.00000000	     12.34830826
      0.94427797	     -0.05574635	      0.00000559	     -0.19775477	     -0.05736959	      0.88272687	     -0.00025544	     -0.21157302	     -0.00000001	     -0.00000000	     12.51427434
      0.94594909	     -0.05557547	      0.00001839	     -0.19758440	     -0.05736625	      0.88272688	     -0.00025520	     -0.21156682	     -0.00000001	      0.00000000	     12.72493345
      0.94718031	     -0.05544011	      0.00002953	     -0.19744944	     -0.05736374	      0.88272702	     -0.00025498	     -0.21156033	     -0.00000001	      0.00000000	     12.93853254
      0.94841154	     -0.05529764	      0.00003886	     -0.19730729	     -0.05736118	      0.88272727	     -0.00025474	     -0.21155216	     -0.00000001	      0.00000000	     13.10246473
      0.94994784	     -0.05511057	      0.00005222	     -0.19712065	     -0.05735792	      0.88272776	     -0.00025440	     -0.21153960	     -0.00000001	      0.00000000	     13.38044688
      0.95129699	     -0.05494008	      0.00006202	     -0.19695044	     -0.05735502	      0.88272833	     -0.00025407	     -0.21152645	     -0.00000001	      0.00000000	     13.54934312
      0.95264614	     -0.05476567	      0.00007375	     -0.19677634	     -0.05735207	      0.88272906	     -0.00025370	     -0.21151139	     -0.00000000	      0.00000000	     13.83102092
      0.95399529	     -0.05458864	      0.00008257	     -0.19659950	     -0.05734908	      0.88272993	     -0.00025331	     -0.21149455	     -0.00000000	      0.00000000	     13.99468092
      0.95534445	     -0.05440801	      0.00009365	     -0.19641909	     -0.05734607	      0.88273096	     -0.00025288	     -0.21147602	     -0.00000000	      0.00000001	     14.30158593
      0.95669360	     -0.05422467	      0.00010108	     -0.19623584	     -0.05734302	      0.88273213	     -0.00025243	     -0.21145586	     -0.00000000	      0.00000001	     14.46329187
      0.95804275	     -0.05403932	      0.00011133	     -0.19605062	     -0.05733996	      0.88273345	     -0.00025195	     -0.21143418	     -0.00000000	      0.00000001	     14.78915228
      0.95923962	     -0.05387471	      0.00011700	     -0.19588602	     -0.05733722	      0.88273475	     -0.00025150	     -0.21141377	     -0.00000000	      0.00000001	     14.91958918
      0.96043650	     -0.05370971	      0.00012445	     -0.19572104	     -0.05733448	      0.88273617	     -0.00025103	     -0.21139234	     -0.00000000	      0.00000001	     15.16106645
      0.96188375	     -0.05350983	      0.00013120	     -0.19552110	     -0.05733115	      0.88273804	     -0.00025045	     -0.21136515	     -0.00000000	      0.00000001	     15.39465742
      0.96333100	     -0.05330856	      0.00013937	     -0.19531977	     -0.05732781	      0.88274007	     -0.00024983	     -0.21133664	     -0.00000000	      0.00000001	     15.72554994
      0.96451369	     -0.05314355	      0.00014314	     -0.19515460	     -0.05732508	      0.88274185	     -0.00024931	     -0.21131241	     -0.00000000	      0.00000001	     15.89709091
      0.96569638	     -0.05297796	      0.00014843	     -0.19498888	     -0.05732236	      0.88274374	     -0.00024878	     -0.21128738	     -0.00000000	      0.00000001	     16.14966193
      0.96716440	     -0.05277225	      0.00015263	     -0.19478292	     -0.05731899	      0.88274623	     -0.00024810	     -0.21125527	     -0.00000000	      0.00000001	     16.43099537
      0.96863241	     -0.05256719	      0.00015848	     -0.19457761	     -0.05731563	      0.88274888	     -0.00024740	     -0.21122209	     -0.00000000	      0.00000001	     16.76911443
      0.96974659	     -0.05241298	      0.00015996	     -0.19442310	     -0.05731310	      0.88275098	     -0.00024685	     -0.21119628	     -0.00000000	      0.00000001	     16.95450082
      0.97086077	     -0.05225942	      0.00016304	     -0.19426928	     -0.05731058	      0.88275317	     -0.00024630	     -0.21116998	     -0.00000000	      0.00000001	     17.19354609
      0.97240531	     -0.05204846	      0.00016540	     -0.19405788	     -0.05730711	      0.88275633	     -0.00024552	     -0.21113281	     -0.00000000	      0.00000001	     17.52529704
      0.97379228	     -0.05186082	      0.00016836	     -0.19386984	     -0.05730403	      0.88275929	     -0.00024481	     -0.21109881	     -0.00000000	      0.00000001	     17.84338299
      0.97517924	     -0.05167604	      0.00016797	     -0.19368453	     -0.05730099	      0.88276236	     -0.00024409	     -0.21106432	     -0.00000000	      0.00000002	     18.16349314
      0.97629878	     -0.05152850	      0.00017012	     -0.19353662	     -0.05729856	      0.88276491	     -0.00024350	     -0.21103618	     -0.00000000	      0.00000002	     18.40001854
      0.97741833	     -0.05138258	      0.00016997	     -0.19339024	     -0.05729616	      0.88276752	     -0.00024290	     -0.21100782	     -0.00000000	      0.00000002	     18.65849316
      0.97890253	     -0.05119106	      0.00017142	     -0.19319815	     -0.05729302	      0.88277108	     -0.00024211	     -0.21096993	     -0.00000000	      0.00000002	     19.00679189
      0.98038673	     -0.05100405	      0.00016997	     -0.19301045	     -0.05728995	      0.88277472	     -0.00024131	     -0.21093177	     -0.00000000	      0.00000002	     19.38091226
      0.98146349	     -0.05087055	      0.00017097	     -0.19287650	     -0.05728775	      0.88277742	     -0.00024073	     -0.21090397	     -0.00000000	      0.00000002	     19.60521758
      0.98254025	     -0.05073952	      0.00016979	     -0.19274494	     -0.05728559	      0.88278015	     -0.00024015	     -0.21087611	     -0.00000000	      0.00000002	     19.86963856
      0.98409430	     -0.05055510	      0.00016869	     -0.19255975	     -0.05728254	      0.88278416	     -0.00023931	     -0.21083590	     -0.00000000	      0.00000002	     20.23490482
      0.98540115	     -0.05040484	      0.00016599	     -0.19240878	     -0.05728003	      0.88278758	     -0.00023860	     -0.21080215	     -0.00000000	      0.00000002	     20.57071617
      0.98670800	     -0.05025879	      0.00016468	     -0.19226203	     -0.05727758	      0.88279104	     -0.00023789	     -0.21076855	     -0.00000000	      0.00000002	     20.86556079
      0.98801486	     -0.05011764	      0.00016049	     -0.19212009	     -0.05727520	      0.88279453	     -0.00023719	     -0.21073516	     -0.00000000	      0.00000002	     21.22123095
      0.98932171	     -0.04998045	      0.00015915	     -0.19198217	     -0.05727287	      0.88279804	     -0.00023648	     -0.21070203	     -0.00000000	      0.00000002	     21.49594065
      0.99045337	     -0.04986553	      0.00015505	     -0.19186653	     -0.05727092	      0.88280109	     -0.00023588	     -0.21067358	     -0.00000000	      0.00000002	     21.79065579
      0.99158504	     -0.04975344	      0.00015284	     -0.19175375	     -0.05726901	      0.88280416	     -0.00023528	     -0.21064539	     -0.00000000	      0.00000002	     22.02998205
      0.99297681	     -0.04961930	      0.00014797	     -0.19161871	     -0.05726673	      0.88280793	     -0.00023455	     -0.21061111	     -0.00000000	      0.00000002	     22.37428784
      0.99436859	     -0.04948965	      0.00014413	     -0.19148815	     -0.05726454	      0.88281170	     -0.00023382	     -0.21057738	     -0.00000000	      0.00000002	     22.64463243
      0.99548170	     -0.04939200	      0.00013827	     -0.19138969	     -0.05726285	      0.88281471	     -0.00023325	     -0.21055088	     -0.00000000	      0.00000002	     22.92116282
      0.99659481	     -0.04929854	      0.00013420	     -0.19129546	     -0.05726121	      0.88281771	     -0.00023268	     -0.21052484	     -0.00000000	      0.00000002	     23.13203438
      0.99801677	     -0.04918657	      0.00012713	     -0.19118244	     -0.05725919	      0.88282151	     -0.00023197	     -0.21049229	     -0.00000000	      0.00000002	     23.45644797
      0.99943873	     -0.04908302	      0.00012181	     -0.19107789	     -0.05725727	      0.88282529	     -0.00023126	     -0.21046061	     -0.00000000	      0.00000002	     23.69100391
      1.00049465	     -0.04901222	      0.00011509	     -0.19100625	     -0.05725590	      0.88282807	     -0.00023075	     -0.21043769	     -0.00000000	      0.00000002	     23.93496143
      1.00155057	     -0.04894620	      0.00011014	     -0.19093944	     -0.05725459	      0.88283082	     -0.00023024	     -0.21041533	     -0.00000000	      0.00000002	     24.10489762
      1.00305026	     -0.04886145	      0.00010170	     -0.19085352	     -0.05725282	      0.88283469	     -0.00022954	     -0.21038457	     -0.00000000	      0.00000002	     24.39119841
      1.00433103	     -0.04879711	      0.00009554	     -0.19078820	     -0.05725139	      0.88283793	     -0.00022896	     -0.21035929	     -0.00000000	      0.00000002	     24.56537601
      1.00561180	     -0.04874087	      0.00008714	     -0.19073092	     -0.05725004	      0.88284112	     -0.00022839	     -0.21033496	     -0.00000000	      0.00000002	     24.82534104
      1.00689258	     -0.04869229	      0.00008094	     -0.19068135	     -0.05724878	      0.88284425	     -0.00022783	     -0.21031162	     -0.00000000	      0.00000002	     24.94850345
      1.00817335	     -0.04865256	      0.00007136	     -0.19064054	     -0.05724760	      0.88284732	     -0.00022729	     -0.21028933	     -0.00000000	      0.00000002	     25.22345458
      1.00927526	     -0.04862435	      0.00006588	     -0.19061148	     -0.05724665	      0.88284990	     -0.00022684	     -0.21027102	     -0.00000000	      0.00000002	     25.27496844
      1.01037717	     -0.04860186	      0.00005815	     -0.19058807	     -0.05724576	      0.88285243	     -0.00022640	     -0.21025352	     -0.00000000	      0.00000002	     25.44752562
      1.01175565	     -0.04858020	      0.00004989	     -0.19056531	     -0.05724473	      0.88285551	     -0.00022587	     -0.21023276	     -0.00000000	      0.00000001	     25.57109158
      1.01313414	     -0.04856565	      0.00003959	     -0.19054961	     -0.05724380	      0.88285849	     -0.00022536	     -0.21021324	     -0.00000000	      0.00000001	     25.81263736
      1.01423402	     -0.04855821	      0.00003376	     -0.19054133	     -0.05724313	      0.88286080	     -0.00022497	     -0.21019853	     -0.00000000	      0.00000001	     25.82946276
      1.01533391	     -0.04855497	      0.00002593	     -0.19053719	     -0.05724253	      0.88286304	     -0.00022459	     -0.21018456	     -0.00000000	      0.00000001	     25.97268672
      1.01673605	     -0.04855606	      0.00001730	     -0.19053717	     -0.05724184	      0.88286580	     -0.00022413	     -0.21016781	     -0.00000000	      0.00000001	     26.05591334
      1.01813819	     -0.04856340	      0.00000631	     -0.19054336	     -0.05724126	      0.88286844	     -0.00022370	     -0.21015220	     -0.00000000	      0.00000001	     26.29050445
      1.01919207	     -0.04857230	      0.00000048	     -0.19055145	     -0.05724088	      0.88287034	     -0.00022338	     -0.21014121	     -0.00000000	      0.00000001	     26.25721509
      1.02024595	     -0.04858477	     -0.00000736	     -0.19056307	     -0.05724056	      0.88287218	     -0.00022308	     -0.21013083	     -0.00000000	      0.00000001	     26.36568592
      1.02171798	     -0.04860741	     -0.00001727	     -0.19058457	     -0.05724021	      0.88287463	     -0.00022269	     -0.21011737	     -0.00000000	      0.00000001	     26.42488640
      1.02319002	     -0.04863670	     -0.00002938	     -0.19061265	     -0.05723997	      0.88287694	     -0.00022232	     -0.21010509	     -0.00000000	      0.00000001	     26.64831964
      1.02419591	     -0.04865986	     -0.00003495	     -0.19063507	     -0.05723987	      0.88287845	     -0.00022209	     -0.21009737	     -0.00000000	      0.00000001	     26.56601062
      1.02520180	     -0.04868637	     -0.00004237	     -0.19066080	     -0.05723982	      0.88287988	     -0.00022186	     -0.21009019	     -0.00000000	      0.00000001	     26.63643372
      1.02677980	     -0.04873381	     -0.00005311	     -0.19070705	     -0.05723984	      0.88288201	     -0.00022154	     -0.21008002	     -0.00000000	      0.00000001	     26.67038262
      1.02806913	     -0.04877809	     -0.00006304	     -0.19075034	     -0.05723995	      0.88288363	     -0.00022130	     -0.21007270	     -0.00000000	      0.00000001	     26.77848476
      1.02935846	     -0.04882770	     -0.00007153	     -0.19079901	     -0.05724014	      0.88288515	     -0.00022108	     -0.21006625	     -0.00000000	      0.00000001	     26.73716791
      1.03064779	     -0.04888261	     -0.00008307	     -0.19085290	     -0.05724041	      0.88288656	     -0.00022089	     -0.21006067	     -0.00000000	      0.00000001	     26.88891524
      1.03179094	     -0.04893480	     -0.00009078	     -0.19090427	     -0.05724072	      0.88288773	     -0.00022073	     -0.21005645	     -0.00000000	      0.00000001	     26.79189306
      1.03293410	     -0.04899039	     -0.00010082	     -0.19095898	     -0.05724108	      0.88288882	     -0.00022059	     -0.21005290	     -0.00000000	      0.00000001	     26.87001037
      1.03407725	     -0.04905002	     -0.00010965	     -0.19101779	     -0.05724151	      0.88288983	     -0.00022047	     -0.21005005	     -0.00000000	      0.00000001	     26.82783648
      1.03557114	     -0.04913461	     -0.00012296	     -0.19110126	     -0.05724217	      0.88289103	     -0.00022034	     -0.21004740	     -0.00000000	      0.00000001	     26.90060996
      1.03673844	     -0.04920498	     -0.00013168	     -0.19117082	     -0.05724275	      0.88289188	     -0.00022025	     -0.21004617	     -0.00000000	      0.00000000	     26.79449658
      1.03790573	     -0.04927944	     -0.00014228	     -0.19124444	     -0.05724339	      0.88289266	     -0.00022019	     -0.21004565	     -0.00000000	      0.00000000	     26.84271994
      1.03907302	     -0.04935710	     -0.00015145	     -0.19132130	     -0.05724409	      0.88289335	     -0.00022014	     -0.21004584	     -0.00000000	      0.00000000	     26.77085031
      1.04054828	     -0.04946050	     -0.00016462	     -0.19142367	     -0.05724506	      0.88289413	     -0.00022010	     -0.21004707	     -0.00000000	      0.00000000	     26.81782909
      1.04169904	     -0.04954432	     -0.00017290	     -0.19150676	     -0.05724588	      0.88289466	     -0.00022009	     -0.21004877	     -0.00000000	      0.00000000	     26.67489865
      1.04284979	     -0.04963110	     -0.00018255	     -0.19159279	     -0.05724676	      0.88289511	     -0.00022010	     -0.21005111	     -0.00000000	      0.00000000	     26.69060916
      1.04400055	     -0.04972123	     -0.00019086	     -0.19168221	     -0.05724769	      0.88289550	     -0.00022013	     -0.21005410	     -0.00000000	      0.00000000	     26.59049192
      1.04553901	     -0.04984707	     -0.00020344	     -0.19180710	     -0.05724902	      0.88289592	     -0.00022020	     -0.21005910	     -0.00000000	      0.00000000	     26.59049000
      1.04668735	     -0.04994398	     -0.00021098	     -0.19190338	     -0.05725007	      0.88289616	     -0.00022026	     -0.21006356	     -0.00000000	      0.00000000	     26.41548858
      1.04783570	     -0.05004416	     -0.00022029	     -0.19200288	     -0.05725117	      0.88289633	     -0.00022035	     -0.21006862	     -0.00000000	      0.00000000	     26.39868689
      1.04923190	     -0.05016892	     -0.00022984	     -0.19212689	     -0.05725258	      0.88289646	     -0.00022048	     -0.21007556	     -0.00000000	      0.00000000	     26.22576983
      1.05048149	     -0.05028402	     -0.00024017	     -0.19224130	     -0.05725389	      0.88289650	     -0.00022062	     -0.21008247	     -0.00000000	      0.00000000	     26.23002270
      1.05173107	     -0.05040112	     -0.00024803	     -0.19235779	     -0.05725526	      0.88289647	     -0.00022078	     -0.21009001	      0.00000000	     -0.00000000	     26.01299926
      1.05298066	     -0.05052158	     -0.00025826	     -0.19247760	     -0.05725668	      0.88289637	     -0.00022097	     -0.21009816	      0.00000000	     -0.00000000	     26.01030774
      1.05423024	     -0.05064382	     -0.00026580	     -0.19259928	     -0.05725815	      0.88289621	     -0.00022117	     -0.21010690	      0.00000000	     -0.00000000	     25.76820351
      1.05547983	     -0.05076938	     -0.00027592	     -0.19272424	     -0.05725966	      0.88289598	     -0.00022140	     -0.21011621	      0.00000000	     -0.00000000	     25.75919944
      1.05672941	     -0.05089624	     -0.00028319	     -0.19285060	     -0.05726123	      0.88289568	     -0.00022165	     -0.21012606	      0.00000000	     -0.00000000	     25.49955861
      1.05797899	     -0.05102610	     -0.00029314	     -0.19297990	     -0.05726283	      0.88289532	     -0.00022192	     -0.21013644	      0.00000000	     -0.00000000	     25.48220943
      1.05922858	     -0.05115685	     -0.00030012	     -0.19311020	     -0.05726448	      0.88289490	     -0.00022222	     -0.21014731	      0.00000000	     -0.00000000	     25.20924144
      1.06047816	     -0.05129047	     -0.00030982	     -0.19324331	     -0.05726617	      0.88289441	     -0.00022253	     -0.21015866	      0.00000000	     -0.00000000	     25.18018845
      1.06172775	     -0.05142473	     -0.00031658	     -0.19337716	     -0.05726789	      0.88289387	     -0.00022287	     -0.21017047	      0.00000000	     -0.00000000	     24.89991459
      1.06297733	     -0.05156171	     -0.00032601	     -0.19351370	     -0.05726965	      0.88289326	     -0.00022323	     -0.21018271	      0.00000000	     -0.00000000	     24.85358648
      1.06422691	     -0.05169900	     -0.00033259	     -0.19365063	     -0.05727145	      0.88289259	     -0.00022362	     -0.21019537	      0.00000000	     -0.00000000	     24.56987591
      1.06547650	     -0.05183863	     -0.00034165	     -0.19378987	     -0.05727327	      0.88289186	     -0.00022403	     -0.21020841	      0.00000000	     -0.00000000	     24.50241355
      1.06672608	     -0.05197782	     -0.00034799	     -0.19392877	     -0.05727512	      0.88289107	     -0.00022447	     -0.21022182	      0.00000000	     -0.00000000	     24.22192932
      1.06797567	     -0.05211833	     -0.00035652	     -0.19406894	     -0.05727700	      0.88289022	     -0.00022493	     -0.21023554	      0.00000000	     -0.00000000	     24.13335351
      1.06922525	     -0.05225741	     -0.00036252	     -0.19420778	     -0.05727890	      0.88288932	     -0.00022541	     -0.21024954	      0.00000000	     -0.00000001	     23.86115097
      1.07047484	     -0.05239691	     -0.00037040	     -0.19434701	     -0.05728083	      0.88288835	     -0.00022593	     -0.21026376	      0.00000000	     -0.00000001	     23.75053237
      1.07172442	     -0.05253444	     -0.00037605	     -0.19448436	     -0.05728278	      0.88288732	     -0.00022647	     -0.21027815	      0.00000000	     -0.00000001	     23.48761286
      1.07297400	     -0.05267188	     -0.00038332	     -0.19462159	     -0.05728474	      0.88288624	     -0.00022703	     -0.21029266	      0.00000000	     -0.00000001	     23.35655538
      1.07422359	     -0.05280706	     -0.00038885	     -0.19475664	     -0.05728672	      0.88288510	     -0.00022763	     -0.21030725	      0.00000000	     -0.00000001	     23.10592464
      1.07547317	     -0.05294169	     -0.00039585	     -0.19489111	     -0.05728871	      0.88288390	     -0.00022825	     -0.21032188	      0.00000000	     -0.00000001	     22.96107083
      1.07697809	     -0.05310033	     -0.00040232	     -0.19504965	     -0.05729113	      0.88288238	     -0.00022905	     -0.21033950	      0.00000000	     -0.00000001	     22.64974598
      1.07812961	     -0.05322146	     -0.00040980	     -0.19517064	     -0.05729299	      0.88288117	     -0.00022968	     -0.21035294	      0.00000000	     -0.00000001	     22.56342224
      1.07928112	     -0.05333941	     -0.00041538	     -0.19528853	     -0.05729486	      0.88287991	     -0.00023035	     -0.21036633	      0.00000000	     -0.00000001	     22.33933564
      1.08074666	     -0.05348787	     -0.00042448	     -0.19543687	     -0.05729724	      0.88287824	     -0.00023123	     -0.21038324	      0.00000000	     -0.00000001	     22.17829441
      1.08221220	     -0.05363077	     -0.00043142	     -0.19557975	     -0.05729963	      0.88287650	     -0.00023217	     -0.21039997	      0.00000000	     -0.00000001	     21.85841855
      1.08330319	     -0.05373696	     -0.00043981	     -0.19568584	     -0.05730142	      0.88287516	     -0.00023289	     -0.21041228	      0.00000000	     -0.00000001	     21.80398951
      1.08439419	     -0.05383909	     -0.00044623	     -0.19578794	     -0.05730320	      0.88287378	     -0.00023364	     -0.21042445	      0.00000000	     -0.00000001	     21.61751967
      1.08595280	     -0.05398195	     -0.00045708	     -0.19593073	     -0.05730575	      0.88287176	     -0.00023476	     -0.21044157	      0.00000000	     -0.00000001	     21.44988900
      1.08730068	     -0.05409987	     -0.00046527	     -0.19604864	     -0.05730796	      0.88286995	     -0.00023578	     -0.21045611	      0.00000000	     -0.00000001	     21.22016921
      1.08864855	     -0.05421588	     -0.00047601	     -0.19616459	     -0.05731016	      0.88286810	     -0.00023683	     -0.21047038	      0.00000000	     -0.00000001	     21.14265948
      1.08999643	     -0.05432440	     -0.00048383	     -0.19627315	     -0.05731236	      0.88286620	     -0.00023793	     -0.21048439	      0.00000000	     -0.00000001	     20.89516066
      1.09119482	     -0.05442043	     -0.00049408	     -0.19636913	     -0.05731431	      0.88286447	     -0.00023895	     -0.21049658	      0.00000000	     -0.00000001	     20.84555215
      1.09239322	     -0.05450981	     -0.00050175	     -0.19645854	     -0.05731626	      0.88286272	     -0.00023999	     -0.21050857	      0.00000000	     -0.00000001	     20.67274757
      1.09359161	     -0.05459739	     -0.00051097	     -0.19654611	     -0.05731820	      0.88286094	     -0.00024107	     -0.21052032	      0.00000000	     -0.00000001	     20.57685945
      1.09518092	     -0.05470556	     -0.00052114	     -0.19665435	     -0.05732076	      0.88285853	     -0.00024256	     -0.21053556	      0.00000000	     -0.00000001	     20.39612699
      1.09641146	     -0.05478765	     -0.00053083	     -0.19673645	     -0.05732274	      0.88285664	     -0.00024375	     -0.21054708	      0.00000000	     -0.00000001	     20.31655077
      1.09764200	     -0.05486334	     -0.00053781	     -0.19681224	     -0.05732471	      0.88285472	     -0.00024497	     -0.21055839	      0.00000000	     -0.00000001	     20.18133266
      1.09887254	     -0.05493919	     -0.00054615	     -0.19688815	     -0.05732667	      0.88285278	     -0.00024623	     -0.21056949	      0.00000000	     -0.00000001	     20.07856270
      1.10043231	     -0.05503191	     -0.00055443	     -0.19698102	     -0.05732914	      0.88285030	     -0.00024788	     -0.21058344	      0.00000000	     -0.00000001	     19.94070417
      1.10164467	     -0.05510820	     -0.00056318	     -0.19705737	     -0.05733105	      0.88284834	     -0.00024919	     -0.21059427	      0.00000000	     -0.00000001	     19.83041490
      1.10285703	     -0.05518259	     -0.00056976	     -0.19713188	     -0.05733295	      0.88284637	     -0.00025054	     -0.21060524	      0.00000000	     -0.00000001	     19.73451822
      1.10406940	     -0.05526152	     -0.00057771	     -0.19721090	     -0.05733483	      0.88284439	     -0.00025192	     -0.21061645	      0.00000000	     -0.00000001	     19.61924867
      1.10569932	     -0.05536891	     -0.00058648	     -0.19731847	     -0.05733735	      0.88284168	     -0.00025383	     -0.21063209	      0.00000000	     -0.00000001	     19.53566285
      1.10690965	     -0.05545619	     -0.00059518	     -0.19740583	     -0.05733920	      0.88283965	     -0.00025529	     -0.21064425	      0.00000000	     -0.00000001	     19.36675096
      1.10811997	     -0.05554240	     -0.00060155	     -0.19749219	     -0.05734103	      0.88283760	     -0.00025677	     -0.21065700	      0.00000000	     -0.00000001	     19.31855669
      1.10959584	     -0.05565442	     -0.00061111	     -0.19760436	     -0.05734324	      0.88283507	     -0.00025862	     -0.21067341	      0.00000000	     -0.00000001	     19.11685334
      1.11091601	     -0.05575214	     -0.00061707	     -0.19770231	     -0.05734519	      0.88283277	     -0.00026032	     -0.21068895	      0.00000000	     -0.00000001	     19.12829270
      1.11223617	     -0.05585708	     -0.00062549	     -0.19780740	     -0.05734711	      0.88283044	     -0.00026205	     -0.21070529	      0.00000000	     -0.00000001	     18.84529942
      1.11355634	     -0.05595782	     -0.00063063	     -0.19790842	     -0.05734900	      0.88282807	     -0.00026381	     -0.21072250	      0.00000000	     -0.00000001	     18.88659381
      1.11487650	     -0.05606629	     -0.00063837	     -0.19801710	     -0.05735086	      0.88282566	     -0.00026561	     -0.21074056	      0.00000000	     -0.00000001	     18.52488914
      1.11619667	     -0.05616917	     -0.00064264	     -0.19812031	     -0.05735269	      0.88282320	     -0.00026743	     -0.21075952	      0.00000000	     -0.00000001	     18.59150798
      1.11751684	     -0.05627911	     -0.00064950	     -0.19823052	     -0.05735447	      0.88282070	     -0.00026929	     -0.21077929	      0.00000000	     -0.00000001	     18.16087734
      1.11883700	     -0.05638203	     -0.00065267	     -0.19833383	     -0.05735622	      0.88281814	     -0.00027118	     -0.21079991	      0.00000000	     -0.00000001	     18.23974981
      1.12015717	     -0.05649243	     -0.00065837	     -0.19844457	     -0.05735792	      0.88281553	     -0.00027310	     -0.21082127	      0.00000000	     -0.00000001	     17.76012290
      1.12147733	     -0.05659503	     -0.00066050	     -0.19854762	     -0.05735957	      0.88281287	     -0.00027505	     -0.21084340	      0.00000000	     -0.00000001	     17.84005590
      1.12279750	     -0.05670374	     -0.00066482	     -0.19865674	     -0.05736118	      0.88281014	     -0.00027702	     -0.21086617	      0.00000000	     -0.00000001	     17.34312675
      1.12411766	     -0.05680407	     -0.00066566	     -0.19875760	     -0.05736273	      0.88280736	     -0.00027902	     -0.21088958	      0.00000000	     -0.00000001	     17.41039311
      1.12543783	     -0.05691078	     -0.00066852	     -0.19886479	     -0.05736423	      0.88280451	     -0.00028105	     -0.21091351	      0.00000000	     -0.00000001	     16.92727089
      1.12675799	     -0.05701061	     -0.00066829	     -0.19896521	     -0.05736567	      0.88280159	     -0.00028311	     -0.21093801	      0.00000000	     -0.00000002	     16.97208762
      1.12807816	     -0.05711631	     -0.00067015	     -0.19907146	     -0.05736705	      0.88279862	     -0.00028519	     -0.21096297	      0.00000000	     -0.00000002	     16.53324101
      1.12939832	     -0.05721562	     -0.00066942	     -0.19917140	     -0.05736836	      0.88279558	     -0.00028730	     -0.21098842	      0.00000000	     -0.00000002	     16.54944369
      1.13071849	     -0.05731991	     -0.00067015	     -0.19927631	     -0.05736961	      0.88279247	     -0.00028943	     -0.21101427	      0.00000000	     -0.00000002	     16.16509911
      1.13203865	     -0.05741837	     -0.00066865	     -0.19937546	     -0.05737079	      0.88278930	     -0.00029159	     -0.21104053	      0.00000000	     -0.00000002	     16.16186616
      1.13335882	     -0.05752037	     -0.00066823	     -0.19947813	     -0.05737190	      0.88278606	     -0.00029377	     -0.21106709	      0.00000000	     -0.00000002	     15.84120003
      1.13467899	     -0.05761723	     -0.00066560	     -0.19957576	     -0.05737293	      0.88278276	     -0.00029597	     -0.21109396	      0.00000000	     -0.00000002	     15.81338731
      1.13599915	     -0.05771671	     -0.00066371	     -0.19967599	     -0.05737389	      0.88277941	     -0.00029820	     -0.21112105	      0.00000000	     -0.00000002	     15.54794212
      1.13761366	     -0.05783175	     -0.00065911	     -0.19979203	     -0.05737494	      0.88277522	     -0.00030096	     -0.21115448	      0.00000000	     -0.00000002	     15.59684683
      1.13882436	     -0.05792196	     -0.00065746	     -0.19988295	     -0.05737566	      0.88277202	     -0.00030305	     -0.21117966	      0.00000000	     -0.00000002	     15.24985075
      1.14003505	     -0.05800551	     -0.00065412	     -0.19996729	     -0.05737629	      0.88276878	     -0.00030516	     -0.21120501	      0.00000000	     -0.00000002	     15.23993940
      1.14160366	     -0.05811760	     -0.00065099	     -0.20008037	     -0.05737701	      0.88276451	     -0.00030792	     -0.21123803	      0.00000000	     -0.00000002	     14.99816831
      1.14317228	     -0.05822147	     -0.00064546	     -0.20018533	     -0.05737760	      0.88276018	     -0.00031071	     -0.21127127	      0.00000000	     -0.00000002	     15.16168117
      1.14431370	     -0.05830323	     -0.00064375	     -0.20026782	     -0.05737795	      0.88275699	     -0.00031276	     -0.21129549	      0.00000000	     -0.00000002	     14.82605003
      1.14545513	     -0.05837859	     -0.00064009	     -0.20034399	     -0.05737822	      0.88275376	     -0.00031483	     -0.21131976	      0.00000000	     -0.00000002	     14.81531785
      1.14713893	     -0.05849122	     -0.00063538	     -0.20045780	     -0.05737848	      0.88274895	     -0.00031790	     -0.21135557	      0.00000000	     -0.00000002	     14.63875986
      1.14857542	     -0.05858221	     -0.00063001	     -0.20054985	     -0.05737858	      0.88274481	     -0.00032055	     -0.21138612	      0.00000000	     -0.00000002	     14.68421718
      1.15001190	     -0.05867693	     -0.00062622	     -0.20064560	     -0.05737856	      0.88274063	     -0.00032322	     -0.21141661	      0.00000000	     -0.00000002	     14.44066780
      1.15144838	     -0.05876154	     -0.00061966	     -0.20073134	     -0.05737840	      0.88273643	     -0.00032591	     -0.21144705	      0.00000000	     -0.00000002	     14.59573871
      1.15271739	     -0.05884222	     -0.00061613	     -0.20081298	     -0.05737816	      0.88273269	     -0.00032830	     -0.21147379	      0.00000000	     -0.00000002	     14.32663730
      1.15398641	     -0.05891545	     -0.00061036	     -0.20088723	     -0.05737781	      0.88272894	     -0.00033071	     -0.21150045	      0.00000000	     -0.00000002	     14.37952096
      1.15525542	     -0.05899134	     -0.00060561	     -0.20096413	     -0.05737737	      0.88272519	     -0.00033313	     -0.21152698	      0.00000000	     -0.00000002	     14.25506840
      1.15696863	     -0.05908820	     -0.00059761	     -0.20106240	     -0.05737659	      0.88272011	     -0.00033641	     -0.21156266	      0.00000000	     -0.00000002	     14.30471738
      1.15828287	     -0.05916695	     -0.00059298	     -0.20114221	     -0.05737586	      0.88271621	     -0.00033894	     -0.21158987	      0.00000000	     -0.00000002	     14.09516906
      1.15959710	     -0.05923887	     -0.00058641	     -0.20121525	     -0.05737501	      0.88271231	     -0.00034149	     -0.21161702	      0.00000000	     -0.00000002	     14.15954166
      1.16091134	     -0.05931327	     -0.00058087	     -0.20129076	     -0.05737404	      0.88270842	     -0.00034404	     -0.21164403	      0.00000000	     -0.00000002	     14.03617597
      1.16257768	     -0.05940052	     -0.00057161	     -0.20137950	     -0.05737263	      0.88270351	     -0.00034728	     -0.21167809	      0.00000000	     -0.00000002	     14.12760092
      1.16387612	     -0.05947217	     -0.00056588	     -0.20145229	     -0.05737139	      0.88269970	     -0.00034982	     -0.21170442	      0.00000000	     -0.00000002	     13.92206041
      1.16517457	     -0.05953571	     -0.00055826	     -0.20151702	     -0.05737003	      0.88269591	     -0.00035236	     -0.21173059	      0.00000000	     -0.00000002	     13.99325170
      1.16647301	     -0.05960067	     -0.00055142	     -0.20158316	     -0.05736854	      0.88269214	     -0.00035490	     -0.21175656	      0.00000000	     -0.00000002	     13.89379249
      1.16821305	     -0.05968088	     -0.00053931	     -0.20166506	     -0.05736634	      0.88268713	     -0.00035831	     -0.21179109	      0.00000000	     -0.00000002	     13.96557158
      1.16951722	     -0.05974369	     -0.00053142	     -0.20172911	     -0.05736453	      0.88268341	     -0.00036086	     -0.21181668	      0.00000000	     -0.00000002	     13.77368136
      1.17082139	     -0.05979827	     -0.00052156	     -0.20178500	     -0.05736260	      0.88267972	     -0.00036340	     -0.21184202	      0.00000000	     -0.00000002	     13.84583152
      1.17239665	     -0.05986598	     -0.00051095	     -0.20185427	     -0.05736008	      0.88267532	     -0.00036648	     -0.21187214	      0.00000000	     -0.00000002	     13.71439684
      1.17380970	     -0.05991807	     -0.00049929	     -0.20190782	     -0.05735764	      0.88267143	     -0.00036922	     -0.21189872	      0.00000000	     -0.00000002	     13.84206045
      1.17522275	     -0.05996968	     -0.00049041	     -0.20196084	     -0.05735505	      0.88266759	     -0.00037196	     -0.21192480	      0.00000000	     -0.00000002	     13.68654602
      1.17663580	     -0.06001395	     -0.00047965	     -0.20200657	     -0.05735229	      0.88266381	     -0.00037468	     -0.21195053	      0.00000000	     -0.00000002	     13.78954825
      1.17804885	     -0.06006316	     -0.00047069	     -0.20205721	     -0.05734936	      0.88266009	     -0.00037739	     -0.21197583	      0.00000000	     -0.00000002	     13.63754236
      1.17946190	     -0.06009955	     -0.00045852	     -0.20209511	     -0.05734626	      0.88265643	     -0.00038008	     -0.21200064	      0.00000000	     -0.00000002	     13.77824559
      1.18087495	     -0.06013707	     -0.00044802	     -0.20213412	     -0.05734299	      0.88265285	     -0.00038276	     -0.21202468	      0.00000000	     -0.00000002	     13.65666421
      1.18228800	     -0.06015978	     -0.00043429	     -0.20215841	     -0.05733955	      0.88264935	     -0.00038541	     -0.21204785	      0.00000000	     -0.00000002	     13.79569653
      1.18370105	     -0.06018379	     -0.00042236	     -0.20218395	     -0.05733594	      0.88264592	     -0.00038805	     -0.21206992	      0.00000000	     -0.00000002	     13.70334101
      1.18511410	     -0.06019452	     -0.00040758	     -0.20219630	     -0.05733215	      0.88264258	     -0.00039066	     -0.21209089	     -0.00000000	     -0.00000002	     13.83326446
      1.18652716	     -0.06020815	     -0.00039512	     -0.20221149	     -0.05732819	      0.88263932	     -0.00039324	     -0.21211060	     -0.00000000	     -0.00000002	     13.77551347
      1.18794021	     -0.06020957	     -0.00038008	     -0.20221453	     -0.05732405	      0.88263616	     -0.00039580	     -0.21212910	     -0.00000000	     -0.00000002	     13.90010705
      1.18935326	     -0.06021349	     -0.00036722	     -0.20222003	     -0.05731973	      0.88263309	     -0.00039834	     -0.21214627	     -0.00000000	     -0.00000001	     13.88005020
      1.19076631	     -0.06020502	     -0.00035142	     -0.20221320	     -0.05731524	      0.88263013	     -0.00040085	     -0.21216215	     -0.00000000	     -0.00000001	     14.00487033
      1.19217936	     -0.06019541	     -0.00033842	     -0.20220517	     -0.05731057	      0.88262726	     -0.00040333	     -0.21217661	     -0.00000000	     -0.00000001	     14.02824571
      1.19359241	     -0.06017562	     -0.00032437	     -0.20218697	     -0.05730572	      0.88262450	     -0.00040578	     -0.21218976	     -0.00000000	     -0.00000001	     14.15394272
      1.19500546	     -0.06015707	     -0.00031317	     -0.20216994	     -0.05730070	      0.88262185	     -0.00040820	     -0.21220150	     -0.00000000	     -0.00000001	     14.23713067
      1.19641851	     -0.06012223	     -0.00030041	     -0.20213666	     -0.05729549	      0.88261931	     -0.00041060	     -0.21221177	     -0.00000000	     -0.00000001	     14.40922626
      1.19783156	     -0.06007753	     -0.00028950	     -0.20209347	     -0.05729011	      0.88261690	     -0.00041296	     -0.21222019	     -0.00000000	     -0.00000001	     14.55708194
      1.19924461	     -0.06001104	     -0.00027604	     -0.20202854	     -0.05728456	      0.88261460	     -0.00041529	     -0.21222650	     -0.00000000	     -0.00000001	     14.74397108
      1.20065766	     -0.05993343	     -0.00026404	     -0.20195247	     -0.05727883	      0.88261244	     -0.00041759	     -0.21223036	     -0.00000000	     -0.00000001	     14.93082590
      1.20207071	     -0.05983298	     -0.00024962	     -0.20185359	     -0.05727293	      0.88261042	     -0.00041986	     -0.21223156	     -0.00000000	     -0.00000001	     15.13556183
      1.20348376	     -0.05972124	     -0.00023624	     -0.20174338	     -0.05726686	      0.88260853	     -0.00042210	     -0.21222983	     -0.00000000	     -0.00000001	     15.34697230
      1.20489681	     -0.05958889	     -0.00022038	     -0.20161260	     -0.05726062	      0.88260680	     -0.00042431	     -0.21222508	     -0.00000000	     -0.00000001	     15.54456855
      1.20630986	     -0.05944828	     -0.00020597	     -0.20147350	     -0.05725422	      0.88260523	     -0.00042648	     -0.21221720	     -0.00000000	     -0.00000001	     15.78107564
      1.20772292	     -0.05929173	     -0.00018986	     -0.20131847	     -0.05724767	      0.88260383	     -0.00042862	     -0.21220627	     -0.00000000	     -0.00000001	     15.97338212
      1.20913597	     -0.05913145	     -0.00017563	     -0.20115962	     -0.05724096	      0.88260260	     -0.00043073	     -0.21219232	     -0.00000000	     -0.00000001	     16.21554565
      1.21054902	     -0.05895728	     -0.00015937	     -0.20098691	     -0.05723410	      0.88260155	     -0.00043280	     -0.21217551	     -0.00000000	     -0.00000000	     16.38204206
      1.21196207	     -0.05878134	     -0.00014516	     -0.20081232	     -0.05722709	      0.88260068	     -0.00043484	     -0.21215587	     -0.00000000	     -0.00000000	     16.62879507
      1.21337512	     -0.05859280	     -0.00012903	     -0.20062515	     -0.05721995	      0.88260001	     -0.00043685	     -0.21213358	     -0.00000000	     -0.00000000	     16.78329863
      1.21478817	     -0.05840442	     -0.00011553	     -0.20043803	     -0.05721267	      0.88259954	     -0.00043883	     -0.21210868	     -0.00000000	     -0.00000000	     17.04109516
      1.21620122	     -0.05820305	     -0.00009974	     -0.20023793	     -0.05720526	      0.88259926	     -0.00044077	     -0.21208133	     -0.00000000	     -0.00000000	     17.18439798
      1.21761427	     -0.05800463	     -0.00008742	     -0.20004065	     -0.05719772	      0.88259919	     -0.00044268	     -0.21205157	     -0.00000000	      0.00000000	     17.45323850
      1.21902732	     -0.05779402	     -0.00007244	     -0.19983121	     -0.05719006	      0.88259932	     -0.00044456	     -0.21201961	     -0.00000000	      0.00000000	     17.57991356
      1.22044037	     -0.05759189	     -0.00006214	     -0.19963009	     -0.05718229	      0.88259966	     -0.00044640	     -0.21198553	     -0.00000000	      0.00000000	     17.85213682
      1.22166538	     -0.05740637	     -0.00005017	     -0.19944548	     -0.05717547	      0.88260012	     -0.00044798	     -0.21195450	     -0.00000000	      0.00000000	     17.95137802
      1.22289039	     -0.05722551	     -0.00004103	     -0.19926544	     -0.05716856	      0.88260074	     -0.00044952	     -0.21192211	     -0.00000000	      0.00000000	     18.14126418
      1.22442519	     -0.05699190	     -0.00002764	     -0.19903285	     -0.05715981	      0.88260172	     -0.00045142	     -0.21187979	     -0.00000000	      0.00000000	     18.33997834
      1.22596000	     -0.05676189	     -0.00001659	     -0.19880375	     -0.05715093	      0.88260295	     -0.00045328	     -0.21183558	     -0.00000000	      0.00000001	     18.58978236
      1.22716311	     -0.05657395	     -0.00000513	     -0.19861656	     -0.05714390	      0.88260407	     -0.00045471	     -0.21179976	     -0.00000000	      0.00000001	     18.72523070
      1.22836622	     -0.05639102	      0.00000362	     -0.19843428	     -0.05713681	      0.88260533	     -0.00045611	     -0.21176293	     -0.00000000	      0.00000001	     18.90929508
      1.22993043	     -0.05614941	      0.00001645	     -0.19819352	     -0.05712750	      0.88260717	     -0.00045789	     -0.21171373	     -0.00000000	      0.00000001	     19.13814310
      1.23149463	     -0.05591217	      0.00002599	     -0.19795698	     -0.05711810	      0.88260924	     -0.00045963	     -0.21166311	     -0.00000000	      0.00000001	     19.41081938
      1.23260736	     -0.05573615	      0.00003620	     -0.19778153	     -0.05711136	      0.88261085	     -0.00046084	     -0.21162633	     -0.00000000	      0.00000001	     19.56670583
      1.23372009	     -0.05556441	      0.00004354	     -0.19761026	     -0.05710458	      0.88261256	     -0.00046202	     -0.21158889	     -0.00000000	      0.00000001	     19.75117381
      1.23539397	     -0.05530339	      0.00005561	     -0.19734992	     -0.05709430	      0.88261532	     -0.00046375	     -0.21153147	     -0.00000000	      0.00000001	     20.03367842
      1.23676303	     -0.05509147	      0.00006374	     -0.19713848	     -0.05708583	      0.88261774	     -0.00046513	     -0.21148358	     -0.00000000	      0.00000001	     20.26217028
      1.23813210	     -0.05487578	      0.00007434	     -0.19692329	     -0.05707731	      0.88262030	     -0.00046647	     -0.21143494	     -0.00000000	      0.00000001	     20.49037787
      1.23950117	     -0.05466389	      0.00008172	     -0.19671178	     -0.05706874	      0.88262299	     -0.00046777	     -0.21138555	     -0.00000000	      0.00000001	     20.71326791
      1.24087024	     -0.05444637	      0.00009294	     -0.19649470	     -0.05706013	      0.88262581	     -0.00046903	     -0.21133552	     -0.00000000	      0.00000001	     20.94841450
      1.24202255	     -0.05426810	      0.00009794	     -0.19631667	     -0.05705286	      0.88262827	     -0.00047006	     -0.21129298	     -0.00000000	      0.00000001	     21.11918926
      1.24317487	     -0.05408879	      0.00010558	     -0.19613764	     -0.05704556	      0.88263081	     -0.00047107	     -0.21125017	     -0.00000000	      0.00000002	     21.30647345
      1.24464592	     -0.05386266	      0.00011351	     -0.19591177	     -0.05703621	      0.88263415	     -0.00047231	     -0.21119515	     -0.00000000	      0.00000002	     21.55840624
      1.24611697	     -0.05363413	      0.00012398	     -0.19568353	     -0.05702683	      0.88263761	     -0.00047350	     -0.21113974	     -0.00000000	      0.00000002	     21.83088159
      1.24722881	     -0.05346287	      0.00012901	     -0.19551239	     -0.05701972	      0.88264029	     -0.00047438	     -0.21109757	     -0.00000000	      0.00000002	     22.01928585
      1.24834066	     -0.05329092	      0.00013692	     -0.19534061	     -0.05701261	      0.88264303	     -0.00047522	     -0.21105517	     -0.00000000	      0.00000002	     22.20286322
      1.24986246	     -0.05305843	      0.00014648	     -0.19510828	     -0.05700285	      0.88264685	     -0.00047634	     -0.21099682	     -0.00000000	      0.00000002	     22.45208728
      1.25122555	     -0.05285130	      0.00015667	     -0.19490131	     -0.05699410	      0.88265034	     -0.00047730	     -0.21094431	     -0.00000000	      0.00000002	     22.68367435
      1.25258863	     -0.05264562	      0.00016387	     -0.19469567	     -0.05698534	      0.88265390	     -0.00047821	     -0.21089159	     -0.00000000	      0.00000002	     22.95232100
      1.25371169	     -0.05247588	      0.00017269	     -0.19452601	     -0.05697812	      0.88265687	     -0.00047894	     -0.21084800	     -0.00000000	      0.00000002	     23.12765437
      1.25483476	     -0.05230760	      0.00017933	     -0.19435773	     -0.05697091	      0.88265987	     -0.00047964	     -0.21080429	     -0.00000000	      0.00000002	     23.32903036
      1.25627969	     -0.05209249	      0.00018942	     -0.19414263	     -0.05696163	      0.88266378	     -0.00048050	     -0.21074792	     -0.00000000	      0.00000002	     23.57202916
      1.25772461	     -0.05188042	      0.00019763	     -0.19393049	     -0.05695236	      0.88266773	     -0.00048131	     -0.21069144	     -0.00000000	      0.00000002	     23.84340692
      1.25880752	     -0.05172283	      0.00020637	     -0.19377288	     -0.05694543	      0.88267071	     -0.00048189	     -0.21064909	     -0.00000000	      0.00000002	     23.98247387
      1.25989043	     -0.05156692	      0.00021327	     -0.19361688	     -0.05693851	      0.88267371	     -0.00048245	     -0.21060674	     -0.00000000	      0.00000002	     24.16401760
      1.26139261	     -0.05135315	      0.00022407	     -0.19340298	     -0.05692892	      0.88267788	     -0.00048318	     -0.21054803	     -0.00000000	      0.00000002	     24.39714189
      1.26273563	     -0.05116503	      0.00023220	     -0.19321468	     -0.05692037	      0.88268163	     -0.00048380	     -0.21049563	     -0.00000000	      0.00000002	     24.63771477
      1.26407865	     -0.05098000	      0.00024281	     -0.19302951	     -0.05691185	      0.88268539	     -0.00048437	     -0.21044336	     -0.00000000	      0.00000002	     24.81763115
      1.26517727	     -0.05083225	      0.00024856	     -0.19288153	     -0.05690489	      0.88268847	     -0.00048481	     -0.21040075	     -0.00000000	      0.00000002	     25.00927095
      1.26627589	     -0.05068846	      0.00025587	     -0.19273754	     -0.05689796	      0.88269155	     -0.00048523	     -0.21035834	     -0.00000000	      0.00000002	     25.15305911
      1.26770464	     -0.05050813	      0.00026334	     -0.19255686	     -0.05688897	      0.88269554	     -0.00048574	     -0.21030357	     -0.00000000	      0.00000002	     25.38124593
      1.26913339	     -0.05033374	      0.00027202	     -0.19238212	     -0.05688002	      0.88269952	     -0.00048620	     -0.21024935	     -0.00000000	      0.00000002	     25.54090036
      1.27019989	     -0.05020759	      0.00027510	     -0.19225560	     -0.05687337	      0.88270248	     -0.00048652	     -0.21020935	     -0.00000000	      0.00000002	     25.70862039
      1.27126640	     -0.05008783	      0.00027925	     -0.19213547	     -0.05686674	      0.88270543	     -0.00048682	     -0.21016988	     -0.00000000	      0.00000002	     25.80062297
      1.27274985	     -0.04993084	      0.00028346	     -0.19197792	     -0.05685757	      0.88270951	     -0.00048719	     -0.21011602	     -0.00000000	      0.00000002	     25.99009266
      1.27407954	     -0.04979787	      0.00028846	     -0.19184445	     -0.05684939	      0.88271314	     -0.00048749	     -0.21006881	     -0.00000000	      0.00000002	     26.09458203
      1.27540923	     -0.04967095	      0.00029105	     -0.19171694	     -0.05684125	      0.88271674	     -0.00048776	     -0.21002261	     -0.00000000	      0.00000002	     26.31960514
      1.27649043	     -0.04957237	      0.00029587	     -0.19161794	     -0.05683468	      0.88271964	     -0.00048795	     -0.20998577	     -0.00000000	      0.00000002	     26.33554802
      1.27757163	     -0.04947859	      0.00029873	     -0.19152368	     -0.05682813	      0.88272251	     -0.00048812	     -0.20994960	     -0.00000000	      0.00000002	     26.46112477
      1.27899326	     -0.04936361	      0.00030353	     -0.19140808	     -0.05681958	      0.88272625	     -0.00048830	     -0.20990308	     -0.00000000	      0.00000002	     26.54496689
      1.28041489	     -0.04926032	      0.00030582	     -0.19130409	     -0.05681108	      0.88272993	     -0.00048845	     -0.20985784	     -0.00000000	      0.00000002	     26.74534703
      1.28147243	     -0.04919155	      0.00030938	     -0.19123483	     -0.05680480	      0.88273262	     -0.00048854	     -0.20982511	     -0.00000000	      0.00000002	     26.70932033
      1.28252997	     -0.04912927	      0.00031084	     -0.19117200	     -0.05679855	      0.88273529	     -0.00048860	     -0.20979320	     -0.00000000	      0.00000002	     26.79696171
      1.28400493	     -0.04905209	      0.00031355	     -0.19109407	     -0.05678990	      0.88273894	     -0.00048866	     -0.20975014	     -0.00000000	      0.00000002	     26.83299360
      1.28532910	     -0.04899149	      0.00031406	     -0.19103273	     -0.05678219	      0.88274215	     -0.00048867	     -0.20971290	     -0.00000000	      0.00000002	     26.96441381
      1.28665327	     -0.04893857	      0.00031686	     -0.19097914	     -0.05677454	      0.88274529	     -0.00048866	     -0.20967701	     -0.00000000	      0.00000002	     26.87866638
      1.28772553	     -0.04890122	      0.00031632	     -0.19094116	     -0.05676838	      0.88274778	     -0.00048862	     -0.20964892	     -0.00000000	      0.00000002	     26.98907173
      1.28879779	     -0.04886859	      0.00031749	     -0.19090795	     -0.05676226	      0.88275022	     -0.00048856	     -0.20962169	     -0.00000000	      0.00000002	     26.95546359
      1.29022010	     -0.04883239	      0.00031754	     -0.19087093	     -0.05675420	      0.88275338	     -0.00048846	     -0.20958687	     -0.00000000	      0.00000001	     27.00366292
      1.29164242	     -0.04880413	      0.00031916	     -0.19084190	     -0.05674620	      0.88275644	     -0.00048831	     -0.20955353	     -0.00000000	      0.00000001	     26.89301598
      1.29269835	     -0.04878828	      0.00031791	     -0.19082541	     -0.05674031	      0.88275866	     -0.00048818	     -0.20952972	     -0.00000000	      0.00000001	     26.96927633
      1.29375429	     -0.04877661	      0.00031825	     -0.19081314	     -0.05673446	      0.88276082	     -0.00048803	     -0.20950671	     -0.00000000	      0.00000001	     26.90145563
      1.29522620	     -0.04876716	      0.00031738	     -0.19080282	     -0.05672635	      0.88276374	     -0.00048780	     -0.20947594	     -0.00000000	      0.00000001	     26.89875171
      1.29669811	     -0.04876562	      0.00031822	     -0.19080046	     -0.05671832	      0.88276656	     -0.00048752	     -0.20944668	     -0.00000000	      0.00000001	     26.72197514
      1.29769987	     -0.04876910	      0.00031622	     -0.19080332	     -0.05671289	      0.88276841	     -0.00048731	     -0.20942762	     -0.00000000	      0.00000001	     26.77829727
      1.29870164	     -0.04877607	      0.00031589	     -0.19080971	     -0.05670750	      0.88277021	     -0.00048709	     -0.20940925	     -0.00000000	      0.00000001	     26.69246631
      1.30028845	     -0.04879389	      0.00031491	     -0.19082661	     -0.05669902	      0.88277296	     -0.00048670	     -0.20938157	     -0.00000000	      0.00000001	     26.63276548
      1.30158289	     -0.04881527	      0.00031470	     -0.19084726	     -0.05669216	      0.88277511	     -0.00048635	     -0.20936028	     -0.00000000	      0.00000001	     26.47733899
      1.30287734	     -0.04884135	      0.00031241	     -0.19087256	     -0.05668535	      0.88277717	     -0.00048598	     -0.20934016	     -0.00000000	      0.00000001	     26.48877715
      1.30417179	     -0.04887367	      0.00031211	     -0.19090416	     -0.05667860	      0.88277914	     -0.00048558	     -0.20932121	     -0.00000000	      0.00000001	     26.26009976
      1.30530886	     -0.04890665	      0.00030918	     -0.19093645	     -0.05667270	      0.88278080	     -0.00048521	     -0.20930550	     -0.00000000	      0.00000001	     26.29967487
      1.30644593	     -0.04894351	      0.00030800	     -0.19097267	     -0.05666685	      0.88278240	     -0.00048482	     -0.20929064	     -0.00000000	      0.00000001	     26.13492612
      1.30758300	     -0.04898377	      0.00030556	     -0.19101226	     -0.05666103	      0.88278393	     -0.00048442	     -0.20927660	     -0.00000000	      0.00000001	     26.09472973
      1.30910879	     -0.04904315	      0.00030344	     -0.19107080	     -0.05665328	      0.88278589	     -0.00048384	     -0.20925900	     -0.00000000	      0.00000001	     25.89612370
      1.31027463	     -0.04909247	      0.00030010	     -0.19111944	     -0.05664740	      0.88278730	     -0.00048338	     -0.20924648	     -0.00000000	      0.00000001	     25.91108182
      1.31144047	     -0.04914528	      0.00029831	     -0.19117161	     -0.05664156	      0.88278865	     -0.00048290	     -0.20923473	     -0.00000000	      0.00000001	     25.73002600
      1.31260631	     -0.04920153	      0.00029511	     -0.19122721	     -0.05663575	      0.88278994	     -0.00048240	     -0.20922374	     -0.00000000	      0.00000001	     25.68046566
      1.31410672	     -0.04927888	      0.00029209	     -0.19130376	     -0.05662832	      0.88279150	     -0.00048173	     -0.20921068	     -0.00000000	      0.00000001	     25.44734486
      1.31525508	     -0.04934124	      0.00028799	     -0.19136548	     -0.05662268	      0.88279262	     -0.00048120	     -0.20920148	     -0.00000000	      0.00000001	     25.45472735
      1.31640345	     -0.04940635	      0.00028544	     -0.19142999	     -0.05661706	      0.88279369	     -0.00048065	     -0.20919295	     -0.00000000	      0.00000001	     25.25875956
      1.31779048	     -0.04948847	      0.00028072	     -0.19151138	     -0.05661031	      0.88279489	     -0.00047997	     -0.20918350	     -0.00000000	      0.00000001	     25.20329538
      1.31917751	     -0.04957434	      0.00027803	     -0.19159657	     -0.05660361	      0.88279602	     -0.00047927	     -0.20917497	     -0.00000000	      0.00000001	     24.87891468
      1.32023117	     -0.04964180	      0.00027339	     -0.19166347	     -0.05659854	      0.88279682	     -0.00047872	     -0.20916907	     -0.00000000	      0.00000001	     24.90308227
      1.32128483	     -0.04971113	      0.00027035	     -0.19173228	     -0.05659349	      0.88279757	     -0.00047816	     -0.20916366	     -0.00000000	      0.00000000	     24.72189774
      1.32278148	     -0.04981248	      0.00026462	     -0.19183288	     -0.05658636	      0.88279857	     -0.00047734	     -0.20915678	     -0.00000000	      0.00000000	     24.59633848
      1.32408362	     -0.04990331	      0.00026034	     -0.19192310	     -0.05658018	      0.88279937	     -0.00047661	     -0.20915153	     -0.00000000	      0.00000000	     24.33487520
      1.32538575	     -0.04999650	      0.00025374	     -0.19201563	     -0.05657403	      0.88280010	     -0.00047586	     -0.20914693	     -0.00000000	      0.00000000	     24.31273813
      1.32668789	     -0.05009187	      0.00024890	     -0.19211041	     -0.05656790	      0.88280077	     -0.00047510	     -0.20914295	     -0.00000000	      0.00000000	     23.96254119
      1.32783446	     -0.05017753	      0.00024164	     -0.19219548	     -0.05656253	      0.88280131	     -0.00047442	     -0.20913994	     -0.00000000	      0.00000000	     23.98469906
      1.32898103	     -0.05026465	      0.00023569	     -0.19228206	     -0.05655717	      0.88280181	     -0.00047372	     -0.20913736	     -0.00000000	      0.00000000	     23.73334705
      1.33012761	     -0.05035304	      0.00022798	     -0.19236987	     -0.05655183	      0.88280227	     -0.00047302	     -0.20913521	     -0.00000000	      0.00000000	     23.65044369
      1.33169390	     -0.05047554	      0.00021757	     -0.19249161	     -0.05654456	      0.88280282	     -0.00047205	     -0.20913289	     -0.00000000	      0.00000000	     23.34527175
      1.33287659	     -0.05056907	      0.00020722	     -0.19258452	     -0.05653908	      0.88280319	     -0.00047131	     -0.20913159	     -0.00000000	      0.00000000	     23.36510906
      1.33405928	     -0.05066343	      0.00019762	     -0.19267829	     -0.05653362	      0.88280352	     -0.00047055	     -0.20913064	     -0.00000000	      0.00000000	     23.10512551
      1.33524197	     -0.05075861	      0.00018595	     -0.19277285	     -0.05652816	      0.88280381	     -0.00046980	     -0.20913002	     -0.00000000	      0.00000000	     23.04726988
      1.33677129	     -0.05088265	      0.00017089	     -0.19289609	     -0.05652113	      0.88280413	     -0.00046881	     -0.20912968	     -0.00000000	      0.00000000	     22.71581560
      1.33793568	     -0.05097735	      0.00015672	     -0.19299014	     -0.05651578	      0.88280432	     -0.00046805	     -0.20912973	     -0.00000000	      0.00000000	     22.77358927
      1.33910007	     -0.05107208	      0.00014335	     -0.19308424	     -0.05651044	      0.88280449	     -0.00046729	     -0.20913005	     -0.00000000	      0.00000000	     22.50966730
      1.34051237	     -0.05118668	      0.00012457	     -0.19319803	     -0.05650397	      0.88280464	     -0.00046637	     -0.20913074	     -0.00000000	      0.00000000	     22.49247397
      1.34192466	     -0.05130052	      0.00010690	     -0.19331112	     -0.05649751	      0.88280474	     -0.00046544	     -0.20913174	     -0.00000000	      0.00000000	     22.02386364
      1.34299193	     -0.05138589	      0.00009045	     -0.19339584	     -0.05649263	      0.88280479	     -0.00046473	     -0.20913269	     -0.00000000	      0.00000000	     22.15746088
      1.34405920	     -0.05147055	      0.00007523	     -0.19347990	     -0.05648775	      0.88280481	     -0.00046403	     -0.20913379	     -0.00000000	      0.00000000	     21.93410688
      1.34558485	     -0.05159007	      0.00005172	     -0.19359853	     -0.05648079	      0.88280480	     -0.00046302	     -0.20913561	     -0.00000000	     -0.00000000	     21.84027041
      1.34690697	     -0.05169180	      0.00003195	     -0.19369952	     -0.05647475	      0.88280474	     -0.00046214	     -0.20913742	     -0.00000000	     -0.00000000	     21.50568170
      1.34822910	     -0.05179129	      0.00001008	     -0.19379823	     -0.05646871	      0.88280465	     -0.00046127	     -0.20913941	     -0.00000000	     -0.00000000	     21.57424005
      1.34955123	     -0.05188805	     -0.00000960	     -0.19389428	     -0.05646268	      0.88280452	     -0.00046039	     -0.20914158	     -0.00000000	     -0.00000000	     21.10452254
      1.35071395	     -0.05197062	     -0.00002930	     -0.19397617	     -0.05645737	      0.88280438	     -0.00045961	     -0.20914362	     -0.00000000	     -0.00000000	     21.22980338
      1.35187666	     -0.05205061	     -0.00004701	     -0.19405555	     -0.05645206	      0.88280421	     -0.00045884	     -0.20914575	     -0.00000000	     -0.00000000	     20.91985986
      1.35303938	     -0.05212785	     -0.00006557	     -0.19413216	     -0.05644675	      0.88280402	     -0.00045806	     -0.20914797	     -0.00000000	     -0.00000000	     20.86187285
      1.35462911	     -0.05222882	     -0.00008898	     -0.19423232	     -0.05643949	      0.88280371	     -0.00045700	     -0.20915113	     -0.00000000	     -0.00000000	     20.48855553
      1.35582678	     -0.05230130	     -0.00010747	     -0.19430420	     -0.05643402	      0.88280345	     -0.00045620	     -0.20915358	     -0.00000000	     -0.00000000	     20.55581807
      1.35702445	     -0.05237072	     -0.00012374	     -0.19437306	     -0.05642854	      0.88280316	     -0.00045539	     -0.20915610	     -0.00000000	     -0.00000000	     20.23634647
      1.35822211	     -0.05243712	     -0.00014061	     -0.19443890	     -0.05642306	      0.88280285	     -0.00045459	     -0.20915867	     -0.00000000	     -0.00000000	     20.19025052
      1.35977723	     -0.05251881	     -0.00016049	     -0.19451993	     -0.05641594	      0.88280240	     -0.00045355	     -0.20916209	     -0.00000000	     -0.00000000	     19.79534613
      1.36095774	     -0.05257759	     -0.00017685	     -0.19457818	     -0.05641054	      0.88280204	     -0.00045275	     -0.20916475	     -0.00000000	     -0.00000000	     19.89654578
      1.36213824	     -0.05263373	     -0.00019142	     -0.19463383	     -0.05640513	      0.88280164	     -0.00045196	     -0.20916746	     -0.00000000	     -0.00000000	     19.59083796
      1.36357302	     -0.05269854	     -0.00021054	     -0.19469802	     -0.05639855	      0.88280113	     -0.00045100	     -0.20917084	     -0.00000000	     -0.00000000	     19.59905796
      1.36500780	     -0.05275983	     -0.00022758	     -0.19475875	     -0.05639196	      0.88280058	     -0.00045005	     -0.20917431	     -0.00000000	     -0.00000000	     19.05216311
      1.36609428	     -0.05280411	     -0.00024297	     -0.19480255	     -0.05638697	      0.88280013	     -0.00044933	     -0.20917701	     -0.00000000	     -0.00000000	     19.23396274
      1.36718077	     -0.05284666	     -0.00025673	     -0.19484466	     -0.05638197	      0.88279966	     -0.00044861	     -0.20917976	     -0.00000000	     -0.00000000	     18.98073734
      1.36872919	     -0.05290453	     -0.00027756	     -0.19490187	     -0.05637484	      0.88279895	     -0.00044759	     -0.20918382	     -0.00000000	     -0.00000000	     18.88724166
      1.37007904	     -0.05295259	     -0.00029481	     -0.19494938	     -0.05636862	      0.88279828	     -0.00044671	     -0.20918747	     -0.00000000	     -0.00000000	     18.51221013
      1.37142889	     -0.05299926	     -0.00031413	     -0.19499545	     -0.05636238	      0.88279758	     -0.00044583	     -0.20919127	     -0.00000000	     -0.00000000	     18.59684272
      1.37277874	     -0.05304570	     -0.00033143	     -0.19504135	     -0.05635614	      0.88279683	     -0.00044496	     -0.20919525	     -0.00000000	     -0.00000000	     18.07303149
      1.37395936	     -0.05308683	     -0.00034927	     -0.19508194	     -0.05635068	      0.88279614	     -0.00044421	     -0.20919894	     -0.00000000	     -0.00000000	     18.20934726
      1.37513997	     -0.05312899	     -0.00036551	     -0.19512360	     -0.05634521	      0.88279542	     -0.00044345	     -0.20920286	     -0.00000000	     -0.00000000	     17.88540470
      1.37655802	     -0.05318156	     -0.00038684	     -0.19517554	     -0.05633862	      0.88279452	     -0.00044256	     -0.20920797	     -0.00000000	     -0.00000000	     17.85988821
      1.37797608	     -0.05323671	     -0.00040662	     -0.19523009	     -0.05633203	      0.88279356	     -0.00044167	     -0.20921360	     -0.00000000	     -0.00000000	     17.42057293
      1.37916944	     -0.05328487	     -0.00042543	     -0.19527770	     -0.05632647	      0.88279271	     -0.00044092	     -0.20921879	     -0.00000000	     -0.00000000	     17.52698273
      1.38036280	     -0.05333431	     -0.00044233	     -0.19532665	     -0.05632090	      0.88279183	     -0.00044018	     -0.20922443	     -0.00000000	     -0.00000001	     17.23801071
      1.38179716	     -0.05339521	     -0.00046400	     -0.19538694	     -0.05631420	      0.88279073	     -0.00043930	     -0.20923182	     -0.00000000	     -0.00000001	     17.22139472
      1.38323152	     -0.05345705	     -0.00048347	     -0.19544823	     -0.05630748	      0.88278957	     -0.00043842	     -0.20923990	     -0.00000000	     -0.00000001	     16.82515757
      1.38440486	     -0.05350790	     -0.00050131	     -0.19549859	     -0.05630197	      0.88278857	     -0.00043770	     -0.20924701	     -0.00000000	     -0.00000001	     16.92991619
      1.38557820	     -0.05355852	     -0.00051697	     -0.19554880	     -0.05629645	      0.88278755	     -0.00043699	     -0.20925456	     -0.00000000	     -0.00000001	     16.69855014
      1.38705365	     -0.05362171	     -0.00053738	     -0.19561146	     -0.05628949	      0.88278620	     -0.00043609	     -0.20926464	     -0.00000000	     -0.00000001	     16.66574440
      1.38852910	     -0.05368337	     -0.00055510	     -0.19567268	     -0.05628250	      0.88278479	     -0.00043520	     -0.20927531	     -0.00000000	     -0.00000001	     16.32235828
      1.38968207	     -0.05373028	     -0.00057060	     -0.19571921	     -0.05627703	      0.88278365	     -0.00043451	     -0.20928404	     -0.00000000	     -0.00000001	     16.41458941
      1.39083503	     -0.05377603	     -0.00058385	     -0.19576466	     -0.05627155	      0.88278247	     -0.00043382	     -0.20929306	     -0.00000000	     -0.00000001	     16.23076935
      1.39236038	     -0.05383516	     -0.00060188	     -0.19582338	     -0.05626427	      0.88278086	     -0.00043291	     -0.20930541	     -0.00000000	     -0.00000001	     16.18799527
      1.39388574	     -0.05389253	     -0.00061718	     -0.19588044	     -0.05625697	      0.88277918	     -0.00043200	     -0.20931820	     -0.00000000	     -0.00000001	     15.88551816
      1.39500639	     -0.05393315	     -0.00063012	     -0.19592078	     -0.05625159	      0.88277791	     -0.00043133	     -0.20932786	     -0.00000000	     -0.00000001	     15.96898100
      1.39612704	     -0.05397213	     -0.00064085	     -0.19595957	     -0.05624619	      0.88277660	     -0.00043068	     -0.20933769	     -0.00000000	     -0.00000001	     15.82890421
      1.39772629	     -0.05402450	     -0.00065603	     -0.19601167	     -0.05623846	      0.88277469	     -0.00042974	     -0.20935197	     -0.00000000	     -0.00000001	     15.78675297
      1.39909631	     -0.05406581	     -0.00066704	     -0.19605282	     -0.05623182	      0.88277300	     -0.00042895	     -0.20936435	     -0.00000000	     -0.00000001	     15.59736079
      1.40046633	     -0.05410405	     -0.00067935	     -0.19609087	     -0.05622515	      0.88277126	     -0.00042816	     -0.20937681	     -0.00000000	     -0.00000001	     15.64417527
      1.40183634	     -0.05413988	     -0.00068910	     -0.19612659	     -0.05621845	      0.88276949	     -0.00042738	     -0.20938929	     -0.00000000	     -0.00000001	     15.42968689
      1.40320636	     -0.05417405	     -0.00070142	     -0.19616059	     -0.05621173	      0.88276768	     -0.00042662	     -0.20940178	     -0.00000000	     -0.00000001	     15.54498233
      1.40439762	     -0.05420195	     -0.00070924	     -0.19618843	     -0.05620587	      0.88276608	     -0.00042596	     -0.20941263	     -0.00000000	     -0.00000001	     15.33938324
      1.40558887	     -0.05422816	     -0.00071887	     -0.19621454	     -0.05619999	      0.88276445	     -0.00042531	     -0.20942346	     -0.00000000	     -0.00000001	     15.36107583
      1.40706005	     -0.05425813	     -0.00072920	     -0.19624442	     -0.05619270	      0.88276242	     -0.00042453	     -0.20943677	     -0.00000000	     -0.00000001	     15.25181579
      1.40853123	     -0.05428337	     -0.00074107	     -0.19626955	     -0.05618538	      0.88276035	     -0.00042376	     -0.20944993	     -0.00000000	     -0.00000001	     15.35091260
      1.40973184	     -0.05429886	     -0.00074830	     -0.19628501	     -0.05617939	      0.88275864	     -0.00042314	     -0.20946048	     -0.00000000	     -0.00000001	     15.21510628
      1.41093245	     -0.05430893	     -0.00075728	     -0.19629503	     -0.05617337	      0.88275693	     -0.00042254	     -0.20947075	     -0.00000000	     -0.00000001	     15.27988494
      1.41242256	     -0.05431340	     -0.00076694	     -0.19629947	     -0.05616588	      0.88275478	     -0.00042182	     -0.20948297	     -0.00000000	     -0.00000001	     15.24618166
      1.41391266	     -0.05430945	     -0.00077906	     -0.19629543	     -0.05615836	      0.88275262	     -0.00042111	     -0.20949452	     -0.00000000	     -0.00000001	     15.40982392
      1.41507113	     -0.05430170	     -0.00078620	     -0.19628767	     -0.05615249	      0.88275094	     -0.00042058	     -0.20950302	     -0.00000000	     -0.00000001	     15.32067741
      1.41622961	     -0.05428926	     -0.00079498	     -0.19627518	     -0.05614661	      0.88274927	     -0.00042007	     -0.20951106	     -0.00000000	     -0.00000001	     15.39844342
      1.41778030	     -0.05426481	     -0.00080490	     -0.19625071	     -0.05613871	      0.88274703	     -0.00041940	     -0.20952106	     -0.00000000	     -0.00000001	     15.42467676
      1.41933099	     -0.05423230	     -0.00081606	     -0.19621814	     -0.05613078	      0.88274481	     -0.00041876	     -0.20953009	     -0.00000000	     -0.00000001	     15.60866316
      1.42043809	     -0.05420454	     -0.00082104	     -0.19619042	     -0.05612511	      0.88274325	     -0.00041832	     -0.20953592	     -0.00000000	     -0.00000001	     15.56881231
      1.42154519	     -0.05417369	     -0.00082741	     -0.19615957	     -0.05611942	      0.88274170	     -0.00041790	     -0.20954125	     -0.00000000	     -0.00000001	     15.65840090
      1.42318853	     -0.05412127	     -0.00083502	     -0.19610718	     -0.05611096	      0.88273944	     -0.00041730	     -0.20954822	     -0.00000000	     -0.00000001	     15.75995725
      1.42456080	     -0.05407186	     -0.00084177	     -0.19605778	     -0.05610388	      0.88273760	     -0.00041682	     -0.20955317	     -0.00000000	     -0.00000001	     15.90667938
      1.42593307	     -0.05401667	     -0.00084585	     -0.19600267	     -0.05609678	      0.88273580	     -0.00041637	     -0.20955731	     -0.00000000	     -0.00000001	     15.99596003
      1.42730535	     -0.05395669	     -0.00085152	     -0.19594272	     -0.05608968	      0.88273405	     -0.00041594	     -0.20956063	     -0.00000000	     -0.00000001	     16.17336092
      1.42867762	     -0.05389069	     -0.00085319	     -0.19587684	     -0.05608257	      0.88273235	     -0.00041554	     -0.20956310	     -0.00000000	     -0.00000001	     16.27831596
      1.42984080	     -0.05383218	     -0.00085712	     -0.19581836	     -0.05607653	      0.88273096	     -0.00041522	     -0.20956453	     -0.00000000	     -0.00000001	     16.42728243
      1.43100398	     -0.05376969	     -0.00085832	     -0.19575596	     -0.05607050	      0.88272962	     -0.00041492	     -0.20956535	     -0.00000000	     -0.00000001	     16.54752237
      1.43249047	     -0.05368442	     -0.00086047	     -0.19567078	     -0.05606278	      0.88272797	     -0.00041457	     -0.20956549	     -0.00000000	     -0.00000001	     16.74512530
      1.43397695	     -0.05359240	     -0.00086046	     -0.19557890	     -0.05605506	      0.88272641	     -0.00041424	     -0.20956454	     -0.00000000	     -0.00000001	     16.94202869
      1.43513356	     -0.05351888	     -0.00086253	     -0.19550542	     -0.05604906	      0.88272525	     -0.00041402	     -0.20956305	     -0.00000000	     -0.00000001	     17.09288574
      1.43629018	     -0.05344292	     -0.00086228	     -0.19542955	     -0.05604306	      0.88272415	     -0.00041381	     -0.20956094	     -0.00000000	     -0.00000001	     17.25029648
      1.43780246	     -0.05334252	     -0.00086320	     -0.19532922	     -0.05603522	      0.88272279	     -0.00041357	     -0.20955728	     -0.00000000	     -0.00000001	     17.47407139
      1.43931475	     -0.05323910	     -0.00086160	     -0.19522593	     -0.05602740	      0.88272153	     -0.00041337	     -0.20955267	     -0.00000000	     -0.00000001	     17.73789356
      1.44040391	     -0.05316491	     -0.00086339	     -0.19515173	     -0.05602177	      0.88272068	     -0.00041325	     -0.20954878	     -0.00000000	     -0.00000001	     17.89519966
      1.44149307	     -0.05308828	     -0.00086301	     -0.19507514	     -0.05601615	      0.88271989	     -0.00041315	     -0.20954443	     -0.00000000	     -0.00000000	     18.08722200
      1.44310092	     -0.05297370	     -0.00086361	     -0.19496058	     -0.05600787	      0.88271882	     -0.00041304	     -0.20953717	     -0.00000000	     -0.00000000	     18.37521398
      1.44444558	     -0.05287521	     -0.00086265	     -0.19486213	     -0.05600097	      0.88271801	     -0.00041298	     -0.20953033	     -0.00000000	     -0.00000000	     18.64622165
      1.44579023	     -0.05277660	     -0.00086343	     -0.19476351	     -0.05599408	      0.88271729	     -0.00041296	     -0.20952279	     -0.00000000	     -0.00000000	     18.88957088
      1.44713489	     -0.05267273	     -0.00086034	     -0.19465970	     -0.05598722	      0.88271665	     -0.00041296	     -0.20951457	     -0.00000000	     -0.00000000	     19.19297182
      1.44834277	     -0.05258078	     -0.00086014	     -0.19456774	     -0.05598108	      0.88271616	     -0.00041300	     -0.20950659	     -0.00000000	     -0.00000000	     19.40058657
      1.44955065	     -0.05248570	     -0.00085693	     -0.19447270	     -0.05597496	      0.88271573	     -0.00041306	     -0.20949808	     -0.00000000	     -0.00000000	     19.67258199
      1.45075852	     -0.05239140	     -0.00085527	     -0.19437839	     -0.05596887	      0.88271537	     -0.00041314	     -0.20948903	     -0.00000000	     -0.00000000	     19.91329573
      1.45226184	     -0.05227014	     -0.00085055	     -0.19425718	     -0.05596132	      0.88271502	     -0.00041329	     -0.20947704	     -0.00000000	     -0.00000000	     20.27600719
      1.45346617	     -0.05217464	     -0.00084887	     -0.19416165	     -0.05595531	      0.88271482	     -0.00041343	     -0.20946681	     -0.00000000	     -0.00000000	     20.50828192
      1.45467049	     -0.05207564	     -0.00084432	     -0.19406268	     -0.05594933	      0.88271469	     -0.00041361	     -0.20945607	     -0.00000000	     -0.00000000	     20.79975804
      1.45587482	     -0.05197824	     -0.00084106	     -0.19396526	     -0.05594338	      0.88271463	     -0.00041381	     -0.20944479	     -0.00000000	     -0.00000000	     21.05120058
      1.45738592	     -0.05185296	     -0.00083404	     -0.19384001	     -0.05593598	      0.88271465	     -0.00041410	     -0.20942993	     -0.00000000	      0.00000000	     21.41857044
      1.45855791	     -0.05175839	     -0.00083071	     -0.19374540	     -0.05593027	      0.88271474	     -0.00041436	     -0.20941786	     -0.00000000	      0.00000000	     21.64696547
      1.45972991	     -0.05165999	     -0.00082448	     -0.19364702	     -0.05592460	      0.88271489	     -0.00041464	     -0.20940533	     -0.00000000	      0.00000000	     21.91973649
      1.46113722	     -0.05154344	     -0.00081864	     -0.19353044	     -0.05591785	      0.88271516	     -0.00041502	     -0.20938964	     -0.00000000	      0.00000000	     22.21645936
      1.46240035	     -0.05143488	     -0.00081041	     -0.19342190	     -0.05591185	      0.88271547	     -0.00041539	     -0.20937499	     -0.00000000	      0.00000000	     22.50669970
      1.46366348	     -0.05132914	     -0.00080484	     -0.19331611	     -0.05590590	      0.88271586	     -0.00041579	     -0.20935977	     -0.00000000	      0.00000000	     22.76783333
      1.46492661	     -0.05121740	     -0.00079541	     -0.19320440	     -0.05590000	      0.88271631	     -0.00041623	     -0.20934400	     -0.00000000	      0.00000000	     23.05597768
      1.46618975	     -0.05110777	     -0.00078911	     -0.19309469	     -0.05589416	      0.88271683	     -0.00041670	     -0.20932760	     -0.00000000	      0.00000000	     23.32602898
      1.46745288	     -0.05099131	     -0.00077872	     -0.19297825	     -0.05588838	      0.88271742	     -0.00041720	     -0.20931060	     -0.00000000	      0.00000000	     23.60232576
      1.46871601	     -0.05087972	     -0.00077233	     -0.19286655	     -0.05588266	      0.88271807	     -0.00041774	     -0.20929296	     -0.00000000	      0.00000000	     23.86747355
      1.46997914	     -0.05076178	     -0.00076116	     -0.19274862	     -0.05587701	      0.88271878	     -0.00041831	     -0.20927475	     -0.00000000	      0.00000000	     24.12654181
      1.47109547	     -0.05066217	     -0.00075515	     -0.19264889	     -0.05587207	      0.88271946	     -0.00041885	     -0.20925817	     -0.00000000	      0.00000000	     24.34546160
      1.47221180	     -0.05055908	     -0.00074624	     -0.19254574	     -0.05586719	      0.88272018	     -0.00041941	     -0.20924117	     -0.00000000	      0.00000000	     24.55665101
      1.47357916	     -0.05043563	     -0.00073704	     -0.19242216	     -0.05586129	      0.88272113	     -0.00042014	     -0.20921981	     -0.00000000	      0.00000000	     24.82991037
      1.47494651	     -0.05030936	     -0.00072520	     -0.19229580	     -0.05585547	      0.88272215	     -0.00042091	     -0.20919790	     -0.00000000	      0.00000001	     25.08190189
      1.47605720	     -0.05021153	     -0.00071893	     -0.19219780	     -0.05585082	      0.88272302	     -0.00042157	     -0.20917971	     -0.00000000	      0.00000001	     25.29125916
      1.47716789	     -0.05011152	     -0.00071019	     -0.19209766	     -0.05584622	      0.88272393	     -0.00042226	     -0.20916122	     -0.00000000	      0.00000001	     25.47784642
      1.47855191	     -0.04999012	     -0.00070144	     -0.19197601	     -0.05584059	      0.88272512	     -0.00042315	     -0.20913779	     -0.00000000	      0.00000001	     25.73107955
      1.47993592	     -0.04986648	     -0.00068983	     -0.19185218	     -0.05583506	      0.88272636	     -0.00042409	     -0.20911398	     -0.00000000	      0.00000001	     25.95017563
      1.48098437	     -0.04977751	     -0.00068451	     -0.19176296	     -0.05583094	      0.88272735	     -0.00042483	     -0.20909569	     -0.00000000	      0.00000001	     26.12753397
      1.48203281	     -0.04968717	     -0.00067687	     -0.19167242	     -0.05582689	      0.88272836	     -0.00042560	     -0.20907724	     -0.00000000	      0.00000001	     26.28173347
      1.48348898	     -0.04956478	     -0.00066799	     -0.19154968	     -0.05582137	      0.88272981	     -0.00042671	     -0.20905136	     -0.00000000	      0.00000001	     26.51630275
      1.48479665	     -0.04945399	     -0.00065825	     -0.19143860	     -0.05581651	      0.88273116	     -0.00042774	     -0.20902791	     -0.00000000	      0.00000001	     26.70211042
      1.48610433	     -0.04934744	     -0.00065206	     -0.19133165	     -0.05581177	      0.88273256	     -0.00042882	     -0.20900426	     -0.00000000	      0.00000001	     26.93667888
      1.48715937	     -0.04925977	     -0.00064370	     -0.19124373	     -0.05580802	      0.88273371	     -0.00042971	     -0.20898508	     -0.00000000	      0.00000001	     27.04743278
      1.48821441	     -0.04917614	     -0.00063799	     -0.19115976	     -0.05580434	      0.88273489	     -0.00043063	     -0.20896581	     -0.00000000	      0.00000001	     27.20028394
      1.48961478	     -0.04906767	     -0.00062908	     -0.19105086	     -0.05579957	      0.88273649	     -0.00043189	     -0.20894022	     -0.00000000	      0.00000001	     27.37901398
      1.49101516	     -0.04896460	     -0.00062283	     -0.19094727	     -0.05579493	      0.88273813	     -0.00043320	     -0.20891466	     -0.00000000	      0.00000001	     27.60561285
      1.49203531	     -0.04888996	     -0.00061543	     -0.19087230	     -0.05579164	      0.88273935	     -0.00043417	     -0.20889611	     -0.00000000	      0.00000001	     27.69394944
      1.49305546	     -0.04881900	     -0.00061029	     -0.19080095	     -0.05578842	      0.88274058	     -0.00043517	     -0.20887764	     -0.00000000	      0.00000001	     27.82521458
      1.49451638	     -0.04872118	     -0.00060173	     -0.19070258	     -0.05578394	      0.88274238	     -0.00043664	     -0.20885138	     -0.00000000	      0.00000001	     27.98896287
      1.49575161	     -0.04864429	     -0.00059617	     -0.19062517	     -0.05578027	      0.88274393	     -0.00043792	     -0.20882942	     -0.00000000	      0.00000001	     28.14046019
      1.49698684	     -0.04857062	     -0.00058852	     -0.19055102	     -0.05577671	      0.88274550	     -0.00043922	     -0.20880775	     -0.00000000	      0.00000001	     28.25281252
      1.49822207	     -0.04850236	     -0.00058346	     -0.19048221	     -0.05577327	      0.88274709	     -0.00044056	     -0.20878639	     -0.00000000	      0.00000001	     28.40044671
      1.49945730	     -0.04843746	     -0.00057506	     -0.19041682	     -0.05576994	      0.88274870	     -0.00044192	     -0.20876542	     -0.00000000	      0.00000001	     28.48006221
      1.50053497	     -0.04838630	     -0.00057075	     -0.19036515	     -0.05576714	      0.88275011	     -0.00044314	     -0.20874747	     -0.00000000	      0.00000001	     28.58100551
      1.50161263	     -0.04833838	     -0.00056415	     -0.19031677	     -0.05576442	      0.88275153	     -0.00044437	     -0.20872987	     -0.00000000	      0.00000001	     28.64105013
      1.50292593	     -0.04828579	     -0.00055776	     -0.19026357	     -0.05576123	      0.88275328	     -0.00044591	     -0.20870897	     -0.00000000	      0.00000001	     28.74509713
      1.50423923	     -0.04823880	     -0.00054920	     -0.19021602	     -0.05575817	      0.88275503	     -0.00044747	     -0.20868869	     -0.00000000	      0.00000001	     28.79367905
      1.50530978	     -0.04820607	     -0.00054469	     -0.19018276	     -0.05575578	      0.88275646	     -0.00044877	     -0.20867266	     -0.00000000	      0.00000001	     28.85990336
      1.50638033	     -0.04817752	     -0.00053818	     -0.19015373	     -0.05575348	      0.88275789	     -0.00045008	     -0.20865712	     -0.00000000	      0.00000001	     28.87700812
      1.50771644	     -0.04814833	     -0.00053171	     -0.19012390	     -0.05575073	      0.88275967	     -0.00045175	     -0.20863845	     -0.00000000	      0.00000001	     28.93641767
      1.50905255	     -0.04812470	     -0.00052318	     -0.19009966	     -0.05574812	      0.88276144	     -0.00045345	     -0.20862060	     -0.00000000	      0.00000001	     28.93866575
      1.51008233	     -0.04811047	     -0.00051920	     -0.19008491	     -0.05574621	      0.88276280	     -0.00045477	     -0.20860740	     -0.00000000	      0.00000001	     28.98449567
      1.51111211	     -0.04809873	     -0.00051325	     -0.19007269	     -0.05574438	      0.88276415	     -0.00045611	     -0.20859469	     -0.00000000	      0.00000001	     28.98269620
      1.51250315	     -0.04808697	     -0.00050640	     -0.19006026	     -0.05574204	      0.88276596	     -0.00045794	     -0.20857824	     -0.00000000	      0.00000001	     29.01228230
      1.51389419	     -0.04807927	     -0.00049767	     -0.19005193	     -0.05573986	      0.88276774	     -0.00045980	     -0.20856261	     -0.00000000	      0.00000001	     28.98354801
      1.51488933	     -0.04807650	     -0.00049396	     -0.19004864	     -0.05573839	      0.88276900	     -0.00046115	     -0.20855191	     -0.00000000	      0.00000001	     29.01347774
      1.51588447	     -0.04807550	     -0.00048854	     -0.19004717	     -0.05573699	      0.88277025	     -0.00046251	     -0.20854159	     -0.00000000	      0.00000001	     28.99316898
      1.51734819	     -0.04807747	     -0.00048178	     -0.19004842	     -0.05573508	      0.88277205	     -0.00046453	     -0.20852709	     -0.00000000	      0.00000001	     29.00226876
      1.51858039	     -0.04808209	     -0.00047509	     -0.19005246	     -0.05573360	      0.88277353	     -0.00046625	     -0.20851548	     -0.00000000	      0.00000001	     28.95933491
      1.51981258	     -0.04808952	     -0.00047035	     -0.19005926	     -0.05573224	      0.88277499	     -0.00046798	     -0.20850441	     -0.00000000	      0.00000001	     28.98741016
      1.52104478	     -0.04809951	     -0.00046342	     -0.19006869	     -0.05573099	      0.88277642	     -0.00046974	     -0.20849386	     -0.00000000	      0.00000001	     28.91643742
      1.52227697	     -0.04811228	     -0.00045964	     -0.19008080	     -0.05572986	      0.88277782	     -0.00047151	     -0.20848383	     -0.00000000	      0.00000001	     28.97649694
      1.52332745	     -0.04812505	     -0.00045371	     -0.19009309	     -0.05572899	      0.88277898	     -0.00047302	     -0.20847567	     -0.00000000	      0.00000001	     28.88109816
      1.52437792	     -0.04813955	     -0.00044984	     -0.19010707	     -0.05572820	      0.88278013	     -0.00047455	     -0.20846787	     -0.00000000	      0.00000001	     28.88573879
      1.52571446	     -0.04816022	     -0.00044363	     -0.19012709	     -0.05572732	      0.88278155	     -0.00047651	     -0.20845845	     -0.00000000	      0.00000001	     28.83048813
      1.52705100	     -0.04818268	     -0.00043955	     -0.19014887	     -0.05572657	      0.88278293	     -0.00047849	     -0.20844958	     -0.00000000	      0.00000001	     28.87298830
      1.52810630	     -0.04820290	     -0.00043436	     -0.19016860	     -0.05572607	      0.88278399	     -0.00048005	     -0.20844297	     -0.00000000	      0.00000001	     28.76893405
      1.52916161	     -0.04822473	     -0.00043107	     -0.19018990	     -0.05572566	      0.88278504	     -0.00048163	     -0.20843670	     -0.00000000	      0.00000001	     28.76673042
      1.53052055	     -0.04825483	     -0.00042555	     -0.19021935	     -0.05572524	      0.88278634	     -0.00048367	     -0.20842912	     -0.00000000	      0.00000001	     28.69473798
      1.53187948	     -0.04828706	     -0.00042207	     -0.19025087	     -0.05572496	      0.88278761	     -0.00048572	     -0.20842206	     -0.00000000	      0.00000001	     28.74001922
      1.53289202	     -0.04831241	     -0.00041716	     -0.19027577	     -0.05572483	      0.88278853	     -0.00048726	     -0.20841712	     -0.00000000	      0.00000001	     28.61146190
      1.53390457	     -0.04833895	     -0.00041403	     -0.19030182	     -0.05572478	      0.88278944	     -0.00048880	     -0.20841246	     -0.00000000	      0.00000001	     28.59269065
      1.53533478	     -0.04837832	     -0.00040856	     -0.19034052	     -0.05572483	      0.88279068	     -0.00049098	     -0.20840632	     -0.00000000	      0.00000001	     28.50265941
      1.53656739	     -0.04841396	     -0.00040509	     -0.19037556	     -0.05572499	      0.88279171	     -0.00049287	     -0.20840143	     -0.00000000	      0.00000001	     28.49065888
      1.53779999	     -0.04845134	     -0.00039995	     -0.19041238	     -0.05572525	      0.88279273	     -0.00049476	     -0.20839692	     -0.00000000	      0.00000001	     28.36692013
      1.53903260	     -0.04849034	     -0.00039724	     -0.19045078	     -0.05572562	      0.88279371	     -0.00049666	     -0.20839275	     -0.00000000	      0.00000001	     28.37938604
      1.54026520	     -0.04853079	     -0.00039143	     -0.19049070	     -0.05572609	      0.88279467	     -0.00049856	     -0.20838894	     -0.00000000	      0.00000001	     28.21134326
      1.54132525	     -0.04856672	     -0.00038911	     -0.19052612	     -0.05572658	      0.88279548	     -0.00050020	     -0.20838592	     -0.00000000	      0.00000001	     28.21698311
      1.54238530	     -0.04860359	     -0.00038466	     -0.19056254	     -0.05572714	      0.88279627	     -0.00050184	     -0.20838315	     -0.00000000	      0.00000001	     28.10891533
      1.54371915	     -0.04865115	     -0.00038048	     -0.19060950	     -0.05572795	      0.88279724	     -0.00050390	     -0.20837999	     -0.00000000	      0.00000000	     28.06503038
      1.54505300	     -0.04869988	     -0.00037460	     -0.19065769	     -0.05572887	      0.88279819	     -0.00050596	     -0.20837718	     -0.00000000	      0.00000000	     27.90975439
      1.54612741	     -0.04874000	     -0.00037210	     -0.19069731	     -0.05572970	      0.88279894	     -0.00050763	     -0.20837516	     -0.00000000	      0.00000000	     27.91218110
      1.54720183	     -0.04878095	     -0.00036786	     -0.19073783	     -0.05573060	      0.88279968	     -0.00050928	     -0.20837335	     -0.00000000	      0.00000000	     27.79812376
      1.54855032	     -0.04883355	     -0.00036443	     -0.19078983	     -0.05573183	      0.88280059	     -0.00051136	     -0.20837137	     -0.00000000	      0.00000000	     27.75633093
      1.54989881	     -0.04888680	     -0.00035875	     -0.19084256	     -0.05573317	      0.88280147	     -0.00051344	     -0.20836970	     -0.00000000	      0.00000000	     27.57693542
      1.55093747	     -0.04892917	     -0.00035681	     -0.19088447	     -0.05573427	      0.88280215	     -0.00051504	     -0.20836865	     -0.00000000	      0.00000000	     27.57931194
      1.55197612	     -0.04897229	     -0.00035318	     -0.19092718	     -0.05573544	      0.88280281	     -0.00051663	     -0.20836779	     -0.00000000	      0.00000000	     27.46752014
      1.55338426	     -0.04903188	     -0.00034954	     -0.19098619	     -0.05573712	      0.88280369	     -0.00051878	     -0.20836693	     -0.00000000	      0.00000000	     27.40459961
      1.55479239	     -0.04909279	     -0.00034414	     -0.19104658	     -0.05573892	      0.88280455	     -0.00052092	     -0.20836640	     -0.00000000	      0.00000000	     27.21006037
      1.55580006	     -0.04913723	     -0.00034263	     -0.19109058	     -0.05574027	      0.88280516	     -0.00052245	     -0.20836622	     -0.00000000	      0.00000000	     27.21033135
      1.55680773	     -0.04918228	     -0.00033948	     -0.19113526	     -0.05574167	      0.88280576	     -0.00052397	     -0.20836619	     -0.00000000	      0.00000000	     27.09580124
      1.55829135	     -0.04924990	     -0.00033593	     -0.19120230	     -0.05574384	      0.88280662	     -0.00052620	     -0.20836644	     -0.00000000	      0.00000000	     27.00094925
      1.55954696	     -0.04930843	     -0.00033193	     -0.19126038	     -0.05574576	      0.88280734	     -0.00052807	     -0.20836692	     -0.00000000	      0.00000000	     26.82990701
      1.56080257	     -0.04936814	     -0.00032976	     -0.19131959	     -0.05574777	      0.88280804	     -0.00052994	     -0.20836764	     -0.00000000	      0.00000000	     26.79107892
      1.56205819	     -0.04942888	     -0.00032538	     -0.19137992	     -0.05574985	      0.88280874	     -0.00053179	     -0.20836860	     -0.00000000	      0.00000000	     26.57139401
      1.56331380	     -0.04949055	     -0.00032401	     -0.19144109	     -0.05575200	      0.88280941	     -0.00053363	     -0.20836980	     -0.00000000	      0.00000000	     26.58603214
      1.56437580	     -0.04954338	     -0.00032017	     -0.19149359	     -0.05575389	      0.88280998	     -0.00053517	     -0.20837099	     -0.00000000	      0.00000000	     26.35752341
      1.56543781	     -0.04959685	     -0.00031826	     -0.19154668	     -0.05575582	      0.88281053	     -0.00053671	     -0.20837235	     -0.00000000	      0.00000000	     26.28957015
      1.56681345	     -0.04966701	     -0.00031457	     -0.19161640	     -0.05575840	      0.88281123	     -0.00053868	     -0.20837435	     -0.00000000	      0.00000000	     26.10193735
      1.56818910	     -0.04973810	     -0.00031263	     -0.19168700	     -0.05576106	      0.88281191	     -0.00054063	     -0.20837661	     -0.00000000	      0.00000000	     26.05925017
      1.56926734	     -0.04979450	     -0.00030902	     -0.19174309	     -0.05576321	      0.88281243	     -0.00054215	     -0.20837856	     -0.00000000	      0.00000000	     25.83279767
      1.57034558	     -0.04985156	     -0.00030720	     -0.19179980	     -0.05576540	      0.88281294	     -0.00054365	     -0.20838067	     -0.00000000	      0.00000000	     25.75483437
      1.57174100	     -0.04992621	     -0.00030365	     -0.19187404	     -0.05576830	      0.88281358	     -0.00054558	     -0.20838364	     -0.00000000	      0.00000000	     25.55347281
      1.57313641	     -0.05000153	     -0.00030216	     -0.19194890	     -0.05577128	      0.88281420	     -0.00054748	     -0.20838686	     -0.00000000	      0.00000000	     25.52561709
      1.57417663	     -0.05005802	     -0.00029889	     -0.19200512	     -0.05577355	      0.88281465	     -0.00054888	     -0.20838941	     -0.00000000	      0.00000000	     25.28572567
      1.57521685	     -0.05011476	     -0.00029746	     -0.19206154	     -0.05577586	      0.88281509	     -0.00055027	     -0.20839210	     -0.00000000	      0.00000000	     25.20534514
      1.57668454	     -0.05019516	     -0.00029473	     -0.19214155	     -0.05577919	      0.88281568	     -0.00055221	     -0.20839609	     -0.00000000	      0.00000000	     25.00561995
      1.57795439	     -0.05026501	     -0.00029396	     -0.19221101	     -0.05578212	      0.88281617	     -0.00055386	     -0.20839973	     -0.00000000	      0.00000000	     24.94472025
      1.57922423	     -0.05033511	     -0.00029192	     -0.19228077	     -0.05578511	      0.88281663	     -0.00055549	     -0.20840353	     -0.00000000	      0.00000000	     24.71664446
      1.58049407	     -0.05040548	     -0.00029280	     -0.19235074	     -0.05578815	      0.88281708	     -0.00055710	     -0.20840748	     -0.00000000	      0.00000000	     24.72405998
      1.58176392	     -0.05047602	     -0.00029158	     -0.19242095	     -0.05579124	      0.88281750	     -0.00055869	     -0.20841158	     -0.00000000	      0.00000000	     24.43062192
      1.58285384	     -0.05053661	     -0.00029390	     -0.19248117	     -0.05579392	      0.88281785	     -0.00056004	     -0.20841520	     -0.00000000	      0.00000000	     24.46418966
      1.58394376	     -0.05059709	     -0.00029501	     -0.19254132	     -0.05579665	      0.88281817	     -0.00056137	     -0.20841892	     -0.00000000	      0.00000000	     24.29079939
      1.58532374	     -0.05067344	     -0.00029882	     -0.19261721	     -0.05580014	      0.88281856	     -0.00056303	     -0.20842374	     -0.00000000	      0.00000000	     24.24451345
      1.58670372	     -0.05074931	     -0.00030221	     -0.19269264	     -0.05580369	      0.88281892	     -0.00056467	     -0.20842867	     -0.00000000	      0.00000000	     23.97777557
      1.58781128	     -0.05080959	     -0.00030806	     -0.19275250	     -0.05580657	      0.88281918	     -0.00056597	     -0.20843269	     -0.00000000	      0.00000000	     24.04816578
      1.58891883	     -0.05086915	     -0.00031308	     -0.19281167	     -0.05580948	      0.88281942	     -0.00056725	     -0.20843676	     -0.00000000	      0.00000000	     23.87334937
      1.59031344	     -0.05094289	     -0.00032206	     -0.19288486	     -0.05581318	      0.88281970	     -0.00056884	     -0.20844192	     -0.00000000	      0.00000000	     23.86930606
      1.59170804	     -0.05101481	     -0.00033058	     -0.19295625	     -0.05581693	      0.88281995	     -0.00057040	     -0.20844709	     -0.00000000	      0.00000000	     23.56357620
      1.59277927	     -0.05106855	     -0.00034032	     -0.19300951	     -0.05581984	      0.88282011	     -0.00057159	     -0.20845105	     -0.00000000	      0.00000000	     23.68930712
      1.59385050	     -0.05112085	     -0.00034915	     -0.19306136	     -0.05582277	      0.88282026	     -0.00057276	     -0.20845499	     -0.00000000	      0.00000000	     23.53410396
      1.59530596	     -0.05118937	     -0.00036349	     -0.19312922	     -0.05582679	      0.88282043	     -0.00057433	     -0.20846029	     -0.00000000	      0.00000000	     23.53584368
      1.59676142	     -0.05125483	     -0.00037729	     -0.19319406	     -0.05583086	      0.88282056	     -0.00057587	     -0.20846550	     -0.00000000	      0.00000000	     23.21072969
      1.59779685	     -0.05129939	     -0.00039004	     -0.19323810	     -0.05583377	      0.88282063	     -0.00057695	     -0.20846915	     -0.00000000	      0.00000000	     23.37924495
      1.59883227	     -0.05134221	     -0.00040167	     -0.19328044	     -0.05583671	      0.88282068	     -0.00057801	     -0.20847274	     -0.00000000	      0.00000000	     23.24970436
      1.60036911	     -0.05140261	     -0.00042070	     -0.19334008	     -0.05584110	      0.88282073	     -0.00057957	     -0.20847798	     -0.00000000	      0.00000000	     23.24971524
      1.60166179	     -0.05145027	     -0.00043629	     -0.19338713	     -0.05584483	      0.88282074	     -0.00058084	     -0.20848228	     -0.00000000	     -0.00000000	     23.04426330
      1.60295447	     -0.05149493	     -0.00045399	     -0.19343111	     -0.05584859	      0.88282072	     -0.00058210	     -0.20848651	     -0.00000000	     -0.00000000	     23.17906006
      1.60424716	     -0.05153656	     -0.00046986	     -0.19347213	     -0.05585237	      0.88282068	     -0.00058333	     -0.20849065	     -0.00000000	     -0.00000000	     22.87944034
      1.60540920	     -0.05157139	     -0.00048661	     -0.19350635	     -0.05585580	      0.88282062	     -0.00058441	     -0.20849431	     -0.00000000	     -0.00000000	     23.06253801
      1.60657123	     -0.05160376	     -0.00050154	     -0.19353817	     -0.05585925	      0.88282054	     -0.00058546	     -0.20849791	     -0.00000000	     -0.00000000	     22.86420520
      1.60773327	     -0.05163366	     -0.00051777	     -0.19356748	     -0.05586272	      0.88282044	     -0.00058650	     -0.20850146	     -0.00000000	     -0.00000000	     22.92221630
      1.60920701	     -0.05166804	     -0.00053690	     -0.19360115	     -0.05586715	      0.88282029	     -0.00058778	     -0.20850590	     -0.00000000	     -0.00000000	     22.73043545
      1.61038979	     -0.05169284	     -0.00055379	     -0.19362535	     -0.05587073	      0.88282014	     -0.00058877	     -0.20850941	     -0.00000000	     -0.00000000	     22.88831645
      1.61157257	     -0.05171520	     -0.00056882	     -0.19364716	     -0.05587433	      0.88281998	     -0.00058974	     -0.20851289	     -0.00000000	     -0.00000000	     22.71745640
      1.61275534	     -0.05173520	     -0.00058497	     -0.19366658	     -0.05587796	      0.88281979	     -0.00059068	     -0.20851635	     -0.00000000	     -0.00000000	     22.79255861
      1.61421419	     -0.05175671	     -0.00060306	     -0.19368742	     -0.05588246	      0.88281954	     -0.00059181	     -0.20852059	     -0.00000000	     -0.00000000	     22.61723987
      1.61537883	     -0.05177145	     -0.00061895	     -0.19370159	     -0.05588607	      0.88281932	     -0.00059267	     -0.20852397	     -0.00000000	     -0.00000000	     22.78317671
      1.61654347	     -0.05178408	     -0.00063283	     -0.19371370	     -0.05588971	      0.88281909	     -0.00059351	     -0.20852735	     -0.00000000	     -0.00000000	     22.64727063
      1.61770810	     -0.05179469	     -0.00064756	     -0.19372377	     -0.05589336	      0.88281884	     -0.00059432	     -0.20853074	     -0.00000000	     -0.00000000	     22.71699280
      1.61922519	     -0.05180577	     -0.00066493	     -0.19373420	     -0.05589815	      0.88281849	     -0.00059533	     -0.20853517	     -0.00000000	     -0.00000000	     22.58692181
      1.62038308	     -0.05181227	     -0.00067947	     -0.19374016	     -0.05590184	      0.88281821	     -0.00059607	     -0.20853859	     -0.00000000	     -0.00000000	     22.75450355
      1.62154097	     -0.05181721	     -0.00069208	     -0.19374461	     -0.05590554	      0.88281791	     -0.00059678	     -0.20854204	     -0.00000000	     -0.00000000	     22.65804147
      1.62293044	     -0.05182131	     -0.00070829	     -0.19374809	     -0.05591000	      0.88281753	     -0.00059759	     -0.20854623	     -0.00000000	     -0.00000000	     22.79547819
      1.62418007	     -0.05182340	     -0.00072073	     -0.19374968	     -0.05591404	      0.88281718	     -0.00059828	     -0.20855006	     -0.00000000	     -0.00000000	     22.65354455
      1.62542970	     -0.05182397	     -0.00073469	     -0.19374971	     -0.05591811	      0.88281680	     -0.00059894	     -0.20855397	     -0.00000000	     -0.00000000	     22.83296673
      1.62667933	     -0.05182305	     -0.00074594	     -0.19374833	     -0.05592219	      0.88281641	     -0.00059956	     -0.20855794	     -0.00000000	     -0.00000000	     22.68233415
      1.62792896	     -0.05182082	     -0.00075889	     -0.19374557	     -0.05592630	      0.88281600	     -0.00060014	     -0.20856199	     -0.00000000	     -0.00000000	     22.87764909
      1.62917860	     -0.05181742	     -0.00076910	     -0.19374172	     -0.05593043	      0.88281557	     -0.00060069	     -0.20856613	     -0.00000000	     -0.00000000	     22.71748357
      1.63042823	     -0.05181304	     -0.00078138	     -0.19373683	     -0.05593458	      0.88281512	     -0.00060121	     -0.20857035	     -0.00000000	     -0.00000000	     22.93476681
      1.63167786	     -0.05180779	     -0.00079106	     -0.19373114	     -0.05593875	      0.88281464	     -0.00060169	     -0.20857467	     -0.00000000	     -0.00000000	     22.76498327
      1.63292749	     -0.05180193	     -0.00080312	     -0.19372478	     -0.05594294	      0.88281415	     -0.00060213	     -0.20857910	     -0.00000000	     -0.00000000	     22.99931894
      1.63417712	     -0.05179582	     -0.00081264	     -0.19371822	     -0.05594715	      0.88281362	     -0.00060254	     -0.20858364	     -0.00000000	     -0.00000000	     22.81326074
      1.63542675	     -0.05179062	     -0.00082482	     -0.19371251	     -0.05595138	      0.88281307	     -0.00060292	     -0.20858834	     -0.00000000	     -0.00000000	     23.05411160
      1.63667638	     -0.05178775	     -0.00083469	     -0.19370918	     -0.05595563	      0.88281249	     -0.00060327	     -0.20859326	     -0.00000000	     -0.00000000	     22.85010704
      1.63792601	     -0.05178843	     -0.00084749	     -0.19370932	     -0.05595990	      0.88281187	     -0.00060358	     -0.20859849	     -0.00000000	     -0.00000000	     23.08850665
      1.63917564	     -0.05179385	     -0.00085819	     -0.19371425	     -0.05596418	      0.88281122	     -0.00060386	     -0.20860413	     -0.00000000	     -0.00000000	     22.87282158
      1.64042527	     -0.05180454	     -0.00087188	     -0.19372437	     -0.05596848	      0.88281053	     -0.00060410	     -0.20861032	     -0.00000000	     -0.00000000	     23.10331174
      1.64167490	     -0.05182071	     -0.00088345	     -0.19374003	     -0.05597280	      0.88280980	     -0.00060431	     -0.20861715	     -0.00000000	     -0.00000000	     22.88256412
      1.64292453	     -0.05184219	     -0.00089770	     -0.19376092	     -0.05597712	      0.88280902	     -0.00060449	     -0.20862471	     -0.00000000	     -0.00000000	     23.09265264
      1.64417416	     -0.05186881	     -0.00090979	     -0.19378703	     -0.05598147	      0.88280819	     -0.00060464	     -0.20863309	     -0.00000000	     -0.00000000	     22.87689567
      1.64542379	     -0.05190036	     -0.00092422	     -0.19381800	     -0.05598582	      0.88280731	     -0.00060475	     -0.20864234	     -0.00000000	     -0.00000000	     23.05995956
      1.64667342	     -0.05193631	     -0.00093641	     -0.19385343	     -0.05599018	      0.88280637	     -0.00060483	     -0.20865250	     -0.00000000	     -0.00000001	     22.85168219
      1.64792305	     -0.05197645	     -0.00095045	     -0.19389303	     -0.05599455	      0.88280537	     -0.00060487	     -0.20866359	     -0.00000000	     -0.00000001	     22.99681816
      1.64917268	     -0.05202076	     -0.00096235	     -0.19393685	     -0.05599893	      0.88280431	     -0.00060488	     -0.20867565	     -0.00000000	     -0.00000001	     22.80190839
      1.65042231	     -0.05206847	     -0.00097564	     -0.19398405	     -0.05600331	      0.88280318	     -0.00060485	     -0.20868867	     -0.00000000	     -0.00000001	     22.90595966
      1.65167195	     -0.05211881	     -0.00098685	     -0.19403395	     -0.05600770	      0.88280198	     -0.00060479	     -0.20870266	     -0.00000000	     -0.00000001	     22.72929263
      1.65292158	     -0.05217163	     -0.00099905	     -0.19408632	     -0.05601208	      0.88280071	     -0.00060468	     -0.20871758	     -0.00000000	     -0.00000001	     22.79079908
      1.65417121	     -0.05222675	     -0.00100930	     -0.19414105	     -0.05601647	      0.88279936	     -0.00060455	     -0.20873341	     -0.00000000	     -0.00000001	     22.62490446
      1.65542084	     -0.05228421	     -0.00102017	     -0.19419812	     -0.05602085	      0.88279793	     -0.00060437	     -0.20875014	     -0.00000000	     -0.00000001	     22.64274285
      1.65667047	     -0.05234422	     -0.00102933	     -0.19425780	     -0.05602523	      0.88279643	     -0.00060416	     -0.20876774	     -0.00000000	     -0.00000001	     22.48671732
      1.65821716	     -0.05242243	     -0.00104157	     -0.19433560	     -0.05603065	      0.88279445	     -0.00060384	     -0.20879074	     -0.00000000	     -0.00000001	     22.54399898
      1.65934581	     -0.05248208	     -0.00104810	     -0.19439503	     -0.05603459	      0.88279292	     -0.00060357	     -0.20880836	     -0.00000000	     -0.00000001	     22.29699177
      1.66047446	     -0.05254369	     -0.00105582	     -0.19445640	     -0.05603852	      0.88279133	     -0.00060328	     -0.20882668	     -0.00000000	     -0.00000001	     22.28360808
      1.66198118	     -0.05262886	     -0.00106423	     -0.19454132	     -0.05604376	      0.88278909	     -0.00060283	     -0.20885220	     -0.00000000	     -0.00000001	     22.10480911
      1.66333356	     -0.05270774	     -0.00107259	     -0.19461997	     -0.05604844	      0.88278698	     -0.00060239	     -0.20887610	     -0.00000000	     -0.00000001	     22.13229014
      1.66468593	     -0.05278869	     -0.00107778	     -0.19470080	     -0.05605310	      0.88278476	     -0.00060190	     -0.20890090	     -0.00000000	     -0.00000001	     21.87604853
      1.66586986	     -0.05286126	     -0.00108395	     -0.19477324	     -0.05605716	      0.88278274	     -0.00060143	     -0.20892331	     -0.00000000	     -0.00000001	     21.91973262
      1.66705380	     -0.05293552	     -0.00108776	     -0.19484744	     -0.05606121	      0.88278064	     -0.00060093	     -0.20894636	     -0.00000000	     -0.00000001	     21.75199344
      1.66823773	     -0.05301121	     -0.00109229	     -0.19492307	     -0.05606523	      0.88277846	     -0.00060041	     -0.20897001	     -0.00000000	     -0.00000001	     21.71261757
      1.66985614	     -0.05311705	     -0.00109661	     -0.19502891	     -0.05607070	      0.88277537	     -0.00059963	     -0.20900327	     -0.00000000	     -0.00000001	     21.54080864
      1.67108094	     -0.05319872	     -0.00110098	     -0.19511057	     -0.05607480	      0.88277294	     -0.00059900	     -0.20902911	     -0.00000000	     -0.00000001	     21.55779160
      1.67230574	     -0.05328129	     -0.00110319	     -0.19519321	     -0.05607888	      0.88277044	     -0.00059834	     -0.20905550	     -0.00000000	     -0.00000001	     21.42407606
      1.67353054	     -0.05336490	     -0.00110617	     -0.19527687	     -0.05608293	      0.88276787	     -0.00059764	     -0.20908239	     -0.00000000	     -0.00000001	     21.39671924
      1.67510705	     -0.05347496	     -0.00110794	     -0.19538709	     -0.05608809	      0.88276445	     -0.00059670	     -0.20911770	     -0.00000000	     -0.00000002	     21.26013549
      1.67631490	     -0.05356137	     -0.00111064	     -0.19547360	     -0.05609200	      0.88276175	     -0.00059593	     -0.20914527	     -0.00000000	     -0.00000002	     21.27548124
      1.67752274	     -0.05364927	     -0.00111125	     -0.19556168	     -0.05609588	      0.88275900	     -0.00059514	     -0.20917328	     -0.00000000	     -0.00000002	     21.18698864
      1.67898046	     -0.05375655	     -0.00111291	     -0.19566917	     -0.05610051	      0.88275560	     -0.00059414	     -0.20920764	     -0.00000000	     -0.00000002	     21.17968695
      1.68043819	     -0.05386445	     -0.00111140	     -0.19577739	     -0.05610509	      0.88275212	     -0.00059308	     -0.20924254	     -0.00000000	     -0.00000002	     21.07756527
      1.68154715	     -0.05394540	     -0.00111255	     -0.19585855	     -0.05610853	      0.88274943	     -0.00059225	     -0.20926941	     -0.00000000	     -0.00000002	     21.08312256
      1.68265612	     -0.05402777	     -0.00111140	     -0.19594120	     -0.05611193	      0.88274669	     -0.00059140	     -0.20929658	     -0.00000000	     -0.00000002	     21.03214749
      1.68422836	     -0.05414484	     -0.00110979	     -0.19605869	     -0.05611669	      0.88274276	     -0.00059013	     -0.20933555	     -0.00000000	     -0.00000002	     21.00714855
      1.68559651	     -0.05424509	     -0.00110597	     -0.19615940	     -0.05612077	      0.88273929	     -0.00058899	     -0.20936978	     -0.00000000	     -0.00000002	     20.96937730
      1.68696466	     -0.05434290	     -0.00110278	     -0.19625766	     -0.05612479	      0.88273578	     -0.00058780	     -0.20940417	     -0.00000000	     -0.00000002	     20.96630886
      1.68833280	     -0.05443776	     -0.00109581	     -0.19635311	     -0.05612874	      0.88273223	     -0.00058658	     -0.20943860	     -0.00000000	     -0.00000002	     20.93951089
      1.68953573	     -0.05451817	     -0.00109145	     -0.19643400	     -0.05613216	      0.88272909	     -0.00058547	     -0.20946880	     -0.00000000	     -0.00000002	     20.92669485
      1.69073867	     -0.05459535	     -0.00108435	     -0.19651176	     -0.05613553	      0.88272593	     -0.00058433	     -0.20949884	     -0.00000000	     -0.00000002	     20.90984910
      1.69194160	     -0.05466963	     -0.00107747	     -0.19658663	     -0.05613884	      0.88272276	     -0.00058315	     -0.20952864	     -0.00000000	     -0.00000002	     20.89870782
      1.69358967	     -0.05476660	     -0.00106504	     -0.19668449	     -0.05614329	      0.88271840	     -0.00058150	     -0.20956895	     -0.00000000	     -0.00000002	     20.89954341
      1.69482799	     -0.05483557	     -0.00105628	     -0.19675415	     -0.05614656	      0.88271512	     -0.00058023	     -0.20959876	     -0.00000000	     -0.00000002	     20.87898217
      1.69606632	     -0.05490093	     -0.00104503	     -0.19682027	     -0.05614977	      0.88271185	     -0.00057893	     -0.20962809	     -0.00000000	     -0.00000002	     20.88076605
      1.69730464	     -0.05496272	     -0.00103430	     -0.19688281	     -0.05615291	      0.88270858	     -0.00057759	     -0.20965687	     -0.00000000	     -0.00000002	     20.87498860
      1.69891530	     -0.05503765	     -0.00101796	     -0.19695880	     -0.05615691	      0.88270433	     -0.00057582	     -0.20969340	     -0.00000000	     -0.00000002	     20.89242544
      1.70013131	     -0.05509042	     -0.00100681	     -0.19701236	     -0.05615985	      0.88270115	     -0.00057445	     -0.20972022	     -0.00000000	     -0.00000002	     20.87743808
      1.70134733	     -0.05514050	     -0.00099307	     -0.19706329	     -0.05616273	      0.88269798	     -0.00057306	     -0.20974636	     -0.00000000	     -0.00000002	     20.88433735
      1.70282700	     -0.05519824	     -0.00097704	     -0.19712207	     -0.05616614	      0.88269416	     -0.00057134	     -0.20977724	     -0.00000000	     -0.00000002	     20.85985234
      1.70430667	     -0.05525334	     -0.00095829	     -0.19717829	     -0.05616946	      0.88269037	     -0.00056958	     -0.20980709	     -0.00000000	     -0.00000002	     20.88577402
      1.70542824	     -0.05529345	     -0.00094647	     -0.19721918	     -0.05617191	      0.88268753	     -0.00056823	     -0.20982904	     -0.00000000	     -0.00000002	     20.85291008
      1.70654981	     -0.05533219	     -0.00093268	     -0.19725877	     -0.05617429	      0.88268471	     -0.00056687	     -0.20985039	     -0.00000000	     -0.00000002	     20.85734420
      1.70813797	     -0.05538519	     -0.00091411	     -0.19731296	     -0.05617757	      0.88268078	     -0.00056490	     -0.20987964	     -0.00000000	     -0.00000002	     20.85612412
      1.70951752	     -0.05542958	     -0.00089666	     -0.19735842	     -0.05618033	      0.88267741	     -0.00056317	     -0.20990410	     -0.00000000	     -0.00000002	     20.87413009
      1.71089707	     -0.05547260	     -0.00088108	     -0.19740247	     -0.05618299	      0.88267410	     -0.00056142	     -0.20992770	     -0.00000000	     -0.00000002	     20.87339734
      1.71227662	     -0.05551353	     -0.00086303	     -0.19744450	     -0.05618555	      0.88267083	     -0.00055964	     -0.20995045	     -0.00000000	     -0.00000002	     20.90747244
      1.71349900	     -0.05554900	     -0.00084968	     -0.19748088	     -0.05618775	      0.88266799	     -0.00055806	     -0.20996993	     -0.00000000	     -0.00000002	     20.89786105
      1.71472137	     -0.05558347	     -0.00083418	     -0.19751633	     -0.05618987	      0.88266519	     -0.00055645	     -0.20998877	     -0.00000000	     -0.00000002	     20.92401703
      1.71594375	     -0.05561676	     -0.00081988	     -0.19755057	     -0.05619191	      0.88266244	     -0.00055483	     -0.21000699	     -0.00000000	     -0.00000002	     20.94425398
      1.71757880	     -0.05565828	     -0.00079951	     -0.19759341	     -0.05619452	      0.88265883	     -0.00055265	     -0.21003034	     -0.00000000	     -0.00000001	     21.00037272
      1.71883248	     -0.05568849	     -0.00078612	     -0.19762458	     -0.05619643	      0.88265612	     -0.00055095	     -0.21004752	     -0.00000000	     -0.00000001	     21.01889677
      1.72008616	     -0.05571878	     -0.00077095	     -0.19765588	     -0.05619825	      0.88265347	     -0.00054925	     -0.21006410	     -0.00000000	     -0.00000001	     21.06353039
      1.72133985	     -0.05574785	     -0.00075695	     -0.19768594	     -0.05619999	      0.88265086	     -0.00054753	     -0.21008009	     -0.00000000	     -0.00000001	     21.10441666
      1.72294487	     -0.05578234	     -0.00073715	     -0.19772176	     -0.05620209	      0.88264760	     -0.00054531	     -0.21009964	     -0.00000000	     -0.00000001	     21.19047353
      1.72417611	     -0.05580658	     -0.00072357	     -0.19774699	     -0.05620361	      0.88264516	     -0.00054359	     -0.21011388	     -0.00000000	     -0.00000001	     21.22920237
      1.72540734	     -0.05582860	     -0.00070796	     -0.19777005	     -0.05620504	      0.88264277	     -0.00054186	     -0.21012743	     -0.00000000	     -0.00000001	     21.29369007
      1.72689374	     -0.05585185	     -0.00069052	     -0.19779453	     -0.05620665	      0.88263996	     -0.00053977	     -0.21014281	     -0.00000000	     -0.00000001	     21.36616748
      1.72838014	     -0.05587106	     -0.00067044	     -0.19781506	     -0.05620814	      0.88263721	     -0.00053765	     -0.21015707	     -0.00000000	     -0.00000001	     21.47389894
      1.72950513	     -0.05588253	     -0.00065766	     -0.19782747	     -0.05620918	      0.88263519	     -0.00053605	     -0.21016707	     -0.00000000	     -0.00000001	     21.51436231
      1.73063013	     -0.05589151	     -0.00064292	     -0.19783744	     -0.05621014	      0.88263321	     -0.00053444	     -0.21017637	     -0.00000000	     -0.00000001	     21.58254781
      1.73223509	     -0.05589963	     -0.00062310	     -0.19784695	     -0.05621139	      0.88263045	     -0.00053213	     -0.21018836	     -0.00000000	     -0.00000001	     21.68663644
      1.73362384	     -0.05590213	     -0.00060488	     -0.19785069	     -0.05621235	      0.88262814	     -0.00053014	     -0.21019748	     -0.00000000	     -0.00000001	     21.77837762
      1.73501259	     -0.05590096	     -0.00058887	     -0.19785072	     -0.05621319	      0.88262589	     -0.00052813	     -0.21020538	     -0.00000000	     -0.00000001	     21.87494996
      1.73640134	     -0.05589482	     -0.00057051	     -0.19784582	     -0.05621392	      0.88262370	     -0.00052613	     -0.21021205	     -0.00000000	     -0.00000001	     21.97282175
      1.73762344	     -0.05588372	     -0.00055719	     -0.19783576	     -0.05621446	      0.88262184	     -0.00052437	     -0.21021682	     -0.00000000	     -0.00000001	     22.07982647
      1.73884554	     -0.05586600	     -0.00054198	     -0.19781913	     -0.05621491	      0.88262002	     -0.00052261	     -0.21022048	     -0.00000000	     -0.00000001	     22.18627465
      1.74006765	     -0.05584173	     -0.00052831	     -0.19779590	     -0.05621528	      0.88261826	     -0.00052085	     -0.21022294	     -0.00000000	     -0.00000001	     22.31513283
      1.74172596	     -0.05579831	     -0.00050897	     -0.19775393	     -0.05621562	      0.88261594	     -0.00051847	     -0.21022425	     -0.00000000	     -0.00000001	     22.48417414
      1.74297556	     -0.05575785	     -0.00049663	     -0.19771449	     -0.05621577	      0.88261427	     -0.00051669	     -0.21022364	     -0.00000000	     -0.00000001	     22.63828679
      1.74422516	     -0.05571045	     -0.00048290	     -0.19766815	     -0.05621583	      0.88261265	     -0.00051491	     -0.21022161	     -0.00000000	     -0.00000001	     22.76459762
      1.74547475	     -0.05565578	     -0.00047083	     -0.19761450	     -0.05621579	      0.88261109	     -0.00051314	     -0.21021814	     -0.00000000	     -0.00000001	     22.92760214
      1.74710208	     -0.05557400	     -0.00045421	     -0.19753405	     -0.05621560	      0.88260916	     -0.00051084	     -0.21021139	     -0.00000000	     -0.00000001	     23.11439131
      1.74831989	     -0.05550595	     -0.00044394	     -0.19746693	     -0.05621536	      0.88260779	     -0.00050914	     -0.21020469	     -0.00000000	     -0.00000001	     23.28607099
      1.74953769	     -0.05543322	     -0.00043218	     -0.19739516	     -0.05621503	      0.88260648	     -0.00050744	     -0.21019662	     -0.00000000	     -0.00000001	     23.40779404
      1.75103725	     -0.05533912	     -0.00042006	     -0.19730217	     -0.05621451	      0.88260496	     -0.00050537	     -0.21018489	     -0.00000000	     -0.00000001	     23.62076596
      1.75236956	     -0.05525207	     -0.00040828	     -0.19721612	     -0.05621394	      0.88260370	     -0.00050354	     -0.21017291	     -0.00000000	     -0.00000001	     23.75446852
      1.75370188	     -0.05516174	     -0.00039940	     -0.19712668	     -0.05621327	      0.88260253	     -0.00050173	     -0.21015957	     -0.00000000	     -0.00000001	     23.97944355
      1.75503419	     -0.05506782	     -0.00038859	     -0.19703370	     -0.05621250	      0.88260145	     -0.00049993	     -0.21014493	     -0.00000000	     -0.00000001	     24.11798482
      1.75636651	     -0.05497018	     -0.00038076	     -0.19693692	     -0.05621165	      0.88260047	     -0.00049815	     -0.21012904	     -0.00000000	     -0.00000000	     24.36849117
      1.75769882	     -0.05486848	     -0.00037005	     -0.19683612	     -0.05621070	      0.88259958	     -0.00049639	     -0.21011194	     -0.00000000	     -0.00000000	     24.49265097
      1.75903114	     -0.05476228	     -0.00036230	     -0.19673073	     -0.05620966	      0.88259880	     -0.00049464	     -0.21009364	     -0.00000000	     -0.00000000	     24.76646927
      1.76022861	     -0.05466446	     -0.00035191	     -0.19663371	     -0.05620865	      0.88259818	     -0.00049309	     -0.21007621	     -0.00000000	     -0.00000000	     24.85460358
      1.76142608	     -0.05456447	     -0.00034351	     -0.19653446	     -0.05620758	      0.88259764	     -0.00049155	     -0.21005790	     -0.00000000	     -0.00000000	     25.05456082
      1.76262355	     -0.05446207	     -0.00033381	     -0.19643283	     -0.05620643	      0.88259719	     -0.00049003	     -0.21003873	     -0.00000000	     -0.00000000	     25.19946752
      1.76426862	     -0.05431750	     -0.00032176	     -0.19628924	     -0.05620476	      0.88259671	     -0.00048797	     -0.21001105	     -0.00000000	     -0.00000000	     25.48657276
      1.76549476	     -0.05420538	     -0.00031177	     -0.19617786	     -0.05620343	      0.88259646	     -0.00048645	     -0.20998948	     -0.00000000	     -0.00000000	     25.58975144
      1.76672089	     -0.05409431	     -0.00030381	     -0.19606746	     -0.05620204	      0.88259630	     -0.00048495	     -0.20996721	     -0.00000000	     -0.00000000	     25.79247374
      1.76794702	     -0.05398292	     -0.00029480	     -0.19595675	     -0.05620058	      0.88259623	     -0.00048347	     -0.20994433	     -0.00000000	     -0.00000000	     25.92930044
      1.76955316	     -0.05383593	     -0.00028460	     -0.19581058	     -0.05619859	      0.88259628	     -0.00048156	     -0.20991347	     -0.00000000	      0.00000000	     26.21213491
      1.77074598	     -0.05372558	     -0.00027545	     -0.19570086	     -0.05619704	      0.88259641	     -0.00048017	     -0.20988994	     -0.00000000	      0.00000000	     26.28731824
      1.77193879	     -0.05361642	     -0.00026809	     -0.19559228	     -0.05619543	      0.88259662	     -0.00047879	     -0.20986597	     -0.00000000	      0.00000000	     26.47045463
      1.77341844	     -0.05348301	     -0.00025762	     -0.19545958	     -0.05619337	      0.88259699	     -0.00047711	     -0.20983568	     -0.00000000	      0.00000000	     26.58538375
      1.77473193	     -0.05336718	     -0.00025044	     -0.19534432	     -0.05619147	      0.88259742	     -0.00047565	     -0.20980838	     -0.00000000	      0.00000000	     26.81241201
      1.77604542	     -0.05325385	     -0.00024136	     -0.19523158	     -0.05618951	      0.88259794	     -0.00047421	     -0.20978077	     -0.00000000	      0.00000000	     26.86025925
      1.77735891	     -0.05314274	     -0.00023516	     -0.19512098	     -0.05618749	      0.88259855	     -0.00047280	     -0.20975292	     -0.00000000	      0.00000000	     27.09482499
      1.77867240	     -0.05303539	     -0.00022685	     -0.19501416	     -0.05618541	      0.88259924	     -0.00047141	     -0.20972491	     -0.00000000	      0.00000000	     27.09563330
      1.77998589	     -0.05293242	     -0.00022194	     -0.19491162	     -0.05618327	      0.88260001	     -0.00047006	     -0.20969682	     -0.00000000	      0.00000000	     27.32638485
      1.78129938	     -0.05283399	     -0.00021428	     -0.19481368	     -0.05618109	      0.88260085	     -0.00046873	     -0.20966874	     -0.00000000	      0.00000000	     27.27991056
      1.78261287	     -0.05274081	     -0.00021056	     -0.19472087	     -0.05617884	      0.88260176	     -0.00046743	     -0.20964076	     -0.00000000	      0.00000000	     27.51844819
      1.78376903	     -0.05266368	     -0.00020476	     -0.19464412	     -0.05617682	      0.88260261	     -0.00046631	     -0.20961629	     -0.00000000	      0.00000001	     27.44620057
      1.78492518	     -0.05259152	     -0.00020158	     -0.19457226	     -0.05617477	      0.88260351	     -0.00046521	     -0.20959203	     -0.00000000	      0.00000001	     27.55938173
      1.78636612	     -0.05250784	     -0.00019690	     -0.19448896	     -0.05617215	      0.88260469	     -0.00046388	     -0.20956217	     -0.00000000	      0.00000001	     27.57159532
      1.78780705	     -0.05243073	     -0.00019478	     -0.19441215	     -0.05616947	      0.88260593	     -0.00046258	     -0.20953278	     -0.00000000	      0.00000001	     27.74862081
      1.78898073	     -0.05237264	     -0.00019126	     -0.19435434	     -0.05616724	      0.88260697	     -0.00046155	     -0.20950924	     -0.00000000	      0.00000001	     27.66155950
      1.79015440	     -0.05231900	     -0.00019007	     -0.19430093	     -0.05616497	      0.88260804	     -0.00046055	     -0.20948608	     -0.00000000	      0.00000001	     27.74911315
      1.79160499	     -0.05225886	     -0.00018769	     -0.19424106	     -0.05616212	      0.88260941	     -0.00045934	     -0.20945802	     -0.00000000	      0.00000001	     27.71435158
      1.79305558	     -0.05220451	     -0.00018789	     -0.19418693	     -0.05615921	      0.88261080	     -0.00045818	     -0.20943061	     -0.00000000	      0.00000001	     27.88416107
      1.79418150	     -0.05216612	     -0.00018593	     -0.19414875	     -0.05615692	      0.88261190	     -0.00045730	     -0.20940980	     -0.00000000	      0.00000001	     27.75382161
      1.79530743	     -0.05213061	     -0.00018599	     -0.19411340	     -0.05615459	      0.88261301	     -0.00045645	     -0.20938938	     -0.00000000	      0.00000001	     27.81027271
      1.79682243	     -0.05208738	     -0.00018515	     -0.19407040	     -0.05615140	      0.88261452	     -0.00045535	     -0.20936252	     -0.00000000	      0.00000001	     27.75635507
      1.79833744	     -0.05204976	     -0.00018667	     -0.19403295	     -0.05614815	      0.88261603	     -0.00045429	     -0.20933638	     -0.00000000	      0.00000001	     27.90820219
      1.79942076	     -0.05202576	     -0.00018555	     -0.19400913	     -0.05614579	      0.88261712	     -0.00045356	     -0.20931813	     -0.00000000	      0.00000001	     27.74004307
      1.80050408	     -0.05200465	     -0.00018634	     -0.19398814	     -0.05614341	      0.88261820	     -0.00045286	     -0.20930025	     -0.00000000	      0.00000001	     27.76060838
      1.80210402	     -0.05197777	     -0.00018665	     -0.19396147	     -0.05613983	      0.88261979	     -0.00045187	     -0.20927452	     -0.00000000	      0.00000001	     27.68270119
      1.80344946	     -0.05195897	     -0.00018822	     -0.19394280	     -0.05613677	      0.88262112	     -0.00045107	     -0.20925350	     -0.00000000	      0.00000001	     27.73095230
      1.80479490	     -0.05194311	     -0.00018811	     -0.19392712	     -0.05613366	      0.88262244	     -0.00045032	     -0.20923304	     -0.00000000	      0.00000001	     27.58736321
      1.80614034	     -0.05192930	     -0.00019074	     -0.19391342	     -0.05613051	      0.88262373	     -0.00044960	     -0.20921313	     -0.00000000	      0.00000001	     27.69192709
      1.80748578	     -0.05191830	     -0.00019064	     -0.19390259	     -0.05612732	      0.88262501	     -0.00044893	     -0.20919377	     -0.00000000	      0.00000001	     27.46216154
      1.80862555	     -0.05191161	     -0.00019361	     -0.19389597	     -0.05612458	      0.88262608	     -0.00044839	     -0.20917781	     -0.00000000	      0.00000001	     27.55760969
      1.80976533	     -0.05190629	     -0.00019464	     -0.19389078	     -0.05612181	      0.88262713	     -0.00044787	     -0.20916223	     -0.00000000	      0.00000001	     27.45015719
      1.81123082	     -0.05190228	     -0.00019754	     -0.19388688	     -0.05611820	      0.88262845	     -0.00044726	     -0.20914275	     -0.00000000	      0.00000001	     27.45705705
      1.81269631	     -0.05190058	     -0.00019860	     -0.19388534	     -0.05611454	      0.88262974	     -0.00044669	     -0.20912385	     -0.00000000	      0.00000001	     27.27060440
      1.81383995	     -0.05190180	     -0.00020175	     -0.19388662	     -0.05611164	      0.88263072	     -0.00044628	     -0.20910950	     -0.00000000	      0.00000001	     27.34346718
      1.81498359	     -0.05190410	     -0.00020304	     -0.19388904	     -0.05610872	      0.88263169	     -0.00044590	     -0.20909549	     -0.00000000	      0.00000001	     27.22793154
      1.81647475	     -0.05191011	     -0.00020632	     -0.19389516	     -0.05610486	      0.88263292	     -0.00044545	     -0.20907772	     -0.00000000	      0.00000001	     27.22175562
      1.81796591	     -0.05191805	     -0.00020757	     -0.19390326	     -0.05610095	      0.88263411	     -0.00044505	     -0.20906050	     -0.00000000	      0.00000001	     27.01176746
      1.81905754	     -0.05192681	     -0.00021132	     -0.19391207	     -0.05609805	      0.88263496	     -0.00044479	     -0.20904824	     -0.00000000	      0.00000001	     27.08009406
      1.82014918	     -0.05193629	     -0.00021320	     -0.19392164	     -0.05609513	      0.88263580	     -0.00044456	     -0.20903628	     -0.00000000	      0.00000001	     26.97537071
      1.82172535	     -0.05195341	     -0.00021736	     -0.19393886	     -0.05609085	      0.88263697	     -0.00044427	     -0.20901952	     -0.00000000	      0.00000001	     26.92764165
      1.82306684	     -0.05196981	     -0.00021973	     -0.19395538	     -0.05608717	      0.88263795	     -0.00044408	     -0.20900574	     -0.00000000	      0.00000000	     26.76866054
      1.82440833	     -0.05199023	     -0.00022448	     -0.19397586	     -0.05608344	      0.88263889	     -0.00044393	     -0.20899239	     -0.00000000	      0.00000000	     26.77297175
      1.82574982	     -0.05201117	     -0.00022660	     -0.19399694	     -0.05607968	      0.88263982	     -0.00044382	     -0.20897950	     -0.00000000	      0.00000000	     26.56483137
      1.82709131	     -0.05203801	     -0.00023275	     -0.19402380	     -0.05607587	      0.88264073	     -0.00044375	     -0.20896705	     -0.00000000	      0.00000000	     26.60888104
      1.82822528	     -0.05205977	     -0.00023468	     -0.19404567	     -0.05607261	      0.88264148	     -0.00044373	     -0.20895690	     -0.00000000	      0.00000000	     26.40062560
      1.82935926	     -0.05208587	     -0.00023940	     -0.19407180	     -0.05606933	      0.88264221	     -0.00044374	     -0.20894706	     -0.00000000	      0.00000000	     26.34954446
      1.83082088	     -0.05212056	     -0.00024430	     -0.19410658	     -0.05606505	      0.88264314	     -0.00044380	     -0.20893489	     -0.00000000	      0.00000000	     26.19609139
      1.83228249	     -0.05216154	     -0.00025240	     -0.19414757	     -0.05606073	      0.88264405	     -0.00044391	     -0.20892326	     -0.00000000	      0.00000000	     26.15357013
      1.83340776	     -0.05219141	     -0.00025621	     -0.19417751	     -0.05605736	      0.88264474	     -0.00044403	     -0.20891469	     -0.00000000	      0.00000000	     25.97958150
      1.83453303	     -0.05222641	     -0.00026299	     -0.19421251	     -0.05605396	      0.88264542	     -0.00044418	     -0.20890644	     -0.00000000	      0.00000000	     25.89655478
      1.83602555	     -0.05227317	     -0.00027128	     -0.19425929	     -0.05604941	      0.88264631	     -0.00044443	     -0.20889602	     -0.00000000	      0.00000000	     25.74414208
      1.83751807	     -0.05232738	     -0.00028354	     -0.19431342	     -0.05604481	      0.88264718	     -0.00044474	     -0.20888613	     -0.00000000	      0.00000000	     25.65024085
      1.83857664	     -0.05236180	     -0.00028978	     -0.19434786	     -0.05604151	      0.88264780	     -0.00044500	     -0.20887948	     -0.00000000	      0.00000000	     25.51265869
      1.83963520	     -0.05240125	     -0.00029897	     -0.19438725	     -0.05603818	      0.88264840	     -0.00044528	     -0.20887307	     -0.00000000	      0.00000000	     25.41191448
      1.84123072	     -0.05245971	     -0.00031278	     -0.19444564	     -0.05603312	      0.88264931	     -0.00044576	     -0.20886389	     -0.00000000	      0.00000000	     25.27012102
      1.84255896	     -0.05251207	     -0.00032671	     -0.19449788	     -0.05602886	      0.88265006	     -0.00044622	     -0.20885665	     -0.00000000	      0.00000000	     25.12571574
      1.84388720	     -0.05256056	     -0.00033945	     -0.19454628	     -0.05602455	      0.88265080	     -0.00044671	     -0.20884976	     -0.00000000	      0.00000000	     25.03849644
      1.84521544	     -0.05261553	     -0.00035585	     -0.19460108	     -0.05602020	      0.88265153	     -0.00044726	     -0.20884318	     -0.00000000	      0.00000000	     24.84775843
      1.84640672	     -0.05265857	     -0.00036842	     -0.19464402	     -0.05601627	      0.88265219	     -0.00044779	     -0.20883758	     -0.00000000	      0.00000000	     24.80170259
      1.84759800	     -0.05270702	     -0.00038395	     -0.19469231	     -0.05601229	      0.88265284	     -0.00044836	     -0.20883220	     -0.00000000	      0.00000000	     24.62506715
      1.84878929	     -0.05275156	     -0.00039845	     -0.19473672	     -0.05600828	      0.88265349	     -0.00044896	     -0.20882708	     -0.00000000	      0.00000000	     24.55357626
      1.85030150	     -0.05281160	     -0.00041910	     -0.19479654	     -0.05600315	      0.88265431	     -0.00044978	     -0.20882091	     -0.00000000	      0.00000000	     24.32811263
      1.85151286	     -0.05285412	     -0.00043412	     -0.19483893	     -0.05599899	      0.88265497	     -0.00045047	     -0.20881625	     -0.00000000	      0.00000000	     24.32576308
      1.85272422	     -0.05290075	     -0.00045135	     -0.19488538	     -0.05599480	      0.88265562	     -0.00045121	     -0.20881181	     -0.00000000	      0.00000000	     24.11532738
      1.85393558	     -0.05294270	     -0.00046732	     -0.19492719	     -0.05599057	      0.88265628	     -0.00045198	     -0.20880760	     -0.00000000	      0.00000000	     24.07408280
      1.85543598	     -0.05299766	     -0.00048886	     -0.19498192	     -0.05598528	      0.88265709	     -0.00045297	     -0.20880269	     -0.00000000	      0.00000000	     23.80931744
      1.85663066	     -0.05303505	     -0.00050413	     -0.19501918	     -0.05598103	      0.88265774	     -0.00045381	     -0.20879904	     -0.00000000	      0.00000000	     23.85847767
      1.85782534	     -0.05307614	     -0.00052117	     -0.19506011	     -0.05597674	      0.88265839	     -0.00045467	     -0.20879559	     -0.00000000	      0.00000000	     23.63091830
      1.85902001	     -0.05311253	     -0.00053687	     -0.19509637	     -0.05597242	      0.88265904	     -0.00045557	     -0.20879237	     -0.00000000	      0.00000000	     23.59842938
      1.86057879	     -0.05316182	     -0.00055852	     -0.19514546	     -0.05596672	      0.88265989	     -0.00045678	     -0.20878846	     -0.00000000	      0.00000000	     23.31386172
      1.86176698	     -0.05319292	     -0.00057303	     -0.19517647	     -0.05596235	      0.88266054	     -0.00045774	     -0.20878573	     -0.00000000	      0.00000000	     23.38882773
      1.86295516	     -0.05322739	     -0.00058892	     -0.19521081	     -0.05595793	      0.88266120	     -0.00045873	     -0.20878316	     -0.00000000	      0.00000000	     23.15426525
      1.86438224	     -0.05326286	     -0.00060590	     -0.19524618	     -0.05595259	      0.88266199	     -0.00045996	     -0.20878036	     -0.00000000	      0.00000000	     23.16712967
      1.86566634	     -0.05329904	     -0.00062230	     -0.19528224	     -0.05594774	      0.88266270	     -0.00046109	     -0.20877807	     -0.00000000	      0.00000000	     22.83697766
      1.86695045	     -0.05333028	     -0.00063592	     -0.19531343	     -0.05594285	      0.88266341	     -0.00046226	     -0.20877610	     -0.00000000	      0.00000000	     22.91669643
      1.86823455	     -0.05337044	     -0.00065101	     -0.19535351	     -0.05593792	      0.88266413	     -0.00046346	     -0.20877450	     -0.00000000	      0.00000000	     22.54845305
      1.86951866	     -0.05340757	     -0.00066329	     -0.19539062	     -0.05593295	      0.88266484	     -0.00046468	     -0.20877343	     -0.00000000	      0.00000000	     22.65003211
      1.87080276	     -0.05345572	     -0.00067734	     -0.19543872	     -0.05592794	      0.88266556	     -0.00046594	     -0.20877294	     -0.00000000	      0.00000000	     22.25606908
      1.87208687	     -0.05350161	     -0.00068863	     -0.19548462	     -0.05592290	      0.88266627	     -0.00046723	     -0.20877321	     -0.00000000	      0.00000000	     22.38784397
      1.87337098	     -0.05355982	     -0.00070217	     -0.19554279	     -0.05591781	      0.88266698	     -0.00046855	     -0.20877427	     -0.00000000	      0.00000000	     21.97075356
      1.87465508	     -0.05361582	     -0.00071300	     -0.19559882	     -0.05591268	      0.88266767	     -0.00046989	     -0.20877626	     -0.00000000	      0.00000000	     22.13243019
      1.87593919	     -0.05368429	     -0.00072621	     -0.19566726	     -0.05590752	      0.88266835	     -0.00047127	     -0.20877921	     -0.00000000	      0.00000000	     21.68513054
      1.87722329	     -0.05374888	     -0.00073653	     -0.19573190	     -0.05590231	      0.88266901	     -0.00047267	     -0.20878321	     -0.00000000	      0.00000000	     21.86427576
      1.87850740	     -0.05382504	     -0.00074924	     -0.19580807	     -0.05589706	      0.88266965	     -0.00047410	     -0.20878822	     -0.00000000	      0.00000000	     21.38797560
      1.87979150	     -0.05389695	     -0.00075912	     -0.19588006	     -0.05589176	      0.88267026	     -0.00047555	     -0.20879431	     -0.00000000	      0.00000000	     21.56446586
      1.88107561	     -0.05397949	     -0.00077134	     -0.19596264	     -0.05588642	      0.88267084	     -0.00047703	     -0.20880144	     -0.00000000	      0.00000000	     21.06445831
      1.88235971	     -0.05405604	     -0.00078061	     -0.19603931	     -0.05588103	      0.88267138	     -0.00047854	     -0.20880963	     -0.00000000	      0.00000000	     21.21807916
      1.88364382	     -0.05414169	     -0.00079200	     -0.19612503	     -0.05587560	      0.88267187	     -0.00048007	     -0.20881878	     -0.00000000	      0.00000000	     20.70393551
      1.88492793	     -0.05422170	     -0.00080059	     -0.19620521	     -0.05587011	      0.88267232	     -0.00048162	     -0.20882892	     -0.00000000	      0.00000000	     20.81468983
      1.88621203	     -0.05430997	     -0.00081107	     -0.19629360	     -0.05586458	      0.88267272	     -0.00048320	     -0.20883997	     -0.00000000	      0.00000000	     20.30345355
      1.88749614	     -0.05439226	     -0.00081869	     -0.19637610	     -0.05585899	      0.88267306	     -0.00048480	     -0.20885194	     -0.00000000	      0.00000000	     20.36352954
      1.88878024	     -0.05448198	     -0.00082802	     -0.19646600	     -0.05585335	      0.88267334	     -0.00048643	     -0.20886475	     -0.00000000	      0.00000000	     19.87106503
      1.89006435	     -0.05456639	     -0.00083478	     -0.19655066	     -0.05584765	      0.88267356	     -0.00048807	     -0.20887844	     -0.00000000	      0.00000000	     19.87671626
      1.89134845	     -0.05465707	     -0.00084283	     -0.19664158	     -0.05584189	      0.88267371	     -0.00048974	     -0.20889291	     -0.00000000	      0.00000000	     19.41629471
      1.89263256	     -0.05474317	     -0.00084881	     -0.19672798	     -0.05583608	      0.88267380	     -0.00049143	     -0.20890818	     -0.00000000	      0.00000000	     19.37131491
      1.89391666	     -0.05483434	     -0.00085590	     -0.19681943	     -0.05583021	      0.88267381	     -0.00049314	     -0.20892416	     -0.00000000	     -0.00000000	     18.95695795
      1.89520077	     -0.05492177	     -0.00086122	     -0.19690721	     -0.05582427	      0.88267375	     -0.00049487	     -0.20894086	     -0.00000000	     -0.00000000	     18.86928664
      1.89648488	     -0.05501344	     -0.00086742	     -0.19699921	     -0.05581827	      0.88267362	     -0.00049661	     -0.20895820	     -0.00000000	     -0.00000000	     18.50254407
      1.89776898	     -0.05510199	     -0.00087213	     -0.19708815	     -0.05581221	      0.88267342	     -0.00049838	     -0.20897617	     -0.00000000	     -0.00000000	     18.38461233
      1.89934612	     -0.05521613	     -0.00087901	     -0.19720275	     -0.05580468	      0.88267307	     -0.00050057	     -0.20899900	     -0.00000000	     -0.00000000	     17.91345028
      1.90051512	     -0.05529518	     -0.00088188	     -0.19728221	     -0.05579902	      0.88267274	     -0.00050222	     -0.20901648	     -0.00000000	     -0.00000000	     17.93245669
      1.90168412	     -0.05537879	     -0.00088592	     -0.19736622	     -0.05579331	      0.88267235	     -0.00050387	     -0.20903433	     -0.00000000	     -0.00000000	     17.64390343
      1.90321811	     -0.05548388	     -0.00088892	     -0.19747190	     -0.05578573	      0.88267174	     -0.00050607	     -0.20905832	     -0.00000000	     -0.00000000	     17.51073332
      1.90475209	     -0.05559422	     -0.00089315	     -0.19758282	     -0.05577805	      0.88267104	     -0.00050829	     -0.20908281	     -0.00000000	     -0.00000000	     17.03794500
      1.90584860	     -0.05566504	     -0.00089343	     -0.19765412	     -0.05577249	      0.88267048	     -0.00050988	     -0.20910064	     -0.00000000	     -0.00000000	     17.09351425
      1.90694510	     -0.05574077	     -0.00089516	     -0.19773033	     -0.05576688	      0.88266987	     -0.00051149	     -0.20911867	     -0.00000000	     -0.00000000	     16.88352242
      1.90860106	     -0.05585151	     -0.00089644	     -0.19784182	     -0.05575830	      0.88266887	     -0.00051394	     -0.20914627	     -0.00000000	     -0.00000000	     16.73024700
      1.90999652	     -0.05594625	     -0.00089804	     -0.19793720	     -0.05575097	      0.88266794	     -0.00051602	     -0.20916980	     -0.00000000	     -0.00000000	     16.45248503
      1.91139198	     -0.05603351	     -0.00089752	     -0.19802516	     -0.05574354	      0.88266695	     -0.00051812	     -0.20919353	     -0.00000000	     -0.00000001	     16.44399623
      1.91278744	     -0.05612497	     -0.00089886	     -0.19811731	     -0.05573602	      0.88266589	     -0.00052023	     -0.20921730	     -0.00000000	     -0.00000001	     16.10547144
      1.91400834	     -0.05619330	     -0.00089770	     -0.19818629	     -0.05572936	      0.88266492	     -0.00052209	     -0.20923816	     -0.00000000	     -0.00000001	     16.14239392
      1.91522924	     -0.05626729	     -0.00089836	     -0.19826092	     -0.05572263	      0.88266391	     -0.00052396	     -0.20925902	     -0.00000000	     -0.00000001	     15.91491295
      1.91645014	     -0.05633673	     -0.00089770	     -0.19833103	     -0.05571582	      0.88266285	     -0.00052584	     -0.20927991	     -0.00000000	     -0.00000001	     15.84605764
      1.91813185	     -0.05643265	     -0.00089745	     -0.19842787	     -0.05570631	      0.88266135	     -0.00052845	     -0.20930863	     -0.00000000	     -0.00000001	     15.60458395
      1.91939442	     -0.05649674	     -0.00089521	     -0.19849271	     -0.05569907	      0.88266018	     -0.00053042	     -0.20933011	     -0.00000000	     -0.00000001	     15.61658982
      1.92065698	     -0.05656328	     -0.00089416	     -0.19855998	     -0.05569175	      0.88265897	     -0.00053239	     -0.20935140	     -0.00000000	     -0.00000001	     15.42614748
      1.92191955	     -0.05662372	     -0.00089153	     -0.19862121	     -0.05568434	      0.88265775	     -0.00053438	     -0.20937251	     -0.00000000	     -0.00000001	     15.38145744
      1.92355746	     -0.05670254	     -0.00088890	     -0.19870104	     -0.05567460	      0.88265612	     -0.00053697	     -0.20939952	     -0.00000000	     -0.00000001	     15.17046939
      1.92480082	     -0.05675355	     -0.00088473	     -0.19875288	     -0.05566711	      0.88265487	     -0.00053894	     -0.20941973	     -0.00000000	     -0.00000001	     15.20626278
      1.92604418	     -0.05680647	     -0.00088180	     -0.19880660	     -0.05565953	      0.88265361	     -0.00054092	     -0.20943959	     -0.00000000	     -0.00000001	     15.05933829
      1.92755507	     -0.05686116	     -0.00087605	     -0.19886233	     -0.05565021	      0.88265205	     -0.00054333	     -0.20946325	     -0.00000000	     -0.00000001	     15.06174931
      1.92906597	     -0.05691647	     -0.00087173	     -0.19891866	     -0.05564075	      0.88265050	     -0.00054575	     -0.20948622	     -0.00000000	     -0.00000001	     14.85224524
      1.93020302	     -0.05694587	     -0.00086524	     -0.19894891	     -0.05563355	      0.88264932	     -0.00054757	     -0.20950306	     -0.00000000	     -0.00000001	     14.92881327
      1.93134008	     -0.05697704	     -0.00085996	     -0.19898090	     -0.05562628	      0.88264815	     -0.00054940	     -0.20951938	     -0.00000000	     -0.00000001	     14.84682257
      1.93297589	     -0.05701238	     -0.00085061	     -0.19901747	     -0.05561569	      0.88264648	     -0.00055204	     -0.20954199	     -0.00000000	     -0.00000001	     14.84277461
      1.93438939	     -0.05703948	     -0.00084242	     -0.19904564	     -0.05560642	      0.88264505	     -0.00055432	     -0.20956057	     -0.00000000	     -0.00000001	     14.76193720
      1.93580289	     -0.05705323	     -0.00083072	     -0.19906055	     -0.05559703	      0.88264364	     -0.00055660	     -0.20957820	     -0.00000000	     -0.00000001	     14.81301756
      1.93721639	     -0.05706509	     -0.00082046	     -0.19907353	     -0.05558754	      0.88264226	     -0.00055889	     -0.20959468	     -0.00000000	     -0.00000001	     14.72569460
      1.93845115	     -0.05705745	     -0.00080834	     -0.19906694	     -0.05557915	      0.88264109	     -0.00056089	     -0.20960806	     -0.00000000	     -0.00000001	     14.81381450
      1.93968591	     -0.05704780	     -0.00079750	     -0.19905833	     -0.05557068	      0.88263994	     -0.00056290	     -0.20962032	     -0.00000000	     -0.00000001	     14.79056323
      1.94092067	     -0.05702690	     -0.00078516	     -0.19903848	     -0.05556213	      0.88263882	     -0.00056491	     -0.20963143	      0.00000000	     -0.00000001	     14.83681868
      1.94263014	     -0.05699020	     -0.00076875	     -0.19900321	     -0.05555015	      0.88263735	     -0.00056769	     -0.20964475	      0.00000000	     -0.00000001	     14.86197464
      1.94389599	     -0.05695058	     -0.00075419	     -0.19896470	     -0.05554118	      0.88263630	     -0.00056975	     -0.20965305	      0.00000000	     -0.00000001	     14.93215326
      1.94516184	     -0.05691006	     -0.00074090	     -0.19892525	     -0.05553213	      0.88263531	     -0.00057182	     -0.20965998	      0.00000000	     -0.00000001	     14.96828765
      1.94642769	     -0.05685772	     -0.00072637	     -0.19887400	     -0.05552299	      0.88263437	     -0.00057389	     -0.20966556	      0.00000000	     -0.00000000	     15.03767294
      1.94809231	     -0.05678677	     -0.00070914	     -0.19880441	     -0.05551086	      0.88263321	     -0.00057662	     -0.20967095	      0.00000000	     -0.00000000	     15.11778335
      1.94933362	     -0.05672368	     -0.00069422	     -0.19874237	     -0.05550172	      0.88263241	     -0.00057866	     -0.20967363	      0.00000000	     -0.00000000	     15.19876769
      1.95057493	     -0.05665860	     -0.00068010	     -0.19867831	     -0.05549251	      0.88263167	     -0.00058070	     -0.20967507	      0.00000000	     -0.00000000	     15.29406700
      1.95210015	     -0.05656589	     -0.00066059	     -0.19858688	     -0.05548109	      0.88263085	     -0.00058321	     -0.20967518	      0.00000000	     -0.00000000	     15.43422556
      1.95345065	     -0.05648001	     -0.00064494	     -0.19850208	     -0.05547090	      0.88263020	     -0.00058544	     -0.20967360	      0.00000000	     -0.00000000	     15.59076013
      1.95480114	     -0.05637755	     -0.00062675	     -0.19840074	     -0.05546062	      0.88262963	     -0.00058768	     -0.20967038	      0.00000000	     -0.00000000	     15.74782569
      1.95615163	     -0.05627156	     -0.00061062	     -0.19829581	     -0.05545026	      0.88262913	     -0.00058992	     -0.20966533	      0.00000000	     -0.00000000	     15.95054457
      1.95750212	     -0.05614797	     -0.00059151	     -0.19817332	     -0.05543982	      0.88262872	     -0.00059216	     -0.20965840	      0.00000000	     -0.00000000	     16.12799466
      1.95885261	     -0.05602113	     -0.00057490	     -0.19804750	     -0.05542931	      0.88262839	     -0.00059441	     -0.20964940	      0.00000000	     -0.00000000	     16.38535674
      1.96020310	     -0.05587386	     -0.00055482	     -0.19790130	     -0.05541874	      0.88262815	     -0.00059666	     -0.20963833	      0.00000000	     -0.00000000	     16.58192413
      1.96155359	     -0.05572418	     -0.00053755	     -0.19775260	     -0.05540809	      0.88262800	     -0.00059891	     -0.20962500	      0.00000000	     -0.00000000	     16.89361860
      1.96276085	     -0.05557187	     -0.00051867	     -0.19760124	     -0.05539852	      0.88262794	     -0.00060093	     -0.20961117	      0.00000000	     -0.00000000	     17.07333787
      1.96396811	     -0.05541651	     -0.00050163	     -0.19744673	     -0.05538891	      0.88262796	     -0.00060295	     -0.20959543	      0.00000000	      0.00000000	     17.35683656
      1.96517536	     -0.05524941	     -0.00048317	     -0.19728051	     -0.05537924	      0.88262806	     -0.00060498	     -0.20957780	      0.00000000	      0.00000000	     17.60309128
      1.96685497	     -0.05500840	     -0.00045870	     -0.19704064	     -0.05536574	      0.88262833	     -0.00060780	     -0.20955008	      0.00000000	      0.00000000	     18.04347188
      1.96807830	     -0.05481887	     -0.00043889	     -0.19685195	     -0.05535585	      0.88262863	     -0.00060986	     -0.20952761	      0.00000000	      0.00000000	     18.27108073
      1.96930163	     -0.05462902	     -0.00042104	     -0.19666285	     -0.05534593	      0.88262901	     -0.00061193	     -0.20950324	      0.00000000	      0.00000000	     18.61622376
      1.97078279	     -0.05438854	     -0.00039802	     -0.19642328	     -0.05533388	      0.88262959	     -0.00061443	     -0.20947135	      0.00000000	      0.00000000	     18.93525711
      1.97207174	     -0.05417957	     -0.00038028	     -0.19621500	     -0.05532337	      0.88263021	     -0.00061662	     -0.20944151	      0.00000000	      0.00000000	     19.35888835
      1.97336069	     -0.05395961	     -0.00036053	     -0.19599575	     -0.05531283	      0.88263092	     -0.00061881	     -0.20940986	      0.00000000	      0.00000000	     19.62567454
      1.97464964	     -0.05374162	     -0.00034329	     -0.19577837	     -0.05530226	      0.88263173	     -0.00062101	     -0.20937641	      0.00000000	      0.00000000	     20.06052500
      1.97593858	     -0.05351487	     -0.00032430	     -0.19555223	     -0.05529169	      0.88263265	     -0.00062321	     -0.20934129	      0.00000000	      0.00000001	     20.33892920
      1.97722753	     -0.05329100	     -0.00030788	     -0.19532887	     -0.05528110	      0.88263366	     -0.00062542	     -0.20930453	      0.00000000	      0.00000001	     20.78975783
      1.97851648	     -0.05305911	     -0.00028985	     -0.19509749	     -0.05527050	      0.88263478	     -0.00062763	     -0.20926628	      0.00000000	      0.00000001	     21.08660628
      1.97980543	     -0.05283127	     -0.00027465	     -0.19487006	     -0.05525990	      0.88263599	     -0.00062985	     -0.20922656	      0.00000000	      0.00000001	     21.55242936
      1.98109438	     -0.05259579	     -0.00025757	     -0.19463500	     -0.05524931	      0.88263730	     -0.00063208	     -0.20918550	      0.00000000	      0.00000001	     21.85159654
      1.98238333	     -0.05236555	     -0.00024315	     -0.19440508	     -0.05523872	      0.88263870	     -0.00063431	     -0.20914313	      0.00000000	      0.00000001	     22.33503815
      1.98367227	     -0.05212721	     -0.00022625	     -0.19416708	     -0.05522814	      0.88264019	     -0.00063655	     -0.20909958	      0.00000000	      0.00000001	     22.63749883
      1.98496122	     -0.05189528	     -0.00021257	     -0.19393537	     -0.05521757	      0.88264177	     -0.00063879	     -0.20905487	      0.00000000	      0.00000001	     23.14726395
      1.98625017	     -0.05165392	     -0.00019590	     -0.19369427	     -0.05520702	      0.88264343	     -0.00064104	     -0.20900912	      0.00000000	      0.00000001	     23.45538930
      1.98740413	     -0.05144524	     -0.00018438	     -0.19348571	     -0.05519760	      0.88264499	     -0.00064305	     -0.20896729	      0.00000000	      0.00000001	     23.91076686
      1.98855810	     -0.05122994	     -0.00017055	     -0.19327056	     -0.05518819	      0.88264661	     -0.00064507	     -0.20892476	      0.00000000	      0.00000001	     24.24242064
      1.98971206	     -0.05101778	     -0.00015831	     -0.19305848	     -0.05517882	      0.88264829	     -0.00064709	     -0.20888152	      0.00000000	      0.00000001	     24.65183442
      1.99127610	     -0.05072642	     -0.00014060	     -0.19276721	     -0.05516615	      0.88265065	     -0.00064983	     -0.20882194	      0.00000000	      0.00000001	     25.14159584
      1.99244448	     -0.05051332	     -0.00012947	     -0.19255410	     -0.05515672	      0.88265248	     -0.00065189	     -0.20877672	      0.00000000	      0.00000001	     25.58824037
      1.99361286	     -0.05029579	     -0.00011615	     -0.19233658	     -0.05514733	      0.88265436	     -0.00065394	     -0.20873097	      0.00000000	      0.00000001	     25.95048669
      1.99478124	     -0.05008276	     -0.00010383	     -0.19212350	     -0.05513798	      0.88265628	     -0.00065599	     -0.20868473	      0.00000000	      0.00000001	     26.35119855
      1.99631720	     -0.04980083	     -0.00008626	     -0.19184149	     -0.05512575	      0.88265888	     -0.00065870	     -0.20862330	      0.00000000	      0.00000001	     26.84045876
      1.99744393	     -0.04959982	     -0.00007532	     -0.19164035	     -0.05511683	      0.88266082	     -0.00066068	     -0.20857778	      0.00000000	      0.00000001	     27.24646421
      1.99857066	     -0.04939518	     -0.00006261	     -0.19143559	     -0.05510795	      0.88266280	     -0.00066267	     -0.20853198	      0.00000000	      0.00000001	     27.60370795
      1.99998083	     -0.04914419	     -0.00004839	     -0.19118438	     -0.05509691	      0.88266533	     -0.00066515	     -0.20847425	      0.00000000	      0.00000001	     28.11006193
      2.00121494	     -0.04892149	     -0.00003423	     -0.19096149	     -0.05508731	      0.88266757	     -0.00066733	     -0.20842345	      0.00000000	      0.00000001	     28.49452812
      2.00244905	     -0.04870710	     -0.00002277	     -0.19074682	     -0.05507778	      0.88266983	     -0.00066950	     -0.20837240	      0.00000000	      0.00000001	     28.93230855
      2.00368316	     -0.04848759	     -0.00000911	     -0.19052705	     -0.05506832	      0.88267213	     -0.00067167	     -0.20832124	      0.00000000	      0.00000001	     29.30240132
      2.00491727	     -0.04827701	      0.00000053	     -0.19031607	     -0.05505893	      0.88267444	     -0.00067384	     -0.20827002	      0.00000000	      0.00000001	     29.71913152
      2.00615138	     -0.04806368	      0.00001305	     -0.19010239	     -0.05504962	      0.88267677	     -0.00067601	     -0.20821896	      0.00000000	      0.00000001	     30.06762048
      2.00738549	     -0.04786192	      0.00002175	     -0.18990014	     -0.05504038	      0.88267911	     -0.00067818	     -0.20816804	      0.00000000	      0.00000001	     30.48724084
      2.00847958	     -0.04767750	      0.00003267	     -0.18971535	     -0.05503227	      0.88268120	     -0.00068010	     -0.20812308	      0.00000000	      0.00000001	     30.79212026
      2.00957367	     -0.04750093	      0.00004101	     -0.18953832	     -0.05502422	      0.88268328	     -0.00068202	     -0.20807825	      0.00000000	      0.00000001	     31.13468086
      2.01089797	     -0.04728661	      0.00005272	     -0.18932345	     -0.05501457	      0.88268581	     -0.00068433	     -0.20802423	      0.00000000	      0.00000001	     31.51988051
      2.01222228	     -0.04708195	      0.00006201	     -0.18911815	     -0.05500502	      0.88268834	     -0.00068664	     -0.20797049	      0.00000000	      0.00000001	     31.92187226
      2.01330374	     -0.04691298	      0.00007217	     -0.18894868	     -0.05499731	      0.88269040	     -0.00068853	     -0.20792689	      0.00000000	      0.00000001	     32.19091176
      2.01438520	     -0.04675279	      0.00008003	     -0.18878793	     -0.05498968	      0.88269246	     -0.00069041	     -0.20788357	      0.00000000	      0.00000001	     32.48021124
      2.01572902	     -0.04655464	      0.00009147	     -0.18858909	     -0.05498029	      0.88269499	     -0.00069274	     -0.20783020	      0.00000000	      0.00000001	     32.82282575
      2.01707284	     -0.04636767	      0.00010021	     -0.18840133	     -0.05497104	      0.88269751	     -0.00069507	     -0.20777735	      0.00000000	      0.00000001	     33.18314808
      2.01809714	     -0.04622347	      0.00010954	     -0.18825657	     -0.05496407	      0.88269942	     -0.00069684	     -0.20773750	      0.00000000	      0.00000001	     33.39829465
      2.01912144	     -0.04608888	      0.00011636	     -0.18812134	     -0.05495717	      0.88270131	     -0.00069860	     -0.20769802	      0.00000000	      0.00000001	     33.62906190
      2.02053028	     -0.04590840	      0.00012683	     -0.18793999	     -0.05494781	      0.88270388	     -0.00070102	     -0.20764446	      0.00000000	      0.00000001	     33.92843914
      2.02193913	     -0.04574226	      0.00013449	     -0.18777286	     -0.05493859	      0.88270640	     -0.00070343	     -0.20759180	      0.00000000	      0.00000001	     34.23830567
      2.02290706	     -0.04562741	      0.00014273	     -0.18765740	     -0.05493235	      0.88270812	     -0.00070509	     -0.20755625	      0.00000000	      0.00000001	     34.39699795
      2.02387498	     -0.04552181	      0.00014867	     -0.18755111	     -0.05492618	      0.88270980	     -0.00070674	     -0.20752119	      0.00000000	      0.00000001	     34.56922253
      2.02538526	     -0.04536536	      0.00015839	     -0.18739358	     -0.05491670	      0.88271239	     -0.00070930	     -0.20746764	      0.00000000	      0.00000001	     34.82393386
      2.02661575	     -0.04525044	      0.00016445	     -0.18727771	     -0.05490911	      0.88271445	     -0.00071138	     -0.20742511	      0.00000000	      0.00000001	     35.01210684
      2.02784625	     -0.04513978	      0.00017216	     -0.18716613	     -0.05490164	      0.88271646	     -0.00071345	     -0.20738367	      0.00000000	      0.00000001	     35.19161666
      2.02907674	     -0.04504341	      0.00017664	     -0.18706875	     -0.05489429	      0.88271841	     -0.00071552	     -0.20734333	      0.00000000	      0.00000001	     35.34656823
      2.03017482	     -0.04495855	      0.00018319	     -0.18698303	     -0.05488784	      0.88272012	     -0.00071735	     -0.20730834	      0.00000000	      0.00000001	     35.47894083
      2.03127291	     -0.04488592	      0.00018689	     -0.18690947	     -0.05488149	      0.88272177	     -0.00071918	     -0.20727429	      0.00000000	      0.00000001	     35.57948401
      2.03237100	     -0.04481664	      0.00019198	     -0.18683928	     -0.05487524	      0.88272338	     -0.00072100	     -0.20724124	      0.00000000	      0.00000001	     35.68264833
      2.03376667	     -0.04473976	      0.00019594	     -0.18676117	     -0.05486745	      0.88272535	     -0.00072330	     -0.20720068	      0.00000000	      0.00000001	     35.78964726
      2.03487518	     -0.04468153	      0.00020098	     -0.18670201	     -0.05486137	      0.88272686	     -0.00072512	     -0.20716967	      0.00000000	      0.00000001	     35.87270819
      2.03598369	     -0.04463354	      0.00020372	     -0.18665303	     -0.05485540	      0.88272831	     -0.00072693	     -0.20713970	      0.00000000	      0.00000001	     35.92240493
      2.03709220	     -0.04458720	      0.00020789	     -0.18660572	     -0.05484953	      0.88272970	     -0.00072874	     -0.20711076	      0.00000000	      0.00000001	     35.99354942
      2.03848750	     -0.04453922	      0.00021101	     -0.18655648	     -0.05484230	      0.88273137	     -0.00073099	     -0.20707574	      0.00000000	      0.00000001	     36.04434254
      2.03957653	     -0.04450209	      0.00021547	     -0.18651840	     -0.05483676	      0.88273261	     -0.00073274	     -0.20704948	      0.00000000	      0.00000001	     36.10767462
      2.04066556	     -0.04447361	      0.00021759	     -0.18648893	     -0.05483133	      0.88273379	     -0.00073448	     -0.20702410	      0.00000000	      0.00000001	     36.11809952
      2.04175458	     -0.04444644	      0.00022094	     -0.18646078	     -0.05482600	      0.88273491	     -0.00073621	     -0.20699961	      0.00000000	      0.00000001	     36.15221412
      2.04320825	     -0.04442016	      0.00022344	     -0.18643316	     -0.05481905	      0.88273631	     -0.00073851	     -0.20696824	      0.00000000	      0.00000001	     36.15113847
      2.04428755	     -0.04440131	      0.00022714	     -0.18641335	     -0.05481400	      0.88273727	     -0.00074020	     -0.20694594	      0.00000000	      0.00000001	     36.18279942
      2.04536684	     -0.04439086	      0.00022858	     -0.18640188	     -0.05480906	      0.88273818	     -0.00074188	     -0.20692445	      0.00000000	      0.00000001	     36.15486372
      2.04668742	     -0.04437998	      0.00023194	     -0.18638980	     -0.05480314	      0.88273922	     -0.00074392	     -0.20689928	      0.00000000	      0.00000001	     36.16770836
      2.04786136	     -0.04437996	      0.00023245	     -0.18638866	     -0.05479801	      0.88274006	     -0.00074572	     -0.20687791	      0.00000000	      0.00000000	     36.10665392
      2.04903530	     -0.04437945	      0.00023555	     -0.18638709	     -0.05479299	      0.88274084	     -0.00074751	     -0.20685751	      0.00000000	      0.00000000	     36.11746126
      2.05020923	     -0.04438952	      0.00023600	     -0.18639604	     -0.05478809	      0.88274155	     -0.00074929	     -0.20683805	      0.00000000	      0.00000000	     36.03405693
      2.05138317	     -0.04439858	      0.00023917	     -0.18640404	     -0.05478331	      0.88274220	     -0.00075105	     -0.20681956	      0.00000000	      0.00000000	     36.03724577
      2.05255711	     -0.04441854	      0.00023908	     -0.18642286	     -0.05477865	      0.88274278	     -0.00075280	     -0.20680199	      0.00000000	      0.00000000	     35.93298803
      2.05373104	     -0.04443678	      0.00024196	     -0.18644006	     -0.05477410	      0.88274330	     -0.00075454	     -0.20678539	      0.00000000	      0.00000000	     35.92852778
      2.05490498	     -0.04446620	      0.00024132	     -0.18646834	     -0.05476967	      0.88274376	     -0.00075626	     -0.20676970	      0.00000000	      0.00000000	     35.80188210
      2.05607892	     -0.04449315	      0.00024394	     -0.18649424	     -0.05476535	      0.88274416	     -0.00075796	     -0.20675496	      0.00000000	      0.00000000	     35.79058869
      2.05725285	     -0.04453158	      0.00024274	     -0.18653154	     -0.05476115	      0.88274450	     -0.00075966	     -0.20674111	      0.00000000	      0.00000000	     35.64203414
      2.05842679	     -0.04456674	      0.00024500	     -0.18656565	     -0.05475706	      0.88274479	     -0.00076133	     -0.20672820	      0.00000000	      0.00000000	     35.62367204
      2.05960072	     -0.04461370	      0.00024263	     -0.18661146	     -0.05475309	      0.88274503	     -0.00076300	     -0.20671614	      0.00000000	      0.00000000	     35.45172049
      2.06077466	     -0.04465680	      0.00024415	     -0.18665351	     -0.05474923	      0.88274522	     -0.00076464	     -0.20670499	      0.00000000	      0.00000000	     35.42257224
      2.06194860	     -0.04471205	      0.00024127	     -0.18670762	     -0.05474548	      0.88274536	     -0.00076628	     -0.20669468	      0.00000000	      0.00000000	     35.22902059
      2.06312253	     -0.04476268	      0.00024252	     -0.18675722	     -0.05474184	      0.88274546	     -0.00076789	     -0.20668525	      0.00000000	      0.00000000	     35.19557601
      2.06429647	     -0.04482595	      0.00023902	     -0.18681935	     -0.05473831	      0.88274551	     -0.00076950	     -0.20667663	      0.00000000	      0.00000000	     34.98166403
      2.06535240	     -0.04487918	      0.00023928	     -0.18687164	     -0.05473522	      0.88274553	     -0.00077092	     -0.20666960	      0.00000000	     -0.00000000	     34.91615913
      2.06640833	     -0.04494015	      0.00023683	     -0.18693162	     -0.05473222	      0.88274551	     -0.00077233	     -0.20666320	      0.00000000	     -0.00000000	     34.75328859
      2.06769652	     -0.04501458	      0.00023549	     -0.18700489	     -0.05472869	      0.88274545	     -0.00077404	     -0.20665627	      0.00000000	     -0.00000000	     34.62579283
      2.06898471	     -0.04509709	      0.00023168	     -0.18708620	     -0.05472527	      0.88274535	     -0.00077573	     -0.20665025	      0.00000000	     -0.00000000	     34.40602140
      2.07007205	     -0.04516439	      0.00023105	     -0.18715256	     -0.05472249	      0.88274523	     -0.00077714	     -0.20664588	      0.00000000	     -0.00000000	     34.30811525
      2.07115940	     -0.04523874	      0.00022788	     -0.18722591	     -0.05471979	      0.88274509	     -0.00077853	     -0.20664212	      0.00000000	     -0.00000000	     34.11262412
      2.07224674	     -0.04531268	      0.00022606	     -0.18729890	     -0.05471718	      0.88274493	     -0.00077991	     -0.20663898	      0.00000000	     -0.00000000	     33.96906851
      2.07370984	     -0.04541895	      0.00022170	     -0.18740387	     -0.05471380	      0.88274468	     -0.00078174	     -0.20663566	      0.00000000	     -0.00000000	     33.70765638
      2.07481722	     -0.04549816	      0.00022034	     -0.18748215	     -0.05471135	      0.88274446	     -0.00078311	     -0.20663385	      0.00000000	     -0.00000000	     33.57411684
      2.07592460	     -0.04558283	      0.00021721	     -0.18756586	     -0.05470898	      0.88274423	     -0.00078447	     -0.20663260	      0.00000000	     -0.00000000	     33.35481606
      2.07703199	     -0.04566744	      0.00021537	     -0.18764955	     -0.05470669	      0.88274398	     -0.00078580	     -0.20663193	      0.00000000	     -0.00000000	     33.18226763
      2.07849144	     -0.04578537	      0.00021069	     -0.18776624	     -0.05470381	      0.88274362	     -0.00078754	     -0.20663190	      0.00000000	     -0.00000000	     32.89995623
      2.07958426	     -0.04587183	      0.00020904	     -0.18785184	     -0.05470174	      0.88274334	     -0.00078883	     -0.20663251	      0.00000000	     -0.00000000	     32.74485140
      2.08067709	     -0.04596375	      0.00020483	     -0.18794283	     -0.05469975	      0.88274305	     -0.00079010	     -0.20663360	      0.00000000	     -0.00000000	     32.52473177
      2.08201498	     -0.04607493	      0.00020109	     -0.18805294	     -0.05469742	      0.88274268	     -0.00079164	     -0.20663559	      0.00000000	     -0.00000000	     32.31118487
      2.08321598	     -0.04618063	      0.00019469	     -0.18815762	     -0.05469542	      0.88274234	     -0.00079300	     -0.20663795	      0.00000000	     -0.00000000	     32.06651685
      2.08441697	     -0.04628351	      0.00019029	     -0.18825954	     -0.05469352	      0.88274198	     -0.00079434	     -0.20664084	      0.00000000	     -0.00000000	     31.87491351
      2.08561796	     -0.04639423	      0.00018153	     -0.18836922	     -0.05469170	      0.88274162	     -0.00079567	     -0.20664421	      0.00000000	     -0.00000000	     31.64108275
      2.08681896	     -0.04650045	      0.00017532	     -0.18847447	     -0.05468997	      0.88274126	     -0.00079698	     -0.20664805	      0.00000000	     -0.00000000	     31.43978049
      2.08801995	     -0.04661332	      0.00016451	     -0.18858628	     -0.05468832	      0.88274088	     -0.00079827	     -0.20665231	      0.00000000	     -0.00000000	     31.22769905
      2.08922095	     -0.04672104	      0.00015655	     -0.18869303	     -0.05468675	      0.88274051	     -0.00079955	     -0.20665698	      0.00000000	     -0.00000000	     31.00518301
      2.09042194	     -0.04683554	      0.00014339	     -0.18880644	     -0.05468527	      0.88274013	     -0.00080082	     -0.20666201	      0.00000000	     -0.00000000	     30.82588434
      2.09162293	     -0.04694434	      0.00013336	     -0.18891425	     -0.05468386	      0.88273975	     -0.00080208	     -0.20666741	      0.00000000	     -0.00000000	     30.57224210
      2.09282393	     -0.04706003	      0.00011758	     -0.18902882	     -0.05468253	      0.88273937	     -0.00080332	     -0.20667311	      0.00000000	     -0.00000000	     30.43549978
      2.09402492	     -0.04716969	      0.00010516	     -0.18913748	     -0.05468128	      0.88273899	     -0.00080455	     -0.20667913	      0.00000000	     -0.00000000	     30.14072143
      2.09510151	     -0.04727333	      0.00008894	     -0.18924010	     -0.05468022	      0.88273865	     -0.00080564	     -0.20668475	      0.00000000	     -0.00000000	     30.03120244
      2.09617809	     -0.04737355	      0.00007435	     -0.18933936	     -0.05467922	      0.88273831	     -0.00080673	     -0.20669058	      0.00000000	     -0.00000000	     29.79708384
      2.09749489	     -0.04749842	      0.00005305	     -0.18946298	     -0.05467808	      0.88273790	     -0.00080804	     -0.20669796	      0.00000000	     -0.00000000	     29.63716964
      2.09881170	     -0.04762020	      0.00003248	     -0.18958355	     -0.05467701	      0.88273749	     -0.00080935	     -0.20670560	      0.00000000	     -0.00000000	     29.30952807
      2.09991653	     -0.04772480	      0.00001118	     -0.18968707	     -0.05467619	      0.88273715	     -0.00081043	     -0.20671217	      0.00000000	     -0.00000000	     29.25644156
      2.10102137	     -0.04782609	     -0.00000872	     -0.18978732	     -0.05467542	      0.88273682	     -0.00081151	     -0.20671888	      0.00000000	     -0.00000000	     28.99094426
      2.10212620	     -0.04792778	     -0.00003103	     -0.18988791	     -0.05467471	      0.88273649	     -0.00081259	     -0.20672571	      0.00000000	     -0.00000000	     28.87151087
      2.10362829	     -0.04806260	     -0.00006111	     -0.19002128	     -0.05467382	      0.88273605	     -0.00081404	     -0.20673514	      0.00000000	     -0.00000000	     28.53347731
      2.10474879	     -0.04816296	     -0.00008646	     -0.19012051	     -0.05467323	      0.88273572	     -0.00081511	     -0.20674227	     -0.00000000	     -0.00000000	     28.51501845
      2.10586929	     -0.04825993	     -0.00011046	     -0.19021639	     -0.05467269	      0.88273540	     -0.00081617	     -0.20674946	     -0.00000000	     -0.00000000	     28.24384578
      2.10698978	     -0.04835564	     -0.00013632	     -0.19031098	     -0.05467221	      0.88273509	     -0.00081723	     -0.20675669	     -0.00000000	     -0.00000000	     28.15465678
      2.10848777	     -0.04847882	     -0.00016998	     -0.19043270	     -0.05467164	      0.88273468	     -0.00081863	     -0.20676639	     -0.00000000	     -0.00000000	     27.81604875
      2.10958923	     -0.04856737	     -0.00019704	     -0.19052014	     -0.05467128	      0.88273439	     -0.00081965	     -0.20677352	     -0.00000000	     -0.00000000	     27.85088424
      2.11069070	     -0.04865227	     -0.00022248	     -0.19060397	     -0.05467097	      0.88273411	     -0.00082066	     -0.20678064	     -0.00000000	     -0.00000000	     27.60554246
      2.11205634	     -0.04875417	     -0.00025580	     -0.19070452	     -0.05467066	      0.88273377	     -0.00082189	     -0.20678943	     -0.00000000	     -0.00000000	     27.57717209
      2.11326905	     -0.04884016	     -0.00028364	     -0.19078938	     -0.05467044	      0.88273347	     -0.00082298	     -0.20679719	     -0.00000000	     -0.00000000	     27.25299043
      2.11448175	     -0.04892307	     -0.00031365	     -0.19087111	     -0.05467028	      0.88273319	     -0.00082405	     -0.20680490	     -0.00000000	     -0.00000000	     27.32756471
      2.11569446	     -0.04900133	     -0.00034104	     -0.19094826	     -0.05467017	      0.88273292	     -0.00082511	     -0.20681254	     -0.00000000	     -0.00000000	     26.98431472
      2.11690716	     -0.04907613	     -0.00037069	     -0.19102191	     -0.05467013	      0.88273266	     -0.00082616	     -0.20682010	     -0.00000000	     -0.00000000	     27.10551421
      2.11811987	     -0.04914628	     -0.00039724	     -0.19109100	     -0.05467013	      0.88273241	     -0.00082719	     -0.20682759	     -0.00000000	     -0.00000000	     26.74197703
      2.11933257	     -0.04921279	     -0.00042625	     -0.19115638	     -0.05467019	      0.88273218	     -0.00082820	     -0.20683498	     -0.00000000	     -0.00000000	     26.90992713
      2.12054528	     -0.04927474	     -0.00045167	     -0.19121731	     -0.05467031	      0.88273196	     -0.00082919	     -0.20684229	     -0.00000000	     -0.00000000	     26.52512290
      2.12175798	     -0.04933293	     -0.00047983	     -0.19127442	     -0.05467048	      0.88273176	     -0.00083017	     -0.20684950	     -0.00000000	     -0.00000000	     26.74093429
      2.12283924	     -0.04938114	     -0.00050164	     -0.19132174	     -0.05467068	      0.88273159	     -0.00083103	     -0.20685584	     -0.00000000	     -0.00000000	     26.41675788
      2.12392051	     -0.04942639	     -0.00052494	     -0.19136609	     -0.05467092	      0.88273143	     -0.00083187	     -0.20686211	     -0.00000000	     -0.00000000	     26.45771936
      2.12524403	     -0.04947752	     -0.00055140	     -0.19141615	     -0.05467127	      0.88273125	     -0.00083288	     -0.20686968	     -0.00000000	     -0.00000000	     26.26984197
      2.12656755	     -0.04952421	     -0.00057885	     -0.19146175	     -0.05467168	      0.88273110	     -0.00083386	     -0.20687714	     -0.00000000	     -0.00000000	     26.39798729
      2.12766976	     -0.04955961	     -0.00059905	     -0.19149632	     -0.05467208	      0.88273099	     -0.00083466	     -0.20688326	     -0.00000000	     -0.00000000	     26.13614737
      2.12877197	     -0.04959207	     -0.00062050	     -0.19152792	     -0.05467251	      0.88273089	     -0.00083545	     -0.20688931	     -0.00000000	     -0.00000000	     26.19127097
      2.13010063	     -0.04962733	     -0.00064417	     -0.19156219	     -0.05467310	      0.88273079	     -0.00083637	     -0.20689650	     -0.00000000	     -0.00000000	     26.02303228
      2.13142930	     -0.04965861	     -0.00066898	     -0.19159246	     -0.05467375	      0.88273071	     -0.00083727	     -0.20690358	     -0.00000000	     -0.00000000	     26.18941080
      2.13249417	     -0.04968089	     -0.00068600	     -0.19161400	     -0.05467431	      0.88273067	     -0.00083797	     -0.20690918	     -0.00000000	     -0.00000000	     25.93976736
      2.13355904	     -0.04970087	     -0.00070420	     -0.19163321	     -0.05467492	      0.88273063	     -0.00083865	     -0.20691472	     -0.00000000	     -0.00000000	     25.98448422
      2.13493695	     -0.04972329	     -0.00072572	     -0.19165469	     -0.05467576	      0.88273061	     -0.00083951	     -0.20692180	     -0.00000000	     -0.00000000	     25.85338569
      2.13631487	     -0.04974188	     -0.00074829	     -0.19167231	     -0.05467667	      0.88273061	     -0.00084035	     -0.20692877	     -0.00000000	      0.00000000	     26.03788682
      2.13734946	     -0.04975340	     -0.00076257	     -0.19168317	     -0.05467740	      0.88273063	     -0.00084095	     -0.20693394	     -0.00000000	      0.00000000	     25.79790873
      2.13838405	     -0.04976294	     -0.00077815	     -0.19169201	     -0.05467817	      0.88273065	     -0.00084155	     -0.20693905	     -0.00000000	      0.00000000	     25.84358653
      2.13982188	     -0.04977306	     -0.00079821	     -0.19170120	     -0.05467930	      0.88273071	     -0.00084235	     -0.20694606	     -0.00000000	      0.00000000	     25.73968932
      2.14125972	     -0.04977965	     -0.00081968	     -0.19170683	     -0.05468050	      0.88273078	     -0.00084313	     -0.20695295	     -0.00000000	      0.00000000	     25.97173776
      2.14225100	     -0.04978229	     -0.00083210	     -0.19170886	     -0.05468138	      0.88273084	     -0.00084365	     -0.20695765	     -0.00000000	      0.00000000	     25.71814351
      2.14324228	     -0.04978345	     -0.00084609	     -0.19170937	     -0.05468228	      0.88273090	     -0.00084416	     -0.20696229	     -0.00000000	      0.00000000	     25.76308961
      2.14477955	     -0.04978240	     -0.00086686	     -0.19170733	     -0.05468376	      0.88273102	     -0.00084492	     -0.20696940	     -0.00000000	      0.00000000	     25.68933748
      2.14604791	     -0.04977901	     -0.00088499	     -0.19170311	     -0.05468504	      0.88273111	     -0.00084553	     -0.20697519	     -0.00000000	      0.00000000	     25.80324763
      2.14731627	     -0.04977346	     -0.00090156	     -0.19169675	     -0.05468637	      0.88273122	     -0.00084612	     -0.20698091	     -0.00000000	      0.00000000	     25.63178570
      2.14858463	     -0.04976592	     -0.00092043	     -0.19168835	     -0.05468776	      0.88273132	     -0.00084670	     -0.20698656	     -0.00000000	      0.00000000	     25.85456239
      2.14970833	     -0.04975769	     -0.00093495	     -0.19167941	     -0.05468904	      0.88273141	     -0.00084720	     -0.20699153	     -0.00000000	      0.00000000	     25.63363333
      2.15083204	     -0.04974802	     -0.00095150	     -0.19166899	     -0.05469036	      0.88273150	     -0.00084768	     -0.20699645	     -0.00000000	      0.00000000	     25.75487158
      2.15195574	     -0.04973693	     -0.00096696	     -0.19165716	     -0.05469172	      0.88273158	     -0.00084815	     -0.20700134	     -0.00000000	      0.00000000	     25.67255717
      2.15343757	     -0.04972021	     -0.00098882	     -0.19163943	     -0.05469358	      0.88273168	     -0.00084875	     -0.20700774	     -0.00000000	      0.00000000	     25.80333570
      2.15458973	     -0.04970557	     -0.00100432	     -0.19162404	     -0.05469508	      0.88273174	     -0.00084921	     -0.20701269	     -0.00000000	      0.00000000	     25.63433675
      2.15574188	     -0.04968959	     -0.00102151	     -0.19160727	     -0.05469662	      0.88273180	     -0.00084965	     -0.20701760	     -0.00000000	      0.00000000	     25.74810587
      2.15689403	     -0.04967232	     -0.00103742	     -0.19158924	     -0.05469821	      0.88273185	     -0.00085007	     -0.20702249	     -0.00000000	      0.00000000	     25.66808460
      2.15835253	     -0.04964888	     -0.00105893	     -0.19156481	     -0.05470028	      0.88273189	     -0.00085060	     -0.20702865	     -0.00000000	      0.00000000	     25.81009006
      2.15948950	     -0.04962943	     -0.00107389	     -0.19154462	     -0.05470194	      0.88273190	     -0.00085099	     -0.20703344	     -0.00000000	      0.00000000	     25.65862470
      2.16062648	     -0.04960909	     -0.00109043	     -0.19152351	     -0.05470364	      0.88273190	     -0.00085137	     -0.20703822	     -0.00000000	     -0.00000000	     25.76448894
      2.16176345	     -0.04958807	     -0.00110578	     -0.19150176	     -0.05470539	      0.88273188	     -0.00085174	     -0.20704302	     -0.00000000	     -0.00000000	     25.72274294
      2.16328109	     -0.04955928	     -0.00112737	     -0.19147194	     -0.05470778	      0.88273183	     -0.00085221	     -0.20704944	     -0.00000000	     -0.00000000	     25.85708881
      2.16441562	     -0.04953752	     -0.00114166	     -0.19144947	     -0.05470962	      0.88273176	     -0.00085255	     -0.20705429	     -0.00000000	     -0.00000000	     25.74829155
      2.16555016	     -0.04951613	     -0.00115736	     -0.19142733	     -0.05471150	      0.88273168	     -0.00085287	     -0.20705920	     -0.00000000	     -0.00000000	     25.84398114
      2.16692839	     -0.04949180	     -0.00117468	     -0.19140213	     -0.05471383	      0.88273155	     -0.00085325	     -0.20706530	     -0.00000000	     -0.00000000	     25.79542382
      2.16816277	     -0.04947220	     -0.00119161	     -0.19138172	     -0.05471597	      0.88273141	     -0.00085357	     -0.20707097	     -0.00000000	     -0.00000000	     25.93554624
      2.16939715	     -0.04945480	     -0.00120611	     -0.19136356	     -0.05471816	      0.88273123	     -0.00085388	     -0.20707690	     -0.00000000	     -0.00000000	     25.86228034
      2.17063153	     -0.04943943	     -0.00122245	     -0.19134739	     -0.05472040	      0.88273103	     -0.00085417	     -0.20708314	     -0.00000000	     -0.00000000	     26.00926292
      2.17186590	     -0.04942567	     -0.00123596	     -0.19133290	     -0.05472268	      0.88273080	     -0.00085444	     -0.20708972	     -0.00000000	     -0.00000000	     25.95317815
      2.17310028	     -0.04941344	     -0.00125128	     -0.19131990	     -0.05472501	      0.88273054	     -0.00085470	     -0.20709667	     -0.00000000	     -0.00000000	     26.09747989
      2.17433466	     -0.04940344	     -0.00126339	     -0.19130922	     -0.05472738	      0.88273025	     -0.00085493	     -0.20710401	     -0.00000000	     -0.00000000	     26.05108246
      2.17556904	     -0.04939597	     -0.00127738	     -0.19130101	     -0.05472980	      0.88272992	     -0.00085515	     -0.20711180	     -0.00000000	     -0.00000000	     26.18638089
      2.17680341	     -0.04939021	     -0.00128822	     -0.19129460	     -0.05473226	      0.88272956	     -0.00085535	     -0.20712005	     -0.00000000	     -0.00000000	     26.16619977
      2.17803779	     -0.04938571	     -0.00130132	     -0.19128940	     -0.05473477	      0.88272917	     -0.00085553	     -0.20712878	     -0.00000000	     -0.00000000	     26.29483647
      2.17927217	     -0.04938196	     -0.00131035	     -0.19128506	     -0.05473732	      0.88272874	     -0.00085569	     -0.20713797	     -0.00000000	     -0.00000000	     26.29982920
      2.18050655	     -0.04937847	     -0.00132067	     -0.19128094	     -0.05473991	      0.88272828	     -0.00085584	     -0.20714760	     -0.00000000	     -0.00000000	     26.41199730
      2.18174093	     -0.04937525	     -0.00132665	     -0.19127721	     -0.05474254	      0.88272779	     -0.00085596	     -0.20715765	     -0.00000000	     -0.00000000	     26.43935887
      2.18297530	     -0.04937232	     -0.00133419	     -0.19127373	     -0.05474522	      0.88272727	     -0.00085605	     -0.20716810	     -0.00000000	     -0.00000000	     26.53847114
      2.18420968	     -0.04936873	     -0.00133716	     -0.19126971	     -0.05474794	      0.88272671	     -0.00085613	     -0.20717892	     -0.00000000	     -0.00000000	     26.59503052
      2.18544406	     -0.04936487	     -0.00134167	     -0.19126539	     -0.05475070	      0.88272613	     -0.00085619	     -0.20719007	     -0.00000000	     -0.00000000	     26.68028395
      2.18667844	     -0.04936175	     -0.00134160	     -0.19126192	     -0.05475351	      0.88272552	     -0.00085622	     -0.20720155	     -0.00000000	     -0.00000000	     26.75144370
      2.18791281	     -0.04935912	     -0.00134324	     -0.19125890	     -0.05475635	      0.88272487	     -0.00085624	     -0.20721335	     -0.00000000	     -0.00000000	     26.82129285
      2.18914719	     -0.04935620	     -0.00134018	     -0.19125572	     -0.05475924	      0.88272421	     -0.00085623	     -0.20722547	     -0.00000000	     -0.00000000	     26.91309981
      2.19038157	     -0.04935244	     -0.00133890	     -0.19125165	     -0.05476216	      0.88272351	     -0.00085620	     -0.20723785	     -0.00000000	     -0.00000000	     26.97937717
      2.19161595	     -0.04934714	     -0.00133284	     -0.19124616	     -0.05476513	      0.88272280	     -0.00085615	     -0.20725044	     -0.00000000	     -0.00000000	     27.09060111
      2.19285033	     -0.04934034	     -0.00132867	     -0.19123913	     -0.05476814	      0.88272206	     -0.00085608	     -0.20726319	     -0.00000000	     -0.00000000	     27.15280143
      2.19408470	     -0.04933147	     -0.00131973	     -0.19123014	     -0.05477118	      0.88272130	     -0.00085598	     -0.20727603	     -0.00000000	     -0.00000000	     27.28208472
      2.19531908	     -0.04932034	     -0.00131286	     -0.19121886	     -0.05477427	      0.88272052	     -0.00085588	     -0.20728891	     -0.00000000	     -0.00000000	     27.34513117
      2.19655346	     -0.04930720	     -0.00130133	     -0.19120567	     -0.05477740	      0.88271972	     -0.00085575	     -0.20730175	     -0.00000000	     -0.00000000	     27.49197819
      2.19778784	     -0.04929231	     -0.00129222	     -0.19119067	     -0.05478056	      0.88271891	     -0.00085560	     -0.20731451	     -0.00000000	     -0.00000000	     27.55758981
      2.19902222	     -0.04927575	     -0.00127858	     -0.19117412	     -0.05478376	      0.88271808	     -0.00085544	     -0.20732715	     -0.00000000	     -0.00000000	     27.72156584
      2.20025659	     -0.04925794	     -0.00126764	     -0.19115625	     -0.05478701	      0.88271724	     -0.00085526	     -0.20733965	     -0.00000000	     -0.00000000	     27.78960637
      2.20149097	     -0.04923929	     -0.00125229	     -0.19113765	     -0.05479029	      0.88271640	     -0.00085507	     -0.20735197	     -0.00000000	     -0.00000000	     27.96790179
      2.20260015	     -0.04922208	     -0.00124080	     -0.19112042	     -0.05479327	      0.88271563	     -0.00085488	     -0.20736288	     -0.00000000	     -0.00000000	     28.02551925
      2.20370933	     -0.04920443	     -0.00122664	     -0.19110282	     -0.05479628	      0.88271486	     -0.00085469	     -0.20737363	     -0.00000000	     -0.00000000	     28.16002332
      2.20506664	     -0.04918239	     -0.00121005	     -0.19108082	     -0.05480001	      0.88271391	     -0.00085443	     -0.20738655	     -0.00000000	     -0.00000000	     28.28242035
      2.20642395	     -0.04916041	     -0.00119091	     -0.19105893	     -0.05480378	      0.88271296	     -0.00085417	     -0.20739921	     -0.00000000	     -0.00000000	     28.47508043
      2.20755931	     -0.04914261	     -0.00117659	     -0.19104118	     -0.05480697	      0.88271216	     -0.00085394	     -0.20740960	     -0.00000000	     -0.00000000	     28.54268313
      2.20869466	     -0.04912541	     -0.00115991	     -0.19102407	     -0.05481019	      0.88271136	     -0.00085370	     -0.20741982	     -0.00000000	     -0.00000000	     28.68536445
      2.20983001	     -0.04910882	     -0.00114393	     -0.19100756	     -0.05481344	      0.88271057	     -0.00085345	     -0.20742987	     -0.00000000	     -0.00000000	     28.78705628
      2.21138450	     -0.04908712	     -0.00112006	     -0.19098602	     -0.05481795	      0.88270948	     -0.00085310	     -0.20744337	     -0.00000000	     -0.00000000	     28.98322539
      2.21253641	     -0.04907164	     -0.00110353	     -0.19097063	     -0.05482132	      0.88270868	     -0.00085283	     -0.20745317	     -0.00000000	     -0.00000000	     29.05784040
      2.21368832	     -0.04905595	     -0.00108471	     -0.19095509	     -0.05482473	      0.88270788	     -0.00085256	     -0.20746278	     -0.00000000	     -0.00000000	     29.19942441
      2.21507529	     -0.04903656	     -0.00106330	     -0.19093584	     -0.05482886	      0.88270693	     -0.00085223	     -0.20747413	     -0.00000000	     -0.00000000	     29.31039668
      2.21630662	     -0.04902102	     -0.00104224	     -0.19092048	     -0.05483258	      0.88270609	     -0.00085193	     -0.20748401	     -0.00000000	     -0.00000000	     29.46349579
      2.21753794	     -0.04900651	     -0.00102307	     -0.19090610	     -0.05483632	      0.88270525	     -0.00085163	     -0.20749373	     -0.00000000	     -0.00000000	     29.53941318
      2.21876927	     -0.04899309	     -0.00100153	     -0.19089288	     -0.05484010	      0.88270441	     -0.00085132	     -0.20750326	     -0.00000000	     -0.00000000	     29.68600780
      2.22000060	     -0.04898076	     -0.00098191	     -0.19088071	     -0.05484391	      0.88270359	     -0.00085101	     -0.20751262	     -0.00000000	     -0.00000000	     29.75813931
      2.22123192	     -0.04896968	     -0.00096005	     -0.19086983	     -0.05484775	      0.88270276	     -0.00085070	     -0.20752180	     -0.00000001	     -0.00000000	     29.89104595
      2.22246325	     -0.04896005	     -0.00094017	     -0.19086036	     -0.05485162	      0.88270194	     -0.00085040	     -0.20753082	     -0.00000001	     -0.00000000	     29.95987312
      2.22369458	     -0.04895197	     -0.00091822	     -0.19085250	     -0.05485552	      0.88270112	     -0.00085008	     -0.20753968	     -0.00000001	     -0.00000000	     30.07869769
      2.22492591	     -0.04894580	     -0.00089835	     -0.19084649	     -0.05485946	      0.88270030	     -0.00084978	     -0.20754839	     -0.00000001	     -0.00000000	     30.14451156
      2.22615723	     -0.04894164	     -0.00087670	     -0.19084255	     -0.05486342	      0.88269949	     -0.00084947	     -0.20755696	     -0.00000001	     -0.00000000	     30.24902229
      2.22738856	     -0.04893907	     -0.00085704	     -0.19084015	     -0.05486740	      0.88269867	     -0.00084916	     -0.20756541	     -0.00000001	     -0.00000000	     30.31423387
      2.22861989	     -0.04893817	     -0.00083563	     -0.19083947	     -0.05487142	      0.88269785	     -0.00084886	     -0.20757374	     -0.00000001	     -0.00000000	     30.40596265
      2.22985122	     -0.04893920	     -0.00081627	     -0.19084067	     -0.05487546	      0.88269703	     -0.00084856	     -0.20758195	     -0.00000001	     -0.00000000	     30.47055008
      2.23108254	     -0.04894221	     -0.00079537	     -0.19084390	     -0.05487952	      0.88269621	     -0.00084826	     -0.20759008	     -0.00000001	     -0.00000000	     30.54974166
      2.23231387	     -0.04894714	     -0.00077647	     -0.19084901	     -0.05488361	      0.88269538	     -0.00084797	     -0.20759812	     -0.00000001	     -0.00000000	     30.61584661
      2.23354520	     -0.04895389	     -0.00075619	     -0.19085596	     -0.05488772	      0.88269455	     -0.00084769	     -0.20760608	     -0.00000001	     -0.00000000	     30.68576913
      2.23477653	     -0.04896246	     -0.00073786	     -0.19086471	     -0.05489186	      0.88269371	     -0.00084741	     -0.20761398	     -0.00000001	     -0.00000000	     30.75320673
      2.23600785	     -0.04897283	     -0.00071829	     -0.19087529	     -0.05489601	      0.88269286	     -0.00084713	     -0.20762180	     -0.00000001	     -0.00000000	     30.81391978
      2.23723918	     -0.04898502	     -0.00070061	     -0.19088765	     -0.05490019	      0.88269200	     -0.00084687	     -0.20762957	     -0.00000001	     -0.00000000	     30.88276530
      2.23847051	     -0.04899913	     -0.00068186	     -0.19090196	     -0.05490438	      0.88269113	     -0.00084661	     -0.20763727	     -0.00000001	     -0.00000000	     30.93743402
      2.23970184	     -0.04901519	     -0.00066491	     -0.19091819	     -0.05490859	      0.88269025	     -0.00084636	     -0.20764493	     -0.00000001	     -0.00000000	     31.00621279
      2.24093316	     -0.04903314	     -0.00064714	     -0.19093634	     -0.05491282	      0.88268936	     -0.00084611	     -0.20765253	     -0.00000001	     -0.00000000	     31.06047034
      2.24216449	     -0.04905298	     -0.00063127	     -0.19095634	     -0.05491707	      0.88268845	     -0.00084588	     -0.20766010	     -0.00000001	     -0.00000001	     31.13749615
      2.24339582	     -0.04907461	     -0.00061475	     -0.19097814	     -0.05492133	      0.88268753	     -0.00084566	     -0.20766762	     -0.00000001	     -0.00000001	     31.19141551
      2.24462715	     -0.04909807	     -0.00059996	     -0.19100175	     -0.05492561	      0.88268659	     -0.00084544	     -0.20767511	     -0.00000001	     -0.00000001	     31.26505727
      2.24611955	     -0.04912903	     -0.00058084	     -0.19103293	     -0.05493080	      0.88268544	     -0.00084519	     -0.20768415	     -0.00000001	     -0.00000001	     31.31953322
      2.24719983	     -0.04915313	     -0.00056956	     -0.19105713	     -0.05493458	      0.88268458	     -0.00084503	     -0.20769067	     -0.00000001	     -0.00000001	     31.39032955
      2.24828011	     -0.04917850	     -0.00055699	     -0.19108265	     -0.05493836	      0.88268372	     -0.00084486	     -0.20769717	     -0.00000001	     -0.00000001	     31.42855990
      2.24975958	     -0.04921522	     -0.00054155	     -0.19111953	     -0.05494355	      0.88268251	     -0.00084466	     -0.20770605	     -0.00000001	     -0.00000001	     31.52154359
      2.25107496	     -0.04924948	     -0.00052684	     -0.19115397	     -0.05494818	      0.88268142	     -0.00084449	     -0.20771391	     -0.00000001	     -0.00000001	     31.55612944
      2.25239034	     -0.04928497	     -0.00051503	     -0.19118958	     -0.05495282	      0.88268031	     -0.00084433	     -0.20772172	     -0.00000001	     -0.00000001	     31.67471371
      2.25351213	     -0.04931610	     -0.00050276	     -0.19122088	     -0.05495678	      0.88267935	     -0.00084420	     -0.20772835	     -0.00000001	     -0.00000001	     31.67251666
      2.25463391	     -0.04934807	     -0.00049278	     -0.19125297	     -0.05496075	      0.88267838	     -0.00084409	     -0.20773492	     -0.00000001	     -0.00000001	     31.74549672
      2.25601054	     -0.04938824	     -0.00047929	     -0.19129333	     -0.05496562	      0.88267717	     -0.00084396	     -0.20774291	     -0.00000001	     -0.00000001	     31.77652352
      2.25738717	     -0.04942932	     -0.00046804	     -0.19133455	     -0.05497050	      0.88267594	     -0.00084384	     -0.20775081	     -0.00000001	     -0.00000001	     31.89414407
      2.25849339	     -0.04946288	     -0.00045684	     -0.19136828	     -0.05497443	      0.88267494	     -0.00084376	     -0.20775708	     -0.00000001	     -0.00000001	     31.86586296
      2.25959961	     -0.04949685	     -0.00044764	     -0.19140239	     -0.05497836	      0.88267393	     -0.00084369	     -0.20776327	     -0.00000001	     -0.00000001	     31.92813964
      2.26100951	     -0.04954059	     -0.00043471	     -0.19144634	     -0.05498337	      0.88267263	     -0.00084361	     -0.20777104	     -0.00000001	     -0.00000001	     31.94295537
      2.26241942	     -0.04958485	     -0.00042403	     -0.19149077	     -0.05498838	      0.88267131	     -0.00084355	     -0.20777866	     -0.00000001	     -0.00000001	     32.07231204
      2.26348536	     -0.04961855	     -0.00041377	     -0.19152466	     -0.05499217	      0.88267030	     -0.00084352	     -0.20778431	     -0.00000001	     -0.00000001	     32.01387893
      2.26455130	     -0.04965246	     -0.00040550	     -0.19155872	     -0.05499596	      0.88266928	     -0.00084349	     -0.20778986	     -0.00000001	     -0.00000001	     32.06589777
      2.26602612	     -0.04969980	     -0.00039314	     -0.19160630	     -0.05500120	      0.88266786	     -0.00084347	     -0.20779737	     -0.00000001	     -0.00000001	     32.06293191
      2.26750095	     -0.04974773	     -0.00038309	     -0.19165442	     -0.05500644	      0.88266643	     -0.00084347	     -0.20780469	     -0.00000001	     -0.00000001	     32.20362337
      2.26852023	     -0.04978113	     -0.00037394	     -0.19168800	     -0.05501005	      0.88266543	     -0.00084348	     -0.20780963	     -0.00000001	     -0.00000001	     32.09892212
      2.26953951	     -0.04981470	     -0.00036676	     -0.19172172	     -0.05501367	      0.88266442	     -0.00084349	     -0.20781448	     -0.00000001	     -0.00000001	     32.13492793
      2.27111508	     -0.04986688	     -0.00035520	     -0.19177416	     -0.05501925	      0.88266285	     -0.00084354	     -0.20782178	     -0.00000001	     -0.00000001	     32.12338646
      2.27241320	     -0.04991031	     -0.00034723	     -0.19181776	     -0.05502384	      0.88266155	     -0.00084359	     -0.20782762	     -0.00000001	     -0.00000001	     32.19465517
      2.27371132	     -0.04995418	     -0.00033799	     -0.19186185	     -0.05502842	      0.88266024	     -0.00084366	     -0.20783331	     -0.00000001	     -0.00000001	     32.12225121
      2.27500943	     -0.04999846	     -0.00033156	     -0.19190629	     -0.05503299	      0.88265891	     -0.00084374	     -0.20783885	     -0.00000001	     -0.00000001	     32.24792290
      2.27616436	     -0.05003814	     -0.00032380	     -0.19194616	     -0.05503704	      0.88265773	     -0.00084382	     -0.20784366	     -0.00000001	     -0.00000001	     32.13344556
      2.27731929	     -0.05007817	     -0.00031847	     -0.19198634	     -0.05504109	      0.88265654	     -0.00084392	     -0.20784835	     -0.00000001	     -0.00000001	     32.20363164
      2.27847421	     -0.05011873	     -0.00031227	     -0.19202706	     -0.05504512	      0.88265534	     -0.00084403	     -0.20785294	     -0.00000001	     -0.00000001	     32.15601282
      2.27997181	     -0.05017274	     -0.00030656	     -0.19208124	     -0.05505034	      0.88265378	     -0.00084418	     -0.20785873	     -0.00000001	     -0.00000001	     32.23628828
      2.28114966	     -0.05021579	     -0.00030083	     -0.19212447	     -0.05505442	      0.88265254	     -0.00084432	     -0.20786316	     -0.00000001	     -0.00000001	     32.12548218
      2.28232750	     -0.05025962	     -0.00029737	     -0.19216842	     -0.05505850	      0.88265130	     -0.00084447	     -0.20786750	     -0.00000001	     -0.00000001	     32.19201040
      2.28350534	     -0.05030435	     -0.00029306	     -0.19221330	     -0.05506255	      0.88265006	     -0.00084463	     -0.20787177	     -0.00000001	     -0.00000001	     32.12686288
      2.28498567	     -0.05036193	     -0.00028984	     -0.19227103	     -0.05506762	      0.88264849	     -0.00084484	     -0.20787703	     -0.00000001	     -0.00000001	     32.21222578
      2.28614553	     -0.05040806	     -0.00028599	     -0.19231732	     -0.05507158	      0.88264725	     -0.00084502	     -0.20788109	     -0.00000001	     -0.00000001	     32.08087364
      2.28730538	     -0.05045514	     -0.00028433	     -0.19236451	     -0.05507552	      0.88264602	     -0.00084522	     -0.20788512	     -0.00000001	     -0.00000001	     32.13987257
      2.28846523	     -0.05050280	     -0.00028174	     -0.19241230	     -0.05507944	      0.88264478	     -0.00084542	     -0.20788912	     -0.00000001	     -0.00000001	     32.07591885
      2.29000805	     -0.05056739	     -0.00027991	     -0.19247704	     -0.05508461	      0.88264312	     -0.00084570	     -0.20789441	     -0.00000001	     -0.00000001	     32.15193447
      2.29116246	     -0.05061694	     -0.00027733	     -0.19252675	     -0.05508847	      0.88264188	     -0.00084593	     -0.20789838	     -0.00000001	     -0.00000001	     32.01137467
      2.29231686	     -0.05066723	     -0.00027681	     -0.19257716	     -0.05509229	      0.88264064	     -0.00084616	     -0.20790234	     -0.00000001	     -0.00000001	     32.06558290
      2.29371957	     -0.05072979	     -0.00027536	     -0.19263988	     -0.05509691	      0.88263914	     -0.00084646	     -0.20790716	     -0.00000001	     -0.00000001	     31.95887789
      2.29497351	     -0.05078648	     -0.00027620	     -0.19269668	     -0.05510101	      0.88263779	     -0.00084674	     -0.20791148	     -0.00000001	     -0.00000001	     32.06138029
      2.29622744	     -0.05084388	     -0.00027552	     -0.19275424	     -0.05510508	      0.88263644	     -0.00084703	     -0.20791579	     -0.00000001	     -0.00000001	     31.90942396
      2.29748137	     -0.05090196	     -0.00027775	     -0.19281241	     -0.05510912	      0.88263509	     -0.00084733	     -0.20792009	     -0.00000001	     -0.00000001	     32.02063117
      2.29873530	     -0.05096082	     -0.00027791	     -0.19287143	     -0.05511312	      0.88263374	     -0.00084765	     -0.20792440	     -0.00000001	     -0.00000001	     31.84642344
      2.29998924	     -0.05102050	     -0.00028084	     -0.19293120	     -0.05511710	      0.88263240	     -0.00084797	     -0.20792871	     -0.00000001	     -0.00000001	     31.96554318
      2.30124317	     -0.05108093	     -0.00028151	     -0.19299180	     -0.05512103	      0.88263105	     -0.00084830	     -0.20793303	     -0.00000001	     -0.00000001	     31.77502156
      2.30249710	     -0.05114199	     -0.00028512	     -0.19305295	     -0.05512493	      0.88262971	     -0.00084864	     -0.20793735	     -0.00000001	     -0.00000001	     31.90657922
      2.30375103	     -0.05120374	     -0.00028631	     -0.19311488	     -0.05512879	      0.88262837	     -0.00084900	     -0.20794169	     -0.00000001	     -0.00000001	     31.70194618
      2.30500497	     -0.05126621	     -0.00029042	     -0.19317745	     -0.05513261	      0.88262703	     -0.00084936	     -0.20794603	     -0.00000001	     -0.00000001	     31.84316566
      2.30625890	     -0.05132930	     -0.00029180	     -0.19324073	     -0.05513639	      0.88262570	     -0.00084973	     -0.20795039	     -0.00000001	     -0.00000001	     31.61747496
      2.30751283	     -0.05139296	     -0.00029634	     -0.19330451	     -0.05514013	      0.88262437	     -0.00085011	     -0.20795477	     -0.00000001	     -0.00000001	     31.76361648
      2.30876677	     -0.05145709	     -0.00029812	     -0.19336884	     -0.05514383	      0.88262304	     -0.00085051	     -0.20795916	     -0.00000001	     -0.00000001	     31.52820016
      2.31002070	     -0.05152166	     -0.00030316	     -0.19343354	     -0.05514748	      0.88262172	     -0.00085091	     -0.20796356	     -0.00000001	     -0.00000001	     31.68050120
      2.31127463	     -0.05158656	     -0.00030534	     -0.19349864	     -0.05515109	      0.88262040	     -0.00085132	     -0.20796797	     -0.00000001	     -0.00000001	     31.43439119
      2.31252856	     -0.05165111	     -0.00031092	     -0.19356334	     -0.05515465	      0.88261908	     -0.00085173	     -0.20797239	     -0.00000001	     -0.00000001	     31.58911208
      2.31378250	     -0.05171634	     -0.00031372	     -0.19362878	     -0.05515816	      0.88261777	     -0.00085216	     -0.20797683	     -0.00000001	     -0.00000001	     31.32606323
      2.31503643	     -0.05178228	     -0.00031990	     -0.19369486	     -0.05516163	      0.88261647	     -0.00085260	     -0.20798131	     -0.00000001	     -0.00000001	     31.47538447
      2.31629036	     -0.05184863	     -0.00032310	     -0.19376144	     -0.05516504	      0.88261517	     -0.00085304	     -0.20798583	     -0.00000001	     -0.00000001	     31.20718225
      2.31754429	     -0.05191513	     -0.00032960	     -0.19382809	     -0.05516840	      0.88261388	     -0.00085349	     -0.20799037	     -0.00000001	     -0.00000001	     31.35667769
      2.31879823	     -0.05198157	     -0.00033307	     -0.19389478	     -0.05517172	      0.88261259	     -0.00085395	     -0.20799493	     -0.00000001	     -0.00000001	     31.08546273
      2.32005216	     -0.05204806	     -0.00033978	     -0.19396143	     -0.05517498	      0.88261131	     -0.00085442	     -0.20799950	     -0.00000001	     -0.00000001	     31.22773096
      2.32130609	     -0.05211459	     -0.00034351	     -0.19402822	     -0.05517818	      0.88261003	     -0.00085489	     -0.20800406	     -0.00000001	     -0.00000001	     30.95144279
      2.32256002	     -0.05218113	     -0.00035038	     -0.19409495	     -0.05518133	      0.88260876	     -0.00085537	     -0.20800862	     -0.00000001	     -0.00000001	     31.08422801
      2.32381396	     -0.05224754	     -0.00035433	     -0.19416163	     -0.05518443	      0.88260750	     -0.00085586	     -0.20801316	     -0.00000001	     -0.00000001	     30.80836764
      2.32506789	     -0.05231378	     -0.00036128	     -0.19422807	     -0.05518746	      0.88260625	     -0.00085636	     -0.20801768	     -0.00000001	     -0.00000001	     30.92923776
      2.32632182	     -0.05237985	     -0.00036545	     -0.19429443	     -0.05519044	      0.88260500	     -0.00085686	     -0.20802218	     -0.00000001	     -0.00000001	     30.65723202
      2.32757576	     -0.05244587	     -0.00037253	     -0.19436066	     -0.05519336	      0.88260376	     -0.00085737	     -0.20802664	     -0.00000001	     -0.00000001	     30.76649663
      2.32882969	     -0.05251180	     -0.00037702	     -0.19442689	     -0.05519622	      0.88260253	     -0.00085788	     -0.20803108	     -0.00000001	     -0.00000001	     30.50132822
      2.33008362	     -0.05257758	     -0.00038430	     -0.19449289	     -0.05519902	      0.88260131	     -0.00085840	     -0.20803548	     -0.00000001	     -0.00000001	     30.60075267
      2.33133755	     -0.05264311	     -0.00038926	     -0.19455873	     -0.05520176	      0.88260010	     -0.00085893	     -0.20803984	     -0.00000001	     -0.00000001	     30.34212993
      2.33259149	     -0.05270846	     -0.00039697	     -0.19462432	     -0.05520444	      0.88259889	     -0.00085946	     -0.20804416	     -0.00000001	     -0.00000001	     30.42972842
      2.33384542	     -0.05277361	     -0.00040271	     -0.19468977	     -0.05520705	      0.88259770	     -0.00086000	     -0.20804845	     -0.00000001	     -0.00000001	     30.17470757
      2.33509935	     -0.05283852	     -0.00041119	     -0.19475491	     -0.05520960	      0.88259652	     -0.00086055	     -0.20805269	     -0.00000001	     -0.00000001	     30.25691546
      2.33635328	     -0.05290303	     -0.00041810	     -0.19481972	     -0.05521208	      0.88259534	     -0.00086110	     -0.20805688	     -0.00000001	     -0.00000001	     30.00886554
      2.33760722	     -0.05296705	     -0.00042774	     -0.19488397	     -0.05521450	      0.88259418	     -0.00086166	     -0.20806102	     -0.00000001	     -0.00000001	     30.08758744
      2.33886115	     -0.05303056	     -0.00043623	     -0.19494774	     -0.05521685	      0.88259303	     -0.00086223	     -0.20806510	     -0.00000001	     -0.00000001	     29.84548400
      2.34011508	     -0.05309363	     -0.00044745	     -0.19501101	     -0.05521913	      0.88259190	     -0.00086281	     -0.20806911	     -0.00000001	     -0.00000001	     29.91912032
      2.34136901	     -0.05315628	     -0.00045791	     -0.19507389	     -0.05522135	      0.88259077	     -0.00086339	     -0.20807306	     -0.00000001	     -0.00000001	     29.68341086
      2.34262295	     -0.05321853	     -0.00047108	     -0.19513632	     -0.05522350	      0.88258966	     -0.00086399	     -0.20807693	     -0.00000000	     -0.00000001	     29.75338857
      2.34387688	     -0.05328029	     -0.00048387	     -0.19519827	     -0.05522557	      0.88258857	     -0.00086459	     -0.20808073	     -0.00000000	     -0.00000001	     29.52729538
      2.34513081	     -0.05334145	     -0.00049932	     -0.19525956	     -0.05522758	      0.88258749	     -0.00086521	     -0.20808445	     -0.00000000	     -0.00000001	     29.58950841
      2.34638475	     -0.05340172	     -0.00051464	     -0.19531997	     -0.05522952	      0.88258643	     -0.00086584	     -0.20808808	     -0.00000000	     -0.00000001	     29.37215145
      2.34763868	     -0.05346128	     -0.00053249	     -0.19537963	     -0.05523139	      0.88258538	     -0.00086648	     -0.20809163	     -0.00000000	     -0.00000001	     29.42387152
      2.34889261	     -0.05351972	     -0.00055039	     -0.19543816	     -0.05523319	      0.88258435	     -0.00086713	     -0.20809508	     -0.00000000	     -0.00000001	     29.21795213
      2.35014654	     -0.05357668	     -0.00057058	     -0.19549516	     -0.05523492	      0.88258334	     -0.00086779	     -0.20809842	     -0.00000000	     -0.00000001	     29.26050603
      2.35167085	     -0.05364346	     -0.00059488	     -0.19556202	     -0.05523692	      0.88258214	     -0.00086862	     -0.20810230	     -0.00000000	     -0.00000001	     28.92820249
      2.35278061	     -0.05369024	     -0.00061542	     -0.19560879	     -0.05523831	      0.88258129	     -0.00086923	     -0.20810499	     -0.00000000	     -0.00000001	     29.11741677
      2.35389037	     -0.05373534	     -0.00063507	     -0.19565391	     -0.05523965	      0.88258045	     -0.00086985	     -0.20810755	     -0.00000000	     -0.00000001	     28.93908982
      2.35539375	     -0.05379367	     -0.00066380	     -0.19571222	     -0.05524137	      0.88257935	     -0.00087071	     -0.20811080	     -0.00000000	     -0.00000000	     28.97619795
      2.35673201	     -0.05384279	     -0.00068876	     -0.19576135	     -0.05524281	      0.88257840	     -0.00087148	     -0.20811349	     -0.00000000	     -0.00000000	     28.67331050
      2.35807028	     -0.05388913	     -0.00071652	     -0.19580764	     -0.05524418	      0.88257747	     -0.00087227	     -0.20811599	     -0.00000000	     -0.00000000	     28.91839731
      2.35922840	     -0.05392675	     -0.00073854	     -0.19584526	     -0.05524529	      0.88257670	     -0.00087297	     -0.20811799	     -0.00000000	     -0.00000000	     28.55518488
      2.36038652	     -0.05396201	     -0.00076262	     -0.19588049	     -0.05524634	      0.88257595	     -0.00087367	     -0.20811985	     -0.00000000	     -0.00000000	     28.64819620
      2.36177865	     -0.05400114	     -0.00079022	     -0.19591961	     -0.05524753	      0.88257508	     -0.00087452	     -0.20812190	     -0.00000000	     -0.00000000	     28.41920131
      2.36317078	     -0.05403630	     -0.00081947	     -0.19595472	     -0.05524862	      0.88257424	     -0.00087538	     -0.20812374	     -0.00000000	     -0.00000000	     28.63854828
      2.36431482	     -0.05406226	     -0.00084091	     -0.19598070	     -0.05524946	      0.88257359	     -0.00087609	     -0.20812512	     -0.00000000	     -0.00000000	     28.29656239
      2.36545886	     -0.05408613	     -0.00086397	     -0.19600456	     -0.05525024	      0.88257296	     -0.00087681	     -0.20812639	     -0.00000000	     -0.00000000	     28.37282610
      2.36688001	     -0.05411205	     -0.00089070	     -0.19603051	     -0.05525112	      0.88257222	     -0.00087771	     -0.20812784	     -0.00000000	     -0.00000000	     28.16805861
      2.36830117	     -0.05413379	     -0.00091849	     -0.19605227	     -0.05525192	      0.88257152	     -0.00087862	     -0.20812915	     -0.00000000	     -0.00000000	     28.39903449
      2.36940767	     -0.05414804	     -0.00093754	     -0.19606658	     -0.05525247	      0.88257100	     -0.00087932	     -0.20813007	     -0.00000000	     -0.00000000	     28.07213725
      2.37051417	     -0.05415979	     -0.00095788	     -0.19607837	     -0.05525298	      0.88257052	     -0.00088003	     -0.20813091	     -0.00000000	     -0.00000000	     28.12986899
      2.37199073	     -0.05417170	     -0.00098314	     -0.19609038	     -0.05525356	      0.88256992	     -0.00088098	     -0.20813187	     -0.00000000	     -0.00000000	     27.96090090
      2.37346729	     -0.05417941	     -0.00100917	     -0.19609816	     -0.05525406	      0.88256937	     -0.00088193	     -0.20813267	     -0.00000000	     -0.00000000	     28.18228419
      2.37452945	     -0.05418237	     -0.00102492	     -0.19610124	     -0.05525436	      0.88256900	     -0.00088261	     -0.20813315	     -0.00000000	     -0.00000000	     27.84966810
      2.37559161	     -0.05418325	     -0.00104165	     -0.19610222	     -0.05525461	      0.88256866	     -0.00088329	     -0.20813353	     -0.00000000	     -0.00000000	     27.86808217
      2.37715242	     -0.05418114	     -0.00106418	     -0.19610030	     -0.05525489	      0.88256822	     -0.00088429	     -0.20813394	     -0.00000000	     -0.00000000	     27.69924043
      2.37847112	     -0.05417692	     -0.00108343	     -0.19609622	     -0.05525504	      0.88256788	     -0.00088514	     -0.20813417	     -0.00000000	     -0.00000000	     27.77539657
      2.37978982	     -0.05417198	     -0.00110041	     -0.19609148	     -0.05525513	      0.88256759	     -0.00088598	     -0.20813433	     -0.00000000	     -0.00000000	     27.49859641
      2.38110852	     -0.05416857	     -0.00111917	     -0.19608820	     -0.05525514	      0.88256733	     -0.00088683	     -0.20813451	     -0.00000000	     -0.00000000	     27.67066819
      2.38242722	     -0.05416846	     -0.00113485	     -0.19608831	     -0.05525508	      0.88256711	     -0.00088767	     -0.20813486	     -0.00000000	     -0.00000000	     27.23593597
      2.38354604	     -0.05417171	     -0.00115068	     -0.19609166	     -0.05525498	      0.88256695	     -0.00088839	     -0.20813540	     -0.00000000	     -0.00000000	     27.41538642
      2.38466486	     -0.05417783	     -0.00116459	     -0.19609794	     -0.05525482	      0.88256681	     -0.00088911	     -0.20813626	     -0.00000000	     -0.00000000	     27.20314118
      2.38610427	     -0.05419012	     -0.00118365	     -0.19611039	     -0.05525454	      0.88256665	     -0.00089003	     -0.20813792	     -0.00000000	     -0.00000000	     27.20813214
      2.38754368	     -0.05420786	     -0.00120100	     -0.19612833	     -0.05525418	      0.88256652	     -0.00089095	     -0.20814036	     -0.00000000	     -0.00000000	     26.82802614
      2.38868071	     -0.05422546	     -0.00121669	     -0.19614604	     -0.05525383	      0.88256643	     -0.00089167	     -0.20814289	     -0.00000000	     -0.00000000	     26.98021809
      2.38981773	     -0.05424565	     -0.00123055	     -0.19616639	     -0.05525343	      0.88256635	     -0.00089240	     -0.20814601	     -0.00000000	     -0.00000000	     26.73766964
      2.39127540	     -0.05427482	     -0.00124932	     -0.19619573	     -0.05525283	      0.88256625	     -0.00089332	     -0.20815089	     -0.00000000	     -0.00000000	     26.71470076
      2.39273308	     -0.05430784	     -0.00126589	     -0.19622898	     -0.05525214	      0.88256615	     -0.00089425	     -0.20815678	     -0.00000000	     -0.00000000	     26.24712193
      2.39383474	     -0.05433578	     -0.00128042	     -0.19625705	     -0.05525156	      0.88256608	     -0.00089495	     -0.20816193	     -0.00000000	     -0.00000000	     26.37299320
      2.39493639	     -0.05436590	     -0.00129303	     -0.19628735	     -0.05525092	      0.88256599	     -0.00089564	     -0.20816771	     -0.00000000	     -0.00000000	     26.11358062
      2.39646367	     -0.05441008	     -0.00131106	     -0.19633176	     -0.05524995	      0.88256586	     -0.00089660	     -0.20817674	     -0.00000000	     -0.00000000	     25.99101072
      2.39799094	     -0.05445662	     -0.00132657	     -0.19637861	     -0.05524888	      0.88256570	     -0.00089755	     -0.20818694	     -0.00000000	     -0.00000000	     25.46319551
      2.39906166	     -0.05449046	     -0.00133918	     -0.19641263	     -0.05524806	      0.88256557	     -0.00089822	     -0.20819476	     -0.00000000	     -0.00000000	     25.54106715
      2.40013237	     -0.05452542	     -0.00134976	     -0.19644782	     -0.05524718	      0.88256541	     -0.00089888	     -0.20820312	     -0.00000000	     -0.00000000	     25.27495143
      2.40174770	     -0.05458048	     -0.00136586	     -0.19650324	     -0.05524576	      0.88256515	     -0.00089987	     -0.20821675	     -0.00000000	     -0.00000000	     25.05606524
      2.40310075	     -0.05462837	     -0.00137758	     -0.19655148	     -0.05524448	      0.88256488	     -0.00090070	     -0.20822908	     -0.00000000	     -0.00000000	     24.66544597
      2.40445381	     -0.05467757	     -0.00139032	     -0.19660102	     -0.05524310	      0.88256457	     -0.00090152	     -0.20824222	     -0.00000000	     -0.00000000	     24.59733679
      2.40580686	     -0.05472744	     -0.00139971	     -0.19665130	     -0.05524164	      0.88256422	     -0.00090233	     -0.20825613	     -0.00000000	     -0.00000000	     24.11918853
      2.40702256	     -0.05477338	     -0.00140988	     -0.19669759	     -0.05524024	      0.88256386	     -0.00090305	     -0.20826928	     -0.00000000	     -0.00000000	     24.09333013
      2.40823827	     -0.05481890	     -0.00141701	     -0.19674353	     -0.05523877	      0.88256346	     -0.00090377	     -0.20828302	     -0.00000000	     -0.00000000	     23.73704199
      2.40945397	     -0.05486501	     -0.00142487	     -0.19679006	     -0.05523722	      0.88256303	     -0.00090448	     -0.20829732	     -0.00000000	     -0.00000000	     23.59204758
      2.41101044	     -0.05492401	     -0.00143231	     -0.19684966	     -0.05523513	      0.88256241	     -0.00090539	     -0.20831636	     -0.00000000	     -0.00000000	     23.21332540
      2.41225999	     -0.05497236	     -0.00143906	     -0.19689849	     -0.05523336	      0.88256186	     -0.00090611	     -0.20833221	     -0.00000000	     -0.00000000	     23.12228654
      2.41350953	     -0.05502131	     -0.00144352	     -0.19694798	     -0.05523150	      0.88256128	     -0.00090682	     -0.20834853	     -0.00000000	     -0.00000000	     22.80369597
      2.41475908	     -0.05507061	     -0.00144888	     -0.19699780	     -0.05522955	      0.88256065	     -0.00090753	     -0.20836528	     -0.00000000	     -0.00000000	     22.67801356
      2.41628937	     -0.05513104	     -0.00145329	     -0.19705892	     -0.05522706	      0.88255982	     -0.00090838	     -0.20838632	     -0.00000000	     -0.00000000	     22.33877243
      2.41752892	     -0.05518043	     -0.00145827	     -0.19710886	     -0.05522494	      0.88255910	     -0.00090907	     -0.20840375	     -0.00000000	     -0.00000000	     22.28284264
      2.41876847	     -0.05523021	     -0.00146110	     -0.19715924	     -0.05522273	      0.88255834	     -0.00090975	     -0.20842150	     -0.00000000	     -0.00000000	     22.01913110
      2.42000802	     -0.05528027	     -0.00146485	     -0.19720989	     -0.05522043	      0.88255755	     -0.00091043	     -0.20843954	     -0.00000000	     -0.00000000	     21.90363036
      2.42159410	     -0.05534380	     -0.00146759	     -0.19727423	     -0.05521736	      0.88255648	     -0.00091129	     -0.20846301	     -0.00000000	     -0.00000000	     21.61536691
      2.42283579	     -0.05539356	     -0.00147101	     -0.19732460	     -0.05521485	      0.88255560	     -0.00091195	     -0.20848164	     -0.00000000	     -0.00000000	     21.55429499
      2.42407748	     -0.05544258	     -0.00147214	     -0.19737430	     -0.05521225	      0.88255470	     -0.00091261	     -0.20850046	     -0.00000000	     -0.00000001	     21.33438941
      2.42531917	     -0.05549083	     -0.00147390	     -0.19742321	     -0.05520956	      0.88255376	     -0.00091327	     -0.20851942	     -0.00000000	     -0.00000001	     21.22520931
      2.42693823	     -0.05555210	     -0.00147395	     -0.19748542	     -0.05520590	      0.88255250	     -0.00091410	     -0.20854430	     -0.00000000	     -0.00000001	     20.99100606
      2.42817564	     -0.05559730	     -0.00147512	     -0.19753132	     -0.05520299	      0.88255151	     -0.00091474	     -0.20856338	     -0.00000000	     -0.00000001	     20.93333682
      2.42941305	     -0.05564075	     -0.00147440	     -0.19757551	     -0.05519999	      0.88255050	     -0.00091537	     -0.20858252	     -0.00000000	     -0.00000001	     20.76584808
      2.43065046	     -0.05568468	     -0.00147427	     -0.19762018	     -0.05519689	      0.88254948	     -0.00091598	     -0.20860174	     -0.00000000	     -0.00000001	     20.66766293
      2.43231594	     -0.05574227	     -0.00147145	     -0.19767883	     -0.05519257	      0.88254808	     -0.00091680	     -0.20862770	     -0.00000000	     -0.00000001	     20.49355409
      2.43354450	     -0.05578343	     -0.00146991	     -0.19772077	     -0.05518926	      0.88254704	     -0.00091739	     -0.20864687	     -0.00000000	     -0.00000001	     20.42653766
      2.43477306	     -0.05582330	     -0.00146539	     -0.19776149	     -0.05518586	      0.88254600	     -0.00091798	     -0.20866600	     -0.00000000	     -0.00000001	     20.30882419
      2.43628440	     -0.05587098	     -0.00145987	     -0.19781023	     -0.05518153	      0.88254472	     -0.00091868	     -0.20868946	     -0.00000000	     -0.00000001	     20.20219044
      2.43762978	     -0.05591161	     -0.00145153	     -0.19785188	     -0.05517756	      0.88254359	     -0.00091929	     -0.20871024	     -0.00000000	     -0.00000001	     20.09318211
      2.43897516	     -0.05594992	     -0.00144313	     -0.19789121	     -0.05517347	      0.88254247	     -0.00091988	     -0.20873087	     -0.00000000	     -0.00000001	     19.96793095
      2.44032054	     -0.05598447	     -0.00143065	     -0.19792689	     -0.05516925	      0.88254136	     -0.00092046	     -0.20875126	     -0.00000000	     -0.00000001	     19.88113576
      2.44166592	     -0.05601476	     -0.00141904	     -0.19795829	     -0.05516492	      0.88254028	     -0.00092103	     -0.20877132	     -0.00000000	     -0.00000001	     19.78453908
      2.44301130	     -0.05604082	     -0.00140322	     -0.19798556	     -0.05516047	      0.88253923	     -0.00092158	     -0.20879095	     -0.00000000	     -0.00000001	     19.72549458
      2.44435669	     -0.05606273	     -0.00138877	     -0.19800865	     -0.05515590	      0.88253821	     -0.00092212	     -0.20881009	     -0.00000000	     -0.00000001	     19.62269925
      2.44570207	     -0.05607862	     -0.00136971	     -0.19802582	     -0.05515120	      0.88253722	     -0.00092264	     -0.20882863	     -0.00000000	     -0.00000000	     19.59167934
      2.44704745	     -0.05608815	     -0.00135235	     -0.19803660	     -0.05514639	      0.88253628	     -0.00092314	     -0.20884645	     -0.00000000	     -0.00000000	     19.48720994
      2.44839283	     -0.05609060	     -0.00133006	     -0.19804041	     -0.05514146	      0.88253538	     -0.00092363	     -0.20886343	     -0.00000000	     -0.00000000	     19.48173168
      2.44959969	     -0.05608669	     -0.00131191	     -0.19803767	     -0.05513693	      0.88253461	     -0.00092406	     -0.20887784	     -0.00000000	     -0.00000000	     19.38693372
      2.45080655	     -0.05607645	     -0.00129060	     -0.19802867	     -0.05513231	      0.88253389	     -0.00092448	     -0.20889140	     -0.00000000	     -0.00000000	     19.36746080
      2.45226854	     -0.05605719	     -0.00126520	     -0.19801089	     -0.05512657	      0.88253307	     -0.00092497	     -0.20890659	     -0.00000000	     -0.00000000	     19.29939121
      2.45373054	     -0.05603182	     -0.00123692	     -0.19798706	     -0.05512070	      0.88253233	     -0.00092545	     -0.20892037	     -0.00000000	     -0.00000000	     19.30438942
      2.45495983	     -0.05600540	     -0.00121508	     -0.19796188	     -0.05511566	      0.88253176	     -0.00092584	     -0.20893089	     -0.00000000	     -0.00000000	     19.22182803
      2.45618913	     -0.05597572	     -0.00119096	     -0.19793348	     -0.05511051	      0.88253124	     -0.00092622	     -0.20894045	     -0.00000000	     -0.00000000	     19.21679339
      2.45741843	     -0.05594300	     -0.00116761	     -0.19790202	     -0.05510527	      0.88253078	     -0.00092660	     -0.20894905	     -0.00000000	     -0.00000000	     19.17855669
      2.45909395	     -0.05589515	     -0.00113388	     -0.19785590	     -0.05509797	      0.88253024	     -0.00092710	     -0.20895926	     -0.00000000	     -0.00000000	     19.18783333
      2.46033938	     -0.05585604	     -0.00111043	     -0.19781803	     -0.05509243	      0.88252992	     -0.00092746	     -0.20896576	     -0.00000000	     -0.00000000	     19.13172524
      2.46158480	     -0.05581368	     -0.00108581	     -0.19777693	     -0.05508678	      0.88252965	     -0.00092781	     -0.20897141	     -0.00000000	     -0.00000000	     19.14429418
      2.46308212	     -0.05576221	     -0.00105771	     -0.19772691	     -0.05507987	      0.88252942	     -0.00092823	     -0.20897717	     -0.00000000	     -0.00000000	     19.10447275
      2.46441113	     -0.05571110	     -0.00102974	     -0.19767715	     -0.05507362	      0.88252929	     -0.00092859	     -0.20898133	     -0.00000000	     -0.00000000	     19.18253019
      2.46574014	     -0.05565644	     -0.00100360	     -0.19762378	     -0.05506726	      0.88252923	     -0.00092895	     -0.20898454	     -0.00000000	     -0.00000000	     19.16913500
      2.46706915	     -0.05559607	     -0.00097504	     -0.19756474	     -0.05506080	      0.88252925	     -0.00092929	     -0.20898670	     -0.00000000	      0.00000000	     19.28474947
      2.46839817	     -0.05552856	     -0.00094862	     -0.19749851	     -0.05505422	      0.88252934	     -0.00092963	     -0.20898769	     -0.00000000	      0.00000000	     19.30786231
      2.46972718	     -0.05545330	     -0.00091980	     -0.19742456	     -0.05504754	      0.88252952	     -0.00092996	     -0.20898739	     -0.00000000	      0.00000000	     19.46216381
      2.47105619	     -0.05537012	     -0.00089311	     -0.19734264	     -0.05504076	      0.88252976	     -0.00093029	     -0.20898567	     -0.00000000	      0.00000000	     19.49695227
      2.47238520	     -0.05527859	     -0.00086395	     -0.19725240	     -0.05503388	      0.88253009	     -0.00093061	     -0.20898243	     -0.00000000	      0.00000000	     19.67842115
      2.47371421	     -0.05517702	     -0.00083671	     -0.19715206	     -0.05502690	      0.88253050	     -0.00093092	     -0.20897757	     -0.00000000	      0.00000000	     19.72755102
      2.47504323	     -0.05506492	     -0.00080670	     -0.19704124	     -0.05501982	      0.88253100	     -0.00093122	     -0.20897094	     -0.00000000	      0.00000000	     19.94396781
      2.47637224	     -0.05494315	     -0.00077898	     -0.19692067	     -0.05501265	      0.88253158	     -0.00093152	     -0.20896245	     -0.00000000	      0.00000000	     20.00662931
      2.47770125	     -0.05481155	     -0.00074849	     -0.19679031	     -0.05500539	      0.88253225	     -0.00093181	     -0.20895202	     -0.00000000	      0.00000000	     20.26045737
      2.47903026	     -0.05467097	     -0.00072092	     -0.19665088	     -0.05499804	      0.88253301	     -0.00093209	     -0.20893961	     -0.00000000	      0.00000000	     20.34201579
      2.48035927	     -0.05452135	     -0.00069058	     -0.19650244	     -0.05499061	      0.88253386	     -0.00093237	     -0.20892519	     -0.00000000	      0.00000000	     20.64133314
      2.48168828	     -0.05436531	     -0.00066417	     -0.19634747	     -0.05498310	      0.88253481	     -0.00093265	     -0.20890878	     -0.00000000	      0.00000001	     20.72955552
      2.48286761	     -0.05422134	     -0.00063821	     -0.19620447	     -0.05497638	      0.88253574	     -0.00093289	     -0.20889259	     -0.00000000	      0.00000001	     20.99408673
      2.48404694	     -0.05407267	     -0.00061504	     -0.19605669	     -0.05496959	      0.88253674	     -0.00093313	     -0.20887489	     -0.00000000	      0.00000001	     21.14273924
      2.48547940	     -0.05388564	     -0.00058597	     -0.19587072	     -0.05496128	      0.88253807	     -0.00093342	     -0.20885137	     -0.00000000	      0.00000001	     21.43440322
      2.48691186	     -0.05369324	     -0.00055977	     -0.19567927	     -0.05495290	      0.88253952	     -0.00093372	     -0.20882570	     -0.00000000	      0.00000001	     21.63971206
      2.48807511	     -0.05353361	     -0.00053667	     -0.19552043	     -0.05494604	      0.88254079	     -0.00093395	     -0.20880335	     -0.00000000	      0.00000001	     21.90738716
      2.48923837	     -0.05337155	     -0.00051618	     -0.19535907	     -0.05493914	      0.88254214	     -0.00093419	     -0.20877969	     -0.00000000	      0.00000001	     22.09955081
      2.49069259	     -0.05316560	     -0.00048990	     -0.19515398	     -0.05493046	      0.88254394	     -0.00093448	     -0.20874839	     -0.00000000	      0.00000001	     22.42205661
      2.49214681	     -0.05295576	     -0.00046665	     -0.19494489	     -0.05492172	      0.88254587	     -0.00093478	     -0.20871524	     -0.00000000	      0.00000001	     22.68459125
      2.49323768	     -0.05279595	     -0.00044724	     -0.19478566	     -0.05491513	      0.88254740	     -0.00093501	     -0.20868920	     -0.00000000	      0.00000001	     22.95580421
      2.49432854	     -0.05263495	     -0.00043027	     -0.19462515	     -0.05490852	      0.88254900	     -0.00093523	     -0.20866222	     -0.00000000	      0.00000001	     23.18203906
      2.49586279	     -0.05240686	     -0.00040641	     -0.19439773	     -0.05489918	      0.88255137	     -0.00093555	     -0.20862275	     -0.00000000	      0.00000001	     23.55887948
      2.49723076	     -0.05220137	     -0.00038755	     -0.19419274	     -0.05489083	      0.88255359	     -0.00093584	     -0.20858615	     -0.00000000	      0.00000001	     23.87255982
      2.49859874	     -0.05199339	     -0.00036669	     -0.19398527	     -0.05488245	      0.88255593	     -0.00093612	     -0.20854830	     -0.00000000	      0.00000001	     24.26062865
      2.49969301	     -0.05182546	     -0.00035306	     -0.19381765	     -0.05487573	      0.88255786	     -0.00093635	     -0.20851715	     -0.00000000	      0.00000001	     24.49216059
      2.50078728	     -0.05165662	     -0.00033785	     -0.19364913	     -0.05486900	      0.88255987	     -0.00093659	     -0.20848525	     -0.00000000	      0.00000001	     24.77912714
      2.50225447	     -0.05143107	     -0.00031980	     -0.19342394	     -0.05485996	      0.88256265	     -0.00093690	     -0.20844140	     -0.00000000	      0.00000001	     25.15160589
      2.50372165	     -0.05120556	     -0.00030052	     -0.19319876	     -0.05485092	      0.88256554	     -0.00093721	     -0.20839643	     -0.00000000	      0.00000001	     25.57290331
      2.50476656	     -0.05104507	     -0.00028959	     -0.19303842	     -0.05484448	      0.88256766	     -0.00093743	     -0.20836376	     -0.00000000	      0.00000001	     25.81918737
      2.50581148	     -0.05088436	     -0.00027708	     -0.19287788	     -0.05483804	      0.88256983	     -0.00093765	     -0.20833062	     -0.00000000	      0.00000001	     26.10252668
      2.50735523	     -0.05064749	     -0.00026017	     -0.19264119	     -0.05482853	      0.88257312	     -0.00093797	     -0.20828085	     -0.00000000	      0.00000001	     26.52343163
      2.50863452	     -0.05045197	     -0.00024547	     -0.19244578	     -0.05482066	      0.88257591	     -0.00093824	     -0.20823895	     -0.00000000	      0.00000002	     26.87937659
      2.50991381	     -0.05025712	     -0.00023301	     -0.19225098	     -0.05481280	      0.88257877	     -0.00093850	     -0.20819653	     -0.00000000	      0.00000002	     27.23632209
      2.51119310	     -0.05006233	     -0.00021853	     -0.19205626	     -0.05480496	      0.88258168	     -0.00093876	     -0.20815363	     -0.00000000	      0.00000002	     27.59789158
      2.51247239	     -0.04986775	     -0.00020657	     -0.19186165	     -0.05479714	      0.88258465	     -0.00093902	     -0.20811029	     -0.00000000	      0.00000002	     27.97343171
      2.51357083	     -0.04970091	     -0.00019298	     -0.19169485	     -0.05479045	      0.88258723	     -0.00093924	     -0.20807273	     -0.00000000	      0.00000002	     28.24737870
      2.51466928	     -0.04953457	     -0.00018142	     -0.19152847	     -0.05478378	      0.88258984	     -0.00093946	     -0.20803489	     -0.00000000	      0.00000002	     28.54943546
      2.51603422	     -0.04932838	     -0.00016566	     -0.19132224	     -0.05477552	      0.88259313	     -0.00093972	     -0.20798750	     -0.00000000	      0.00000002	     28.92351907
      2.51739916	     -0.04912293	     -0.00015193	     -0.19111667	     -0.05476730	      0.88259645	     -0.00093998	     -0.20793974	     -0.00000000	      0.00000002	     29.33587275
      2.51847195	     -0.04896261	     -0.00013870	     -0.19095629	     -0.05476087	      0.88259908	     -0.00094019	     -0.20790198	     -0.00000000	      0.00000002	     29.59636914
      2.51954475	     -0.04880395	     -0.00012749	     -0.19079750	     -0.05475447	      0.88260172	     -0.00094038	     -0.20786406	     -0.00000000	      0.00000002	     29.89649240
      2.52094498	     -0.04859962	     -0.00011193	     -0.19059299	     -0.05474616	      0.88260519	     -0.00094064	     -0.20781439	     -0.00000000	      0.00000002	     30.26562272
      2.52234520	     -0.04839978	     -0.00009937	     -0.19039288	     -0.05473792	      0.88260867	     -0.00094089	     -0.20776462	     -0.00000000	      0.00000002	     30.70340511
      2.52335516	     -0.04825744	     -0.00008853	     -0.19025035	     -0.05473200	      0.88261118	     -0.00094106	     -0.20772872	     -0.00000000	      0.00000002	     30.91514434
      2.52436513	     -0.04811826	     -0.00007993	     -0.19011092	     -0.05472613	      0.88261370	     -0.00094123	     -0.20769286	     -0.00000000	      0.00000002	     31.18747339
      2.52585343	     -0.04791764	     -0.00006702	     -0.18990990	     -0.05471753	      0.88261739	     -0.00094148	     -0.20764021	     -0.00000000	      0.00000002	     31.55642841
      2.52710230	     -0.04775141	     -0.00005796	     -0.18974328	     -0.05471038	      0.88262048	     -0.00094168	     -0.20759623	     -0.00000000	      0.00000002	     31.89828008
      2.52835117	     -0.04758849	     -0.00004828	     -0.18957994	     -0.05470328	      0.88262355	     -0.00094187	     -0.20755253	     -0.00000000	      0.00000002	     32.15938663
      2.52960004	     -0.04743190	     -0.00004169	     -0.18942285	     -0.05469625	      0.88262660	     -0.00094206	     -0.20750920	     -0.00000000	      0.00000002	     32.50982062
      2.53071782	     -0.04729655	     -0.00003388	     -0.18928707	     -0.05469001	      0.88262931	     -0.00094222	     -0.20747081	     -0.00000000	      0.00000002	     32.70741809
      2.53183561	     -0.04716589	     -0.00002856	     -0.18915591	     -0.05468382	      0.88263199	     -0.00094238	     -0.20743282	     -0.00000000	      0.00000002	     32.99026563
      2.53295339	     -0.04704041	     -0.00002236	     -0.18902993	     -0.05467769	      0.88263464	     -0.00094253	     -0.20739528	     -0.00000000	      0.00000002	     33.20392020
      2.53437008	     -0.04688934	     -0.00001676	     -0.18887815	     -0.05466999	      0.88263796	     -0.00094271	     -0.20734843	     -0.00000000	      0.00000002	     33.54796718
      2.53549494	     -0.04677589	     -0.00001118	     -0.18876415	     -0.05466395	      0.88264055	     -0.00094285	     -0.20731187	     -0.00000000	      0.00000002	     33.71518637
      2.53661980	     -0.04666838	     -0.00000790	     -0.18865602	     -0.05465797	      0.88264311	     -0.00094298	     -0.20727593	     -0.00000000	      0.00000002	     33.96756146
      2.53774465	     -0.04656703	     -0.00000376	     -0.18855406	     -0.05465205	      0.88264562	     -0.00094310	     -0.20724064	     -0.00000000	      0.00000002	     34.13918818
      2.53915954	     -0.04644851	     -0.00000080	     -0.18843471	     -0.05464469	      0.88264870	     -0.00094325	     -0.20719726	     -0.00000000	      0.00000001	     34.44289964
      2.54025942	     -0.04636318	      0.00000276	     -0.18834874	     -0.05463904	      0.88265105	     -0.00094335	     -0.20716436	     -0.00000000	      0.00000001	     34.55448215
      2.54135931	     -0.04628327	      0.00000417	     -0.18826814	     -0.05463345	      0.88265335	     -0.00094345	     -0.20713221	     -0.00000000	      0.00000001	     34.77077424
      2.54245919	     -0.04620849	      0.00000636	     -0.18819268	     -0.05462792	      0.88265559	     -0.00094354	     -0.20710081	     -0.00000000	      0.00000001	     34.91257907
      2.54393780	     -0.04611558	      0.00000787	     -0.18809881	     -0.05462059	      0.88265851	     -0.00094365	     -0.20705979	     -0.00000000	      0.00000001	     35.19391415
      2.54502448	     -0.04605309	      0.00001049	     -0.18803565	     -0.05461528	      0.88266060	     -0.00094372	     -0.20703052	     -0.00000000	      0.00000001	     35.24583299
      2.54611115	     -0.04599561	      0.00001120	     -0.18797744	     -0.05461003	      0.88266262	     -0.00094378	     -0.20700201	     -0.00000000	      0.00000001	     35.41950169
      2.54744965	     -0.04593137	      0.00001328	     -0.18791233	     -0.05460365	      0.88266502	     -0.00094385	     -0.20696792	     -0.00000000	      0.00000001	     35.52119314
      2.54863119	     -0.04588099	      0.00001315	     -0.18786113	     -0.05459811	      0.88266706	     -0.00094389	     -0.20693878	     -0.00000000	      0.00000001	     35.71623723
      2.54981274	     -0.04583679	      0.00001494	     -0.18781615	     -0.05459264	      0.88266902	     -0.00094393	     -0.20691057	     -0.00000000	      0.00000001	     35.73456616
      2.55099428	     -0.04579842	      0.00001433	     -0.18777695	     -0.05458724	      0.88267090	     -0.00094396	     -0.20688330	     -0.00000000	      0.00000001	     35.91615966
      2.55217582	     -0.04576541	      0.00001584	     -0.18774314	     -0.05458193	      0.88267270	     -0.00094397	     -0.20685696	     -0.00000000	      0.00000001	     35.90619033
      2.55335737	     -0.04573738	      0.00001472	     -0.18771426	     -0.05457670	      0.88267442	     -0.00094398	     -0.20683156	     -0.00000000	      0.00000001	     36.08813577
      2.55453891	     -0.04571414	      0.00001590	     -0.18769022	     -0.05457154	      0.88267605	     -0.00094397	     -0.20680707	     -0.00000000	      0.00000001	     36.04878693
      2.55572045	     -0.04569428	      0.00001391	     -0.18766948	     -0.05456646	      0.88267760	     -0.00094396	     -0.20678351	     -0.00000000	      0.00000001	     36.23039802
      2.55690200	     -0.04567973	      0.00001434	     -0.18765412	     -0.05456146	      0.88267906	     -0.00094393	     -0.20676087	     -0.00000000	      0.00000001	     36.14776808
      2.55808354	     -0.04566988	      0.00001157	     -0.18764338	     -0.05455655	      0.88268043	     -0.00094390	     -0.20673916	     -0.00000000	      0.00000001	     36.32627035
      2.55926508	     -0.04566472	      0.00001157	     -0.18763739	     -0.05455171	      0.88268171	     -0.00094385	     -0.20671836	     -0.00000000	      0.00000001	     36.21081065
      2.56044663	     -0.04566389	      0.00000801	     -0.18763565	     -0.05454695	      0.88268291	     -0.00094379	     -0.20669845	     -0.00000000	      0.00000001	     36.39406890
      2.56150600	     -0.04566679	      0.00000749	     -0.18763780	     -0.05454275	      0.88268391	     -0.00094372	     -0.20668134	     -0.00000000	      0.00000001	     36.26835486
      2.56256537	     -0.04567317	      0.00000479	     -0.18764339	     -0.05453861	      0.88268484	     -0.00094365	     -0.20666492	     -0.00000000	      0.00000001	     36.33386797
      2.56385085	     -0.04568561	      0.00000278	     -0.18765489	     -0.05453368	      0.88268587	     -0.00094355	     -0.20664593	     -0.00000000	      0.00000001	     36.26518681
      2.56513632	     -0.04570316	     -0.00000127	     -0.18767146	     -0.05452883	      0.88268680	     -0.00094344	     -0.20662793	     -0.00000000	      0.00000000	     36.36892423
      2.56621484	     -0.04572178	     -0.00000269	     -0.18768932	     -0.05452484	      0.88268751	     -0.00094333	     -0.20661360	     -0.00000000	      0.00000000	     36.21830765
      2.56729336	     -0.04574390	     -0.00000614	     -0.18771062	     -0.05452092	      0.88268815	     -0.00094321	     -0.20659997	     -0.00000000	      0.00000000	     36.25360944
      2.56837188	     -0.04576953	     -0.00000867	     -0.18773546	     -0.05451705	      0.88268872	     -0.00094308	     -0.20658702	     -0.00000000	      0.00000000	     36.17195818
      2.56984911	     -0.04581025	     -0.00001370	     -0.18777508	     -0.05451187	      0.88268939	     -0.00094289	     -0.20657040	     -0.00000000	      0.00000000	     36.19053231
      2.57094487	     -0.04584448	     -0.00001606	     -0.18780852	     -0.05450810	      0.88268981	     -0.00094274	     -0.20655890	     -0.00000000	      0.00000000	     36.02192751
      2.57204063	     -0.04588195	     -0.00002018	     -0.18784517	     -0.05450440	      0.88269017	     -0.00094258	     -0.20654809	     -0.00000000	      0.00000000	     36.02297496
      2.57335800	     -0.04593116	     -0.00002375	     -0.18789345	     -0.05450003	      0.88269051	     -0.00094237	     -0.20653599	     -0.00000000	      0.00000000	     35.85378505
      2.57452854	     -0.04597863	     -0.00002905	     -0.18794003	     -0.05449623	      0.88269074	     -0.00094217	     -0.20652605	     -0.00000000	      0.00000000	     35.88100622
      2.57569909	     -0.04602991	     -0.00003284	     -0.18799048	     -0.05449250	      0.88269090	     -0.00094196	     -0.20651687	     -0.00000000	      0.00000000	     35.66820365
      2.57686963	     -0.04608547	     -0.00003900	     -0.18804515	     -0.05448885	      0.88269100	     -0.00094173	     -0.20650842	     -0.00000000	      0.00000000	     35.67541544
      2.57804018	     -0.04614434	     -0.00004325	     -0.18810320	     -0.05448526	      0.88269103	     -0.00094150	     -0.20650071	     -0.00000000	      0.00000000	     35.45331238
      2.57921072	     -0.04620633	     -0.00004956	     -0.18816432	     -0.05448175	      0.88269100	     -0.00094125	     -0.20649372	     -0.00000000	     -0.00000000	     35.44807240
      2.58038127	     -0.04627080	     -0.00005362	     -0.18822798	     -0.05447830	      0.88269092	     -0.00094099	     -0.20648743	     -0.00000000	     -0.00000000	     35.21729452
      2.58155181	     -0.04633858	     -0.00005942	     -0.18829493	     -0.05447493	      0.88269078	     -0.00094072	     -0.20648184	     -0.00000000	     -0.00000000	     35.19114753
      2.58272236	     -0.04640956	     -0.00006349	     -0.18836513	     -0.05447162	      0.88269058	     -0.00094044	     -0.20647696	     -0.00000000	     -0.00000000	     34.94969449
      2.58389290	     -0.04648342	     -0.00006944	     -0.18843817	     -0.05446838	      0.88269034	     -0.00094014	     -0.20647276	     -0.00000000	     -0.00000000	     34.90984065
      2.58506345	     -0.04655986	     -0.00007375	     -0.18851384	     -0.05446520	      0.88269005	     -0.00093983	     -0.20646922	     -0.00000000	     -0.00000000	     34.66375714
      2.58623399	     -0.04663861	     -0.00007984	     -0.18859180	     -0.05446209	      0.88268971	     -0.00093951	     -0.20646632	     -0.00000000	     -0.00000000	     34.60972102
      2.58740454	     -0.04671952	     -0.00008449	     -0.18867195	     -0.05445904	      0.88268933	     -0.00093918	     -0.20646404	     -0.00000000	     -0.00000000	     34.36042059
      2.58857508	     -0.04680259	     -0.00009091	     -0.18875425	     -0.05445605	      0.88268890	     -0.00093884	     -0.20646234	     -0.00000000	     -0.00000000	     34.29340032
      2.58974563	     -0.04688773	     -0.00009619	     -0.18883865	     -0.05445313	      0.88268844	     -0.00093848	     -0.20646120	     -0.00000000	     -0.00000000	     34.04117348
      2.59091617	     -0.04697469	     -0.00010323	     -0.18892485	     -0.05445026	      0.88268794	     -0.00093812	     -0.20646060	     -0.00000000	     -0.00000000	     33.96385927
      2.59208672	     -0.04706496	     -0.00011003	     -0.18901437	     -0.05444746	      0.88268741	     -0.00093774	     -0.20646052	     -0.00000000	     -0.00000000	     33.70938262
      2.59325726	     -0.04715685	     -0.00011873	     -0.18910548	     -0.05444471	      0.88268684	     -0.00093735	     -0.20646092	     -0.00000000	     -0.00000000	     33.62594562
      2.59442781	     -0.04724991	     -0.00012688	     -0.18919779	     -0.05444202	      0.88268624	     -0.00093696	     -0.20646177	     -0.00000000	     -0.00000000	     33.37361874
      2.59584375	     -0.04736406	     -0.00013937	     -0.18931100	     -0.05443883	      0.88268548	     -0.00093647	     -0.20646336	     -0.00000000	     -0.00000000	     33.34324485
      2.59689072	     -0.04744959	     -0.00014744	     -0.18939587	     -0.05443652	      0.88268489	     -0.00093609	     -0.20646492	     -0.00000000	     -0.00000000	     32.99151911
      2.59793769	     -0.04753593	     -0.00015781	     -0.18948150	     -0.05443426	      0.88268429	     -0.00093571	     -0.20646678	     -0.00000000	     -0.00000000	     32.91485117
      2.59933164	     -0.04765212	     -0.00017161	     -0.18959677	     -0.05443131	      0.88268345	     -0.00093520	     -0.20646972	     -0.00000000	     -0.00000000	     32.60789984
      2.60058444	     -0.04775767	     -0.00018667	     -0.18970145	     -0.05442872	      0.88268267	     -0.00093473	     -0.20647277	     -0.00000000	     -0.00000000	     32.59506731
      2.60183724	     -0.04786433	     -0.00020073	     -0.18980729	     -0.05442618	      0.88268188	     -0.00093426	     -0.20647620	     -0.00000000	     -0.00000000	     32.14964871
      2.60293015	     -0.04795808	     -0.00021639	     -0.18990026	     -0.05442401	      0.88268116	     -0.00093384	     -0.20647949	     -0.00000000	     -0.00000000	     32.20832994
      2.60402307	     -0.04805233	     -0.00023119	     -0.18999375	     -0.05442188	      0.88268044	     -0.00093342	     -0.20648303	     -0.00000000	     -0.00000000	     31.89182614
      2.60511599	     -0.04814686	     -0.00024807	     -0.19008750	     -0.05441979	      0.88267970	     -0.00093299	     -0.20648682	     -0.00000000	     -0.00000000	     31.79623684
      2.60661926	     -0.04827705	     -0.00027170	     -0.19021661	     -0.05441697	      0.88267866	     -0.00093240	     -0.20649238	     -0.00000000	     -0.00000000	     31.40241622
      2.60774425	     -0.04837425	     -0.00029208	     -0.19031297	     -0.05441491	      0.88267788	     -0.00093195	     -0.20649678	     -0.00000000	     -0.00000000	     31.42915980
      2.60886923	     -0.04847104	     -0.00031185	     -0.19040895	     -0.05441289	      0.88267708	     -0.00093151	     -0.20650136	     -0.00000000	     -0.00000000	     31.09554680
      2.60999421	     -0.04856712	     -0.00033362	     -0.19050417	     -0.05441090	      0.88267628	     -0.00093106	     -0.20650610	     -0.00000000	     -0.00000000	     31.01081757
      2.61146558	     -0.04869127	     -0.00036195	     -0.19062723	     -0.05440836	      0.88267522	     -0.00093047	     -0.20651250	     -0.00000000	     -0.00000000	     30.58803706
      2.61257102	     -0.04878314	     -0.00038564	     -0.19071824	     -0.05440649	      0.88267441	     -0.00093003	     -0.20651743	     -0.00000000	     -0.00000000	     30.63748961
      2.61367646	     -0.04887350	     -0.00040830	     -0.19080778	     -0.05440465	      0.88267360	     -0.00092958	     -0.20652244	     -0.00000000	     -0.00000001	     30.31609588
      2.61503001	     -0.04898164	     -0.00043810	     -0.19091489	     -0.05440244	      0.88267261	     -0.00092904	     -0.20652867	     -0.00000000	     -0.00000001	     30.26830894
      2.61624480	     -0.04907612	     -0.00046367	     -0.19100848	     -0.05440050	      0.88267171	     -0.00092855	     -0.20653431	     -0.00000000	     -0.00000001	     29.84634623
      2.61745960	     -0.04916793	     -0.00049158	     -0.19109935	     -0.05439859	      0.88267081	     -0.00092805	     -0.20653997	     -0.00000000	     -0.00000001	     29.91525447
      2.61867439	     -0.04925684	     -0.00051738	     -0.19118740	     -0.05439672	      0.88266992	     -0.00092755	     -0.20654566	     -0.00000000	     -0.00000001	     29.46170888
      2.61988919	     -0.04934253	     -0.00054558	     -0.19127218	     -0.05439489	      0.88266902	     -0.00092705	     -0.20655134	     -0.00000000	     -0.00000001	     29.57986781
      2.62110398	     -0.04942477	     -0.00057102	     -0.19135359	     -0.05439309	      0.88266812	     -0.00092655	     -0.20655700	     -0.00000000	     -0.00000001	     29.09820399
      2.62231877	     -0.04950335	     -0.00059901	     -0.19143129	     -0.05439132	      0.88266723	     -0.00092604	     -0.20656262	     -0.00000000	     -0.00000000	     29.26847940
      2.62353357	     -0.04957805	     -0.00062360	     -0.19150520	     -0.05438959	      0.88266634	     -0.00092553	     -0.20656820	     -0.00000000	     -0.00000000	     28.76029299
      2.62474836	     -0.04964880	     -0.00065093	     -0.19157509	     -0.05438789	      0.88266546	     -0.00092501	     -0.20657373	     -0.00000000	     -0.00000000	     28.97950676
      2.62582815	     -0.04970836	     -0.00067199	     -0.19163398	     -0.05438641	      0.88266468	     -0.00092454	     -0.20657858	     -0.00000000	     -0.00000000	     28.55411222
      2.62690794	     -0.04976479	     -0.00069445	     -0.19168971	     -0.05438495	      0.88266391	     -0.00092407	     -0.20658337	     -0.00000000	     -0.00000000	     28.55702048
      2.62824077	     -0.04983001	     -0.00072008	     -0.19175413	     -0.05438318	      0.88266297	     -0.00092347	     -0.20658921	     -0.00000000	     -0.00000000	     28.28308379
      2.62957360	     -0.04989011	     -0.00074650	     -0.19181341	     -0.05438145	      0.88266203	     -0.00092287	     -0.20659495	     -0.00000000	     -0.00000000	     28.37515960
      2.63067984	     -0.04993613	     -0.00076567	     -0.19185882	     -0.05438005	      0.88266127	     -0.00092237	     -0.20659963	     -0.00000000	     -0.00000000	     28.01966445
      2.63178608	     -0.04997873	     -0.00078594	     -0.19190080	     -0.05437867	      0.88266052	     -0.00092185	     -0.20660423	     -0.00000000	     -0.00000000	     28.03431347
      2.63312188	     -0.05002572	     -0.00080809	     -0.19194708	     -0.05437703	      0.88265962	     -0.00092122	     -0.20660968	     -0.00000000	     -0.00000000	     27.77543650
      2.63445768	     -0.05006789	     -0.00083117	     -0.19198852	     -0.05437544	      0.88265874	     -0.00092058	     -0.20661501	     -0.00000000	     -0.00000000	     27.90578995
      2.63552718	     -0.05009819	     -0.00084668	     -0.19201831	     -0.05437419	      0.88265805	     -0.00092006	     -0.20661920	     -0.00000000	     -0.00000000	     27.56859243
      2.63659668	     -0.05012553	     -0.00086324	     -0.19204512	     -0.05437296	      0.88265737	     -0.00091953	     -0.20662330	     -0.00000000	     -0.00000000	     27.57113610
      2.63798296	     -0.05015664	     -0.00088240	     -0.19207559	     -0.05437140	      0.88265651	     -0.00091884	     -0.20662850	     -0.00000000	     -0.00000000	     27.35122757
      2.63936925	     -0.05018292	     -0.00090217	     -0.19210122	     -0.05436988	      0.88265567	     -0.00091813	     -0.20663357	     -0.00000000	     -0.00000000	     27.48110643
      2.64041058	     -0.05019959	     -0.00091407	     -0.19211747	     -0.05436876	      0.88265506	     -0.00091759	     -0.20663728	     -0.00000000	     -0.00000000	     27.15502748
      2.64145192	     -0.05021374	     -0.00092701	     -0.19213117	     -0.05436767	      0.88265446	     -0.00091705	     -0.20664091	     -0.00000000	     -0.00000000	     27.14845162
      2.64289691	     -0.05022937	     -0.00094297	     -0.19214622	     -0.05436619	      0.88265365	     -0.00091628	     -0.20664583	     -0.00000000	     -0.00000000	     26.95160593
      2.64434190	     -0.05024043	     -0.00095983	     -0.19215667	     -0.05436476	      0.88265286	     -0.00091551	     -0.20665060	     -0.00000000	     -0.00000000	     27.12034399
      2.64534096	     -0.05024553	     -0.00096881	     -0.19216142	     -0.05436379	      0.88265233	     -0.00091497	     -0.20665381	     -0.00000000	     -0.00000000	     26.78776449
      2.64634003	     -0.05024863	     -0.00097910	     -0.19216413	     -0.05436284	      0.88265182	     -0.00091442	     -0.20665695	     -0.00000000	     -0.00000000	     26.78016821
      2.64788353	     -0.05024960	     -0.00099366	     -0.19216452	     -0.05436142	      0.88265105	     -0.00091358	     -0.20666166	     -0.00000000	     -0.00000000	     26.61271873
      2.64915939	     -0.05024708	     -0.00100632	     -0.19216151	     -0.05436028	      0.88265043	     -0.00091287	     -0.20666542	     -0.00000000	     -0.00000000	     26.66621775
      2.65043524	     -0.05024179	     -0.00101716	     -0.19215576	     -0.05435917	      0.88264983	     -0.00091216	     -0.20666908	     -0.00000000	     -0.00000000	     26.40993012
      2.65171110	     -0.05023388	     -0.00103007	     -0.19214734	     -0.05435810	      0.88264924	     -0.00091146	     -0.20667263	     -0.00000000	     -0.00000000	     26.58624793
      2.65284551	     -0.05022473	     -0.00103919	     -0.19213779	     -0.05435717	      0.88264873	     -0.00091083	     -0.20667570	     -0.00000000	     -0.00000000	     26.28361104
      2.65397992	     -0.05021370	     -0.00105018	     -0.19212631	     -0.05435627	      0.88264824	     -0.00091019	     -0.20667870	     -0.00000000	     -0.00000000	     26.36016544
      2.65511432	     -0.05020084	     -0.00105996	     -0.19211304	     -0.05435539	      0.88264775	     -0.00090956	     -0.20668163	     -0.00000000	     -0.00000000	     26.20637904
      2.65659718	     -0.05018148	     -0.00107416	     -0.19209308	     -0.05435428	      0.88264713	     -0.00090874	     -0.20668536	     -0.00000000	     -0.00000000	     26.27951071
      2.65776041	     -0.05016423	     -0.00108384	     -0.19207540	     -0.05435345	      0.88264665	     -0.00090810	     -0.20668821	     -0.00000000	     -0.00000000	     26.02977958
      2.65892365	     -0.05014525	     -0.00109531	     -0.19205594	     -0.05435264	      0.88264618	     -0.00090746	     -0.20669101	     -0.00000000	     -0.00000000	     26.10979786
      2.66008688	     -0.05012457	     -0.00110557	     -0.19203481	     -0.05435185	      0.88264572	     -0.00090682	     -0.20669375	     -0.00000000	     -0.00000000	     25.95899682
      2.66154852	     -0.05009606	     -0.00111985	     -0.19200570	     -0.05435090	      0.88264514	     -0.00090602	     -0.20669711	     -0.00000000	     -0.00000000	     26.05246589
      2.66269746	     -0.05007169	     -0.00112930	     -0.19198090	     -0.05435019	      0.88264470	     -0.00090540	     -0.20669970	     -0.00000000	     -0.00000000	     25.81562846
      2.66384639	     -0.05004572	     -0.00114035	     -0.19195445	     -0.05434949	      0.88264426	     -0.00090478	     -0.20670222	     -0.00000000	     -0.00000000	     25.88562488
      2.66499532	     -0.05001825	     -0.00115017	     -0.19192653	     -0.05434883	      0.88264382	     -0.00090417	     -0.20670470	     -0.00000000	     -0.00000000	     25.77066854
      2.66651801	     -0.04997989	     -0.00116432	     -0.19188754	     -0.05434798	      0.88264324	     -0.00090336	     -0.20670791	     -0.00000000	     -0.00000000	     25.85533244
      2.66766496	     -0.04994979	     -0.00117322	     -0.19185701	     -0.05434738	      0.88264282	     -0.00090275	     -0.20671029	     -0.00000000	     -0.00000000	     25.66142447
      2.66881191	     -0.04991883	     -0.00118360	     -0.19182558	     -0.05434680	      0.88264239	     -0.00090215	     -0.20671265	     -0.00000000	     -0.00000000	     25.72874911
      2.67019824	     -0.04988099	     -0.00119446	     -0.19178722	     -0.05434613	      0.88264188	     -0.00090144	     -0.20671550	     -0.00000000	     -0.00000000	     25.59947845
      2.67144343	     -0.04984695	     -0.00120568	     -0.19175266	     -0.05434556	      0.88264143	     -0.00090080	     -0.20671810	     -0.00000000	     -0.00000000	     25.72307640
      2.67268862	     -0.04981153	     -0.00121436	     -0.19171678	     -0.05434502	      0.88264097	     -0.00090016	     -0.20672075	     -0.00000000	     -0.00000000	     25.57362897
      2.67393380	     -0.04977425	     -0.00122471	     -0.19167900	     -0.05434451	      0.88264052	     -0.00089953	     -0.20672344	     -0.00000000	     -0.00000000	     25.71608463
      2.67517899	     -0.04973518	     -0.00123221	     -0.19163950	     -0.05434403	      0.88264008	     -0.00089891	     -0.20672616	     -0.00000000	     -0.00000000	     25.58694182
      2.67642418	     -0.04969489	     -0.00124152	     -0.19159873	     -0.05434358	      0.88263963	     -0.00089829	     -0.20672889	     -0.00000000	     -0.00000000	     25.73773074
      2.67766937	     -0.04965352	     -0.00124769	     -0.19155695	     -0.05434316	      0.88263919	     -0.00089768	     -0.20673165	     -0.00000000	     -0.00000000	     25.62670105
      2.67891456	     -0.04961140	     -0.00125568	     -0.19151438	     -0.05434277	      0.88263876	     -0.00089707	     -0.20673446	     -0.00000000	     -0.00000000	     25.78019070
      2.68015974	     -0.04956818	     -0.00126027	     -0.19147079	     -0.05434240	      0.88263832	     -0.00089647	     -0.20673733	     -0.00000000	     -0.00000000	     25.69210760
      2.68140493	     -0.04952328	     -0.00126665	     -0.19142546	     -0.05434207	      0.88263790	     -0.00089587	     -0.20674026	     -0.00000000	     -0.00000000	     25.85220276
      2.68265012	     -0.04947612	     -0.00126940	     -0.19137795	     -0.05434177	      0.88263748	     -0.00089527	     -0.20674324	     -0.00000000	     -0.00000000	     25.80006183
      2.68389531	     -0.04942715	     -0.00127372	     -0.19132860	     -0.05434150	      0.88263706	     -0.00089468	     -0.20674623	     -0.00000000	     -0.00000000	     25.96406133
      2.68514050	     -0.04937681	     -0.00127415	     -0.19127797	     -0.05434126	      0.88263666	     -0.00089410	     -0.20674924	     -0.00000000	     -0.00000000	     25.93520926
      2.68638569	     -0.04932580	     -0.00127720	     -0.19122660	     -0.05434105	      0.88263626	     -0.00089351	     -0.20675229	     -0.00000000	     -0.00000000	     26.08862635
      2.68763087	     -0.04927419	     -0.00127635	     -0.19117471	     -0.05434087	      0.88263588	     -0.00089293	     -0.20675539	     -0.00000000	     -0.00000000	     26.09098039
      2.68887606	     -0.04922259	     -0.00127735	     -0.19112278	     -0.05434072	      0.88263551	     -0.00089236	     -0.20675857	     -0.00000000	     -0.00000000	     26.23459677
      2.69012125	     -0.04916993	     -0.00127423	     -0.19106989	     -0.05434061	      0.88263515	     -0.00089178	     -0.20676185	     -0.00000000	     -0.00000000	     26.27438918
      2.69136644	     -0.04911633	     -0.00127285	     -0.19101601	     -0.05434052	      0.88263481	     -0.00089121	     -0.20676521	     -0.00000000	     -0.00000000	     26.41734284
      2.69261163	     -0.04906253	     -0.00126735	     -0.19096202	     -0.05434048	      0.88263449	     -0.00089064	     -0.20676864	     -0.00000000	     -0.00000000	     26.48041784
      2.69385681	     -0.04900957	     -0.00126380	     -0.19090882	     -0.05434046	      0.88263418	     -0.00089008	     -0.20677219	     -0.00000000	     -0.00000000	     26.61519196
      2.69510200	     -0.04895660	     -0.00125618	     -0.19085569	     -0.05434048	      0.88263390	     -0.00088951	     -0.20677587	     -0.00000000	     -0.00000000	     26.70950816
      2.69634719	     -0.04890436	     -0.00125073	     -0.19080324	     -0.05434053	      0.88263364	     -0.00088895	     -0.20677968	     -0.00000000	     -0.00000000	     26.84676598
      2.69759238	     -0.04885154	     -0.00124119	     -0.19075031	     -0.05434062	      0.88263339	     -0.00088839	     -0.20678364	     -0.00000000	     -0.00000000	     26.96891531
      2.69883757	     -0.04879842	     -0.00123391	     -0.19069700	     -0.05434074	      0.88263318	     -0.00088783	     -0.20678771	     -0.00000000	     -0.00000000	     27.11110874
      2.70008275	     -0.04874326	     -0.00122242	     -0.19064175	     -0.05434090	      0.88263298	     -0.00088728	     -0.20679186	     -0.00000000	     -0.00000000	     27.26385459
      2.70132794	     -0.04868743	     -0.00121319	     -0.19058578	     -0.05434110	      0.88263281	     -0.00088673	     -0.20679603	     -0.00000000	     -0.00000000	     27.39617627
      2.70257313	     -0.04862904	     -0.00119941	     -0.19052735	     -0.05434133	      0.88263267	     -0.00088618	     -0.20680018	     -0.00000000	     -0.00000000	     27.56732290
      2.70381832	     -0.04857047	     -0.00118811	     -0.19046867	     -0.05434160	      0.88263255	     -0.00088563	     -0.20680427	     -0.00000000	     -0.00000000	     27.69659571
      2.70506351	     -0.04850965	     -0.00117242	     -0.19040783	     -0.05434191	      0.88263246	     -0.00088509	     -0.20680828	     -0.00000000	     -0.00000000	     27.89448442
      2.70630870	     -0.04844831	     -0.00115971	     -0.19034639	     -0.05434225	      0.88263240	     -0.00088455	     -0.20681215	     -0.00000000	     -0.00000000	     28.02454720
      2.70755388	     -0.04838293	     -0.00114224	     -0.19028102	     -0.05434264	      0.88263237	     -0.00088402	     -0.20681585	     -0.00000000	     -0.00000000	     28.25343309
      2.70879907	     -0.04831833	     -0.00112826	     -0.19021635	     -0.05434306	      0.88263237	     -0.00088349	     -0.20681932	     -0.00000000	      0.00000000	     28.37524342
      2.70991137	     -0.04825776	     -0.00111157	     -0.19015580	     -0.05434348	      0.88263240	     -0.00088302	     -0.20682221	     -0.00000000	      0.00000000	     28.57002161
      2.71102366	     -0.04819843	     -0.00109670	     -0.19009644	     -0.05434392	      0.88263245	     -0.00088256	     -0.20682491	     -0.00000000	      0.00000000	     28.69789282
      2.71238617	     -0.04812441	     -0.00107510	     -0.19002245	     -0.05434452	      0.88263256	     -0.00088201	     -0.20682798	     -0.00000000	      0.00000000	     28.90995081
      2.71374867	     -0.04805429	     -0.00105541	     -0.18995229	     -0.05434516	      0.88263270	     -0.00088146	     -0.20683085	     -0.00000000	      0.00000000	     29.06077481
      2.71486087	     -0.04799433	     -0.00103589	     -0.18989238	     -0.05434573	      0.88263285	     -0.00088102	     -0.20683306	     -0.00000000	      0.00000000	     29.26033082
      2.71597307	     -0.04793738	     -0.00101853	     -0.18983542	     -0.05434633	      0.88263302	     -0.00088058	     -0.20683511	     -0.00000000	      0.00000000	     29.39717269
      2.71734666	     -0.04786557	     -0.00099451	     -0.18976365	     -0.05434712	      0.88263327	     -0.00088006	     -0.20683748	     -0.00000000	      0.00000000	     29.61361420
      2.71872025	     -0.04779913	     -0.00097293	     -0.18969718	     -0.05434797	      0.88263357	     -0.00087955	     -0.20683962	     -0.00000000	      0.00000000	     29.78438928
      2.71976332	     -0.04774429	     -0.00095289	     -0.18964240	     -0.05434865	      0.88263382	     -0.00087916	     -0.20684113	     -0.00000000	      0.00000000	     29.94638475
      2.72080639	     -0.04769416	     -0.00093520	     -0.18959226	     -0.05434936	      0.88263409	     -0.00087879	     -0.20684251	     -0.00000000	      0.00000000	     30.08306096
      2.72225067	     -0.04762480	     -0.00090903	     -0.18952293	     -0.05435041	      0.88263450	     -0.00087828	     -0.20684425	     -0.00000000	      0.00000000	     30.28338493
      2.72354841	     -0.04756852	     -0.00088721	     -0.18946662	     -0.05435140	      0.88263491	     -0.00087784	     -0.20684567	     -0.00000000	      0.00000000	     30.45336737
      2.72484615	     -0.04750906	     -0.00086212	     -0.18940720	     -0.05435245	      0.88263535	     -0.00087741	     -0.20684703	     -0.00000000	      0.00000000	     30.61663745
      2.72589816	     -0.04747067	     -0.00084532	     -0.18936876	     -0.05435333	      0.88263573	     -0.00087708	     -0.20684807	     -0.00000000	      0.00000000	     30.73798884
      2.72695017	     -0.04742960	     -0.00082635	     -0.18932769	     -0.05435426	      0.88263613	     -0.00087675	     -0.20684912	     -0.00000000	      0.00000000	     30.85692105
      2.72833937	     -0.04738183	     -0.00080296	     -0.18927986	     -0.05435553	      0.88263668	     -0.00087633	     -0.20685052	     -0.00000000	      0.00000000	     31.03263928
      2.72972858	     -0.04733282	     -0.00077764	     -0.18923084	     -0.05435686	      0.88263726	     -0.00087592	     -0.20685199	     -0.00000000	      0.00000000	     31.17876436
      2.73075692	     -0.04730469	     -0.00076170	     -0.18920264	     -0.05435789	      0.88263771	     -0.00087564	     -0.20685312	     -0.00000000	      0.00000000	     31.30190921
      2.73178527	     -0.04727470	     -0.00074409	     -0.18917261	     -0.05435896	      0.88263817	     -0.00087536	     -0.20685435	     -0.00000000	      0.00000000	     31.39052226
      2.73322953	     -0.04724000	     -0.00072095	     -0.18913781	     -0.05436051	      0.88263884	     -0.00087498	     -0.20685627	     -0.00000000	      0.00000000	     31.54805040
      2.73452510	     -0.04720900	     -0.00069918	     -0.18910674	     -0.05436196	      0.88263946	     -0.00087466	     -0.20685822	     -0.00000000	      0.00000000	     31.65266906
      2.73582066	     -0.04718801	     -0.00068041	     -0.18908562	     -0.05436347	      0.88264010	     -0.00087436	     -0.20686036	     -0.00000000	      0.00000000	     31.84206082
      2.73686474	     -0.04716647	     -0.00066286	     -0.18906402	     -0.05436473	      0.88264062	     -0.00087413	     -0.20686226	     -0.00000000	      0.00000000	     31.88462079
      2.73790883	     -0.04715189	     -0.00064753	     -0.18904934	     -0.05436602	      0.88264116	     -0.00087391	     -0.20686428	     -0.00000000	      0.00000000	     32.00380682
      2.73930319	     -0.04713202	     -0.00062621	     -0.18902936	     -0.05436781	      0.88264188	     -0.00087364	     -0.20686719	     -0.00000000	      0.00000000	     32.11930767
      2.74069755	     -0.04712042	     -0.00060725	     -0.18901759	     -0.05436966	      0.88264262	     -0.00087338	     -0.20687029	     -0.00000000	      0.00000000	     32.31843687
      2.74172825	     -0.04710798	     -0.00059125	     -0.18900507	     -0.05437108	      0.88264317	     -0.00087321	     -0.20687274	     -0.00000000	      0.00000000	     32.34069497
      2.74275895	     -0.04710208	     -0.00057731	     -0.18899904	     -0.05437253	      0.88264373	     -0.00087305	     -0.20687528	     -0.00000000	      0.00000000	     32.45075611
      2.74420192	     -0.04709381	     -0.00055720	     -0.18899061	     -0.05437463	      0.88264452	     -0.00087285	     -0.20687903	     -0.00000000	      0.00000000	     32.55787319
      2.74550019	     -0.04709308	     -0.00054113	     -0.18898970	     -0.05437658	      0.88264524	     -0.00087269	     -0.20688256	     -0.00000000	      0.00000000	     32.72647085
      2.74679845	     -0.04708829	     -0.00052305	     -0.18898478	     -0.05437860	      0.88264596	     -0.00087255	     -0.20688627	     -0.00000000	      0.00000000	     32.76675821
      2.74784403	     -0.04709347	     -0.00051149	     -0.18898978	     -0.05438026	      0.88264654	     -0.00087246	     -0.20688933	     -0.00000000	      0.00000000	     32.91076952
      2.74888961	     -0.04709538	     -0.00049846	     -0.18899155	     -0.05438197	      0.88264712	     -0.00087238	     -0.20689251	     -0.00000000	      0.00000000	     32.96846282
      2.75028890	     -0.04710396	     -0.00048289	     -0.18899991	     -0.05438432	      0.88264790	     -0.00087230	     -0.20689690	     -0.00000000	      0.00000000	     33.11672139
      2.75168819	     -0.04711066	     -0.00046608	     -0.18900641	     -0.05438674	      0.88264869	     -0.00087224	     -0.20690146	     -0.00000000	      0.00000000	     33.16196686
      2.75272273	     -0.04712367	     -0.00045626	     -0.18901923	     -0.05438858	      0.88264926	     -0.00087222	     -0.20690490	     -0.00000000	      0.00000000	     33.29558571
      2.75375726	     -0.04713361	     -0.00044500	     -0.18902900	     -0.05439046	      0.88264984	     -0.00087221	     -0.20690845	     -0.00000000	      0.00000000	     33.34141906
      2.75520455	     -0.04715321	     -0.00043091	     -0.18904834	     -0.05439316	      0.88265065	     -0.00087223	     -0.20691353	     -0.00000000	      0.00000000	     33.47120450
      2.75665183	     -0.04717024	     -0.00041545	     -0.18906516	     -0.05439593	      0.88265145	     -0.00087228	     -0.20691878	     -0.00000000	      0.00000000	     33.50718078
      2.75763591	     -0.04718997	     -0.00040767	     -0.18908468	     -0.05439787	      0.88265199	     -0.00087233	     -0.20692239	     -0.00000000	      0.00000000	     33.62358967
      2.75861999	     -0.04720624	     -0.00039840	     -0.18910078	     -0.05439984	      0.88265253	     -0.00087239	     -0.20692609	     -0.00000000	      0.00000000	     33.66327032
      2.76017987	     -0.04723704	     -0.00038511	     -0.18913129	     -0.05440305	      0.88265337	     -0.00087252	     -0.20693206	     -0.00000000	      0.00000000	     33.77071481
      2.76145283	     -0.04726161	     -0.00037371	     -0.18915564	     -0.05440574	      0.88265406	     -0.00087265	     -0.20693703	     -0.00000000	      0.00000000	     33.80372311
      2.76272580	     -0.04729263	     -0.00036437	     -0.18918639	     -0.05440849	      0.88265474	     -0.00087281	     -0.20694207	     -0.00000000	      0.00000000	     33.91905441
[truncated: 331,178 more chars]
