# Supplementary material for: A Neural Controller Model Considering the Vestibulospinal Tract in Human Postural Control
Source: Front Comput Neurosci. 2022 Feb 25;16:785099. doi: 10.3389/fncom.2022.785099 (PMC8913724; doi:10.3389/fncom.2022.785099)
Supplement: Supplementary file 8 [file Data_Sheet_3.zip › SimulationResults/VST-/2.564/opt_4/jiang_CoPpositon_pos.sto]

CoP
version=1
nRows=3907
nColumns=11
inDegrees=no

This file contains CoP trajectory (of origin) and orientations.

Units are S.I. units (seconds, meters, Newtons, ...)
Angles are in degrees.

endheader
time	cop-x	cop-z	cop-x-calcn-r	com-x	com-y	com-z	com-x-calcn-r	com-x-vel	com-y-vel	s_torques
      0.00042287	     -0.06091227	     -0.00031696	     -0.20285075	     -0.06082890	      0.88293412	     -0.00017323	     -0.21492593	     -0.00000000	     -0.00000000	    179.00609657
      0.00094276	     -0.06024322	     -0.00032468	     -0.20218181	     -0.06082890	      0.88293412	     -0.00017322	     -0.21491040	     -0.00000000	     -0.00000000	    173.43313473
      0.00157269	     -0.05968339	     -0.00033089	     -0.20162196	     -0.06082891	      0.88293412	     -0.00017320	     -0.21488253	     -0.00000000	      0.00000000	    121.17478850
      0.00238625	     -0.05927771	     -0.00033535	     -0.20121598	     -0.06082895	      0.88293416	     -0.00017315	     -0.21483995	     -0.00000000	      0.00000000	     76.66031980
      0.00350046	     -0.05911103	     -0.00033725	     -0.20104855	     -0.06082909	      0.88293430	     -0.00017307	     -0.21478166	     -0.00000000	      0.00000000	     51.96724833
      0.00530942	     -0.05930868	     -0.00033558	     -0.20124472	     -0.06082961	      0.88293475	     -0.00017289	     -0.21470621	     -0.00000000	      0.00000000	     35.11129619
      0.00681366	     -0.05958626	     -0.00033348	     -0.20152122	     -0.06083032	      0.88293528	     -0.00017272	     -0.21466479	     -0.00000000	      0.00000000	     25.32597525
      0.00831789	     -0.05982213	     -0.00033218	     -0.20175625	     -0.06083123	      0.88293590	     -0.00017253	     -0.21463774	     -0.00000000	      0.00000000	     17.06629799
      0.00982213	     -0.05999964	     -0.00033181	     -0.20193315	     -0.06083231	      0.88293654	     -0.00017234	     -0.21461938	      0.00000000	      0.00000000	     12.38660737
      0.01112945	     -0.06010421	     -0.00033202	     -0.20203736	     -0.06083335	      0.88293708	     -0.00017216	     -0.21460744	      0.00000000	      0.00000000	      9.55078840
      0.01243677	     -0.06018533	     -0.00033277	     -0.20211826	     -0.06083446	      0.88293758	     -0.00017199	     -0.21459753	      0.00000000	      0.00000000	      8.09767712
      0.01374410	     -0.06024288	     -0.00033372	     -0.20217569	     -0.06083563	      0.88293801	     -0.00017180	     -0.21458899	      0.00000000	      0.00000000	      7.51299359
      0.01554268	     -0.06030733	     -0.00033513	     -0.20224016	     -0.06083729	      0.88293847	     -0.00017155	     -0.21457904	      0.00000000	      0.00000000	      7.19244019
      0.01688598	     -0.06034118	     -0.00033589	     -0.20227417	     -0.06083855	      0.88293869	     -0.00017136	     -0.21457302	      0.00000000	      0.00000000	      7.83799411
      0.01822928	     -0.06037261	     -0.00033676	     -0.20230587	     -0.06083981	      0.88293881	     -0.00017116	     -0.21456819	      0.00000000	      0.00000000	      7.94260243
      0.01957258	     -0.06039315	     -0.00033771	     -0.20232678	     -0.06084106	      0.88293880	     -0.00017096	     -0.21456456	      0.00000000	     -0.00000000	      8.67277700
      0.02136514	     -0.06041259	     -0.00033880	     -0.20234691	     -0.06084267	      0.88293862	     -0.00017068	     -0.21456145	      0.00000000	     -0.00000000	      8.95108829
      0.02267522	     -0.06041493	     -0.00033952	     -0.20234988	     -0.06084378	      0.88293836	     -0.00017047	     -0.21456040	      0.00000000	     -0.00000000	     10.18154317
      0.02398530	     -0.06041561	     -0.00034029	     -0.20235128	     -0.06084484	      0.88293799	     -0.00017026	     -0.21456018	      0.00000000	     -0.00000000	     10.50661742
      0.02562568	     -0.06040549	     -0.00034111	     -0.20234219	     -0.06084605	      0.88293740	     -0.00016998	     -0.21456099	      0.00000000	     -0.00000000	     11.78712563
      0.02709054	     -0.06039478	     -0.00034189	     -0.20233252	     -0.06084702	      0.88293677	     -0.00016973	     -0.21456250	      0.00000000	     -0.00000000	     12.10679036
      0.02855541	     -0.06037428	     -0.00034245	     -0.20231314	     -0.06084787	      0.88293604	     -0.00016948	     -0.21456463	      0.00000000	     -0.00000000	     13.59511445
      0.03002027	     -0.06035723	     -0.00034315	     -0.20229731	     -0.06084858	      0.88293524	     -0.00016922	     -0.21456714	      0.00000000	     -0.00000000	     13.87066112
      0.03148513	     -0.06033043	     -0.00034350	     -0.20227179	     -0.06084915	      0.88293440	     -0.00016895	     -0.21456997	      0.00000000	     -0.00000000	     15.42292607
      0.03277578	     -0.06031289	     -0.00034402	     -0.20225541	     -0.06084953	      0.88293362	     -0.00016872	     -0.21457251	      0.00000000	     -0.00000000	     15.63568452
      0.03406643	     -0.06028980	     -0.00034428	     -0.20223352	     -0.06084978	      0.88293283	     -0.00016848	     -0.21457509	      0.00000000	     -0.00000000	     16.51693522
      0.03563921	     -0.06026564	     -0.00034470	     -0.20221086	     -0.06084993	      0.88293186	     -0.00016818	     -0.21457805	      0.00000000	     -0.00000000	     16.99665454
      0.03721199	     -0.06023725	     -0.00034481	     -0.20218399	     -0.06084989	      0.88293091	     -0.00016787	     -0.21458076	      0.00000000	     -0.00000000	     17.80773532
      0.03849902	     -0.06022071	     -0.00034515	     -0.20216871	     -0.06084971	      0.88293016	     -0.00016762	     -0.21458263	      0.00000000	     -0.00000000	     17.79384409
      0.03978605	     -0.06020016	     -0.00034520	     -0.20214941	     -0.06084941	      0.88292945	     -0.00016736	     -0.21458420	      0.00000000	     -0.00000000	     18.06269528
      0.04137902	     -0.06017987	     -0.00034546	     -0.20213067	     -0.06084887	      0.88292863	     -0.00016704	     -0.21458557	      0.00000000	     -0.00000000	     17.96802806
      0.04297199	     -0.06015502	     -0.00034539	     -0.20210735	     -0.06084814	      0.88292789	     -0.00016672	     -0.21458629	      0.00000000	     -0.00000000	     18.03406059
      0.04420603	     -0.06014294	     -0.00034573	     -0.20209645	     -0.06084744	      0.88292738	     -0.00016647	     -0.21458630	      0.00000000	     -0.00000000	     17.61136845
      0.04544007	     -0.06012688	     -0.00034576	     -0.20208153	     -0.06084663	      0.88292694	     -0.00016621	     -0.21458587	      0.00000000	     -0.00000000	     17.38062866
      0.04710015	     -0.06010926	     -0.00034593	     -0.20206544	     -0.06084538	      0.88292644	     -0.00016586	     -0.21458455	      0.00000000	     -0.00000000	     16.82596382
      0.04876022	     -0.06008691	     -0.00034566	     -0.20204457	     -0.06084395	      0.88292608	     -0.00016550	     -0.21458240	      0.00000000	     -0.00000000	     16.47812068
      0.04994602	     -0.06007722	     -0.00034593	     -0.20203592	     -0.06084281	      0.88292589	     -0.00016525	     -0.21458031	      0.00000000	     -0.00000000	     15.86353757
      0.05113182	     -0.06006190	     -0.00034579	     -0.20202162	     -0.06084158	      0.88292577	     -0.00016499	     -0.21457780	      0.00000000	     -0.00000000	     15.49753432
      0.05288222	     -0.06004086	     -0.00034575	     -0.20200204	     -0.06083962	      0.88292572	     -0.00016461	     -0.21457326	      0.00000000	      0.00000000	     14.81077280
      0.05435422	     -0.06001939	     -0.00034543	     -0.20198176	     -0.06083782	      0.88292579	     -0.00016428	     -0.21456875	      0.00000000	      0.00000000	     14.43196729
      0.05582621	     -0.06000223	     -0.00034554	     -0.20196575	     -0.06083591	      0.88292595	     -0.00016395	     -0.21456361	      0.00000000	      0.00000000	     13.78957777
      0.05729821	     -0.05997776	     -0.00034508	     -0.20194240	     -0.06083388	      0.88292621	     -0.00016362	     -0.21455795	      0.00000000	      0.00000000	     13.58434474
      0.05877021	     -0.05996079	     -0.00034544	     -0.20192649	     -0.06083173	      0.88292657	     -0.00016329	     -0.21455173	      0.00000000	      0.00000000	     12.86447334
      0.06001029	     -0.05993825	     -0.00034506	     -0.20190484	     -0.06082984	      0.88292693	     -0.00016301	     -0.21454618	      0.00000000	      0.00000000	     12.79618581
      0.06125038	     -0.05992124	     -0.00034534	     -0.20188868	     -0.06082788	      0.88292734	     -0.00016272	     -0.21454031	      0.00000000	      0.00000000	     12.38819712
      0.06285990	     -0.05989403	     -0.00034536	     -0.20186255	     -0.06082523	      0.88292796	     -0.00016235	     -0.21453235	      0.00000000	      0.00000000	     12.15679764
      0.06446943	     -0.05986908	     -0.00034571	     -0.20183864	     -0.06082246	      0.88292866	     -0.00016197	     -0.21452392	      0.00000000	      0.00000000	     11.60033925
      0.06571037	     -0.05984252	     -0.00034526	     -0.20181287	     -0.06082026	      0.88292924	     -0.00016168	     -0.21451717	      0.00000000	      0.00000000	     11.62123842
      0.06695131	     -0.05982083	     -0.00034530	     -0.20179193	     -0.06081799	      0.88292987	     -0.00016139	     -0.21451017	      0.00000000	      0.00000000	     11.30658681
      0.06859361	     -0.05978845	     -0.00034494	     -0.20176053	     -0.06081491	      0.88293074	     -0.00016099	     -0.21450066	      0.00000000	      0.00000000	     11.17170853
      0.07023590	     -0.05976158	     -0.00034528	     -0.20173460	     -0.06081172	      0.88293165	     -0.00016060	     -0.21449087	      0.00000000	      0.00000000	     10.68265154
      0.07141618	     -0.05973600	     -0.00034483	     -0.20170969	     -0.06080937	      0.88293234	     -0.00016031	     -0.21448378	      0.00000000	      0.00000000	     10.77312682
      0.07259647	     -0.05971615	     -0.00034485	     -0.20169048	     -0.06080698	      0.88293303	     -0.00016003	     -0.21447661	      0.00000000	      0.00000000	     10.56263623
      0.07434314	     -0.05968492	     -0.00034447	     -0.20166020	     -0.06080335	      0.88293408	     -0.00015960	     -0.21446599	      0.00000000	      0.00000000	     10.45715615
      0.07581362	     -0.05966281	     -0.00034453	     -0.20163886	     -0.06080023	      0.88293497	     -0.00015923	     -0.21445703	      0.00000000	      0.00000000	     10.20099006
      0.07728411	     -0.05963612	     -0.00034399	     -0.20161293	     -0.06079704	      0.88293586	     -0.00015887	     -0.21444811	      0.00000000	      0.00000000	     10.25014121
      0.07875460	     -0.05961757	     -0.00034432	     -0.20159511	     -0.06079378	      0.88293675	     -0.00015850	     -0.21443917	      0.00000000	      0.00000000	      9.95578974
      0.08007322	     -0.05959471	     -0.00034374	     -0.20157291	     -0.06079082	      0.88293753	     -0.00015817	     -0.21443125	      0.00000000	      0.00000000	     10.05060414
      0.08139184	     -0.05959046	     -0.00034386	     -0.20156930	     -0.06078780	      0.88293831	     -0.00015784	     -0.21442345	      0.00000000	      0.00000000	      9.79495039
      0.08271047	     -0.05965371	     -0.00034303	     -0.20163317	     -0.06078474	      0.88293906	     -0.00015750	     -0.21441710	      0.00000000	      0.00000000	      9.52067453
      0.08430611	     -0.05989264	     -0.00034153	     -0.20187281	     -0.06078098	      0.88293993	     -0.00015710	     -0.21441551	      0.00000000	      0.00000000	      9.19807867
      0.08590176	     -0.06028438	     -0.00033847	     -0.20226528	     -0.06077715	      0.88294073	     -0.00015670	     -0.21442548	      0.00000000	      0.00000000	     10.80774569
      0.08710879	     -0.06065820	     -0.00033682	     -0.20263969	     -0.06077420	      0.88294124	     -0.00015639	     -0.21444227	      0.00000000	      0.00000000	     11.76044551
      0.08831583	     -0.06105563	     -0.00033443	     -0.20303778	     -0.06077120	      0.88294164	     -0.00015610	     -0.21446721	      0.00000000	      0.00000000	     14.33418022
      0.09012957	     -0.06166106	     -0.00033119	     -0.20364437	     -0.06076657	      0.88294197	     -0.00015565	     -0.21451851	      0.00000000	      0.00000000	     18.20336127
      0.09165351	     -0.06214965	     -0.00032820	     -0.20413407	     -0.06076253	      0.88294194	     -0.00015529	     -0.21457254	      0.00000000	     -0.00000000	     22.87246168
      0.09317744	     -0.06261445	     -0.00032600	     -0.20460010	     -0.06075834	      0.88294157	     -0.00015493	     -0.21463445	      0.00000000	     -0.00000000	     24.74205364
      0.09470138	     -0.06303531	     -0.00032305	     -0.20502231	     -0.06075398	      0.88294082	     -0.00015458	     -0.21470261	      0.00000000	     -0.00000000	     28.22496115
      0.09622532	     -0.06342442	     -0.00032067	     -0.20541286	     -0.06074942	      0.88293965	     -0.00015424	     -0.21477539	      0.00000000	     -0.00000001	     26.98214326
      0.09774925	     -0.06376223	     -0.00031723	     -0.20575220	     -0.06074465	      0.88293805	     -0.00015391	     -0.21485162	      0.00000000	     -0.00000001	     27.52018790
      0.09927319	     -0.06406655	     -0.00031468	     -0.20605810	     -0.06073967	      0.88293600	     -0.00015358	     -0.21493000	      0.00000000	     -0.00000001	     23.21903909
      0.10079713	     -0.06431980	     -0.00031131	     -0.20631299	     -0.06073446	      0.88293350	     -0.00015326	     -0.21500963	      0.00000000	     -0.00000001	     20.90815517
      0.10232106	     -0.06453857	     -0.00030896	     -0.20653346	     -0.06072902	      0.88293058	     -0.00015294	     -0.21508940	      0.00000000	     -0.00000001	     15.39380125
      0.10384500	     -0.06471288	     -0.00030601	     -0.20670949	     -0.06072334	      0.88292724	     -0.00015264	     -0.21516868	      0.00000000	     -0.00000002	     12.09544310
      0.10536894	     -0.06485613	     -0.00030406	     -0.20685449	     -0.06071742	      0.88292353	     -0.00015234	     -0.21524658	      0.00000000	     -0.00000002	      7.86995964
      0.10689287	     -0.06495937	     -0.00030193	     -0.20695948	     -0.06071125	      0.88291948	     -0.00015206	     -0.21532272	      0.00000000	     -0.00000002	      5.74830086
      0.10841681	     -0.06504912	     -0.00030056	     -0.20705098	     -0.06070485	      0.88291513	     -0.00015178	     -0.21539669	      0.00000000	     -0.00000002	      4.12069083
      0.10994075	     -0.06512220	     -0.00029906	     -0.20712581	     -0.06069821	      0.88291054	     -0.00015151	     -0.21546826	      0.00000000	     -0.00000002	      3.92451715
      0.11146468	     -0.06518939	     -0.00029785	     -0.20719475	     -0.06069134	      0.88290577	     -0.00015125	     -0.21553720	      0.00000000	     -0.00000002	      4.58105683
      0.11336410	     -0.06527276	     -0.00029581	     -0.20728029	     -0.06068245	      0.88289963	     -0.00015094	     -0.21561948	      0.00000000	     -0.00000002	      5.85676220
      0.11474724	     -0.06533706	     -0.00029523	     -0.20734615	     -0.06067575	      0.88289508	     -0.00015072	     -0.21567682	      0.00000000	     -0.00000002	      7.47760340
      0.11613038	     -0.06540642	     -0.00029368	     -0.20741707	     -0.06066885	      0.88289052	     -0.00015052	     -0.21573216	      0.00000000	     -0.00000002	      8.41882299
      0.11797066	     -0.06550961	     -0.00029204	     -0.20752234	     -0.06065940	      0.88288447	     -0.00015025	     -0.21580245	      0.00000000	     -0.00000002	      9.77940423
      0.11956744	     -0.06560123	     -0.00028949	     -0.20761580	     -0.06065092	      0.88287930	     -0.00015004	     -0.21586027	      0.00000000	     -0.00000002	      9.66924652
      0.12116422	     -0.06570288	     -0.00028803	     -0.20771927	     -0.06064219	      0.88287424	     -0.00014983	     -0.21591488	      0.00000000	     -0.00000002	     10.07324688
      0.12276100	     -0.06579763	     -0.00028502	     -0.20781586	     -0.06063321	      0.88286932	     -0.00014963	     -0.21596646	      0.00000000	     -0.00000002	      8.79792927
      0.12435779	     -0.06590616	     -0.00028320	     -0.20792624	     -0.06062397	      0.88286458	     -0.00014945	     -0.21601491	      0.00000000	     -0.00000002	      8.51805760
      0.12577666	     -0.06599201	     -0.00028009	     -0.20801375	     -0.06061555	      0.88286053	     -0.00014930	     -0.21605554	      0.00000000	     -0.00000002	      6.99840643
      0.12719554	     -0.06608340	     -0.00027790	     -0.20810681	     -0.06060692	      0.88285664	     -0.00014915	     -0.21609380	      0.00000000	     -0.00000002	      6.21418866
      0.12890550	     -0.06618311	     -0.00027440	     -0.20820854	     -0.06059624	      0.88285220	     -0.00014899	     -0.21613698	      0.00000000	     -0.00000002	      4.89951719
      0.13061545	     -0.06628333	     -0.00027170	     -0.20831079	     -0.06058527	      0.88284804	     -0.00014884	     -0.21617699	      0.00000000	     -0.00000002	      4.16145513
      0.13208108	     -0.06635147	     -0.00026899	     -0.20838067	     -0.06057562	      0.88284469	     -0.00014872	     -0.21620901	      0.00000000	     -0.00000002	      3.36486047
      0.13354671	     -0.06642190	     -0.00026690	     -0.20845283	     -0.06056574	      0.88284155	     -0.00014861	     -0.21623903	      0.00000000	     -0.00000001	      2.94878064
      0.13501235	     -0.06648174	     -0.00026412	     -0.20851441	     -0.06055564	      0.88283862	     -0.00014852	     -0.21626733	      0.00000000	     -0.00000001	      2.63265991
      0.13691577	     -0.06655683	     -0.00026111	     -0.20859176	     -0.06054217	      0.88283513	     -0.00014841	     -0.21630165	      0.00000000	     -0.00000001	      2.38243704
      0.13841120	     -0.06660135	     -0.00025808	     -0.20863807	     -0.06053133	      0.88283263	     -0.00014833	     -0.21632694	      0.00000000	     -0.00000001	      2.43136302
      0.13990664	     -0.06664548	     -0.00025593	     -0.20868397	     -0.06052024	      0.88283034	     -0.00014827	     -0.21635076	      0.00000000	     -0.00000001	      2.32982755
      0.14140207	     -0.06667752	     -0.00025316	     -0.20871779	     -0.06050892	      0.88282825	     -0.00014822	     -0.21637329	      0.00000000	     -0.00000001	      2.43200990
      0.14329084	     -0.06671487	     -0.00025057	     -0.20875737	     -0.06049428	      0.88282589	     -0.00014818	     -0.21639991	      0.00000000	     -0.00000001	      2.28529150
      0.14477246	     -0.06673048	     -0.00024782	     -0.20877474	     -0.06048252	      0.88282424	     -0.00014816	     -0.21641954	      0.00000000	     -0.00000001	      2.47744311
      0.14625408	     -0.06674695	     -0.00024585	     -0.20879295	     -0.06047053	      0.88282276	     -0.00014815	     -0.21643800	      0.00000000	     -0.00000001	      2.29160236
      0.14773570	     -0.06675423	     -0.00024337	     -0.20880198	     -0.06045830	      0.88282144	     -0.00014815	     -0.21645539	      0.00000000	     -0.00000001	      2.30795971
      0.14969163	     -0.06676209	     -0.00024130	     -0.20881212	     -0.06044180	      0.88281991	     -0.00014817	     -0.21647668	      0.00000000	     -0.00000000	      2.04542986
      0.15117528	     -0.06675803	     -0.00023898	     -0.20880981	     -0.06042901	      0.88281890	     -0.00014821	     -0.21649182	      0.00000000	     -0.00000000	      2.12170282
      0.15265893	     -0.06675911	     -0.00023736	     -0.20881261	     -0.06041598	      0.88281801	     -0.00014825	     -0.21650609	      0.00000000	     -0.00000000	      1.92286566
      0.15444217	     -0.06675227	     -0.00023492	     -0.20880784	     -0.06040001	      0.88281708	     -0.00014832	     -0.21652223	      0.00000000	     -0.00000000	      1.92144977
      0.15604635	     -0.06675089	     -0.00023334	     -0.20880832	     -0.06038536	      0.88281635	     -0.00014840	     -0.21653563	      0.00000000	     -0.00000000	      1.75264439
      0.15765053	     -0.06674081	     -0.00023057	     -0.20880011	     -0.06037042	      0.88281572	     -0.00014850	     -0.21654807	      0.00000000	     -0.00000000	      1.79824606
      0.15925471	     -0.06673769	     -0.00022919	     -0.20879884	     -0.06035521	      0.88281515	     -0.00014861	     -0.21655936	      0.00000000	     -0.00000000	      1.71433503
      0.16085889	     -0.06672588	     -0.00022764	     -0.20878887	     -0.06033973	      0.88281465	     -0.00014874	     -0.21656978	      0.00000000	     -0.00000000	      1.74732650
      0.16246307	     -0.06672688	     -0.00022630	     -0.20879171	     -0.06032397	      0.88281419	     -0.00014888	     -0.21657933	      0.00000000	     -0.00000000	      1.72597386
      0.16406725	     -0.06671960	     -0.00022365	     -0.20878628	     -0.06030793	      0.88281375	     -0.00014904	     -0.21658818	      0.00000000	     -0.00000000	      1.73900361
      0.16567143	     -0.06672031	     -0.00022197	     -0.20878885	     -0.06029162	      0.88281333	     -0.00014921	     -0.21659610	      0.00000000	     -0.00000000	      1.77265853
      0.16727561	     -0.06670769	     -0.00021935	     -0.20877810	     -0.06027503	      0.88281291	     -0.00014940	     -0.21660308	      0.00000000	     -0.00000000	      1.78013858
      0.16887979	     -0.06669644	     -0.00021771	     -0.20876870	     -0.06025816	      0.88281247	     -0.00014960	     -0.21660870	      0.00000000	     -0.00000000	      1.86942822
      0.17048397	     -0.06666187	     -0.00021534	     -0.20873600	     -0.06024101	      0.88281201	     -0.00014982	     -0.21661272	      0.00000000	     -0.00000000	      1.89252174
      0.17208815	     -0.06660546	     -0.00021410	     -0.20868146	     -0.06022358	      0.88281151	     -0.00015006	     -0.21661424	      0.00000000	     -0.00000000	      2.12407062
      0.17369234	     -0.06647528	     -0.00021225	     -0.20855316	     -0.06020586	      0.88281098	     -0.00015031	     -0.21661177	      0.00000000	     -0.00000000	      2.29544204
      0.17529652	     -0.06626129	     -0.00021160	     -0.20834103	     -0.06018787	      0.88281041	     -0.00015058	     -0.21660255	      0.00000000	     -0.00000000	      2.81848424
      0.17690070	     -0.06593910	     -0.00021057	     -0.20802069	     -0.06016960	      0.88280983	     -0.00015086	     -0.21658409	      0.00000000	     -0.00000000	      3.02778920
      0.17850488	     -0.06554041	     -0.00021089	     -0.20762372	     -0.06015108	      0.88280925	     -0.00015115	     -0.21655448	      0.00000000	     -0.00000000	      3.74287534
      0.18010906	     -0.06506657	     -0.00021066	     -0.20715149	     -0.06013231	      0.88280871	     -0.00015146	     -0.21651326	      0.00000000	     -0.00000000	      3.75859248
      0.18150090	     -0.06462961	     -0.00021130	     -0.20671576	     -0.06011584	      0.88280830	     -0.00015174	     -0.21646827	      0.00000000	     -0.00000000	      4.51885577
      0.18289275	     -0.06416612	     -0.00021136	     -0.20625339	     -0.06009924	      0.88280799	     -0.00015204	     -0.21641553	      0.00000000	     -0.00000000	      4.73261418
      0.18461282	     -0.06358497	     -0.00021197	     -0.20567340	     -0.06007854	      0.88280775	     -0.00015241	     -0.21634081	      0.00000000	     -0.00000000	      5.53708735
      0.18615764	     -0.06305647	     -0.00021090	     -0.20514578	     -0.06005982	      0.88280773	     -0.00015276	     -0.21626623	      0.00000000	      0.00000000	      5.62861794
      0.18770246	     -0.06254506	     -0.00021115	     -0.20463506	     -0.06004099	      0.88280792	     -0.00015312	     -0.21618598	      0.00000000	      0.00000000	      6.56405617
      0.18924728	     -0.06203863	     -0.00021181	     -0.20412916	     -0.06002209	      0.88280833	     -0.00015349	     -0.21610141	      0.00000000	      0.00000000	      6.30776696
      0.19055897	     -0.06163079	     -0.00021356	     -0.20372163	     -0.06000600	      0.88280888	     -0.00015382	     -0.21602691	      0.00000000	      0.00000000	      7.04936020
      0.19187066	     -0.06123152	     -0.00021506	     -0.20332259	     -0.05998988	      0.88280962	     -0.00015415	     -0.21595059	      0.00000000	      0.00000000	      6.96442462
      0.19351147	     -0.06075603	     -0.00021648	     -0.20284730	     -0.05996968	      0.88281080	     -0.00015458	     -0.21585314	      0.00000000	      0.00000001	      7.30367008
      0.19515228	     -0.06029620	     -0.00021626	     -0.20238761	     -0.05994947	      0.88281229	     -0.00015503	     -0.21575427	      0.00000000	      0.00000001	      6.88189982
      0.19637175	     -0.05997424	     -0.00021646	     -0.20206571	     -0.05993444	      0.88281358	     -0.00015536	     -0.21568024	      0.00000000	      0.00000001	      7.29977719
      0.19759122	     -0.05965896	     -0.00021689	     -0.20175045	     -0.05991941	      0.88281503	     -0.00015571	     -0.21560618	      0.00000000	      0.00000001	      7.20961879
      0.19931578	     -0.05924111	     -0.00021849	     -0.20133258	     -0.05989816	      0.88281733	     -0.00015620	     -0.21550184	      0.00000000	      0.00000001	      7.45944184
      0.20082576	     -0.05889119	     -0.00021993	     -0.20098264	     -0.05987956	      0.88281957	     -0.00015665	     -0.21541121	      0.00000000	      0.00000001	      7.53142030
      0.20233573	     -0.05856239	     -0.00022146	     -0.20065381	     -0.05986097	      0.88282199	     -0.00015710	     -0.21532136	      0.00000000	      0.00000001	      8.17244975
      0.20357402	     -0.05829597	     -0.00022222	     -0.20038738	     -0.05984572	      0.88282411	     -0.00015748	     -0.21524838	      0.00000000	      0.00000001	      8.45177343
      0.20481230	     -0.05804379	     -0.00022309	     -0.20013520	     -0.05983047	      0.88282632	     -0.00015787	     -0.21517603	      0.00000000	      0.00000001	      9.07059840
      0.20640671	     -0.05772922	     -0.00022403	     -0.19982067	     -0.05981083	      0.88282930	     -0.00015837	     -0.21508396	      0.00000000	      0.00000001	      9.91560396
      0.20800112	     -0.05743513	     -0.00022493	     -0.19952662	     -0.05979119	      0.88283239	     -0.00015888	     -0.21499319	      0.00000000	      0.00000001	     10.96314914
      0.20916781	     -0.05722345	     -0.00022538	     -0.19931501	     -0.05977680	      0.88283472	     -0.00015926	     -0.21492769	      0.00000000	      0.00000001	     11.76397156
      0.21033451	     -0.05702161	     -0.00022605	     -0.19911325	     -0.05976241	      0.88283707	     -0.00015965	     -0.21486292	      0.00000000	      0.00000001	     12.59930078
      0.21201951	     -0.05673385	     -0.00022687	     -0.19882562	     -0.05974160	      0.88284052	     -0.00016021	     -0.21477067	      0.00000000	      0.00000001	     13.87898015
      0.21342928	     -0.05649982	     -0.00022705	     -0.19859172	     -0.05972416	      0.88284343	     -0.00016069	     -0.21469456	      0.00000000	      0.00000001	     14.84131945
      0.21483905	     -0.05626728	     -0.00022721	     -0.19835933	     -0.05970671	      0.88284635	     -0.00016117	     -0.21461938	      0.00000000	      0.00000001	     15.90958966
      0.21624883	     -0.05604383	     -0.00022776	     -0.19813602	     -0.05968923	      0.88284925	     -0.00016166	     -0.21454503	      0.00000000	      0.00000001	     16.72236084
      0.21765860	     -0.05581688	     -0.00022858	     -0.19790921	     -0.05967173	      0.88285213	     -0.00016215	     -0.21447146	      0.00000000	      0.00000001	     17.74679181
      0.21888879	     -0.05562635	     -0.00022931	     -0.19771880	     -0.05965644	      0.88285462	     -0.00016259	     -0.21440777	      0.00000000	      0.00000001	     18.28370723
      0.22011899	     -0.05543237	     -0.00022967	     -0.19752492	     -0.05964113	      0.88285708	     -0.00016302	     -0.21434457	      0.00000000	      0.00000001	     18.98714780
      0.22160347	     -0.05520342	     -0.00022967	     -0.19729611	     -0.05962264	      0.88285999	     -0.00016356	     -0.21426883	      0.00000000	      0.00000001	     19.59296665
      0.22308795	     -0.05497099	     -0.00022968	     -0.19706379	     -0.05960413	      0.88286284	     -0.00016410	     -0.21419362	      0.00000000	      0.00000001	     20.33477643
      0.22428281	     -0.05478731	     -0.00023061	     -0.19688016	     -0.05958921	      0.88286508	     -0.00016453	     -0.21413340	      0.00000000	      0.00000001	     20.60851549
      0.22547766	     -0.05460240	     -0.00023142	     -0.19669528	     -0.05957429	      0.88286726	     -0.00016498	     -0.21407354	      0.00000000	      0.00000001	     21.04187808
      0.22699536	     -0.05437382	     -0.00023178	     -0.19646672	     -0.05955532	      0.88286996	     -0.00016554	     -0.21399803	      0.00000000	      0.00000001	     21.40147030
      0.22851307	     -0.05414024	     -0.00023178	     -0.19623312	     -0.05953635	      0.88287257	     -0.00016611	     -0.21392310	      0.00000000	      0.00000001	     21.94179764
      0.22963948	     -0.05397085	     -0.00023212	     -0.19606369	     -0.05952228	      0.88287445	     -0.00016654	     -0.21386781	      0.00000000	      0.00000001	     22.04557336
      0.23076588	     -0.05380044	     -0.00023270	     -0.19589320	     -0.05950820	      0.88287627	     -0.00016697	     -0.21381287	      0.00000000	      0.00000001	     22.32201106
      0.23236294	     -0.05356432	     -0.00023344	     -0.19565694	     -0.05948826	      0.88287877	     -0.00016758	     -0.21373550	      0.00000000	      0.00000001	     22.60782540
      0.23371494	     -0.05336507	     -0.00023419	     -0.19545751	     -0.05947140	      0.88288080	     -0.00016811	     -0.21367048	      0.00000000	      0.00000001	     22.94624318
      0.23506693	     -0.05317134	     -0.00023494	     -0.19526358	     -0.05945455	      0.88288275	     -0.00016863	     -0.21360582	      0.00000000	      0.00000001	     23.12415596
      0.23641893	     -0.05297542	     -0.00023605	     -0.19506740	     -0.05943773	      0.88288462	     -0.00016916	     -0.21354154	      0.00000000	      0.00000001	     23.48161696
      0.23777093	     -0.05278791	     -0.00023661	     -0.19487962	     -0.05942094	      0.88288642	     -0.00016970	     -0.21347759	      0.00000000	      0.00000001	     23.59613094
      0.23893891	     -0.05262407	     -0.00023656	     -0.19471552	     -0.05940647	      0.88288792	     -0.00017016	     -0.21342268	      0.00000000	      0.00000001	     23.88422000
      0.24010690	     -0.05246421	     -0.00023660	     -0.19455536	     -0.05939202	      0.88288937	     -0.00017062	     -0.21336805	      0.00000000	      0.00000001	     24.02218401
      0.24153882	     -0.05227111	     -0.00023821	     -0.19436183	     -0.05937436	      0.88289108	     -0.00017120	     -0.21330162	      0.00000000	      0.00000001	     24.29581522
      0.24297075	     -0.05208700	     -0.00023979	     -0.19417724	     -0.05935675	      0.88289272	     -0.00017178	     -0.21323588	      0.00000000	      0.00000001	     24.45035933
      0.24411432	     -0.05193738	     -0.00024141	     -0.19402720	     -0.05934273	      0.88289398	     -0.00017224	     -0.21318388	      0.00000000	      0.00000001	     24.75885039
      0.24525790	     -0.05179219	     -0.00024261	     -0.19388158	     -0.05932876	      0.88289520	     -0.00017270	     -0.21313225	      0.00000000	      0.00000001	     24.92884533
      0.24671886	     -0.05160592	     -0.00024406	     -0.19369473	     -0.05931097	      0.88289671	     -0.00017330	     -0.21306679	      0.00000000	      0.00000001	     25.26932932
      0.24817981	     -0.05142672	     -0.00024505	     -0.19351491	     -0.05929327	      0.88289817	     -0.00017390	     -0.21300187	      0.00000000	      0.00000001	     25.43904955
      0.24924713	     -0.05129388	     -0.00024630	     -0.19338159	     -0.05928039	      0.88289920	     -0.00017433	     -0.21295482	      0.00000000	      0.00000001	     25.74833530
      0.25031446	     -0.05116689	     -0.00024720	     -0.19325410	     -0.05926756	      0.88290020	     -0.00017477	     -0.21290805	      0.00000000	      0.00000001	     25.91383240
      0.25186943	     -0.05098659	     -0.00024882	     -0.19307303	     -0.05924895	      0.88290163	     -0.00017541	     -0.21284055	      0.00000000	      0.00000001	     26.24142315
      0.25317341	     -0.05084450	     -0.00024989	     -0.19293027	     -0.05923344	      0.88290279	     -0.00017595	     -0.21278459	      0.00000000	      0.00000001	     26.39612651
      0.25447739	     -0.05070916	     -0.00025144	     -0.19279423	     -0.05921801	      0.88290393	     -0.00017649	     -0.21272937	      0.00000000	      0.00000001	     26.68898794
      0.25578136	     -0.05059010	     -0.00025102	     -0.19267447	     -0.05920266	      0.88290504	     -0.00017703	     -0.21267507	      0.00000000	      0.00000001	     26.73172632
      0.25708534	     -0.05047987	     -0.00025054	     -0.19256353	     -0.05918741	      0.88290614	     -0.00017757	     -0.21262194	      0.00000000	      0.00000001	     27.02640313
      0.25819510	     -0.05039713	     -0.00024986	     -0.19248018	     -0.05917450	      0.88290705	     -0.00017803	     -0.21257775	      0.00000000	      0.00000001	     26.98267116
      0.25930487	     -0.05032235	     -0.00025086	     -0.19240473	     -0.05916166	      0.88290794	     -0.00017849	     -0.21253473	      0.00000000	      0.00000001	     27.12478280
      0.26071474	     -0.05024636	     -0.00025203	     -0.19232787	     -0.05914545	      0.88290905	     -0.00017907	     -0.21248197	      0.00000000	      0.00000001	     27.15651883
      0.26212461	     -0.05018369	     -0.00025386	     -0.19226431	     -0.05912935	      0.88291014	     -0.00017966	     -0.21243142	      0.00000000	      0.00000001	     27.40859997
      0.26322092	     -0.05014915	     -0.00025444	     -0.19222909	     -0.05911691	      0.88291096	     -0.00018011	     -0.21239364	      0.00000000	      0.00000001	     27.28154984
      0.26431723	     -0.05012164	     -0.00025555	     -0.19220088	     -0.05910455	      0.88291175	     -0.00018057	     -0.21235724	      0.00000000	      0.00000000	     27.36325991
      0.26576215	     -0.05010249	     -0.00025648	     -0.19218083	     -0.05908835	      0.88291276	     -0.00018116	     -0.21231137	      0.00000000	      0.00000000	     27.26760185
      0.26720707	     -0.05009787	     -0.00025804	     -0.19217528	     -0.05907229	      0.88291373	     -0.00018176	     -0.21226799	      0.00000000	      0.00000000	     27.40850417
      0.26825438	     -0.05010879	     -0.00025807	     -0.19218557	     -0.05906071	      0.88291439	     -0.00018219	     -0.21223811	      0.00000000	      0.00000000	     27.12108359
      0.26930168	     -0.05012620	     -0.00025870	     -0.19220232	     -0.05904921	      0.88291501	     -0.00018262	     -0.21220958	      0.00000000	      0.00000000	     27.06537584
      0.27083268	     -0.05016877	     -0.00025911	     -0.19224396	     -0.05903250	      0.88291586	     -0.00018325	     -0.21217031	      0.00000000	      0.00000000	     26.79391352
      0.27213201	     -0.05021735	     -0.00025984	     -0.19229174	     -0.05901842	      0.88291652	     -0.00018378	     -0.21213929	      0.00000000	      0.00000000	     26.69135073
      0.27343134	     -0.05027995	     -0.00025975	     -0.19235358	     -0.05900444	      0.88291710	     -0.00018431	     -0.21211034	      0.00000000	      0.00000000	     26.29279651
      0.27473067	     -0.05034915	     -0.00026058	     -0.19242200	     -0.05899055	      0.88291761	     -0.00018484	     -0.21208345	      0.00000000	      0.00000000	     26.22287549
      0.27602999	     -0.05043028	     -0.00026007	     -0.19250240	     -0.05897676	      0.88291804	     -0.00018536	     -0.21205848	      0.00000000	      0.00000000	     25.67634369
      0.27713657	     -0.05050088	     -0.00026083	     -0.19257236	     -0.05896508	      0.88291833	     -0.00018581	     -0.21203870	      0.00000000	      0.00000000	     25.60843046
      0.27824315	     -0.05057808	     -0.00026071	     -0.19264896	     -0.05895346	      0.88291857	     -0.00018625	     -0.21202015	      0.00000000	      0.00000000	     25.23518629
      0.27966012	     -0.05068080	     -0.00026139	     -0.19275089	     -0.05893868	      0.88291877	     -0.00018682	     -0.21199814	      0.00000000	      0.00000000	     24.95335075
      0.28107709	     -0.05079061	     -0.00026125	     -0.19285996	     -0.05892400	      0.88291886	     -0.00018738	     -0.21197790	      0.00000000	      0.00000000	     24.38981861
      0.28220545	     -0.05087829	     -0.00026215	     -0.19294703	     -0.05891239	      0.88291886	     -0.00018782	     -0.21196299	      0.00000000	     -0.00000000	     24.25819194
      0.28333381	     -0.05097043	     -0.00026215	     -0.19303860	     -0.05890083	      0.88291878	     -0.00018826	     -0.21194905	      0.00000000	     -0.00000000	     23.84681114
      0.28476488	     -0.05108846	     -0.00026341	     -0.19315590	     -0.05888626	      0.88291858	     -0.00018882	     -0.21193269	      0.00000000	     -0.00000000	     23.54344426
      0.28619596	     -0.05121120	     -0.00026364	     -0.19327794	     -0.05887178	      0.88291827	     -0.00018937	     -0.21191770	      0.00000000	     -0.00000000	     22.93037748
      0.28728629	     -0.05130310	     -0.00026444	     -0.19336931	     -0.05886081	      0.88291795	     -0.00018978	     -0.21190715	      0.00000000	     -0.00000000	     22.80804647
      0.28837662	     -0.05139880	     -0.00026437	     -0.19346451	     -0.05884990	      0.88291758	     -0.00019019	     -0.21189731	      0.00000000	     -0.00000000	     22.42756916
      0.28987694	     -0.05153093	     -0.00026492	     -0.19359596	     -0.05883496	      0.88291697	     -0.00019075	     -0.21188489	      0.00000000	     -0.00000000	     22.09278461
      0.29137725	     -0.05166644	     -0.00026445	     -0.19373083	     -0.05882012	      0.88291625	     -0.00019130	     -0.21187363	      0.00000000	     -0.00000000	     21.49917511
      0.29243761	     -0.05176014	     -0.00026540	     -0.19382407	     -0.05880969	      0.88291569	     -0.00019169	     -0.21186633	      0.00000000	     -0.00000000	     21.40471155
      0.29349796	     -0.05185598	     -0.00026542	     -0.19391947	     -0.05879930	      0.88291507	     -0.00019207	     -0.21185951	      0.00000000	     -0.00000000	     21.07481486
      0.29508101	     -0.05199822	     -0.00026601	     -0.19406107	     -0.05878387	      0.88291407	     -0.00019262	     -0.21185017	      0.00000000	     -0.00000000	     20.73943926
      0.29641324	     -0.05211896	     -0.00026591	     -0.19418131	     -0.05877095	      0.88291316	     -0.00019308	     -0.21184300	      0.00000000	     -0.00000000	     20.30858083
      0.29774546	     -0.05223756	     -0.00026684	     -0.19429940	     -0.05875811	      0.88291220	     -0.00019354	     -0.21183640	      0.00000000	     -0.00000001	     20.14137181
      0.29907769	     -0.05235801	     -0.00026629	     -0.19441939	     -0.05874532	      0.88291118	     -0.00019398	     -0.21183030	      0.00000000	     -0.00000001	     19.64948144
      0.30027072	     -0.05246277	     -0.00026720	     -0.19452373	     -0.05873392	      0.88291023	     -0.00019437	     -0.21182522	      0.00000000	     -0.00000001	     19.55181227
      0.30146375	     -0.05256880	     -0.00026694	     -0.19462938	     -0.05872257	      0.88290925	     -0.00019475	     -0.21182045	      0.00000000	     -0.00000001	     19.17742526
      0.30265678	     -0.05267261	     -0.00026749	     -0.19473279	     -0.05871126	      0.88290824	     -0.00019513	     -0.21181595	      0.00000000	     -0.00000001	     18.99440771
      0.30419551	     -0.05280617	     -0.00026740	     -0.19486590	     -0.05869675	      0.88290691	     -0.00019560	     -0.21181049	      0.00000000	     -0.00000001	     18.57054777
      0.30541900	     -0.05290846	     -0.00026853	     -0.19496781	     -0.05868525	      0.88290583	     -0.00019597	     -0.21180638	      0.00000000	     -0.00000001	     18.47269087
      0.30664249	     -0.05301116	     -0.00026863	     -0.19507017	     -0.05867380	      0.88290473	     -0.00019632	     -0.21180242	      0.00000000	     -0.00000001	     18.12149698
      0.30786599	     -0.05311070	     -0.00026960	     -0.19516936	     -0.05866239	      0.88290363	     -0.00019668	     -0.21179862	      0.00000000	     -0.00000001	     17.96999190
      0.30938137	     -0.05323246	     -0.00026989	     -0.19529073	     -0.05864832	      0.88290226	     -0.00019710	     -0.21179402	      0.00000000	     -0.00000001	     17.56201419
      0.31059096	     -0.05332532	     -0.00027129	     -0.19538327	     -0.05863712	      0.88290116	     -0.00019742	     -0.21179043	      0.00000000	     -0.00000001	     17.50749135
      0.31180055	     -0.05341731	     -0.00027161	     -0.19547498	     -0.05862596	      0.88290007	     -0.00019774	     -0.21178685	      0.00000000	     -0.00000001	     17.17945329
      0.31301014	     -0.05350550	     -0.00027273	     -0.19556288	     -0.05861484	      0.88289899	     -0.00019805	     -0.21178328	      0.00000000	     -0.00000001	     17.04908600
      0.31458537	     -0.05361736	     -0.00027334	     -0.19567439	     -0.05860040	      0.88289760	     -0.00019844	     -0.21177859	      0.00000000	     -0.00000001	     16.65147877
      0.31579333	     -0.05369814	     -0.00027496	     -0.19575489	     -0.05858937	      0.88289656	     -0.00019873	     -0.21177495	      0.00000000	     -0.00000001	     16.64018664
      0.31700129	     -0.05377734	     -0.00027550	     -0.19583384	     -0.05857837	      0.88289553	     -0.00019901	     -0.21177125	      0.00000000	     -0.00000001	     16.32701388
      0.31820925	     -0.05385233	     -0.00027682	     -0.19590857	     -0.05856740	      0.88289453	     -0.00019928	     -0.21176749	      0.00000000	     -0.00000001	     16.22534003
      0.31982357	     -0.05394855	     -0.00027775	     -0.19600448	     -0.05855279	      0.88289323	     -0.00019963	     -0.21176234	      0.00000000	     -0.00000001	     15.83432344
      0.32102456	     -0.05401474	     -0.00027956	     -0.19607041	     -0.05854196	      0.88289230	     -0.00019987	     -0.21175842	      0.00000000	     -0.00000001	     15.87317102
      0.32222555	     -0.05407899	     -0.00028032	     -0.19613443	     -0.05853115	      0.88289140	     -0.00020011	     -0.21175441	      0.00000000	     -0.00000000	     15.57631592
      0.32369238	     -0.05415160	     -0.00028230	     -0.19620675	     -0.05851799	      0.88289036	     -0.00020039	     -0.21174940	      0.00000000	     -0.00000000	     15.54641870
      0.32500293	     -0.05421368	     -0.00028298	     -0.19626859	     -0.05850627	      0.88288947	     -0.00020062	     -0.21174481	      0.00000000	     -0.00000000	     15.14839198
      0.32631347	     -0.05426996	     -0.00028514	     -0.19632461	     -0.05849458	      0.88288863	     -0.00020085	     -0.21174013	      0.00000000	     -0.00000000	     15.23323061
      0.32762401	     -0.05432413	     -0.00028579	     -0.19637855	     -0.05848293	      0.88288785	     -0.00020106	     -0.21173534	      0.00000000	     -0.00000000	     14.80691768
      0.32893456	     -0.05437240	     -0.00028809	     -0.19642656	     -0.05847131	      0.88288712	     -0.00020126	     -0.21173047	      0.00000000	     -0.00000000	     14.93398566
      0.33024510	     -0.05441880	     -0.00028868	     -0.19647274	     -0.05845972	      0.88288644	     -0.00020145	     -0.21172549	      0.00000000	     -0.00000000	     14.48077707
      0.33155565	     -0.05445927	     -0.00029102	     -0.19651295	     -0.05844817	      0.88288582	     -0.00020163	     -0.21172044	      0.00000000	     -0.00000000	     14.64521560
      0.33286619	     -0.05449869	     -0.00029149	     -0.19655216	     -0.05843665	      0.88288526	     -0.00020179	     -0.21171530	      0.00000000	     -0.00000000	     14.16814358
      0.33417673	     -0.05453316	     -0.00029391	     -0.19658635	     -0.05842516	      0.88288476	     -0.00020195	     -0.21171012	      0.00000000	     -0.00000000	     14.36344020
      0.33548728	     -0.05456793	     -0.00029429	     -0.19662092	     -0.05841371	      0.88288433	     -0.00020209	     -0.21170491	      0.00000000	     -0.00000000	     13.86660176
      0.33679782	     -0.05459876	     -0.00029677	     -0.19665148	     -0.05840229	      0.88288395	     -0.00020221	     -0.21169974	      0.00000000	     -0.00000000	     14.09008625
      0.33810837	     -0.05463142	     -0.00029708	     -0.19668393	     -0.05839091	      0.88288364	     -0.00020233	     -0.21169464	      0.00000000	     -0.00000000	     13.57853242
      0.33941891	     -0.05466269	     -0.00029966	     -0.19671493	     -0.05837956	      0.88288339	     -0.00020243	     -0.21168971	      0.00000000	     -0.00000000	     13.82380762
      0.34072945	     -0.05469867	     -0.00029984	     -0.19675070	     -0.05836824	      0.88288319	     -0.00020252	     -0.21168504	      0.00000000	     -0.00000000	     13.29557442
      0.34204000	     -0.05473505	     -0.00030241	     -0.19678681	     -0.05835696	      0.88288306	     -0.00020260	     -0.21168077	      0.00000000	     -0.00000000	     13.56780362
      0.34335054	     -0.05477620	     -0.00030246	     -0.19682776	     -0.05834571	      0.88288298	     -0.00020266	     -0.21167697	      0.00000000	     -0.00000000	     13.03284307
      0.34466109	     -0.05481556	     -0.00030482	     -0.19686686	     -0.05833450	      0.88288296	     -0.00020272	     -0.21167372	      0.00000000	      0.00000000	     13.33078898
      0.34583841	     -0.05485402	     -0.00030476	     -0.19690515	     -0.05832445	      0.88288297	     -0.00020275	     -0.21167124	      0.00000000	      0.00000000	     12.89902345
      0.34701574	     -0.05489169	     -0.00030607	     -0.19694262	     -0.05831443	      0.88288303	     -0.00020277	     -0.21166922	      0.00000000	      0.00000000	     12.94694344
      0.34845977	     -0.05493921	     -0.00030660	     -0.19698992	     -0.05830218	      0.88288315	     -0.00020279	     -0.21166735	      0.00000000	      0.00000000	     12.67695452
      0.34990380	     -0.05498375	     -0.00030824	     -0.19703423	     -0.05828996	      0.88288331	     -0.00020279	     -0.21166612	      0.00000000	      0.00000000	     12.81876789
      0.35111996	     -0.05502125	     -0.00030800	     -0.19707158	     -0.05827970	      0.88288348	     -0.00020278	     -0.21166552	      0.00000000	      0.00000000	     12.43421238
      0.35233613	     -0.05505606	     -0.00030906	     -0.19710622	     -0.05826946	      0.88288367	     -0.00020275	     -0.21166528	      0.00000000	      0.00000000	     12.48226539
      0.35355229	     -0.05509057	     -0.00030934	     -0.19714059	     -0.05825925	      0.88288388	     -0.00020272	     -0.21166537	      0.00000000	      0.00000000	     12.27579351
      0.35518876	     -0.05513318	     -0.00031066	     -0.19718298	     -0.05824555	      0.88288420	     -0.00020266	     -0.21166596	      0.00000000	      0.00000000	     12.29918283
      0.35642598	     -0.05516362	     -0.00031043	     -0.19721330	     -0.05823522	      0.88288445	     -0.00020260	     -0.21166670	      0.00000000	      0.00000000	     11.97035377
      0.35766320	     -0.05519089	     -0.00031145	     -0.19724042	     -0.05822491	      0.88288472	     -0.00020253	     -0.21166764	      0.00000000	      0.00000000	     11.99854584
      0.35890043	     -0.05521658	     -0.00031168	     -0.19726599	     -0.05821462	      0.88288499	     -0.00020244	     -0.21166875	      0.00000000	      0.00000000	     11.80545786
      0.36053073	     -0.05524361	     -0.00031326	     -0.19729284	     -0.05820110	      0.88288536	     -0.00020232	     -0.21167038	      0.00000000	      0.00000000	     11.84102722
      0.36175029	     -0.05526245	     -0.00031337	     -0.19731158	     -0.05819101	      0.88288564	     -0.00020222	     -0.21167168	      0.00000000	      0.00000000	     11.55614121
      0.36296985	     -0.05527768	     -0.00031477	     -0.19732667	     -0.05818095	      0.88288593	     -0.00020210	     -0.21167303	      0.00000000	      0.00000000	     11.57957976
      0.36446320	     -0.05529375	     -0.00031532	     -0.19734262	     -0.05816865	      0.88288627	     -0.00020195	     -0.21167467	      0.00000000	      0.00000000	     11.38701306
      0.36579917	     -0.05530318	     -0.00031702	     -0.19735190	     -0.05815767	      0.88288658	     -0.00020180	     -0.21167608	      0.00000000	      0.00000000	     11.47630935
      0.36713514	     -0.05531027	     -0.00031715	     -0.19735890	     -0.05814672	      0.88288689	     -0.00020164	     -0.21167736	      0.00000000	      0.00000000	     11.27438118
      0.36847111	     -0.05531228	     -0.00031909	     -0.19736076	     -0.05813579	      0.88288719	     -0.00020147	     -0.21167846	      0.00000000	      0.00000000	     11.39362895
      0.36980708	     -0.05531246	     -0.00031926	     -0.19736086	     -0.05812489	      0.88288749	     -0.00020129	     -0.21167933	      0.00000000	      0.00000000	     11.21484604
      0.37114304	     -0.05530787	     -0.00032157	     -0.19735612	     -0.05811401	      0.88288778	     -0.00020110	     -0.21167995	      0.00000000	      0.00000000	     11.35759018
      0.37247901	     -0.05530192	     -0.00032179	     -0.19735007	     -0.05810315	      0.88288808	     -0.00020090	     -0.21168030	      0.00000000	      0.00000000	     11.19639306
      0.37381498	     -0.05529078	     -0.00032438	     -0.19733878	     -0.05809233	      0.88288836	     -0.00020069	     -0.21168036	      0.00000000	      0.00000000	     11.36013651
      0.37515095	     -0.05527892	     -0.00032437	     -0.19732683	     -0.05808152	      0.88288865	     -0.00020047	     -0.21168010	      0.00000000	      0.00000000	     11.20424536
      0.37633706	     -0.05526463	     -0.00032661	     -0.19731241	     -0.05807196	      0.88288890	     -0.00020026	     -0.21167962	      0.00000000	      0.00000000	     11.32894608
      0.37752316	     -0.05524998	     -0.00032745	     -0.19729765	     -0.05806241	      0.88288915	     -0.00020005	     -0.21167889	      0.00000000	      0.00000000	     11.28697653
      0.37898343	     -0.05522956	     -0.00032995	     -0.19727707	     -0.05805069	      0.88288947	     -0.00019978	     -0.21167771	      0.00000000	      0.00000000	     11.37262125
      0.38044370	     -0.05520834	     -0.00033154	     -0.19725570	     -0.05803900	      0.88288978	     -0.00019951	     -0.21167623	      0.00000000	      0.00000000	     11.32332706
      0.38164639	     -0.05518799	     -0.00033501	     -0.19723518	     -0.05802940	      0.88289004	     -0.00019927	     -0.21167482	      0.00000000	      0.00000000	     11.45349999
      0.38284908	     -0.05516655	     -0.00033738	     -0.19721358	     -0.05801982	      0.88289030	     -0.00019903	     -0.21167322	      0.00000000	      0.00000000	     11.44683553
      0.38431725	     -0.05513548	     -0.00034186	     -0.19718229	     -0.05800816	      0.88289063	     -0.00019873	     -0.21167099	      0.00000000	      0.00000000	     11.57079694
      0.38578542	     -0.05509931	     -0.00034493	     -0.19714592	     -0.05799654	      0.88289096	     -0.00019842	     -0.21166837	      0.00000000	      0.00000000	     11.55497167
      0.38693507	     -0.05506479	     -0.00034929	     -0.19711119	     -0.05798747	      0.88289123	     -0.00019818	     -0.21166598	      0.00000000	      0.00000000	     11.70466850
      0.38808471	     -0.05502682	     -0.00035218	     -0.19707305	     -0.05797843	      0.88289151	     -0.00019792	     -0.21166325	      0.00000000	      0.00000000	     11.73212003
      0.38961518	     -0.05496819	     -0.00035690	     -0.19701415	     -0.05796643	      0.88289190	     -0.00019759	     -0.21165899	      0.00000000	      0.00000000	     11.87313664
      0.39114564	     -0.05490154	     -0.00035970	     -0.19694728	     -0.05795449	      0.88289232	     -0.00019724	     -0.21165392	      0.00000000	      0.00000000	     11.89319073
      0.39224255	     -0.05484835	     -0.00036353	     -0.19689387	     -0.05794596	      0.88289264	     -0.00019699	     -0.21164977	      0.00000000	      0.00000000	     12.04702952
      0.39333947	     -0.05479321	     -0.00036590	     -0.19683854	     -0.05793746	      0.88289297	     -0.00019674	     -0.21164518	      0.00000000	      0.00000000	     12.10016307
      0.39495676	     -0.05470776	     -0.00037036	     -0.19675277	     -0.05792498	      0.88289350	     -0.00019637	     -0.21163768	      0.00000000	      0.00000000	     12.25670218
      0.39631052	     -0.05463366	     -0.00037313	     -0.19667842	     -0.05791459	      0.88289398	     -0.00019605	     -0.21163078	      0.00000000	      0.00000000	     12.32404278
      0.39766427	     -0.05455649	     -0.00037733	     -0.19660093	     -0.05790426	      0.88289450	     -0.00019574	     -0.21162337	      0.00000000	      0.00000000	     12.50241611
      0.39901803	     -0.05447742	     -0.00037941	     -0.19652159	     -0.05789398	      0.88289506	     -0.00019542	     -0.21161548	      0.00000000	      0.00000000	     12.56530401
      0.40037178	     -0.05439472	     -0.00038381	     -0.19643854	     -0.05788375	      0.88289566	     -0.00019511	     -0.21160713	      0.00000000	      0.00000000	     12.78848206
      0.40151591	     -0.05432350	     -0.00038485	     -0.19636708	     -0.05787516	      0.88289620	     -0.00019484	     -0.21159971	      0.00000000	      0.00000000	     12.83094282
      0.40266003	     -0.05424933	     -0.00038743	     -0.19629263	     -0.05786661	      0.88289678	     -0.00019458	     -0.21159195	      0.00000000	      0.00000000	     12.98276688
      0.40412912	     -0.05415215	     -0.00038948	     -0.19619509	     -0.05785570	      0.88289757	     -0.00019424	     -0.21158147	      0.00000000	      0.00000000	     13.13393458
      0.40559821	     -0.05405440	     -0.00039335	     -0.19609692	     -0.05784486	      0.88289842	     -0.00019391	     -0.21157048	      0.00000000	      0.00000000	     13.36438372
      0.40672818	     -0.05398003	     -0.00039433	     -0.19602226	     -0.05783659	      0.88289912	     -0.00019366	     -0.21156174	      0.00000000	      0.00000000	     13.45262951
      0.40785814	     -0.05390476	     -0.00039683	     -0.19594666	     -0.05782836	      0.88289985	     -0.00019342	     -0.21155277	      0.00000000	      0.00000000	     13.60984138
      0.40936396	     -0.05380362	     -0.00039885	     -0.19584509	     -0.05781748	      0.88290088	     -0.00019309	     -0.21154045	      0.00000000	      0.00000000	     13.80254283
      0.41086979	     -0.05370033	     -0.00040234	     -0.19574132	     -0.05780668	      0.88290198	     -0.00019278	     -0.21152774	      0.00000000	      0.00000001	     14.05773800
      0.41193391	     -0.05362834	     -0.00040287	     -0.19566903	     -0.05779912	      0.88290279	     -0.00019256	     -0.21151854	      0.00000000	      0.00000001	     14.16744848
      0.41299804	     -0.05355605	     -0.00040485	     -0.19559639	     -0.05779160	      0.88290363	     -0.00019235	     -0.21150917	      0.00000000	      0.00000001	     14.32171278
      0.41460883	     -0.05344717	     -0.00040694	     -0.19548698	     -0.05778031	      0.88290496	     -0.00019204	     -0.21149468	      0.00000000	      0.00000001	     14.56639534
      0.41594326	     -0.05335629	     -0.00040972	     -0.19539564	     -0.05777104	      0.88290611	     -0.00019179	     -0.21148237	      0.00000000	      0.00000001	     14.77900244
      0.41727770	     -0.05326537	     -0.00041080	     -0.19530429	     -0.05776186	      0.88290730	     -0.00019156	     -0.21146976	      0.00000000	      0.00000001	     15.00230633
      0.41861214	     -0.05317386	     -0.00041384	     -0.19521228	     -0.05775277	      0.88290853	     -0.00019133	     -0.21145684	      0.00000000	      0.00000001	     15.20431895
      0.41980778	     -0.05309204	     -0.00041412	     -0.19513006	     -0.05774469	      0.88290967	     -0.00019114	     -0.21144499	      0.00000000	      0.00000001	     15.41251560
      0.42100341	     -0.05300988	     -0.00041618	     -0.19504745	     -0.05773668	      0.88291083	     -0.00019096	     -0.21143288	      0.00000000	      0.00000001	     15.58746657
      0.42219905	     -0.05292827	     -0.00041690	     -0.19496541	     -0.05772874	      0.88291202	     -0.00019078	     -0.21142050	      0.00000000	      0.00000001	     15.79507760
      0.42370879	     -0.05282456	     -0.00041919	     -0.19486112	     -0.05771881	      0.88291355	     -0.00019058	     -0.21140450	      0.00000000	      0.00000001	     16.03086303
      0.42491490	     -0.05274167	     -0.00041937	     -0.19477780	     -0.05771097	      0.88291480	     -0.00019043	     -0.21139139	      0.00000000	      0.00000001	     16.26611795
      0.42612100	     -0.05265811	     -0.00042134	     -0.19469375	     -0.05770320	      0.88291607	     -0.00019030	     -0.21137800	      0.00000000	      0.00000001	     16.44657000
      0.42732711	     -0.05257395	     -0.00042202	     -0.19460912	     -0.05769550	      0.88291736	     -0.00019017	     -0.21136430	      0.00000000	      0.00000001	     16.67655502
      0.42883131	     -0.05246643	     -0.00042421	     -0.19450098	     -0.05768601	      0.88291898	     -0.00019003	     -0.21134673	      0.00000000	      0.00000001	     16.91382723
      0.43001176	     -0.05237996	     -0.00042393	     -0.19441405	     -0.05767865	      0.88292026	     -0.00018994	     -0.21133253	      0.00000000	      0.00000001	     17.16689744
      0.43119222	     -0.05229191	     -0.00042517	     -0.19432550	     -0.05767137	      0.88292155	     -0.00018986	     -0.21131792	      0.00000000	      0.00000001	     17.34142492
      0.43237268	     -0.05220357	     -0.00042505	     -0.19423669	     -0.05766416	      0.88292285	     -0.00018979	     -0.21130291	      0.00000000	      0.00000001	     17.56647079
      0.43394047	     -0.05208635	     -0.00042630	     -0.19411878	     -0.05765471	      0.88292458	     -0.00018972	     -0.21128239	     -0.00000000	      0.00000001	     17.80188454
      0.43510581	     -0.05199912	     -0.00042552	     -0.19403107	     -0.05764778	      0.88292587	     -0.00018968	     -0.21126674	     -0.00000000	      0.00000001	     18.05518325
      0.43627115	     -0.05191140	     -0.00042635	     -0.19394282	     -0.05764093	      0.88292716	     -0.00018965	     -0.21125075	     -0.00000000	      0.00000001	     18.22130184
      0.43769779	     -0.05180475	     -0.00042578	     -0.19383555	     -0.05763265	      0.88292874	     -0.00018964	     -0.21123074	     -0.00000000	      0.00000001	     18.50716382
      0.43896044	     -0.05171110	     -0.00042685	     -0.19374128	     -0.05762542	      0.88293014	     -0.00018965	     -0.21121266	     -0.00000000	      0.00000001	     18.65439697
      0.44022310	     -0.05161898	     -0.00042585	     -0.19364860	     -0.05761829	      0.88293153	     -0.00018967	     -0.21119429	     -0.00000000	      0.00000001	     18.92299316
      0.44148575	     -0.05152912	     -0.00042721	     -0.19355810	     -0.05761127	      0.88293292	     -0.00018971	     -0.21117567	     -0.00000000	      0.00000001	     19.05434513
      0.44274841	     -0.05144187	     -0.00042620	     -0.19347025	     -0.05760434	      0.88293430	     -0.00018977	     -0.21115687	     -0.00000000	      0.00000001	     19.31588237
      0.44401106	     -0.05135607	     -0.00042741	     -0.19338380	     -0.05759751	      0.88293567	     -0.00018984	     -0.21113793	     -0.00000000	      0.00000001	     19.43200555
      0.44527372	     -0.05127177	     -0.00042582	     -0.19329889	     -0.05759079	      0.88293703	     -0.00018994	     -0.21111888	     -0.00000000	      0.00000001	     19.69536161
      0.44653638	     -0.05118942	     -0.00042675	     -0.19321586	     -0.05758417	      0.88293838	     -0.00019004	     -0.21109974	     -0.00000000	      0.00000001	     19.79040552
      0.44779903	     -0.05110970	     -0.00042454	     -0.19313553	     -0.05757766	      0.88293971	     -0.00019017	     -0.21108053	     -0.00000000	      0.00000001	     20.04616421
      0.44906169	     -0.05103262	     -0.00042536	     -0.19305775	     -0.05757126	      0.88294103	     -0.00019031	     -0.21106132	     -0.00000000	      0.00000001	     20.12233509
      0.45032434	     -0.05095909	     -0.00042265	     -0.19298361	     -0.05756496	      0.88294233	     -0.00019047	     -0.21104215	     -0.00000000	      0.00000001	     20.37228873
      0.45144101	     -0.05089712	     -0.00042305	     -0.19292101	     -0.05755948	      0.88294346	     -0.00019063	     -0.21102527	     -0.00000000	      0.00000001	     20.41750038
      0.45255767	     -0.05083820	     -0.00042129	     -0.19286151	     -0.05755409	      0.88294457	     -0.00019080	     -0.21100850	     -0.00000000	      0.00000001	     20.57052929
      0.45393961	     -0.05076944	     -0.00042023	     -0.19279200	     -0.05754754	      0.88294593	     -0.00019103	     -0.21098796	     -0.00000000	      0.00000001	     20.68513121
      0.45532155	     -0.05070532	     -0.00041709	     -0.19272718	     -0.05754113	      0.88294724	     -0.00019128	     -0.21096770	     -0.00000000	      0.00000001	     20.88046189
      0.45645197	     -0.05065589	     -0.00041656	     -0.19267711	     -0.05753598	      0.88294830	     -0.00019151	     -0.21095135	     -0.00000000	      0.00000001	     20.92483279
      0.45758239	     -0.05060926	     -0.00041408	     -0.19262989	     -0.05753092	      0.88294933	     -0.00019174	     -0.21093523	     -0.00000000	      0.00000001	     21.05168446
      0.45897357	     -0.05055581	     -0.00041242	     -0.19257567	     -0.05752482	      0.88295055	     -0.00019205	     -0.21091572	     -0.00000000	      0.00000001	     21.14571937
      0.46036475	     -0.05050741	     -0.00040863	     -0.19252655	     -0.05751887	      0.88295174	     -0.00019238	     -0.21089661	     -0.00000000	      0.00000001	     21.31117041
      0.46144814	     -0.05047310	     -0.00040806	     -0.19249162	     -0.05751432	      0.88295263	     -0.00019266	     -0.21088203	     -0.00000000	      0.00000001	     21.33307121
      0.46253154	     -0.05044165	     -0.00040566	     -0.19245958	     -0.05750986	      0.88295349	     -0.00019294	     -0.21086774	     -0.00000000	      0.00000001	     21.41984322
      0.46398382	     -0.05040299	     -0.00040345	     -0.19242012	     -0.05750401	      0.88295459	     -0.00019335	     -0.21084903	     -0.00000000	      0.00000001	     21.49736052
      0.46543610	     -0.05036825	     -0.00039890	     -0.19238463	     -0.05749832	      0.88295564	     -0.00019378	     -0.21083082	     -0.00000000	      0.00000000	     21.62397595
      0.46647830	     -0.05034602	     -0.00039777	     -0.19236181	     -0.05749433	      0.88295635	     -0.00019410	     -0.21081806	     -0.00000000	      0.00000000	     21.62182874
      0.46752050	     -0.05032600	     -0.00039472	     -0.19234124	     -0.05749041	      0.88295703	     -0.00019444	     -0.21080557	     -0.00000000	      0.00000000	     21.67113224
      0.46905340	     -0.05030000	     -0.00039096	     -0.19231442	     -0.05748480	      0.88295796	     -0.00019495	     -0.21078767	     -0.00000000	      0.00000000	     21.72420760
      0.47034537	     -0.05028217	     -0.00038654	     -0.19229593	     -0.05748020	      0.88295869	     -0.00019541	     -0.21077304	     -0.00000000	      0.00000000	     21.77640011
      0.47163734	     -0.05026863	     -0.00038393	     -0.19228168	     -0.05747571	      0.88295937	     -0.00019588	     -0.21075884	     -0.00000000	      0.00000000	     21.80137485
      0.47292931	     -0.05025943	     -0.00037906	     -0.19227184	     -0.05747135	      0.88295999	     -0.00019638	     -0.21074512	     -0.00000000	      0.00000000	     21.84577287
      0.47422128	     -0.05025437	     -0.00037726	     -0.19226605	     -0.05746711	      0.88296055	     -0.00019689	     -0.21073189	     -0.00000000	      0.00000000	     21.86536367
      0.47531936	     -0.05025307	     -0.00037296	     -0.19226421	     -0.05746360	      0.88296098	     -0.00019734	     -0.21072104	     -0.00000000	      0.00000000	     21.87773709
      0.47641744	     -0.05025422	     -0.00037064	     -0.19226477	     -0.05746017	      0.88296136	     -0.00019781	     -0.21071056	     -0.00000000	      0.00000000	     21.88917752
      0.47782265	     -0.05025898	     -0.00036630	     -0.19226882	     -0.05745590	      0.88296179	     -0.00019843	     -0.21069766	     -0.00000000	      0.00000000	     21.90850722
      0.47922785	     -0.05026702	     -0.00036363	     -0.19227610	     -0.05745178	      0.88296214	     -0.00019907	     -0.21068533	     -0.00000000	      0.00000000	     21.93365590
      0.48033338	     -0.05027531	     -0.00035925	     -0.19228386	     -0.05744862	      0.88296237	     -0.00019959	     -0.21067600	     -0.00000000	      0.00000000	     21.92748415
      0.48143892	     -0.05028521	     -0.00035666	     -0.19229319	     -0.05744556	      0.88296255	     -0.00020012	     -0.21066699	     -0.00000000	      0.00000000	     21.93344794
      0.48286625	     -0.05030044	     -0.00035193	     -0.19230774	     -0.05744172	      0.88296272	     -0.00020084	     -0.21065579	     -0.00000000	      0.00000000	     21.93401556
      0.48429359	     -0.05031835	     -0.00034920	     -0.19232490	     -0.05743802	      0.88296281	     -0.00020157	     -0.21064507	     -0.00000000	      0.00000000	     21.96206072
      0.48535399	     -0.05033331	     -0.00034475	     -0.19233939	     -0.05743535	      0.88296282	     -0.00020213	     -0.21063740	     -0.00000000	     -0.00000000	     21.92861203
      0.48641439	     -0.05034966	     -0.00034208	     -0.19235521	     -0.05743276	      0.88296280	     -0.00020271	     -0.21062997	     -0.00000000	     -0.00000000	     21.92778881
      0.48791726	     -0.05037506	     -0.00033717	     -0.19237992	     -0.05742922	      0.88296270	     -0.00020355	     -0.21061984	     -0.00000000	     -0.00000000	     21.91285143
      0.48921097	     -0.05039878	     -0.00033413	     -0.19240302	     -0.05742629	      0.88296255	     -0.00020429	     -0.21061149	     -0.00000000	     -0.00000000	     21.91896455
      0.49050469	     -0.05042405	     -0.00032918	     -0.19242771	     -0.05742346	      0.88296234	     -0.00020505	     -0.21060345	     -0.00000000	     -0.00000000	     21.88812818
      0.49179840	     -0.05045073	     -0.00032655	     -0.19245378	     -0.05742074	      0.88296208	     -0.00020583	     -0.21059571	     -0.00000000	     -0.00000000	     21.90554504
      0.49309211	     -0.05047879	     -0.00032087	     -0.19248131	     -0.05741812	      0.88296176	     -0.00020664	     -0.21058825	     -0.00000000	     -0.00000000	     21.85488778
      0.49419929	     -0.05050381	     -0.00031879	     -0.19250582	     -0.05741596	      0.88296144	     -0.00020734	     -0.21058207	     -0.00000000	     -0.00000000	     21.86002352
      0.49530647	     -0.05052982	     -0.00031461	     -0.19253137	     -0.05741387	      0.88296109	     -0.00020805	     -0.21057608	     -0.00000000	     -0.00000000	     21.82237412
      0.49671186	     -0.05056419	     -0.00031050	     -0.19256514	     -0.05741133	      0.88296059	     -0.00020898	     -0.21056873	     -0.00000000	     -0.00000000	     21.81586890
      0.49811725	     -0.05059998	     -0.00030455	     -0.19260038	     -0.05740890	      0.88296003	     -0.00020993	     -0.21056166	     -0.00000000	     -0.00000000	     21.75758309
      0.49923411	     -0.05062939	     -0.00030206	     -0.19262932	     -0.05740705	      0.88295955	     -0.00021070	     -0.21055623	     -0.00000000	     -0.00000000	     21.76553389
      0.50035097	     -0.05065965	     -0.00029775	     -0.19265915	     -0.05740528	      0.88295903	     -0.00021148	     -0.21055095	     -0.00000000	     -0.00000000	     21.71690900
      0.50177657	     -0.05069940	     -0.00029369	     -0.19269833	     -0.05740311	      0.88295833	     -0.00021251	     -0.21054444	     -0.00000000	     -0.00000000	     21.70871002
      0.50320217	     -0.05074052	     -0.00028778	     -0.19273894	     -0.05740105	      0.88295757	     -0.00021355	     -0.21053815	     -0.00000000	     -0.00000000	     21.62642047
      0.50427736	     -0.05077225	     -0.00028573	     -0.19277022	     -0.05739958	      0.88295697	     -0.00021435	     -0.21053356	     -0.00000000	     -0.00000000	     21.63878584
      0.50535255	     -0.05080462	     -0.00028192	     -0.19280220	     -0.05739816	      0.88295635	     -0.00021517	     -0.21052908	     -0.00000000	     -0.00000000	     21.58441109
      0.50684765	     -0.05085073	     -0.00027781	     -0.19284776	     -0.05739629	      0.88295544	     -0.00021632	     -0.21052305	     -0.00000000	     -0.00000000	     21.56343521
      0.50834274	     -0.05089800	     -0.00027179	     -0.19289453	     -0.05739454	      0.88295449	     -0.00021750	     -0.21051723	     -0.00000000	     -0.00000000	     21.45849051
      0.50937645	     -0.05093141	     -0.00027003	     -0.19292754	     -0.05739339	      0.88295381	     -0.00021833	     -0.21051333	     -0.00000000	     -0.00000000	     21.47343212
      0.51041017	     -0.05096541	     -0.00026656	     -0.19296120	     -0.05739229	      0.88295311	     -0.00021917	     -0.21050952	     -0.00000000	     -0.00000000	     21.41494792
      0.51200374	     -0.05101896	     -0.00026221	     -0.19301421	     -0.05739070	      0.88295199	     -0.00022048	     -0.21050384	     -0.00000000	     -0.00000000	     21.37674443
      0.51332031	     -0.05106422	     -0.00025761	     -0.19305905	     -0.05738948	      0.88295104	     -0.00022159	     -0.21049931	     -0.00000000	     -0.00000000	     21.28048904
      0.51463687	     -0.05111036	     -0.00025528	     -0.19310473	     -0.05738834	      0.88295007	     -0.00022271	     -0.21049494	     -0.00000000	     -0.00000001	     21.28492363
      0.51595344	     -0.05115721	     -0.00025015	     -0.19315121	     -0.05738727	      0.88294906	     -0.00022385	     -0.21049072	     -0.00000001	     -0.00000001	     21.13983947
      0.51712306	     -0.05120031	     -0.00024818	     -0.19319390	     -0.05738638	      0.88294816	     -0.00022488	     -0.21048714	     -0.00000001	     -0.00000001	     21.15473885
      0.51829268	     -0.05124429	     -0.00024425	     -0.19323755	     -0.05738556	      0.88294723	     -0.00022592	     -0.21048370	     -0.00000001	     -0.00000001	     21.04171409
      0.51946230	     -0.05128906	     -0.00024167	     -0.19328197	     -0.05738479	      0.88294629	     -0.00022698	     -0.21048041	     -0.00000001	     -0.00000001	     21.01344226
      0.52099286	     -0.05134873	     -0.00023699	     -0.19334121	     -0.05738387	      0.88294503	     -0.00022838	     -0.21047630	     -0.00000001	     -0.00000001	     20.88057045
      0.52219006	     -0.05139623	     -0.00023508	     -0.19338835	     -0.05738321	      0.88294403	     -0.00022948	     -0.21047325	     -0.00000001	     -0.00000001	     20.88695287
      0.52338727	     -0.05144440	     -0.00023146	     -0.19343621	     -0.05738260	      0.88294301	     -0.00023061	     -0.21047033	     -0.00000001	     -0.00000001	     20.76097647
      0.52458448	     -0.05149334	     -0.00022922	     -0.19348482	     -0.05738205	      0.88294197	     -0.00023174	     -0.21046754	     -0.00000001	     -0.00000001	     20.72955544
      0.52609288	     -0.05155599	     -0.00022498	     -0.19354709	     -0.05738143	      0.88294065	     -0.00023319	     -0.21046420	     -0.00000001	     -0.00000001	     20.57428172
      0.52727350	     -0.05160574	     -0.00022355	     -0.19359651	     -0.05738100	      0.88293960	     -0.00023433	     -0.21046172	     -0.00000001	     -0.00000001	     20.58329999
      0.52845412	     -0.05165603	     -0.00022040	     -0.19364652	     -0.05738061	      0.88293853	     -0.00023549	     -0.21045936	     -0.00000001	     -0.00000001	     20.44795162
      0.52963474	     -0.05170694	     -0.00021839	     -0.19369714	     -0.05738027	      0.88293746	     -0.00023666	     -0.21045712	     -0.00000001	     -0.00000001	     20.40671807
      0.53120893	     -0.05177586	     -0.00021432	     -0.19376571	     -0.05737989	      0.88293600	     -0.00023824	     -0.21045430	     -0.00000001	     -0.00000001	     20.23203302
      0.53238430	     -0.05182818	     -0.00021307	     -0.19381774	     -0.05737965	      0.88293489	     -0.00023943	     -0.21045234	     -0.00000001	     -0.00000001	     20.23813629
      0.53355967	     -0.05188100	     -0.00021022	     -0.19387033	     -0.05737945	      0.88293377	     -0.00024062	     -0.21045049	     -0.00000001	     -0.00000001	     20.09716476
      0.53499139	     -0.05194594	     -0.00020843	     -0.19393494	     -0.05737926	      0.88293239	     -0.00024210	     -0.21044840	     -0.00000001	     -0.00000001	     20.07025866
      0.53627280	     -0.05200436	     -0.00020520	     -0.19399313	     -0.05737913	      0.88293114	     -0.00024343	     -0.21044667	     -0.00000001	     -0.00000001	     19.88259301
      0.53755421	     -0.05206268	     -0.00020432	     -0.19405116	     -0.05737905	      0.88292987	     -0.00024477	     -0.21044506	     -0.00000001	     -0.00000001	     19.90019501
      0.53883562	     -0.05212108	     -0.00020139	     -0.19410935	     -0.05737900	      0.88292859	     -0.00024613	     -0.21044358	     -0.00000001	     -0.00000001	     19.69610591
      0.54011703	     -0.05217991	     -0.00020100	     -0.19416790	     -0.05737899	      0.88292729	     -0.00024749	     -0.21044222	     -0.00000001	     -0.00000001	     19.72597748
      0.54139844	     -0.05223883	     -0.00019822	     -0.19422662	     -0.05737902	      0.88292597	     -0.00024886	     -0.21044099	     -0.00000001	     -0.00000001	     19.50885287
      0.54267985	     -0.05229785	     -0.00019816	     -0.19428538	     -0.05737908	      0.88292464	     -0.00025024	     -0.21043986	     -0.00000001	     -0.00000001	     19.55389313
      0.54396125	     -0.05235678	     -0.00019552	     -0.19434413	     -0.05737918	      0.88292330	     -0.00025163	     -0.21043884	     -0.00000001	     -0.00000001	     19.32536913
      0.54524266	     -0.05241551	     -0.00019575	     -0.19440262	     -0.05737930	      0.88292193	     -0.00025303	     -0.21043790	     -0.00000001	     -0.00000001	     19.38390082
      0.54652407	     -0.05247393	     -0.00019323	     -0.19446088	     -0.05737945	      0.88292056	     -0.00025444	     -0.21043704	     -0.00000001	     -0.00000001	     19.14694253
      0.54780548	     -0.05253213	     -0.00019375	     -0.19451885	     -0.05737963	      0.88291917	     -0.00025585	     -0.21043625	     -0.00000001	     -0.00000001	     19.21702614
      0.54908689	     -0.05259001	     -0.00019144	     -0.19457659	     -0.05737983	      0.88291776	     -0.00025727	     -0.21043551	     -0.00000001	     -0.00000001	     18.97414380
      0.55036830	     -0.05264768	     -0.00019227	     -0.19463404	     -0.05738005	      0.88291634	     -0.00025870	     -0.21043483	     -0.00000001	     -0.00000001	     19.05284788
      0.55164971	     -0.05270500	     -0.00019019	     -0.19469122	     -0.05738030	      0.88291490	     -0.00026013	     -0.21043418	     -0.00000001	     -0.00000001	     18.80671544
      0.55293112	     -0.05276196	     -0.00019128	     -0.19474798	     -0.05738056	      0.88291346	     -0.00026157	     -0.21043358	     -0.00000001	     -0.00000001	     18.89166444
      0.55421253	     -0.05281838	     -0.00018946	     -0.19480429	     -0.05738084	      0.88291199	     -0.00026301	     -0.21043301	     -0.00000001	     -0.00000001	     18.64692681
      0.55549394	     -0.05287433	     -0.00019081	     -0.19486005	     -0.05738114	      0.88291052	     -0.00026445	     -0.21043246	     -0.00000001	     -0.00000001	     18.73740771
      0.55677535	     -0.05292972	     -0.00018934	     -0.19491533	     -0.05738145	      0.88290904	     -0.00026590	     -0.21043192	     -0.00000001	     -0.00000001	     18.49682547
      0.55805676	     -0.05298455	     -0.00019101	     -0.19496998	     -0.05738177	      0.88290754	     -0.00026735	     -0.21043139	     -0.00000001	     -0.00000001	     18.59238331
      0.55933817	     -0.05303851	     -0.00018995	     -0.19502385	     -0.05738210	      0.88290603	     -0.00026880	     -0.21043086	     -0.00000001	     -0.00000001	     18.35890757
      0.56061958	     -0.05309148	     -0.00019193	     -0.19507665	     -0.05738244	      0.88290452	     -0.00027025	     -0.21043033	     -0.00000001	     -0.00000001	     18.46151669
      0.56190099	     -0.05314323	     -0.00019131	     -0.19512832	     -0.05738279	      0.88290299	     -0.00027170	     -0.21042978	     -0.00000001	     -0.00000001	     18.23601106
      0.56318240	     -0.05319365	     -0.00019361	     -0.19517857	     -0.05738314	      0.88290146	     -0.00027315	     -0.21042920	     -0.00000001	     -0.00000001	     18.34837853
      0.56446381	     -0.05324231	     -0.00019347	     -0.19522715	     -0.05738350	      0.88289992	     -0.00027460	     -0.21042859	     -0.00000001	     -0.00000001	     18.13151636
      0.56574522	     -0.05328907	     -0.00019607	     -0.19527377	     -0.05738386	      0.88289837	     -0.00027604	     -0.21042793	     -0.00000001	     -0.00000001	     18.25677990
      0.56702663	     -0.05333357	     -0.00019637	     -0.19531818	     -0.05738422	      0.88289682	     -0.00027748	     -0.21042722	     -0.00000001	     -0.00000001	     18.04878681
      0.56830804	     -0.05337595	     -0.00019927	     -0.19536042	     -0.05738459	      0.88289527	     -0.00027891	     -0.21042646	     -0.00000001	     -0.00000001	     18.18629336
      0.56958945	     -0.05341586	     -0.00020005	     -0.19540025	     -0.05738495	      0.88289371	     -0.00028033	     -0.21042565	     -0.00000001	     -0.00000001	     17.98736575
      0.57087086	     -0.05345331	     -0.00020320	     -0.19543756	     -0.05738531	      0.88289215	     -0.00028175	     -0.21042479	     -0.00000001	     -0.00000001	     18.13806365
      0.57215227	     -0.05348829	     -0.00020445	     -0.19547245	     -0.05738567	      0.88289060	     -0.00028315	     -0.21042387	     -0.00000001	     -0.00000001	     17.95080518
      0.57343368	     -0.05352078	     -0.00020786	     -0.19550481	     -0.05738603	      0.88288904	     -0.00028455	     -0.21042290	     -0.00000001	     -0.00000001	     18.11068764
      0.57471509	     -0.05355067	     -0.00020954	     -0.19553461	     -0.05738638	      0.88288749	     -0.00028593	     -0.21042190	     -0.00000001	     -0.00000001	     17.93661785
      0.57599650	     -0.05357794	     -0.00021321	     -0.19556175	     -0.05738673	      0.88288595	     -0.00028729	     -0.21042087	     -0.00000001	     -0.00000001	     18.10159210
      0.57727791	     -0.05360249	     -0.00021527	     -0.19558621	     -0.05738707	      0.88288441	     -0.00028864	     -0.21041982	     -0.00000001	     -0.00000001	     17.93921977
      0.57855932	     -0.05362429	     -0.00021907	     -0.19560788	     -0.05738741	      0.88288288	     -0.00028998	     -0.21041876	     -0.00000001	     -0.00000001	     18.10255587
      0.57984072	     -0.05364334	     -0.00022138	     -0.19562683	     -0.05738775	      0.88288135	     -0.00029129	     -0.21041770	     -0.00000001	     -0.00000001	     17.95180950
      0.58112213	     -0.05365977	     -0.00022527	     -0.19564313	     -0.05738807	      0.88287984	     -0.00029259	     -0.21041663	     -0.00000001	     -0.00000001	     18.10935118
      0.58240354	     -0.05367365	     -0.00022782	     -0.19565691	     -0.05738840	      0.88287835	     -0.00029386	     -0.21041558	     -0.00000001	     -0.00000001	     17.96940702
      0.58368495	     -0.05368509	     -0.00023181	     -0.19566821	     -0.05738871	      0.88287686	     -0.00029512	     -0.21041455	     -0.00000001	     -0.00000001	     18.11788708
      0.58496636	     -0.05369418	     -0.00023459	     -0.19567720	     -0.05738902	      0.88287539	     -0.00029635	     -0.21041355	     -0.00000001	     -0.00000001	     17.98830351
      0.58624777	     -0.05370101	     -0.00023869	     -0.19568388	     -0.05738933	      0.88287394	     -0.00029755	     -0.21041260	     -0.00000001	     -0.00000001	     18.12619564
      0.58752918	     -0.05370564	     -0.00024166	     -0.19568841	     -0.05738962	      0.88287250	     -0.00029874	     -0.21041170	     -0.00000001	     -0.00000001	     18.00685200
      0.58881059	     -0.05370824	     -0.00024581	     -0.19569086	     -0.05738992	      0.88287109	     -0.00029989	     -0.21041086	     -0.00000001	     -0.00000001	     18.13433097
      0.59035746	     -0.05370879	     -0.00024912	     -0.19569129	     -0.05739026	      0.88286941	     -0.00030125	     -0.21040993	     -0.00000001	     -0.00000001	     17.91905807
      0.59148403	     -0.05370746	     -0.00025353	     -0.19568980	     -0.05739051	      0.88286820	     -0.00030221	     -0.21040932	     -0.00000001	     -0.00000001	     18.16855874
      0.59261060	     -0.05370466	     -0.00025632	     -0.19568690	     -0.05739075	      0.88286702	     -0.00030316	     -0.21040877	     -0.00000001	     -0.00000001	     18.07717590
      0.59414359	     -0.05369881	     -0.00026128	     -0.19568087	     -0.05739108	      0.88286543	     -0.00030440	     -0.21040812	     -0.00000001	     -0.00000001	     18.20458506
      0.59550700	     -0.05369176	     -0.00026429	     -0.19567369	     -0.05739136	      0.88286405	     -0.00030547	     -0.21040763	     -0.00000001	     -0.00000001	     18.02513891
      0.59687041	     -0.05368304	     -0.00026960	     -0.19566478	     -0.05739164	      0.88286270	     -0.00030651	     -0.21040724	     -0.00000001	     -0.00000001	     18.32789711
      0.59804358	     -0.05367426	     -0.00027180	     -0.19565590	     -0.05739188	      0.88286156	     -0.00030737	     -0.21040698	     -0.00000001	     -0.00000001	     18.08844374
      0.59921674	     -0.05366448	     -0.00027588	     -0.19564597	     -0.05739211	      0.88286045	     -0.00030821	     -0.21040679	     -0.00000001	     -0.00000001	     18.23863200
      0.60063794	     -0.05365135	     -0.00027936	     -0.19563269	     -0.05739239	      0.88285912	     -0.00030918	     -0.21040665	     -0.00000001	     -0.00000001	     18.13954059
      0.60205914	     -0.05363696	     -0.00028472	     -0.19561810	     -0.05739267	      0.88285784	     -0.00031011	     -0.21040663	     -0.00000001	     -0.00000001	     18.41958273
      0.60321558	     -0.05362439	     -0.00028689	     -0.19560541	     -0.05739290	      0.88285682	     -0.00031084	     -0.21040670	     -0.00000001	     -0.00000001	     18.21341600
      0.60437202	     -0.05361112	     -0.00029083	     -0.19559198	     -0.05739313	      0.88285582	     -0.00031154	     -0.21040685	     -0.00000001	     -0.00000001	     18.35666090
      0.60582525	     -0.05359340	     -0.00029441	     -0.19557410	     -0.05739341	      0.88285461	     -0.00031238	     -0.21040715	     -0.00000001	     -0.00000001	     18.29620856
      0.60727848	     -0.05357536	     -0.00029993	     -0.19555584	     -0.05739370	      0.88285343	     -0.00031317	     -0.21040759	     -0.00000001	     -0.00000001	     18.59882426
      0.60839311	     -0.05356271	     -0.00030201	     -0.19554307	     -0.05739392	      0.88285256	     -0.00031374	     -0.21040805	     -0.00000001	     -0.00000001	     18.40286571
      0.60950774	     -0.05355221	     -0.00030591	     -0.19553241	     -0.05739414	      0.88285170	     -0.00031429	     -0.21040869	     -0.00000001	     -0.00000001	     18.52366371
      0.61102299	     -0.05354246	     -0.00031019	     -0.19552246	     -0.05739445	      0.88285058	     -0.00031499	     -0.21040995	     -0.00000001	     -0.00000000	     18.49061376
      0.61253824	     -0.05353867	     -0.00031637	     -0.19551840	     -0.05739476	      0.88284950	     -0.00031563	     -0.21041183	     -0.00000001	     -0.00000000	     18.80142308
      0.61360321	     -0.05353961	     -0.00031832	     -0.19551922	     -0.05739498	      0.88284876	     -0.00031605	     -0.21041360	     -0.00000001	     -0.00000000	     18.59067431
      0.61466818	     -0.05354346	     -0.00032173	     -0.19552292	     -0.05739521	      0.88284804	     -0.00031644	     -0.21041581	     -0.00000001	     -0.00000000	     18.68376010
      0.61627965	     -0.05355486	     -0.00032556	     -0.19553411	     -0.05739555	      0.88284699	     -0.00031697	     -0.21042004	     -0.00000001	     -0.00000000	     18.66798110
      0.61761827	     -0.05356943	     -0.00032936	     -0.19554850	     -0.05739584	      0.88284615	     -0.00031737	     -0.21042445	     -0.00000001	     -0.00000000	     18.83426702
      0.61895689	     -0.05358819	     -0.00033103	     -0.19556715	     -0.05739614	      0.88284532	     -0.00031772	     -0.21042973	     -0.00000001	     -0.00000000	     18.69894199
      0.62029552	     -0.05361048	     -0.00033446	     -0.19558928	     -0.05739644	      0.88284452	     -0.00031802	     -0.21043592	     -0.00000001	     -0.00000000	     18.96697552
      0.62163414	     -0.05363564	     -0.00033467	     -0.19561437	     -0.05739674	      0.88284373	     -0.00031828	     -0.21044300	     -0.00000001	     -0.00000000	     18.69626989
      0.62276502	     -0.05365923	     -0.00033726	     -0.19563784	     -0.05739700	      0.88284307	     -0.00031846	     -0.21044970	     -0.00000001	     -0.00000000	     18.95117097
      0.62389590	     -0.05368479	     -0.00033772	     -0.19566335	     -0.05739726	      0.88284242	     -0.00031860	     -0.21045704	     -0.00000001	     -0.00000000	     18.84831789
      0.62535659	     -0.05372075	     -0.00033928	     -0.19569922	     -0.05739759	      0.88284158	     -0.00031874	     -0.21046748	     -0.00000001	     -0.00000000	     18.95979333
      0.62681728	     -0.05375911	     -0.00033884	     -0.19573757	     -0.05739793	      0.88284073	     -0.00031882	     -0.21047898	     -0.00000001	     -0.00000000	     18.71795249
      0.62795783	     -0.05379092	     -0.00034057	     -0.19576931	     -0.05739819	      0.88284007	     -0.00031884	     -0.21048870	     -0.00000001	     -0.00000000	     18.93573435
      0.62909839	     -0.05382433	     -0.00034055	     -0.19580271	     -0.05739845	      0.88283941	     -0.00031883	     -0.21049904	     -0.00000001	     -0.00000000	     18.79916004
      0.63058328	     -0.05387040	     -0.00034173	     -0.19584874	     -0.05739878	      0.88283853	     -0.00031876	     -0.21051343	     -0.00000001	     -0.00000000	     18.87053384
      0.63206818	     -0.05391981	     -0.00034095	     -0.19589818	     -0.05739911	      0.88283762	     -0.00031864	     -0.21052888	     -0.00000001	     -0.00000000	     18.54267711
      0.63316523	     -0.05395849	     -0.00034267	     -0.19593683	     -0.05739935	      0.88283694	     -0.00031850	     -0.21054098	     -0.00000001	     -0.00000000	     18.73389984
      0.63426228	     -0.05399841	     -0.00034263	     -0.19597678	     -0.05739959	      0.88283625	     -0.00031834	     -0.21055364	     -0.00000001	     -0.00000000	     18.58724110
      0.63582606	     -0.05405771	     -0.00034355	     -0.19603610	     -0.05739992	      0.88283523	     -0.00031805	     -0.21057265	     -0.00000001	     -0.00000000	     18.58221049
      0.63717044	     -0.05411107	     -0.00034319	     -0.19608951	     -0.05740019	      0.88283433	     -0.00031775	     -0.21058987	     -0.00000001	     -0.00000000	     18.34483566
      0.63851482	     -0.05416613	     -0.00034459	     -0.19614460	     -0.05740046	      0.88283339	     -0.00031740	     -0.21060787	     -0.00000001	     -0.00000000	     18.44421929
      0.63985920	     -0.05422301	     -0.00034371	     -0.19620157	     -0.05740072	      0.88283243	     -0.00031700	     -0.21062662	     -0.00000001	     -0.00000000	     18.11025947
      0.64120359	     -0.05428287	     -0.00034576	     -0.19626146	     -0.05740096	      0.88283144	     -0.00031656	     -0.21064612	     -0.00000001	     -0.00000001	     18.30168458
      0.64235420	     -0.05433562	     -0.00034478	     -0.19631432	     -0.05740116	      0.88283056	     -0.00031614	     -0.21066340	     -0.00000001	     -0.00000001	     17.96287168
      0.64350481	     -0.05438952	     -0.00034568	     -0.19636828	     -0.05740135	      0.88282966	     -0.00031569	     -0.21068119	     -0.00000001	     -0.00000001	     17.96986533
      0.64496731	     -0.05445989	     -0.00034550	     -0.19643879	     -0.05740158	      0.88282848	     -0.00031507	     -0.21070453	     -0.00000001	     -0.00000001	     17.75438756
      0.64642980	     -0.05453096	     -0.00034717	     -0.19650996	     -0.05740179	      0.88282727	     -0.00031439	     -0.21072864	     -0.00000001	     -0.00000001	     17.82958898
      0.64759680	     -0.05458800	     -0.00034658	     -0.19656714	     -0.05740194	      0.88282627	     -0.00031381	     -0.21074841	     -0.00000001	     -0.00000001	     17.53097476
      0.64876379	     -0.05464620	     -0.00034778	     -0.19662544	     -0.05740208	      0.88282525	     -0.00031319	     -0.21076865	     -0.00000001	     -0.00000001	     17.51401784
      0.65024439	     -0.05472027	     -0.00034789	     -0.19669969	     -0.05740224	      0.88282392	     -0.00031237	     -0.21079495	     -0.00000001	     -0.00000001	     17.30292906
      0.65172500	     -0.05479380	     -0.00034977	     -0.19677337	     -0.05740238	      0.88282256	     -0.00031148	     -0.21082182	     -0.00000001	     -0.00000001	     17.37444926
      0.65285438	     -0.05484991	     -0.00034855	     -0.19682968	     -0.05740247	      0.88282150	     -0.00031077	     -0.21084265	     -0.00000001	     -0.00000001	     17.09168561
      0.65398376	     -0.05490597	     -0.00034902	     -0.19688590	     -0.05740254	      0.88282042	     -0.00031004	     -0.21086373	     -0.00000001	     -0.00000001	     17.05365721
      0.65553152	     -0.05498218	     -0.00034859	     -0.19696237	     -0.05740261	      0.88281893	     -0.00030897	     -0.21089297	     -0.00000001	     -0.00000001	     16.87687632
      0.65707927	     -0.05505705	     -0.00035014	     -0.19703747	     -0.05740266	      0.88281741	     -0.00030786	     -0.21092251	     -0.00000001	     -0.00000001	     16.93243825
      0.65817096	     -0.05510829	     -0.00034886	     -0.19708895	     -0.05740267	      0.88281632	     -0.00030703	     -0.21094347	     -0.00000001	     -0.00000001	     16.69908415
      0.65926265	     -0.05515764	     -0.00034924	     -0.19713849	     -0.05740267	      0.88281523	     -0.00030619	     -0.21096445	     -0.00000001	     -0.00000001	     16.66378183
      0.66090183	     -0.05522741	     -0.00034873	     -0.19720860	     -0.05740264	      0.88281359	     -0.00030486	     -0.21099589	     -0.00000001	     -0.00000001	     16.53212225
      0.66227511	     -0.05528185	     -0.00034931	     -0.19726331	     -0.05740258	      0.88281221	     -0.00030371	     -0.21102203	     -0.00000001	     -0.00000001	     16.51755122
      0.66364839	     -0.05533300	     -0.00034810	     -0.19731478	     -0.05740249	      0.88281084	     -0.00030251	     -0.21104790	     -0.00000001	     -0.00000001	     16.37821504
      0.66502167	     -0.05538050	     -0.00034914	     -0.19736256	     -0.05740238	      0.88280948	     -0.00030128	     -0.21107342	     -0.00000001	     -0.00000001	     16.40000579
      0.66624774	     -0.05541953	     -0.00034755	     -0.19740192	     -0.05740225	      0.88280827	     -0.00030015	     -0.21109584	     -0.00000001	     -0.00000001	     16.27456086
      0.66747381	     -0.05545577	     -0.00034792	     -0.19743843	     -0.05740211	      0.88280709	     -0.00029899	     -0.21111785	     -0.00000001	     -0.00000001	     16.26112935
      0.66869988	     -0.05548970	     -0.00034693	     -0.19747267	     -0.05740194	      0.88280593	     -0.00029779	     -0.21113941	     -0.00000001	     -0.00000001	     16.19138043
      0.67028483	     -0.05553086	     -0.00034697	     -0.19751421	     -0.05740169	      0.88280446	     -0.00029621	     -0.21116661	     -0.00000001	     -0.00000001	     16.16039292
      0.67153604	     -0.05556148	     -0.00034524	     -0.19754517	     -0.05740146	      0.88280334	     -0.00029493	     -0.21118752	     -0.00000001	     -0.00000001	     16.08307097
      0.67278726	     -0.05559073	     -0.00034527	     -0.19757473	     -0.05740121	      0.88280226	     -0.00029361	     -0.21120793	     -0.00000001	     -0.00000001	     16.05258483
      0.67403848	     -0.05561866	     -0.00034396	     -0.19760299	     -0.05740094	      0.88280123	     -0.00029228	     -0.21122784	     -0.00000001	     -0.00000001	     15.99772839
      0.67560369	     -0.05565179	     -0.00034383	     -0.19763651	     -0.05740057	      0.88279999	     -0.00029056	     -0.21125202	     -0.00000001	     -0.00000001	     15.95759165
      0.67683547	     -0.05567637	     -0.00034184	     -0.19766145	     -0.05740026	      0.88279907	     -0.00028919	     -0.21127048	     -0.00000001	     -0.00000000	     15.89886369
      0.67806725	     -0.05569977	     -0.00034161	     -0.19768516	     -0.05739992	      0.88279821	     -0.00028779	     -0.21128843	     -0.00000001	     -0.00000000	     15.85599414
      0.67929904	     -0.05572209	     -0.00034019	     -0.19770783	     -0.05739956	      0.88279740	     -0.00028636	     -0.21130586	     -0.00000001	     -0.00000000	     15.80626316
      0.68093047	     -0.05575010	     -0.00033982	     -0.19773626	     -0.05739906	      0.88279642	     -0.00028444	     -0.21132816	     -0.00000001	     -0.00000000	     15.74983770
      0.68215651	     -0.05576986	     -0.00033800	     -0.19775638	     -0.05739865	      0.88279575	     -0.00028297	     -0.21134435	     -0.00000001	     -0.00000000	     15.69606728
      0.68338254	     -0.05578911	     -0.00033792	     -0.19777594	     -0.05739823	      0.88279514	     -0.00028149	     -0.21136007	     -0.00000001	     -0.00000000	     15.64423195
      0.68486781	     -0.05581108	     -0.00033613	     -0.19779834	     -0.05739768	      0.88279448	     -0.00027966	     -0.21137846	     -0.00000001	     -0.00000000	     15.58921316
      0.68619762	     -0.05582946	     -0.00033623	     -0.19781705	     -0.05739717	      0.88279397	     -0.00027800	     -0.21139432	     -0.00000001	     -0.00000000	     15.53392425
      0.68752742	     -0.05584651	     -0.00033402	     -0.19783451	     -0.05739663	      0.88279354	     -0.00027632	     -0.21140958	     -0.00000001	     -0.00000000	     15.48733182
      0.68885723	     -0.05586231	     -0.00033408	     -0.19785064	     -0.05739607	      0.88279319	     -0.00027461	     -0.21142423	     -0.00000001	     -0.00000000	     15.43288518
      0.69018704	     -0.05587684	     -0.00033164	     -0.19786559	     -0.05739549	      0.88279291	     -0.00027289	     -0.21143828	     -0.00000001	     -0.00000000	     15.39338811
      0.69151684	     -0.05589007	     -0.00033164	     -0.19787916	     -0.05739487	      0.88279271	     -0.00027116	     -0.21145170	     -0.00000001	     -0.00000000	     15.33952271
      0.69284665	     -0.05590025	     -0.00032882	     -0.19788977	     -0.05739424	      0.88279258	     -0.00026940	     -0.21146452	     -0.00000001	     -0.00000000	     15.30602632
      0.69417646	     -0.05591080	     -0.00032876	     -0.19790066	     -0.05739358	      0.88279253	     -0.00026763	     -0.21147678	     -0.00000001	     -0.00000000	     15.24819211
      0.69550626	     -0.05591954	     -0.00032581	     -0.19790984	     -0.05739289	      0.88279255	     -0.00026585	     -0.21148848	     -0.00000001	      0.00000000	     15.23292178
      0.69683607	     -0.05592620	     -0.00032589	     -0.19791684	     -0.05739218	      0.88279265	     -0.00026405	     -0.21149953	     -0.00000001	      0.00000000	     15.18696303
      0.69816587	     -0.05592962	     -0.00032287	     -0.19792070	     -0.05739144	      0.88279281	     -0.00026224	     -0.21150989	     -0.00000001	      0.00000000	     15.19035893
      0.69949568	     -0.05592837	     -0.00032258	     -0.19791981	     -0.05739068	      0.88279304	     -0.00026041	     -0.21151946	     -0.00000001	      0.00000000	     15.15494660
      0.70082549	     -0.05592000	     -0.00031873	     -0.19791191	     -0.05738989	      0.88279334	     -0.00025858	     -0.21152809	     -0.00000001	      0.00000000	     15.19146077
      0.70215529	     -0.05590454	     -0.00031757	     -0.19789684	     -0.05738907	      0.88279370	     -0.00025674	     -0.21153562	     -0.00000001	      0.00000000	     15.16239835
      0.70348510	     -0.05588252	     -0.00031281	     -0.19787530	     -0.05738823	      0.88279413	     -0.00025489	     -0.21154195	     -0.00000001	      0.00000000	     15.20809913
      0.70481491	     -0.05585501	     -0.00031098	     -0.19784819	     -0.05738737	      0.88279461	     -0.00025304	     -0.21154702	     -0.00000001	      0.00000000	     15.16954452
      0.70614471	     -0.05582196	     -0.00030556	     -0.19781564	     -0.05738648	      0.88279516	     -0.00025118	     -0.21155080	     -0.00000001	      0.00000000	     15.22066292
      0.70747452	     -0.05578386	     -0.00030299	     -0.19777795	     -0.05738556	      0.88279576	     -0.00024931	     -0.21155326	     -0.00000001	      0.00000000	     15.18211605
      0.70880433	     -0.05574032	     -0.00029688	     -0.19773491	     -0.05738462	      0.88279643	     -0.00024745	     -0.21155441	     -0.00000001	      0.00000000	     15.24458635
      0.71013413	     -0.05569132	     -0.00029413	     -0.19768632	     -0.05738366	      0.88279714	     -0.00024558	     -0.21155422	     -0.00000001	      0.00000000	     15.22175467
      0.71146394	     -0.05563692	     -0.00028822	     -0.19763239	     -0.05738268	      0.88279792	     -0.00024371	     -0.21155267	     -0.00000001	      0.00000000	     15.30678378
      0.71279374	     -0.05557812	     -0.00028617	     -0.19757395	     -0.05738167	      0.88279874	     -0.00024185	     -0.21154979	     -0.00000001	      0.00000000	     15.30291405
      0.71412355	     -0.05551542	     -0.00028126	     -0.19751168	     -0.05738064	      0.88279962	     -0.00023999	     -0.21154561	     -0.00000001	      0.00000000	     15.39946318
      0.71545336	     -0.05544918	     -0.00028027	     -0.19744574	     -0.05737960	      0.88280055	     -0.00023813	     -0.21154017	     -0.00000001	      0.00000000	     15.40569286
      0.71678316	     -0.05537959	     -0.00027626	     -0.19737652	     -0.05737853	      0.88280154	     -0.00023629	     -0.21153353	     -0.00000001	      0.00000001	     15.50977167
      0.71811297	     -0.05530757	     -0.00027627	     -0.19730475	     -0.05737745	      0.88280258	     -0.00023445	     -0.21152575	     -0.00000001	      0.00000001	     15.52963725
      0.71944278	     -0.05523274	     -0.00027334	     -0.19723025	     -0.05737635	      0.88280366	     -0.00023262	     -0.21151688	     -0.00000001	      0.00000001	     15.65328984
      0.72077258	     -0.05515435	     -0.00027441	     -0.19715204	     -0.05737524	      0.88280481	     -0.00023081	     -0.21150694	     -0.00000001	      0.00000001	     15.69939249
      0.72210239	     -0.05507137	     -0.00027200	     -0.19706934	     -0.05737411	      0.88280600	     -0.00022901	     -0.21149594	     -0.00000001	      0.00000001	     15.84181684
      0.72329823	     -0.05499368	     -0.00027306	     -0.19699180	     -0.05737309	      0.88280712	     -0.00022741	     -0.21148513	     -0.00000001	      0.00000001	     15.89256382
      0.72449408	     -0.05491311	     -0.00027207	     -0.19691142	     -0.05737207	      0.88280828	     -0.00022583	     -0.21147347	     -0.00000001	      0.00000001	     16.00707777
      0.72594563	     -0.05481251	     -0.00027235	     -0.19681100	     -0.05737082	      0.88280975	     -0.00022393	     -0.21145820	     -0.00000001	      0.00000001	     16.12501687
      0.72739718	     -0.05470839	     -0.00027066	     -0.19670709	     -0.05736956	      0.88281128	     -0.00022207	     -0.21144177	     -0.00000001	      0.00000001	     16.29696914
      0.72860438	     -0.05461803	     -0.00027202	     -0.19661681	     -0.05736851	      0.88281260	     -0.00022054	     -0.21142725	     -0.00000001	      0.00000001	     16.39337389
      0.72981158	     -0.05452627	     -0.00027156	     -0.19652518	     -0.05736747	      0.88281397	     -0.00021903	     -0.21141202	     -0.00000001	      0.00000001	     16.53096284
      0.73126943	     -0.05441354	     -0.00027266	     -0.19641253	     -0.05736621	      0.88281569	     -0.00021725	     -0.21139273	     -0.00000001	      0.00000001	     16.69058208
      0.73272728	     -0.05429930	     -0.00027156	     -0.19629841	     -0.05736496	      0.88281747	     -0.00021550	     -0.21137251	     -0.00000001	      0.00000001	     16.90211200
      0.73387682	     -0.05420915	     -0.00027325	     -0.19620827	     -0.05736397	      0.88281892	     -0.00021415	     -0.21135596	     -0.00000001	      0.00000001	     17.02048183
      0.73502636	     -0.05411828	     -0.00027310	     -0.19611745	     -0.05736300	      0.88282041	     -0.00021283	     -0.21133892	     -0.00000001	      0.00000001	     17.18713839
      0.73654553	     -0.05399843	     -0.00027455	     -0.19599761	     -0.05736173	      0.88282244	     -0.00021112	     -0.21131567	     -0.00000001	      0.00000001	     17.39884238
      0.73806469	     -0.05387822	     -0.00027393	     -0.19587743	     -0.05736048	      0.88282454	     -0.00020946	     -0.21129168	     -0.00000001	      0.00000001	     17.65913004
      0.73916068	     -0.05379207	     -0.00027607	     -0.19579123	     -0.05735959	      0.88282609	     -0.00020830	     -0.21127394	     -0.00000001	      0.00000001	     17.78874268
      0.74025667	     -0.05370503	     -0.00027634	     -0.19570417	     -0.05735871	      0.88282768	     -0.00020717	     -0.21125586	     -0.00000001	      0.00000001	     17.96064524
      0.74185953	     -0.05357943	     -0.00027803	     -0.19557849	     -0.05735746	      0.88283006	     -0.00020556	     -0.21122888	     -0.00000001	      0.00000001	     18.19985867
      0.74320511	     -0.05347561	     -0.00027813	     -0.19547463	     -0.05735643	      0.88283211	     -0.00020425	     -0.21120582	     -0.00000001	      0.00000001	     18.41489376
      0.74455068	     -0.05337418	     -0.00028014	     -0.19537309	     -0.05735543	      0.88283420	     -0.00020299	     -0.21118244	     -0.00000001	      0.00000001	     18.61611380
      0.74589626	     -0.05327403	     -0.00027961	     -0.19527289	     -0.05735446	      0.88283633	     -0.00020178	     -0.21115881	     -0.00000001	      0.00000001	     18.83868766
      0.74724183	     -0.05317825	     -0.00028247	     -0.19517695	     -0.05735352	      0.88283850	     -0.00020062	     -0.21113497	     -0.00000001	      0.00000001	     19.03303683
      0.74838792	     -0.05309826	     -0.00028163	     -0.19509691	     -0.05735275	      0.88284036	     -0.00019966	     -0.21111457	     -0.00000001	      0.00000001	     19.19937553
      0.74953401	     -0.05302178	     -0.00028302	     -0.19502030	     -0.05735200	      0.88284225	     -0.00019874	     -0.21109412	     -0.00000001	      0.00000001	     19.36445538
      0.75098669	     -0.05292815	     -0.00028320	     -0.19492654	     -0.05735108	      0.88284466	     -0.00019762	     -0.21106821	     -0.00000001	      0.00000001	     19.58288774
      0.75243937	     -0.05284092	     -0.00028566	     -0.19483910	     -0.05735021	      0.88284710	     -0.00019657	     -0.21104237	     -0.00000001	      0.00000001	     19.79635206
      0.75357464	     -0.05277542	     -0.00028493	     -0.19477350	     -0.05734956	      0.88284901	     -0.00019578	     -0.21102230	     -0.00000001	      0.00000001	     19.94305379
      0.75470990	     -0.05271462	     -0.00028644	     -0.19471254	     -0.05734893	      0.88285092	     -0.00019503	     -0.21100237	     -0.00000001	      0.00000001	     20.09365769
      0.75619423	     -0.05263945	     -0.00028695	     -0.19463719	     -0.05734816	      0.88285341	     -0.00019411	     -0.21097661	     -0.00000001	      0.00000001	     20.28873964
      0.75767855	     -0.05257174	     -0.00029004	     -0.19456922	     -0.05734743	      0.88285590	     -0.00019325	     -0.21095122	     -0.00000001	      0.00000001	     20.49273115
      0.75875542	     -0.05252412	     -0.00028922	     -0.19452149	     -0.05734694	      0.88285769	     -0.00019266	     -0.21093309	     -0.00000001	      0.00000001	     20.59516548
      0.75983229	     -0.05248064	     -0.00029053	     -0.19447784	     -0.05734647	      0.88285947	     -0.00019211	     -0.21091519	     -0.00000001	      0.00000001	     20.71626513
      0.76140631	     -0.05242069	     -0.00029110	     -0.19441767	     -0.05734583	      0.88286203	     -0.00019137	     -0.21088949	     -0.00000001	      0.00000001	     20.88490289
      0.76273538	     -0.05237619	     -0.00029319	     -0.19437294	     -0.05734534	      0.88286416	     -0.00019080	     -0.21086822	     -0.00000001	      0.00000001	     21.02254856
      0.76406445	     -0.05233466	     -0.00029298	     -0.19433124	     -0.05734488	      0.88286624	     -0.00019028	     -0.21084742	     -0.00000001	      0.00000001	     21.13819327
      0.76539352	     -0.05230011	     -0.00029556	     -0.19429644	     -0.05734447	      0.88286828	     -0.00018982	     -0.21082711	     -0.00000001	      0.00000001	     21.26309532
      0.76672260	     -0.05226592	     -0.00029425	     -0.19426210	     -0.05734409	      0.88287026	     -0.00018940	     -0.21080734	     -0.00000001	      0.00000001	     21.36459809
      0.76784689	     -0.05224294	     -0.00029680	     -0.19423889	     -0.05734381	      0.88287189	     -0.00018910	     -0.21079101	     -0.00000001	      0.00000001	     21.44295319
      0.76897119	     -0.05221953	     -0.00029670	     -0.19421533	     -0.05734356	      0.88287347	     -0.00018883	     -0.21077504	     -0.00000001	      0.00000001	     21.51655480
      0.77041827	     -0.05219392	     -0.00029827	     -0.19418948	     -0.05734327	      0.88287543	     -0.00018853	     -0.21075498	     -0.00000001	      0.00000001	     21.61328120
      0.77186535	     -0.05216848	     -0.00029720	     -0.19416387	     -0.05734303	      0.88287731	     -0.00018831	     -0.21073546	     -0.00000001	      0.00000001	     21.70328365
      0.77298844	     -0.05215398	     -0.00029935	     -0.19414915	     -0.05734288	      0.88287870	     -0.00018817	     -0.21072066	     -0.00000001	      0.00000001	     21.75151844
      0.77411153	     -0.05213820	     -0.00029906	     -0.19413322	     -0.05734276	      0.88288002	     -0.00018808	     -0.21070617	     -0.00000001	      0.00000001	     21.80579399
      0.77558684	     -0.05212176	     -0.00030045	     -0.19411653	     -0.05734264	      0.88288168	     -0.00018801	     -0.21068757	     -0.00000001	      0.00000001	     21.87004990
      0.77706214	     -0.05210426	     -0.00029904	     -0.19409887	     -0.05734257	      0.88288322	     -0.00018801	     -0.21066947	     -0.00000001	      0.00000001	     21.95075483
      0.77813087	     -0.05209729	     -0.00030114	     -0.19409168	     -0.05734255	      0.88288426	     -0.00018805	     -0.21065664	     -0.00000001	      0.00000001	     21.95737756
      0.77919959	     -0.05208840	     -0.00030074	     -0.19408265	     -0.05734255	      0.88288525	     -0.00018812	     -0.21064407	     -0.00000001	      0.00000001	     21.98870061
      0.78076312	     -0.05207966	     -0.00030163	     -0.19407366	     -0.05734261	      0.88288658	     -0.00018829	     -0.21062612	     -0.00000001	      0.00000001	     22.02147019
      0.78208511	     -0.05207223	     -0.00030089	     -0.19406606	     -0.05734269	      0.88288760	     -0.00018848	     -0.21061137	     -0.00000001	      0.00000001	     22.06432118
      0.78340709	     -0.05206963	     -0.00030282	     -0.19406321	     -0.05734282	      0.88288853	     -0.00018874	     -0.21059699	     -0.00000001	      0.00000000	     22.06801832
      0.78472907	     -0.05206470	     -0.00030183	     -0.19405811	     -0.05734298	      0.88288936	     -0.00018904	     -0.21058306	     -0.00000001	      0.00000000	     22.11512870
      0.78605106	     -0.05206902	     -0.00030517	     -0.19406214	     -0.05734318	      0.88289010	     -0.00018939	     -0.21056955	     -0.00000001	      0.00000000	     22.08609028
      0.78716567	     -0.05206869	     -0.00030419	     -0.19406166	     -0.05734338	      0.88289064	     -0.00018972	     -0.21055854	     -0.00000001	      0.00000000	     22.11765188
      0.78828028	     -0.05207448	     -0.00030599	     -0.19406724	     -0.05734361	      0.88289113	     -0.00019010	     -0.21054786	     -0.00000001	      0.00000000	     22.10017273
      0.78972485	     -0.05208184	     -0.00030666	     -0.19407435	     -0.05734394	      0.88289166	     -0.00019063	     -0.21053453	     -0.00000001	      0.00000000	     22.12249118
      0.79116942	     -0.05209633	     -0.00030994	     -0.19408853	     -0.05734432	      0.88289208	     -0.00019122	     -0.21052175	     -0.00000001	      0.00000000	     22.08022079
      0.79228614	     -0.05210443	     -0.00030951	     -0.19409647	     -0.05734464	      0.88289234	     -0.00019172	     -0.21051229	     -0.00000001	      0.00000000	     22.11304646
      0.79340285	     -0.05211844	     -0.00031155	     -0.19411025	     -0.05734499	      0.88289253	     -0.00019226	     -0.21050316	     -0.00000001	      0.00000000	     22.07746336
      0.79487506	     -0.05213660	     -0.00031256	     -0.19412814	     -0.05734549	      0.88289270	     -0.00019301	     -0.21049165	     -0.00000001	      0.00000000	     22.08806345
      0.79634726	     -0.05216271	     -0.00031631	     -0.19415392	     -0.05734603	      0.88289277	     -0.00019382	     -0.21048072	     -0.00000001	      0.00000000	     22.00562182
      0.79741204	     -0.05217766	     -0.00031582	     -0.19416872	     -0.05734645	      0.88289276	     -0.00019445	     -0.21047322	     -0.00000001	     -0.00000000	     22.03640108
      0.79847681	     -0.05219841	     -0.00031765	     -0.19418925	     -0.05734690	      0.88289270	     -0.00019510	     -0.21046601	     -0.00000001	     -0.00000000	     21.98693897
      0.80003793	     -0.05222907	     -0.00031897	     -0.19421962	     -0.05734759	      0.88289254	     -0.00019611	     -0.21045601	     -0.00000001	     -0.00000000	     21.96995174
      0.80135999	     -0.05226029	     -0.00032154	     -0.19425057	     -0.05734822	      0.88289232	     -0.00019702	     -0.21044803	     -0.00000001	     -0.00000000	     21.88226307
      0.80268204	     -0.05228924	     -0.00032170	     -0.19427932	     -0.05734887	      0.88289203	     -0.00019796	     -0.21044055	     -0.00000001	     -0.00000000	     21.90050632
      0.80400410	     -0.05232634	     -0.00032484	     -0.19431613	     -0.05734957	      0.88289169	     -0.00019895	     -0.21043349	     -0.00000001	     -0.00000000	     21.76336886
      0.80519236	     -0.05235547	     -0.00032445	     -0.19434509	     -0.05735022	      0.88289133	     -0.00019987	     -0.21042757	     -0.00000001	     -0.00000000	     21.78719944
      0.80638062	     -0.05239156	     -0.00032666	     -0.19438095	     -0.05735090	      0.88289092	     -0.00020083	     -0.21042199	     -0.00000001	     -0.00000000	     21.67124520
      0.80756889	     -0.05242600	     -0.00032709	     -0.19441520	     -0.05735160	      0.88289046	     -0.00020181	     -0.21041678	     -0.00000001	     -0.00000000	     21.64526687
      0.80908090	     -0.05247611	     -0.00032948	     -0.19446503	     -0.05735254	      0.88288983	     -0.00020311	     -0.21041064	     -0.00000001	     -0.00000000	     21.50644623
      0.81029235	     -0.05251380	     -0.00032913	     -0.19450256	     -0.05735331	      0.88288927	     -0.00020418	     -0.21040615	     -0.00000001	     -0.00000000	     21.50729754
      0.81150380	     -0.05255795	     -0.00033110	     -0.19454649	     -0.05735412	      0.88288867	     -0.00020529	     -0.21040199	     -0.00000001	     -0.00000000	     21.36984167
      0.81271526	     -0.05260027	     -0.00033132	     -0.19458864	     -0.05735494	      0.88288803	     -0.00020642	     -0.21039820	     -0.00000001	     -0.00000000	     21.32874116
      0.81421257	     -0.05265862	     -0.00033366	     -0.19464673	     -0.05735600	      0.88288719	     -0.00020785	     -0.21039395	     -0.00000001	     -0.00000000	     21.16249762
      0.81540880	     -0.05270181	     -0.00033330	     -0.19468979	     -0.05735686	      0.88288648	     -0.00020902	     -0.21039093	     -0.00000001	     -0.00000000	     21.15288091
      0.81660503	     -0.05275083	     -0.00033541	     -0.19473860	     -0.05735775	      0.88288574	     -0.00021022	     -0.21038819	     -0.00000001	     -0.00000000	     21.00811451
      0.81780126	     -0.05279793	     -0.00033619	     -0.19478554	     -0.05735866	      0.88288497	     -0.00021145	     -0.21038574	     -0.00000001	     -0.00000000	     20.94881893
      0.81935810	     -0.05286460	     -0.00033944	     -0.19485195	     -0.05735988	      0.88288392	     -0.00021307	     -0.21038294	     -0.00000001	     -0.00000000	     20.77093685
      0.82055126	     -0.05291211	     -0.00034005	     -0.19489932	     -0.05736084	      0.88288308	     -0.00021434	     -0.21038112	     -0.00000001	     -0.00000000	     20.74472015
      0.82174442	     -0.05296453	     -0.00034316	     -0.19495152	     -0.05736181	      0.88288222	     -0.00021564	     -0.21037953	     -0.00000001	     -0.00000001	     20.59928409
      0.82293758	     -0.05301433	     -0.00034515	     -0.19500115	     -0.05736281	      0.88288133	     -0.00021695	     -0.21037818	     -0.00000001	     -0.00000001	     20.53123765
      0.82453620	     -0.05308471	     -0.00035007	     -0.19507124	     -0.05736417	      0.88288009	     -0.00021875	     -0.21037669	     -0.00000001	     -0.00000001	     20.35440077
      0.82572247	     -0.05313249	     -0.00035195	     -0.19511887	     -0.05736519	      0.88287915	     -0.00022010	     -0.21037584	     -0.00000001	     -0.00000001	     20.32626312
      0.82690875	     -0.05318426	     -0.00035627	     -0.19517041	     -0.05736624	      0.88287818	     -0.00022148	     -0.21037516	     -0.00000001	     -0.00000001	     20.18977101
      0.82836039	     -0.05324317	     -0.00035996	     -0.19522910	     -0.05736754	      0.88287697	     -0.00022319	     -0.21037460	     -0.00000001	     -0.00000001	     20.12969221
      0.82965708	     -0.05329906	     -0.00036577	     -0.19528473	     -0.05736873	      0.88287586	     -0.00022474	     -0.21037430	     -0.00000001	     -0.00000001	     19.96477291
      0.83095378	     -0.05334848	     -0.00036903	     -0.19533397	     -0.05736993	      0.88287473	     -0.00022631	     -0.21037424	     -0.00000001	     -0.00000001	     19.93915060
      0.83225048	     -0.05340207	     -0.00037553	     -0.19538729	     -0.05737114	      0.88287358	     -0.00022790	     -0.21037435	     -0.00000001	     -0.00000001	     19.77308669
      0.83354717	     -0.05344806	     -0.00037905	     -0.19543310	     -0.05737238	      0.88287240	     -0.00022951	     -0.21037467	     -0.00000001	     -0.00000001	     19.75329959
      0.83484387	     -0.05349831	     -0.00038601	     -0.19548307	     -0.05737363	      0.88287121	     -0.00023114	     -0.21037514	     -0.00000001	     -0.00000001	     19.58639540
      0.83614057	     -0.05354009	     -0.00038957	     -0.19552468	     -0.05737490	      0.88286999	     -0.00023279	     -0.21037580	     -0.00000001	     -0.00000001	     19.56722551
      0.83743726	     -0.05358615	     -0.00039684	     -0.19557046	     -0.05737618	      0.88286876	     -0.00023446	     -0.21037658	     -0.00000001	     -0.00000001	     19.40537389
      0.83873396	     -0.05362327	     -0.00040029	     -0.19560741	     -0.05737747	      0.88286751	     -0.00023614	     -0.21037754	     -0.00000001	     -0.00000001	     19.37687939
      0.84003066	     -0.05366474	     -0.00040770	     -0.19564861	     -0.05737878	      0.88286624	     -0.00023784	     -0.21037861	     -0.00000001	     -0.00000001	     19.22579918
      0.84132735	     -0.05369706	     -0.00041091	     -0.19568078	     -0.05738011	      0.88286496	     -0.00023955	     -0.21037984	     -0.00000001	     -0.00000001	     19.17887989
      0.84262405	     -0.05373337	     -0.00041782	     -0.19571684	     -0.05738144	      0.88286367	     -0.00024128	     -0.21038118	     -0.00000001	     -0.00000001	     19.04591418
      0.84392075	     -0.05376127	     -0.00042026	     -0.19574460	     -0.05738279	      0.88286237	     -0.00024301	     -0.21038272	     -0.00000001	     -0.00000001	     18.96828690
      0.84521744	     -0.05379412	     -0.00042708	     -0.19577720	     -0.05738415	      0.88286106	     -0.00024476	     -0.21038440	     -0.00000001	     -0.00000001	     18.86086557
      0.84651414	     -0.05381852	     -0.00042849	     -0.19580151	     -0.05738553	      0.88285973	     -0.00024652	     -0.21038630	     -0.00000001	     -0.00000001	     18.74129697
      0.84767304	     -0.05384656	     -0.00043352	     -0.19582935	     -0.05738677	      0.88285855	     -0.00024810	     -0.21038817	     -0.00000001	     -0.00000001	     18.65099865
      0.84883193	     -0.05387325	     -0.00043578	     -0.19585592	     -0.05738801	      0.88285735	     -0.00024969	     -0.21039032	     -0.00000001	     -0.00000001	     18.52706442
      0.85025680	     -0.05391264	     -0.00044039	     -0.19589510	     -0.05738956	      0.88285588	     -0.00025165	     -0.21039345	     -0.00000001	     -0.00000001	     18.43272169
      0.85168168	     -0.05395383	     -0.00044248	     -0.19593617	     -0.05739111	      0.88285440	     -0.00025361	     -0.21039729	     -0.00000001	     -0.00000001	     18.25264513
      0.85286878	     -0.05399529	     -0.00044694	     -0.19597744	     -0.05739242	      0.88285315	     -0.00025525	     -0.21040111	     -0.00000001	     -0.00000001	     18.22360138
      0.85405589	     -0.05403799	     -0.00044892	     -0.19602002	     -0.05739373	      0.88285190	     -0.00025690	     -0.21040560	     -0.00000001	     -0.00000001	     18.07008443
      0.85548255	     -0.05409587	     -0.00045316	     -0.19607771	     -0.05739530	      0.88285038	     -0.00025888	     -0.21041194	     -0.00000001	     -0.00000001	     18.02265282
      0.85690921	     -0.05415565	     -0.00045473	     -0.19613739	     -0.05739688	      0.88284885	     -0.00026086	     -0.21041940	     -0.00000001	     -0.00000001	     17.77518069
      0.85805977	     -0.05420955	     -0.00045881	     -0.19619112	     -0.05739816	      0.88284759	     -0.00026246	     -0.21042626	     -0.00000001	     -0.00000001	     17.80478775
      0.85921033	     -0.05426408	     -0.00046051	     -0.19624556	     -0.05739943	      0.88284632	     -0.00026406	     -0.21043389	     -0.00000001	     -0.00000001	     17.62464228
      0.86068970	     -0.05433882	     -0.00046411	     -0.19632016	     -0.05740106	      0.88284466	     -0.00026612	     -0.21044487	     -0.00000001	     -0.00000001	     17.56081129
      0.86216907	     -0.05441498	     -0.00046515	     -0.19639626	     -0.05740269	      0.88284296	     -0.00026817	     -0.21045717	     -0.00000001	     -0.00000001	     17.21811858
      0.86329645	     -0.05447632	     -0.00046837	     -0.19645750	     -0.05740392	      0.88284164	     -0.00026973	     -0.21046740	     -0.00000001	     -0.00000001	     17.26542462
      0.86442382	     -0.05453777	     -0.00046932	     -0.19651891	     -0.05740513	      0.88284029	     -0.00027129	     -0.21047837	     -0.00000001	     -0.00000001	     17.04559196
      0.86596019	     -0.05462514	     -0.00047173	     -0.19660621	     -0.05740678	      0.88283841	     -0.00027340	     -0.21049449	     -0.00000001	     -0.00000001	     16.92908499
      0.86749656	     -0.05471447	     -0.00047170	     -0.19669556	     -0.05740840	      0.88283647	     -0.00027550	     -0.21051199	     -0.00000001	     -0.00000001	     16.48980816
      0.86858767	     -0.05478055	     -0.00047404	     -0.19676159	     -0.05740953	      0.88283506	     -0.00027699	     -0.21052522	     -0.00000001	     -0.00000001	     16.54018106
      0.86967879	     -0.05484611	     -0.00047421	     -0.19682718	     -0.05741065	      0.88283362	     -0.00027847	     -0.21053912	     -0.00000001	     -0.00000001	     16.30801392
      0.87130448	     -0.05494472	     -0.00047497	     -0.19692583	     -0.05741228	      0.88283140	     -0.00028066	     -0.21056098	     -0.00000001	     -0.00000001	     16.12470788
      0.87267561	     -0.05502783	     -0.00047381	     -0.19700903	     -0.05741362	      0.88282947	     -0.00028249	     -0.21058044	     -0.00000001	     -0.00000001	     15.77667896
      0.87404674	     -0.05511181	     -0.00047397	     -0.19709308	     -0.05741492	      0.88282749	     -0.00028430	     -0.21060075	     -0.00000001	     -0.00000001	     15.72469689
      0.87541786	     -0.05519484	     -0.00047088	     -0.19717629	     -0.05741619	      0.88282544	     -0.00028610	     -0.21062189	     -0.00000001	     -0.00000001	     15.28868476
      0.87664588	     -0.05526971	     -0.00046986	     -0.19725129	     -0.05741729	      0.88282357	     -0.00028770	     -0.21064146	     -0.00000001	     -0.00000001	     15.28550575
      0.87787390	     -0.05534436	     -0.00046634	     -0.19732614	     -0.05741835	      0.88282164	     -0.00028927	     -0.21066162	     -0.00000001	     -0.00000001	     14.96317129
      0.87910192	     -0.05541909	     -0.00046378	     -0.19740105	     -0.05741938	      0.88281967	     -0.00029084	     -0.21068234	     -0.00000001	     -0.00000001	     14.85178413
      0.88068836	     -0.05551451	     -0.00045845	     -0.19749678	     -0.05742065	      0.88281706	     -0.00029283	     -0.21070984	     -0.00000001	     -0.00000001	     14.50152418
      0.88195179	     -0.05559007	     -0.00045548	     -0.19757256	     -0.05742161	      0.88281493	     -0.00029439	     -0.21073227	     -0.00000001	     -0.00000001	     14.47403918
      0.88321522	     -0.05566367	     -0.00044981	     -0.19764647	     -0.05742253	      0.88281275	     -0.00029594	     -0.21075513	     -0.00000001	     -0.00000001	     14.18368088
      0.88447865	     -0.05573716	     -0.00044531	     -0.19772026	     -0.05742339	      0.88281053	     -0.00029746	     -0.21077839	     -0.00000001	     -0.00000001	     14.09298532
      0.88603567	     -0.05582675	     -0.00043781	     -0.19781026	     -0.05742439	      0.88280774	     -0.00029931	     -0.21080755	     -0.00000001	     -0.00000001	     13.77524520
      0.88728703	     -0.05589809	     -0.00043344	     -0.19788191	     -0.05742513	      0.88280545	     -0.00030077	     -0.21083132	     -0.00000001	     -0.00000001	     13.76607651
      0.88853838	     -0.05596844	     -0.00042709	     -0.19795263	     -0.05742581	      0.88280313	     -0.00030221	     -0.21085535	     -0.00000001	     -0.00000001	     13.51968964
      0.88978974	     -0.05603744	     -0.00042192	     -0.19802198	     -0.05742644	      0.88280078	     -0.00030363	     -0.21087961	     -0.00000001	     -0.00000001	     13.43952514
      0.89140626	     -0.05612323	     -0.00041354	     -0.19810827	     -0.05742717	      0.88279769	     -0.00030542	     -0.21091126	     -0.00000001	     -0.00000001	     13.16712284
      0.89265992	     -0.05618866	     -0.00040860	     -0.19817407	     -0.05742766	      0.88279528	     -0.00030679	     -0.21093602	     -0.00000001	     -0.00000001	     13.14965609
      0.89391358	     -0.05625179	     -0.00040179	     -0.19823762	     -0.05742809	      0.88279284	     -0.00030813	     -0.21096089	     -0.00000001	     -0.00000001	     12.93655315
      0.89516724	     -0.05631320	     -0.00039617	     -0.19829943	     -0.05742845	      0.88279038	     -0.00030946	     -0.21098583	     -0.00000001	     -0.00000001	     12.86927439
      0.89681914	     -0.05639139	     -0.00038733	     -0.19837820	     -0.05742883	      0.88278713	     -0.00031116	     -0.21101871	     -0.00000001	     -0.00000001	     12.62118360
      0.89806788	     -0.05644864	     -0.00038234	     -0.19843584	     -0.05742904	      0.88278466	     -0.00031243	     -0.21104353	     -0.00000001	     -0.00000001	     12.62394849
      0.89931663	     -0.05650415	     -0.00037562	     -0.19849180	     -0.05742918	      0.88278218	     -0.00031367	     -0.21106830	     -0.00000001	     -0.00000001	     12.43469796
      0.90082514	     -0.05656858	     -0.00036901	     -0.19855674	     -0.05742925	      0.88277920	     -0.00031513	     -0.21109810	     -0.00000001	     -0.00000001	     12.39211832
      0.90233364	     -0.05662935	     -0.00035991	     -0.19861811	     -0.05742922	      0.88277622	     -0.00031657	     -0.21112772	     -0.00000001	     -0.00000001	     12.11282545
      0.90347502	     -0.05667324	     -0.00035557	     -0.19866239	     -0.05742912	      0.88277398	     -0.00031763	     -0.21114995	     -0.00000001	     -0.00000001	     12.15356323
      0.90461639	     -0.05671554	     -0.00034936	     -0.19870513	     -0.05742896	      0.88277174	     -0.00031867	     -0.21117202	     -0.00000001	     -0.00000001	     12.01914152
      0.90624937	     -0.05677361	     -0.00034153	     -0.19876381	     -0.05742863	      0.88276858	     -0.00032012	     -0.21120331	     -0.00000001	     -0.00000001	     11.94672434
      0.90766792	     -0.05682057	     -0.00033337	     -0.19881134	     -0.05742823	      0.88276587	     -0.00032135	     -0.21123017	     -0.00000001	     -0.00000001	     11.77919621
      0.90908647	     -0.05686368	     -0.00032686	     -0.19885499	     -0.05742773	      0.88276319	     -0.00032255	     -0.21125667	     -0.00000001	     -0.00000001	     11.79431412
      0.91050502	     -0.05690268	     -0.00031754	     -0.19889461	     -0.05742713	      0.88276056	     -0.00032371	     -0.21128275	     -0.00000001	     -0.00000001	     11.59613678
      0.91174098	     -0.05693349	     -0.00031186	     -0.19892589	     -0.05742652	      0.88275830	     -0.00032469	     -0.21130509	     -0.00000001	     -0.00000001	     11.63360323
      0.91297695	     -0.05695962	     -0.00030382	     -0.19895257	     -0.05742584	      0.88275609	     -0.00032564	     -0.21132701	     -0.00000001	     -0.00000001	     11.52438409
      0.91446684	     -0.05698343	     -0.00029508	     -0.19897702	     -0.05742491	      0.88275348	     -0.00032676	     -0.21135275	     -0.00000001	     -0.00000001	     11.52349233
      0.91595672	     -0.05699877	     -0.00028372	     -0.19899309	     -0.05742387	      0.88275095	     -0.00032783	     -0.21137758	     -0.00000001	     -0.00000001	     11.41359254
      0.91719376	     -0.05700424	     -0.00027579	     -0.19899911	     -0.05742291	      0.88274890	     -0.00032869	     -0.21139739	     -0.00000001	     -0.00000001	     11.45230384
      0.91843080	     -0.05700224	     -0.00026535	     -0.19899774	     -0.05742188	      0.88274692	     -0.00032951	     -0.21141638	     -0.00000001	     -0.00000001	     11.39441022
      0.91994196	     -0.05699059	     -0.00025362	     -0.19898683	     -0.05742051	      0.88274458	     -0.00033048	     -0.21143838	     -0.00000001	     -0.00000001	     11.41075677
      0.92145311	     -0.05697037	     -0.00023906	     -0.19896742	     -0.05741903	      0.88274234	     -0.00033140	     -0.21145897	     -0.00000001	     -0.00000001	     11.36489793
      0.92265604	     -0.05694912	     -0.00022945	     -0.19894675	     -0.05741776	      0.88274063	     -0.00033210	     -0.21147433	     -0.00000001	     -0.00000001	     11.39668138
      0.92385897	     -0.05692070	     -0.00021851	     -0.19891895	     -0.05741642	      0.88273900	     -0.00033278	     -0.21148880	     -0.00000001	     -0.00000001	     11.38198904
      0.92542163	     -0.05688323	     -0.00020570	     -0.19888223	     -0.05741457	      0.88273699	     -0.00033360	     -0.21150640	     -0.00000001	     -0.00000001	     11.40032436
      0.92698428	     -0.05684143	     -0.00019071	     -0.19884122	     -0.05741261	      0.88273511	     -0.00033438	     -0.21152274	     -0.00000001	     -0.00000001	     11.40832996
      0.92815017	     -0.05680612	     -0.00018165	     -0.19880644	     -0.05741106	      0.88273380	     -0.00033492	     -0.21153406	     -0.00000001	     -0.00000001	     11.43653012
      0.92931606	     -0.05676724	     -0.00016988	     -0.19876816	     -0.05740945	      0.88273257	     -0.00033544	     -0.21154460	     -0.00000001	     -0.00000001	     11.45237204
      0.93094247	     -0.05670730	     -0.00015390	     -0.19870902	     -0.05740709	      0.88273099	     -0.00033612	     -0.21155796	     -0.00000001	     -0.00000001	     11.48818324
      0.93235990	     -0.05664865	     -0.00013848	     -0.19865110	     -0.05740494	      0.88272974	     -0.00033666	     -0.21156826	     -0.00000001	     -0.00000001	     11.53210810
      0.93377732	     -0.05658352	     -0.00012518	     -0.19858664	     -0.05740269	      0.88272862	     -0.00033716	     -0.21157724	     -0.00000001	     -0.00000001	     11.60660698
      0.93519474	     -0.05651133	     -0.00010969	     -0.19851515	     -0.05740035	      0.88272762	     -0.00033762	     -0.21158482	     -0.00000001	     -0.00000000	     11.68458963
      0.93645376	     -0.05644085	     -0.00009890	     -0.19844521	     -0.05739819	      0.88272685	     -0.00033800	     -0.21159032	     -0.00000001	     -0.00000000	     11.76009216
      0.93771277	     -0.05636322	     -0.00008657	     -0.19836816	     -0.05739597	      0.88272618	     -0.00033834	     -0.21159459	     -0.00000001	     -0.00000000	     11.84809135
      0.93897179	     -0.05627746	     -0.00007572	     -0.19828292	     -0.05739367	      0.88272561	     -0.00033866	     -0.21159754	     -0.00000001	     -0.00000000	     11.94640615
      0.94063437	     -0.05615237	     -0.00005973	     -0.19815853	     -0.05739054	      0.88272502	     -0.00033902	     -0.21159935	     -0.00000001	     -0.00000000	     12.11113815
      0.94191194	     -0.05604785	     -0.00004955	     -0.19805448	     -0.05738806	      0.88272470	     -0.00033927	     -0.21159906	     -0.00000001	     -0.00000000	     12.22345098
      0.94318951	     -0.05593459	     -0.00003761	     -0.19794172	     -0.05738551	      0.88272449	     -0.00033948	     -0.21159725	     -0.00000001	     -0.00000000	     12.37655216
      0.94446708	     -0.05581112	     -0.00002690	     -0.19781870	     -0.05738291	      0.88272440	     -0.00033966	     -0.21159381	     -0.00000001	     -0.00000000	     12.52423807
      0.94610953	     -0.05563630	     -0.00001126	     -0.19764448	     -0.05737947	      0.88272446	     -0.00033985	     -0.21158677	     -0.00000001	      0.00000000	     12.78537254
      0.94734963	     -0.05549459	     -0.00000132	     -0.19750315	     -0.05737681	      0.88272463	     -0.00033997	     -0.21157942	     -0.00000001	      0.00000000	     12.92554427
      0.94858972	     -0.05534634	      0.00001029	     -0.19735530	     -0.05737411	      0.88272493	     -0.00034005	     -0.21157031	     -0.00000000	      0.00000000	     13.13864649
      0.95010826	     -0.05515711	      0.00002269	     -0.19716647	     -0.05737074	      0.88272545	     -0.00034012	     -0.21155680	     -0.00000000	      0.00000000	     13.34714430
      0.95145807	     -0.05498236	      0.00003545	     -0.19699210	     -0.05736770	      0.88272607	     -0.00034014	     -0.21154267	     -0.00000000	      0.00000000	     13.61812577
      0.95280788	     -0.05480227	      0.00004572	     -0.19681228	     -0.05736461	      0.88272683	     -0.00034014	     -0.21152660	     -0.00000000	      0.00000000	     13.78698369
      0.95415768	     -0.05461781	      0.00005823	     -0.19662812	     -0.05736148	      0.88272775	     -0.00034010	     -0.21150866	     -0.00000000	      0.00000001	     14.08311101
      0.95550749	     -0.05443065	      0.00006767	     -0.19644115	     -0.05735832	      0.88272882	     -0.00034004	     -0.21148895	     -0.00000000	      0.00000001	     14.24148779
      0.95685730	     -0.05424212	      0.00007953	     -0.19625283	     -0.05735513	      0.88273003	     -0.00033995	     -0.21146759	     -0.00000000	      0.00000001	     14.55143980
      0.95820710	     -0.05405213	      0.00008755	     -0.19606291	     -0.05735192	      0.88273140	     -0.00033983	     -0.21144471	     -0.00000000	      0.00000001	     14.69710900
      0.95939655	     -0.05388366	      0.00009725	     -0.19589456	     -0.05734908	      0.88273273	     -0.00033971	     -0.21142339	     -0.00000000	      0.00000001	     14.96472201
      0.96058599	     -0.05371393	      0.00010445	     -0.19572485	     -0.05734622	      0.88273418	     -0.00033957	     -0.21140104	     -0.00000000	      0.00000001	     15.14384371
      0.96204307	     -0.05350443	      0.00011432	     -0.19551537	     -0.05734271	      0.88273611	     -0.00033938	     -0.21137231	     -0.00000000	      0.00000001	     15.44425973
      0.96350016	     -0.05329493	      0.00012133	     -0.19530578	     -0.05733919	      0.88273821	     -0.00033916	     -0.21134218	     -0.00000000	      0.00000001	     15.67328929
      0.96467555	     -0.05312601	      0.00012880	     -0.19513681	     -0.05733636	      0.88274002	     -0.00033896	     -0.21131696	     -0.00000000	      0.00000001	     15.93432900
      0.96585094	     -0.05295730	      0.00013382	     -0.19496795	     -0.05733352	      0.88274194	     -0.00033875	     -0.21129096	     -0.00000000	      0.00000001	     16.13873057
      0.96733099	     -0.05274522	      0.00014092	     -0.19475569	     -0.05732996	      0.88274450	     -0.00033847	     -0.21125722	     -0.00000000	      0.00000001	     16.45155293
      0.96881103	     -0.05253468	      0.00014508	     -0.19454485	     -0.05732641	      0.88274722	     -0.00033817	     -0.21122246	     -0.00000000	      0.00000001	     16.72870127
      0.96991860	     -0.05237784	      0.00015032	     -0.19438782	     -0.05732377	      0.88274935	     -0.00033794	     -0.21119586	     -0.00000000	      0.00000001	     16.96827851
      0.97102617	     -0.05222200	      0.00015324	     -0.19423171	     -0.05732114	      0.88275156	     -0.00033769	     -0.21116880	     -0.00000000	      0.00000001	     17.19388257
      0.97258505	     -0.05200427	      0.00015795	     -0.19401359	     -0.05731747	      0.88275480	     -0.00033734	     -0.21113001	     -0.00000000	      0.00000001	     17.53441876
      0.97397684	     -0.05181231	      0.00016019	     -0.19382119	     -0.05731423	      0.88275782	     -0.00033700	     -0.21109477	     -0.00000000	      0.00000002	     17.83625660
      0.97536864	     -0.05162290	      0.00016455	     -0.19363138	     -0.05731102	      0.88276095	     -0.00033666	     -0.21105907	     -0.00000000	      0.00000002	     18.15843601
      0.97648293	     -0.05147334	      0.00016481	     -0.19348139	     -0.05730848	      0.88276352	     -0.00033639	     -0.21103022	     -0.00000000	      0.00000002	     18.40391314
      0.97759722	     -0.05132493	      0.00016671	     -0.19333258	     -0.05730597	      0.88276616	     -0.00033610	     -0.21100116	     -0.00000000	      0.00000002	     18.66021868
      0.97909188	     -0.05112825	      0.00016780	     -0.19313530	     -0.05730264	      0.88276978	     -0.00033572	     -0.21096189	     -0.00000000	      0.00000002	     19.02609990
      0.98058653	     -0.05093686	      0.00017039	     -0.19294332	     -0.05729937	      0.88277349	     -0.00033533	     -0.21092240	     -0.00000000	      0.00000002	     19.36116226
      0.98165789	     -0.05080215	      0.00016932	     -0.19280809	     -0.05729707	      0.88277620	     -0.00033505	     -0.21089401	     -0.00000000	      0.00000002	     19.62371365
      0.98272926	     -0.05066904	      0.00016983	     -0.19267449	     -0.05729480	      0.88277895	     -0.00033476	     -0.21086558	     -0.00000000	      0.00000002	     19.87529154
      0.98429707	     -0.05047852	      0.00016893	     -0.19248319	     -0.05729154	      0.88278303	     -0.00033435	     -0.21082396	     -0.00000000	      0.00000002	     20.26798698
      0.98560552	     -0.05032392	      0.00016887	     -0.19232794	     -0.05728888	      0.88278649	     -0.00033400	     -0.21078928	     -0.00000000	      0.00000002	     20.56857174
      0.98691397	     -0.05017345	      0.00016655	     -0.19217673	     -0.05728628	      0.88278998	     -0.00033366	     -0.21075474	     -0.00000000	      0.00000002	     20.91463779
      0.98822241	     -0.05002644	      0.00016624	     -0.19202903	     -0.05728374	      0.88279349	     -0.00033331	     -0.21072037	     -0.00000000	      0.00000002	     21.20368327
      0.98953086	     -0.04988371	      0.00016270	     -0.19188549	     -0.05728126	      0.88279704	     -0.00033297	     -0.21068621	     -0.00000000	      0.00000002	     21.57450782
      0.99066166	     -0.04976409	      0.00016242	     -0.19176524	     -0.05727918	      0.88280011	     -0.00033268	     -0.21065691	     -0.00000000	      0.00000002	     21.78749639
      0.99179246	     -0.04964817	      0.00015960	     -0.19164861	     -0.05727714	      0.88280319	     -0.00033239	     -0.21062786	     -0.00000000	      0.00000002	     22.06495930
      0.99318630	     -0.04950955	      0.00015666	     -0.19150911	     -0.05727470	      0.88280699	     -0.00033203	     -0.21059253	     -0.00000000	      0.00000002	     22.36685413
      0.99458015	     -0.04937939	      0.00015077	     -0.19137797	     -0.05727234	      0.88281079	     -0.00033169	     -0.21055785	     -0.00000000	      0.00000002	     22.72110389
      0.99569303	     -0.04928056	      0.00014821	     -0.19127840	     -0.05727052	      0.88281381	     -0.00033142	     -0.21053070	     -0.00000000	      0.00000002	     22.90430440
      0.99680590	     -0.04918692	      0.00014346	     -0.19118396	     -0.05726875	      0.88281682	     -0.00033116	     -0.21050406	     -0.00000000	      0.00000002	     23.16146194
      0.99822921	     -0.04907420	      0.00013850	     -0.19107023	     -0.05726657	      0.88282065	     -0.00033083	     -0.21047077	     -0.00000000	      0.00000002	     23.43217169
      0.99965252	     -0.04896991	      0.00013111	     -0.19096485	     -0.05726448	      0.88282445	     -0.00033051	     -0.21043840	     -0.00000000	      0.00000002	     23.79034771
      1.00070922	     -0.04889797	      0.00012797	     -0.19089216	     -0.05726299	      0.88282724	     -0.00033028	     -0.21041500	     -0.00000000	      0.00000002	     23.91252729
      1.00176591	     -0.04883143	      0.00012275	     -0.19082481	     -0.05726156	      0.88283000	     -0.00033007	     -0.21039216	     -0.00000000	      0.00000002	     24.12401375
      1.00326572	     -0.04874666	      0.00011606	     -0.19073889	     -0.05725961	      0.88283388	     -0.00032977	     -0.21036080	     -0.00000000	      0.00000002	     24.36043517
      1.00454760	     -0.04868364	      0.00010865	     -0.19067483	     -0.05725803	      0.88283713	     -0.00032953	     -0.21033504	     -0.00000000	      0.00000002	     24.61499336
      1.00582948	     -0.04862937	      0.00010280	     -0.19061958	     -0.05725653	      0.88284033	     -0.00032930	     -0.21031032	     -0.00000000	      0.00000002	     24.75665453
      1.00711136	     -0.04858434	      0.00009422	     -0.19057347	     -0.05725512	      0.88284347	     -0.00032909	     -0.21028668	     -0.00000000	      0.00000002	     25.01605746
      1.00839325	     -0.04854727	      0.00008852	     -0.19053541	     -0.05725378	      0.88284654	     -0.00032889	     -0.21026419	     -0.00000000	      0.00000002	     25.09563478
      1.00949412	     -0.04852158	      0.00008060	     -0.19050879	     -0.05725270	      0.88284912	     -0.00032874	     -0.21024577	     -0.00000000	      0.00000002	     25.30833367
      1.01059500	     -0.04850052	      0.00007466	     -0.19048686	     -0.05725168	      0.88285164	     -0.00032859	     -0.21022820	     -0.00000000	      0.00000002	     25.40229069
      1.01197697	     -0.04848056	      0.00006559	     -0.19046576	     -0.05725049	      0.88285472	     -0.00032843	     -0.21020729	     -0.00000000	      0.00000001	     25.60714862
      1.01335895	     -0.04846689	      0.00005836	     -0.19045101	     -0.05724939	      0.88285771	     -0.00032828	     -0.21018762	     -0.00000000	      0.00000001	     25.68044693
      1.01445778	     -0.04846063	      0.00005019	     -0.19044382	     -0.05724859	      0.88286000	     -0.00032818	     -0.21017283	     -0.00000000	      0.00000001	     25.86797885
      1.01555660	     -0.04845788	      0.00004387	     -0.19044021	     -0.05724785	      0.88286223	     -0.00032809	     -0.21015879	     -0.00000000	      0.00000001	     25.92718652
      1.01696321	     -0.04845987	      0.00003420	     -0.19044105	     -0.05724699	      0.88286497	     -0.00032800	     -0.21014185	     -0.00000000	      0.00000001	     26.09880902
      1.01836982	     -0.04846748	      0.00002645	     -0.19044757	     -0.05724623	      0.88286760	     -0.00032793	     -0.21012605	     -0.00000000	      0.00000001	     26.11821084
      1.01942154	     -0.04847726	      0.00001801	     -0.19045648	     -0.05724573	      0.88286949	     -0.00032790	     -0.21011497	     -0.00000000	      0.00000001	     26.28407080
      1.02047327	     -0.04849009	      0.00001131	     -0.19046848	     -0.05724528	      0.88287130	     -0.00032787	     -0.21010451	     -0.00000000	      0.00000001	     26.31966539
      1.02195232	     -0.04851377	      0.00000051	     -0.19049097	     -0.05724474	      0.88287374	     -0.00032786	     -0.21009082	     -0.00000000	      0.00000001	     26.45395847
      1.02322726	     -0.04853913	     -0.00000767	     -0.19051533	     -0.05724437	      0.88287572	     -0.00032787	     -0.21007998	     -0.00000000	      0.00000001	     26.46127818
      1.02450220	     -0.04856945	     -0.00001773	     -0.19054462	     -0.05724407	      0.88287760	     -0.00032791	     -0.21007002	     -0.00000000	      0.00000001	     26.61676709
      1.02577715	     -0.04860418	     -0.00002528	     -0.19057840	     -0.05724386	      0.88287938	     -0.00032796	     -0.21006093	     -0.00000000	      0.00000001	     26.56190293
      1.02705209	     -0.04864413	     -0.00003600	     -0.19061732	     -0.05724373	      0.88288105	     -0.00032803	     -0.21005271	     -0.00000000	      0.00000001	     26.75719449
      1.02815009	     -0.04868196	     -0.00004242	     -0.19065434	     -0.05724367	      0.88288241	     -0.00032810	     -0.21004633	     -0.00000000	      0.00000001	     26.66717584
      1.02924810	     -0.04872367	     -0.00005099	     -0.19069520	     -0.05724368	      0.88288369	     -0.00032819	     -0.21004059	     -0.00000000	      0.00000001	     26.75157773
      1.03062490	     -0.04878193	     -0.00006125	     -0.19075242	     -0.05724377	      0.88288519	     -0.00032833	     -0.21003431	     -0.00000000	      0.00000001	     26.73073431
      1.03200170	     -0.04884566	     -0.00007368	     -0.19081506	     -0.05724395	      0.88288658	     -0.00032849	     -0.21002904	     -0.00000000	      0.00000001	     26.86743517
      1.03311073	     -0.04890090	     -0.00008160	     -0.19086948	     -0.05724416	      0.88288761	     -0.00032863	     -0.21002554	     -0.00000000	      0.00000001	     26.75499147
      1.03421977	     -0.04896053	     -0.00009150	     -0.19092827	     -0.05724442	      0.88288856	     -0.00032879	     -0.21002274	     -0.00000000	      0.00000001	     26.81009594
      1.03561107	     -0.04904042	     -0.00010246	     -0.19100714	     -0.05724484	      0.88288966	     -0.00032901	     -0.21002019	     -0.00000000	      0.00000001	     26.74884666
      1.03700237	     -0.04912698	     -0.00011594	     -0.19109263	     -0.05724534	      0.88289065	     -0.00032926	     -0.21001871	     -0.00000000	      0.00000000	     26.87558411
      1.03807059	     -0.04919664	     -0.00012376	     -0.19116156	     -0.05724578	      0.88289133	     -0.00032946	     -0.21001829	     -0.00000000	      0.00000000	     26.72460371
      1.03913880	     -0.04926966	     -0.00013344	     -0.19123380	     -0.05724627	      0.88289195	     -0.00032968	     -0.21001847	     -0.00000000	      0.00000000	     26.74629204
      1.04059403	     -0.04937366	     -0.00014530	     -0.19133680	     -0.05724702	      0.88289269	     -0.00033000	     -0.21001968	     -0.00000000	      0.00000000	     26.65997958
      1.04204927	     -0.04948279	     -0.00015876	     -0.19144490	     -0.05724786	      0.88289333	     -0.00033035	     -0.21002196	     -0.00000000	      0.00000000	     26.75933432
      1.04308111	     -0.04956283	     -0.00016546	     -0.19152432	     -0.05724851	      0.88289371	     -0.00033061	     -0.21002423	     -0.00000000	      0.00000000	     26.56767798
      1.04411296	     -0.04964598	     -0.00017396	     -0.19160680	     -0.05724920	      0.88289404	     -0.00033089	     -0.21002703	     -0.00000000	      0.00000000	     26.55151823
      1.04565304	     -0.04977428	     -0.00018549	     -0.19173417	     -0.05725031	      0.88289443	     -0.00033132	     -0.21003219	     -0.00000000	      0.00000000	     26.42774846
      1.04694617	     -0.04988611	     -0.00019623	     -0.19184520	     -0.05725131	      0.88289467	     -0.00033171	     -0.21003739	      0.00000000	      0.00000000	     26.42171517
      1.04823930	     -0.05000096	     -0.00020498	     -0.19195934	     -0.05725237	      0.88289484	     -0.00033212	     -0.21004335	      0.00000000	      0.00000000	     26.23606317
      1.04953243	     -0.05011976	     -0.00021613	     -0.19207737	     -0.05725350	      0.88289492	     -0.00033255	     -0.21005003	      0.00000000	      0.00000000	     26.26969767
      1.05082556	     -0.05024082	     -0.00022394	     -0.19219778	     -0.05725468	      0.88289493	     -0.00033300	     -0.21005743	      0.00000000	     -0.00000000	     26.00208755
      1.05191862	     -0.05034613	     -0.00023348	     -0.19230248	     -0.05725572	      0.88289488	     -0.00033340	     -0.21006421	      0.00000000	     -0.00000000	     26.02742341
      1.05301169	     -0.05045283	     -0.00024083	     -0.19240865	     -0.05725680	      0.88289478	     -0.00033381	     -0.21007145	      0.00000000	     -0.00000000	     25.86582658
      1.05442749	     -0.05059414	     -0.00025161	     -0.19254925	     -0.05725826	      0.88289458	     -0.00033437	     -0.21008150	      0.00000000	     -0.00000000	     25.78230661
      1.05584329	     -0.05073783	     -0.00026031	     -0.19269233	     -0.05725977	      0.88289429	     -0.00033495	     -0.21009227	      0.00000000	     -0.00000000	     25.52285592
      1.05695531	     -0.05085341	     -0.00026943	     -0.19280738	     -0.05726100	      0.88289400	     -0.00033543	     -0.21010121	      0.00000000	     -0.00000000	     25.51363686
      1.05806734	     -0.05097006	     -0.00027651	     -0.19292358	     -0.05726227	      0.88289367	     -0.00033592	     -0.21011056	      0.00000000	     -0.00000000	     25.32960790
      1.05950142	     -0.05112328	     -0.00028697	     -0.19307620	     -0.05726394	      0.88289316	     -0.00033658	     -0.21012320	      0.00000000	     -0.00000000	     25.22107877
      1.06093550	     -0.05127818	     -0.00029510	     -0.19323060	     -0.05726567	      0.88289257	     -0.00033726	     -0.21013646	      0.00000000	     -0.00000000	     24.92061667
      1.06201268	     -0.05139683	     -0.00030368	     -0.19334883	     -0.05726700	      0.88289208	     -0.00033780	     -0.21014681	      0.00000000	     -0.00000000	     24.89750418
      1.06308986	     -0.05151587	     -0.00031022	     -0.19346753	     -0.05726835	      0.88289154	     -0.00033834	     -0.21015747	      0.00000000	     -0.00000000	     24.70855458
      1.06459318	     -0.05168405	     -0.00032040	     -0.19363522	     -0.05727028	      0.88289071	     -0.00033913	     -0.21017286	      0.00000000	     -0.00000000	     24.55129901
      1.06609650	     -0.05185246	     -0.00032819	     -0.19380324	     -0.05727225	      0.88288980	     -0.00033995	     -0.21018879	      0.00000000	     -0.00000000	     24.22133781
      1.06714254	     -0.05197089	     -0.00033605	     -0.19392135	     -0.05727364	      0.88288911	     -0.00034054	     -0.21020014	      0.00000000	     -0.00000000	     24.18175985
      1.06818858	     -0.05208834	     -0.00034182	     -0.19403856	     -0.05727505	      0.88288838	     -0.00034115	     -0.21021169	      0.00000000	     -0.00000000	     23.99417170
      1.06978262	     -0.05226701	     -0.00035137	     -0.19421687	     -0.05727723	      0.88288719	     -0.00034210	     -0.21022961	      0.00000000	     -0.00000001	     23.79435065
      1.07111456	     -0.05241462	     -0.00035789	     -0.19436426	     -0.05727908	      0.88288612	     -0.00034292	     -0.21024480	      0.00000000	     -0.00000001	     23.52851571
      1.07244650	     -0.05256197	     -0.00036621	     -0.19451135	     -0.05728095	      0.88288498	     -0.00034378	     -0.21026012	      0.00000000	     -0.00000001	     23.41916132
      1.07377843	     -0.05270650	     -0.00037177	     -0.19465572	     -0.05728283	      0.88288378	     -0.00034466	     -0.21027554	      0.00000000	     -0.00000001	     23.09732520
      1.07496046	     -0.05283494	     -0.00037958	     -0.19478396	     -0.05728452	      0.88288266	     -0.00034547	     -0.21028925	      0.00000000	     -0.00000001	     23.02379695
      1.07614248	     -0.05296074	     -0.00038520	     -0.19490965	     -0.05728622	      0.88288149	     -0.00034630	     -0.21030297	      0.00000000	     -0.00000001	     22.77219397
      1.07732450	     -0.05308589	     -0.00039246	     -0.19503466	     -0.05728792	      0.88288027	     -0.00034715	     -0.21031666	      0.00000000	     -0.00000001	     22.63477875
      1.07889007	     -0.05324814	     -0.00040092	     -0.19519677	     -0.05729019	      0.88287858	     -0.00034833	     -0.21033471	      0.00000000	     -0.00000001	     22.33367713
      1.08010856	     -0.05337336	     -0.00040985	     -0.19532185	     -0.05729197	      0.88287721	     -0.00034927	     -0.21034865	      0.00000000	     -0.00000001	     22.25070861
      1.08132704	     -0.05349499	     -0.00041708	     -0.19544340	     -0.05729375	      0.88287579	     -0.00035025	     -0.21036248	      0.00000000	     -0.00000001	     22.00276641
      1.08254553	     -0.05361523	     -0.00042624	     -0.19556351	     -0.05729553	      0.88287432	     -0.00035125	     -0.21037617	      0.00000000	     -0.00000001	     21.88256840
      1.08408100	     -0.05376160	     -0.00043652	     -0.19570978	     -0.05729778	      0.88287240	     -0.00035256	     -0.21039319	      0.00000000	     -0.00000001	     21.59301874
      1.08528512	     -0.05387479	     -0.00044717	     -0.19582285	     -0.05729954	      0.88287085	     -0.00035362	     -0.21040632	      0.00000000	     -0.00000001	     21.53930242
      1.08648925	     -0.05398332	     -0.00045600	     -0.19593130	     -0.05730131	      0.88286925	     -0.00035471	     -0.21041927	      0.00000000	     -0.00000001	     21.31664713
      1.08769337	     -0.05408984	     -0.00046656	     -0.19603773	     -0.05730307	      0.88286762	     -0.00035584	     -0.21043200	      0.00000000	     -0.00000001	     21.21368082
      1.08929486	     -0.05422488	     -0.00047928	     -0.19617269	     -0.05730540	      0.88286539	     -0.00035738	     -0.21044860	      0.00000000	     -0.00000001	     20.95787742
      1.09049883	     -0.05432420	     -0.00049119	     -0.19627190	     -0.05730716	      0.88286367	     -0.00035857	     -0.21046081	      0.00000000	     -0.00000001	     20.92267766
      1.09170279	     -0.05441775	     -0.00050111	     -0.19636541	     -0.05730890	      0.88286192	     -0.00035980	     -0.21047280	      0.00000000	     -0.00000001	     20.73758898
      1.09315797	     -0.05452790	     -0.00051515	     -0.19647546	     -0.05731101	      0.88285976	     -0.00036133	     -0.21048697	      0.00000000	     -0.00000001	     20.65996799
      1.09446541	     -0.05461986	     -0.00052542	     -0.19656741	     -0.05731289	      0.88285779	     -0.00036274	     -0.21049942	      0.00000000	     -0.00000001	     20.45132907
      1.09577285	     -0.05471037	     -0.00053820	     -0.19665785	     -0.05731476	      0.88285579	     -0.00036419	     -0.21051159	      0.00000000	     -0.00000001	     20.41121535
      1.09708029	     -0.05479349	     -0.00054759	     -0.19674101	     -0.05731663	      0.88285376	     -0.00036568	     -0.21052351	      0.00000000	     -0.00000001	     20.21364430
      1.09838773	     -0.05487670	     -0.00055971	     -0.19682418	     -0.05731848	      0.88285171	     -0.00036720	     -0.21053516	      0.00000000	     -0.00000001	     20.17347987
      1.09969517	     -0.05495423	     -0.00056831	     -0.19690179	     -0.05732032	      0.88284963	     -0.00036876	     -0.21054664	      0.00000000	     -0.00000001	     19.99174816
      1.10100261	     -0.05503595	     -0.00058015	     -0.19698350	     -0.05732215	      0.88284753	     -0.00037035	     -0.21055801	      0.00000000	     -0.00000001	     19.93882640
      1.10231005	     -0.05511520	     -0.00058853	     -0.19706284	     -0.05732396	      0.88284541	     -0.00037198	     -0.21056947	      0.00000000	     -0.00000001	     19.77953874
      1.10361749	     -0.05520199	     -0.00060061	     -0.19714962	     -0.05732576	      0.88284327	     -0.00037365	     -0.21058112	      0.00000000	     -0.00000001	     19.70512173
      1.10492494	     -0.05528659	     -0.00060936	     -0.19723431	     -0.05732755	      0.88284110	     -0.00037535	     -0.21059316	      0.00000000	     -0.00000001	     19.58654699
      1.10623238	     -0.05537976	     -0.00062185	     -0.19732747	     -0.05732931	      0.88283891	     -0.00037708	     -0.21060566	      0.00000000	     -0.00000001	     19.47520448
      1.10753982	     -0.05547098	     -0.00063077	     -0.19741880	     -0.05733106	      0.88283670	     -0.00037885	     -0.21061881	      0.00000000	     -0.00000001	     19.39999745
      1.10884726	     -0.05557121	     -0.00064325	     -0.19751904	     -0.05733278	      0.88283445	     -0.00038065	     -0.21063263	      0.00000000	     -0.00000001	     19.23217904
      1.11015470	     -0.05566802	     -0.00065190	     -0.19761598	     -0.05733448	      0.88283218	     -0.00038248	     -0.21064727	      0.00000000	     -0.00000001	     19.19725873
      1.11146214	     -0.05577281	     -0.00066367	     -0.19772083	     -0.05733615	      0.88282987	     -0.00038434	     -0.21066269	      0.00000000	     -0.00000001	     18.96490681
      1.11276958	     -0.05587299	     -0.00067153	     -0.19782118	     -0.05733780	      0.88282753	     -0.00038624	     -0.21067897	      0.00000000	     -0.00000001	     18.95837398
      1.11407702	     -0.05598013	     -0.00068208	     -0.19792845	     -0.05733941	      0.88282514	     -0.00038816	     -0.21069607	      0.00000000	     -0.00000001	     18.66359345
      1.11538446	     -0.05608232	     -0.00068898	     -0.19803088	     -0.05734099	      0.88282272	     -0.00039011	     -0.21071405	      0.00000000	     -0.00000001	     18.66773989
      1.11669190	     -0.05619097	     -0.00069821	     -0.19813972	     -0.05734253	      0.88282024	     -0.00039208	     -0.21073283	      0.00000000	     -0.00000001	     18.32407133
      1.11799934	     -0.05629366	     -0.00070390	     -0.19824272	     -0.05734403	      0.88281772	     -0.00039409	     -0.21075245	      0.00000000	     -0.00000001	     18.32320263
      1.11930678	     -0.05640162	     -0.00071150	     -0.19835095	     -0.05734548	      0.88281514	     -0.00039611	     -0.21077281	      0.00000000	     -0.00000001	     17.95182962
      1.12061422	     -0.05650428	     -0.00071617	     -0.19845397	     -0.05734690	      0.88281251	     -0.00039817	     -0.21079391	      0.00000000	     -0.00000001	     17.93045928
      1.12192166	     -0.05661183	     -0.00072226	     -0.19856187	     -0.05734826	      0.88280982	     -0.00040024	     -0.21081568	      0.00000000	     -0.00000001	     17.55444290
      1.12322910	     -0.05671425	     -0.00072578	     -0.19866472	     -0.05734957	      0.88280708	     -0.00040234	     -0.21083813	      0.00000000	     -0.00000001	     17.50918176
      1.12453654	     -0.05681934	     -0.00073056	     -0.19877024	     -0.05735083	      0.88280427	     -0.00040447	     -0.21086115	      0.00000000	     -0.00000001	     17.15953619
      1.12584398	     -0.05691972	     -0.00073315	     -0.19887111	     -0.05735203	      0.88280140	     -0.00040661	     -0.21088471	      0.00000000	     -0.00000002	     17.08547787
      1.12741550	     -0.05704444	     -0.00073754	     -0.19899641	     -0.05735340	      0.88279786	     -0.00040922	     -0.21091366	      0.00000000	     -0.00000002	     16.62332991
      1.12862271	     -0.05713357	     -0.00073804	     -0.19908609	     -0.05735439	      0.88279508	     -0.00041124	     -0.21093637	      0.00000000	     -0.00000002	     16.69128854
      1.12982991	     -0.05722704	     -0.00073999	     -0.19918007	     -0.05735532	      0.88279225	     -0.00041328	     -0.21095938	      0.00000000	     -0.00000002	     16.38754464
      1.13136080	     -0.05733998	     -0.00074015	     -0.19929375	     -0.05735642	      0.88278858	     -0.00041589	     -0.21098902	      0.00000000	     -0.00000002	     16.31872677
      1.13289168	     -0.05745749	     -0.00074143	     -0.19941199	     -0.05735742	      0.88278482	     -0.00041853	     -0.21101902	      0.00000000	     -0.00000002	     15.83751189
      1.13403907	     -0.05753718	     -0.00073917	     -0.19949232	     -0.05735811	      0.88278195	     -0.00042053	     -0.21104177	      0.00000000	     -0.00000002	     15.95403663
      1.13518646	     -0.05762132	     -0.00073851	     -0.19957709	     -0.05735873	      0.88277904	     -0.00042254	     -0.21106465	      0.00000000	     -0.00000002	     15.73296939
      1.13681221	     -0.05773602	     -0.00073601	     -0.19969272	     -0.05735952	      0.88277483	     -0.00042541	     -0.21109730	      0.00000000	     -0.00000002	     15.65648804
      1.13822561	     -0.05783822	     -0.00073478	     -0.19979574	     -0.05736010	      0.88277110	     -0.00042794	     -0.21112584	      0.00000000	     -0.00000002	     15.37349575
      1.13963901	     -0.05793266	     -0.00073149	     -0.19989106	     -0.05736058	      0.88276731	     -0.00043048	     -0.21115453	      0.00000000	     -0.00000002	     15.44924244
      1.14105240	     -0.05803354	     -0.00073097	     -0.19999276	     -0.05736095	      0.88276346	     -0.00043305	     -0.21118332	      0.00000000	     -0.00000002	     15.08682083
      1.14231712	     -0.05811623	     -0.00072790	     -0.20007628	     -0.05736120	      0.88275996	     -0.00043537	     -0.21120928	      0.00000000	     -0.00000002	     15.20668043
      1.14358183	     -0.05820393	     -0.00072682	     -0.20016476	     -0.05736136	      0.88275643	     -0.00043770	     -0.21123530	      0.00000000	     -0.00000002	     14.98157383
      1.14484654	     -0.05828635	     -0.00072430	     -0.20024802	     -0.05736143	      0.88275286	     -0.00044005	     -0.21126140	      0.00000000	     -0.00000002	     14.98086951
      1.14650252	     -0.05839659	     -0.00072216	     -0.20035933	     -0.05736139	      0.88274812	     -0.00044316	     -0.21129559	      0.00000000	     -0.00000002	     14.75294777
      1.14780717	     -0.05847652	     -0.00071849	     -0.20044019	     -0.05736124	      0.88274436	     -0.00044562	     -0.21132254	      0.00000000	     -0.00000002	     14.84614820
      1.14911182	     -0.05856062	     -0.00071640	     -0.20052518	     -0.05736099	      0.88274057	     -0.00044810	     -0.21134941	      0.00000000	     -0.00000002	     14.64623900
      1.15041646	     -0.05863934	     -0.00071276	     -0.20060485	     -0.05736064	      0.88273675	     -0.00045059	     -0.21137624	      0.00000000	     -0.00000002	     14.66494251
      1.15203945	     -0.05874040	     -0.00070962	     -0.20070707	     -0.05736005	      0.88273197	     -0.00045371	     -0.21140949	      0.00000000	     -0.00000002	     14.45213738
      1.15333206	     -0.05881328	     -0.00070514	     -0.20078094	     -0.05735946	      0.88272815	     -0.00045621	     -0.21143589	      0.00000000	     -0.00000002	     14.56510121
      1.15462468	     -0.05889002	     -0.00070237	     -0.20085863	     -0.05735876	      0.88272432	     -0.00045872	     -0.21146214	      0.00000000	     -0.00000002	     14.39830815
      1.15591729	     -0.05896164	     -0.00069826	     -0.20093125	     -0.05735795	      0.88272048	     -0.00046124	     -0.21148827	      0.00000000	     -0.00000002	     14.41919145
      1.15760374	     -0.05905826	     -0.00069423	     -0.20102917	     -0.05735672	      0.88271547	     -0.00046455	     -0.21152214	      0.00000000	     -0.00000002	     14.23279360
      1.15889914	     -0.05912619	     -0.00068929	     -0.20109815	     -0.05735565	      0.88271162	     -0.00046710	     -0.21154803	      0.00000000	     -0.00000002	     14.34466327
      1.16019454	     -0.05919870	     -0.00068574	     -0.20117170	     -0.05735445	      0.88270778	     -0.00046966	     -0.21157378	      0.00000000	     -0.00000002	     14.19589733
      1.16148993	     -0.05926650	     -0.00068085	     -0.20124058	     -0.05735314	      0.88270395	     -0.00047222	     -0.21159941	      0.00000000	     -0.00000002	     14.22147725
      1.16321459	     -0.05935983	     -0.00067565	     -0.20133532	     -0.05735120	      0.88269887	     -0.00047564	     -0.21163331	      0.00000000	     -0.00000002	     14.05816428
      1.16450642	     -0.05942315	     -0.00066943	     -0.20139978	     -0.05734960	      0.88269509	     -0.00047820	     -0.21165858	      0.00000000	     -0.00000002	     14.18622025
      1.16579825	     -0.05949069	     -0.00066389	     -0.20146846	     -0.05734787	      0.88269133	     -0.00048077	     -0.21168366	      0.00000000	     -0.00000002	     14.04640022
      1.16736922	     -0.05956455	     -0.00065531	     -0.20154376	     -0.05734560	      0.88268679	     -0.00048388	     -0.21171399	      0.00000000	     -0.00000002	     14.12739701
      1.16877931	     -0.05963526	     -0.00064910	     -0.20161574	     -0.05734340	      0.88268275	     -0.00048668	     -0.21174099	      0.00000000	     -0.00000002	     13.93510545
      1.17018939	     -0.05969676	     -0.00064022	     -0.20167859	     -0.05734104	      0.88267875	     -0.00048947	     -0.21176783	      0.00000000	     -0.00000002	     14.08099767
      1.17159948	     -0.05976330	     -0.00063329	     -0.20174646	     -0.05733852	      0.88267479	     -0.00049225	     -0.21179436	      0.00000000	     -0.00000002	     13.88885334
      1.17300956	     -0.05981863	     -0.00062337	     -0.20180320	     -0.05733584	      0.88267088	     -0.00049502	     -0.21182061	      0.00000000	     -0.00000002	     14.05133353
      1.17441965	     -0.05987795	     -0.00061541	     -0.20186389	     -0.05733299	      0.88266702	     -0.00049777	     -0.21184639	      0.00000000	     -0.00000002	     13.86116172
      1.17582974	     -0.05992324	     -0.00060452	     -0.20191064	     -0.05732998	      0.88266322	     -0.00050052	     -0.21187170	      0.00000000	     -0.00000002	     14.02096848
      1.17723982	     -0.05997271	     -0.00059673	     -0.20196151	     -0.05732680	      0.88265947	     -0.00050324	     -0.21189652	      0.00000000	     -0.00000002	     13.82710130
      1.17864991	     -0.06001225	     -0.00058566	     -0.20200253	     -0.05732345	      0.88265579	     -0.00050595	     -0.21192097	      0.00000000	     -0.00000002	     13.97454299
      1.18005999	     -0.06005622	     -0.00057638	     -0.20204795	     -0.05731993	      0.88265218	     -0.00050863	     -0.21194487	      0.00000000	     -0.00000002	     13.81410151
      1.18147008	     -0.06008565	     -0.00056336	     -0.20207894	     -0.05731624	      0.88264864	     -0.00051130	     -0.21196813	      0.00000000	     -0.00000002	     13.97161470
      1.18288016	     -0.06011625	     -0.00055229	     -0.20211105	     -0.05731237	      0.88264517	     -0.00051394	     -0.21199047	      0.00000000	     -0.00000002	     13.85414324
      1.18429025	     -0.06013166	     -0.00053796	     -0.20212806	     -0.05730833	      0.88264178	     -0.00051655	     -0.21201183	      0.00000000	     -0.00000002	     14.00349974
      1.18570033	     -0.06014906	     -0.00052566	     -0.20214701	     -0.05730411	      0.88263848	     -0.00051914	     -0.21203198	      0.00000000	     -0.00000002	     13.92216769
      1.18711042	     -0.06015338	     -0.00051022	     -0.20215297	     -0.05729972	      0.88263526	     -0.00052170	     -0.21205095	      0.00000000	     -0.00000002	     14.05077672
      1.18852050	     -0.06016048	     -0.00049635	     -0.20216167	     -0.05729514	      0.88263214	     -0.00052423	     -0.21206860	      0.00000000	     -0.00000001	     14.00273576
      1.18993059	     -0.06015556	     -0.00048000	     -0.20215841	     -0.05729040	      0.88262912	     -0.00052673	     -0.21208500	      0.00000000	     -0.00000001	     14.12769688
      1.19134068	     -0.06015253	     -0.00046635	     -0.20215697	     -0.05728547	      0.88262619	     -0.00052920	     -0.21210001	      0.00000000	     -0.00000001	     14.14530734
      1.19275076	     -0.06013718	     -0.00045127	     -0.20214325	     -0.05728036	      0.88262337	     -0.00053165	     -0.21211365	     -0.00000000	     -0.00000001	     14.29445680
      1.19416085	     -0.06011876	     -0.00044024	     -0.20212635	     -0.05727508	      0.88262065	     -0.00053406	     -0.21212582	     -0.00000000	     -0.00000001	     14.36462769
      1.19557093	     -0.06008790	     -0.00042800	     -0.20209703	     -0.05726962	      0.88261805	     -0.00053644	     -0.21213656	     -0.00000000	     -0.00000001	     14.51530273
      1.19698102	     -0.06005168	     -0.00041760	     -0.20206231	     -0.05726398	      0.88261556	     -0.00053878	     -0.21214561	     -0.00000000	     -0.00000001	     14.64059627
      1.19839110	     -0.05999521	     -0.00040491	     -0.20200739	     -0.05725816	      0.88261320	     -0.00054110	     -0.21215276	     -0.00000000	     -0.00000001	     14.83528572
      1.19980119	     -0.05992519	     -0.00039257	     -0.20193891	     -0.05725218	      0.88261096	     -0.00054338	     -0.21215760	     -0.00000000	     -0.00000001	     15.02255603
      1.20121127	     -0.05983238	     -0.00037769	     -0.20184769	     -0.05724601	      0.88260886	     -0.00054563	     -0.21215989	     -0.00000000	     -0.00000001	     15.23354015
      1.20262136	     -0.05972809	     -0.00036382	     -0.20174495	     -0.05723968	      0.88260690	     -0.00054784	     -0.21215933	     -0.00000000	     -0.00000001	     15.44551074
      1.20403144	     -0.05960465	     -0.00034785	     -0.20162310	     -0.05723318	      0.88260510	     -0.00055002	     -0.21215587	     -0.00000000	     -0.00000001	     15.65024987
      1.20544153	     -0.05947103	     -0.00033265	     -0.20149102	     -0.05722652	      0.88260345	     -0.00055216	     -0.21214937	     -0.00000000	     -0.00000001	     15.87405325
      1.20685162	     -0.05932031	     -0.00031543	     -0.20134186	     -0.05721970	      0.88260196	     -0.00055427	     -0.21213981	     -0.00000000	     -0.00000001	     16.06687465
      1.20826170	     -0.05916327	     -0.00029945	     -0.20118631	     -0.05721272	      0.88260065	     -0.00055635	     -0.21212718	     -0.00000000	     -0.00000001	     16.29655325
      1.20967179	     -0.05899275	     -0.00028191	     -0.20101729	     -0.05720560	      0.88259952	     -0.00055839	     -0.21211161	     -0.00000000	     -0.00000001	     16.47904040
      1.21108187	     -0.05881891	     -0.00026603	     -0.20084487	     -0.05719833	      0.88259857	     -0.00056040	     -0.21209313	     -0.00000000	     -0.00000000	     16.71012576
      1.21249196	     -0.05863409	     -0.00024863	     -0.20066146	     -0.05719091	      0.88259781	     -0.00056237	     -0.21207194	     -0.00000000	     -0.00000000	     16.87478726
      1.21390204	     -0.05844842	     -0.00023326	     -0.20047711	     -0.05718336	      0.88259725	     -0.00056431	     -0.21204811	     -0.00000000	     -0.00000000	     17.10615071
      1.21531213	     -0.05825273	     -0.00021637	     -0.20028274	     -0.05717568	      0.88259689	     -0.00056622	     -0.21202182	     -0.00000000	     -0.00000000	     17.26207704
      1.21672221	     -0.05805780	     -0.00020213	     -0.20008902	     -0.05716788	      0.88259674	     -0.00056810	     -0.21199315	     -0.00000000	     -0.00000000	     17.50331217
      1.21813230	     -0.05785345	     -0.00018622	     -0.19988588	     -0.05715995	      0.88259678	     -0.00056994	     -0.21196226	     -0.00000000	      0.00000000	     17.65560753
      1.21954239	     -0.05765363	     -0.00017388	     -0.19968713	     -0.05715191	      0.88259704	     -0.00057175	     -0.21192926	     -0.00000000	      0.00000000	     17.90099954
      1.22095247	     -0.05744377	     -0.00015905	     -0.19947836	     -0.05714375	      0.88259750	     -0.00057353	     -0.21189438	     -0.00000000	      0.00000000	     18.05488358
      1.22236256	     -0.05723993	     -0.00014852	     -0.19927547	     -0.05713549	      0.88259816	     -0.00057527	     -0.21185762	     -0.00000000	      0.00000000	     18.30423194
      1.22360930	     -0.05704988	     -0.00013591	     -0.19908631	     -0.05712810	      0.88259891	     -0.00057678	     -0.21182375	     -0.00000000	      0.00000000	     18.43294033
      1.22485605	     -0.05686402	     -0.00012616	     -0.19890122	     -0.05712063	      0.88259983	     -0.00057827	     -0.21178858	     -0.00000000	      0.00000001	     18.62140414
      1.22610279	     -0.05667381	     -0.00011459	     -0.19871180	     -0.05711310	      0.88260089	     -0.00057973	     -0.21175225	     -0.00000000	      0.00000001	     18.78885795
      1.22782694	     -0.05641176	     -0.00010067	     -0.19845075	     -0.05710256	      0.88260262	     -0.00058170	     -0.21170013	     -0.00000000	      0.00000001	     19.05247482
      1.22907921	     -0.05621587	     -0.00008837	     -0.19825560	     -0.05709483	      0.88260405	     -0.00058309	     -0.21166104	     -0.00000000	      0.00000001	     19.22893230
      1.23033148	     -0.05602306	     -0.00007867	     -0.19806344	     -0.05708704	      0.88260562	     -0.00058446	     -0.21162093	     -0.00000000	      0.00000001	     19.42171093
      1.23185416	     -0.05578466	     -0.00006493	     -0.19782582	     -0.05707749	      0.88260772	     -0.00058609	     -0.21157092	     -0.00000000	      0.00000001	     19.66252327
      1.23316219	     -0.05558304	     -0.00005605	     -0.19762477	     -0.05706922	      0.88260969	     -0.00058745	     -0.21152695	     -0.00000000	      0.00000001	     19.86930366
      1.23447022	     -0.05537695	     -0.00004432	     -0.19741928	     -0.05706089	      0.88261180	     -0.00058877	     -0.21148214	     -0.00000000	      0.00000001	     20.08196251
      1.23577825	     -0.05517298	     -0.00003545	     -0.19721581	     -0.05705252	      0.88261404	     -0.00059006	     -0.21143652	     -0.00000000	      0.00000001	     20.29288302
      1.23708628	     -0.05496605	     -0.00002421	     -0.19700941	     -0.05704409	      0.88261642	     -0.00059132	     -0.21139015	     -0.00000000	      0.00000001	     20.51383851
      1.23839431	     -0.05476174	     -0.00001566	     -0.19680552	     -0.05703563	      0.88261891	     -0.00059254	     -0.21134307	     -0.00000000	      0.00000001	     20.72656139
      1.23970234	     -0.05455423	     -0.00000563	     -0.19659844	     -0.05702712	      0.88262153	     -0.00059373	     -0.21129541	     -0.00000000	      0.00000001	     20.94574302
      1.24101038	     -0.05435150	      0.00000172	     -0.19639603	     -0.05701858	      0.88262425	     -0.00059488	     -0.21124725	     -0.00000000	      0.00000001	     21.15236446
      1.24231841	     -0.05414854	      0.00001157	     -0.19619343	     -0.05701000	      0.88262708	     -0.00059599	     -0.21119871	     -0.00000000	      0.00000002	     21.37391814
      1.24362644	     -0.05394622	      0.00001878	     -0.19599136	     -0.05700140	      0.88263001	     -0.00059707	     -0.21114979	     -0.00000000	      0.00000002	     21.60297435
      1.24493447	     -0.05374289	      0.00002867	     -0.19578832	     -0.05699277	      0.88263303	     -0.00059810	     -0.21110052	     -0.00000000	      0.00000002	     21.83373420
      1.24624250	     -0.05354035	      0.00003555	     -0.19558596	     -0.05698412	      0.88263613	     -0.00059911	     -0.21105091	     -0.00000000	      0.00000002	     22.07061601
      1.24755053	     -0.05333692	      0.00004619	     -0.19538279	     -0.05697545	      0.88263931	     -0.00060007	     -0.21100095	     -0.00000000	      0.00000002	     22.29366793
      1.24871668	     -0.05315704	      0.00005338	     -0.19520303	     -0.05696771	      0.88264221	     -0.00060090	     -0.21095615	     -0.00000000	      0.00000002	     22.48239450
      1.24988283	     -0.05297731	      0.00006284	     -0.19502347	     -0.05695996	      0.88264516	     -0.00060170	     -0.21091112	     -0.00000000	      0.00000002	     22.66876430
      1.25104898	     -0.05279800	      0.00007108	     -0.19484427	     -0.05695220	      0.88264816	     -0.00060247	     -0.21086588	     -0.00000000	      0.00000002	     22.87523007
      1.25264916	     -0.05255289	      0.00008368	     -0.19459930	     -0.05694156	      0.88265235	     -0.00060347	     -0.21080350	     -0.00000000	      0.00000002	     23.15842642
      1.25383072	     -0.05237334	      0.00009113	     -0.19441978	     -0.05693370	      0.88265548	     -0.00060418	     -0.21075724	     -0.00000000	      0.00000002	     23.37773813
      1.25501228	     -0.05219488	      0.00010032	     -0.19424136	     -0.05692584	      0.88265866	     -0.00060486	     -0.21071086	     -0.00000000	      0.00000002	     23.57361832
      1.25643295	     -0.05198248	      0.00010981	     -0.19402895	     -0.05691641	      0.88266252	     -0.00060563	     -0.21065497	     -0.00000000	      0.00000002	     23.83156019
      1.25767670	     -0.05179827	      0.00012029	     -0.19384474	     -0.05690816	      0.88266593	     -0.00060627	     -0.21060597	     -0.00000000	      0.00000002	     24.01627727
      1.25892046	     -0.05161585	      0.00012870	     -0.19366224	     -0.05689992	      0.88266937	     -0.00060688	     -0.21055694	     -0.00000000	      0.00000002	     24.23652564
      1.26016421	     -0.05143505	      0.00013917	     -0.19348140	     -0.05689170	      0.88267282	     -0.00060745	     -0.21050791	     -0.00000000	      0.00000002	     24.42393164
      1.26140796	     -0.05125608	      0.00014748	     -0.19330229	     -0.05688350	      0.88267629	     -0.00060799	     -0.21045890	     -0.00000000	      0.00000002	     24.65895215
      1.26265171	     -0.05107870	      0.00015750	     -0.19312480	     -0.05687531	      0.88267978	     -0.00060850	     -0.21040993	     -0.00000000	      0.00000002	     24.84889698
      1.26389547	     -0.05090412	      0.00016546	     -0.19295002	     -0.05686715	      0.88268327	     -0.00060897	     -0.21036105	     -0.00000000	      0.00000002	     25.07277457
      1.26513922	     -0.05073413	      0.00017513	     -0.19277984	     -0.05685901	      0.88268676	     -0.00060941	     -0.21031231	     -0.00000000	      0.00000002	     25.22661741
      1.26638297	     -0.05056941	      0.00018254	     -0.19261485	     -0.05685089	      0.88269026	     -0.00060982	     -0.21026382	     -0.00000000	      0.00000002	     25.43293338
      1.26762672	     -0.05040748	      0.00019157	     -0.19245268	     -0.05684281	      0.88269375	     -0.00061019	     -0.21021564	     -0.00000000	      0.00000002	     25.57493418
      1.26887048	     -0.05024925	      0.00019805	     -0.19229409	     -0.05683476	      0.88269723	     -0.00061054	     -0.21016784	     -0.00000000	      0.00000002	     25.76922689
      1.27011423	     -0.05009646	      0.00020536	     -0.19214095	     -0.05682674	      0.88270070	     -0.00061085	     -0.21012058	     -0.00000000	      0.00000002	     25.87783289
      1.27135798	     -0.04995242	      0.00021003	     -0.19199647	     -0.05681875	      0.88270416	     -0.00061113	     -0.21007402	     -0.00000000	      0.00000002	     26.06567102
      1.27260174	     -0.04981561	      0.00021652	     -0.19185924	     -0.05681081	      0.88270760	     -0.00061138	     -0.21002824	     -0.00000000	      0.00000002	     26.15628265
      1.27384549	     -0.04968525	      0.00022052	     -0.19172837	     -0.05680290	      0.88271102	     -0.00061159	     -0.20998328	     -0.00000000	      0.00000002	     26.34988142
      1.27508924	     -0.04956148	      0.00022683	     -0.19160414	     -0.05679504	      0.88271441	     -0.00061178	     -0.20993917	     -0.00000000	      0.00000002	     26.40926822
      1.27633299	     -0.04944465	      0.00023042	     -0.19148676	     -0.05678722	      0.88271777	     -0.00061194	     -0.20989595	     -0.00000000	      0.00000002	     26.59934209
      1.27757675	     -0.04933525	      0.00023663	     -0.19137685	     -0.05677945	      0.88272110	     -0.00061207	     -0.20985365	     -0.00000000	      0.00000002	     26.62166396
      1.27882050	     -0.04923396	      0.00023948	     -0.19127496	     -0.05677172	      0.88272439	     -0.00061216	     -0.20981232	     -0.00000000	      0.00000002	     26.81807036
      1.28006425	     -0.04914115	      0.00024525	     -0.19118161	     -0.05676404	      0.88272765	     -0.00061223	     -0.20977204	     -0.00000000	      0.00000002	     26.79785374
      1.28117182	     -0.04906564	      0.00024714	     -0.19110553	     -0.05675724	      0.88273051	     -0.00061227	     -0.20973708	     -0.00000000	      0.00000002	     26.94847432
      1.28227938	     -0.04899687	      0.00025073	     -0.19103622	     -0.05675048	      0.88273333	     -0.00061228	     -0.20970303	     -0.00000000	      0.00000002	     26.96099561
      1.28362956	     -0.04892190	      0.00025317	     -0.19096053	     -0.05674229	      0.88273671	     -0.00061227	     -0.20966277	     -0.00000000	      0.00000002	     27.07492250
      1.28497974	     -0.04885587	      0.00025741	     -0.19089383	     -0.05673416	      0.88274002	     -0.00061222	     -0.20962391	     -0.00000000	      0.00000002	     27.04429226
      1.28610108	     -0.04880732	      0.00025861	     -0.19084465	     -0.05672746	      0.88274273	     -0.00061216	     -0.20959271	     -0.00000000	      0.00000002	     27.15278419
      1.28722243	     -0.04876414	      0.00026098	     -0.19080087	     -0.05672079	      0.88274538	     -0.00061207	     -0.20956246	     -0.00000000	      0.00000002	     27.11675713
      1.28858363	     -0.04871870	      0.00026213	     -0.19075466	     -0.05671276	      0.88274852	     -0.00061194	     -0.20952702	     -0.00000000	      0.00000002	     27.18745383
      1.28994484	     -0.04868069	      0.00026509	     -0.19071592	     -0.05670479	      0.88275159	     -0.00061177	     -0.20949295	     -0.00000000	      0.00000002	     27.08386533
      1.29102109	     -0.04865580	      0.00026486	     -0.19069038	     -0.05669853	      0.88275395	     -0.00061161	     -0.20946697	     -0.00000000	      0.00000001	     27.17009044
      1.29209733	     -0.04863543	      0.00026626	     -0.19066941	     -0.05669231	      0.88275626	     -0.00061144	     -0.20944184	     -0.00000000	      0.00000001	     27.10318071
      1.29351539	     -0.04861548	      0.00026657	     -0.19064863	     -0.05668418	      0.88275922	     -0.00061118	     -0.20940998	     -0.00000000	      0.00000001	     27.11767570
      1.29493345	     -0.04860320	      0.00026849	     -0.19063555	     -0.05667611	      0.88276208	     -0.00061089	     -0.20937955	     -0.00000000	      0.00000001	     26.95974105
      1.29597568	     -0.04859898	      0.00026739	     -0.19063069	     -0.05667022	      0.88276412	     -0.00061065	     -0.20935810	     -0.00000000	      0.00000001	     27.01947886
      1.29701791	     -0.04859854	      0.00026800	     -0.19062965	     -0.05666437	      0.88276610	     -0.00061039	     -0.20933740	     -0.00000000	      0.00000001	     26.92863373
      1.29850371	     -0.04860438	      0.00026805	     -0.19063462	     -0.05665609	      0.88276883	     -0.00061000	     -0.20930920	     -0.00000000	      0.00000001	     26.89467475
      1.29977585	     -0.04861559	      0.00026885	     -0.19064511	     -0.05664906	      0.88277108	     -0.00060964	     -0.20928630	     -0.00000000	      0.00000001	     26.74175198
      1.30104798	     -0.04863191	      0.00026736	     -0.19066064	     -0.05664209	      0.88277324	     -0.00060925	     -0.20926454	     -0.00000000	      0.00000001	     26.76172681
      1.30232012	     -0.04865450	      0.00026783	     -0.19068252	     -0.05663516	      0.88277532	     -0.00060883	     -0.20924392	     -0.00000000	      0.00000001	     26.54738559
      1.30359226	     -0.04868215	      0.00026524	     -0.19070937	     -0.05662829	      0.88277731	     -0.00060840	     -0.20922442	     -0.00000000	      0.00000001	     26.62942373
      1.30468975	     -0.04871002	      0.00026551	     -0.19073663	     -0.05662239	      0.88277897	     -0.00060800	     -0.20920847	     -0.00000000	      0.00000001	     26.39858262
      1.30578723	     -0.04874137	      0.00026373	     -0.19076731	     -0.05661654	      0.88278056	     -0.00060759	     -0.20919331	     -0.00000000	      0.00000001	     26.37873308
      1.30716007	     -0.04878596	      0.00026248	     -0.19081111	     -0.05660927	      0.88278247	     -0.00060704	     -0.20917542	     -0.00000000	      0.00000001	     26.20635434
      1.30853290	     -0.04883551	      0.00025918	     -0.19085983	     -0.05660205	      0.88278428	     -0.00060648	     -0.20915868	     -0.00000000	      0.00000001	     26.24026753
      1.30964137	     -0.04887913	      0.00025853	     -0.19090284	     -0.05659627	      0.88278568	     -0.00060600	     -0.20914598	     -0.00000000	      0.00000001	     26.00401475
      1.31074984	     -0.04892587	      0.00025597	     -0.19094893	     -0.05659051	      0.88278701	     -0.00060551	     -0.20913398	     -0.00000000	      0.00000001	     25.97511828
      1.31214037	     -0.04898884	      0.00025397	     -0.19101113	     -0.05658334	      0.88278860	     -0.00060486	     -0.20911991	     -0.00000000	      0.00000001	     25.78125390
      1.31353090	     -0.04905662	      0.00024973	     -0.19107809	     -0.05657622	      0.88279011	     -0.00060420	     -0.20910691	     -0.00000000	      0.00000001	     25.82281204
      1.31460397	     -0.04911227	      0.00024846	     -0.19113317	     -0.05657076	      0.88279120	     -0.00060367	     -0.20909758	     -0.00000000	      0.00000001	     25.55722674
      1.31567704	     -0.04917036	      0.00024533	     -0.19119066	     -0.05656533	      0.88279225	     -0.00060312	     -0.20908885	     -0.00000000	      0.00000001	     25.50821919
      1.31712722	     -0.04925262	      0.00024208	     -0.19127215	     -0.05655803	      0.88279358	     -0.00060237	     -0.20907797	     -0.00000000	      0.00000001	     25.29944180
      1.31857741	     -0.04933901	      0.00023670	     -0.19135772	     -0.05655078	      0.88279482	     -0.00060159	     -0.20906812	     -0.00000000	      0.00000001	     25.32929545
      1.31961751	     -0.04940337	      0.00023493	     -0.19142157	     -0.05654561	      0.88279565	     -0.00060101	     -0.20906167	     -0.00000000	      0.00000001	     25.03338202
      1.32065761	     -0.04946958	      0.00023131	     -0.19148723	     -0.05654045	      0.88279644	     -0.00060042	     -0.20905570	     -0.00000000	      0.00000001	     24.96052684
      1.32218620	     -0.04957012	      0.00022658	     -0.19158699	     -0.05653292	      0.88279752	     -0.00059954	     -0.20904779	     -0.00000000	      0.00000000	     24.72497317
      1.32347988	     -0.04965793	      0.00022102	     -0.19167412	     -0.05652658	      0.88279836	     -0.00059878	     -0.20904186	     -0.00000000	      0.00000000	     24.66920388
      1.32477355	     -0.04974802	      0.00021666	     -0.19176357	     -0.05652027	      0.88279914	     -0.00059799	     -0.20903659	     -0.00000000	      0.00000000	     24.37697040
      1.32606722	     -0.04984014	      0.00020947	     -0.19185501	     -0.05651398	      0.88279986	     -0.00059720	     -0.20903196	     -0.00000000	      0.00000000	     24.39935462
      1.32736089	     -0.04993428	      0.00020445	     -0.19194853	     -0.05650772	      0.88280053	     -0.00059639	     -0.20902792	     -0.00000000	      0.00000000	     24.00348952
      1.32846052	     -0.05001573	      0.00019686	     -0.19202937	     -0.05650242	      0.88280104	     -0.00059569	     -0.20902493	     -0.00000000	      0.00000000	     24.05268908
      1.32956015	     -0.05009841	      0.00019051	     -0.19211151	     -0.05649713	      0.88280152	     -0.00059498	     -0.20902233	     -0.00000000	      0.00000000	     23.82629950
      1.33097197	     -0.05020631	      0.00018001	     -0.19221865	     -0.05649037	      0.88280208	     -0.00059407	     -0.20901954	     -0.00000000	      0.00000000	     23.74848948
      1.33238378	     -0.05031596	      0.00016994	     -0.19232757	     -0.05648362	      0.88280258	     -0.00059314	     -0.20901733	     -0.00000000	      0.00000000	     23.38832934
      1.33349921	     -0.05040359	      0.00015892	     -0.19241456	     -0.05647831	      0.88280293	     -0.00059239	     -0.20901596	     -0.00000000	      0.00000000	     23.45810667
      1.33461464	     -0.05049194	      0.00014875	     -0.19250231	     -0.05647301	      0.88280324	     -0.00059165	     -0.20901490	     -0.00000000	      0.00000000	     23.22662659
      1.33604545	     -0.05060616	      0.00013311	     -0.19261570	     -0.05646623	      0.88280360	     -0.00059068	     -0.20901398	     -0.00000000	      0.00000000	     23.17638939
      1.33747627	     -0.05072107	      0.00011794	     -0.19272981	     -0.05645947	      0.88280389	     -0.00058971	     -0.20901350	     -0.00000000	      0.00000000	     22.76181839
      1.33855280	     -0.05080768	      0.00010335	     -0.19281575	     -0.05645438	      0.88280409	     -0.00058898	     -0.20901340	     -0.00000000	      0.00000000	     22.87634128
      1.33962933	     -0.05089425	      0.00008971	     -0.19290170	     -0.05644931	      0.88280425	     -0.00058824	     -0.20901352	     -0.00000000	      0.00000000	     22.65775480
      1.34113010	     -0.05101452	      0.00006845	     -0.19302104	     -0.05644225	      0.88280442	     -0.00058721	     -0.20901402	     -0.00000000	      0.00000000	     22.58181042
      1.34263088	     -0.05113379	      0.00004781	     -0.19313943	     -0.05643519	      0.88280455	     -0.00058618	     -0.20901486	     -0.00000000	      0.00000000	     22.11850352
      1.34366851	     -0.05121566	      0.00003066	     -0.19322062	     -0.05643032	      0.88280460	     -0.00058547	     -0.20901562	     -0.00000000	      0.00000000	     22.26195801
      1.34470613	     -0.05129674	      0.00001471	     -0.19330107	     -0.05642545	      0.88280463	     -0.00058475	     -0.20901653	     -0.00000000	      0.00000000	     22.05834278
      1.34630428	     -0.05141978	     -0.00001142	     -0.19342310	     -0.05641796	      0.88280463	     -0.00058365	     -0.20901820	     -0.00000000	     -0.00000000	     21.94509478
      1.34762570	     -0.05151953	     -0.00003249	     -0.19352205	     -0.05641177	      0.88280459	     -0.00058274	     -0.20901980	     -0.00000000	     -0.00000000	     21.62210447
      1.34894712	     -0.05161730	     -0.00005548	     -0.19361898	     -0.05640558	      0.88280451	     -0.00058182	     -0.20902160	     -0.00000000	     -0.00000000	     21.67643948
      1.35026853	     -0.05171271	     -0.00007636	     -0.19371362	     -0.05639940	      0.88280439	     -0.00058091	     -0.20902359	     -0.00000000	     -0.00000000	     21.21996938
      1.35144630	     -0.05179549	     -0.00009723	     -0.19379567	     -0.05639389	      0.88280426	     -0.00058009	     -0.20902551	     -0.00000000	     -0.00000000	     21.34087043
      1.35262407	     -0.05187585	     -0.00011599	     -0.19387536	     -0.05638838	      0.88280410	     -0.00057928	     -0.20902757	     -0.00000000	     -0.00000000	     21.01168428
      1.35380184	     -0.05195362	     -0.00013561	     -0.19395245	     -0.05638287	      0.88280392	     -0.00057846	     -0.20902975	     -0.00000000	     -0.00000000	     20.96666766
      1.35532722	     -0.05205022	     -0.00015889	     -0.19404823	     -0.05637573	      0.88280364	     -0.00057740	     -0.20903273	     -0.00000000	     -0.00000000	     20.58705677
      1.35653205	     -0.05212312	     -0.00017821	     -0.19412046	     -0.05637009	      0.88280339	     -0.00057656	     -0.20903521	     -0.00000000	     -0.00000000	     20.66401275
      1.35773688	     -0.05219299	     -0.00019525	     -0.19418974	     -0.05636446	      0.88280311	     -0.00057572	     -0.20903777	     -0.00000000	     -0.00000000	     20.32790654
      1.35894172	     -0.05225989	     -0.00021302	     -0.19425603	     -0.05635882	      0.88280281	     -0.00057488	     -0.20904043	     -0.00000000	     -0.00000000	     20.29835028
      1.36044860	     -0.05233929	     -0.00023324	     -0.19433473	     -0.05635177	      0.88280239	     -0.00057383	     -0.20904386	     -0.00000000	     -0.00000000	     19.90262974
      1.36164121	     -0.05239908	     -0.00025073	     -0.19439393	     -0.05634619	      0.88280203	     -0.00057301	     -0.20904667	     -0.00000000	     -0.00000000	     20.01221744
      1.36283383	     -0.05245618	     -0.00026643	     -0.19445049	     -0.05634060	      0.88280164	     -0.00057218	     -0.20904956	     -0.00000000	     -0.00000000	     19.68586989
      1.36402644	     -0.05251064	     -0.00028329	     -0.19450438	     -0.05633501	      0.88280122	     -0.00057135	     -0.20905253	     -0.00000000	     -0.00000000	     19.64952246
      1.36559365	     -0.05257819	     -0.00030417	     -0.19457124	     -0.05632767	      0.88280063	     -0.00057027	     -0.20905654	     -0.00000000	     -0.00000000	     19.24691928
      1.36678762	     -0.05262672	     -0.00032177	     -0.19461919	     -0.05632207	      0.88280014	     -0.00056945	     -0.20905968	     -0.00000000	     -0.00000000	     19.35149781
      1.36798159	     -0.05267291	     -0.00033786	     -0.19466485	     -0.05631647	      0.88279962	     -0.00056864	     -0.20906289	     -0.00000000	     -0.00000000	     19.02332959
      1.36917557	     -0.05271716	     -0.00035521	     -0.19470854	     -0.05631086	      0.88279907	     -0.00056783	     -0.20906617	     -0.00000000	     -0.00000000	     18.97066437
      1.37078320	     -0.05277381	     -0.00037761	     -0.19476446	     -0.05630331	      0.88279828	     -0.00056675	     -0.20907071	     -0.00000000	     -0.00000000	     18.56217440
      1.37197282	     -0.05281352	     -0.00039605	     -0.19480358	     -0.05629771	      0.88279765	     -0.00056595	     -0.20907417	     -0.00000000	     -0.00000000	     18.65682479
      1.37316244	     -0.05285172	     -0.00041312	     -0.19484123	     -0.05629211	      0.88279700	     -0.00056516	     -0.20907772	     -0.00000000	     -0.00000000	     18.34704699
      1.37462183	     -0.05289835	     -0.00043591	     -0.19488715	     -0.05628523	      0.88279614	     -0.00056420	     -0.20908222	     -0.00000000	     -0.00000000	     18.33082965
      1.37592880	     -0.05294083	     -0.00045501	     -0.19492903	     -0.05627907	      0.88279534	     -0.00056334	     -0.20908647	     -0.00000000	     -0.00000000	     17.91900850
      1.37723577	     -0.05298541	     -0.00047648	     -0.19497295	     -0.05627289	      0.88279449	     -0.00056249	     -0.20909101	     -0.00000000	     -0.00000000	     18.00438853
      1.37854274	     -0.05303236	     -0.00049590	     -0.19501930	     -0.05626672	      0.88279360	     -0.00056165	     -0.20909592	     -0.00000000	     -0.00000000	     17.58087165
      1.37984972	     -0.05308118	     -0.00051773	     -0.19506746	     -0.05626053	      0.88279267	     -0.00056081	     -0.20910129	     -0.00000000	     -0.00000000	     17.69769572
      1.38115669	     -0.05313164	     -0.00053697	     -0.19511733	     -0.05625433	      0.88279170	     -0.00055998	     -0.20910715	     -0.00000000	     -0.00000001	     17.27876629
      1.38246366	     -0.05318360	     -0.00055866	     -0.19516866	     -0.05624813	      0.88279068	     -0.00055915	     -0.20911353	     -0.00000000	     -0.00000001	     17.41554329
      1.38377063	     -0.05323670	     -0.00057726	     -0.19522121	     -0.05624192	      0.88278962	     -0.00055833	     -0.20912045	     -0.00000000	     -0.00000001	     17.00962401
      1.38507760	     -0.05329000	     -0.00059823	     -0.19527392	     -0.05623569	      0.88278852	     -0.00055751	     -0.20912792	     -0.00000000	     -0.00000001	     17.15730783
      1.38638457	     -0.05334342	     -0.00061575	     -0.19532685	     -0.05622946	      0.88278738	     -0.00055670	     -0.20913591	     -0.00000000	     -0.00000001	     16.77151504
      1.38769154	     -0.05339651	     -0.00063557	     -0.19537940	     -0.05622321	      0.88278618	     -0.00055588	     -0.20914441	     -0.00000000	     -0.00000001	     16.91627633
      1.38899851	     -0.05344867	     -0.00065172	     -0.19543113	     -0.05621696	      0.88278495	     -0.00055507	     -0.20915338	     -0.00000000	     -0.00000001	     16.55675243
      1.39030548	     -0.05349961	     -0.00067018	     -0.19548159	     -0.05621068	      0.88278367	     -0.00055427	     -0.20916278	     -0.00000000	     -0.00000001	     16.69580896
      1.39161245	     -0.05354907	     -0.00068502	     -0.19553068	     -0.05620440	      0.88278234	     -0.00055347	     -0.20917257	     -0.00000000	     -0.00000001	     16.36681818
      1.39291942	     -0.05359713	     -0.00070223	     -0.19557832	     -0.05619810	      0.88278097	     -0.00055267	     -0.20918271	     -0.00000000	     -0.00000001	     16.49326230
      1.39422639	     -0.05364401	     -0.00071595	     -0.19562489	     -0.05619178	      0.88277955	     -0.00055187	     -0.20919318	     -0.00000000	     -0.00000001	     16.19230029
      1.39553336	     -0.05368903	     -0.00073184	     -0.19566955	     -0.05618545	      0.88277810	     -0.00055108	     -0.20920395	     -0.00000000	     -0.00000001	     16.29787963
      1.39684033	     -0.05373194	     -0.00074402	     -0.19571221	     -0.05617911	      0.88277660	     -0.00055030	     -0.20921495	     -0.00000000	     -0.00000001	     16.03252240
      1.39814730	     -0.05377301	     -0.00075810	     -0.19575299	     -0.05617274	      0.88277506	     -0.00054952	     -0.20922617	     -0.00000000	     -0.00000001	     16.11319589
      1.39945427	     -0.05381264	     -0.00076907	     -0.19579242	     -0.05616636	      0.88277348	     -0.00054874	     -0.20923756	     -0.00000000	     -0.00000001	     15.87767923
      1.40076124	     -0.05385057	     -0.00078199	     -0.19583011	     -0.05615996	      0.88277186	     -0.00054798	     -0.20924911	     -0.00000000	     -0.00000001	     15.95048970
      1.40206822	     -0.05388627	     -0.00079215	     -0.19586565	     -0.05615355	      0.88277021	     -0.00054722	     -0.20926078	     -0.00000000	     -0.00000001	     15.75364434
      1.40337519	     -0.05391976	     -0.00080418	     -0.19589895	     -0.05614711	      0.88276852	     -0.00054648	     -0.20927252	     -0.00000000	     -0.00000001	     15.81923082
      1.40468216	     -0.05395069	     -0.00081379	     -0.19592975	     -0.05614066	      0.88276681	     -0.00054574	     -0.20928430	     -0.00000000	     -0.00000001	     15.65569279
      1.40598913	     -0.05397897	     -0.00082509	     -0.19595787	     -0.05613419	      0.88276506	     -0.00054502	     -0.20929607	     -0.00000000	     -0.00000001	     15.71487284
      1.40729610	     -0.05400348	     -0.00083430	     -0.19598228	     -0.05612770	      0.88276329	     -0.00054431	     -0.20930776	     -0.00000000	     -0.00000001	     15.59011960
      1.40860307	     -0.05402286	     -0.00084503	     -0.19600153	     -0.05612119	      0.88276150	     -0.00054361	     -0.20931929	     -0.00000000	     -0.00000001	     15.66003528
      1.40991004	     -0.05403583	     -0.00085389	     -0.19601442	     -0.05611466	      0.88275968	     -0.00054293	     -0.20933054	     -0.00000000	     -0.00000001	     15.58124572
      1.41121701	     -0.05404135	     -0.00086411	     -0.19601983	     -0.05610812	      0.88275785	     -0.00054227	     -0.20934137	     -0.00000000	     -0.00000001	     15.66583156
      1.41252398	     -0.05403945	     -0.00087269	     -0.19601788	     -0.05610155	      0.88275601	     -0.00054162	     -0.20935168	     -0.00000000	     -0.00000001	     15.62574895
      1.41383095	     -0.05403126	     -0.00088251	     -0.19600961	     -0.05609497	      0.88275416	     -0.00054099	     -0.20936137	     -0.00000000	     -0.00000001	     15.71335389
      1.41513792	     -0.05401576	     -0.00089096	     -0.19599406	     -0.05608838	      0.88275231	     -0.00054038	     -0.20937040	     -0.00000000	     -0.00000001	     15.71237619
      1.41644489	     -0.05399472	     -0.00090047	     -0.19597293	     -0.05608176	      0.88275046	     -0.00053979	     -0.20937870	     -0.00000000	     -0.00000001	     15.80575523
      1.41803788	     -0.05396170	     -0.00091028	     -0.19593985	     -0.05607368	      0.88274822	     -0.00053910	     -0.20938788	     -0.00000000	     -0.00000001	     15.81354279
      1.41918934	     -0.05393449	     -0.00091918	     -0.19591255	     -0.05606782	      0.88274661	     -0.00053862	     -0.20939390	     -0.00000000	     -0.00000001	     15.93973583
      1.42034080	     -0.05390410	     -0.00092604	     -0.19588212	     -0.05606196	      0.88274502	     -0.00053816	     -0.20939943	     -0.00000000	     -0.00000001	     15.97844280
      1.42191133	     -0.05385792	     -0.00093589	     -0.19583587	     -0.05605395	      0.88274288	     -0.00053755	     -0.20940616	     -0.00000000	     -0.00000001	     16.11383317
      1.42330179	     -0.05381200	     -0.00094219	     -0.19578994	     -0.05604685	      0.88274102	     -0.00053704	     -0.20941136	     -0.00000000	     -0.00000001	     16.17690432
      1.42469224	     -0.05376207	     -0.00095008	     -0.19573995	     -0.05603974	      0.88273920	     -0.00053656	     -0.20941585	     -0.00000000	     -0.00000001	     16.35752441
      1.42589201	     -0.05371496	     -0.00095357	     -0.19569287	     -0.05603360	      0.88273767	     -0.00053617	     -0.20941915	     -0.00000000	     -0.00000001	     16.41331449
      1.42709178	     -0.05366464	     -0.00095848	     -0.19564254	     -0.05602745	      0.88273618	     -0.00053579	     -0.20942190	     -0.00000000	     -0.00000001	     16.55597817
      1.42853652	     -0.05359904	     -0.00096199	     -0.19557698	     -0.05602005	      0.88273444	     -0.00053537	     -0.20942448	     -0.00000000	     -0.00000001	     16.69811706
      1.42998126	     -0.05352745	     -0.00096657	     -0.19550540	     -0.05601265	      0.88273276	     -0.00053497	     -0.20942620	     -0.00000000	     -0.00000001	     16.90802546
      1.43115523	     -0.05346384	     -0.00096752	     -0.19544186	     -0.05600664	      0.88273145	     -0.00053467	     -0.20942693	     -0.00000000	     -0.00000001	     17.02068244
      1.43232921	     -0.05339695	     -0.00097008	     -0.19537499	     -0.05600063	      0.88273019	     -0.00053439	     -0.20942701	     -0.00000000	     -0.00000001	     17.17629125
      1.43380874	     -0.05330883	     -0.00097089	     -0.19528694	     -0.05599307	      0.88272867	     -0.00053407	     -0.20942621	     -0.00000000	     -0.00000001	     17.36450728
      1.43528828	     -0.05321712	     -0.00097316	     -0.19519526	     -0.05598551	      0.88272723	     -0.00053379	     -0.20942443	     -0.00000000	     -0.00000001	     17.59556917
      1.43641052	     -0.05314399	     -0.00097185	     -0.19512221	     -0.05597979	      0.88272620	     -0.00053359	     -0.20942243	     -0.00000000	     -0.00000001	     17.74180296
      1.43753275	     -0.05306908	     -0.00097219	     -0.19504734	     -0.05597407	      0.88272522	     -0.00053342	     -0.20941986	     -0.00000000	     -0.00000001	     17.91467377
      1.43908152	     -0.05296199	     -0.00097098	     -0.19494033	     -0.05596620	      0.88272395	     -0.00053322	     -0.20941539	     -0.00000000	     -0.00000001	     18.17018379
      1.44063030	     -0.05285217	     -0.00097184	     -0.19483051	     -0.05595835	      0.88272279	     -0.00053306	     -0.20940986	     -0.00000000	     -0.00000000	     18.44775940
      1.44168809	     -0.05277481	     -0.00096965	     -0.19475322	     -0.05595300	      0.88272205	     -0.00053298	     -0.20940549	     -0.00000000	     -0.00000000	     18.63105890
      1.44274588	     -0.05269736	     -0.00096947	     -0.19467577	     -0.05594767	      0.88272137	     -0.00053291	     -0.20940066	     -0.00000000	     -0.00000000	     18.82315952
      1.44441241	     -0.05257297	     -0.00096789	     -0.19455140	     -0.05593930	      0.88272039	     -0.00053285	     -0.20939214	     -0.00000000	     -0.00000000	     19.16224211
      1.44575869	     -0.05247052	     -0.00096730	     -0.19444893	     -0.05593256	      0.88271969	     -0.00053284	     -0.20938446	     -0.00000000	     -0.00000000	     19.40802223
      1.44710496	     -0.05236486	     -0.00096439	     -0.19434330	     -0.05592586	      0.88271907	     -0.00053286	     -0.20937605	     -0.00000000	     -0.00000000	     19.71502784
      1.44845123	     -0.05225877	     -0.00096336	     -0.19423718	     -0.05591918	      0.88271854	     -0.00053292	     -0.20936692	     -0.00000000	     -0.00000000	     19.95920663
      1.44964875	     -0.05216312	     -0.00095906	     -0.19414156	     -0.05591327	      0.88271814	     -0.00053300	     -0.20935825	     -0.00000000	     -0.00000000	     20.24395634
      1.45084626	     -0.05206951	     -0.00095703	     -0.19404792	     -0.05590740	      0.88271781	     -0.00053311	     -0.20934910	     -0.00000000	     -0.00000000	     20.46661314
      1.45204378	     -0.05197446	     -0.00095299	     -0.19395288	     -0.05590155	      0.88271754	     -0.00053324	     -0.20933952	     -0.00000000	     -0.00000000	     20.74980084
      1.45356156	     -0.05185433	     -0.00094913	     -0.19383271	     -0.05589419	      0.88271730	     -0.00053346	     -0.20932670	     -0.00000000	     -0.00000000	     21.06442506
      1.45475770	     -0.05175768	     -0.00094331	     -0.19373608	     -0.05588843	      0.88271719	     -0.00053366	     -0.20931609	     -0.00000000	     -0.00000000	     21.37240323
      1.45595384	     -0.05166310	     -0.00093956	     -0.19364147	     -0.05588271	      0.88271714	     -0.00053389	     -0.20930502	     -0.00000000	     -0.00000000	     21.61100852
      1.45714999	     -0.05156747	     -0.00093394	     -0.19354583	     -0.05587703	      0.88271717	     -0.00053414	     -0.20929354	     -0.00000000	      0.00000000	     21.90051681
      1.45867243	     -0.05144750	     -0.00092848	     -0.19342580	     -0.05586986	      0.88271729	     -0.00053452	     -0.20927831	     -0.00000000	      0.00000000	     22.22058569
      1.45983464	     -0.05135335	     -0.00092156	     -0.19333166	     -0.05586443	      0.88271745	     -0.00053483	     -0.20926625	     -0.00000000	      0.00000000	     22.51358050
      1.46099685	     -0.05126083	     -0.00091655	     -0.19323909	     -0.05585905	      0.88271768	     -0.00053518	     -0.20925377	     -0.00000000	      0.00000000	     22.74499308
      1.46240819	     -0.05114564	     -0.00090777	     -0.19312388	     -0.05585258	      0.88271803	     -0.00053564	     -0.20923809	     -0.00000000	      0.00000000	     23.07614231
      1.46366587	     -0.05104423	     -0.00090188	     -0.19302239	     -0.05584688	      0.88271841	     -0.00053608	     -0.20922358	     -0.00000000	      0.00000000	     23.31979566
      1.46492355	     -0.05093896	     -0.00089252	     -0.19291713	     -0.05584123	      0.88271886	     -0.00053656	     -0.20920859	     -0.00000000	      0.00000000	     23.61592329
      1.46618123	     -0.05083579	     -0.00088573	     -0.19281387	     -0.05583564	      0.88271937	     -0.00053708	     -0.20919309	     -0.00000000	      0.00000000	     23.85093349
      1.46743891	     -0.05072845	     -0.00087526	     -0.19270653	     -0.05583012	      0.88271995	     -0.00053763	     -0.20917709	     -0.00000000	      0.00000000	     24.13257989
      1.46869659	     -0.05062387	     -0.00086823	     -0.19260184	     -0.05582467	      0.88272058	     -0.00053821	     -0.20916056	     -0.00000000	      0.00000000	     24.37043068
      1.46995427	     -0.05051477	     -0.00085675	     -0.19249273	     -0.05581928	      0.88272127	     -0.00053884	     -0.20914355	     -0.00000000	      0.00000000	     24.64162258
      1.47121195	     -0.05040962	     -0.00084947	     -0.19238744	     -0.05581397	      0.88272202	     -0.00053950	     -0.20912602	     -0.00000000	      0.00000000	     24.87804106
      1.47231834	     -0.05031333	     -0.00083910	     -0.19229111	     -0.05580936	      0.88272272	     -0.00054011	     -0.20911023	     -0.00000000	      0.00000000	     25.08633533
      1.47342473	     -0.05021917	     -0.00083139	     -0.19219683	     -0.05580480	      0.88272347	     -0.00054076	     -0.20909406	     -0.00000000	      0.00000000	     25.29251034
      1.47478980	     -0.05010096	     -0.00081986	     -0.19207852	     -0.05579927	      0.88272444	     -0.00054159	     -0.20907364	     -0.00000000	      0.00000001	     25.54743024
      1.47615487	     -0.04998555	     -0.00081082	     -0.19196290	     -0.05579382	      0.88272547	     -0.00054247	     -0.20905270	     -0.00000000	      0.00000001	     25.79976132
      1.47725543	     -0.04989071	     -0.00080070	     -0.19186796	     -0.05578951	      0.88272634	     -0.00054321	     -0.20903550	     -0.00000000	      0.00000001	     25.97435779
      1.47835598	     -0.04979830	     -0.00079308	     -0.19177538	     -0.05578526	      0.88272725	     -0.00054398	     -0.20901800	     -0.00000000	      0.00000001	     26.16045974
      1.47973880	     -0.04968083	     -0.00078167	     -0.19165770	     -0.05578002	      0.88272844	     -0.00054499	     -0.20899564	     -0.00000000	      0.00000001	     26.38637507
      1.48112163	     -0.04956600	     -0.00077304	     -0.19154258	     -0.05577489	      0.88272968	     -0.00054605	     -0.20897286	     -0.00000000	      0.00000001	     26.63244800
      1.48216105	     -0.04947855	     -0.00076355	     -0.19145497	     -0.05577110	      0.88273064	     -0.00054688	     -0.20895551	     -0.00000000	      0.00000001	     26.75873579
      1.48320048	     -0.04939395	     -0.00075647	     -0.19137013	     -0.05576739	      0.88273163	     -0.00054773	     -0.20893799	     -0.00000000	      0.00000001	     26.91294165
      1.48465628	     -0.04927574	     -0.00074521	     -0.19125159	     -0.05576229	      0.88273305	     -0.00054897	     -0.20891321	     -0.00000000	      0.00000001	     27.11764872
      1.48596266	     -0.04917212	     -0.00073696	     -0.19114762	     -0.05575783	      0.88273437	     -0.00055013	     -0.20889075	     -0.00000000	      0.00000001	     27.31615227
      1.48726903	     -0.04906892	     -0.00072579	     -0.19104412	     -0.05575349	      0.88273573	     -0.00055133	     -0.20886815	     -0.00000000	      0.00000001	     27.48208981
      1.48831249	     -0.04898998	     -0.00072026	     -0.19096484	     -0.05575010	      0.88273683	     -0.00055231	     -0.20885001	     -0.00000000	      0.00000001	     27.62418132
      1.48935594	     -0.04891087	     -0.00071249	     -0.19088543	     -0.05574678	      0.88273796	     -0.00055332	     -0.20883183	     -0.00000000	      0.00000001	     27.75004827
      1.49076317	     -0.04880738	     -0.00070359	     -0.19078147	     -0.05574242	      0.88273951	     -0.00055473	     -0.20880727	     -0.00000000	      0.00000001	     27.93527869
      1.49217039	     -0.04870673	     -0.00069261	     -0.19068039	     -0.05573821	      0.88274110	     -0.00055618	     -0.20878274	     -0.00000000	      0.00000001	     28.09595288
      1.49317859	     -0.04863906	     -0.00068766	     -0.19061233	     -0.05573527	      0.88274226	     -0.00055725	     -0.20876522	     -0.00000000	      0.00000001	     28.20954164
      1.49418679	     -0.04857349	     -0.00068076	     -0.19054640	     -0.05573241	      0.88274343	     -0.00055834	     -0.20874781	     -0.00000000	      0.00000001	     28.30563248
      1.49566192	     -0.04848444	     -0.00067212	     -0.19045677	     -0.05572836	      0.88274516	     -0.00055997	     -0.20872262	     -0.00000000	      0.00000001	     28.45565469
      1.49689685	     -0.04841571	     -0.00066381	     -0.19038757	     -0.05572510	      0.88274664	     -0.00056138	     -0.20870187	     -0.00000000	      0.00000001	     28.55255338
      1.49813178	     -0.04835357	     -0.00065763	     -0.19032489	     -0.05572195	      0.88274814	     -0.00056281	     -0.20868151	     -0.00000000	      0.00000001	     28.67336415
      1.49936672	     -0.04829687	     -0.00064907	     -0.19026770	     -0.05571891	      0.88274965	     -0.00056428	     -0.20866163	     -0.00000000	      0.00000001	     28.74234143
      1.50060165	     -0.04824702	     -0.00064370	     -0.19021727	     -0.05571600	      0.88275117	     -0.00056578	     -0.20864229	     -0.00000000	      0.00000001	     28.86373326
      1.50167276	     -0.04820774	     -0.00063611	     -0.19017755	     -0.05571356	      0.88275250	     -0.00056711	     -0.20862599	     -0.00000000	      0.00000001	     28.88663543
      1.50274387	     -0.04817310	     -0.00063071	     -0.19014242	     -0.05571122	      0.88275383	     -0.00056846	     -0.20861015	     -0.00000000	      0.00000001	     28.95728375
      1.50406145	     -0.04813465	     -0.00062236	     -0.19010340	     -0.05570846	      0.88275547	     -0.00057014	     -0.20859132	     -0.00000000	      0.00000001	     29.00802179
      1.50537904	     -0.04810123	     -0.00061588	     -0.19006936	     -0.05570584	      0.88275712	     -0.00057186	     -0.20857319	     -0.00000000	      0.00000001	     29.10273934
      1.50644589	     -0.04807775	     -0.00060818	     -0.19004543	     -0.05570382	      0.88275845	     -0.00057328	     -0.20855902	     -0.00000000	      0.00000001	     29.08899416
      1.50751274	     -0.04805829	     -0.00060249	     -0.19002547	     -0.05570188	      0.88275978	     -0.00057472	     -0.20854532	     -0.00000000	      0.00000001	     29.12895983
      1.50885250	     -0.04803858	     -0.00059397	     -0.19000516	     -0.05569958	      0.88276144	     -0.00057655	     -0.20852879	     -0.00000000	      0.00000001	     29.13505569
      1.51019225	     -0.04802405	     -0.00058772	     -0.18998998	     -0.05569743	      0.88276308	     -0.00057841	     -0.20851302	     -0.00000000	      0.00000001	     29.21129629
      1.51121845	     -0.04801560	     -0.00058050	     -0.18998109	     -0.05569587	      0.88276433	     -0.00057985	     -0.20850144	     -0.00000000	      0.00000001	     29.16078740
      1.51224466	     -0.04800973	     -0.00057506	     -0.18997474	     -0.05569440	      0.88276557	     -0.00058131	     -0.20849029	     -0.00000000	      0.00000001	     29.17881081
      1.51364432	     -0.04800521	     -0.00056653	     -0.18996959	     -0.05569252	      0.88276724	     -0.00058333	     -0.20847575	     -0.00000000	      0.00000001	     29.15885893
      1.51504399	     -0.04800478	     -0.00056022	     -0.18996846	     -0.05569079	      0.88276888	     -0.00058537	     -0.20846195	     -0.00000000	      0.00000001	     29.22694431
      1.51602735	     -0.04800651	     -0.00055347	     -0.18996977	     -0.05568967	      0.88277001	     -0.00058683	     -0.20845268	     -0.00000000	      0.00000001	     29.14285725
      1.51701070	     -0.04801010	     -0.00054860	     -0.18997289	     -0.05568863	      0.88277113	     -0.00058830	     -0.20844376	     -0.00000000	      0.00000001	     29.14533106
      1.51849829	     -0.04801865	     -0.00054047	     -0.18998076	     -0.05568719	      0.88277280	     -0.00059054	     -0.20843090	     -0.00000000	      0.00000001	     29.10853786
      1.51973564	     -0.04802867	     -0.00053500	     -0.18999017	     -0.05568613	      0.88277415	     -0.00059243	     -0.20842077	     -0.00000000	      0.00000001	     29.12340243
      1.52097298	     -0.04804112	     -0.00052793	     -0.19000206	     -0.05568518	      0.88277547	     -0.00059433	     -0.20841114	     -0.00000000	      0.00000001	     29.05680372
      1.52221033	     -0.04805566	     -0.00052341	     -0.19001597	     -0.05568435	      0.88277677	     -0.00059626	     -0.20840200	     -0.00000000	      0.00000001	     29.09946062
      1.52331994	     -0.04807092	     -0.00051718	     -0.19003073	     -0.05568370	      0.88277790	     -0.00059800	     -0.20839423	     -0.00000000	      0.00000001	     29.00729128
      1.52442955	     -0.04808840	     -0.00051315	     -0.19004765	     -0.05568314	      0.88277902	     -0.00059975	     -0.20838686	     -0.00000000	      0.00000001	     29.01955545
      1.52553915	     -0.04810810	     -0.00050798	     -0.19006683	     -0.05568268	      0.88278011	     -0.00060152	     -0.20837989	     -0.00000000	      0.00000001	     28.96511198
      1.52694915	     -0.04813560	     -0.00050305	     -0.19009362	     -0.05568223	      0.88278146	     -0.00060378	     -0.20837158	     -0.00000000	      0.00000001	     28.98011077
      1.52807774	     -0.04815934	     -0.00049744	     -0.19011685	     -0.05568197	      0.88278251	     -0.00060560	     -0.20836536	     -0.00000000	      0.00000001	     28.88996444
      1.52920632	     -0.04818468	     -0.00049372	     -0.19014163	     -0.05568181	      0.88278354	     -0.00060744	     -0.20835950	     -0.00000000	      0.00000001	     28.89657365
      1.53033490	     -0.04821165	     -0.00048871	     -0.19016808	     -0.05568174	      0.88278454	     -0.00060928	     -0.20835399	     -0.00000000	      0.00000001	     28.82644934
      1.53173248	     -0.04824725	     -0.00048416	     -0.19020300	     -0.05568177	      0.88278575	     -0.00061158	     -0.20834764	     -0.00000000	      0.00000001	     28.83198754
      1.53284498	     -0.04827719	     -0.00047879	     -0.19023245	     -0.05568191	      0.88278669	     -0.00061341	     -0.20834295	     -0.00000000	      0.00000001	     28.72077729
      1.53395747	     -0.04830845	     -0.00047527	     -0.19026317	     -0.05568212	      0.88278760	     -0.00061526	     -0.20833858	     -0.00000000	      0.00000001	     28.71213240
      1.53506996	     -0.04834101	     -0.00047065	     -0.19029523	     -0.05568243	      0.88278850	     -0.00061711	     -0.20833451	     -0.00000000	      0.00000001	     28.63234918
      1.53652275	     -0.04838564	     -0.00046626	     -0.19033917	     -0.05568296	      0.88278964	     -0.00061954	     -0.20832963	     -0.00000000	      0.00000001	     28.61487691
      1.53763057	     -0.04842099	     -0.00046126	     -0.19037404	     -0.05568346	      0.88279048	     -0.00062140	     -0.20832623	     -0.00000000	      0.00000001	     28.48676982
      1.53873839	     -0.04845738	     -0.00045798	     -0.19040992	     -0.05568405	      0.88279131	     -0.00062326	     -0.20832311	     -0.00000000	      0.00000001	     28.46070196
      1.54006780	     -0.04850232	     -0.00045246	     -0.19045429	     -0.05568486	      0.88279228	     -0.00062551	     -0.20831969	     -0.00000000	      0.00000000	     28.33569678
      1.54139721	     -0.04854867	     -0.00044899	     -0.19050002	     -0.05568578	      0.88279322	     -0.00062775	     -0.20831663	     -0.00000000	      0.00000000	     28.36373574
      1.54240477	     -0.04858470	     -0.00044377	     -0.19053565	     -0.05568656	      0.88279392	     -0.00062946	     -0.20831454	     -0.00000000	      0.00000000	     28.19290199
      1.54341232	     -0.04862144	     -0.00044028	     -0.19057197	     -0.05568741	      0.88279461	     -0.00063116	     -0.20831265	     -0.00000000	      0.00000000	     28.15159158
      1.54485409	     -0.04867522	     -0.00043433	     -0.19062515	     -0.05568874	      0.88279557	     -0.00063361	     -0.20831025	     -0.00000000	      0.00000000	     28.02642169
      1.54610303	     -0.04872306	     -0.00043046	     -0.19067246	     -0.05568999	      0.88279639	     -0.00063573	     -0.20830847	     -0.00000000	      0.00000000	     27.99564863
      1.54735198	     -0.04877152	     -0.00042453	     -0.19072044	     -0.05569134	      0.88279719	     -0.00063785	     -0.20830697	     -0.00000000	      0.00000000	     27.83983677
      1.54860092	     -0.04882143	     -0.00042115	     -0.19076982	     -0.05569278	      0.88279797	     -0.00063996	     -0.20830574	     -0.00000000	      0.00000000	     27.85342435
      1.54969902	     -0.04886627	     -0.00041623	     -0.19081425	     -0.05569413	      0.88279865	     -0.00064182	     -0.20830490	     -0.00000000	      0.00000000	     27.67478874
      1.55079713	     -0.04891185	     -0.00041331	     -0.19085937	     -0.05569555	      0.88279932	     -0.00064368	     -0.20830426	     -0.00000000	      0.00000000	     27.64357400
      1.55189523	     -0.04895801	     -0.00040934	     -0.19090511	     -0.05569704	      0.88279998	     -0.00064554	     -0.20830382	     -0.00000000	      0.00000000	     27.53244198
      1.55339757	     -0.04902208	     -0.00040530	     -0.19096858	     -0.05569918	      0.88280086	     -0.00064807	     -0.20830353	     -0.00000000	      0.00000000	     27.48281209
      1.55453052	     -0.04907118	     -0.00040079	     -0.19101727	     -0.05570089	      0.88280151	     -0.00064998	     -0.20830353	     -0.00000000	      0.00000000	     27.31680844
      1.55566347	     -0.04912105	     -0.00039803	     -0.19106669	     -0.05570266	      0.88280216	     -0.00065188	     -0.20830370	     -0.00000000	      0.00000000	     27.27784329
      1.55679643	     -0.04917168	     -0.00039419	     -0.19111692	     -0.05570450	      0.88280279	     -0.00065377	     -0.20830406	     -0.00000000	      0.00000000	     27.14788897
      1.55826209	     -0.04923837	     -0.00039079	     -0.19118305	     -0.05570698	      0.88280360	     -0.00065621	     -0.20830478	     -0.00000000	      0.00000000	     27.09642647
      1.55937767	     -0.04929004	     -0.00038659	     -0.19123434	     -0.05570894	      0.88280420	     -0.00065806	     -0.20830552	     -0.00000000	      0.00000000	     26.91171827
      1.56049326	     -0.04934246	     -0.00038415	     -0.19128635	     -0.05571097	      0.88280480	     -0.00065990	     -0.20830644	     -0.00000000	      0.00000000	     26.85855814
      1.56184657	     -0.04940696	     -0.00037976	     -0.19135040	     -0.05571350	      0.88280550	     -0.00066212	     -0.20830777	     -0.00000000	      0.00000000	     26.67766884
      1.56319989	     -0.04947253	     -0.00037769	     -0.19141546	     -0.05571612	      0.88280619	     -0.00066433	     -0.20830935	     -0.00000000	      0.00000000	     26.68052794
      1.56422275	     -0.04952274	     -0.00037369	     -0.19146536	     -0.05571816	      0.88280671	     -0.00066599	     -0.20831070	     -0.00000000	      0.00000000	     26.45449547
      1.56524560	     -0.04957344	     -0.00037146	     -0.19151571	     -0.05572025	      0.88280721	     -0.00066765	     -0.20831218	     -0.00000000	      0.00000000	     26.38179690
      1.56670892	     -0.04964680	     -0.00036728	     -0.19158862	     -0.05572331	      0.88280792	     -0.00066999	     -0.20831454	     -0.00000000	      0.00000000	     26.19656180
      1.56797837	     -0.04971125	     -0.00036483	     -0.19165264	     -0.05572605	      0.88280851	     -0.00067201	     -0.20831680	     -0.00000000	      0.00000000	     26.12549487
      1.56924782	     -0.04977656	     -0.00036063	     -0.19171760	     -0.05572885	      0.88280909	     -0.00067402	     -0.20831927	     -0.00000000	      0.00000000	     25.90766352
      1.57051726	     -0.04984272	     -0.00035894	     -0.19178334	     -0.05573171	      0.88280966	     -0.00067600	     -0.20832194	     -0.00000000	      0.00000000	     25.88634959
      1.57163239	     -0.04990136	     -0.00035509	     -0.19184169	     -0.05573428	      0.88281014	     -0.00067773	     -0.20832445	     -0.00000000	      0.00000000	     25.65628316
      1.57274751	     -0.04996050	     -0.00035329	     -0.19190048	     -0.05573690	      0.88281061	     -0.00067945	     -0.20832711	     -0.00000000	      0.00000000	     25.58986730
      1.57386264	     -0.05002016	     -0.00035057	     -0.19195984	     -0.05573956	      0.88281107	     -0.00068115	     -0.20832992	     -0.00000000	      0.00000000	     25.43433340
      1.57539710	     -0.05010305	     -0.00034846	     -0.19204227	     -0.05574330	      0.88281168	     -0.00068347	     -0.20833403	     -0.00000000	      0.00000000	     25.33790540
      1.57655045	     -0.05016581	     -0.00034574	     -0.19210474	     -0.05574616	      0.88281211	     -0.00068519	     -0.20833729	     -0.00000000	      0.00000000	     25.12370117
      1.57770380	     -0.05022888	     -0.00034509	     -0.19216746	     -0.05574907	      0.88281253	     -0.00068690	     -0.20834071	     -0.00000000	      0.00000000	     25.06595394
      1.57885714	     -0.05029209	     -0.00034378	     -0.19223035	     -0.05575202	      0.88281294	     -0.00068859	     -0.20834426	     -0.00000000	      0.00000000	     24.90243784
      1.58034977	     -0.05037403	     -0.00034437	     -0.19231184	     -0.05575590	      0.88281343	     -0.00069075	     -0.20834905	     -0.00000000	      0.00000000	     24.85394505
      1.58148549	     -0.05043641	     -0.00034393	     -0.19237391	     -0.05575890	      0.88281379	     -0.00069238	     -0.20835283	     -0.00000000	      0.00000000	     24.62719360
      1.58262122	     -0.05049885	     -0.00034590	     -0.19243597	     -0.05576193	      0.88281413	     -0.00069399	     -0.20835671	     -0.00000000	      0.00000000	     24.59702217
      1.58399940	     -0.05057450	     -0.00034794	     -0.19251120	     -0.05576566	      0.88281452	     -0.00069592	     -0.20836155	     -0.00000000	      0.00000000	     24.38871199
      1.58537758	     -0.05064967	     -0.00035351	     -0.19258587	     -0.05576944	      0.88281487	     -0.00069783	     -0.20836652	     -0.00000000	      0.00000000	     24.49381651
      1.58641803	     -0.05070595	     -0.00035621	     -0.19264182	     -0.05577233	      0.88281513	     -0.00069925	     -0.20837033	     -0.00000000	      0.00000000	     24.20875140
      1.58745847	     -0.05076174	     -0.00036148	     -0.19269722	     -0.05577525	      0.88281536	     -0.00070066	     -0.20837419	     -0.00000000	      0.00000000	     24.18857792
      1.58894926	     -0.05084059	     -0.00036952	     -0.19277551	     -0.05577947	      0.88281567	     -0.00070266	     -0.20837977	     -0.00000000	      0.00000000	     24.01394794
      1.59023949	     -0.05090743	     -0.00037904	     -0.19284181	     -0.05578316	      0.88281591	     -0.00070437	     -0.20838463	     -0.00000000	      0.00000000	     24.05055600
      1.59152972	     -0.05097266	     -0.00038809	     -0.19290653	     -0.05578690	      0.88281612	     -0.00070605	     -0.20838949	     -0.00000000	      0.00000000	     23.79360089
      1.59281995	     -0.05103615	     -0.00040077	     -0.19296941	     -0.05579066	      0.88281630	     -0.00070772	     -0.20839432	     -0.00000000	      0.00000000	     23.95389518
      1.59395430	     -0.05109033	     -0.00041052	     -0.19302311	     -0.05579401	      0.88281644	     -0.00070916	     -0.20839855	     -0.00000000	      0.00000000	     23.65590778
      1.59508864	     -0.05114279	     -0.00042306	     -0.19307502	     -0.05579737	      0.88281656	     -0.00071059	     -0.20840273	     -0.00000000	      0.00000000	     23.71416436
      1.59622299	     -0.05119333	     -0.00043530	     -0.19312504	     -0.05580076	      0.88281665	     -0.00071201	     -0.20840685	     -0.00000000	      0.00000000	     23.57349758
      1.59777313	     -0.05125937	     -0.00045446	     -0.19319029	     -0.05580544	      0.88281675	     -0.00071391	     -0.20841239	     -0.00000000	      0.00000000	     23.63394896
      1.59894044	     -0.05130666	     -0.00046815	     -0.19323703	     -0.05580899	      0.88281680	     -0.00071532	     -0.20841649	     -0.00000000	      0.00000000	     23.37974913
      1.60010774	     -0.05135174	     -0.00048404	     -0.19328149	     -0.05581256	      0.88281683	     -0.00071671	     -0.20842051	     -0.00000000	      0.00000000	     23.45232256
      1.60127505	     -0.05139446	     -0.00049929	     -0.19332362	     -0.05581616	      0.88281684	     -0.00071808	     -0.20842446	     -0.00000000	     -0.00000000	     23.30809094
      1.60278864	     -0.05144622	     -0.00052105	     -0.19337457	     -0.05582086	      0.88281682	     -0.00071983	     -0.20842948	     -0.00000000	     -0.00000000	     23.41652558
      1.60393349	     -0.05148257	     -0.00053620	     -0.19341035	     -0.05582444	      0.88281678	     -0.00072113	     -0.20843320	     -0.00000000	     -0.00000000	     23.16400561
      1.60507834	     -0.05151655	     -0.00055318	     -0.19344372	     -0.05582804	      0.88281673	     -0.00072240	     -0.20843685	     -0.00000000	     -0.00000000	     23.24160749
      1.60647485	     -0.05155468	     -0.00057258	     -0.19348113	     -0.05583246	      0.88281663	     -0.00072393	     -0.20844122	     -0.00000000	     -0.00000000	     23.05993158
      1.60772888	     -0.05158590	     -0.00059169	     -0.19351168	     -0.05583646	      0.88281653	     -0.00072527	     -0.20844507	     -0.00000000	     -0.00000000	     23.21775311
      1.60898291	     -0.05161442	     -0.00060868	     -0.19353958	     -0.05584048	      0.88281640	     -0.00072658	     -0.20844887	     -0.00000000	     -0.00000000	     22.97485570
      1.61023694	     -0.05164039	     -0.00062784	     -0.19356487	     -0.05584453	      0.88281625	     -0.00072786	     -0.20845261	     -0.00000000	     -0.00000000	     23.16627042
      1.61149097	     -0.05166376	     -0.00064441	     -0.19358764	     -0.05584860	      0.88281608	     -0.00072911	     -0.20845632	     -0.00000000	     -0.00000000	     22.90379235
      1.61274500	     -0.05168458	     -0.00066338	     -0.19360779	     -0.05585269	      0.88281590	     -0.00073033	     -0.20846001	     -0.00000000	     -0.00000000	     23.13124961
      1.61399903	     -0.05170288	     -0.00067927	     -0.19362551	     -0.05585681	      0.88281569	     -0.00073151	     -0.20846369	     -0.00000000	     -0.00000000	     22.84906118
      1.61525306	     -0.05171870	     -0.00069790	     -0.19364067	     -0.05586095	      0.88281546	     -0.00073266	     -0.20846736	     -0.00000000	     -0.00000000	     23.11314009
      1.61650709	     -0.05173211	     -0.00071292	     -0.19365352	     -0.05586512	      0.88281522	     -0.00073378	     -0.20847103	     -0.00000000	     -0.00000000	     22.81080311
      1.61761710	     -0.05174216	     -0.00072872	     -0.19366301	     -0.05586883	      0.88281499	     -0.00073474	     -0.20847429	     -0.00000000	     -0.00000000	     23.01296703
      1.61872710	     -0.05175056	     -0.00074233	     -0.19367091	     -0.05587255	      0.88281475	     -0.00073567	     -0.20847757	     -0.00000000	     -0.00000000	     22.90567019
      1.62010465	     -0.05175887	     -0.00076020	     -0.19367855	     -0.05587720	      0.88281443	     -0.00073679	     -0.20848166	     -0.00000000	     -0.00000000	     23.00692917
      1.62148221	     -0.05176504	     -0.00077594	     -0.19368412	     -0.05588187	      0.88281409	     -0.00073786	     -0.20848581	     -0.00000000	     -0.00000000	     22.84734873
      1.62261490	     -0.05176859	     -0.00079057	     -0.19368713	     -0.05588573	      0.88281380	     -0.00073871	     -0.20848926	     -0.00000000	     -0.00000000	     23.02929273
      1.62374760	     -0.05177074	     -0.00080299	     -0.19368880	     -0.05588962	      0.88281349	     -0.00073953	     -0.20849277	     -0.00000000	     -0.00000000	     22.94132441
      1.62513123	     -0.05177164	     -0.00081895	     -0.19368908	     -0.05589438	      0.88281309	     -0.00074049	     -0.20849712	     -0.00000000	     -0.00000000	     23.05943184
      1.62651486	     -0.05177090	     -0.00083231	     -0.19368780	     -0.05589918	      0.88281267	     -0.00074140	     -0.20850155	     -0.00000000	     -0.00000000	     22.89300742
      1.62760638	     -0.05176930	     -0.00084470	     -0.19368571	     -0.05590298	      0.88281233	     -0.00074209	     -0.20850512	     -0.00000000	     -0.00000000	     23.08450679
      1.62869789	     -0.05176681	     -0.00085503	     -0.19368280	     -0.05590680	      0.88281197	     -0.00074275	     -0.20850875	     -0.00000000	     -0.00000000	     23.02410466
      1.63013951	     -0.05176238	     -0.00086949	     -0.19367777	     -0.05591186	      0.88281147	     -0.00074358	     -0.20851366	     -0.00000000	     -0.00000000	     23.13905412
      1.63158113	     -0.05175666	     -0.00088181	     -0.19367151	     -0.05591695	      0.88281095	     -0.00074436	     -0.20851870	     -0.00000000	     -0.00000000	     22.97674343
      1.63264215	     -0.05175175	     -0.00089297	     -0.19366614	     -0.05592072	      0.88281054	     -0.00074490	     -0.20852250	     -0.00000000	     -0.00000000	     23.18944366
      1.63370316	     -0.05174641	     -0.00090245	     -0.19366038	     -0.05592450	      0.88281011	     -0.00074542	     -0.20852638	     -0.00000000	     -0.00000000	     23.14654847
      1.63521286	     -0.05173968	     -0.00091715	     -0.19365303	     -0.05592990	      0.88280947	     -0.00074610	     -0.20853207	     -0.00000000	     -0.00000000	     23.25822176
      1.63651038	     -0.05173680	     -0.00092898	     -0.19364963	     -0.05593456	      0.88280889	     -0.00074666	     -0.20853720	     -0.00000000	     -0.00000000	     23.15106450
      1.63780790	     -0.05173778	     -0.00094292	     -0.19365003	     -0.05593924	      0.88280826	     -0.00074717	     -0.20854267	     -0.00000000	     -0.00000000	     23.34198237
      1.63910542	     -0.05174377	     -0.00095507	     -0.19365549	     -0.05594394	      0.88280760	     -0.00074764	     -0.20854861	     -0.00000000	     -0.00000000	     23.13907485
      1.64040294	     -0.05175563	     -0.00097043	     -0.19366672	     -0.05594866	      0.88280690	     -0.00074808	     -0.20855514	     -0.00000000	     -0.00000000	     23.42847553
      1.64152582	     -0.05177035	     -0.00098138	     -0.19368096	     -0.05595275	      0.88280625	     -0.00074843	     -0.20856136	     -0.00000000	     -0.00000000	     23.19181775
      1.64264870	     -0.05178941	     -0.00099443	     -0.19369949	     -0.05595685	      0.88280557	     -0.00074874	     -0.20856817	     -0.00000000	     -0.00000000	     23.29855563
      1.64405057	     -0.05181915	     -0.00100956	     -0.19372860	     -0.05596199	      0.88280466	     -0.00074910	     -0.20857760	     -0.00000000	     -0.00000000	     23.18668891
      1.64545245	     -0.05185479	     -0.00102644	     -0.19376358	     -0.05596714	      0.88280369	     -0.00074941	     -0.20858812	     -0.00000000	     -0.00000000	     23.38720845
      1.64659531	     -0.05188761	     -0.00103803	     -0.19379591	     -0.05597134	      0.88280284	     -0.00074963	     -0.20859755	     -0.00000000	     -0.00000001	     23.15404924
      1.64773818	     -0.05192337	     -0.00105118	     -0.19383117	     -0.05597555	      0.88280194	     -0.00074981	     -0.20860775	     -0.00000000	     -0.00000001	     23.23317374
      1.64915346	     -0.05197206	     -0.00106572	     -0.19387928	     -0.05598077	      0.88280075	     -0.00075000	     -0.20862146	     -0.00000000	     -0.00000001	     23.08495589
      1.65056874	     -0.05202585	     -0.00108169	     -0.19393246	     -0.05598600	      0.88279948	     -0.00075013	     -0.20863639	     -0.00000000	     -0.00000001	     23.25760554
      1.65168406	     -0.05207140	     -0.00109156	     -0.19397762	     -0.05599012	      0.88279841	     -0.00075020	     -0.20864904	     -0.00000000	     -0.00000001	     22.99175836
      1.65279938	     -0.05211929	     -0.00110269	     -0.19402510	     -0.05599424	      0.88279729	     -0.00075024	     -0.20866245	     -0.00000000	     -0.00000001	     23.01785150
      1.65426770	     -0.05218549	     -0.00111542	     -0.19409082	     -0.05599966	      0.88279571	     -0.00075025	     -0.20868127	     -0.00000000	     -0.00000001	     22.85829328
      1.65573601	     -0.05225523	     -0.00112919	     -0.19416007	     -0.05600508	      0.88279403	     -0.00075020	     -0.20870137	     -0.00000000	     -0.00000001	     22.98324367
      1.65682849	     -0.05230888	     -0.00113664	     -0.19421345	     -0.05600910	      0.88279270	     -0.00075012	     -0.20871713	     -0.00000000	     -0.00000001	     22.71220799
      1.65792097	     -0.05236399	     -0.00114528	     -0.19426827	     -0.05601312	      0.88279131	     -0.00075002	     -0.20873356	     -0.00000000	     -0.00000001	     22.69946329
      1.65945337	     -0.05244386	     -0.00115551	     -0.19434780	     -0.05601875	      0.88278925	     -0.00074981	     -0.20875769	     -0.00000000	     -0.00000001	     22.52642951
      1.66078376	     -0.05251568	     -0.00116491	     -0.19441933	     -0.05602362	      0.88278736	     -0.00074959	     -0.20877964	     -0.00000000	     -0.00000001	     22.53543594
      1.66211416	     -0.05259008	     -0.00117187	     -0.19449353	     -0.05602847	      0.88278538	     -0.00074932	     -0.20880249	     -0.00000000	     -0.00000001	     22.30278704
      1.66344455	     -0.05266707	     -0.00118028	     -0.19457029	     -0.05603331	      0.88278329	     -0.00074900	     -0.20882621	     -0.00000000	     -0.00000001	     22.36332355
      1.66477495	     -0.05274701	     -0.00118492	     -0.19465012	     -0.05603813	      0.88278111	     -0.00074864	     -0.20885079	     -0.00000000	     -0.00000001	     22.05853709
      1.66592344	     -0.05281830	     -0.00119120	     -0.19472126	     -0.05604226	      0.88277914	     -0.00074829	     -0.20887270	     -0.00000000	     -0.00000001	     22.10458945
      1.66707194	     -0.05289133	     -0.00119519	     -0.19479424	     -0.05604638	      0.88277711	     -0.00074791	     -0.20889522	     -0.00000000	     -0.00000001	     21.94840413
      1.66851498	     -0.05298498	     -0.00120111	     -0.19488780	     -0.05605153	      0.88277445	     -0.00074738	     -0.20892435	     -0.00000000	     -0.00000001	     21.90974826
      1.66995803	     -0.05308092	     -0.00120478	     -0.19498374	     -0.05605664	      0.88277168	     -0.00074680	     -0.20895434	     -0.00000000	     -0.00000001	     21.70798061
      1.67113088	     -0.05316104	     -0.00120960	     -0.19506383	     -0.05606077	      0.88276935	     -0.00074629	     -0.20897933	     -0.00000000	     -0.00000001	     21.73255804
      1.67230374	     -0.05324302	     -0.00121226	     -0.19514586	     -0.05606486	      0.88276695	     -0.00074574	     -0.20900485	     -0.00000000	     -0.00000001	     21.60445806
      1.67375945	     -0.05334676	     -0.00121650	     -0.19524965	     -0.05606991	      0.88276389	     -0.00074502	     -0.20903725	     -0.00000000	     -0.00000001	     21.57627270
      1.67521516	     -0.05345198	     -0.00121814	     -0.19535502	     -0.05607491	      0.88276072	     -0.00074424	     -0.20907037	     -0.00000000	     -0.00000002	     21.42514322
      1.67635638	     -0.05353532	     -0.00122127	     -0.19543844	     -0.05607879	      0.88275817	     -0.00074360	     -0.20909681	     -0.00000000	     -0.00000002	     21.44504881
      1.67749761	     -0.05361909	     -0.00122212	     -0.19552236	     -0.05608263	      0.88275557	     -0.00074292	     -0.20912362	     -0.00000000	     -0.00000002	     21.36768935
      1.67900996	     -0.05373031	     -0.00122363	     -0.19563382	     -0.05608768	      0.88275204	     -0.00074198	     -0.20915965	     -0.00000000	     -0.00000002	     21.34245249
      1.68052231	     -0.05384244	     -0.00122223	     -0.19574628	     -0.05609266	      0.88274842	     -0.00074098	     -0.20919619	     -0.00000000	     -0.00000002	     21.25768120
      1.68163191	     -0.05392488	     -0.00122288	     -0.19582894	     -0.05609627	      0.88274572	     -0.00074021	     -0.20922328	     -0.00000000	     -0.00000002	     21.25493482
      1.68274151	     -0.05400595	     -0.00122143	     -0.19591031	     -0.05609984	      0.88274299	     -0.00073941	     -0.20925062	     -0.00000000	     -0.00000002	     21.20985630
      1.68432702	     -0.05412257	     -0.00121925	     -0.19602737	     -0.05610488	      0.88273902	     -0.00073822	     -0.20929005	     -0.00000000	     -0.00000002	     21.17395795
      1.68568559	     -0.05422106	     -0.00121481	     -0.19612632	     -0.05610912	      0.88273557	     -0.00073714	     -0.20932411	     -0.00000000	     -0.00000002	     21.13776667
      1.68704416	     -0.05431727	     -0.00121134	     -0.19622300	     -0.05611331	      0.88273208	     -0.00073603	     -0.20935830	     -0.00000000	     -0.00000002	     21.12178081
      1.68840273	     -0.05441110	     -0.00120436	     -0.19631742	     -0.05611743	      0.88272856	     -0.00073486	     -0.20939251	     -0.00000000	     -0.00000002	     21.09649836
      1.68976130	     -0.05450263	     -0.00119910	     -0.19640951	     -0.05612148	      0.88272501	     -0.00073366	     -0.20942663	     -0.00000000	     -0.00000002	     21.07468202
      1.69092658	     -0.05457820	     -0.00119050	     -0.19648568	     -0.05612490	      0.88272196	     -0.00073259	     -0.20945576	     -0.00000000	     -0.00000002	     21.05591748
      1.69209186	     -0.05465094	     -0.00118295	     -0.19655901	     -0.05612827	      0.88271889	     -0.00073150	     -0.20948468	     -0.00000000	     -0.00000002	     21.03327877
      1.69356616	     -0.05473866	     -0.00117077	     -0.19664757	     -0.05613245	      0.88271500	     -0.00073006	     -0.20952085	     -0.00000000	     -0.00000002	     21.02643292
      1.69504046	     -0.05482210	     -0.00115929	     -0.19673186	     -0.05613654	      0.88271110	     -0.00072859	     -0.20955647	     -0.00000000	     -0.00000002	     21.00680068
      1.69621809	     -0.05488517	     -0.00114711	     -0.19679569	     -0.05613975	      0.88270800	     -0.00072737	     -0.20958444	     -0.00000000	     -0.00000002	     21.00236440
      1.69739571	     -0.05494480	     -0.00113616	     -0.19685606	     -0.05614289	      0.88270489	     -0.00072613	     -0.20961192	     -0.00000000	     -0.00000002	     20.98314536
      1.69888987	     -0.05501526	     -0.00111960	     -0.19692755	     -0.05614680	      0.88270097	     -0.00072451	     -0.20964600	     -0.00000000	     -0.00000002	     20.98634988
      1.70038402	     -0.05508070	     -0.00110386	     -0.19699400	     -0.05615060	      0.88269707	     -0.00072286	     -0.20967910	     -0.00000000	     -0.00000002	     20.94739569
      1.70152004	     -0.05512741	     -0.00108909	     -0.19704157	     -0.05615343	      0.88269413	     -0.00072157	     -0.20970358	     -0.00000000	     -0.00000002	     20.94002005
      1.70265605	     -0.05517226	     -0.00107599	     -0.19708724	     -0.05615620	      0.88269120	     -0.00072026	     -0.20972745	     -0.00000000	     -0.00000002	     20.92827815
      1.70421986	     -0.05523114	     -0.00105657	     -0.19714729	     -0.05615991	      0.88268721	     -0.00071843	     -0.20975931	     -0.00000000	     -0.00000002	     20.93554759
      1.70578367	     -0.05528689	     -0.00103901	     -0.19720417	     -0.05616351	      0.88268327	     -0.00071655	     -0.20979000	     -0.00000000	     -0.00000002	     20.95113824
      1.70687835	     -0.05532417	     -0.00102419	     -0.19724232	     -0.05616596	      0.88268054	     -0.00071521	     -0.20981079	     -0.00000000	     -0.00000002	     20.95420692
      1.70797303	     -0.05536027	     -0.00101109	     -0.19727925	     -0.05616835	      0.88267784	     -0.00071386	     -0.20983100	     -0.00000000	     -0.00000002	     20.96332878
      1.70963372	     -0.05541286	     -0.00099013	     -0.19733313	     -0.05617186	      0.88267380	     -0.00071178	     -0.20986056	     -0.00000000	     -0.00000002	     20.99431222
      1.71101625	     -0.05545492	     -0.00097374	     -0.19737624	     -0.05617468	      0.88267050	     -0.00071001	     -0.20988417	     -0.00000000	     -0.00000002	     21.01829584
      1.71239877	     -0.05549561	     -0.00095552	     -0.19741804	     -0.05617740	      0.88266724	     -0.00070822	     -0.20990689	     -0.00000000	     -0.00000002	     21.06122560
      1.71378130	     -0.05553441	     -0.00093986	     -0.19745790	     -0.05618002	      0.88266404	     -0.00070640	     -0.20992874	     -0.00000000	     -0.00000002	     21.09213594
      1.71501892	     -0.05556842	     -0.00092345	     -0.19749293	     -0.05618229	      0.88266123	     -0.00070475	     -0.20994759	     -0.00000000	     -0.00000002	     21.13275400
      1.71625654	     -0.05560166	     -0.00090913	     -0.19752713	     -0.05618447	      0.88265846	     -0.00070308	     -0.20996579	     -0.00000000	     -0.00000002	     21.16492813
      1.71749416	     -0.05563378	     -0.00089336	     -0.19756025	     -0.05618656	      0.88265573	     -0.00070140	     -0.20998334	     -0.00000000	     -0.00000001	     21.21607480
      1.71907923	     -0.05567089	     -0.00087494	     -0.19759862	     -0.05618912	      0.88265231	     -0.00069921	     -0.21000487	     -0.00000000	     -0.00000001	     21.28062159
      1.72034148	     -0.05569976	     -0.00085872	     -0.19762854	     -0.05619106	      0.88264965	     -0.00069745	     -0.21002129	     -0.00000000	     -0.00000001	     21.33384893
      1.72160374	     -0.05572745	     -0.00084417	     -0.19765724	     -0.05619291	      0.88264703	     -0.00069567	     -0.21003709	     -0.00000000	     -0.00000001	     21.37570109
      1.72286600	     -0.05575331	     -0.00082794	     -0.19768417	     -0.05619467	      0.88264447	     -0.00069387	     -0.21005224	     -0.00000000	     -0.00000001	     21.44098991
      1.72443182	     -0.05578239	     -0.00080907	     -0.19771454	     -0.05619673	      0.88264135	     -0.00069162	     -0.21007007	     -0.00000000	     -0.00000001	     21.51346660
      1.72567447	     -0.05580280	     -0.00079192	     -0.19773605	     -0.05619825	      0.88263894	     -0.00068981	     -0.21008342	     -0.00000000	     -0.00000001	     21.58964335
      1.72691711	     -0.05582068	     -0.00077645	     -0.19775499	     -0.05619969	      0.88263658	     -0.00068799	     -0.21009602	     -0.00000000	     -0.00000001	     21.64869778
      1.72815976	     -0.05583591	     -0.00075957	     -0.19777132	     -0.05620103	      0.88263426	     -0.00068615	     -0.21010783	     -0.00000000	     -0.00000001	     21.72437234
      1.72978937	     -0.05585188	     -0.00073879	     -0.19778871	     -0.05620266	      0.88263130	     -0.00068373	     -0.21012208	     -0.00000000	     -0.00000001	     21.81939507
      1.73102496	     -0.05586045	     -0.00072117	     -0.19779841	     -0.05620378	      0.88262912	     -0.00068188	     -0.21013191	     -0.00000000	     -0.00000001	     21.90007628
      1.73226054	     -0.05586554	     -0.00070534	     -0.19780459	     -0.05620480	      0.88262698	     -0.00068001	     -0.21014084	     -0.00000000	     -0.00000001	     21.97666034
      1.73374927	     -0.05586694	     -0.00068470	     -0.19780735	     -0.05620591	      0.88262447	     -0.00067776	     -0.21015037	     -0.00000000	     -0.00000001	     22.08516259
      1.73508459	     -0.05586430	     -0.00066824	     -0.19780588	     -0.05620679	      0.88262228	     -0.00067573	     -0.21015773	     -0.00000000	     -0.00000001	     22.17913236
      1.73641992	     -0.05585652	     -0.00064947	     -0.19779933	     -0.05620756	      0.88262015	     -0.00067369	     -0.21016393	     -0.00000000	     -0.00000001	     22.27776877
      1.73775524	     -0.05584252	     -0.00063332	     -0.19778650	     -0.05620822	      0.88261807	     -0.00067164	     -0.21016890	     -0.00000000	     -0.00000001	     22.40433628
      1.73909056	     -0.05582047	     -0.00061496	     -0.19776568	     -0.05620876	      0.88261605	     -0.00066960	     -0.21017253	     -0.00000000	     -0.00000001	     22.52487813
      1.74042589	     -0.05579014	     -0.00059953	     -0.19773651	     -0.05620919	      0.88261409	     -0.00066755	     -0.21017470	     -0.00000000	     -0.00000001	     22.67866485
      1.74176121	     -0.05575047	     -0.00058181	     -0.19769805	     -0.05620950	      0.88261220	     -0.00066550	     -0.21017532	     -0.00000000	     -0.00000001	     22.81019954
      1.74309653	     -0.05570178	     -0.00056743	     -0.19765049	     -0.05620970	      0.88261036	     -0.00066346	     -0.21017428	     -0.00000000	     -0.00000001	     22.99241898
      1.74443186	     -0.05564562	     -0.00055071	     -0.19759552	     -0.05620979	      0.88260859	     -0.00066141	     -0.21017154	     -0.00000000	     -0.00000001	     23.11315276
      1.74576718	     -0.05558347	     -0.00053789	     -0.19753443	     -0.05620977	      0.88260689	     -0.00065937	     -0.21016712	     -0.00000000	     -0.00000001	     23.30900058
      1.74710250	     -0.05551528	     -0.00052251	     -0.19746737	     -0.05620964	      0.88260526	     -0.00065734	     -0.21016107	     -0.00000000	     -0.00000001	     23.42372413
      1.74843782	     -0.05544072	     -0.00051118	     -0.19739383	     -0.05620940	      0.88260370	     -0.00065531	     -0.21015342	     -0.00000000	     -0.00000001	     23.64403831
      1.74963615	     -0.05536809	     -0.00049842	     -0.19732216	     -0.05620909	      0.88260237	     -0.00065350	     -0.21014518	     -0.00000000	     -0.00000001	     23.74766669
      1.75083447	     -0.05529116	     -0.00048824	     -0.19724613	     -0.05620869	      0.88260111	     -0.00065170	     -0.21013568	     -0.00000000	     -0.00000001	     23.92850808
      1.75227919	     -0.05519345	     -0.00047484	     -0.19714950	     -0.05620810	      0.88259968	     -0.00064953	     -0.21012261	     -0.00000000	     -0.00000001	     24.09553948
      1.75372391	     -0.05509093	     -0.00046377	     -0.19704800	     -0.05620740	      0.88259835	     -0.00064738	     -0.21010784	     -0.00000000	     -0.00000001	     24.34266498
      1.75492639	     -0.05500235	     -0.00045233	     -0.19696031	     -0.05620672	      0.88259732	     -0.00064560	     -0.21009433	     -0.00000000	     -0.00000001	     24.43915538
      1.75612888	     -0.05491104	     -0.00044298	     -0.19686982	     -0.05620596	      0.88259638	     -0.00064382	     -0.21007975	     -0.00000000	     -0.00000001	     24.63089181
      1.75758496	     -0.05479633	     -0.00043022	     -0.19675611	     -0.05620494	      0.88259534	     -0.00064169	     -0.21006074	     -0.00000000	     -0.00000000	     24.81120515
      1.75904104	     -0.05467718	     -0.00041989	     -0.19663789	     -0.05620380	      0.88259442	     -0.00063958	     -0.21004029	     -0.00000000	     -0.00000000	     25.10825963
      1.76018986	     -0.05458042	     -0.00040934	     -0.19654191	     -0.05620283	      0.88259377	     -0.00063792	     -0.21002317	     -0.00000000	     -0.00000000	     25.19582189
      1.76133869	     -0.05448275	     -0.00040020	     -0.19644498	     -0.05620179	      0.88259321	     -0.00063628	     -0.21000526	     -0.00000000	     -0.00000000	     25.38183318
      1.76285610	     -0.05435251	     -0.00038674	     -0.19631571	     -0.05620032	      0.88259258	     -0.00063412	     -0.20998047	     -0.00000000	     -0.00000000	     25.55223887
      1.76437351	     -0.05422005	     -0.00037539	     -0.19618415	     -0.05619874	      0.88259209	     -0.00063199	     -0.20995450	     -0.00000000	     -0.00000000	     25.86102736
      1.76546781	     -0.05412182	     -0.00036531	     -0.19608660	     -0.05619753	      0.88259182	     -0.00063047	     -0.20993509	     -0.00000000	     -0.00000000	     25.89587715
      1.76656211	     -0.05402473	     -0.00035721	     -0.19599013	     -0.05619627	      0.88259163	     -0.00062896	     -0.20991522	     -0.00000000	     -0.00000000	     26.05368755
      1.76816842	     -0.05388151	     -0.00034436	     -0.19584782	     -0.05619432	      0.88259147	     -0.00062676	     -0.20988527	     -0.00000000	     -0.00000000	     26.23154663
      1.76952007	     -0.05375847	     -0.00033487	     -0.19572548	     -0.05619260	      0.88259145	     -0.00062494	     -0.20985935	     -0.00000000	      0.00000000	     26.46603027
      1.77087172	     -0.05363473	     -0.00032375	     -0.19560247	     -0.05619080	      0.88259154	     -0.00062314	     -0.20983282	     -0.00000000	      0.00000000	     26.55634169
      1.77222337	     -0.05351121	     -0.00031496	     -0.19547960	     -0.05618892	      0.88259173	     -0.00062136	     -0.20980572	     -0.00000000	      0.00000000	     26.81429734
      1.77357502	     -0.05338917	     -0.00030320	     -0.19535827	     -0.05618698	      0.88259202	     -0.00061960	     -0.20977812	     -0.00000000	      0.00000000	     26.83901175
      1.77472177	     -0.05328767	     -0.00029638	     -0.19525727	     -0.05618527	      0.88259234	     -0.00061813	     -0.20975438	     -0.00000000	      0.00000000	     27.05316981
      1.77586852	     -0.05318867	     -0.00028794	     -0.19515879	     -0.05618351	      0.88259273	     -0.00061667	     -0.20973040	     -0.00000000	      0.00000000	     27.11079495
      1.77733660	     -0.05306630	     -0.00027908	     -0.19503702	     -0.05618119	      0.88259333	     -0.00061483	     -0.20969948	     -0.00000000	      0.00000000	     27.28854919
      1.77880468	     -0.05294920	     -0.00026904	     -0.19492054	     -0.05617879	      0.88259403	     -0.00061303	     -0.20966841	     -0.00000000	      0.00000000	     27.30695028
      1.77994962	     -0.05286158	     -0.00026431	     -0.19483330	     -0.05617687	      0.88259464	     -0.00061164	     -0.20964417	     -0.00000000	      0.00000000	     27.49567525
      1.78109457	     -0.05277683	     -0.00025825	     -0.19474895	     -0.05617490	      0.88259531	     -0.00061028	     -0.20961995	     -0.00000000	      0.00000000	     27.52268594
      1.78259107	     -0.05267018	     -0.00025224	     -0.19464276	     -0.05617227	      0.88259626	     -0.00060852	     -0.20958838	     -0.00000000	      0.00000000	     27.67981979
      1.78408757	     -0.05256847	     -0.00024495	     -0.19454153	     -0.05616955	      0.88259730	     -0.00060680	     -0.20955697	     -0.00000000	      0.00000000	     27.65421212
      1.78517992	     -0.05249832	     -0.00024269	     -0.19447164	     -0.05616753	      0.88259810	     -0.00060557	     -0.20953417	     -0.00000000	      0.00000001	     27.82742549
      1.78627228	     -0.05243223	     -0.00023915	     -0.19440584	     -0.05616546	      0.88259894	     -0.00060436	     -0.20951155	     -0.00000000	      0.00000001	     27.83793245
      1.78785438	     -0.05234469	     -0.00023590	     -0.19431865	     -0.05616241	      0.88260022	     -0.00060264	     -0.20947920	     -0.00000000	      0.00000001	     27.93817240
      1.78919875	     -0.05227787	     -0.00023266	     -0.19425212	     -0.05615976	      0.88260136	     -0.00060122	     -0.20945221	     -0.00000000	      0.00000001	     27.89969931
      1.79054312	     -0.05221674	     -0.00023173	     -0.19419122	     -0.05615705	      0.88260253	     -0.00059982	     -0.20942573	     -0.00000000	      0.00000001	     28.03515077
      1.79188749	     -0.05216109	     -0.00022880	     -0.19413584	     -0.05615429	      0.88260374	     -0.00059846	     -0.20939980	     -0.00000000	      0.00000001	     27.92560479
      1.79323187	     -0.05211151	     -0.00022929	     -0.19408645	     -0.05615147	      0.88260498	     -0.00059714	     -0.20937443	     -0.00000000	      0.00000001	     28.11552248
      1.79437110	     -0.05207379	     -0.00022714	     -0.19404894	     -0.05614905	      0.88260605	     -0.00059604	     -0.20935342	     -0.00000000	      0.00000001	     27.96831307
      1.79551032	     -0.05204001	     -0.00022731	     -0.19401531	     -0.05614658	      0.88260713	     -0.00059496	     -0.20933286	     -0.00000000	      0.00000001	     28.03049896
      1.79697559	     -0.05200242	     -0.00022661	     -0.19397793	     -0.05614336	      0.88260854	     -0.00059362	     -0.20930709	     -0.00000000	      0.00000001	     27.96072554
      1.79844086	     -0.05197104	     -0.00022813	     -0.19394671	     -0.05614009	      0.88260996	     -0.00059232	     -0.20928210	     -0.00000000	      0.00000001	     28.08516864
      1.79958325	     -0.05194986	     -0.00022722	     -0.19392569	     -0.05613749	      0.88261106	     -0.00059133	     -0.20926317	     -0.00000000	      0.00000001	     27.91962871
      1.80072563	     -0.05193119	     -0.00022826	     -0.19390715	     -0.05613485	      0.88261217	     -0.00059037	     -0.20924470	     -0.00000000	      0.00000001	     27.95522529
      1.80221746	     -0.05190941	     -0.00022847	     -0.19388556	     -0.05613136	      0.88261361	     -0.00058916	     -0.20922121	     -0.00000000	      0.00000001	     27.86090028
      1.80370929	     -0.05189100	     -0.00023095	     -0.19386728	     -0.05612781	      0.88261503	     -0.00058799	     -0.20919840	     -0.00000000	      0.00000001	     27.99293497
      1.80480028	     -0.05187952	     -0.00023045	     -0.19385595	     -0.05612518	      0.88261606	     -0.00058717	     -0.20918212	     -0.00000000	      0.00000001	     27.79099276
      1.80589126	     -0.05186897	     -0.00023210	     -0.19384550	     -0.05612251	      0.88261709	     -0.00058637	     -0.20916619	     -0.00000000	      0.00000001	     27.79634659
      1.80746840	     -0.05185789	     -0.00023384	     -0.19383457	     -0.05611860	      0.88261854	     -0.00058526	     -0.20914379	     -0.00000000	      0.00000001	     27.67547247
      1.80881180	     -0.05185174	     -0.00023677	     -0.19382852	     -0.05611521	      0.88261976	     -0.00058436	     -0.20912530	     -0.00000000	      0.00000001	     27.70691760
      1.81015521	     -0.05184777	     -0.00023801	     -0.19382469	     -0.05611178	      0.88262096	     -0.00058349	     -0.20910734	     -0.00000000	      0.00000001	     27.52959266
      1.81149862	     -0.05184634	     -0.00024185	     -0.19382332	     -0.05610831	      0.88262213	     -0.00058267	     -0.20908988	     -0.00000000	      0.00000001	     27.62112422
      1.81284203	     -0.05184676	     -0.00024271	     -0.19382388	     -0.05610478	      0.88262327	     -0.00058189	     -0.20907291	     -0.00000000	      0.00000001	     27.36138579
      1.81397914	     -0.05184945	     -0.00024651	     -0.19382663	     -0.05610176	      0.88262422	     -0.00058126	     -0.20905891	     -0.00000000	      0.00000001	     27.44675179
      1.81511625	     -0.05185350	     -0.00024816	     -0.19383078	     -0.05609871	      0.88262515	     -0.00058066	     -0.20904525	     -0.00000000	      0.00000001	     27.31265345
      1.81658255	     -0.05186155	     -0.00025178	     -0.19383891	     -0.05609473	      0.88262633	     -0.00057992	     -0.20902812	     -0.00000000	      0.00000001	     27.29255371
      1.81804886	     -0.05187199	     -0.00025367	     -0.19384949	     -0.05609069	      0.88262747	     -0.00057924	     -0.20901154	     -0.00000000	      0.00000001	     27.07213822
      1.81919192	     -0.05188264	     -0.00025767	     -0.19386019	     -0.05608751	      0.88262834	     -0.00057874	     -0.20899899	     -0.00000000	      0.00000001	     27.13732642
      1.82033498	     -0.05189441	     -0.00025988	     -0.19387205	     -0.05608429	      0.88262920	     -0.00057828	     -0.20898676	     -0.00000000	      0.00000001	     27.00102845
      1.82182569	     -0.05191270	     -0.00026438	     -0.19389042	     -0.05608004	      0.88263028	     -0.00057772	     -0.20897128	     -0.00000000	      0.00000000	     26.97182756
      1.82331639	     -0.05193319	     -0.00026690	     -0.19391104	     -0.05607574	      0.88263134	     -0.00057721	     -0.20895635	     -0.00000000	      0.00000000	     26.72367016
      1.82440718	     -0.05195124	     -0.00027157	     -0.19392911	     -0.05607256	      0.88263210	     -0.00057687	     -0.20894577	     -0.00000000	      0.00000000	     26.77690739
      1.82549797	     -0.05197030	     -0.00027443	     -0.19394824	     -0.05606935	      0.88263284	     -0.00057656	     -0.20893548	     -0.00000000	      0.00000000	     26.64697915
      1.82707427	     -0.05200182	     -0.00028011	     -0.19397983	     -0.05606465	      0.88263390	     -0.00057616	     -0.20892114	     -0.00000000	      0.00000000	     26.56949153
      1.82841682	     -0.05203104	     -0.00028400	     -0.19400914	     -0.05606061	      0.88263478	     -0.00057587	     -0.20890943	     -0.00000000	      0.00000000	     26.37701985
      1.82975937	     -0.05206448	     -0.00029048	     -0.19404260	     -0.05605652	      0.88263564	     -0.00057562	     -0.20889819	     -0.00000000	      0.00000000	     26.37028534
      1.83110192	     -0.05209891	     -0.00029472	     -0.19407711	     -0.05605238	      0.88263649	     -0.00057542	     -0.20888743	     -0.00000000	      0.00000000	     26.12069434
      1.83244447	     -0.05213890	     -0.00030330	     -0.19411708	     -0.05604820	      0.88263733	     -0.00057526	     -0.20887713	     -0.00000000	      0.00000000	     26.18120311
      1.83357768	     -0.05217201	     -0.00030766	     -0.19415024	     -0.05604464	      0.88263803	     -0.00057516	     -0.20886882	     -0.00000000	      0.00000000	     25.92539667
      1.83471088	     -0.05220890	     -0.00031505	     -0.19418712	     -0.05604104	      0.88263872	     -0.00057509	     -0.20886083	     -0.00000000	      0.00000000	     25.87460892
      1.83617730	     -0.05225757	     -0.00032396	     -0.19423578	     -0.05603634	      0.88263960	     -0.00057506	     -0.20885098	     -0.00000000	      0.00000000	     25.68481887
      1.83764372	     -0.05231130	     -0.00033649	     -0.19428944	     -0.05603159	      0.88264047	     -0.00057508	     -0.20884164	     -0.00000000	      0.00000000	     25.67160665
      1.83877419	     -0.05235112	     -0.00034413	     -0.19432925	     -0.05602789	      0.88264114	     -0.00057513	     -0.20883480	     -0.00000000	      0.00000000	     25.43798525
      1.83990467	     -0.05239503	     -0.00035493	     -0.19437306	     -0.05602415	      0.88264181	     -0.00057522	     -0.20882825	     -0.00000000	      0.00000000	     25.36757254
      1.84140033	     -0.05245269	     -0.00036878	     -0.19443063	     -0.05601916	      0.88264268	     -0.00057539	     -0.20882003	     -0.00000000	      0.00000000	     25.18010807
      1.84289599	     -0.05251580	     -0.00038672	     -0.19449355	     -0.05601411	      0.88264355	     -0.00057563	     -0.20881226	     -0.00000000	      0.00000000	     25.13803750
      1.84396469	     -0.05255671	     -0.00039710	     -0.19453439	     -0.05601047	      0.88264417	     -0.00057583	     -0.20880702	     -0.00000000	      0.00000000	     24.93634257
      1.84503339	     -0.05260137	     -0.00041043	     -0.19457891	     -0.05600680	      0.88264478	     -0.00057606	     -0.20880198	     -0.00000000	      0.00000000	     24.84429730
      1.84662658	     -0.05266590	     -0.00043004	     -0.19464325	     -0.05600128	      0.88264570	     -0.00057647	     -0.20879487	     -0.00000000	      0.00000000	     24.67849638
      1.84795993	     -0.05272222	     -0.00044873	     -0.19469935	     -0.05599661	      0.88264647	     -0.00057686	     -0.20878925	     -0.00000000	      0.00000000	     24.55170360
      1.84929327	     -0.05277381	     -0.00046578	     -0.19475078	     -0.05599189	      0.88264724	     -0.00057730	     -0.20878394	     -0.00000000	      0.00000000	     24.42866306
      1.85062661	     -0.05283013	     -0.00048630	     -0.19480685	     -0.05598712	      0.88264801	     -0.00057778	     -0.20877888	     -0.00000000	      0.00000000	     24.26976716
      1.85182546	     -0.05287394	     -0.00050207	     -0.19485052	     -0.05598280	      0.88264870	     -0.00057826	     -0.20877460	     -0.00000000	      0.00000000	     24.19103504
      1.85302432	     -0.05292202	     -0.00052064	     -0.19489837	     -0.05597844	      0.88264940	     -0.00057877	     -0.20877050	     -0.00000000	      0.00000000	     24.02815661
      1.85422317	     -0.05296548	     -0.00053770	     -0.19494166	     -0.05597404	      0.88265010	     -0.00057932	     -0.20876663	     -0.00000000	      0.00000000	     23.94734017
      1.85573555	     -0.05302235	     -0.00056111	     -0.19499828	     -0.05596845	      0.88265098	     -0.00058006	     -0.20876202	     -0.00000000	      0.00000000	     23.73521823
      1.85695302	     -0.05306215	     -0.00057789	     -0.19503793	     -0.05596390	      0.88265170	     -0.00058070	     -0.20875856	     -0.00000000	      0.00000000	     23.71566837
      1.85817049	     -0.05310549	     -0.00059675	     -0.19508106	     -0.05595931	      0.88265241	     -0.00058137	     -0.20875529	     -0.00000000	      0.00000000	     23.51286768
      1.85938797	     -0.05314365	     -0.00061387	     -0.19511907	     -0.05595469	      0.88265314	     -0.00058208	     -0.20875224	     -0.00000000	      0.00000000	     23.46384275
      1.86088873	     -0.05319267	     -0.00063647	     -0.19516787	     -0.05594894	      0.88265403	     -0.00058300	     -0.20874874	     -0.00000000	      0.00000000	     23.21149579
      1.86208834	     -0.05322498	     -0.00065216	     -0.19520006	     -0.05594430	      0.88265475	     -0.00058376	     -0.20874616	     -0.00000000	      0.00000000	     23.24589605
      1.86328795	     -0.05326019	     -0.00066927	     -0.19523512	     -0.05593963	      0.88265548	     -0.00058456	     -0.20874374	     -0.00000000	      0.00000000	     23.02914821
      1.86448756	     -0.05329113	     -0.00068461	     -0.19526595	     -0.05593493	      0.88265621	     -0.00058539	     -0.20874152	     -0.00000000	      0.00000000	     22.98391357
      1.86604989	     -0.05333427	     -0.00070519	     -0.19530895	     -0.05592875	      0.88265717	     -0.00058651	     -0.20873893	     -0.00000000	      0.00000000	     22.70381084
      1.86724209	     -0.05336367	     -0.00071845	     -0.19533829	     -0.05592399	      0.88265790	     -0.00058740	     -0.20873726	     -0.00000000	      0.00000000	     22.74293856
      1.86843430	     -0.05339961	     -0.00073311	     -0.19537415	     -0.05591920	      0.88265864	     -0.00058832	     -0.20873589	     -0.00000000	      0.00000000	     22.50224988
      1.86962650	     -0.05343533	     -0.00074616	     -0.19540982	     -0.05591438	      0.88265938	     -0.00058926	     -0.20873493	     -0.00000000	      0.00000000	     22.44542726
      1.87123180	     -0.05349369	     -0.00076466	     -0.19546809	     -0.05590783	      0.88266038	     -0.00059057	     -0.20873440	     -0.00000000	      0.00000000	     22.13108171
      1.87241500	     -0.05353748	     -0.00077624	     -0.19551188	     -0.05590297	      0.88266112	     -0.00059157	     -0.20873473	     -0.00000000	      0.00000000	     22.19055940
      1.87359820	     -0.05359082	     -0.00078937	     -0.19556516	     -0.05589807	      0.88266185	     -0.00059260	     -0.20873575	     -0.00000000	      0.00000000	     21.94748605
      1.87505389	     -0.05365864	     -0.00080365	     -0.19563297	     -0.05589200	      0.88266274	     -0.00059390	     -0.20873810	     -0.00000000	      0.00000000	     21.94284504
      1.87635052	     -0.05372875	     -0.00081774	     -0.19570305	     -0.05588654	      0.88266352	     -0.00059508	     -0.20874126	     -0.00000000	      0.00000000	     21.59290653
      1.87764716	     -0.05379644	     -0.00082917	     -0.19577078	     -0.05588105	      0.88266428	     -0.00059630	     -0.20874549	     -0.00000000	      0.00000000	     21.68623836
      1.87894379	     -0.05387374	     -0.00084250	     -0.19584809	     -0.05587551	      0.88266502	     -0.00059754	     -0.20875074	     -0.00000000	      0.00000000	     21.28565908
      1.88024043	     -0.05394710	     -0.00085295	     -0.19592152	     -0.05586993	      0.88266573	     -0.00059882	     -0.20875708	     -0.00000000	      0.00000000	     21.40303273
      1.88153706	     -0.05402921	     -0.00086550	     -0.19600368	     -0.05586430	      0.88266641	     -0.00060012	     -0.20876441	     -0.00000000	      0.00000000	     20.95259213
      1.88283369	     -0.05410521	     -0.00087494	     -0.19607981	     -0.05585863	      0.88266705	     -0.00060145	     -0.20877277	     -0.00000000	      0.00000000	     21.08214486
      1.88413033	     -0.05419010	     -0.00088661	     -0.19616478	     -0.05585291	      0.88266765	     -0.00060280	     -0.20878204	     -0.00000000	      0.00000000	     20.58054185
      1.88542696	     -0.05426810	     -0.00089506	     -0.19624296	     -0.05584713	      0.88266820	     -0.00060418	     -0.20879226	     -0.00000000	      0.00000000	     20.70393710
      1.88672360	     -0.05435479	     -0.00090589	     -0.19632979	     -0.05584131	      0.88266870	     -0.00060559	     -0.20880333	     -0.00000000	      0.00000000	     20.17181146
      1.88802023	     -0.05443427	     -0.00091357	     -0.19640949	     -0.05583543	      0.88266915	     -0.00060702	     -0.20881528	     -0.00000000	      0.00000000	     20.27668270
      1.88931687	     -0.05452243	     -0.00092362	     -0.19649782	     -0.05582951	      0.88266953	     -0.00060848	     -0.20882800	     -0.00000000	      0.00000000	     19.73237284
      1.89061350	     -0.05460285	     -0.00093034	     -0.19657851	     -0.05582352	      0.88266985	     -0.00060996	     -0.20884153	     -0.00000000	      0.00000000	     19.80678997
      1.89191013	     -0.05469105	     -0.00093909	     -0.19666695	     -0.05581748	      0.88267010	     -0.00061146	     -0.20885577	     -0.00000000	      0.00000000	     19.27589200
      1.89320677	     -0.05477199	     -0.00094476	     -0.19674821	     -0.05581138	      0.88267029	     -0.00061299	     -0.20887077	     -0.00000000	      0.00000000	     19.31484485
      1.89450340	     -0.05486044	     -0.00095229	     -0.19683695	     -0.05580522	      0.88267040	     -0.00061454	     -0.20888642	     -0.00000000	      0.00000000	     18.81660768
      1.89580004	     -0.05494236	     -0.00095713	     -0.19691923	     -0.05579900	      0.88267044	     -0.00061611	     -0.20890277	     -0.00000000	      0.00000000	     18.82063556
      1.89709667	     -0.05503057	     -0.00096380	     -0.19700777	     -0.05579271	      0.88267041	     -0.00061771	     -0.20891971	     -0.00000000	     -0.00000000	     18.37197000
      1.89839330	     -0.05511275	     -0.00096804	     -0.19709035	     -0.05578636	      0.88267031	     -0.00061932	     -0.20893726	     -0.00000000	     -0.00000000	     18.34677795
      1.89968994	     -0.05520052	     -0.00097379	     -0.19717850	     -0.05577995	      0.88267013	     -0.00062096	     -0.20895530	     -0.00000000	     -0.00000000	     17.94917240
      1.90098657	     -0.05528276	     -0.00097730	     -0.19726119	     -0.05577347	      0.88266988	     -0.00062262	     -0.20897386	     -0.00000000	     -0.00000000	     17.89708241
      1.90228321	     -0.05536973	     -0.00098179	     -0.19734860	     -0.05576692	      0.88266956	     -0.00062429	     -0.20899284	     -0.00000000	     -0.00000000	     17.55633590
      1.90357984	     -0.05545213	     -0.00098404	     -0.19743150	     -0.05576030	      0.88266916	     -0.00062599	     -0.20901225	     -0.00000000	     -0.00000000	     17.47409311
      1.90487648	     -0.05553846	     -0.00098722	     -0.19751832	     -0.05575361	      0.88266870	     -0.00062770	     -0.20903202	     -0.00000000	     -0.00000000	     17.17984187
      1.90617311	     -0.05562070	     -0.00098877	     -0.19760111	     -0.05574685	      0.88266817	     -0.00062943	     -0.20905215	     -0.00000000	     -0.00000000	     17.09541314
      1.90773477	     -0.05572433	     -0.00099186	     -0.19770539	     -0.05573861	      0.88266745	     -0.00063154	     -0.20907678	     -0.00000000	     -0.00000000	     16.74342576
      1.90892388	     -0.05579668	     -0.00099192	     -0.19777829	     -0.05573226	      0.88266683	     -0.00063316	     -0.20909582	     -0.00000000	     -0.00000000	     16.76282699
      1.91011299	     -0.05587312	     -0.00099335	     -0.19785527	     -0.05572585	      0.88266617	     -0.00063480	     -0.20911502	     -0.00000000	     -0.00000000	     16.54178788
      1.91163675	     -0.05596518	     -0.00099337	     -0.19794808	     -0.05571753	      0.88266525	     -0.00063691	     -0.20913985	     -0.00000000	     -0.00000000	     16.46145386
      1.91316051	     -0.05606084	     -0.00099491	     -0.19804447	     -0.05570911	      0.88266426	     -0.00063905	     -0.20916478	     -0.00000000	     -0.00000000	     16.12168262
      1.91428221	     -0.05612141	     -0.00099337	     -0.19810565	     -0.05570284	      0.88266348	     -0.00064063	     -0.20918321	     -0.00000000	     -0.00000000	     16.17241904
      1.91540391	     -0.05618460	     -0.00099363	     -0.19816942	     -0.05569651	      0.88266267	     -0.00064223	     -0.20920162	     -0.00000000	     -0.00000001	     16.00579420
      1.91703253	     -0.05627160	     -0.00099255	     -0.19825730	     -0.05568720	      0.88266144	     -0.00064457	     -0.20922839	     -0.00000000	     -0.00000001	     15.90514277
      1.91842977	     -0.05634672	     -0.00099224	     -0.19833318	     -0.05567911	      0.88266033	     -0.00064659	     -0.20925129	     -0.00000000	     -0.00000001	     15.68928044
      1.91982701	     -0.05641334	     -0.00098957	     -0.19840064	     -0.05567093	      0.88265918	     -0.00064862	     -0.20927412	     -0.00000000	     -0.00000001	     15.70069215
      1.92122426	     -0.05648359	     -0.00098871	     -0.19847168	     -0.05566264	      0.88265799	     -0.00065067	     -0.20929671	     -0.00000000	     -0.00000001	     15.43702792
      1.92245990	     -0.05653501	     -0.00098495	     -0.19852389	     -0.05565523	      0.88265691	     -0.00065249	     -0.20931652	     -0.00000000	     -0.00000001	     15.48609336
      1.92369554	     -0.05658945	     -0.00098269	     -0.19857909	     -0.05564773	      0.88265582	     -0.00065433	     -0.20933605	     -0.00000000	     -0.00000001	     15.31704424
      1.92493119	     -0.05663712	     -0.00097872	     -0.19862756	     -0.05564016	      0.88265470	     -0.00065617	     -0.20935529	     -0.00000000	     -0.00000001	     15.28758637
      1.92659137	     -0.05669929	     -0.00097385	     -0.19869081	     -0.05562986	      0.88265318	     -0.00065865	     -0.20938058	     -0.00000000	     -0.00000001	     15.12205194
      1.92786197	     -0.05673782	     -0.00096785	     -0.19873023	     -0.05562188	      0.88265201	     -0.00066057	     -0.20939947	     -0.00000000	     -0.00000001	     15.16298561
      1.92913258	     -0.05677821	     -0.00096308	     -0.19877149	     -0.05561381	      0.88265083	     -0.00066248	     -0.20941787	     -0.00000000	     -0.00000001	     15.03747579
      1.93040318	     -0.05681095	     -0.00095640	     -0.19880515	     -0.05560565	      0.88264965	     -0.00066441	     -0.20943579	     -0.00000000	     -0.00000001	     15.04417969
      1.93203006	     -0.05685096	     -0.00094817	     -0.19884633	     -0.05559508	      0.88264815	     -0.00066688	     -0.20945790	     -0.00000000	     -0.00000001	     14.91873419
      1.93328119	     -0.05686927	     -0.00093909	     -0.19886561	     -0.05558685	      0.88264700	     -0.00066879	     -0.20947423	     -0.00000000	     -0.00000001	     14.98742299
      1.93453232	     -0.05688548	     -0.00093021	     -0.19888279	     -0.05557854	      0.88264586	     -0.00067070	     -0.20948977	     -0.00000000	     -0.00000001	     14.92209572
      1.93603733	     -0.05688903	     -0.00091594	     -0.19888759	     -0.05556844	      0.88264451	     -0.00067301	     -0.20950732	      0.00000000	     -0.00000001	     14.96237212
      1.93754234	     -0.05688662	     -0.00090255	     -0.19888642	     -0.05555821	      0.88264320	     -0.00067532	     -0.20952332	      0.00000000	     -0.00000001	     14.89162664
      1.93868486	     -0.05686907	     -0.00088902	     -0.19886987	     -0.05555037	      0.88264222	     -0.00067708	     -0.20953440	      0.00000000	     -0.00000001	     14.97458195
      1.93982738	     -0.05684975	     -0.00087755	     -0.19885152	     -0.05554246	      0.88264128	     -0.00067885	     -0.20954442	      0.00000000	     -0.00000001	     14.97367927
      1.94144939	     -0.05680889	     -0.00085941	     -0.19881205	     -0.05553112	      0.88263998	     -0.00068136	     -0.20955688	      0.00000000	     -0.00000001	     15.03381889
      1.94285609	     -0.05676827	     -0.00084420	     -0.19877262	     -0.05552117	      0.88263891	     -0.00068355	     -0.20956593	      0.00000000	     -0.00000001	     15.05848813
      1.94426279	     -0.05671372	     -0.00082642	     -0.19871930	     -0.05551113	      0.88263789	     -0.00068574	     -0.20957336	      0.00000000	     -0.00000000	     15.15646685
      1.94566949	     -0.05665861	     -0.00081056	     -0.19866536	     -0.05550099	      0.88263693	     -0.00068794	     -0.20957907	      0.00000000	     -0.00000000	     15.20153745
      1.94689867	     -0.05659773	     -0.00079361	     -0.19860556	     -0.05549205	      0.88263615	     -0.00068986	     -0.20958273	      0.00000000	     -0.00000000	     15.28064831
      1.94812785	     -0.05653787	     -0.00077865	     -0.19854672	     -0.05548305	      0.88263542	     -0.00069179	     -0.20958511	      0.00000000	     -0.00000000	     15.34454397
      1.94935703	     -0.05646894	     -0.00076316	     -0.19847880	     -0.05547397	      0.88263474	     -0.00069373	     -0.20958632	      0.00000000	     -0.00000000	     15.42969791
      1.95105297	     -0.05637295	     -0.00074276	     -0.19838417	     -0.05546134	      0.88263389	     -0.00069641	     -0.20958616	      0.00000000	     -0.00000000	     15.56030895
      1.95229978	     -0.05629133	     -0.00072514	     -0.19830359	     -0.05545197	      0.88263334	     -0.00069838	     -0.20958475	      0.00000000	     -0.00000000	     15.66925111
      1.95354659	     -0.05620833	     -0.00070898	     -0.19822159	     -0.05544254	      0.88263285	     -0.00070037	     -0.20958213	      0.00000000	     -0.00000000	     15.80337512
      1.95505448	     -0.05609274	     -0.00068731	     -0.19810722	     -0.05543105	      0.88263234	     -0.00070277	     -0.20957728	      0.00000000	     -0.00000000	     15.98585574
      1.95638181	     -0.05598605	     -0.00066982	     -0.19800156	     -0.05542085	      0.88263198	     -0.00070489	     -0.20957127	      0.00000000	     -0.00000000	     16.18744868
      1.95770914	     -0.05586218	     -0.00064960	     -0.19787876	     -0.05541060	      0.88263169	     -0.00070702	     -0.20956356	      0.00000000	     -0.00000000	     16.37415503
      1.95903647	     -0.05573307	     -0.00063119	     -0.19775065	     -0.05540027	      0.88263148	     -0.00070916	     -0.20955394	      0.00000000	     -0.00000000	     16.62196231
      1.96036380	     -0.05558595	     -0.00060994	     -0.19760458	     -0.05538989	      0.88263135	     -0.00071130	     -0.20954235	      0.00000000	     -0.00000000	     16.83089814
      1.96169113	     -0.05543415	     -0.00059044	     -0.19745376	     -0.05537945	      0.88263130	     -0.00071344	     -0.20952863	      0.00000000	     -0.00000000	     17.11509614
      1.96301846	     -0.05526526	     -0.00056817	     -0.19728588	     -0.05536895	      0.88263134	     -0.00071559	     -0.20951276	      0.00000000	      0.00000000	     17.34306112
      1.96434579	     -0.05509163	     -0.00054780	     -0.19711320	     -0.05535840	      0.88263146	     -0.00071775	     -0.20949464	      0.00000000	      0.00000000	     17.67355013
      1.96567312	     -0.05489992	     -0.00052437	     -0.19692246	     -0.05534781	      0.88263168	     -0.00071991	     -0.20947427	      0.00000000	      0.00000000	     17.91696617
      1.96700046	     -0.05470684	     -0.00050355	     -0.19673026	     -0.05533717	      0.88263199	     -0.00072208	     -0.20945159	      0.00000000	      0.00000000	     18.29371243
      1.96832779	     -0.05449983	     -0.00047989	     -0.19652416	     -0.05532649	      0.88263239	     -0.00072426	     -0.20942675	      0.00000000	      0.00000000	     18.52317856
      1.96965512	     -0.05429617	     -0.00045963	     -0.19632129	     -0.05531578	      0.88263289	     -0.00072644	     -0.20939976	      0.00000000	      0.00000000	     18.94618723
      1.97098245	     -0.05407874	     -0.00043606	     -0.19610468	     -0.05530504	      0.88263349	     -0.00072863	     -0.20937081	      0.00000000	      0.00000000	     19.15954021
      1.97214743	     -0.05389301	     -0.00041898	     -0.19591957	     -0.05529559	      0.88263410	     -0.00073055	     -0.20934380	      0.00000000	      0.00000000	     19.55194584
      1.97331240	     -0.05369790	     -0.00039995	     -0.19572508	     -0.05528613	      0.88263478	     -0.00073249	     -0.20931540	      0.00000000	      0.00000000	     19.81242285
      1.97475034	     -0.05345741	     -0.00037866	     -0.19548527	     -0.05527443	      0.88263574	     -0.00073488	     -0.20927845	      0.00000000	      0.00000000	     20.26094165
      1.97618827	     -0.05320793	     -0.00035570	     -0.19523646	     -0.05526272	      0.88263681	     -0.00073728	     -0.20923953	      0.00000000	      0.00000001	     20.56227578
      1.97733085	     -0.05301454	     -0.00034037	     -0.19504350	     -0.05525341	      0.88263774	     -0.00073920	     -0.20920724	      0.00000000	      0.00000001	     20.97631118
      1.97847342	     -0.05281453	     -0.00032330	     -0.19484393	     -0.05524409	      0.88263875	     -0.00074112	     -0.20917384	      0.00000000	      0.00000001	     21.25080091
      1.97994098	     -0.05256003	     -0.00030372	     -0.19458992	     -0.05523213	      0.88264014	     -0.00074360	     -0.20912937	      0.00000000	      0.00000001	     21.72962714
      1.98140854	     -0.05229657	     -0.00028227	     -0.19432692	     -0.05522018	      0.88264166	     -0.00074609	     -0.20908325	      0.00000000	      0.00000001	     22.07180888
      1.98247235	     -0.05211129	     -0.00026993	     -0.19414188	     -0.05521152	      0.88264283	     -0.00074790	     -0.20904878	      0.00000000	      0.00000001	     22.48518492
      1.98353615	     -0.05191992	     -0.00025584	     -0.19395076	     -0.05520287	      0.88264405	     -0.00074971	     -0.20901354	      0.00000000	      0.00000001	     22.78315432
      1.98510286	     -0.05163891	     -0.00023669	     -0.19367005	     -0.05519016	      0.88264596	     -0.00075239	     -0.20896024	      0.00000000	      0.00000001	     23.30822545
      1.98640798	     -0.05140029	     -0.00021974	     -0.19343166	     -0.05517959	      0.88264763	     -0.00075463	     -0.20891466	      0.00000000	      0.00000001	     23.67073027
      1.98771311	     -0.05116589	     -0.00020508	     -0.19319739	     -0.05516905	      0.88264939	     -0.00075687	     -0.20886805	      0.00000000	      0.00000001	     24.15458184
      1.98901823	     -0.05092481	     -0.00018790	     -0.19295647	     -0.05515854	      0.88265122	     -0.00075912	     -0.20882053	      0.00000000	      0.00000001	     24.50144778
      1.99032336	     -0.05069271	     -0.00017445	     -0.19272441	     -0.05514807	      0.88265311	     -0.00076138	     -0.20877216	      0.00000000	      0.00000001	     25.03265695
      1.99142795	     -0.05048921	     -0.00016025	     -0.19252098	     -0.05513924	      0.88265477	     -0.00076329	     -0.20873069	      0.00000000	      0.00000001	     25.31487358
      1.99253254	     -0.05029165	     -0.00014865	     -0.19232340	     -0.05513044	      0.88265647	     -0.00076521	     -0.20868871	      0.00000000	      0.00000001	     25.71710933
      1.99393950	     -0.05003798	     -0.00013204	     -0.19206971	     -0.05511928	      0.88265870	     -0.00076765	     -0.20863465	      0.00000000	      0.00000001	     26.16904302
      1.99534645	     -0.04979123	     -0.00011760	     -0.19182285	     -0.05510818	      0.88266099	     -0.00077010	     -0.20857992	      0.00000000	      0.00000001	     26.68996344
      1.99642318	     -0.04959658	     -0.00010364	     -0.19162816	     -0.05509973	      0.88266278	     -0.00077197	     -0.20853768	      0.00000000	      0.00000001	     26.98369140
      1.99749990	     -0.04940727	     -0.00009181	     -0.19143873	     -0.05509132	      0.88266460	     -0.00077385	     -0.20849511	      0.00000000	      0.00000001	     27.36232912
      1.99894707	     -0.04915074	     -0.00007458	     -0.19118204	     -0.05508009	      0.88266709	     -0.00077637	     -0.20843746	      0.00000000	      0.00000001	     27.83223215
      2.00039424	     -0.04890241	     -0.00005996	     -0.19093344	     -0.05506894	      0.88266963	     -0.00077890	     -0.20837938	      0.00000000	      0.00000001	     28.38248661
      2.00139802	     -0.04872525	     -0.00004703	     -0.19075614	     -0.05506126	      0.88267141	     -0.00078065	     -0.20833894	      0.00000000	      0.00000001	     28.64799930
      2.00240181	     -0.04855360	     -0.00003645	     -0.19058427	     -0.05505363	      0.88267321	     -0.00078241	     -0.20829837	      0.00000000	      0.00000001	     28.98831906
      2.00396097	     -0.04828491	     -0.00002038	     -0.19031519	     -0.05504186	      0.88267604	     -0.00078513	     -0.20823524	      0.00000000	      0.00000001	     29.48742178
      2.00523078	     -0.04807413	     -0.00000918	     -0.19010400	     -0.05503237	      0.88267836	     -0.00078734	     -0.20818387	      0.00000000	      0.00000001	     29.89558543
      2.00650060	     -0.04786152	      0.00000385	     -0.18989101	     -0.05502295	      0.88268069	     -0.00078956	     -0.20813264	      0.00000000	      0.00000001	     30.28061355
      2.00777042	     -0.04765753	      0.00001391	     -0.18968653	     -0.05501363	      0.88268303	     -0.00079177	     -0.20808151	      0.00000000	      0.00000001	     30.70898207
      2.00889695	     -0.04747267	      0.00002571	     -0.18950126	     -0.05500543	      0.88268512	     -0.00079373	     -0.20803630	      0.00000000	      0.00000001	     31.01818659
      2.01002349	     -0.04729567	      0.00003493	     -0.18932378	     -0.05499731	      0.88268721	     -0.00079569	     -0.20799121	      0.00000000	      0.00000001	     31.36271648
      2.01115003	     -0.04711862	      0.00004566	     -0.18914626	     -0.05498926	      0.88268929	     -0.00079765	     -0.20794631	      0.00000000	      0.00000001	     31.67446752
      2.01258938	     -0.04690145	      0.00005728	     -0.18892841	     -0.05497910	      0.88269195	     -0.00080015	     -0.20788924	      0.00000000	      0.00000001	     32.09164447
      2.01371685	     -0.04673151	      0.00006848	     -0.18875795	     -0.05497123	      0.88269402	     -0.00080210	     -0.20784487	      0.00000000	      0.00000001	     32.36446370
      2.01484432	     -0.04657016	      0.00007723	     -0.18859600	     -0.05496344	      0.88269609	     -0.00080405	     -0.20780081	      0.00000000	      0.00000001	     32.66340985
      2.01597179	     -0.04641022	      0.00008727	     -0.18843548	     -0.05495574	      0.88269814	     -0.00080600	     -0.20775712	      0.00000000	      0.00000001	     32.93412493
      2.01741494	     -0.04621657	      0.00009756	     -0.18824098	     -0.05494601	      0.88270074	     -0.00080848	     -0.20770178	      0.00000000	      0.00000001	     33.29682388
      2.01851214	     -0.04607010	      0.00010744	     -0.18809389	     -0.05493871	      0.88270270	     -0.00081037	     -0.20766022	      0.00000000	      0.00000001	     33.52577016
      2.01960934	     -0.04593273	      0.00011479	     -0.18795582	     -0.05493149	      0.88270463	     -0.00081225	     -0.20761911	      0.00000000	      0.00000001	     33.77117695
      2.02094547	     -0.04576897	      0.00012536	     -0.18779122	     -0.05492283	      0.88270696	     -0.00081454	     -0.20756978	      0.00000000	      0.00000001	     34.03955885
      2.02213779	     -0.04563492	      0.00013211	     -0.18765633	     -0.05491522	      0.88270900	     -0.00081657	     -0.20752648	      0.00000000	      0.00000001	     34.27641622
      2.02333011	     -0.04550347	      0.00014172	     -0.18752410	     -0.05490771	      0.88271101	     -0.00081860	     -0.20748399	      0.00000000	      0.00000001	     34.47095891
      2.02452243	     -0.04538563	      0.00014789	     -0.18740536	     -0.05490031	      0.88271298	     -0.00082062	     -0.20744233	      0.00000000	      0.00000001	     34.67123553
      2.02571475	     -0.04526985	      0.00015695	     -0.18728875	     -0.05489303	      0.88271490	     -0.00082263	     -0.20740162	      0.00000000	      0.00000001	     34.84072147
      2.02690707	     -0.04516856	      0.00016187	     -0.18718650	     -0.05488586	      0.88271679	     -0.00082464	     -0.20736188	      0.00000000	      0.00000001	     35.02199201
      2.02809939	     -0.04506836	      0.00017029	     -0.18708543	     -0.05487880	      0.88271862	     -0.00082664	     -0.20732319	      0.00000000	      0.00000001	     35.16641869
      2.02929171	     -0.04498370	      0.00017389	     -0.18699975	     -0.05487186	      0.88272041	     -0.00082863	     -0.20728555	      0.00000000	      0.00000001	     35.31967431
      2.03035207	     -0.04490864	      0.00018056	     -0.18692387	     -0.05486579	      0.88272195	     -0.00083039	     -0.20725304	      0.00000000	      0.00000001	     35.41179712
      2.03141243	     -0.04484453	      0.00018415	     -0.18685885	     -0.05485981	      0.88272345	     -0.00083215	     -0.20722142	      0.00000000	      0.00000001	     35.51356960
      2.03270345	     -0.04477091	      0.00019021	     -0.18678416	     -0.05485265	      0.88272521	     -0.00083428	     -0.20718417	      0.00000000	      0.00000001	     35.62086005
      2.03399446	     -0.04470804	      0.00019329	     -0.18672013	     -0.05484564	      0.88272690	     -0.00083640	     -0.20714828	      0.00000000	      0.00000001	     35.73195516
      2.03506298	     -0.04465741	      0.00019865	     -0.18666861	     -0.05483994	      0.88272824	     -0.00083815	     -0.20711966	      0.00000000	      0.00000001	     35.77948372
      2.03613150	     -0.04461577	      0.00020125	     -0.18662601	     -0.05483434	      0.88272953	     -0.00083988	     -0.20709197	      0.00000000	      0.00000001	     35.83860877
      2.03743303	     -0.04456764	      0.00020630	     -0.18657676	     -0.05482765	      0.88273103	     -0.00084199	     -0.20705951	      0.00000000	      0.00000001	     35.90417623
      2.03873455	     -0.04452990	      0.00020829	     -0.18653780	     -0.05482110	      0.88273244	     -0.00084408	     -0.20702836	      0.00000000	      0.00000001	     35.97636786
      2.03976123	     -0.04449921	      0.00021296	     -0.18650623	     -0.05481604	      0.88273350	     -0.00084572	     -0.20700471	      0.00000000	      0.00000001	     35.99463081
      2.04078790	     -0.04447592	      0.00021495	     -0.18648200	     -0.05481106	      0.88273450	     -0.00084735	     -0.20698183	      0.00000000	      0.00000001	     36.02361511
      2.04214205	     -0.04444806	      0.00021909	     -0.18645292	     -0.05480464	      0.88273574	     -0.00084949	     -0.20695282	      0.00000000	      0.00000001	     36.05118229
      2.04349621	     -0.04443027	      0.00022022	     -0.18643385	     -0.05479838	      0.88273689	     -0.00085161	     -0.20692508	      0.00000000	      0.00000001	     36.09064268
      2.04448509	     -0.04441657	      0.00022411	     -0.18641928	     -0.05479391	      0.88273767	     -0.00085315	     -0.20690565	      0.00000000	      0.00000001	     36.06945432
      2.04547398	     -0.04440971	      0.00022542	     -0.18641149	     -0.05478952	      0.88273840	     -0.00085468	     -0.20688688	      0.00000000	      0.00000000	     36.06635240
      2.04689717	     -0.04440380	      0.00022852	     -0.18640428	     -0.05478334	      0.88273937	     -0.00085687	     -0.20686105	      0.00000000	      0.00000000	     36.04756722
      2.04810890	     -0.04440656	      0.00022966	     -0.18640590	     -0.05477822	      0.88274011	     -0.00085871	     -0.20684014	      0.00000000	      0.00000000	     36.03109067
      2.04932063	     -0.04441139	      0.00023292	     -0.18640963	     -0.05477323	      0.88274079	     -0.00086054	     -0.20682023	      0.00000000	      0.00000000	     35.99278573
      2.05053237	     -0.04442559	      0.00023273	     -0.18642265	     -0.05476836	      0.88274139	     -0.00086236	     -0.20680131	      0.00000000	      0.00000000	     35.96885464
      2.05174410	     -0.04443970	      0.00023632	     -0.18643568	     -0.05476362	      0.88274192	     -0.00086416	     -0.20678340	      0.00000000	      0.00000000	     35.90804851
      2.05277954	     -0.04446049	      0.00023537	     -0.18645546	     -0.05475966	      0.88274233	     -0.00086568	     -0.20676887	      0.00000000	      0.00000000	     35.86530198
      2.05381498	     -0.04448149	      0.00023692	     -0.18647551	     -0.05475580	      0.88274268	     -0.00086720	     -0.20675507	      0.00000000	      0.00000000	     35.80124690
      2.05512828	     -0.04451540	      0.00023675	     -0.18650817	     -0.05475102	      0.88274307	     -0.00086910	     -0.20673858	      0.00000000	      0.00000000	     35.73850495
      2.05644159	     -0.04455185	      0.00023877	     -0.18654343	     -0.05474639	      0.88274338	     -0.00087099	     -0.20672324	      0.00000000	      0.00000000	     35.64113308
      2.05748205	     -0.04458798	      0.00023715	     -0.18657855	     -0.05474282	      0.88274358	     -0.00087247	     -0.20671187	      0.00000000	      0.00000000	     35.58411681
      2.05852251	     -0.04462456	      0.00023781	     -0.18661417	     -0.05473934	      0.88274375	     -0.00087393	     -0.20670122	      0.00000000	      0.00000000	     35.49052512
      2.05985650	     -0.04467788	      0.00023603	     -0.18666621	     -0.05473501	      0.88274389	     -0.00087580	     -0.20668855	      0.00000000	      0.00000000	     35.40533844
      2.06119049	     -0.04473316	      0.00023662	     -0.18672028	     -0.05473083	      0.88274398	     -0.00087764	     -0.20667699	      0.00000000	      0.00000000	     35.25836563
      2.06218600	     -0.04478073	      0.00023373	     -0.18676688	     -0.05472779	      0.88274401	     -0.00087900	     -0.20666905	      0.00000000	      0.00000000	     35.18971327
      2.06318151	     -0.04482848	      0.00023305	     -0.18681372	     -0.05472484	      0.88274400	     -0.00088035	     -0.20666171	      0.00000000	     -0.00000000	     35.07526872
      2.06458856	     -0.04490174	      0.00023043	     -0.18688565	     -0.05472080	      0.88274395	     -0.00088223	     -0.20665232	      0.00000000	     -0.00000000	     34.94629549
      2.06580258	     -0.04496790	      0.00022942	     -0.18695072	     -0.05471744	      0.88274386	     -0.00088384	     -0.20664513	      0.00000000	     -0.00000000	     34.78070742
      2.06701660	     -0.04504048	      0.00022564	     -0.18702214	     -0.05471419	      0.88274373	     -0.00088543	     -0.20663877	      0.00000000	     -0.00000000	     34.68009857
      2.06823063	     -0.04511370	      0.00022472	     -0.18709430	     -0.05471105	      0.88274356	     -0.00088699	     -0.20663322	      0.00000000	     -0.00000000	     34.47677077
      2.06944465	     -0.04519324	      0.00021985	     -0.18717268	     -0.05470803	      0.88274336	     -0.00088854	     -0.20662844	      0.00000000	     -0.00000000	     34.39653915
      2.07048151	     -0.04526064	      0.00021913	     -0.18723919	     -0.05470553	      0.88274317	     -0.00088985	     -0.20662498	      0.00000000	     -0.00000000	     34.17742383
      2.07151838	     -0.04533214	      0.00021586	     -0.18730974	     -0.05470311	      0.88274295	     -0.00089114	     -0.20662205	      0.00000000	     -0.00000000	     34.05459216
      2.07283976	     -0.04542498	      0.00021322	     -0.18740143	     -0.05470014	      0.88274265	     -0.00089277	     -0.20661909	      0.00000000	     -0.00000000	     33.82984823
      2.07416114	     -0.04552255	      0.00020818	     -0.18749781	     -0.05469729	      0.88274232	     -0.00089437	     -0.20661694	      0.00000000	     -0.00000000	     33.70221434
      2.07520906	     -0.04559947	      0.00020724	     -0.18757387	     -0.05469512	      0.88274204	     -0.00089562	     -0.20661583	      0.00000000	     -0.00000000	     33.45695880
      2.07625698	     -0.04568012	      0.00020402	     -0.18765362	     -0.05469303	      0.88274175	     -0.00089686	     -0.20661521	      0.00000000	     -0.00000000	     33.31346212
      2.07759741	     -0.04578486	      0.00020119	     -0.18775726	     -0.05469046	      0.88274136	     -0.00089842	     -0.20661514	      0.00000000	     -0.00000000	     33.05385101
      2.07893783	     -0.04589360	      0.00019555	     -0.18786483	     -0.05468801	      0.88274094	     -0.00089996	     -0.20661585	      0.00000000	     -0.00000000	     32.93670475
      2.07994868	     -0.04597554	      0.00019369	     -0.18794597	     -0.05468624	      0.88274062	     -0.00090110	     -0.20661687	      0.00000000	     -0.00000000	     32.65692521
      2.08095953	     -0.04605994	      0.00018939	     -0.18802952	     -0.05468454	      0.88274029	     -0.00090223	     -0.20661829	      0.00000000	     -0.00000000	     32.51701378
      2.08236497	     -0.04617869	      0.00018399	     -0.18814712	     -0.05468228	      0.88273982	     -0.00090377	     -0.20662091	      0.00000000	     -0.00000000	     32.23258013
      2.08377041	     -0.04630085	      0.00017531	     -0.18826808	     -0.05468015	      0.88273934	     -0.00090529	     -0.20662423	      0.00000000	     -0.00000000	     32.14525114
      2.08474380	     -0.04638568	      0.00017114	     -0.18835212	     -0.05467874	      0.88273900	     -0.00090633	     -0.20662692	      0.00000000	     -0.00000000	     31.81940033
      2.08571719	     -0.04647322	      0.00016413	     -0.18843883	     -0.05467739	      0.88273865	     -0.00090735	     -0.20662992	      0.00000000	     -0.00000000	     31.68617593
      2.08721491	     -0.04660846	      0.00015318	     -0.18857279	     -0.05467542	      0.88273812	     -0.00090891	     -0.20663507	      0.00000000	     -0.00000000	     31.38350600
      2.08845435	     -0.04672169	      0.00014177	     -0.18868494	     -0.05467389	      0.88273767	     -0.00091018	     -0.20663980	      0.00000000	     -0.00000000	     31.26585774
      2.08969379	     -0.04683511	      0.00013101	     -0.18879730	     -0.05467244	      0.88273723	     -0.00091143	     -0.20664492	      0.00000000	     -0.00000000	     30.92321986
      2.09093324	     -0.04695005	      0.00011652	     -0.18891111	     -0.05467108	      0.88273678	     -0.00091267	     -0.20665041	      0.00000000	     -0.00000000	     30.90883428
      2.09203698	     -0.04705221	      0.00010503	     -0.18901232	     -0.05466994	      0.88273638	     -0.00091375	     -0.20665559	      0.00000000	     -0.00000000	     30.52775761
      2.09314072	     -0.04715533	      0.00009034	     -0.18911442	     -0.05466886	      0.88273599	     -0.00091483	     -0.20666103	      0.00000000	     -0.00000000	     30.46242171
      2.09424447	     -0.04725836	      0.00007584	     -0.18921645	     -0.05466785	      0.88273559	     -0.00091590	     -0.20666671	      0.00000000	     -0.00000000	     30.19579138
      2.09567896	     -0.04739284	      0.00005378	     -0.18934957	     -0.05466663	      0.88273508	     -0.00091726	     -0.20667443	      0.00000000	     -0.00000000	     30.10347253
      2.09680851	     -0.04749848	      0.00003669	     -0.18945417	     -0.05466574	      0.88273469	     -0.00091833	     -0.20668075	      0.00000000	     -0.00000000	     29.72652182
      2.09793806	     -0.04760434	      0.00001654	     -0.18955894	     -0.05466492	      0.88273429	     -0.00091938	     -0.20668726	      0.00000000	     -0.00000000	     29.68034478
      2.09906761	     -0.04770960	     -0.00000353	     -0.18966311	     -0.05466415	      0.88273391	     -0.00092043	     -0.20669395	      0.00000000	     -0.00000000	     29.39459220
      2.10048061	     -0.04784062	     -0.00003183	     -0.18979271	     -0.05466328	      0.88273343	     -0.00092173	     -0.20670252	      0.00000000	     -0.00000000	     29.35057878
      2.10159429	     -0.04794270	     -0.00005358	     -0.18989372	     -0.05466266	      0.88273306	     -0.00092274	     -0.20670942	     -0.00000000	     -0.00000000	     28.95718883
      2.10270796	     -0.04804388	     -0.00007806	     -0.18999375	     -0.05466209	      0.88273269	     -0.00092374	     -0.20671642	     -0.00000000	     -0.00000000	     28.92565352
      2.10382164	     -0.04814355	     -0.00010230	     -0.19009231	     -0.05466158	      0.88273234	     -0.00092474	     -0.20672350	     -0.00000000	     -0.00000000	     28.66595538
      2.10529241	     -0.04827264	     -0.00013688	     -0.19021988	     -0.05466099	      0.88273187	     -0.00092604	     -0.20673293	     -0.00000000	     -0.00000000	     28.62795452
      2.10640190	     -0.04836761	     -0.00016210	     -0.19031375	     -0.05466061	      0.88273153	     -0.00092701	     -0.20674009	     -0.00000000	     -0.00000000	     28.25048671
      2.10751140	     -0.04846058	     -0.00018952	     -0.19040557	     -0.05466028	      0.88273120	     -0.00092797	     -0.20674726	     -0.00000000	     -0.00000000	     28.23017131
      2.10885161	     -0.04856973	     -0.00022171	     -0.19051338	     -0.05465994	      0.88273081	     -0.00092912	     -0.20675593	     -0.00000000	     -0.00000000	     27.89677644
      2.11005306	     -0.04866450	     -0.00025263	     -0.19060691	     -0.05465971	      0.88273046	     -0.00093013	     -0.20676367	     -0.00000000	     -0.00000000	     27.96005565
      2.11125450	     -0.04875597	     -0.00028173	     -0.19069720	     -0.05465953	      0.88273013	     -0.00093114	     -0.20677139	     -0.00000000	     -0.00000000	     27.58953856
      2.11245595	     -0.04884412	     -0.00031308	     -0.19078412	     -0.05465941	      0.88272981	     -0.00093213	     -0.20677906	     -0.00000000	     -0.00000000	     27.68130776
      2.11365740	     -0.04892864	     -0.00034221	     -0.19086748	     -0.05465935	      0.88272950	     -0.00093311	     -0.20678666	     -0.00000000	     -0.00000000	     27.31141385
      2.11485885	     -0.04900941	     -0.00037350	     -0.19094706	     -0.05465934	      0.88272920	     -0.00093407	     -0.20679420	     -0.00000000	     -0.00000000	     27.42903946
      2.11606029	     -0.04908621	     -0.00040218	     -0.19102273	     -0.05465939	      0.88272892	     -0.00093502	     -0.20680166	     -0.00000000	     -0.00000000	     27.06270030
      2.11726174	     -0.04915900	     -0.00043301	     -0.19109435	     -0.05465949	      0.88272864	     -0.00093595	     -0.20680902	     -0.00000000	     -0.00000000	     27.20398736
      2.11846319	     -0.04922763	     -0.00046092	     -0.19116189	     -0.05465965	      0.88272838	     -0.00093687	     -0.20681629	     -0.00000000	     -0.00000000	     26.84415667
      2.11966464	     -0.04929212	     -0.00049099	     -0.19122525	     -0.05465986	      0.88272814	     -0.00093776	     -0.20682345	     -0.00000000	     -0.00000000	     27.00613609
      2.12086609	     -0.04935245	     -0.00051786	     -0.19128453	     -0.05466012	      0.88272791	     -0.00093864	     -0.20683050	     -0.00000000	     -0.00000000	     26.65309055
      2.12206753	     -0.04940868	     -0.00054692	     -0.19133967	     -0.05466044	      0.88272769	     -0.00093950	     -0.20683743	     -0.00000000	     -0.00000000	     26.83229912
      2.12326898	     -0.04946087	     -0.00057254	     -0.19139085	     -0.05466081	      0.88272749	     -0.00094033	     -0.20684426	     -0.00000000	     -0.00000000	     26.48726330
      2.12447043	     -0.04950913	     -0.00060045	     -0.19143806	     -0.05466123	      0.88272730	     -0.00094115	     -0.20685097	     -0.00000000	     -0.00000000	     26.68240268
      2.12567188	     -0.04955361	     -0.00062474	     -0.19148156	     -0.05466171	      0.88272714	     -0.00094195	     -0.20685757	     -0.00000000	     -0.00000000	     26.34567665
      2.12687332	     -0.04959434	     -0.00065142	     -0.19152127	     -0.05466223	      0.88272698	     -0.00094272	     -0.20686407	     -0.00000000	     -0.00000000	     26.55531778
      2.12807477	     -0.04963130	     -0.00067432	     -0.19155731	     -0.05466281	      0.88272685	     -0.00094348	     -0.20687047	     -0.00000000	     -0.00000000	     26.22861387
      2.12927622	     -0.04966464	     -0.00069974	     -0.19158966	     -0.05466344	      0.88272674	     -0.00094421	     -0.20687676	     -0.00000000	     -0.00000000	     26.45234972
      2.13047767	     -0.04969455	     -0.00072123	     -0.19161869	     -0.05466413	      0.88272664	     -0.00094491	     -0.20688296	     -0.00000000	     -0.00000000	     26.13278664
      2.13167912	     -0.04972119	     -0.00074532	     -0.19164438	     -0.05466486	      0.88272656	     -0.00094560	     -0.20688907	     -0.00000000	     -0.00000000	     26.36481166
      2.13288056	     -0.04974465	     -0.00076526	     -0.19166699	     -0.05466565	      0.88272650	     -0.00094626	     -0.20689509	     -0.00000000	     -0.00000000	     26.04340947
      2.13395705	     -0.04976307	     -0.00078530	     -0.19168460	     -0.05466639	      0.88272647	     -0.00094684	     -0.20690041	     -0.00000000	     -0.00000000	     26.20240590
      2.13503355	     -0.04977911	     -0.00080285	     -0.19169989	     -0.05466718	      0.88272644	     -0.00094740	     -0.20690567	     -0.00000000	     -0.00000000	     26.06232137
      2.13635658	     -0.04979555	     -0.00082503	     -0.19171539	     -0.05466821	      0.88272643	     -0.00094806	     -0.20691205	     -0.00000000	      0.00000000	     26.12129850
      2.13767961	     -0.04980843	     -0.00084479	     -0.19172739	     -0.05466930	      0.88272645	     -0.00094869	     -0.20691833	     -0.00000000	      0.00000000	     25.91312444
      2.13878552	     -0.04981659	     -0.00086293	     -0.19173477	     -0.05467026	      0.88272647	     -0.00094920	     -0.20692351	     -0.00000000	      0.00000000	     26.06917971
      2.13989143	     -0.04982257	     -0.00087898	     -0.19174003	     -0.05467126	      0.88272651	     -0.00094969	     -0.20692862	     -0.00000000	      0.00000000	     25.93365110
      2.14099734	     -0.04982654	     -0.00089584	     -0.19174325	     -0.05467231	      0.88272656	     -0.00095017	     -0.20693366	     -0.00000000	      0.00000000	     25.97842223
      2.14251396	     -0.04982880	     -0.00091746	     -0.19174452	     -0.05467381	      0.88272664	     -0.00095079	     -0.20694048	     -0.00000000	      0.00000000	     25.83576523
      2.14363981	     -0.04982813	     -0.00093490	     -0.19174307	     -0.05467498	      0.88272671	     -0.00095124	     -0.20694547	     -0.00000000	      0.00000000	     25.98521581
      2.14476567	     -0.04982552	     -0.00095067	     -0.19173973	     -0.05467620	      0.88272678	     -0.00095166	     -0.20695041	     -0.00000000	      0.00000000	     25.85768146
      2.14611810	     -0.04981988	     -0.00097111	     -0.19173317	     -0.05467771	      0.88272688	     -0.00095215	     -0.20695626	     -0.00000000	      0.00000000	     25.98075453
      2.14732286	     -0.04981268	     -0.00098769	     -0.19172519	     -0.05467912	      0.88272698	     -0.00095257	     -0.20696140	     -0.00000000	      0.00000000	     25.78868486
      2.14852763	     -0.04980357	     -0.00100639	     -0.19171525	     -0.05468057	      0.88272707	     -0.00095298	     -0.20696649	     -0.00000000	      0.00000000	     25.95805111
      2.14973240	     -0.04979265	     -0.00102315	     -0.19170355	     -0.05468208	      0.88272717	     -0.00095336	     -0.20697151	     -0.00000000	      0.00000000	     25.77013160
      2.15093717	     -0.04978006	     -0.00104194	     -0.19169011	     -0.05468363	      0.88272726	     -0.00095373	     -0.20697648	     -0.00000000	      0.00000000	     25.93049776
      2.15214194	     -0.04976596	     -0.00105878	     -0.19167522	     -0.05468523	      0.88272735	     -0.00095408	     -0.20698141	     -0.00000000	      0.00000000	     25.74992997
      2.15334671	     -0.04975049	     -0.00107757	     -0.19165891	     -0.05468688	      0.88272743	     -0.00095442	     -0.20698631	     -0.00000000	      0.00000000	     25.89979888
      2.15455148	     -0.04973362	     -0.00109450	     -0.19164124	     -0.05468858	      0.88272750	     -0.00095474	     -0.20699117	     -0.00000000	      0.00000000	     25.73918563
      2.15575625	     -0.04971538	     -0.00111319	     -0.19162216	     -0.05469033	      0.88272757	     -0.00095504	     -0.20699602	     -0.00000000	      0.00000000	     25.87502638
      2.15696102	     -0.04969588	     -0.00113001	     -0.19160186	     -0.05469213	      0.88272762	     -0.00095533	     -0.20700085	     -0.00000000	      0.00000000	     25.73340198
      2.15816578	     -0.04967510	     -0.00114836	     -0.19158025	     -0.05469397	      0.88272766	     -0.00095560	     -0.20700567	     -0.00000000	      0.00000000	     25.85493125
      2.15937055	     -0.04965302	     -0.00116499	     -0.19155737	     -0.05469586	      0.88272768	     -0.00095586	     -0.20701048	     -0.00000000	      0.00000000	     25.74322367
      2.16057532	     -0.04962979	     -0.00118300	     -0.19153331	     -0.05469780	      0.88272769	     -0.00095610	     -0.20701528	     -0.00000000	     -0.00000000	     25.85373054
      2.16178009	     -0.04960554	     -0.00119945	     -0.19150827	     -0.05469978	      0.88272768	     -0.00095632	     -0.20702009	     -0.00000000	     -0.00000000	     25.77057389
      2.16298486	     -0.04958045	     -0.00121708	     -0.19148236	     -0.05470181	      0.88272765	     -0.00095653	     -0.20702490	     -0.00000000	     -0.00000000	     25.87022905
      2.16418963	     -0.04955468	     -0.00123328	     -0.19145580	     -0.05470389	      0.88272760	     -0.00095673	     -0.20702974	     -0.00000000	     -0.00000000	     25.81576437
      2.16539440	     -0.04952828	     -0.00125040	     -0.19142859	     -0.05470601	      0.88272752	     -0.00095690	     -0.20703460	     -0.00000000	     -0.00000000	     25.90606249
      2.16685207	     -0.04949610	     -0.00126900	     -0.19139549	     -0.05470864	      0.88272741	     -0.00095710	     -0.20704055	     -0.00000000	     -0.00000000	     25.83542480
      2.16793467	     -0.04947309	     -0.00128451	     -0.19137175	     -0.05471063	      0.88272730	     -0.00095722	     -0.20704505	     -0.00000000	     -0.00000000	     25.97437813
      2.16901728	     -0.04945147	     -0.00129814	     -0.19134944	     -0.05471266	      0.88272717	     -0.00095734	     -0.20704966	     -0.00000000	     -0.00000000	     25.95318897
      2.17044921	     -0.04942518	     -0.00131700	     -0.19132223	     -0.05471540	      0.88272697	     -0.00095747	     -0.20705600	     -0.00000000	     -0.00000000	     26.05342524
      2.17188115	     -0.04940153	     -0.00133320	     -0.19129772	     -0.05471821	      0.88272673	     -0.00095757	     -0.20706271	     -0.00000000	     -0.00000000	     26.00671697
      2.17289461	     -0.04938651	     -0.00134661	     -0.19128203	     -0.05472023	      0.88272654	     -0.00095763	     -0.20706770	     -0.00000000	     -0.00000000	     26.13064893
      2.17390807	     -0.04937278	     -0.00135789	     -0.19126770	     -0.05472228	      0.88272633	     -0.00095768	     -0.20707294	     -0.00000000	     -0.00000000	     26.15069505
      2.17545423	     -0.04935443	     -0.00137563	     -0.19124842	     -0.05472546	      0.88272598	     -0.00095772	     -0.20708143	     -0.00000000	     -0.00000000	     26.24625642
      2.17674487	     -0.04934149	     -0.00138870	     -0.19123474	     -0.05472818	      0.88272565	     -0.00095774	     -0.20708902	     -0.00000000	     -0.00000000	     26.27531369
      2.17803551	     -0.04933064	     -0.00140238	     -0.19122316	     -0.05473094	      0.88272529	     -0.00095773	     -0.20709708	     -0.00000000	     -0.00000000	     26.39251311
      2.17932615	     -0.04932135	     -0.00141211	     -0.19121322	     -0.05473375	      0.88272489	     -0.00095770	     -0.20710564	     -0.00000000	     -0.00000000	     26.42797749
      2.18046015	     -0.04931412	     -0.00142185	     -0.19120541	     -0.05473626	      0.88272452	     -0.00095765	     -0.20711358	     -0.00000000	     -0.00000000	     26.51960212
      2.18159415	     -0.04930747	     -0.00142845	     -0.19119825	     -0.05473880	      0.88272413	     -0.00095758	     -0.20712188	     -0.00000000	     -0.00000000	     26.57292525
      2.18272815	     -0.04930075	     -0.00143491	     -0.19119102	     -0.05474138	      0.88272372	     -0.00095749	     -0.20713054	     -0.00000000	     -0.00000000	     26.65500800
      2.18425852	     -0.04929031	     -0.00144012	     -0.19118000	     -0.05474492	      0.88272312	     -0.00095735	     -0.20714273	     -0.00000000	     -0.00000000	     26.76634168
      2.18542009	     -0.04928215	     -0.00144400	     -0.19117141	     -0.05474765	      0.88272264	     -0.00095721	     -0.20715233	     -0.00000000	     -0.00000000	     26.84507348
      2.18658166	     -0.04927397	     -0.00144474	     -0.19116287	     -0.05475041	      0.88272214	     -0.00095706	     -0.20716220	     -0.00000000	     -0.00000000	     26.92452109
      2.18774324	     -0.04926556	     -0.00144522	     -0.19115411	     -0.05475321	      0.88272162	     -0.00095688	     -0.20717234	     -0.00000000	     -0.00000000	     27.00100285
      2.18924632	     -0.04925441	     -0.00144227	     -0.19114260	     -0.05475689	      0.88272092	     -0.00095662	     -0.20718583	     -0.00000000	     -0.00000000	     27.12235307
      2.19038570	     -0.04924567	     -0.00144024	     -0.19113358	     -0.05475972	      0.88272036	     -0.00095640	     -0.20719631	     -0.00000000	     -0.00000000	     27.18241566
      2.19152509	     -0.04923715	     -0.00143526	     -0.19112487	     -0.05476258	      0.88271979	     -0.00095616	     -0.20720700	     -0.00000000	     -0.00000000	     27.26952770
      2.19291239	     -0.04922602	     -0.00142905	     -0.19111350	     -0.05476612	      0.88271907	     -0.00095585	     -0.20722027	     -0.00000000	     -0.00000000	     27.35814053
      2.19415856	     -0.04921477	     -0.00142020	     -0.19110211	     -0.05476933	      0.88271840	     -0.00095554	     -0.20723238	     -0.00000000	     -0.00000000	     27.47511262
      2.19540474	     -0.04920187	     -0.00141215	     -0.19108907	     -0.05477259	      0.88271772	     -0.00095521	     -0.20724461	     -0.00000000	     -0.00000000	     27.54816958
      2.19665091	     -0.04918760	     -0.00140048	     -0.19107474	     -0.05477589	      0.88271702	     -0.00095486	     -0.20725691	     -0.00000000	     -0.00000000	     27.68183921
      2.19789708	     -0.04917204	     -0.00139018	     -0.19105908	     -0.05477923	      0.88271631	     -0.00095450	     -0.20726922	     -0.00000000	     -0.00000000	     27.75443025
      2.19914325	     -0.04915490	     -0.00137599	     -0.19104195	     -0.05478260	      0.88271559	     -0.00095411	     -0.20728150	     -0.00000000	     -0.00000000	     27.90707317
      2.20038943	     -0.04913604	     -0.00136368	     -0.19102304	     -0.05478602	      0.88271485	     -0.00095371	     -0.20729371	     -0.00000000	     -0.00000000	     27.97820452
      2.20163560	     -0.04911548	     -0.00134708	     -0.19100255	     -0.05478947	      0.88271410	     -0.00095329	     -0.20730579	     -0.00000000	     -0.00000000	     28.15266820
      2.20288177	     -0.04909322	     -0.00133294	     -0.19098029	     -0.05479297	      0.88271335	     -0.00095285	     -0.20731770	     -0.00000000	     -0.00000000	     28.22275298
      2.20398494	     -0.04907273	     -0.00131680	     -0.19095988	     -0.05479609	      0.88271267	     -0.00095245	     -0.20732806	     -0.00000000	     -0.00000000	     28.36953134
      2.20508811	     -0.04905228	     -0.00130214	     -0.19093948	     -0.05479925	      0.88271199	     -0.00095204	     -0.20733826	     -0.00000000	     -0.00000000	     28.45546214
      2.20645573	     -0.04902803	     -0.00128189	     -0.19091535	     -0.05480320	      0.88271115	     -0.00095152	     -0.20735068	     -0.00000000	     -0.00000000	     28.61540200
      2.20782335	     -0.04900529	     -0.00126277	     -0.19089268	     -0.05480720	      0.88271030	     -0.00095099	     -0.20736290	     -0.00000000	     -0.00000000	     28.71343980
      2.20894791	     -0.04898753	     -0.00124433	     -0.19087506	     -0.05481052	      0.88270960	     -0.00095054	     -0.20737282	     -0.00000000	     -0.00000000	     28.86445258
      2.21007247	     -0.04897040	     -0.00122733	     -0.19085802	     -0.05481387	      0.88270890	     -0.00095008	     -0.20738261	     -0.00000000	     -0.00000000	     28.94953370
      2.21144627	     -0.04895018	     -0.00120445	     -0.19083797	     -0.05481800	      0.88270805	     -0.00094951	     -0.20739441	     -0.00000000	     -0.00000000	     29.11701152
      2.21282007	     -0.04893066	     -0.00118300	     -0.19081858	     -0.05482218	      0.88270720	     -0.00094893	     -0.20740600	     -0.00000000	     -0.00000000	     29.20929119
      2.21390345	     -0.04891566	     -0.00116329	     -0.19080375	     -0.05482551	      0.88270652	     -0.00094847	     -0.20741499	     -0.00000000	     -0.00000000	     29.35214654
      2.21498682	     -0.04890116	     -0.00114518	     -0.19078939	     -0.05482886	      0.88270585	     -0.00094800	     -0.20742384	     -0.00000000	     -0.00000000	     29.43085805
      2.21641678	     -0.04888242	     -0.00111938	     -0.19077087	     -0.05483333	      0.88270497	     -0.00094738	     -0.20743529	     -0.00000000	     -0.00000000	     29.58390861
      2.21784673	     -0.04886410	     -0.00109495	     -0.19075275	     -0.05483784	      0.88270409	     -0.00094675	     -0.20744649	     -0.00000000	     -0.00000000	     29.67327464
      2.21889646	     -0.04885222	     -0.00107462	     -0.19074107	     -0.05484118	      0.88270344	     -0.00094629	     -0.20745459	     -0.00000000	     -0.00000000	     29.78645290
      2.21994620	     -0.04884146	     -0.00105595	     -0.19073048	     -0.05484454	      0.88270279	     -0.00094583	     -0.20746261	     -0.00000001	     -0.00000000	     29.85448278
      2.22144493	     -0.04882780	     -0.00102804	     -0.19071708	     -0.05484938	      0.88270187	     -0.00094516	     -0.20747389	     -0.00000001	     -0.00000000	     29.98821443
      2.22272756	     -0.04881755	     -0.00100526	     -0.19070703	     -0.05485356	      0.88270108	     -0.00094459	     -0.20748340	     -0.00000001	     -0.00000000	     30.06505816
      2.22401019	     -0.04880879	     -0.00098059	     -0.19069853	     -0.05485777	      0.88270029	     -0.00094401	     -0.20749277	     -0.00000001	     -0.00000000	     30.18498153
      2.22529283	     -0.04880228	     -0.00095850	     -0.19069222	     -0.05486202	      0.88269950	     -0.00094344	     -0.20750201	     -0.00000001	     -0.00000000	     30.24860664
      2.22657546	     -0.04879758	     -0.00093357	     -0.19068779	     -0.05486629	      0.88269871	     -0.00094287	     -0.20751111	     -0.00000001	     -0.00000000	     30.36997757
      2.22767945	     -0.04879502	     -0.00091502	     -0.19068538	     -0.05486999	      0.88269802	     -0.00094238	     -0.20751884	     -0.00000001	     -0.00000000	     30.40909286
      2.22878343	     -0.04879399	     -0.00089461	     -0.19068457	     -0.05487372	      0.88269733	     -0.00094190	     -0.20752649	     -0.00000001	     -0.00000000	     30.48510362
      2.23016926	     -0.04879487	     -0.00087067	     -0.19068568	     -0.05487842	      0.88269646	     -0.00094129	     -0.20753599	     -0.00000001	     -0.00000000	     30.57092272
      2.23155510	     -0.04879815	     -0.00084518	     -0.19068924	     -0.05488315	      0.88269558	     -0.00094069	     -0.20754538	     -0.00000001	     -0.00000000	     30.67156888
      2.23266762	     -0.04880243	     -0.00082724	     -0.19069369	     -0.05488698	      0.88269486	     -0.00094021	     -0.20755286	     -0.00000001	     -0.00000000	     30.72731965
      2.23378013	     -0.04880819	     -0.00080771	     -0.19069965	     -0.05489082	      0.88269414	     -0.00093973	     -0.20756027	     -0.00000001	     -0.00000000	     30.79026051
      2.23518490	     -0.04881784	     -0.00078492	     -0.19070953	     -0.05489569	      0.88269322	     -0.00093914	     -0.20756955	     -0.00000001	     -0.00000000	     30.87669375
      2.23658966	     -0.04883028	     -0.00076061	     -0.19072225	     -0.05490059	      0.88269229	     -0.00093856	     -0.20757876	     -0.00000001	     -0.00000000	     30.95639448
      2.23766112	     -0.04884161	     -0.00074486	     -0.19073372	     -0.05490435	      0.88269156	     -0.00093812	     -0.20758574	     -0.00000001	     -0.00000000	     31.01449003
      2.23873257	     -0.04885441	     -0.00072761	     -0.19074671	     -0.05490812	      0.88269083	     -0.00093768	     -0.20759269	     -0.00000001	     -0.00000000	     31.06626435
      2.24020207	     -0.04887442	     -0.00070574	     -0.19076695	     -0.05491331	      0.88268980	     -0.00093710	     -0.20760218	     -0.00000001	     -0.00000000	     31.15900270
      2.24167156	     -0.04889719	     -0.00068268	     -0.19078998	     -0.05491853	      0.88268876	     -0.00093652	     -0.20761161	     -0.00000001	     -0.00000000	     31.23684807
      2.24270088	     -0.04891474	     -0.00066947	     -0.19080765	     -0.05492219	      0.88268801	     -0.00093613	     -0.20761819	     -0.00000001	     -0.00000000	     31.30278745
      2.24373019	     -0.04893355	     -0.00065492	     -0.19082662	     -0.05492587	      0.88268726	     -0.00093574	     -0.20762475	     -0.00000001	     -0.00000001	     31.35262996
      2.24529099	     -0.04896454	     -0.00063467	     -0.19085782	     -0.05493146	      0.88268608	     -0.00093516	     -0.20763465	     -0.00000001	     -0.00000001	     31.45158572
      2.24658768	     -0.04899254	     -0.00061749	     -0.19088602	     -0.05493612	      0.88268509	     -0.00093470	     -0.20764285	     -0.00000001	     -0.00000001	     31.50605910
      2.24788437	     -0.04902266	     -0.00060268	     -0.19091628	     -0.05494079	      0.88268407	     -0.00093424	     -0.20765102	     -0.00000001	     -0.00000001	     31.60466905
      2.24918105	     -0.04905481	     -0.00058597	     -0.19094864	     -0.05494548	      0.88268304	     -0.00093379	     -0.20765918	     -0.00000001	     -0.00000001	     31.63523736
      2.25034116	     -0.04908518	     -0.00057391	     -0.19097912	     -0.05494967	      0.88268210	     -0.00093341	     -0.20766647	     -0.00000001	     -0.00000001	     31.72520038
      2.25150126	     -0.04911692	     -0.00056012	     -0.19101103	     -0.05495388	      0.88268114	     -0.00093303	     -0.20767374	     -0.00000001	     -0.00000001	     31.75181718
      2.25266137	     -0.04914993	     -0.00054810	     -0.19104417	     -0.05495809	      0.88268017	     -0.00093266	     -0.20768100	     -0.00000001	     -0.00000001	     31.82772235
      2.25414173	     -0.04919378	     -0.00053181	     -0.19108824	     -0.05496348	      0.88267891	     -0.00093220	     -0.20769023	     -0.00000001	     -0.00000001	     31.87427769
      2.25531877	     -0.04922992	     -0.00052100	     -0.19112449	     -0.05496777	      0.88267789	     -0.00093185	     -0.20769754	     -0.00000001	     -0.00000001	     31.96780403
      2.25649581	     -0.04926696	     -0.00050853	     -0.19116171	     -0.05497206	      0.88267686	     -0.00093151	     -0.20770482	     -0.00000001	     -0.00000001	     31.97888930
      2.25767285	     -0.04930489	     -0.00049763	     -0.19119979	     -0.05497635	      0.88267581	     -0.00093118	     -0.20771206	     -0.00000001	     -0.00000001	     32.04776566
      2.25914215	     -0.04935334	     -0.00048273	     -0.19124846	     -0.05498172	      0.88267449	     -0.00093078	     -0.20772102	     -0.00000001	     -0.00000001	     32.06322112
      2.26029863	     -0.04939218	     -0.00047302	     -0.19128743	     -0.05498595	      0.88267343	     -0.00093049	     -0.20772802	     -0.00000001	     -0.00000001	     32.15194732
      2.26145511	     -0.04943147	     -0.00046161	     -0.19132691	     -0.05499017	      0.88267236	     -0.00093020	     -0.20773495	     -0.00000001	     -0.00000001	     32.14462392
      2.26261159	     -0.04947120	     -0.00045153	     -0.19136681	     -0.05499440	      0.88267128	     -0.00092992	     -0.20774181	     -0.00000001	     -0.00000001	     32.20046766
      2.26414370	     -0.04952437	     -0.00043692	     -0.19142023	     -0.05500000	      0.88266983	     -0.00092957	     -0.20775076	     -0.00000001	     -0.00000001	     32.18599671
      2.26529159	     -0.04956456	     -0.00042787	     -0.19146058	     -0.05500420	      0.88266874	     -0.00092932	     -0.20775736	     -0.00000001	     -0.00000001	     32.27055591
      2.26643948	     -0.04960508	     -0.00041730	     -0.19150130	     -0.05500839	      0.88266763	     -0.00092908	     -0.20776386	     -0.00000001	     -0.00000001	     32.24316273
      2.26783500	     -0.04965480	     -0.00040641	     -0.19155123	     -0.05501348	      0.88266626	     -0.00092880	     -0.20777163	     -0.00000001	     -0.00000001	     32.32317861
      2.26908176	     -0.04969954	     -0.00039531	     -0.19159620	     -0.05501803	      0.88266503	     -0.00092857	     -0.20777844	     -0.00000001	     -0.00000001	     32.25775332
      2.27032853	     -0.04974462	     -0.00038684	     -0.19164146	     -0.05502256	      0.88266379	     -0.00092835	     -0.20778511	     -0.00000001	     -0.00000001	     32.35621723
      2.27157530	     -0.04979001	     -0.00037649	     -0.19168707	     -0.05502710	      0.88266253	     -0.00092815	     -0.20779165	     -0.00000001	     -0.00000001	     32.26786009
      2.27282207	     -0.04983585	     -0.00036902	     -0.19173308	     -0.05503162	      0.88266127	     -0.00092795	     -0.20779806	     -0.00000001	     -0.00000001	     32.37397328
      2.27406884	     -0.04988217	     -0.00035950	     -0.19177962	     -0.05503613	      0.88265999	     -0.00092778	     -0.20780435	     -0.00000001	     -0.00000001	     32.26164756
      2.27531561	     -0.04992903	     -0.00035312	     -0.19182663	     -0.05504063	      0.88265870	     -0.00092761	     -0.20781051	     -0.00000001	     -0.00000001	     32.38019011
      2.27656238	     -0.04997642	     -0.00034449	     -0.19187425	     -0.05504512	      0.88265739	     -0.00092746	     -0.20781655	     -0.00000001	     -0.00000001	     32.24642473
      2.27780914	     -0.05002442	     -0.00033921	     -0.19192239	     -0.05504959	      0.88265608	     -0.00092732	     -0.20782248	     -0.00000001	     -0.00000001	     32.37770461
      2.27905591	     -0.05007310	     -0.00033146	     -0.19197128	     -0.05505406	      0.88265476	     -0.00092720	     -0.20782830	     -0.00000001	     -0.00000001	     32.22020100
      2.28030268	     -0.05012291	     -0.00032741	     -0.19202121	     -0.05505850	      0.88265342	     -0.00092709	     -0.20783403	     -0.00000001	     -0.00000001	     32.36327697
      2.28154945	     -0.05017363	     -0.00032081	     -0.19207214	     -0.05506293	      0.88265208	     -0.00092700	     -0.20783966	     -0.00000001	     -0.00000001	     32.18635655
      2.28279622	     -0.05022504	     -0.00031799	     -0.19212366	     -0.05506734	      0.88265073	     -0.00092691	     -0.20784520	     -0.00000001	     -0.00000001	     32.34480733
      2.28404299	     -0.05027729	     -0.00031231	     -0.19217610	     -0.05507173	      0.88264937	     -0.00092685	     -0.20785066	     -0.00000001	     -0.00000001	     32.14742706
      2.28528975	     -0.05033052	     -0.00031062	     -0.19222943	     -0.05507610	      0.88264800	     -0.00092679	     -0.20785605	     -0.00000001	     -0.00000001	     32.31873548
      2.28653652	     -0.05038473	     -0.00030587	     -0.19228382	     -0.05508045	      0.88264662	     -0.00092675	     -0.20786138	     -0.00000001	     -0.00000001	     32.10226842
      2.28765744	     -0.05043379	     -0.00030461	     -0.19233299	     -0.05508434	      0.88264538	     -0.00092672	     -0.20786613	     -0.00000001	     -0.00000001	     32.22320271
      2.28877835	     -0.05048397	     -0.00030167	     -0.19238332	     -0.05508821	      0.88264414	     -0.00092671	     -0.20787087	     -0.00000001	     -0.00000001	     32.12098731
      2.29014518	     -0.05054628	     -0.00030007	     -0.19244577	     -0.05509290	      0.88264261	     -0.00092670	     -0.20787663	     -0.00000001	     -0.00000001	     32.17025667
      2.29151202	     -0.05060968	     -0.00029717	     -0.19250936	     -0.05509756	      0.88264108	     -0.00092671	     -0.20788239	     -0.00000001	     -0.00000001	     32.01546934
      2.29266258	     -0.05066376	     -0.00029730	     -0.19256353	     -0.05510145	      0.88263979	     -0.00092673	     -0.20788722	     -0.00000001	     -0.00000001	     32.12575823
      2.29381314	     -0.05071879	     -0.00029605	     -0.19261871	     -0.05510533	      0.88263849	     -0.00092676	     -0.20789205	     -0.00000001	     -0.00000001	     32.01655357
      2.29496370	     -0.05077461	     -0.00029634	     -0.19267465	     -0.05510917	      0.88263719	     -0.00092680	     -0.20789687	     -0.00000001	     -0.00000001	     32.04255433
      2.29652068	     -0.05085130	     -0.00029617	     -0.19275152	     -0.05511433	      0.88263543	     -0.00092687	     -0.20790338	     -0.00000001	     -0.00000001	     31.91898726
      2.29768838	     -0.05090962	     -0.00029842	     -0.19280994	     -0.05511817	      0.88263411	     -0.00092694	     -0.20790827	     -0.00000001	     -0.00000001	     32.00928363
      2.29885609	     -0.05096868	     -0.00029923	     -0.19286914	     -0.05512198	      0.88263279	     -0.00092702	     -0.20791315	     -0.00000001	     -0.00000001	     31.89098553
      2.30002379	     -0.05102850	     -0.00030145	     -0.19292906	     -0.05512575	      0.88263146	     -0.00092711	     -0.20791804	     -0.00000001	     -0.00000001	     31.90961473
      2.30157910	     -0.05110908	     -0.00030340	     -0.19300982	     -0.05513073	      0.88262970	     -0.00092724	     -0.20792457	     -0.00000001	     -0.00000001	     31.76805116
      2.30273037	     -0.05116923	     -0.00030680	     -0.19307008	     -0.05513438	      0.88262840	     -0.00092735	     -0.20792941	     -0.00000001	     -0.00000001	     31.86241787
      2.30388164	     -0.05122979	     -0.00030876	     -0.19313078	     -0.05513800	      0.88262709	     -0.00092746	     -0.20793426	     -0.00000001	     -0.00000001	     31.74945776
      2.30530080	     -0.05130502	     -0.00031291	     -0.19320616	     -0.05514241	      0.88262549	     -0.00092762	     -0.20794024	     -0.00000001	     -0.00000001	     31.80191198
      2.30656558	     -0.05137258	     -0.00031499	     -0.19327390	     -0.05514629	      0.88262406	     -0.00092777	     -0.20794556	     -0.00000001	     -0.00000001	     31.62552498
      2.30783036	     -0.05144062	     -0.00031945	     -0.19334208	     -0.05515013	      0.88262263	     -0.00092794	     -0.20795089	     -0.00000001	     -0.00000001	     31.72191803
      2.30909514	     -0.05150925	     -0.00032186	     -0.19341091	     -0.05515392	      0.88262121	     -0.00092811	     -0.20795623	     -0.00000001	     -0.00000001	     31.51722388
      2.31035992	     -0.05157852	     -0.00032704	     -0.19348032	     -0.05515767	      0.88261979	     -0.00092830	     -0.20796156	     -0.00000001	     -0.00000001	     31.63551161
      2.31162470	     -0.05164825	     -0.00032982	     -0.19355027	     -0.05516137	      0.88261837	     -0.00092849	     -0.20796691	     -0.00000001	     -0.00000001	     31.40643619
      2.31288948	     -0.05171769	     -0.00033579	     -0.19361985	     -0.05516502	      0.88261696	     -0.00092870	     -0.20797227	     -0.00000001	     -0.00000001	     31.54926131
      2.31415426	     -0.05178794	     -0.00033909	     -0.19369032	     -0.05516862	      0.88261555	     -0.00092891	     -0.20797766	     -0.00000001	     -0.00000001	     31.28725870
      2.31541903	     -0.05185856	     -0.00034577	     -0.19376109	     -0.05517216	      0.88261415	     -0.00092914	     -0.20798308	     -0.00000001	     -0.00000001	     31.44946422
      2.31668381	     -0.05192929	     -0.00034929	     -0.19383206	     -0.05517566	      0.88261275	     -0.00092937	     -0.20798852	     -0.00000001	     -0.00000001	     31.16269911
      2.31782022	     -0.05199294	     -0.00035544	     -0.19389586	     -0.05517875	      0.88261150	     -0.00092959	     -0.20799342	     -0.00000001	     -0.00000001	     31.27797605
      2.31895663	     -0.05205664	     -0.00035971	     -0.19395976	     -0.05518180	      0.88261026	     -0.00092982	     -0.20799832	     -0.00000001	     -0.00000001	     31.12796558
      2.32033457	     -0.05213396	     -0.00036652	     -0.19403731	     -0.05518544	      0.88260875	     -0.00093010	     -0.20800425	     -0.00000001	     -0.00000001	     31.14910715
      2.32171252	     -0.05221141	     -0.00037171	     -0.19411503	     -0.05518901	      0.88260726	     -0.00093040	     -0.20801018	     -0.00000001	     -0.00000001	     30.92633342
      2.32287682	     -0.05227687	     -0.00037835	     -0.19418068	     -0.05519197	      0.88260600	     -0.00093066	     -0.20801517	     -0.00000001	     -0.00000001	     31.01665162
      2.32404112	     -0.05234221	     -0.00038319	     -0.19424625	     -0.05519488	      0.88260475	     -0.00093092	     -0.20802015	     -0.00000001	     -0.00000001	     30.85118432
      2.32520542	     -0.05240742	     -0.00038925	     -0.19431169	     -0.05519774	      0.88260351	     -0.00093120	     -0.20802511	     -0.00000001	     -0.00000001	     30.84085676
      2.32677401	     -0.05249507	     -0.00039621	     -0.19439967	     -0.05520152	      0.88260184	     -0.00093157	     -0.20803174	     -0.00000001	     -0.00000001	     30.64686394
      2.32795755	     -0.05256100	     -0.00040316	     -0.19446583	     -0.05520430	      0.88260059	     -0.00093187	     -0.20803671	     -0.00000001	     -0.00000001	     30.71019284
      2.32914109	     -0.05262679	     -0.00040858	     -0.19453188	     -0.05520703	      0.88259935	     -0.00093217	     -0.20804164	     -0.00000001	     -0.00000001	     30.53957085
      2.33032462	     -0.05269238	     -0.00041529	     -0.19459772	     -0.05520970	      0.88259812	     -0.00093247	     -0.20804653	     -0.00000001	     -0.00000001	     30.52504685
      2.33188695	     -0.05277853	     -0.00042311	     -0.19468423	     -0.05521313	      0.88259651	     -0.00093289	     -0.20805292	     -0.00000001	     -0.00000001	     30.31144599
      2.33305341	     -0.05284259	     -0.00043096	     -0.19474853	     -0.05521564	      0.88259531	     -0.00093321	     -0.20805764	     -0.00000001	     -0.00000001	     30.38286131
      2.33421987	     -0.05290635	     -0.00043755	     -0.19481256	     -0.05521808	      0.88259413	     -0.00093353	     -0.20806232	     -0.00000001	     -0.00000001	     30.21226741
      2.33565008	     -0.05298400	     -0.00044778	     -0.19489050	     -0.05522100	      0.88259268	     -0.00093394	     -0.20806798	     -0.00000001	     -0.00000001	     30.23721710
      2.33692936	     -0.05305289	     -0.00045600	     -0.19495968	     -0.05522353	      0.88259141	     -0.00093432	     -0.20807297	     -0.00000001	     -0.00000001	     29.99060209
      2.33820864	     -0.05312143	     -0.00046716	     -0.19502844	     -0.05522600	      0.88259014	     -0.00093471	     -0.20807789	     -0.00000001	     -0.00000001	     30.09599211
      2.33948792	     -0.05318960	     -0.00047699	     -0.19509689	     -0.05522839	      0.88258889	     -0.00093510	     -0.20808274	     -0.00000001	     -0.00000001	     29.80837265
      2.34076720	     -0.05325732	     -0.00049027	     -0.19516481	     -0.05523071	      0.88258766	     -0.00093551	     -0.20808751	     -0.00000001	     -0.00000001	     29.96018753
      2.34204648	     -0.05332435	     -0.00050206	     -0.19523207	     -0.05523295	      0.88258643	     -0.00093593	     -0.20809221	     -0.00000001	     -0.00000001	     29.62561485
      2.34332576	     -0.05339062	     -0.00051781	     -0.19529849	     -0.05523512	      0.88258523	     -0.00093636	     -0.20809681	     -0.00000000	     -0.00000001	     29.83269645
      2.34460503	     -0.05345589	     -0.00053184	     -0.19536396	     -0.05523722	      0.88258403	     -0.00093680	     -0.20810131	     -0.00000000	     -0.00000001	     29.44269535
      2.34588431	     -0.05352046	     -0.00055032	     -0.19542863	     -0.05523924	      0.88258286	     -0.00093726	     -0.20810571	     -0.00000000	     -0.00000001	     29.70761741
      2.34716359	     -0.05358413	     -0.00056682	     -0.19549246	     -0.05524119	      0.88258170	     -0.00093773	     -0.20811000	     -0.00000000	     -0.00000001	     29.25474168
      2.34829907	     -0.05363987	     -0.00058543	     -0.19554825	     -0.05524285	      0.88258069	     -0.00093816	     -0.20811371	     -0.00000000	     -0.00000001	     29.46366601
      2.34943455	     -0.05369465	     -0.00060315	     -0.19560311	     -0.05524446	      0.88257970	     -0.00093860	     -0.20811732	     -0.00000000	     -0.00000001	     29.24832078
      2.35084039	     -0.05376072	     -0.00062782	     -0.19566922	     -0.05524636	      0.88257849	     -0.00093916	     -0.20812165	     -0.00000000	     -0.00000001	     29.30370862
      2.35224623	     -0.05382449	     -0.00065220	     -0.19573304	     -0.05524817	      0.88257731	     -0.00093974	     -0.20812578	     -0.00000000	     -0.00000001	     28.96220936
      2.35340540	     -0.05387537	     -0.00067535	     -0.19578390	     -0.05524959	      0.88257636	     -0.00094023	     -0.20812904	     -0.00000000	     -0.00000001	     29.16072790
      2.35456456	     -0.05392460	     -0.00069753	     -0.19583314	     -0.05525095	      0.88257542	     -0.00094074	     -0.20813215	     -0.00000000	     -0.00000001	     28.93615238
      2.35597492	     -0.05398204	     -0.00072689	     -0.19589054	     -0.05525252	      0.88257432	     -0.00094137	     -0.20813575	     -0.00000000	     -0.00000001	     29.01604160
      2.35738528	     -0.05403639	     -0.00075510	     -0.19594488	     -0.05525399	      0.88257324	     -0.00094201	     -0.20813912	     -0.00000000	     -0.00000001	     28.62792662
      2.35849941	     -0.05407695	     -0.00078007	     -0.19598538	     -0.05525509	      0.88257242	     -0.00094254	     -0.20814162	     -0.00000000	     -0.00000000	     28.84896211
      2.35961353	     -0.05411534	     -0.00080359	     -0.19602375	     -0.05525613	      0.88257162	     -0.00094307	     -0.20814398	     -0.00000000	     -0.00000000	     28.66000265
      2.36108186	     -0.05416243	     -0.00083604	     -0.19607078	     -0.05525741	      0.88257060	     -0.00094378	     -0.20814686	     -0.00000000	     -0.00000000	     28.70723471
      2.36255019	     -0.05420450	     -0.00086621	     -0.19611286	     -0.05525859	      0.88256962	     -0.00094451	     -0.20814949	     -0.00000000	     -0.00000000	     28.33217033
      2.36362555	     -0.05423329	     -0.00089046	     -0.19614160	     -0.05525939	      0.88256893	     -0.00094505	     -0.20815128	     -0.00000000	     -0.00000000	     28.54525242
      2.36470090	     -0.05425979	     -0.00091294	     -0.19616810	     -0.05526014	      0.88256827	     -0.00094560	     -0.20815295	     -0.00000000	     -0.00000000	     28.39288720
      2.36624204	     -0.05429292	     -0.00094520	     -0.19620122	     -0.05526111	      0.88256736	     -0.00094639	     -0.20815517	     -0.00000000	     -0.00000000	     28.41900838
      2.36755554	     -0.05431790	     -0.00097124	     -0.19622624	     -0.05526186	      0.88256663	     -0.00094707	     -0.20815689	     -0.00000000	     -0.00000000	     28.18263934
      2.36886904	     -0.05433920	     -0.00099850	     -0.19624755	     -0.05526252	      0.88256593	     -0.00094776	     -0.20815847	     -0.00000000	     -0.00000000	     28.34079075
      2.37018253	     -0.05435699	     -0.00102310	     -0.19626541	     -0.05526311	      0.88256528	     -0.00094846	     -0.20815987	     -0.00000000	     -0.00000000	     28.02483708
      2.37149603	     -0.05437103	     -0.00104969	     -0.19627948	     -0.05526362	      0.88256467	     -0.00094915	     -0.20816112	     -0.00000000	     -0.00000000	     28.30189760
      2.37262472	     -0.05438035	     -0.00106930	     -0.19628889	     -0.05526399	      0.88256418	     -0.00094975	     -0.20816205	     -0.00000000	     -0.00000000	     27.97168223
      2.37375341	     -0.05438708	     -0.00109001	     -0.19629569	     -0.05526431	      0.88256372	     -0.00095036	     -0.20816285	     -0.00000000	     -0.00000000	     28.03553845
      2.37517091	     -0.05439212	     -0.00111364	     -0.19630087	     -0.05526463	      0.88256319	     -0.00095111	     -0.20816368	     -0.00000000	     -0.00000000	     27.84557668
      2.37658841	     -0.05439341	     -0.00113782	     -0.19630229	     -0.05526486	      0.88256271	     -0.00095187	     -0.20816433	     -0.00000000	     -0.00000000	     28.01733027
      2.37772273	     -0.05439230	     -0.00115436	     -0.19630135	     -0.05526498	      0.88256236	     -0.00095248	     -0.20816472	     -0.00000000	     -0.00000000	     27.70487865
      2.37885704	     -0.05439009	     -0.00117204	     -0.19629927	     -0.05526505	      0.88256204	     -0.00095309	     -0.20816502	     -0.00000000	     -0.00000000	     27.74752492
      2.38029593	     -0.05438713	     -0.00119248	     -0.19629652	     -0.05526505	      0.88256168	     -0.00095386	     -0.20816536	     -0.00000000	     -0.00000000	     27.52859567
      2.38173482	     -0.05438696	     -0.00121430	     -0.19629652	     -0.05526496	      0.88256137	     -0.00095463	     -0.20816576	     -0.00000000	     -0.00000000	     27.70917220
      2.38282962	     -0.05439018	     -0.00122854	     -0.19629991	     -0.05526484	      0.88256115	     -0.00095522	     -0.20816625	     -0.00000000	     -0.00000000	     27.34472949
      2.38392443	     -0.05439666	     -0.00124437	     -0.19630652	     -0.05526466	      0.88256096	     -0.00095581	     -0.20816700	     -0.00000000	     -0.00000000	     27.35144381
      2.38543123	     -0.05441058	     -0.00126491	     -0.19632065	     -0.05526433	      0.88256073	     -0.00095661	     -0.20816861	     -0.00000000	     -0.00000000	     27.11883068
      2.38693804	     -0.05442886	     -0.00128702	     -0.19633909	     -0.05526391	      0.88256054	     -0.00095742	     -0.20817101	     -0.00000000	     -0.00000000	     27.31253941
      2.38799841	     -0.05444404	     -0.00130021	     -0.19635444	     -0.05526355	      0.88256041	     -0.00095799	     -0.20817322	     -0.00000000	     -0.00000000	     26.90295394
      2.38905878	     -0.05446123	     -0.00131490	     -0.19637177	     -0.05526314	      0.88256030	     -0.00095856	     -0.20817587	     -0.00000000	     -0.00000000	     26.87579345
      2.39065527	     -0.05449080	     -0.00133579	     -0.19640157	     -0.05526244	      0.88256013	     -0.00095941	     -0.20818077	     -0.00000000	     -0.00000000	     26.61117388
      2.39199275	     -0.05451885	     -0.00135406	     -0.19642980	     -0.05526175	      0.88256000	     -0.00096013	     -0.20818575	     -0.00000000	     -0.00000000	     26.61646706
      2.39333022	     -0.05454971	     -0.00137039	     -0.19646089	     -0.05526099	      0.88255987	     -0.00096084	     -0.20819155	     -0.00000000	     -0.00000000	     26.22233467
      2.39466770	     -0.05458331	     -0.00138857	     -0.19649468	     -0.05526015	      0.88255974	     -0.00096155	     -0.20819819	     -0.00000000	     -0.00000000	     26.32590534
      2.39587076	     -0.05461589	     -0.00140229	     -0.19652749	     -0.05525932	      0.88255960	     -0.00096219	     -0.20820490	     -0.00000000	     -0.00000000	     25.87048794
      2.39707381	     -0.05465037	     -0.00141761	     -0.19656218	     -0.05525842	      0.88255946	     -0.00096282	     -0.20821230	     -0.00000000	     -0.00000000	     25.85382264
      2.39827686	     -0.05468655	     -0.00143129	     -0.19659860	     -0.05525745	      0.88255929	     -0.00096346	     -0.20822040	     -0.00000000	     -0.00000000	     25.54844430
      2.39981145	     -0.05473464	     -0.00144950	     -0.19664700	     -0.05525612	      0.88255905	     -0.00096425	     -0.20823172	     -0.00000000	     -0.00000000	     25.46135917
      2.40104676	     -0.05477438	     -0.00146195	     -0.19668705	     -0.05525496	      0.88255883	     -0.00096489	     -0.20824161	     -0.00000000	     -0.00000000	     25.03867343
      2.40228206	     -0.05481480	     -0.00147556	     -0.19672774	     -0.05525372	      0.88255858	     -0.00096553	     -0.20825215	     -0.00000000	     -0.00000000	     24.97236901
      2.40351737	     -0.05485588	     -0.00148724	     -0.19676917	     -0.05525241	      0.88255830	     -0.00096615	     -0.20826332	     -0.00000000	     -0.00000000	     24.64116789
      2.40502966	     -0.05490736	     -0.00150229	     -0.19682105	     -0.05525070	      0.88255791	     -0.00096691	     -0.20827780	     -0.00000000	     -0.00000000	     24.53329846
      2.40625640	     -0.05494960	     -0.00151213	     -0.19686368	     -0.05524922	      0.88255755	     -0.00096752	     -0.20829017	     -0.00000000	     -0.00000000	     24.12395743
      2.40748313	     -0.05499162	     -0.00152307	     -0.19690607	     -0.05524767	      0.88255716	     -0.00096813	     -0.20830306	     -0.00000000	     -0.00000000	     24.03145282
      2.40870986	     -0.05503323	     -0.00153166	     -0.19694812	     -0.05524603	      0.88255673	     -0.00096872	     -0.20831643	     -0.00000000	     -0.00000000	     23.73279846
      2.41027503	     -0.05508673	     -0.00154221	     -0.19700219	     -0.05524382	      0.88255611	     -0.00096947	     -0.20833417	     -0.00000000	     -0.00000000	     23.58680449
      2.41150305	     -0.05512945	     -0.00154774	     -0.19704543	     -0.05524199	      0.88255559	     -0.00097005	     -0.20834862	     -0.00000000	     -0.00000000	     23.20456425
      2.41273106	     -0.05517306	     -0.00155447	     -0.19708954	     -0.05524008	      0.88255502	     -0.00097063	     -0.20836352	     -0.00000000	     -0.00000000	     23.08811745
      2.41395907	     -0.05521772	     -0.00155953	     -0.19713475	     -0.05523809	      0.88255442	     -0.00097119	     -0.20837886	     -0.00000000	     -0.00000000	     22.82066723
      2.41556534	     -0.05527744	     -0.00156685	     -0.19719518	     -0.05523535	      0.88255357	     -0.00097192	     -0.20839955	     -0.00000000	     -0.00000000	     22.66973611
      2.41679261	     -0.05532341	     -0.00157028	     -0.19724174	     -0.05523315	      0.88255287	     -0.00097247	     -0.20841582	     -0.00000000	     -0.00000000	     22.35560934
      2.41801987	     -0.05536912	     -0.00157498	     -0.19728802	     -0.05523087	      0.88255214	     -0.00097302	     -0.20843243	     -0.00000000	     -0.00000000	     22.25160806
      2.41924714	     -0.05541420	     -0.00157811	     -0.19733373	     -0.05522849	      0.88255137	     -0.00097355	     -0.20844934	     -0.00000000	     -0.00000000	     22.03232281
      2.42089926	     -0.05547478	     -0.00158299	     -0.19739513	     -0.05522515	      0.88255028	     -0.00097426	     -0.20847249	     -0.00000000	     -0.00000000	     21.89162725
      2.42212457	     -0.05551949	     -0.00158438	     -0.19744051	     -0.05522257	      0.88254943	     -0.00097478	     -0.20848991	     -0.00000000	     -0.00000000	     21.62752901
      2.42334988	     -0.05556442	     -0.00158694	     -0.19748610	     -0.05521989	      0.88254855	     -0.00097529	     -0.20850753	     -0.00000000	     -0.00000000	     21.52628720
      2.42484609	     -0.05561858	     -0.00158785	     -0.19754112	     -0.05521649	      0.88254745	     -0.00097590	     -0.20852927	     -0.00000000	     -0.00000001	     21.29103076
      2.42618461	     -0.05566653	     -0.00158968	     -0.19758982	     -0.05521333	      0.88254642	     -0.00097644	     -0.20854890	     -0.00000000	     -0.00000001	     21.21634643
      2.42752314	     -0.05571367	     -0.00158858	     -0.19763778	     -0.05521005	      0.88254538	     -0.00097697	     -0.20856864	     -0.00000000	     -0.00000001	     20.99807938
      2.42886167	     -0.05575906	     -0.00158911	     -0.19768397	     -0.05520666	      0.88254431	     -0.00097749	     -0.20858848	     -0.00000000	     -0.00000001	     20.92957561
      2.43020019	     -0.05580205	     -0.00158670	     -0.19772783	     -0.05520315	      0.88254322	     -0.00097799	     -0.20860839	     -0.00000000	     -0.00000001	     20.73778289
      2.43153872	     -0.05584418	     -0.00158587	     -0.19777080	     -0.05519952	      0.88254212	     -0.00097849	     -0.20862837	     -0.00000000	     -0.00000001	     20.66401312
      2.43287724	     -0.05588419	     -0.00158086	     -0.19781175	     -0.05519578	      0.88254101	     -0.00097897	     -0.20864836	     -0.00000000	     -0.00000001	     20.50612432
      2.43421577	     -0.05592259	     -0.00157717	     -0.19785107	     -0.05519191	      0.88253990	     -0.00097944	     -0.20866830	     -0.00000000	     -0.00000001	     20.41741492
      2.43555429	     -0.05595926	     -0.00156928	     -0.19788876	     -0.05518792	      0.88253879	     -0.00097989	     -0.20868815	     -0.00000000	     -0.00000001	     20.28801076
      2.43689282	     -0.05599344	     -0.00156213	     -0.19792394	     -0.05518381	      0.88253769	     -0.00098033	     -0.20870787	     -0.00000000	     -0.00000001	     20.16917095
      2.43823134	     -0.05602465	     -0.00155021	     -0.19795627	     -0.05517959	      0.88253660	     -0.00098075	     -0.20872738	     -0.00000000	     -0.00000001	     20.06080908
      2.43956987	     -0.05605262	     -0.00153971	     -0.19798533	     -0.05517524	      0.88253553	     -0.00098116	     -0.20874662	     -0.00000000	     -0.00000001	     19.96055730
      2.44090840	     -0.05607526	     -0.00152430	     -0.19800918	     -0.05517076	      0.88253449	     -0.00098155	     -0.20876551	     -0.00000000	     -0.00000001	     19.90163450
      2.44224692	     -0.05609275	     -0.00151041	     -0.19802784	     -0.05516617	      0.88253348	     -0.00098192	     -0.20878391	     -0.00000000	     -0.00000001	     19.79752161
      2.44358545	     -0.05610544	     -0.00149159	     -0.19804182	     -0.05516146	      0.88253249	     -0.00098228	     -0.20880175	     -0.00000000	     -0.00000000	     19.75491899
      2.44492397	     -0.05611404	     -0.00147464	     -0.19805167	     -0.05515662	      0.88253155	     -0.00098262	     -0.20881897	     -0.00000000	     -0.00000000	     19.63523553
      2.44626250	     -0.05611712	     -0.00145265	     -0.19805610	     -0.05515166	      0.88253065	     -0.00098294	     -0.20883551	     -0.00000000	     -0.00000000	     19.61298641
      2.44760102	     -0.05611370	     -0.00143267	     -0.19805398	     -0.05514659	      0.88252980	     -0.00098325	     -0.20885126	     -0.00000000	     -0.00000000	     19.49700444
      2.44893955	     -0.05610405	     -0.00140763	     -0.19804575	     -0.05514139	      0.88252900	     -0.00098354	     -0.20886612	     -0.00000000	     -0.00000000	     19.49278593
      2.45014394	     -0.05609034	     -0.00138710	     -0.19803326	     -0.05513660	      0.88252832	     -0.00098379	     -0.20887867	     -0.00000000	     -0.00000000	     19.38715749
      2.45134834	     -0.05607100	     -0.00136347	     -0.19801521	     -0.05513173	      0.88252769	     -0.00098403	     -0.20889038	     -0.00000000	     -0.00000000	     19.36526918
      2.45281434	     -0.05604047	     -0.00133507	     -0.19798622	     -0.05512565	      0.88252700	     -0.00098431	     -0.20890342	     -0.00000000	     -0.00000000	     19.29443585
      2.45428034	     -0.05600307	     -0.00130381	     -0.19795042	     -0.05511944	      0.88252638	     -0.00098456	     -0.20891505	     -0.00000000	     -0.00000000	     19.30096340
      2.45551290	     -0.05596725	     -0.00127944	     -0.19791590	     -0.05511411	      0.88252592	     -0.00098477	     -0.20892374	     -0.00000000	     -0.00000000	     19.21403746
      2.45674546	     -0.05593009	     -0.00125290	     -0.19788006	     -0.05510867	      0.88252552	     -0.00098497	     -0.20893150	     -0.00000000	     -0.00000000	     19.19896391
      2.45797802	     -0.05589191	     -0.00122724	     -0.19784317	     -0.05510314	      0.88252518	     -0.00098515	     -0.20893840	     -0.00000000	     -0.00000000	     19.14843621
      2.45964775	     -0.05583779	     -0.00119056	     -0.19779083	     -0.05509549	      0.88252481	     -0.00098539	     -0.20894643	     -0.00000000	     -0.00000000	     19.15556205
      2.46089554	     -0.05579561	     -0.00116448	     -0.19774993	     -0.05508965	      0.88252462	     -0.00098556	     -0.20895145	     -0.00000000	     -0.00000000	     19.09161514
      2.46214333	     -0.05574866	     -0.00113717	     -0.19770428	     -0.05508372	      0.88252449	     -0.00098571	     -0.20895569	     -0.00000000	     -0.00000000	     19.10972829
      2.46339113	     -0.05570186	     -0.00111069	     -0.19765874	     -0.05507769	      0.88252443	     -0.00098586	     -0.20895922	     -0.00000000	     -0.00000000	     19.07862249
      2.46505859	     -0.05563266	     -0.00107268	     -0.19759128	     -0.05506947	      0.88252444	     -0.00098605	     -0.20896281	     -0.00000000	      0.00000000	     19.16682615
      2.46628016	     -0.05557811	     -0.00104646	     -0.19753795	     -0.05506335	      0.88252453	     -0.00098618	     -0.20896453	     -0.00000000	      0.00000000	     19.15136806
      2.46750172	     -0.05551853	     -0.00101862	     -0.19747962	     -0.05505713	      0.88252468	     -0.00098630	     -0.20896541	     -0.00000000	      0.00000000	     19.25584967
      2.46902260	     -0.05543556	     -0.00098559	     -0.19739815	     -0.05504927	      0.88252497	     -0.00098644	     -0.20896517	     -0.00000000	      0.00000000	     19.32269508
      2.47036458	     -0.05535157	     -0.00095428	     -0.19731553	     -0.05504221	      0.88252530	     -0.00098655	     -0.20896353	     -0.00000000	      0.00000000	     19.49807535
      2.47170656	     -0.05525731	     -0.00092495	     -0.19722257	     -0.05503505	      0.88252571	     -0.00098665	     -0.20896035	     -0.00000000	      0.00000000	     19.54513911
      2.47304854	     -0.05515286	     -0.00089281	     -0.19711947	     -0.05502779	      0.88252621	     -0.00098675	     -0.20895549	     -0.00000000	      0.00000000	     19.75275653
      2.47439051	     -0.05503936	     -0.00086317	     -0.19700723	     -0.05502043	      0.88252679	     -0.00098683	     -0.20894886	     -0.00000000	      0.00000000	     19.79399099
      2.47573249	     -0.05491630	     -0.00083034	     -0.19688549	     -0.05501297	      0.88252745	     -0.00098691	     -0.20894037	     -0.00000000	      0.00000000	     20.04588733
      2.47707447	     -0.05478451	     -0.00080074	     -0.19675492	     -0.05500541	      0.88252821	     -0.00098698	     -0.20892999	     -0.00000000	      0.00000000	     20.08368872
      2.47826269	     -0.05466008	     -0.00077154	     -0.19663162	     -0.05499865	      0.88252896	     -0.00098703	     -0.20891917	     -0.00000000	      0.00000000	     20.31999746
      2.47945092	     -0.05452853	     -0.00074457	     -0.19650112	     -0.05499182	      0.88252978	     -0.00098708	     -0.20890680	     -0.00000000	      0.00000000	     20.43376265
      2.48089570	     -0.05435937	     -0.00071038	     -0.19633325	     -0.05498343	      0.88253088	     -0.00098714	     -0.20888964	     -0.00000000	      0.00000001	     20.69381396
      2.48234049	     -0.05418110	     -0.00067862	     -0.19615617	     -0.05497494	      0.88253210	     -0.00098719	     -0.20887014	     -0.00000000	      0.00000001	     20.84888965
      2.48351236	     -0.05403053	     -0.00065111	     -0.19600657	     -0.05496800	      0.88253317	     -0.00098722	     -0.20885262	     -0.00000000	      0.00000001	     21.11418308
      2.48468422	     -0.05387579	     -0.00062635	     -0.19585272	     -0.05496100	      0.88253432	     -0.00098725	     -0.20883358	     -0.00000000	      0.00000001	     21.27772992
      2.48615121	     -0.05367731	     -0.00059481	     -0.19565532	     -0.05495217	      0.88253587	     -0.00098729	     -0.20880770	     -0.00000000	      0.00000001	     21.58525225
      2.48761820	     -0.05347466	     -0.00056652	     -0.19545364	     -0.05494326	      0.88253755	     -0.00098733	     -0.20877966	     -0.00000000	      0.00000001	     21.79889070
      2.48871921	     -0.05332024	     -0.00054318	     -0.19529997	     -0.05493653	      0.88253890	     -0.00098736	     -0.20875727	     -0.00000000	      0.00000001	     22.06591723
      2.48982022	     -0.05316433	     -0.00052229	     -0.19514472	     -0.05492977	      0.88254032	     -0.00098739	     -0.20873379	     -0.00000000	      0.00000001	     22.25917185
      2.49136705	     -0.05294266	     -0.00049287	     -0.19492394	     -0.05492021	      0.88254243	     -0.00098742	     -0.20869905	     -0.00000000	      0.00000001	     22.60388141
      2.49274422	     -0.05274259	     -0.00046915	     -0.19472458	     -0.05491165	      0.88254444	     -0.00098746	     -0.20866649	     -0.00000000	      0.00000001	     22.87073618
      2.49412139	     -0.05254052	     -0.00044385	     -0.19452320	     -0.05490305	      0.88254655	     -0.00098749	     -0.20863248	     -0.00000000	      0.00000001	     23.24620531
      2.49522982	     -0.05237664	     -0.00042694	     -0.19435978	     -0.05489611	      0.88254833	     -0.00098752	     -0.20860411	     -0.00000000	      0.00000001	     23.44892639
      2.49633825	     -0.05221123	     -0.00040868	     -0.19419484	     -0.05488914	      0.88255019	     -0.00098754	     -0.20857488	     -0.00000000	      0.00000001	     23.72979664
      2.49780997	     -0.05198951	     -0.00038671	     -0.19397365	     -0.05487986	      0.88255275	     -0.00098758	     -0.20853480	     -0.00000000	      0.00000001	     24.08540569
      2.49928169	     -0.05176556	     -0.00036363	     -0.19375022	     -0.05487056	      0.88255544	     -0.00098762	     -0.20849334	     -0.00000000	      0.00000001	     24.50627223
      2.50033869	     -0.05160413	     -0.00035013	     -0.19358906	     -0.05486386	      0.88255743	     -0.00098764	     -0.20846275	     -0.00000000	      0.00000001	     24.73670392
      2.50139569	     -0.05144266	     -0.00033545	     -0.19342788	     -0.05485716	      0.88255949	     -0.00098767	     -0.20843152	     -0.00000000	      0.00000001	     25.01699281
      2.50294253	     -0.05120527	     -0.00031555	     -0.19319083	     -0.05484735	      0.88256260	     -0.00098770	     -0.20838471	     -0.00000000	      0.00000001	     25.42138008
      2.50423001	     -0.05100721	     -0.00029828	     -0.19299303	     -0.05483917	      0.88256527	     -0.00098773	     -0.20834484	     -0.00000000	      0.00000001	     25.77606502
      2.50551748	     -0.05080904	     -0.00028320	     -0.19279504	     -0.05483100	      0.88256802	     -0.00098776	     -0.20830420	     -0.00000000	      0.00000001	     26.12028982
      2.50680496	     -0.05061110	     -0.00026627	     -0.19259730	     -0.05482284	      0.88257084	     -0.00098778	     -0.20826287	     -0.00000000	      0.00000002	     26.48485846
      2.50809244	     -0.05041349	     -0.00025257	     -0.19239978	     -0.05481468	      0.88257373	     -0.00098780	     -0.20822091	     -0.00000000	      0.00000002	     26.84514005
      2.50919888	     -0.05024374	     -0.00023829	     -0.19223015	     -0.05480768	      0.88257626	     -0.00098782	     -0.20818439	     -0.00000000	      0.00000002	     27.14764596
      2.51030532	     -0.05007440	     -0.00022632	     -0.19206084	     -0.05480070	      0.88257884	     -0.00098783	     -0.20814748	     -0.00000000	      0.00000002	     27.45571920
      2.51167686	     -0.04986559	     -0.00021021	     -0.19185208	     -0.05479206	      0.88258208	     -0.00098784	     -0.20810124	     -0.00000000	      0.00000002	     27.83744790
      2.51304839	     -0.04965759	     -0.00019508	     -0.19164407	     -0.05478345	      0.88258539	     -0.00098785	     -0.20805453	     -0.00000000	      0.00000002	     28.23994763
      2.51412848	     -0.04949436	     -0.00018075	     -0.19148086	     -0.05477670	      0.88258802	     -0.00098785	     -0.20801743	     -0.00000000	      0.00000002	     28.50496187
      2.51520858	     -0.04933205	     -0.00016841	     -0.19131851	     -0.05476996	      0.88259068	     -0.00098784	     -0.20798009	     -0.00000000	      0.00000002	     28.80778906
      2.51661302	     -0.04912280	     -0.00015130	     -0.19110920	     -0.05476124	      0.88259418	     -0.00098783	     -0.20793125	     -0.00000000	      0.00000002	     29.19401449
      2.51801747	     -0.04891555	     -0.00013646	     -0.19090180	     -0.05475257	      0.88259771	     -0.00098782	     -0.20788213	     -0.00000000	      0.00000002	     29.64153659
      2.51903217	     -0.04876721	     -0.00012351	     -0.19075338	     -0.05474634	      0.88260028	     -0.00098780	     -0.20784650	     -0.00000000	      0.00000002	     29.87386747
      2.52004687	     -0.04862056	     -0.00011280	     -0.19060658	     -0.05474013	      0.88260286	     -0.00098778	     -0.20781078	     -0.00000000	      0.00000002	     30.16326330
      2.52153920	     -0.04840721	     -0.00009639	     -0.19039300	     -0.05473106	      0.88260667	     -0.00098774	     -0.20775811	     -0.00000000	      0.00000002	     30.56322596
      2.52278812	     -0.04823164	     -0.00008435	     -0.19021717	     -0.05472352	      0.88260986	     -0.00098770	     -0.20771397	     -0.00000000	      0.00000002	     30.92669493
      2.52403704	     -0.04805832	     -0.00007128	     -0.19004358	     -0.05471603	      0.88261305	     -0.00098765	     -0.20766984	     -0.00000000	      0.00000002	     31.22664036
      2.52528596	     -0.04788947	     -0.00006107	     -0.18987437	     -0.05470860	      0.88261624	     -0.00098759	     -0.20762581	     -0.00000000	      0.00000002	     31.59538469
      2.52653488	     -0.04772491	     -0.00004849	     -0.18970948	     -0.05470122	      0.88261941	     -0.00098753	     -0.20758195	     -0.00000000	      0.00000002	     31.85585499
      2.52759039	     -0.04758997	     -0.00004126	     -0.18957416	     -0.05469504	      0.88262209	     -0.00098747	     -0.20754508	     -0.00000000	      0.00000002	     32.15060334
      2.52864590	     -0.04745711	     -0.00003316	     -0.18944094	     -0.05468889	      0.88262475	     -0.00098740	     -0.20750845	     -0.00000000	      0.00000002	     32.36742017
      2.52999973	     -0.04729591	     -0.00002513	     -0.18927919	     -0.05468108	      0.88262813	     -0.00098731	     -0.20746200	     -0.00000000	      0.00000002	     32.69348563
      2.53135356	     -0.04714322	     -0.00001608	     -0.18912593	     -0.05467335	      0.88263148	     -0.00098721	     -0.20741628	     -0.00000000	      0.00000002	     32.94080327
      2.53239469	     -0.04703060	     -0.00001181	     -0.18901281	     -0.05466745	      0.88263402	     -0.00098712	     -0.20738165	     -0.00000000	      0.00000002	     33.21373138
      2.53343582	     -0.04692216	     -0.00000614	     -0.18890388	     -0.05466161	      0.88263654	     -0.00098703	     -0.20734749	     -0.00000000	      0.00000002	     33.40596514
      2.53482359	     -0.04678483	     -0.00000062	     -0.18876584	     -0.05465390	      0.88263985	     -0.00098689	     -0.20730274	     -0.00000000	      0.00000002	     33.72366468
      2.53621136	     -0.04665607	      0.00000610	     -0.18863637	     -0.05464628	      0.88264309	     -0.00098674	     -0.20725895	     -0.00000000	      0.00000002	     33.93071092
      2.53719194	     -0.04657051	      0.00000797	     -0.18855023	     -0.05464095	      0.88264534	     -0.00098663	     -0.20722861	     -0.00000000	      0.00000002	     34.16471615
      2.53817252	     -0.04648955	      0.00001125	     -0.18846871	     -0.05463567	      0.88264756	     -0.00098651	     -0.20719881	     -0.00000000	      0.00000002	     34.30917878
      2.53965658	     -0.04637556	      0.00001462	     -0.18835384	     -0.05462777	      0.88265083	     -0.00098632	     -0.20715476	     -0.00000000	      0.00000001	     34.57702243
      2.54088690	     -0.04628852	      0.00001795	     -0.18826606	     -0.05462130	      0.88265348	     -0.00098615	     -0.20711924	     -0.00000000	      0.00000001	     34.72503925
      2.54211723	     -0.04620769	      0.00001915	     -0.18818443	     -0.05461492	      0.88265605	     -0.00098597	     -0.20708465	     -0.00000000	      0.00000001	     34.97607956
      2.54334756	     -0.04613338	      0.00002257	     -0.18810938	     -0.05460861	      0.88265855	     -0.00098577	     -0.20705099	     -0.00000000	      0.00000001	     35.05978487
      2.54444868	     -0.04607240	      0.00002295	     -0.18804766	     -0.05460304	      0.88266073	     -0.00098559	     -0.20702169	     -0.00000000	      0.00000001	     35.27445039
      2.54554981	     -0.04601652	      0.00002509	     -0.18799107	     -0.05459753	      0.88266283	     -0.00098539	     -0.20699315	     -0.00000000	      0.00000001	     35.34833799
      2.54665093	     -0.04596487	      0.00002565	     -0.18793867	     -0.05459209	      0.88266488	     -0.00098519	     -0.20696537	     -0.00000000	      0.00000001	     35.51569296
      2.54804699	     -0.04590497	      0.00002761	     -0.18787785	     -0.05458529	      0.88266737	     -0.00098492	     -0.20693124	     -0.00000000	      0.00000001	     35.61028455
      2.54915907	     -0.04586195	      0.00002734	     -0.18783405	     -0.05457995	      0.88266928	     -0.00098469	     -0.20690489	     -0.00000000	      0.00000001	     35.79022884
      2.55027116	     -0.04582383	      0.00002871	     -0.18779519	     -0.05457467	      0.88267111	     -0.00098445	     -0.20687930	     -0.00000000	      0.00000001	     35.81807314
      2.55138325	     -0.04579083	      0.00002855	     -0.18776140	     -0.05456947	      0.88267287	     -0.00098420	     -0.20685448	     -0.00000000	      0.00000001	     35.94097676
      2.55277534	     -0.04575639	      0.00002956	     -0.18772601	     -0.05456306	      0.88267496	     -0.00098387	     -0.20682453	     -0.00000000	      0.00000001	     35.96627353
      2.55386732	     -0.04573437	      0.00002831	     -0.18770319	     -0.05455811	      0.88267652	     -0.00098360	     -0.20680191	     -0.00000000	      0.00000001	     36.11711486
      2.55495930	     -0.04571653	      0.00002859	     -0.18768458	     -0.05455322	      0.88267800	     -0.00098332	     -0.20678006	     -0.00000000	      0.00000001	     36.11321303
      2.55605128	     -0.04570267	      0.00002753	     -0.18766993	     -0.05454841	      0.88267941	     -0.00098303	     -0.20675896	     -0.00000000	      0.00000001	     36.20061054
      2.55750219	     -0.04568878	      0.00002680	     -0.18765500	     -0.05454211	      0.88268117	     -0.00098263	     -0.20673212	     -0.00000000	      0.00000001	     36.18821620
      2.55858457	     -0.04568366	      0.00002428	     -0.18764906	     -0.05453750	      0.88268239	     -0.00098232	     -0.20671299	     -0.00000000	      0.00000001	     36.30092255
      2.55966695	     -0.04568229	      0.00002325	     -0.18764690	     -0.05453295	      0.88268354	     -0.00098199	     -0.20669462	     -0.00000000	      0.00000001	     36.26262394
      2.56098708	     -0.04568565	      0.00002017	     -0.18764927	     -0.05452749	      0.88268483	     -0.00098158	     -0.20667322	     -0.00000000	      0.00000001	     36.35433724
      2.56216318	     -0.04569346	      0.00001876	     -0.18765622	     -0.05452272	      0.88268590	     -0.00098120	     -0.20665508	     -0.00000000	      0.00000001	     36.26124293
      2.56333929	     -0.04570554	      0.00001504	     -0.18766739	     -0.05451802	      0.88268688	     -0.00098081	     -0.20663779	     -0.00000000	      0.00000001	     36.36329330
      2.56451540	     -0.04572196	      0.00001331	     -0.18768296	     -0.05451340	      0.88268777	     -0.00098041	     -0.20662135	     -0.00000000	      0.00000000	     36.23971766
      2.56569150	     -0.04574266	      0.00000904	     -0.18770275	     -0.05450886	      0.88268858	     -0.00097999	     -0.20660574	     -0.00000000	      0.00000000	     36.33722960
      2.56686761	     -0.04576758	      0.00000698	     -0.18772682	     -0.05450440	      0.88268930	     -0.00097956	     -0.20659096	     -0.00000000	      0.00000000	     36.18223200
      2.56804371	     -0.04579660	      0.00000219	     -0.18775493	     -0.05450002	      0.88268995	     -0.00097911	     -0.20657700	     -0.00000000	      0.00000000	     36.27645952
      2.56921982	     -0.04582966	     -0.00000015	     -0.18778714	     -0.05449571	      0.88269051	     -0.00097865	     -0.20656386	     -0.00000000	      0.00000000	     36.08927408
      2.57039593	     -0.04586670	     -0.00000544	     -0.18782327	     -0.05449148	      0.88269100	     -0.00097818	     -0.20655151	     -0.00000000	      0.00000000	     36.18113799
      2.57157203	     -0.04590766	     -0.00000802	     -0.18786339	     -0.05448733	      0.88269141	     -0.00097770	     -0.20653997	     -0.00000000	      0.00000000	     35.95996934
      2.57274814	     -0.04595245	     -0.00001375	     -0.18790727	     -0.05448325	      0.88269175	     -0.00097720	     -0.20652921	     -0.00000000	      0.00000000	     36.05021545
      2.57392425	     -0.04600082	     -0.00001652	     -0.18795482	     -0.05447925	      0.88269201	     -0.00097669	     -0.20651922	     -0.00000000	      0.00000000	     35.79847826
      2.57510035	     -0.04605260	     -0.00002292	     -0.18800570	     -0.05447533	      0.88269221	     -0.00097616	     -0.20650999	     -0.00000000	      0.00000000	     35.89057173
      2.57627646	     -0.04610777	     -0.00002640	     -0.18806003	     -0.05447148	      0.88269234	     -0.00097562	     -0.20650151	     -0.00000000	      0.00000000	     35.60534179
      2.57745257	     -0.04616706	     -0.00003363	     -0.18811842	     -0.05446770	      0.88269241	     -0.00097507	     -0.20649376	     -0.00000000	      0.00000000	     35.69289825
      2.57850619	     -0.04622309	     -0.00003737	     -0.18817371	     -0.05446438	      0.88269241	     -0.00097457	     -0.20648743	     -0.00000000	     -0.00000000	     35.43475974
      2.57955981	     -0.04628143	     -0.00004313	     -0.18823128	     -0.05446111	      0.88269237	     -0.00097405	     -0.20648165	     -0.00000000	     -0.00000000	     35.40162631
      2.58085229	     -0.04635570	     -0.00004863	     -0.18830464	     -0.05445718	      0.88269225	     -0.00097340	     -0.20647531	     -0.00000000	     -0.00000000	     35.20228636
      2.58214477	     -0.04643296	     -0.00005540	     -0.18838098	     -0.05445333	      0.88269207	     -0.00097274	     -0.20646979	     -0.00000000	     -0.00000000	     35.19351781
      2.58322778	     -0.04650061	     -0.00005906	     -0.18844791	     -0.05445018	      0.88269186	     -0.00097217	     -0.20646578	     -0.00000000	     -0.00000000	     34.92800346
      2.58431078	     -0.04657048	     -0.00006462	     -0.18851704	     -0.05444707	      0.88269162	     -0.00097159	     -0.20646232	     -0.00000000	     -0.00000000	     34.87266015
      2.58539379	     -0.04664245	     -0.00006919	     -0.18858830	     -0.05444403	      0.88269133	     -0.00097100	     -0.20645940	     -0.00000000	     -0.00000000	     34.69074690
      2.58687235	     -0.04674375	     -0.00007690	     -0.18868860	     -0.05443996	      0.88269088	     -0.00097017	     -0.20645625	     -0.00000000	     -0.00000000	     34.59529312
      2.58797567	     -0.04682150	     -0.00008135	     -0.18876566	     -0.05443699	      0.88269049	     -0.00096954	     -0.20645451	     -0.00000000	     -0.00000000	     34.32527695
      2.58907900	     -0.04690096	     -0.00008768	     -0.18884439	     -0.05443408	      0.88269007	     -0.00096890	     -0.20645325	     -0.00000000	     -0.00000000	     34.25361643
      2.59018232	     -0.04698204	     -0.00009328	     -0.18892477	     -0.05443121	      0.88268962	     -0.00096825	     -0.20645246	     -0.00000000	     -0.00000000	     34.04550573
      2.59165271	     -0.04709231	     -0.00010273	     -0.18903408	     -0.05442748	      0.88268896	     -0.00096736	     -0.20645212	     -0.00000000	     -0.00000000	     33.95453213
      2.59274176	     -0.04717718	     -0.00010930	     -0.18911827	     -0.05442478	      0.88268844	     -0.00096669	     -0.20645235	     -0.00000000	     -0.00000000	     33.64932864
      2.59383082	     -0.04726317	     -0.00011811	     -0.18920353	     -0.05442212	      0.88268790	     -0.00096602	     -0.20645296	     -0.00000000	     -0.00000000	     33.57779748
      2.59517253	     -0.04737046	     -0.00012839	     -0.18930996	     -0.05441892	      0.88268718	     -0.00096517	     -0.20645421	     -0.00000000	     -0.00000000	     33.27409127
      2.59637032	     -0.04746748	     -0.00014007	     -0.18940617	     -0.05441612	      0.88268652	     -0.00096440	     -0.20645576	     -0.00000000	     -0.00000000	     33.26179541
      2.59756810	     -0.04756567	     -0.00015062	     -0.18950358	     -0.05441337	      0.88268582	     -0.00096362	     -0.20645771	     -0.00000000	     -0.00000000	     32.89695213
      2.59876589	     -0.04766487	     -0.00016442	     -0.18960195	     -0.05441068	      0.88268510	     -0.00096284	     -0.20646003	     -0.00000000	     -0.00000000	     32.92439312
      2.59996367	     -0.04776501	     -0.00017691	     -0.18970131	     -0.05440804	      0.88268436	     -0.00096205	     -0.20646271	     -0.00000000	     -0.00000000	     32.50869622
      2.60116145	     -0.04786598	     -0.00019307	     -0.18980142	     -0.05440545	      0.88268360	     -0.00096125	     -0.20646572	     -0.00000000	     -0.00000000	     32.57750205
      2.60235924	     -0.04796764	     -0.00020772	     -0.18990228	     -0.05440291	      0.88268281	     -0.00096044	     -0.20646906	      0.00000000	     -0.00000000	     32.10817923
      2.60355702	     -0.04806975	     -0.00022642	     -0.19000350	     -0.05440042	      0.88268201	     -0.00095963	     -0.20647269	      0.00000000	     -0.00000000	     32.22040073
      2.60475480	     -0.04817220	     -0.00024336	     -0.19010513	     -0.05439798	      0.88268119	     -0.00095881	     -0.20647659	      0.00000000	     -0.00000000	     31.69795327
      2.60595259	     -0.04827491	     -0.00026467	     -0.19020693	     -0.05439558	      0.88268036	     -0.00095799	     -0.20648075	      0.00000000	     -0.00000000	     31.84980703
      2.60715037	     -0.04837772	     -0.00028396	     -0.19030888	     -0.05439323	      0.88267951	     -0.00095717	     -0.20648513	      0.00000000	     -0.00000000	     31.27998120
      2.60822776	     -0.04846996	     -0.00030509	     -0.19040029	     -0.05439115	      0.88267874	     -0.00095643	     -0.20648925	      0.00000000	     -0.00000000	     31.37756028
      2.60930514	     -0.04856173	     -0.00032521	     -0.19049125	     -0.05438911	      0.88267795	     -0.00095568	     -0.20649352	      0.00000000	     -0.00000000	     31.04560772
      2.61061419	     -0.04867228	     -0.00035221	     -0.19060079	     -0.05438667	      0.88267699	     -0.00095478	     -0.20649887	      0.00000000	     -0.00000001	     30.97194896
      2.61192324	     -0.04878148	     -0.00037865	     -0.19070900	     -0.05438429	      0.88267602	     -0.00095387	     -0.20650438	      0.00000000	     -0.00000001	     30.50738476
      2.61303073	     -0.04887258	     -0.00040386	     -0.19079921	     -0.05438230	      0.88267520	     -0.00095310	     -0.20650913	      0.00000000	     -0.00000001	     30.58268967
      2.61413822	     -0.04896225	     -0.00042788	     -0.19088804	     -0.05438035	      0.88267436	     -0.00095233	     -0.20651395	      0.00000000	     -0.00000001	     30.23935923
      2.61524572	     -0.04905019	     -0.00045349	     -0.19097511	     -0.05437844	      0.88267353	     -0.00095155	     -0.20651883	      0.00000000	     -0.00000001	     30.15778243
      2.61673001	     -0.04916480	     -0.00048709	     -0.19108859	     -0.05437592	      0.88267240	     -0.00095051	     -0.20652540	      0.00000000	     -0.00000001	     29.75818399
      2.61785512	     -0.04924903	     -0.00051438	     -0.19117193	     -0.05437404	      0.88267155	     -0.00094972	     -0.20653040	      0.00000000	     -0.00000001	     29.80827680
      2.61898023	     -0.04933072	     -0.00054017	     -0.19125279	     -0.05437220	      0.88267069	     -0.00094893	     -0.20653539	      0.00000000	     -0.00000001	     29.48862123
      2.62010534	     -0.04940955	     -0.00056703	     -0.19133076	     -0.05437039	      0.88266983	     -0.00094814	     -0.20654037	      0.00000000	     -0.00000001	     29.42450397
      2.62158534	     -0.04950856	     -0.00060081	     -0.19142869	     -0.05436805	      0.88266871	     -0.00094709	     -0.20654686	      0.00000000	     -0.00000001	     29.04728658
      2.62269499	     -0.04957914	     -0.00062744	     -0.19149845	     -0.05436633	      0.88266787	     -0.00094629	     -0.20655167	      0.00000000	     -0.00000001	     29.11821532
      2.62380465	     -0.04964651	     -0.00065215	     -0.19156505	     -0.05436464	      0.88266703	     -0.00094550	     -0.20655641	      0.00000000	     -0.00000001	     28.84259995
      2.62516088	     -0.04972417	     -0.00068320	     -0.19164176	     -0.05436261	      0.88266601	     -0.00094452	     -0.20656212	      0.00000000	     -0.00000001	     28.83389861
      2.62637593	     -0.04978912	     -0.00070873	     -0.19170592	     -0.05436082	      0.88266511	     -0.00094363	     -0.20656713	      0.00000000	     -0.00000001	     28.48293290
      2.62759098	     -0.04984968	     -0.00073560	     -0.19176567	     -0.05435907	      0.88266421	     -0.00094274	     -0.20657203	      0.00000000	     -0.00000001	     28.57299143
      2.62880604	     -0.04990589	     -0.00075950	     -0.19182115	     -0.05435735	      0.88266332	     -0.00094184	     -0.20657682	      0.00000000	     -0.00000000	     28.20901345
      2.63002109	     -0.04995777	     -0.00078493	     -0.19187226	     -0.05435566	      0.88266243	     -0.00094093	     -0.20658148	      0.00000000	     -0.00000000	     28.33368685
      2.63123614	     -0.05000532	     -0.00080699	     -0.19191912	     -0.05435400	      0.88266156	     -0.00094001	     -0.20658603	      0.00000000	     -0.00000000	     27.95716376
      2.63245119	     -0.05004857	     -0.00083084	     -0.19196165	     -0.05435238	      0.88266070	     -0.00093909	     -0.20659044	      0.00000000	     -0.00000000	     28.11464117
      2.63366625	     -0.05008769	     -0.00085095	     -0.19200013	     -0.05435078	      0.88265985	     -0.00093815	     -0.20659474	      0.00000000	     -0.00000000	     27.72483203
      2.63488130	     -0.05012280	     -0.00087316	     -0.19203457	     -0.05434921	      0.88265902	     -0.00093721	     -0.20659891	      0.00000000	     -0.00000000	     27.91290445
      2.63609635	     -0.05015399	     -0.00089125	     -0.19206517	     -0.05434768	      0.88265820	     -0.00093625	     -0.20660297	      0.00000000	     -0.00000000	     27.50690076
      2.63718676	     -0.05017865	     -0.00090937	     -0.19208926	     -0.05434632	      0.88265747	     -0.00093539	     -0.20660651	      0.00000000	     -0.00000000	     27.63627330
      2.63827717	     -0.05020027	     -0.00092476	     -0.19211037	     -0.05434500	      0.88265676	     -0.00093451	     -0.20660996	      0.00000000	     -0.00000000	     27.42303595
      2.63960179	     -0.05022258	     -0.00094373	     -0.19213207	     -0.05434342	      0.88265592	     -0.00093344	     -0.20661404	      0.00000000	     -0.00000000	     27.42310854
      2.64092641	     -0.05024049	     -0.00095976	     -0.19214942	     -0.05434187	      0.88265509	     -0.00093236	     -0.20661798	      0.00000000	     -0.00000000	     27.12208634
      2.64204280	     -0.05025216	     -0.00097447	     -0.19216060	     -0.05434060	      0.88265441	     -0.00093144	     -0.20662120	      0.00000000	     -0.00000000	     27.22917210
      2.64315918	     -0.05026085	     -0.00098669	     -0.19216884	     -0.05433936	      0.88265374	     -0.00093051	     -0.20662432	      0.00000000	     -0.00000000	     27.01959995
      2.64427557	     -0.05026669	     -0.00099939	     -0.19217423	     -0.05433814	      0.88265309	     -0.00092958	     -0.20662735	      0.00000000	     -0.00000000	     27.00865845
      2.64578976	     -0.05027039	     -0.00101458	     -0.19217735	     -0.05433653	      0.88265223	     -0.00092831	     -0.20663130	      0.00000000	     -0.00000000	     26.77314625
      2.64692612	     -0.05027019	     -0.00102703	     -0.19217668	     -0.05433535	      0.88265160	     -0.00092735	     -0.20663415	      0.00000000	     -0.00000000	     26.87392549
      2.64806249	     -0.05026758	     -0.00103756	     -0.19217366	     -0.05433420	      0.88265099	     -0.00092638	     -0.20663692	      0.00000000	     -0.00000000	     26.67743494
      2.64919885	     -0.05026268	     -0.00104889	     -0.19216832	     -0.05433307	      0.88265038	     -0.00092541	     -0.20663960	      0.00000000	     -0.00000000	     26.68410707
      2.65070904	     -0.05025268	     -0.00106228	     -0.19215776	     -0.05433162	      0.88264960	     -0.00092412	     -0.20664304	      0.00000000	     -0.00000000	     26.44654047
      2.65183125	     -0.05024267	     -0.00107364	     -0.19214730	     -0.05433057	      0.88264904	     -0.00092316	     -0.20664551	      0.00000000	     -0.00000000	     26.56781339
      2.65295346	     -0.05023060	     -0.00108329	     -0.19213482	     -0.05432955	      0.88264848	     -0.00092220	     -0.20664790	      0.00000000	     -0.00000000	     26.38620412
      2.65433333	     -0.05021311	     -0.00109648	     -0.19211678	     -0.05432833	      0.88264782	     -0.00092102	     -0.20665075	      0.00000000	     -0.00000000	     26.44733378
      2.65556902	     -0.05019493	     -0.00110660	     -0.19209815	     -0.05432727	      0.88264723	     -0.00091996	     -0.20665322	      0.00000000	     -0.00000000	     26.18746104
      2.65680471	     -0.05017445	     -0.00111876	     -0.19207717	     -0.05432624	      0.88264665	     -0.00091890	     -0.20665560	      0.00000000	     -0.00000000	     26.33288241
      2.65804039	     -0.05015186	     -0.00112868	     -0.19205412	     -0.05432524	      0.88264609	     -0.00091785	     -0.20665790	      0.00000000	     -0.00000000	     26.05072349
      2.65927608	     -0.05012739	     -0.00114105	     -0.19202913	     -0.05432428	      0.88264553	     -0.00091680	     -0.20666012	      0.00000000	     -0.00000000	     26.23017739
      2.66051177	     -0.05010108	     -0.00115078	     -0.19200236	     -0.05432334	      0.88264498	     -0.00091575	     -0.20666229	      0.00000000	     -0.00000000	     25.92836039
      2.66174745	     -0.05007301	     -0.00116324	     -0.19197376	     -0.05432244	      0.88264444	     -0.00091471	     -0.20666439	      0.00000000	     -0.00000000	     26.13538439
      2.66298314	     -0.05004326	     -0.00117269	     -0.19194355	     -0.05432157	      0.88264390	     -0.00091366	     -0.20666645	      0.00000000	     -0.00000000	     25.82356720
      2.66421882	     -0.05001191	     -0.00118512	     -0.19191166	     -0.05432072	      0.88264337	     -0.00091263	     -0.20666845	      0.00000000	     -0.00000000	     26.05068076
      2.66545451	     -0.04997888	     -0.00119415	     -0.19187818	     -0.05431991	      0.88264284	     -0.00091160	     -0.20667042	      0.00000000	     -0.00000000	     25.74117189
      2.66669020	     -0.04994425	     -0.00120635	     -0.19184302	     -0.05431913	      0.88264232	     -0.00091057	     -0.20667235	      0.00000000	     -0.00000000	     25.98058662
      2.66779692	     -0.04991181	     -0.00121418	     -0.19181017	     -0.05431846	      0.88264186	     -0.00090966	     -0.20667405	      0.00000000	     -0.00000000	     25.74063671
      2.66890365	     -0.04987806	     -0.00122370	     -0.19177596	     -0.05431782	      0.88264140	     -0.00090875	     -0.20667571	      0.00000000	     -0.00000000	     25.81084464
      2.67026206	     -0.04983445	     -0.00123354	     -0.19173184	     -0.05431705	      0.88264084	     -0.00090764	     -0.20667771	      0.00000000	     -0.00000000	     25.70620950
      2.67162048	     -0.04978763	     -0.00124454	     -0.19168448	     -0.05431633	      0.88264029	     -0.00090654	     -0.20667963	      0.00000000	     -0.00000000	     25.85679035
      2.67276197	     -0.04974487	     -0.00125121	     -0.19164132	     -0.05431575	      0.88263983	     -0.00090562	     -0.20668115	      0.00000000	     -0.00000000	     25.70594892
      2.67390346	     -0.04969851	     -0.00125922	     -0.19159453	     -0.05431520	      0.88263938	     -0.00090471	     -0.20668253	      0.00000000	     -0.00000000	     25.80588684
      2.67504495	     -0.04964922	     -0.00126567	     -0.19154484	     -0.05431468	      0.88263893	     -0.00090380	     -0.20668374	      0.00000000	     -0.00000000	     25.77659263
      2.67659172	     -0.04957830	     -0.00127497	     -0.19147336	     -0.05431401	      0.88263832	     -0.00090257	     -0.20668510	      0.00000000	     -0.00000000	     25.90622182
      2.67775377	     -0.04952250	     -0.00127984	     -0.19141718	     -0.05431354	      0.88263788	     -0.00090166	     -0.20668589	      0.00000000	     -0.00000000	     25.83159199
      2.67891583	     -0.04946598	     -0.00128594	     -0.19136025	     -0.05431310	      0.88263744	     -0.00090076	     -0.20668653	      0.00000000	     -0.00000000	     25.93566666
      2.68007789	     -0.04940958	     -0.00129054	     -0.19130347	     -0.05431268	      0.88263701	     -0.00089986	     -0.20668706	      0.00000000	     -0.00000000	     25.93912309
      2.68161645	     -0.04933556	     -0.00129741	     -0.19122891	     -0.05431218	      0.88263645	     -0.00089868	     -0.20668770	      0.00000000	     -0.00000000	     26.08815922
      2.68276218	     -0.04928091	     -0.00130027	     -0.19117391	     -0.05431184	      0.88263605	     -0.00089780	     -0.20668819	      0.00000000	     -0.00000000	     26.06301610
      2.68390792	     -0.04922562	     -0.00130386	     -0.19111824	     -0.05431153	      0.88263566	     -0.00089693	     -0.20668873	      0.00000000	     -0.00000000	     26.17948567
      2.68531852	     -0.04915580	     -0.00130598	     -0.19104800	     -0.05431118	      0.88263519	     -0.00089587	     -0.20668946	      0.00000000	     -0.00000000	     26.23201026
      2.68657026	     -0.04909214	     -0.00130863	     -0.19098395	     -0.05431091	      0.88263480	     -0.00089493	     -0.20669014	      0.00000000	     -0.00000000	     26.38370329
      2.68782200	     -0.04902714	     -0.00130802	     -0.19091862	     -0.05431068	      0.88263442	     -0.00089400	     -0.20669085	      0.00000000	     -0.00000000	     26.43691659
      2.68907374	     -0.04896143	     -0.00130849	     -0.19085256	     -0.05431048	      0.88263406	     -0.00089307	     -0.20669159	      0.00000000	     -0.00000000	     26.59815391
      2.69032548	     -0.04889562	     -0.00130548	     -0.19078647	     -0.05431032	      0.88263373	     -0.00089215	     -0.20669240	      0.00000000	     -0.00000000	     26.67145326
      2.69157722	     -0.04883030	     -0.00130379	     -0.19072083	     -0.05431020	      0.88263341	     -0.00089123	     -0.20669329	      0.00000000	     -0.00000000	     26.82974116
      2.69282897	     -0.04876561	     -0.00129836	     -0.19065590	     -0.05431011	      0.88263312	     -0.00089031	     -0.20669430	     -0.00000000	     -0.00000000	     26.92076117
      2.69408071	     -0.04870181	     -0.00129462	     -0.19059182	     -0.05431006	      0.88263286	     -0.00088940	     -0.20669547	     -0.00000000	     -0.00000000	     27.08220733
      2.69533245	     -0.04863914	     -0.00128700	     -0.19052894	     -0.05431006	      0.88263262	     -0.00088849	     -0.20669683	     -0.00000000	     -0.00000000	     27.19520321
      2.69658419	     -0.04857755	     -0.00128144	     -0.19046709	     -0.05431009	      0.88263240	     -0.00088758	     -0.20669840	     -0.00000000	     -0.00000000	     27.35650562
      2.69783593	     -0.04851659	     -0.00127161	     -0.19040596	     -0.05431016	      0.88263222	     -0.00088668	     -0.20670019	     -0.00000000	     -0.00000000	     27.48711283
      2.69908767	     -0.04845630	     -0.00126408	     -0.19034545	     -0.05431027	      0.88263206	     -0.00088577	     -0.20670221	     -0.00000000	     -0.00000000	     27.63993852
      2.70020974	     -0.04840206	     -0.00125345	     -0.19029109	     -0.05431040	      0.88263194	     -0.00088497	     -0.20670420	     -0.00000000	     -0.00000000	     27.76280670
      2.70133180	     -0.04834737	     -0.00124401	     -0.19023626	     -0.05431057	      0.88263184	     -0.00088417	     -0.20670632	     -0.00000000	     -0.00000000	     27.89812424
      2.70269506	     -0.04827961	     -0.00122960	     -0.19016837	     -0.05431082	      0.88263176	     -0.00088319	     -0.20670904	     -0.00000000	     -0.00000000	     28.08100708
      2.70405832	     -0.04821086	     -0.00121590	     -0.19009948	     -0.05431112	      0.88263171	     -0.00088223	     -0.20671185	     -0.00000000	     -0.00000000	     28.25761642
      2.70519575	     -0.04815231	     -0.00120134	     -0.19004087	     -0.05431141	      0.88263170	     -0.00088142	     -0.20671423	     -0.00000000	      0.00000000	     28.42409865
      2.70633318	     -0.04809331	     -0.00118798	     -0.18998178	     -0.05431173	      0.88263172	     -0.00088062	     -0.20671660	     -0.00000000	      0.00000000	     28.56831136
      2.70770346	     -0.04802066	     -0.00116920	     -0.18990908	     -0.05431217	      0.88263177	     -0.00087966	     -0.20671942	     -0.00000000	      0.00000000	     28.78080574
      2.70907374	     -0.04794795	     -0.00115162	     -0.18983628	     -0.05431267	      0.88263185	     -0.00087871	     -0.20672214	     -0.00000000	      0.00000000	     28.94940437
      2.71016584	     -0.04788869	     -0.00113432	     -0.18977702	     -0.05431310	      0.88263195	     -0.00087796	     -0.20672422	     -0.00000000	      0.00000000	     29.13209037
      2.71125795	     -0.04782942	     -0.00111845	     -0.18971770	     -0.05431357	      0.88263207	     -0.00087721	     -0.20672621	     -0.00000000	      0.00000000	     29.27641810
      2.71268132	     -0.04775047	     -0.00109463	     -0.18963875	     -0.05431423	      0.88263227	     -0.00087625	     -0.20672865	     -0.00000000	      0.00000000	     29.51073673
      2.71410470	     -0.04767461	     -0.00107250	     -0.18956285	     -0.05431496	      0.88263251	     -0.00087529	     -0.20673094	     -0.00000000	      0.00000000	     29.67453293
      2.71515052	     -0.04761828	     -0.00105291	     -0.18950655	     -0.05431553	      0.88263271	     -0.00087460	     -0.20673256	     -0.00000000	      0.00000000	     29.85540100
      2.71619634	     -0.04756414	     -0.00103511	     -0.18945239	     -0.05431614	      0.88263293	     -0.00087391	     -0.20673411	     -0.00000000	      0.00000000	     29.98724047
      2.71769159	     -0.04748749	     -0.00100771	     -0.18937576	     -0.05431707	      0.88263329	     -0.00087294	     -0.20673625	     -0.00000000	      0.00000000	     30.21608977
      2.71895881	     -0.04742607	     -0.00098559	     -0.18931432	     -0.05431792	      0.88263363	     -0.00087213	     -0.20673798	     -0.00000000	      0.00000000	     30.36407236
      2.72022604	     -0.04736496	     -0.00096064	     -0.18925324	     -0.05431882	      0.88263400	     -0.00087133	     -0.20673968	     -0.00000000	      0.00000000	     30.56529696
      2.72149326	     -0.04731037	     -0.00093884	     -0.18919860	     -0.05431977	      0.88263440	     -0.00087054	     -0.20674135	     -0.00000000	      0.00000000	     30.70477000
      2.72276049	     -0.04725295	     -0.00091280	     -0.18914122	     -0.05432078	      0.88263482	     -0.00086976	     -0.20674304	     -0.00000000	      0.00000000	     30.91105606
      2.72383568	     -0.04721065	     -0.00089437	     -0.18909887	     -0.05432167	      0.88263521	     -0.00086912	     -0.20674446	     -0.00000000	      0.00000000	     31.01662547
      2.72491087	     -0.04716715	     -0.00087350	     -0.18905538	     -0.05432261	      0.88263561	     -0.00086848	     -0.20674589	     -0.00000000	      0.00000000	     31.15428405
      2.72627630	     -0.04711804	     -0.00084890	     -0.18900621	     -0.05432386	      0.88263614	     -0.00086769	     -0.20674770	     -0.00000000	      0.00000000	     31.31904428
      2.72764173	     -0.04706839	     -0.00082187	     -0.18895656	     -0.05432517	      0.88263670	     -0.00086691	     -0.20674961	     -0.00000000	      0.00000000	     31.48177597
      2.72868732	     -0.04703828	     -0.00080424	     -0.18892638	     -0.05432621	      0.88263715	     -0.00086633	     -0.20675111	     -0.00000000	      0.00000000	     31.59402823
      2.72973290	     -0.04700567	     -0.00078438	     -0.18889374	     -0.05432730	      0.88263761	     -0.00086576	     -0.20675271	     -0.00000000	      0.00000000	     31.69943322
      2.73114252	     -0.04696780	     -0.00075932	     -0.18885580	     -0.05432883	      0.88263825	     -0.00086501	     -0.20675497	     -0.00000000	      0.00000000	     31.86358998
      2.73255214	     -0.04692912	     -0.00073227	     -0.18881709	     -0.05433042	      0.88263892	     -0.00086427	     -0.20675742	     -0.00000000	      0.00000000	     31.99324213
      2.73354130	     -0.04691100	     -0.00071642	     -0.18879887	     -0.05433159	      0.88263939	     -0.00086378	     -0.20675924	     -0.00000000	      0.00000000	     32.10633846
      2.73453047	     -0.04689052	     -0.00069890	     -0.18877833	     -0.05433278	      0.88263988	     -0.00086329	     -0.20676119	     -0.00000000	      0.00000000	     32.19347847
      2.73603988	     -0.04686476	     -0.00067386	     -0.18875244	     -0.05433468	      0.88264063	     -0.00086256	     -0.20676441	     -0.00000000	      0.00000000	     32.35847914
      2.73729129	     -0.04684453	     -0.00065240	     -0.18873212	     -0.05433632	      0.88264127	     -0.00086198	     -0.20676734	     -0.00000000	      0.00000000	     32.44289171
      2.73854270	     -0.04683194	     -0.00063310	     -0.18871939	     -0.05433801	      0.88264192	     -0.00086142	     -0.20677049	     -0.00000000	      0.00000000	     32.59531950
      2.73979411	     -0.04681611	     -0.00061173	     -0.18870347	     -0.05433976	      0.88264258	     -0.00086089	     -0.20677389	     -0.00000000	      0.00000000	     32.66080418
      2.74091002	     -0.04681077	     -0.00059563	     -0.18869799	     -0.05434138	      0.88264318	     -0.00086042	     -0.20677708	     -0.00000000	      0.00000000	     32.81143506
      2.74202594	     -0.04680226	     -0.00057789	     -0.18868936	     -0.05434304	      0.88264378	     -0.00085998	     -0.20678046	     -0.00000000	      0.00000000	     32.87922851
      2.74314186	     -0.04679931	     -0.00056198	     -0.18868627	     -0.05434475	      0.88264438	     -0.00085955	     -0.20678398	     -0.00000000	      0.00000000	     33.00740744
      2.74458303	     -0.04679482	     -0.00054059	     -0.18868161	     -0.05434702	      0.88264517	     -0.00085903	     -0.20678877	     -0.00000000	      0.00000000	     33.10216301
      2.74572100	     -0.04679834	     -0.00052589	     -0.18868496	     -0.05434888	      0.88264580	     -0.00085863	     -0.20679269	     -0.00000000	      0.00000000	     33.24977056
      2.74685896	     -0.04679928	     -0.00050975	     -0.18868575	     -0.05435078	      0.88264643	     -0.00085826	     -0.20679678	     -0.00000000	      0.00000000	     33.30116177
      2.74799693	     -0.04680599	     -0.00049539	     -0.18869227	     -0.05435274	      0.88264706	     -0.00085791	     -0.20680100	     -0.00000000	      0.00000000	     33.42234408
      2.74942188	     -0.04681332	     -0.00047643	     -0.18869941	     -0.05435526	      0.88264785	     -0.00085749	     -0.20680648	     -0.00000000	      0.00000000	     33.48942633
      2.75054322	     -0.04682624	     -0.00046374	     -0.18871212	     -0.05435731	      0.88264848	     -0.00085719	     -0.20681093	     -0.00000000	      0.00000000	     33.63043874
      2.75166457	     -0.04683639	     -0.00044965	     -0.18872211	     -0.05435940	      0.88264911	     -0.00085691	     -0.20681551	     -0.00000000	      0.00000000	     33.66768140
      2.75278591	     -0.04685160	     -0.00043714	     -0.18873711	     -0.05436155	      0.88264973	     -0.00085665	     -0.20682020	     -0.00000000	      0.00000000	     33.77273138
      2.75427026	     -0.04687083	     -0.00041983	     -0.18875610	     -0.05436446	      0.88265057	     -0.00085634	     -0.20682660	     -0.00000000	      0.00000000	     33.83443459
      2.75538726	     -0.04689211	     -0.00040905	     -0.18877716	     -0.05436672	      0.88265119	     -0.00085613	     -0.20683151	     -0.00000000	      0.00000000	     33.96635770
      2.75650426	     -0.04691090	     -0.00039702	     -0.18879575	     -0.05436903	      0.88265181	     -0.00085594	     -0.20683655	     -0.00000000	      0.00000000	     33.99524899
      2.75785620	     -0.04694042	     -0.00038452	     -0.18882499	     -0.05437189	      0.88265256	     -0.00085574	     -0.20684276	     -0.00000000	      0.00000000	     34.12198508
      2.75906840	     -0.04696449	     -0.00037200	     -0.18884886	     -0.05437452	      0.88265323	     -0.00085558	     -0.20684848	     -0.00000000	      0.00000000	     34.13020470
      2.76028059	     -0.04699676	     -0.00036214	     -0.18888086	     -0.05437721	      0.88265390	     -0.00085545	     -0.20685429	     -0.00000000	      0.00000000	     34.25562049
      2.76149278	     -0.04702505	     -0.00035037	     -0.18890893	     -0.05437996	      0.88265456	     -0.00085535	     -0.20686025	     -0.00000000	      0.00000000	     34.25130781
[truncated: 330,991 more chars]
