# Supplementary material for: A Neural Controller Model Considering the Vestibulospinal Tract in Human Postural Control
Source: Front Comput Neurosci. 2022 Feb 25;16:785099. doi: 10.3389/fncom.2022.785099 (PMC8913724; doi:10.3389/fncom.2022.785099)
Supplement: Supplementary file 8 [file Data_Sheet_3.zip › SimulationResults/VST-/2.564/opt_5/jiang_CoPpositon_pos.sto]

CoP
version=1
nRows=3902
nColumns=11
inDegrees=no

This file contains CoP trajectory (of origin) and orientations.

Units are S.I. units (seconds, meters, Newtons, ...)
Angles are in degrees.

endheader
time	cop-x	cop-z	cop-x-calcn-r	com-x	com-y	com-z	com-x-calcn-r	com-x-vel	com-y-vel	s_torques
      0.00042287	     -0.06091226	     -0.00031696	     -0.20285075	     -0.06082890	      0.88293412	     -0.00017323	     -0.21492593	     -0.00000000	     -0.00000000	    179.01091164
      0.00094277	     -0.06024324	     -0.00032468	     -0.20218182	     -0.06082890	      0.88293412	     -0.00017322	     -0.21491040	     -0.00000000	     -0.00000000	    173.46117992
      0.00157270	     -0.05968353	     -0.00033089	     -0.20162210	     -0.06082891	      0.88293412	     -0.00017320	     -0.21488253	     -0.00000000	      0.00000000	    121.24147238
      0.00238626	     -0.05927817	     -0.00033534	     -0.20121644	     -0.06082895	      0.88293416	     -0.00017315	     -0.21483996	     -0.00000000	      0.00000000	     76.75650491
      0.00350045	     -0.05911225	     -0.00033722	     -0.20104978	     -0.06082909	      0.88293430	     -0.00017307	     -0.21478168	     -0.00000000	      0.00000000	     52.05763882
      0.00530929	     -0.05931168	     -0.00033537	     -0.20124773	     -0.06082961	      0.88293475	     -0.00017289	     -0.21470630	     -0.00000000	      0.00000000	     35.13936031
      0.00681312	     -0.05959094	     -0.00033293	     -0.20152592	     -0.06083032	      0.88293528	     -0.00017272	     -0.21466497	     -0.00000000	      0.00000000	     25.30819474
      0.00831694	     -0.05982858	     -0.00033107	     -0.20176273	     -0.06083123	      0.88293590	     -0.00017253	     -0.21463802	     -0.00000000	      0.00000000	     16.99230087
      0.00982077	     -0.06000779	     -0.00032991	     -0.20194136	     -0.06083231	      0.88293654	     -0.00017233	     -0.21461978	      0.00000000	      0.00000000	     12.28168357
      0.01112873	     -0.06011385	     -0.00032928	     -0.20204708	     -0.06083335	      0.88293709	     -0.00017215	     -0.21460793	      0.00000000	      0.00000000	      9.39752442
      0.01243670	     -0.06019629	     -0.00032910	     -0.20212932	     -0.06083446	      0.88293759	     -0.00017197	     -0.21459812	      0.00000000	      0.00000000	      7.92842047
      0.01374466	     -0.06025497	     -0.00032893	     -0.20218792	     -0.06083562	      0.88293804	     -0.00017178	     -0.21458967	      0.00000000	      0.00000000	      7.32994562
      0.01553980	     -0.06032051	     -0.00032878	     -0.20225353	     -0.06083728	      0.88293851	     -0.00017152	     -0.21457985	      0.00000000	      0.00000000	      7.02269089
      0.01688584	     -0.06035531	     -0.00032829	     -0.20228850	     -0.06083854	      0.88293875	     -0.00017132	     -0.21457390	      0.00000000	      0.00000000	      7.68012384
      0.01823188	     -0.06038742	     -0.00032788	     -0.20232091	     -0.06083981	      0.88293888	     -0.00017112	     -0.21456912	      0.00000000	      0.00000000	      7.81093827
      0.01957792	     -0.06040823	     -0.00032757	     -0.20234213	     -0.06084105	      0.88293890	     -0.00017091	     -0.21456553	      0.00000000	     -0.00000000	      8.57406706
      0.02135761	     -0.06042797	     -0.00032701	     -0.20236258	     -0.06084265	      0.88293875	     -0.00017062	     -0.21456249	      0.00000000	     -0.00000000	      8.87455717
      0.02266944	     -0.06043043	     -0.00032659	     -0.20236569	     -0.06084377	      0.88293852	     -0.00017041	     -0.21456144	      0.00000000	     -0.00000000	     10.12114374
      0.02398126	     -0.06043109	     -0.00032627	     -0.20236709	     -0.06084483	      0.88293818	     -0.00017019	     -0.21456123	      0.00000000	     -0.00000000	     10.44590738
      0.02561570	     -0.06042083	     -0.00032585	     -0.20235788	     -0.06084604	      0.88293764	     -0.00016991	     -0.21456202	      0.00000000	     -0.00000000	     11.72079360
      0.02708001	     -0.06040990	     -0.00032562	     -0.20234800	     -0.06084702	      0.88293704	     -0.00016966	     -0.21456349	      0.00000000	     -0.00000000	     12.01589615
      0.02854432	     -0.06038916	     -0.00032531	     -0.20232840	     -0.06084787	      0.88293636	     -0.00016941	     -0.21456558	      0.00000000	     -0.00000000	     13.48500364
      0.03000862	     -0.06037180	     -0.00032521	     -0.20231226	     -0.06084859	      0.88293561	     -0.00016915	     -0.21456805	      0.00000000	     -0.00000000	     13.72034049
      0.03147293	     -0.06034478	     -0.00032496	     -0.20228652	     -0.06084917	      0.88293481	     -0.00016888	     -0.21457084	      0.00000000	     -0.00000000	     15.25176865
      0.03276237	     -0.06032698	     -0.00032497	     -0.20226988	     -0.06084956	      0.88293407	     -0.00016865	     -0.21457334	      0.00000000	     -0.00000000	     15.42924777
      0.03405181	     -0.06030374	     -0.00032486	     -0.20224785	     -0.06084983	      0.88293333	     -0.00016841	     -0.21457588	      0.00000000	     -0.00000000	     16.29048437
      0.03562505	     -0.06027934	     -0.00032488	     -0.20222494	     -0.06084999	      0.88293241	     -0.00016812	     -0.21457882	      0.00000000	     -0.00000000	     16.74575364
      0.03719829	     -0.06025086	     -0.00032474	     -0.20219798	     -0.06084997	      0.88293152	     -0.00016783	     -0.21458151	      0.00000000	     -0.00000000	     17.54964827
      0.03848393	     -0.06023423	     -0.00032487	     -0.20218260	     -0.06084982	      0.88293081	     -0.00016759	     -0.21458337	      0.00000000	     -0.00000000	     17.52410541
      0.03976957	     -0.06021373	     -0.00032481	     -0.20216335	     -0.06084954	      0.88293014	     -0.00016734	     -0.21458494	      0.00000000	     -0.00000000	     17.79418649
      0.04136343	     -0.06019339	     -0.00032489	     -0.20214455	     -0.06084902	      0.88292937	     -0.00016704	     -0.21458633	      0.00000000	     -0.00000000	     17.69972389
      0.04295729	     -0.06016891	     -0.00032467	     -0.20212160	     -0.06084831	      0.88292868	     -0.00016673	     -0.21458709	      0.00000000	     -0.00000000	     17.76405706
      0.04418903	     -0.06015616	     -0.00032480	     -0.20211002	     -0.06084765	      0.88292821	     -0.00016650	     -0.21458713	      0.00000000	     -0.00000000	     17.35267028
      0.04542077	     -0.06013924	     -0.00032479	     -0.20209425	     -0.06084687	      0.88292780	     -0.00016626	     -0.21458672	      0.00000000	     -0.00000000	     17.12572331
      0.04708354	     -0.06012042	     -0.00032522	     -0.20207694	     -0.06084565	      0.88292736	     -0.00016593	     -0.21458539	      0.00000000	     -0.00000000	     16.57466327
      0.04874630	     -0.06009682	     -0.00032556	     -0.20205482	     -0.06084426	      0.88292703	     -0.00016561	     -0.21458322	      0.00000000	     -0.00000000	     16.24786372
      0.04992751	     -0.06008623	     -0.00032628	     -0.20204525	     -0.06084315	      0.88292688	     -0.00016538	     -0.21458110	      0.00000000	     -0.00000000	     15.64631573
      0.05110872	     -0.06007096	     -0.00032680	     -0.20203098	     -0.06084196	      0.88292679	     -0.00016514	     -0.21457859	      0.00000000	     -0.00000000	     15.30128921
      0.05286715	     -0.06005003	     -0.00032768	     -0.20201148	     -0.06084004	      0.88292678	     -0.00016479	     -0.21457405	      0.00000000	      0.00000000	     14.64067251
      0.05434033	     -0.06002756	     -0.00032807	     -0.20199018	     -0.06083829	      0.88292688	     -0.00016450	     -0.21456956	      0.00000000	      0.00000000	     14.28506984
      0.05581352	     -0.06000828	     -0.00032875	     -0.20197205	     -0.06083642	      0.88292707	     -0.00016421	     -0.21456441	      0.00000000	      0.00000000	     13.65919240
      0.05728671	     -0.05998204	     -0.00032903	     -0.20194691	     -0.06083443	      0.88292736	     -0.00016391	     -0.21455869	      0.00000000	      0.00000000	     13.47869660
      0.05861043	     -0.05996520	     -0.00032981	     -0.20193102	     -0.06083255	      0.88292769	     -0.00016364	     -0.21455307	      0.00000000	      0.00000000	     12.88802462
      0.05993415	     -0.05994241	     -0.00033017	     -0.20190917	     -0.06083058	      0.88292809	     -0.00016337	     -0.21454712	      0.00000000	      0.00000000	     12.72044669
      0.06125787	     -0.05992272	     -0.00033076	     -0.20189038	     -0.06082854	      0.88292855	     -0.00016310	     -0.21454081	      0.00000000	      0.00000000	     12.31115331
      0.06292908	     -0.05989313	     -0.00033110	     -0.20186190	     -0.06082584	      0.88292922	     -0.00016276	     -0.21453246	      0.00000000	      0.00000000	     12.13295921
      0.06427144	     -0.05987341	     -0.00033167	     -0.20184303	     -0.06082359	      0.88292981	     -0.00016248	     -0.21452542	      0.00000000	      0.00000000	     11.65389636
      0.06561381	     -0.05984792	     -0.00033174	     -0.20181839	     -0.06082127	      0.88293045	     -0.00016220	     -0.21451817	      0.00000000	      0.00000000	     11.56948762
      0.06695618	     -0.05982552	     -0.00033205	     -0.20179680	     -0.06081887	      0.88293113	     -0.00016192	     -0.21451069	      0.00000000	      0.00000000	     11.23563974
      0.06861716	     -0.05979283	     -0.00033186	     -0.20176510	     -0.06081581	      0.88293202	     -0.00016157	     -0.21450120	      0.00000000	      0.00000000	     11.17287700
      0.06993722	     -0.05977130	     -0.00033205	     -0.20174433	     -0.06081331	      0.88293275	     -0.00016128	     -0.21449346	      0.00000000	      0.00000000	     10.78099550
      0.07125728	     -0.05974513	     -0.00033165	     -0.20171891	     -0.06081075	      0.88293351	     -0.00016100	     -0.21448566	      0.00000000	      0.00000000	     10.75397054
      0.07257734	     -0.05972237	     -0.00033147	     -0.20169687	     -0.06080813	      0.88293429	     -0.00016072	     -0.21447776	      0.00000000	      0.00000000	     10.52545603
      0.07430696	     -0.05968925	     -0.00033074	     -0.20166470	     -0.06080462	      0.88293532	     -0.00016034	     -0.21446736	      0.00000000	      0.00000000	     10.51016289
      0.07561707	     -0.05966985	     -0.00033064	     -0.20164599	     -0.06080190	      0.88293611	     -0.00016005	     -0.21445943	      0.00000000	      0.00000000	     10.22122503
      0.07692717	     -0.05964665	     -0.00033002	     -0.20162347	     -0.06079912	      0.88293690	     -0.00015977	     -0.21445154	      0.00000000	      0.00000000	     10.22665164
      0.07850767	     -0.05962445	     -0.00032962	     -0.20160208	     -0.06079571	      0.88293784	     -0.00015942	     -0.21444203	      0.00000000	      0.00000000	     10.00810248
      0.07992392	     -0.05960116	     -0.00032866	     -0.20157951	     -0.06079260	      0.88293867	     -0.00015910	     -0.21443362	      0.00000000	      0.00000000	     10.08018006
      0.08134016	     -0.05959632	     -0.00032821	     -0.20157537	     -0.06078943	      0.88293949	     -0.00015878	     -0.21442537	      0.00000000	      0.00000000	      9.78935736
      0.08275641	     -0.05966381	     -0.00032654	     -0.20164354	     -0.06078621	      0.88294029	     -0.00015846	     -0.21441877	      0.00000000	      0.00000000	      9.60891952
      0.08417265	     -0.05987262	     -0.00032459	     -0.20185301	     -0.06078294	      0.88294105	     -0.00015814	     -0.21441728	      0.00000000	      0.00000000	      9.15660633
      0.08558889	     -0.06020266	     -0.00032111	     -0.20218370	     -0.06077962	      0.88294174	     -0.00015783	     -0.21442463	      0.00000000	      0.00000000	     10.33786861
      0.08700514	     -0.06062914	     -0.00031797	     -0.20261089	     -0.06077624	      0.88294234	     -0.00015751	     -0.21444280	      0.00000000	      0.00000000	     11.43512384
      0.08842138	     -0.06109192	     -0.00031439	     -0.20307448	     -0.06077278	      0.88294279	     -0.00015720	     -0.21447217	      0.00000000	      0.00000000	     14.89697655
      0.08983763	     -0.06156654	     -0.00031209	     -0.20354999	     -0.06076924	      0.88294304	     -0.00015689	     -0.21451169	      0.00000000	      0.00000000	     17.41197996
      0.09125387	     -0.06202421	     -0.00030951	     -0.20400868	     -0.06076559	      0.88294306	     -0.00015659	     -0.21456002	      0.00000000	     -0.00000000	     21.68896213
      0.09267011	     -0.06246232	     -0.00030750	     -0.20444790	     -0.06076181	      0.88294279	     -0.00015630	     -0.21461551	      0.00000000	     -0.00000000	     24.23424649
      0.09408636	     -0.06286715	     -0.00030538	     -0.20485395	     -0.06075788	      0.88294219	     -0.00015602	     -0.21467680	      0.00000000	     -0.00000000	     27.13856825
      0.09596913	     -0.06335802	     -0.00030341	     -0.20534653	     -0.06075241	      0.88294086	     -0.00015566	     -0.21476504	      0.00000000	     -0.00000001	     27.32451668
      0.09732537	     -0.06366701	     -0.00030165	     -0.20565685	     -0.06074828	      0.88293950	     -0.00015541	     -0.21483218	      0.00000000	     -0.00000001	     28.07504749
      0.09868160	     -0.06394794	     -0.00030066	     -0.20593914	     -0.06074398	      0.88293778	     -0.00015516	     -0.21490131	      0.00000000	     -0.00000001	     25.59711899
      0.10047286	     -0.06426411	     -0.00029945	     -0.20625718	     -0.06073802	      0.88293497	     -0.00015485	     -0.21499448	      0.00000000	     -0.00000001	     22.16687280
      0.10226412	     -0.06452827	     -0.00029965	     -0.20652326	     -0.06073175	      0.88293155	     -0.00015455	     -0.21508824	      0.00000000	     -0.00000001	     15.75615649
      0.10356311	     -0.06467838	     -0.00029938	     -0.20667480	     -0.06072699	      0.88292871	     -0.00015435	     -0.21515594	      0.00000000	     -0.00000002	     13.20789822
      0.10486210	     -0.06480963	     -0.00029994	     -0.20680749	     -0.06072206	      0.88292559	     -0.00015415	     -0.21522275	      0.00000000	     -0.00000002	      9.58522022
      0.10679711	     -0.06494562	     -0.00030058	     -0.20694564	     -0.06071439	      0.88292047	     -0.00015387	     -0.21531997	      0.00000000	     -0.00000002	      6.19015656
      0.10839797	     -0.06504215	     -0.00030131	     -0.20704398	     -0.06070775	      0.88291586	     -0.00015365	     -0.21539785	      0.00000000	     -0.00000002	      4.14257644
      0.10999884	     -0.06511662	     -0.00030213	     -0.20712024	     -0.06070085	      0.88291097	     -0.00015344	     -0.21547321	      0.00000000	     -0.00000002	      3.95085937
      0.11159971	     -0.06518796	     -0.00030297	     -0.20719337	     -0.06069369	      0.88290588	     -0.00015324	     -0.21554570	      0.00000000	     -0.00000002	      4.64037723
      0.11320058	     -0.06525604	     -0.00030308	     -0.20726325	     -0.06068626	      0.88290063	     -0.00015306	     -0.21561540	      0.00000000	     -0.00000002	      5.67472361
      0.11480145	     -0.06532923	     -0.00030436	     -0.20733822	     -0.06067858	      0.88289529	     -0.00015289	     -0.21568218	      0.00000000	     -0.00000002	      7.68033266
      0.11621660	     -0.06539676	     -0.00030436	     -0.20740732	     -0.06067158	      0.88289055	     -0.00015274	     -0.21573901	      0.00000000	     -0.00000002	      8.34860962
      0.11763175	     -0.06547464	     -0.00030480	     -0.20748678	     -0.06066439	      0.88288582	     -0.00015261	     -0.21579357	      0.00000000	     -0.00000002	      9.58037565
      0.11933029	     -0.06557043	     -0.00030450	     -0.20758448	     -0.06065548	      0.88288020	     -0.00015246	     -0.21585597	      0.00000000	     -0.00000002	      9.80773327
      0.12102883	     -0.06567597	     -0.00030465	     -0.20769193	     -0.06064630	      0.88287470	     -0.00015232	     -0.21591475	      0.00000000	     -0.00000002	     10.31466477
      0.12248783	     -0.06576148	     -0.00030380	     -0.20777910	     -0.06063817	      0.88287010	     -0.00015221	     -0.21596247	      0.00000000	     -0.00000002	      9.20049685
      0.12394683	     -0.06585704	     -0.00030357	     -0.20787631	     -0.06062984	      0.88286564	     -0.00015212	     -0.21600757	      0.00000000	     -0.00000002	      8.72461543
      0.12540583	     -0.06594836	     -0.00030273	     -0.20796931	     -0.06062129	      0.88286134	     -0.00015203	     -0.21605019	      0.00000000	     -0.00000002	      7.50947316
      0.12729040	     -0.06606912	     -0.00030208	     -0.20809223	     -0.06060992	      0.88285605	     -0.00015192	     -0.21610154	      0.00000000	     -0.00000002	      6.41796175
      0.12876650	     -0.06615352	     -0.00030076	     -0.20817834	     -0.06060075	      0.88285212	     -0.00015185	     -0.21613903	      0.00000000	     -0.00000002	      5.09912727
      0.13024260	     -0.06624017	     -0.00030011	     -0.20826671	     -0.06059137	      0.88284840	     -0.00015180	     -0.21617412	      0.00000000	     -0.00000002	      4.38306014
      0.13171870	     -0.06631365	     -0.00029865	     -0.20834192	     -0.06058175	      0.88284488	     -0.00015175	     -0.21620704	      0.00000000	     -0.00000002	      3.60212187
      0.13365247	     -0.06640780	     -0.00029763	     -0.20843833	     -0.06056880	      0.88284059	     -0.00015170	     -0.21624712	      0.00000000	     -0.00000001	      2.98439400
      0.13508743	     -0.06646326	     -0.00029611	     -0.20849547	     -0.06055894	      0.88283765	     -0.00015167	     -0.21627491	      0.00000000	     -0.00000001	      2.67042878
      0.13652240	     -0.06651906	     -0.00029526	     -0.20855295	     -0.06054885	      0.88283491	     -0.00015165	     -0.21630104	      0.00000000	     -0.00000001	      2.47509138
      0.13831982	     -0.06657449	     -0.00029352	     -0.20861049	     -0.06053591	      0.88283176	     -0.00015165	     -0.21633174	      0.00000000	     -0.00000001	      2.45597804
      0.14011725	     -0.06662982	     -0.00029299	     -0.20866792	     -0.06052262	      0.88282891	     -0.00015166	     -0.21636028	      0.00000000	     -0.00000001	      2.24497810
      0.14143993	     -0.06665528	     -0.00029151	     -0.20869492	     -0.06051261	      0.88282701	     -0.00015167	     -0.21638019	      0.00000000	     -0.00000001	      2.46068311
      0.14276262	     -0.06668242	     -0.00029093	     -0.20872360	     -0.06050242	      0.88282525	     -0.00015170	     -0.21639910	      0.00000000	     -0.00000001	      2.39895350
      0.14470930	     -0.06670849	     -0.00028970	     -0.20875193	     -0.06048707	      0.88282293	     -0.00015175	     -0.21642531	      0.00000000	     -0.00000001	      2.46372026
      0.14638202	     -0.06672640	     -0.00028917	     -0.20877178	     -0.06047356	      0.88282118	     -0.00015182	     -0.21644622	      0.00000000	     -0.00000001	      2.26471945
      0.14805474	     -0.06673021	     -0.00028750	     -0.20877753	     -0.06045974	      0.88281963	     -0.00015189	     -0.21646575	      0.00000000	     -0.00000001	      2.38517216
      0.14972746	     -0.06673519	     -0.00028708	     -0.20878445	     -0.06044562	      0.88281826	     -0.00015198	     -0.21648378	      0.00000000	     -0.00000001	      2.02618645
      0.15115562	     -0.06672669	     -0.00028549	     -0.20877760	     -0.06043332	      0.88281723	     -0.00015207	     -0.21649827	      0.00000000	     -0.00000000	      2.12378213
      0.15258378	     -0.06672475	     -0.00028490	     -0.20877730	     -0.06042080	      0.88281631	     -0.00015217	     -0.21651188	      0.00000000	     -0.00000000	      1.93624250
      0.15436103	     -0.06671499	     -0.00028367	     -0.20876958	     -0.06040492	      0.88281530	     -0.00015232	     -0.21652773	      0.00000000	     -0.00000000	      1.91842882
      0.15613827	     -0.06671129	     -0.00028367	     -0.20876789	     -0.06038870	      0.88281444	     -0.00015248	     -0.21654224	      0.00000000	     -0.00000000	      1.74893980
      0.15757207	     -0.06669882	     -0.00028225	     -0.20875707	     -0.06037536	      0.88281382	     -0.00015262	     -0.21655306	      0.00000000	     -0.00000000	      1.80104876
      0.15900587	     -0.06669082	     -0.00028149	     -0.20875070	     -0.06036180	      0.88281327	     -0.00015277	     -0.21656292	      0.00000000	     -0.00000000	      1.74749457
      0.16081278	     -0.06667705	     -0.00027985	     -0.20873899	     -0.06034440	      0.88281265	     -0.00015298	     -0.21657428	      0.00000000	     -0.00000000	      1.74882507
      0.16261970	     -0.06667499	     -0.00027936	     -0.20873897	     -0.06032665	      0.88281209	     -0.00015320	     -0.21658450	      0.00000000	     -0.00000000	      1.74885832
      0.16402093	     -0.06666514	     -0.00027779	     -0.20873072	     -0.06031264	      0.88281168	     -0.00015339	     -0.21659178	      0.00000000	     -0.00000000	      1.75474684
      0.16542216	     -0.06666174	     -0.00027745	     -0.20872891	     -0.06029842	      0.88281129	     -0.00015359	     -0.21659831	      0.00000000	     -0.00000000	      1.77721393
      0.16729461	     -0.06664863	     -0.00027639	     -0.20871792	     -0.06027908	      0.88281076	     -0.00015387	     -0.21660586	      0.00000000	     -0.00000000	      1.80610296
      0.16916705	     -0.06663260	     -0.00027632	     -0.20870401	     -0.06025936	      0.88281022	     -0.00015417	     -0.21661159	      0.00000000	     -0.00000000	      1.93473707
      0.17051976	     -0.06659986	     -0.00027503	     -0.20867281	     -0.06024488	      0.88280981	     -0.00015440	     -0.21661437	      0.00000000	     -0.00000000	      1.93361416
      0.17187247	     -0.06655240	     -0.00027446	     -0.20862690	     -0.06023019	      0.88280938	     -0.00015464	     -0.21661539	      0.00000000	     -0.00000000	      2.07353924
      0.17384792	     -0.06639878	     -0.00027335	     -0.20847556	     -0.06020838	      0.88280869	     -0.00015501	     -0.21661181	      0.00000000	     -0.00000000	      2.37305341
      0.17550289	     -0.06616777	     -0.00027367	     -0.20824645	     -0.06018979	      0.88280808	     -0.00015533	     -0.21660102	      0.00000000	     -0.00000000	      2.85798100
      0.17715786	     -0.06582580	     -0.00027369	     -0.20790632	     -0.06017090	      0.88280745	     -0.00015567	     -0.21658023	      0.00000000	     -0.00000000	      3.14726233
      0.17881284	     -0.06540416	     -0.00027522	     -0.20748641	     -0.06015173	      0.88280682	     -0.00015603	     -0.21654750	      0.00000000	     -0.00000000	      3.84789230
      0.18027508	     -0.06496819	     -0.00027560	     -0.20705185	     -0.06013458	      0.88280630	     -0.00015635	     -0.21650839	      0.00000000	     -0.00000000	      3.94394241
      0.18173731	     -0.06450566	     -0.00027727	     -0.20659058	     -0.06011725	      0.88280585	     -0.00015668	     -0.21645996	      0.00000000	     -0.00000000	      4.58928203
      0.18319955	     -0.06401825	     -0.00027842	     -0.20610428	     -0.06009976	      0.88280550	     -0.00015702	     -0.21640315	      0.00000000	     -0.00000000	      4.86459090
      0.18501985	     -0.06340461	     -0.00028231	     -0.20549174	     -0.06007779	      0.88280524	     -0.00015746	     -0.21632216	      0.00000000	     -0.00000000	      5.79892165
      0.18639226	     -0.06293561	     -0.00028350	     -0.20502344	     -0.06006111	      0.88280521	     -0.00015780	     -0.21625492	      0.00000000	      0.00000000	      5.83398360
      0.18776468	     -0.06248076	     -0.00028569	     -0.20456914	     -0.06004436	      0.88280535	     -0.00015814	     -0.21618336	      0.00000000	      0.00000000	      6.46211459
      0.18946339	     -0.06192810	     -0.00028767	     -0.20401701	     -0.06002353	      0.88280577	     -0.00015858	     -0.21609014	      0.00000000	      0.00000000	      6.58249708
      0.19092833	     -0.06147400	     -0.00029017	     -0.20356322	     -0.06000552	      0.88280638	     -0.00015897	     -0.21600652	      0.00000000	      0.00000000	      7.21739453
      0.19239328	     -0.06103104	     -0.00029167	     -0.20312048	     -0.05998747	      0.88280723	     -0.00015937	     -0.21592074	      0.00000000	      0.00000000	      6.98936951
      0.19385822	     -0.06061314	     -0.00029422	     -0.20270270	     -0.05996939	      0.88280831	     -0.00015977	     -0.21583333	      0.00000000	      0.00000001	      7.44909654
      0.19532316	     -0.06020624	     -0.00029582	     -0.20229588	     -0.05995130	      0.88280964	     -0.00016018	     -0.21574490	      0.00000000	      0.00000001	      7.10210680
      0.19678810	     -0.05982286	     -0.00029868	     -0.20191249	     -0.05993321	      0.88281119	     -0.00016060	     -0.21565591	      0.00000000	      0.00000001	      7.54579123
      0.19825304	     -0.05944693	     -0.00029978	     -0.20153656	     -0.05991511	      0.88281298	     -0.00016103	     -0.21556698	      0.00000000	      0.00000001	      7.20212643
      0.19952500	     -0.05914571	     -0.00030170	     -0.20123529	     -0.05989940	      0.88281469	     -0.00016141	     -0.21549008	      0.00000000	      0.00000001	      7.62690962
      0.20079695	     -0.05885164	     -0.00030292	     -0.20094119	     -0.05988369	      0.88281656	     -0.00016179	     -0.21541371	      0.00000000	      0.00000001	      7.71207439
      0.20236096	     -0.05851011	     -0.00030496	     -0.20059960	     -0.05986438	      0.88281905	     -0.00016227	     -0.21532062	      0.00000000	      0.00000001	      8.22754351
      0.20392496	     -0.05817777	     -0.00030581	     -0.20026724	     -0.05984507	      0.88282172	     -0.00016275	     -0.21522861	      0.00000000	      0.00000001	      8.69051985
      0.20516148	     -0.05793197	     -0.00030737	     -0.20002143	     -0.05982980	      0.88282395	     -0.00016314	     -0.21515662	      0.00000000	      0.00000001	      9.38913661
      0.20639800	     -0.05768986	     -0.00030821	     -0.19977933	     -0.05981453	      0.88282627	     -0.00016353	     -0.21508541	      0.00000000	      0.00000001	     10.04860711
      0.20799212	     -0.05739521	     -0.00030962	     -0.19948471	     -0.05979483	      0.88282936	     -0.00016405	     -0.21499478	      0.00000000	      0.00000001	     11.07366734
      0.20958624	     -0.05710861	     -0.00030997	     -0.19919819	     -0.05977512	      0.88283255	     -0.00016457	     -0.21490559	      0.00000000	      0.00000001	     12.22819552
      0.21074235	     -0.05691402	     -0.00031171	     -0.19900363	     -0.05976081	      0.88283491	     -0.00016495	     -0.21484174	      0.00000000	      0.00000001	     13.02341008
      0.21189847	     -0.05671840	     -0.00031297	     -0.19880808	     -0.05974649	      0.88283729	     -0.00016534	     -0.21477863	      0.00000000	      0.00000001	     13.89520281
      0.21358929	     -0.05643982	     -0.00031503	     -0.19852960	     -0.05972553	      0.88284080	     -0.00016591	     -0.21468754	      0.00000000	      0.00000001	     15.09006225
      0.21500453	     -0.05621053	     -0.00031584	     -0.19830043	     -0.05970796	      0.88284375	     -0.00016639	     -0.21461240	      0.00000000	      0.00000001	     16.10826194
      0.21641976	     -0.05598943	     -0.00031727	     -0.19807943	     -0.05969037	      0.88284670	     -0.00016688	     -0.21453812	      0.00000000	      0.00000001	     16.94049028
      0.21783500	     -0.05576345	     -0.00031826	     -0.19785358	     -0.05967275	      0.88284963	     -0.00016737	     -0.21446462	      0.00000000	      0.00000001	     17.92672861
      0.21925023	     -0.05554622	     -0.00032043	     -0.19763643	     -0.05965511	      0.88285252	     -0.00016787	     -0.21439169	      0.00000000	      0.00000001	     18.53344715
      0.22043798	     -0.05535740	     -0.00032130	     -0.19744769	     -0.05964030	      0.88285492	     -0.00016829	     -0.21433093	      0.00000000	      0.00000001	     19.25420599
      0.22162573	     -0.05517452	     -0.00032241	     -0.19726489	     -0.05962546	      0.88285728	     -0.00016871	     -0.21427047	      0.00000000	      0.00000001	     19.72372919
      0.22316263	     -0.05493665	     -0.00032403	     -0.19702708	     -0.05960625	      0.88286028	     -0.00016926	     -0.21419272	      0.00000000	      0.00000001	     20.40249789
      0.22469952	     -0.05470277	     -0.00032559	     -0.19679323	     -0.05958703	      0.88286321	     -0.00016982	     -0.21411544	      0.00000000	      0.00000001	     20.81326010
      0.22584133	     -0.05452548	     -0.00032634	     -0.19661595	     -0.05957274	      0.88286533	     -0.00017024	     -0.21405840	      0.00000000	      0.00000001	     21.24927480
      0.22698315	     -0.05435393	     -0.00032694	     -0.19644439	     -0.05955845	      0.88286741	     -0.00017065	     -0.21400165	      0.00000000	      0.00000001	     21.52238368
      0.22858821	     -0.05411155	     -0.00032792	     -0.19620197	     -0.05953835	      0.88287024	     -0.00017124	     -0.21392244	      0.00000000	      0.00000001	     21.99901442
      0.23000402	     -0.05390077	     -0.00032946	     -0.19599108	     -0.05952063	      0.88287265	     -0.00017177	     -0.21385311	      0.00000000	      0.00000001	     22.22017512
      0.23141983	     -0.05368908	     -0.00033059	     -0.19577926	     -0.05950293	      0.88287499	     -0.00017229	     -0.21378440	      0.00000000	      0.00000001	     22.63615581
      0.23258343	     -0.05352379	     -0.00033169	     -0.19561383	     -0.05948838	      0.88287685	     -0.00017273	     -0.21372833	      0.00000000	      0.00000001	     22.75265164
      0.23374703	     -0.05335636	     -0.00033258	     -0.19544624	     -0.05947385	      0.88287865	     -0.00017317	     -0.21367266	      0.00000000	      0.00000001	     23.03931066
      0.23524056	     -0.05314612	     -0.00033373	     -0.19523575	     -0.05945523	      0.88288088	     -0.00017373	     -0.21360166	      0.00000000	      0.00000001	     23.29474655
      0.23673409	     -0.05293347	     -0.00033505	     -0.19502281	     -0.05943664	      0.88288302	     -0.00017429	     -0.21353114	      0.00000000	      0.00000001	     23.70791913
      0.23784589	     -0.05278165	     -0.00033596	     -0.19487074	     -0.05942283	      0.88288455	     -0.00017471	     -0.21347889	      0.00000000	      0.00000001	     23.79943264
      0.23895770	     -0.05262838	     -0.00033689	     -0.19471719	     -0.05940904	      0.88288604	     -0.00017514	     -0.21342688	      0.00000000	      0.00000001	     24.03471009
      0.24051510	     -0.05241843	     -0.00033712	     -0.19450684	     -0.05938978	      0.88288805	     -0.00017573	     -0.21335443	      0.00000000	      0.00000001	     24.27286464
      0.24189198	     -0.05223418	     -0.00033812	     -0.19432217	     -0.05937280	      0.88288975	     -0.00017626	     -0.21329095	      0.00000000	      0.00000001	     24.55515364
      0.24326887	     -0.05205930	     -0.00033906	     -0.19414684	     -0.05935587	      0.88289138	     -0.00017678	     -0.21322806	      0.00000000	      0.00000001	     24.68599860
      0.24440381	     -0.05191300	     -0.00034034	     -0.19400012	     -0.05934197	      0.88289268	     -0.00017722	     -0.21317670	      0.00000000	      0.00000001	     24.99085419
      0.24553875	     -0.05177242	     -0.00034129	     -0.19385911	     -0.05932811	      0.88289395	     -0.00017765	     -0.21312572	      0.00000000	      0.00000001	     25.15505334
      0.24699213	     -0.05159261	     -0.00034263	     -0.19367871	     -0.05931043	      0.88289551	     -0.00017821	     -0.21306102	      0.00000000	      0.00000001	     25.49126255
      0.24844551	     -0.05141982	     -0.00034368	     -0.19350530	     -0.05929283	      0.88289702	     -0.00017876	     -0.21299691	      0.00000000	      0.00000001	     25.66404944
      0.24953000	     -0.05129017	     -0.00034513	     -0.19337515	     -0.05927976	      0.88289811	     -0.00017918	     -0.21294951	      0.00000000	      0.00000001	     25.96897179
      0.25061449	     -0.05116611	     -0.00034607	     -0.19325058	     -0.05926674	      0.88289917	     -0.00017959	     -0.21290247	      0.00000000	      0.00000001	     26.13466917
      0.25213275	     -0.05099604	     -0.00034773	     -0.19307975	     -0.05924859	      0.88290062	     -0.00018017	     -0.21283726	      0.00000000	      0.00000001	     26.46445356
      0.25348226	     -0.05085489	     -0.00034872	     -0.19293791	     -0.05923256	      0.88290187	     -0.00018069	     -0.21278001	      0.00000000	      0.00000001	     26.60472029
      0.25483178	     -0.05072132	     -0.00035057	     -0.19280360	     -0.05921662	      0.88290310	     -0.00018120	     -0.21272361	      0.00000000	      0.00000001	     26.94875663
      0.25593237	     -0.05062606	     -0.00035100	     -0.19270774	     -0.05920369	      0.88290407	     -0.00018162	     -0.21267837	      0.00000000	      0.00000001	     26.93662144
      0.25703296	     -0.05053737	     -0.00035105	     -0.19261844	     -0.05919082	      0.88290503	     -0.00018204	     -0.21263398	      0.00000000	      0.00000001	     27.11059142
      0.25847758	     -0.05043475	     -0.00034997	     -0.19251503	     -0.05917403	      0.88290625	     -0.00018258	     -0.21257712	      0.00000000	      0.00000001	     27.16436965
      0.25992220	     -0.05034277	     -0.00035130	     -0.19242218	     -0.05915736	      0.88290744	     -0.00018313	     -0.21252218	      0.00000000	      0.00000001	     27.44274041
      0.26096939	     -0.05029227	     -0.00035135	     -0.19237105	     -0.05914535	      0.88290829	     -0.00018352	     -0.21248373	      0.00000000	      0.00000001	     27.31984304
      0.26201659	     -0.05024866	     -0.00035231	     -0.19232680	     -0.05913341	      0.88290912	     -0.00018391	     -0.21244651	      0.00000000	      0.00000001	     27.41561664
      0.26354494	     -0.05020217	     -0.00035319	     -0.19227936	     -0.05911609	      0.88291028	     -0.00018448	     -0.21239441	      0.00000000	      0.00000001	     27.40534690
      0.26483574	     -0.05017610	     -0.00035445	     -0.19225248	     -0.05910157	      0.88291124	     -0.00018495	     -0.21235250	      0.00000000	      0.00000000	     27.50474179
      0.26612654	     -0.05016545	     -0.00035460	     -0.19224104	     -0.05908715	      0.88291215	     -0.00018543	     -0.21231252	      0.00000000	      0.00000000	     27.33899694
      0.26741733	     -0.05016602	     -0.00035596	     -0.19224078	     -0.05907283	      0.88291302	     -0.00018590	     -0.21227453	      0.00000000	      0.00000000	     27.43290202
      0.26870813	     -0.05018331	     -0.00035551	     -0.19225731	     -0.05905861	      0.88291384	     -0.00018637	     -0.21223853	      0.00000000	      0.00000000	     27.09882922
      0.26981100	     -0.05020608	     -0.00035676	     -0.19227938	     -0.05904654	      0.88291450	     -0.00018677	     -0.21220941	      0.00000000	      0.00000000	     27.13652756
      0.27091387	     -0.05024034	     -0.00035675	     -0.19231298	     -0.05903453	      0.88291511	     -0.00018716	     -0.21218178	      0.00000000	      0.00000000	     26.88853294
      0.27231317	     -0.05029571	     -0.00035742	     -0.19236749	     -0.05901941	      0.88291583	     -0.00018766	     -0.21214891	      0.00000000	      0.00000000	     26.72968182
      0.27371246	     -0.05036555	     -0.00035657	     -0.19243654	     -0.05900439	      0.88291646	     -0.00018815	     -0.21211845	      0.00000000	      0.00000000	     26.29010355
      0.27482805	     -0.05042710	     -0.00035725	     -0.19249743	     -0.05899250	      0.88291690	     -0.00018854	     -0.21209585	      0.00000000	      0.00000000	     26.21592155
      0.27594364	     -0.05049574	     -0.00035659	     -0.19256545	     -0.05898067	      0.88291729	     -0.00018892	     -0.21207467	      0.00000000	      0.00000000	     25.87531179
      0.27736264	     -0.05058870	     -0.00035658	     -0.19265761	     -0.05896573	      0.88291769	     -0.00018941	     -0.21204966	      0.00000000	      0.00000000	     25.62263023
      0.27878164	     -0.05068929	     -0.00035502	     -0.19275747	     -0.05895089	      0.88291798	     -0.00018989	     -0.21202668	      0.00000000	      0.00000000	     25.07676742
      0.27986501	     -0.05076841	     -0.00035572	     -0.19283599	     -0.05893964	      0.88291814	     -0.00019025	     -0.21201040	      0.00000000	      0.00000000	     24.96062412
      0.28094838	     -0.05085143	     -0.00035506	     -0.19291846	     -0.05892844	      0.88291823	     -0.00019061	     -0.21199513	      0.00000000	      0.00000000	     24.59357423
      0.28242921	     -0.05096789	     -0.00035498	     -0.19303416	     -0.05891324	      0.88291824	     -0.00019109	     -0.21197580	      0.00000000	     -0.00000000	     24.25356235
      0.28391004	     -0.05108919	     -0.00035336	     -0.19315476	     -0.05889814	      0.88291814	     -0.00019157	     -0.21195811	      0.00000000	     -0.00000000	     23.65557547
      0.28496315	     -0.05117597	     -0.00035398	     -0.19324102	     -0.05888746	      0.88291800	     -0.00019190	     -0.21194646	      0.00000000	     -0.00000000	     23.52761180
      0.28601625	     -0.05126514	     -0.00035323	     -0.19332970	     -0.05887684	      0.88291779	     -0.00019223	     -0.21193553	      0.00000000	     -0.00000000	     23.17471498
      0.28757771	     -0.05139783	     -0.00035255	     -0.19346168	     -0.05886118	      0.88291738	     -0.00019270	     -0.21192057	      0.00000000	     -0.00000000	     22.80116460
      0.28888849	     -0.05151255	     -0.00035139	     -0.19357584	     -0.05884813	      0.88291694	     -0.00019309	     -0.21190911	      0.00000000	     -0.00000000	     22.31931098
      0.29019928	     -0.05162738	     -0.00035153	     -0.19369009	     -0.05883514	      0.88291642	     -0.00019348	     -0.21189860	      0.00000000	     -0.00000000	     22.09976559
      0.29151006	     -0.05174436	     -0.00034995	     -0.19380655	     -0.05882223	      0.88291582	     -0.00019385	     -0.21188894	      0.00000000	     -0.00000000	     21.58510556
      0.29282085	     -0.05186020	     -0.00035056	     -0.19392183	     -0.05880939	      0.88291514	     -0.00019421	     -0.21188006	      0.00000000	     -0.00000000	     21.45959393
      0.29396820	     -0.05196332	     -0.00034900	     -0.19402453	     -0.05879821	      0.88291450	     -0.00019452	     -0.21187286	      0.00000000	     -0.00000000	     20.98257215
      0.29511555	     -0.05206537	     -0.00034903	     -0.19412613	     -0.05878708	      0.88291380	     -0.00019482	     -0.21186616	      0.00000000	     -0.00000000	     20.78452402
      0.29651603	     -0.05219052	     -0.00034790	     -0.19425079	     -0.05877356	      0.88291288	     -0.00019518	     -0.21185859	      0.00000000	     -0.00000000	     20.36066787
      0.29791650	     -0.05231430	     -0.00034829	     -0.19437406	     -0.05876012	      0.88291191	     -0.00019553	     -0.21185163	      0.00000000	     -0.00000000	     20.19460320
      0.29908129	     -0.05241781	     -0.00034684	     -0.19447720	     -0.05874899	      0.88291106	     -0.00019581	     -0.21184623	      0.00000000	     -0.00000001	     19.76409783
      0.30024607	     -0.05251981	     -0.00034693	     -0.19457880	     -0.05873791	      0.88291017	     -0.00019608	     -0.21184116	      0.00000000	     -0.00000001	     19.58749367
      0.30165995	     -0.05264327	     -0.00034571	     -0.19470184	     -0.05872452	      0.88290906	     -0.00019639	     -0.21183538	      0.00000000	     -0.00000001	     19.19495160
      0.30307384	     -0.05276445	     -0.00034605	     -0.19482257	     -0.05871119	      0.88290791	     -0.00019669	     -0.21182996	      0.00000000	     -0.00000001	     19.06805516
      0.30421244	     -0.05286175	     -0.00034436	     -0.19491958	     -0.05870050	      0.88290696	     -0.00019693	     -0.21182581	      0.00000000	     -0.00000001	     18.66498534
      0.30535105	     -0.05295694	     -0.00034420	     -0.19501445	     -0.05868986	      0.88290599	     -0.00019715	     -0.21182182	      0.00000000	     -0.00000001	     18.50685608
      0.30681211	     -0.05307693	     -0.00034292	     -0.19513408	     -0.05867625	      0.88290474	     -0.00019742	     -0.21181687	      0.00000000	     -0.00000001	     18.14851311
      0.30827317	     -0.05319337	     -0.00034336	     -0.19525014	     -0.05866270	      0.88290347	     -0.00019768	     -0.21181208	      0.00000000	     -0.00000001	     18.05422484
      0.30938853	     -0.05328113	     -0.00034171	     -0.19533766	     -0.05865239	      0.88290250	     -0.00019786	     -0.21180851	      0.00000000	     -0.00000001	     17.66859351
      0.31050389	     -0.05336622	     -0.00034154	     -0.19542249	     -0.05864212	      0.88290153	     -0.00019804	     -0.21180497	      0.00000000	     -0.00000001	     17.53004268
      0.31202134	     -0.05347889	     -0.00034024	     -0.19553485	     -0.05862820	      0.88290022	     -0.00019827	     -0.21180020	      0.00000000	     -0.00000001	     17.19443946
      0.31353878	     -0.05358660	     -0.00034056	     -0.19564223	     -0.05861433	      0.88289892	     -0.00019847	     -0.21179541	      0.00000000	     -0.00000001	     17.15546919
      0.31461661	     -0.05366113	     -0.00033873	     -0.19571659	     -0.05860451	      0.88289801	     -0.00019861	     -0.21179198	      0.00000000	     -0.00000001	     16.76532040
      0.31569444	     -0.05373271	     -0.00033840	     -0.19578795	     -0.05859472	      0.88289711	     -0.00019873	     -0.21178851	      0.00000000	     -0.00000001	     16.64723082
      0.31730098	     -0.05383505	     -0.00033702	     -0.19589002	     -0.05858017	      0.88289579	     -0.00019890	     -0.21178326	      0.00000000	     -0.00000001	     16.33182319
      0.31865221	     -0.05391631	     -0.00033683	     -0.19597104	     -0.05856797	      0.88289472	     -0.00019903	     -0.21177875	      0.00000000	     -0.00000001	     16.25400967
      0.32000344	     -0.05399384	     -0.00033509	     -0.19604837	     -0.05855582	      0.88289368	     -0.00019914	     -0.21177413	      0.00000000	     -0.00000001	     15.88931826
      0.32135467	     -0.05406636	     -0.00033540	     -0.19612066	     -0.05854370	      0.88289268	     -0.00019924	     -0.21176942	      0.00000000	     -0.00000000	     15.93508085
      0.32256734	     -0.05412835	     -0.00033356	     -0.19618248	     -0.05853286	      0.88289181	     -0.00019931	     -0.21176509	      0.00000000	     -0.00000000	     15.54178274
      0.32378000	     -0.05418630	     -0.00033353	     -0.19624023	     -0.05852204	      0.88289098	     -0.00019938	     -0.21176067	      0.00000000	     -0.00000000	     15.52661100
      0.32499267	     -0.05424112	     -0.00033236	     -0.19629488	     -0.05851126	      0.88289019	     -0.00019943	     -0.21175616	      0.00000000	     -0.00000000	     15.27115618
      0.32654298	     -0.05430577	     -0.00033218	     -0.19635929	     -0.05849751	      0.88288924	     -0.00019947	     -0.21175028	      0.00000000	     -0.00000000	     15.24002994
      0.32778203	     -0.05435382	     -0.00033053	     -0.19640718	     -0.05848656	      0.88288852	     -0.00019949	     -0.21174548	      0.00000000	     -0.00000000	     14.87746955
      0.32902107	     -0.05439794	     -0.00033054	     -0.19645110	     -0.05847564	      0.88288786	     -0.00019950	     -0.21174060	      0.00000000	     -0.00000000	     14.88327033
      0.33026012	     -0.05443892	     -0.00032936	     -0.19649192	     -0.05846475	      0.88288724	     -0.00019950	     -0.21173564	      0.00000000	     -0.00000000	     14.62203560
      0.33178951	     -0.05448451	     -0.00032936	     -0.19653726	     -0.05845134	      0.88288655	     -0.00019948	     -0.21172943	      0.00000000	     -0.00000000	     14.63581198
      0.33301165	     -0.05451810	     -0.00032781	     -0.19657070	     -0.05844067	      0.88288605	     -0.00019945	     -0.21172440	      0.00000000	     -0.00000000	     14.26967882
      0.33423380	     -0.05454887	     -0.00032792	     -0.19660127	     -0.05843002	      0.88288560	     -0.00019940	     -0.21171933	      0.00000000	     -0.00000000	     14.27973171
      0.33545594	     -0.05457793	     -0.00032700	     -0.19663017	     -0.05841941	      0.88288521	     -0.00019935	     -0.21171425	      0.00000000	     -0.00000000	     14.04608085
      0.33704480	     -0.05461313	     -0.00032717	     -0.19666510	     -0.05840565	      0.88288477	     -0.00019925	     -0.21170766	      0.00000000	     -0.00000000	     14.05033481
      0.33826135	     -0.05463925	     -0.00032581	     -0.19669106	     -0.05839515	      0.88288450	     -0.00019917	     -0.21170269	      0.00000000	     -0.00000000	     13.70268157
      0.33947790	     -0.05466540	     -0.00032612	     -0.19671701	     -0.05838468	      0.88288428	     -0.00019907	     -0.21169782	      0.00000000	     -0.00000000	     13.70916864
      0.34069445	     -0.05469345	     -0.00032557	     -0.19674488	     -0.05837424	      0.88288411	     -0.00019896	     -0.21169314	      0.00000000	     -0.00000000	     13.49887261
      0.34232626	     -0.05473334	     -0.00032623	     -0.19678449	     -0.05836028	      0.88288396	     -0.00019879	     -0.21168733	      0.00000000	     -0.00000000	     13.50763401
      0.34353307	     -0.05476534	     -0.00032517	     -0.19681632	     -0.05834999	      0.88288390	     -0.00019865	     -0.21168345	      0.00000000	     -0.00000000	     13.18326367
      0.34473987	     -0.05479900	     -0.00032553	     -0.19684978	     -0.05833974	      0.88288389	     -0.00019849	     -0.21168000	      0.00000000	      0.00000000	     13.19089528
      0.34622069	     -0.05484176	     -0.00032432	     -0.19689235	     -0.05832719	      0.88288394	     -0.00019829	     -0.21167639	      0.00000000	      0.00000000	     12.91991353
      0.34754025	     -0.05487979	     -0.00032445	     -0.19693017	     -0.05831604	      0.88288404	     -0.00019809	     -0.21167377	      0.00000000	      0.00000000	     13.00860867
      0.34885981	     -0.05491797	     -0.00032232	     -0.19696821	     -0.05830493	      0.88288418	     -0.00019787	     -0.21167168	      0.00000000	      0.00000000	     12.68410865
      0.35017937	     -0.05495523	     -0.00032206	     -0.19700529	     -0.05829385	      0.88288436	     -0.00019764	     -0.21167011	      0.00000000	      0.00000000	     12.79938667
      0.35149893	     -0.05499161	     -0.00031942	     -0.19704156	     -0.05828281	      0.88288457	     -0.00019739	     -0.21166901	      0.00000000	      0.00000000	     12.45698335
      0.35281849	     -0.05502556	     -0.00031902	     -0.19707534	     -0.05827180	      0.88288482	     -0.00019713	     -0.21166834	      0.00000000	      0.00000000	     12.59373817
      0.35413804	     -0.05505728	     -0.00031617	     -0.19710697	     -0.05826081	      0.88288510	     -0.00019685	     -0.21166803	      0.00000000	      0.00000000	     12.23813070
      0.35545760	     -0.05508562	     -0.00031585	     -0.19713516	     -0.05824986	      0.88288540	     -0.00019656	     -0.21166800	      0.00000000	      0.00000000	     12.38581066
      0.35677716	     -0.05511107	     -0.00031290	     -0.19716053	     -0.05823894	      0.88288572	     -0.00019625	     -0.21166819	      0.00000000	      0.00000000	     12.02610084
      0.35809672	     -0.05513296	     -0.00031273	     -0.19718228	     -0.05822805	      0.88288605	     -0.00019593	     -0.21166853	      0.00000000	      0.00000000	     12.17748814
      0.35941628	     -0.05515185	     -0.00030990	     -0.19720111	     -0.05821718	      0.88288640	     -0.00019559	     -0.21166896	      0.00000000	      0.00000000	     11.82747505
      0.36073584	     -0.05516826	     -0.00031022	     -0.19721738	     -0.05820635	      0.88288675	     -0.00019524	     -0.21166948	      0.00000000	      0.00000000	     11.97617055
      0.36205540	     -0.05518358	     -0.00030777	     -0.19723262	     -0.05819554	      0.88288711	     -0.00019488	     -0.21167011	      0.00000000	      0.00000000	     11.64941318
      0.36337495	     -0.05519608	     -0.00030849	     -0.19724498	     -0.05818475	      0.88288748	     -0.00019451	     -0.21167080	      0.00000000	      0.00000000	     11.80633391
      0.36469451	     -0.05520569	     -0.00030627	     -0.19725453	     -0.05817400	      0.88288785	     -0.00019412	     -0.21167150	      0.00000000	      0.00000000	     11.52027235
      0.36601407	     -0.05521137	     -0.00030714	     -0.19726006	     -0.05816327	      0.88288822	     -0.00019372	     -0.21167215	      0.00000000	      0.00000000	     11.68497031
      0.36733363	     -0.05521392	     -0.00030488	     -0.19726255	     -0.05815257	      0.88288858	     -0.00019331	     -0.21167268	      0.00000000	      0.00000000	     11.43822814
      0.36865319	     -0.05521302	     -0.00030599	     -0.19726151	     -0.05814190	      0.88288895	     -0.00019288	     -0.21167306	      0.00000000	      0.00000000	     11.60348591
      0.36997275	     -0.05520956	     -0.00030394	     -0.19725799	     -0.05813125	      0.88288931	     -0.00019244	     -0.21167324	      0.00000000	      0.00000000	     11.39571316
      0.37129231	     -0.05520274	     -0.00030537	     -0.19725103	     -0.05812063	      0.88288967	     -0.00019200	     -0.21167321	      0.00000000	      0.00000000	     11.56472888
      0.37261187	     -0.05519330	     -0.00030354	     -0.19724152	     -0.05811003	      0.88289003	     -0.00019154	     -0.21167293	      0.00000000	      0.00000000	     11.39177730
      0.37379783	     -0.05518258	     -0.00030489	     -0.19723067	     -0.05810054	      0.88289034	     -0.00019112	     -0.21167248	      0.00000000	      0.00000000	     11.50931740
      0.37498380	     -0.05517056	     -0.00030439	     -0.19721855	     -0.05809106	      0.88289066	     -0.00019069	     -0.21167182	      0.00000000	      0.00000000	     11.45502871
      0.37643233	     -0.05515416	     -0.00030528	     -0.19720201	     -0.05807952	      0.88289104	     -0.00019015	     -0.21167077	      0.00000000	      0.00000000	     11.52331736
      0.37788087	     -0.05513585	     -0.00030454	     -0.19718359	     -0.05806802	      0.88289141	     -0.00018960	     -0.21166948	      0.00000000	      0.00000000	     11.46064161
      0.37909078	     -0.05511887	     -0.00030615	     -0.19716646	     -0.05805843	      0.88289173	     -0.00018913	     -0.21166822	      0.00000000	      0.00000000	     11.57027908
      0.38030070	     -0.05510047	     -0.00030603	     -0.19714795	     -0.05804888	      0.88289204	     -0.00018866	     -0.21166680	      0.00000000	      0.00000000	     11.54546800
      0.38151061	     -0.05508060	     -0.00030722	     -0.19712794	     -0.05803935	      0.88289235	     -0.00018818	     -0.21166524	      0.00000000	      0.00000000	     11.61008603
      0.38317294	     -0.05505020	     -0.00030821	     -0.19709736	     -0.05802630	      0.88289277	     -0.00018750	     -0.21166284	      0.00000000	      0.00000000	     11.62671867
      0.38439602	     -0.05502398	     -0.00031090	     -0.19707096	     -0.05801673	      0.88289309	     -0.00018700	     -0.21166087	      0.00000000	      0.00000000	     11.75254598
      0.38561910	     -0.05499322	     -0.00031208	     -0.19704005	     -0.05800719	      0.88289341	     -0.00018648	     -0.21165865	      0.00000000	      0.00000000	     11.76844221
      0.38709972	     -0.05494817	     -0.00031496	     -0.19699478	     -0.05799568	      0.88289380	     -0.00018586	     -0.21165552	      0.00000000	      0.00000000	     11.90898030
      0.38840409	     -0.05490090	     -0.00031564	     -0.19694735	     -0.05798558	      0.88289415	     -0.00018530	     -0.21165225	      0.00000000	      0.00000000	     11.91700500
      0.38970846	     -0.05484731	     -0.00031831	     -0.19689354	     -0.05797552	      0.88289451	     -0.00018473	     -0.21164841	      0.00000000	      0.00000000	     12.06719905
      0.39101283	     -0.05478902	     -0.00031894	     -0.19683508	     -0.05796550	      0.88289488	     -0.00018416	     -0.21164399	      0.00000000	      0.00000000	     12.08141513
      0.39231720	     -0.05472633	     -0.00032160	     -0.19677216	     -0.05795552	      0.88289527	     -0.00018358	     -0.21163899	      0.00000000	      0.00000000	     12.23643635
      0.39362157	     -0.05465896	     -0.00032226	     -0.19670459	     -0.05794558	      0.88289568	     -0.00018300	     -0.21163341	      0.00000000	      0.00000000	     12.26916867
      0.39492594	     -0.05458750	     -0.00032496	     -0.19663287	     -0.05793569	      0.88289611	     -0.00018242	     -0.21162727	      0.00000000	      0.00000000	     12.43498580
      0.39623032	     -0.05451334	     -0.00032563	     -0.19655848	     -0.05792584	      0.88289657	     -0.00018183	     -0.21162058	      0.00000000	      0.00000000	     12.47774736
      0.39753469	     -0.05443692	     -0.00032851	     -0.19648176	     -0.05791605	      0.88289706	     -0.00018124	     -0.21161340	      0.00000000	      0.00000000	     12.65185153
      0.39883906	     -0.05435828	     -0.00032931	     -0.19640286	     -0.05790631	      0.88289757	     -0.00018065	     -0.21160577	      0.00000000	      0.00000000	     12.71353806
      0.40014343	     -0.05427788	     -0.00033249	     -0.19632213	     -0.05789662	      0.88289813	     -0.00018007	     -0.21159771	      0.00000000	      0.00000000	     12.90033580
      0.40144780	     -0.05419638	     -0.00033336	     -0.19624034	     -0.05788699	      0.88289872	     -0.00017948	     -0.21158927	      0.00000000	      0.00000000	     12.97592550
      0.40275217	     -0.05411384	     -0.00033685	     -0.19615742	     -0.05787743	      0.88289935	     -0.00017889	     -0.21158047	      0.00000000	      0.00000000	     13.17576171
      0.40405654	     -0.05402999	     -0.00033770	     -0.19607326	     -0.05786792	      0.88290003	     -0.00017830	     -0.21157134	      0.00000000	      0.00000000	     13.27251082
      0.40536092	     -0.05394454	     -0.00034145	     -0.19598740	     -0.05785848	      0.88290075	     -0.00017772	     -0.21156188	      0.00000000	      0.00000000	     13.48597785
      0.40666529	     -0.05385790	     -0.00034186	     -0.19590042	     -0.05784910	      0.88290151	     -0.00017714	     -0.21155209	      0.00000000	      0.00000000	     13.59552812
      0.40783207	     -0.05377966	     -0.00034498	     -0.19582180	     -0.05784077	      0.88290223	     -0.00017662	     -0.21154305	      0.00000000	      0.00000000	     13.77434540
      0.40899885	     -0.05370125	     -0.00034600	     -0.19574305	     -0.05783250	      0.88290299	     -0.00017611	     -0.21153377	      0.00000000	      0.00000000	     13.90892935
      0.41040416	     -0.05360780	     -0.00034828	     -0.19564915	     -0.05782261	      0.88290395	     -0.00017550	     -0.21152233	      0.00000000	      0.00000000	     14.11055477
      0.41180946	     -0.05351557	     -0.00034921	     -0.19555649	     -0.05781281	      0.88290496	     -0.00017489	     -0.21151068	      0.00000000	      0.00000001	     14.29562459
      0.41297948	     -0.05343881	     -0.00035244	     -0.19547929	     -0.05780472	      0.88290585	     -0.00017440	     -0.21150083	      0.00000000	      0.00000001	     14.47170640
      0.41414951	     -0.05336196	     -0.00035376	     -0.19540205	     -0.05779669	      0.88290677	     -0.00017391	     -0.21149081	      0.00000000	      0.00000001	     14.64031409
      0.41556590	     -0.05326888	     -0.00035667	     -0.19530845	     -0.05778705	      0.88290793	     -0.00017332	     -0.21147845	      0.00000000	      0.00000001	     14.85614047
      0.41698230	     -0.05317559	     -0.00035724	     -0.19521468	     -0.05777751	      0.88290914	     -0.00017275	     -0.21146581	      0.00000000	      0.00000001	     15.09083332
      0.41810299	     -0.05310150	     -0.00035991	     -0.19514016	     -0.05777002	      0.88291013	     -0.00017230	     -0.21145560	      0.00000000	      0.00000001	     15.24651032
      0.41922368	     -0.05302760	     -0.00036068	     -0.19506586	     -0.05776260	      0.88291115	     -0.00017186	     -0.21144518	      0.00000000	      0.00000001	     15.42818273
      0.42069606	     -0.05293098	     -0.00036291	     -0.19496868	     -0.05775295	      0.88291252	     -0.00017130	     -0.21143120	      0.00000000	      0.00000001	     15.65678561
      0.42216844	     -0.05283535	     -0.00036312	     -0.19487252	     -0.05774340	      0.88291394	     -0.00017075	     -0.21141688	      0.00000000	      0.00000001	     15.93592990
      0.42324335	     -0.05276586	     -0.00036554	     -0.19480258	     -0.05773650	      0.88291499	     -0.00017036	     -0.21140622	      0.00000000	      0.00000001	     16.06195030
      0.42431826	     -0.05269588	     -0.00036609	     -0.19473219	     -0.05772967	      0.88291606	     -0.00016998	     -0.21139538	      0.00000000	      0.00000001	     16.24722253
      0.42586642	     -0.05259306	     -0.00036769	     -0.19462875	     -0.05771992	      0.88291763	     -0.00016944	     -0.21137938	      0.00000000	      0.00000001	     16.49395537
      0.42718053	     -0.05250350	     -0.00036769	     -0.19453869	     -0.05771175	      0.88291899	     -0.00016900	     -0.21136538	      0.00000000	      0.00000001	     16.74602778
      0.42849464	     -0.05241187	     -0.00036947	     -0.19444651	     -0.05770367	      0.88292036	     -0.00016858	     -0.21135093	      0.00000000	      0.00000001	     16.94142790
      0.42980874	     -0.05231883	     -0.00036895	     -0.19435296	     -0.05769569	      0.88292174	     -0.00016817	     -0.21133601	      0.00000000	      0.00000001	     17.21893907
      0.43112285	     -0.05222523	     -0.00037142	     -0.19425876	     -0.05768780	      0.88292313	     -0.00016778	     -0.21132061	      0.00000000	      0.00000001	     17.37804029
      0.43224497	     -0.05214518	     -0.00037074	     -0.19417826	     -0.05768114	      0.88292433	     -0.00016745	     -0.21130711	      0.00000000	      0.00000001	     17.61064419
      0.43336709	     -0.05206485	     -0.00037186	     -0.19409744	     -0.05767456	      0.88292552	     -0.00016714	     -0.21129329	      0.00000000	      0.00000001	     17.76911172
      0.43478896	     -0.05196285	     -0.00037198	     -0.19399481	     -0.05766631	      0.88292704	     -0.00016677	     -0.21127533	     -0.00000000	      0.00000001	     18.04320245
      0.43621082	     -0.05186087	     -0.00037409	     -0.19389215	     -0.05765819	      0.88292856	     -0.00016641	     -0.21125688	     -0.00000000	      0.00000001	     18.22585088
      0.43732384	     -0.05178121	     -0.00037346	     -0.19381201	     -0.05765191	      0.88292975	     -0.00016614	     -0.21124212	     -0.00000000	      0.00000001	     18.46256206
      0.43843686	     -0.05170214	     -0.00037468	     -0.19373239	     -0.05764571	      0.88293093	     -0.00016589	     -0.21122710	     -0.00000000	      0.00000001	     18.60718607
      0.43988925	     -0.05160066	     -0.00037487	     -0.19363021	     -0.05763773	      0.88293247	     -0.00016558	     -0.21120713	     -0.00000000	      0.00000001	     18.86047141
      0.44134165	     -0.05150230	     -0.00037701	     -0.19353111	     -0.05762988	      0.88293400	     -0.00016529	     -0.21118684	     -0.00000000	      0.00000001	     19.00456371
      0.44239722	     -0.05143251	     -0.00037607	     -0.19346081	     -0.05762426	      0.88293510	     -0.00016509	     -0.21117195	     -0.00000000	      0.00000001	     19.21449295
      0.44345278	     -0.05136390	     -0.00037689	     -0.19339166	     -0.05761871	      0.88293620	     -0.00016491	     -0.21115696	     -0.00000000	      0.00000001	     19.33946561
      0.44499288	     -0.05126717	     -0.00037703	     -0.19329414	     -0.05761074	      0.88293778	     -0.00016466	     -0.21113496	     -0.00000000	      0.00000001	     19.57367405
      0.44629372	     -0.05118880	     -0.00037823	     -0.19321506	     -0.05760413	      0.88293910	     -0.00016448	     -0.21111633	     -0.00000000	      0.00000001	     19.69893747
      0.44759456	     -0.05111297	     -0.00037745	     -0.19313857	     -0.05759763	      0.88294040	     -0.00016431	     -0.21109770	     -0.00000000	      0.00000001	     19.91674376
      0.44889540	     -0.05103993	     -0.00037886	     -0.19306479	     -0.05759125	      0.88294169	     -0.00016416	     -0.21107909	     -0.00000000	      0.00000001	     20.00722044
      0.45019623	     -0.05097037	     -0.00037716	     -0.19299457	     -0.05758497	      0.88294295	     -0.00016402	     -0.21106057	     -0.00000000	      0.00000001	     20.24468197
      0.45129783	     -0.05091495	     -0.00037852	     -0.19293851	     -0.05757975	      0.88294400	     -0.00016393	     -0.21104498	     -0.00000000	      0.00000001	     20.27761701
      0.45239942	     -0.05086301	     -0.00037791	     -0.19288598	     -0.05757461	      0.88294504	     -0.00016384	     -0.21102953	     -0.00000000	      0.00000001	     20.41178106
      0.45381443	     -0.05080150	     -0.00037847	     -0.19282366	     -0.05756814	      0.88294633	     -0.00016376	     -0.21100997	     -0.00000000	      0.00000001	     20.51824285
      0.45522943	     -0.05074565	     -0.00037705	     -0.19276704	     -0.05756180	      0.88294760	     -0.00016369	     -0.21099079	     -0.00000000	      0.00000001	     20.70446164
      0.45632890	     -0.05070545	     -0.00037805	     -0.19272619	     -0.05755697	      0.88294855	     -0.00016366	     -0.21097617	     -0.00000000	      0.00000001	     20.73088743
      0.45742837	     -0.05066730	     -0.00037692	     -0.19268744	     -0.05755223	      0.88294948	     -0.00016364	     -0.21096180	     -0.00000000	      0.00000001	     20.83749851
      0.45887104	     -0.05062012	     -0.00037642	     -0.19263944	     -0.05754613	      0.88295066	     -0.00016364	     -0.21094331	     -0.00000000	      0.00000001	     20.92592083
      0.46031371	     -0.05057633	     -0.00037354	     -0.19259489	     -0.05754019	      0.88295179	     -0.00016366	     -0.21092522	     -0.00000000	      0.00000001	     21.09184927
      0.46136107	     -0.05054636	     -0.00037372	     -0.19256431	     -0.05753596	      0.88295258	     -0.00016369	     -0.21091232	     -0.00000000	      0.00000001	     21.09997188
      0.46240843	     -0.05051782	     -0.00037200	     -0.19253520	     -0.05753181	      0.88295335	     -0.00016373	     -0.21089961	     -0.00000000	      0.00000000	     21.17861032
      0.46393700	     -0.05047935	     -0.00037047	     -0.19249588	     -0.05752590	      0.88295441	     -0.00016382	     -0.21088140	     -0.00000000	      0.00000000	     21.25935179
      0.46523135	     -0.05045029	     -0.00036787	     -0.19246613	     -0.05752102	      0.88295526	     -0.00016391	     -0.21086630	     -0.00000000	      0.00000000	     21.34347446
      0.46652571	     -0.05042451	     -0.00036686	     -0.19243962	     -0.05751626	      0.88295606	     -0.00016403	     -0.21085153	     -0.00000000	      0.00000000	     21.37638359
      0.46782006	     -0.05040185	     -0.00036320	     -0.19241629	     -0.05751163	      0.88295681	     -0.00016417	     -0.21083709	     -0.00000000	      0.00000000	     21.45398700
      0.46911441	     -0.05038242	     -0.00036237	     -0.19239612	     -0.05750711	      0.88295751	     -0.00016432	     -0.21082300	     -0.00000000	      0.00000000	     21.47187733
      0.47021063	     -0.05036889	     -0.00035874	     -0.19238204	     -0.05750337	      0.88295806	     -0.00016447	     -0.21081135	     -0.00000000	      0.00000000	     21.51205341
      0.47130685	     -0.05035863	     -0.00035712	     -0.19237118	     -0.05749972	      0.88295858	     -0.00016464	     -0.21079999	     -0.00000000	      0.00000000	     21.52708836
      0.47271850	     -0.05035052	     -0.00035378	     -0.19236232	     -0.05749515	      0.88295919	     -0.00016487	     -0.21078583	     -0.00000000	      0.00000000	     21.56269410
      0.47413016	     -0.05034787	     -0.00035236	     -0.19235888	     -0.05749071	      0.88295973	     -0.00016513	     -0.21077225	     -0.00000000	      0.00000000	     21.58586558
      0.47523266	     -0.05034900	     -0.00034895	     -0.19235945	     -0.05748734	      0.88296011	     -0.00016535	     -0.21076206	     -0.00000000	      0.00000000	     21.60068261
      0.47633516	     -0.05035254	     -0.00034738	     -0.19236239	     -0.05748406	      0.88296045	     -0.00016558	     -0.21075224	     -0.00000000	      0.00000000	     21.61129960
      0.47777099	     -0.05036031	     -0.00034396	     -0.19236942	     -0.05747991	      0.88296083	     -0.00016591	     -0.21073996	     -0.00000000	      0.00000000	     21.63137131
      0.47920682	     -0.05037144	     -0.00034255	     -0.19237976	     -0.05747590	      0.88296113	     -0.00016626	     -0.21072826	     -0.00000000	      0.00000000	     21.65911102
      0.48026256	     -0.05038148	     -0.00033903	     -0.19238930	     -0.05747305	      0.88296131	     -0.00016654	     -0.21072000	     -0.00000000	      0.00000000	     21.64622492
      0.48131831	     -0.05039308	     -0.00033727	     -0.19240035	     -0.05747026	      0.88296145	     -0.00016683	     -0.21071202	     -0.00000000	      0.00000000	     21.64975264
      0.48283403	     -0.05041209	     -0.00033357	     -0.19241861	     -0.05746640	      0.88296159	     -0.00016728	     -0.21070103	     -0.00000000	      0.00000000	     21.65094765
      0.48413080	     -0.05043044	     -0.00033155	     -0.19243629	     -0.05746321	      0.88296164	     -0.00016768	     -0.21069202	     -0.00000000	      0.00000000	     21.65861423
      0.48542758	     -0.05045070	     -0.00032761	     -0.19245595	     -0.05746013	      0.88296164	     -0.00016811	     -0.21068337	     -0.00000000	     -0.00000000	     21.64580527
      0.48672435	     -0.05047288	     -0.00032599	     -0.19247747	     -0.05745716	      0.88296158	     -0.00016856	     -0.21067505	     -0.00000000	     -0.00000000	     21.65903603
      0.48802113	     -0.05049690	     -0.00032125	     -0.19250092	     -0.05745430	      0.88296146	     -0.00016903	     -0.21066706	     -0.00000000	     -0.00000000	     21.63079179
      0.48912412	     -0.05051874	     -0.00032003	     -0.19252220	     -0.05745195	      0.88296132	     -0.00016944	     -0.21066050	     -0.00000000	     -0.00000000	     21.62997944
      0.49022711	     -0.05054166	     -0.00031678	     -0.19254463	     -0.05744968	      0.88296114	     -0.00016988	     -0.21065417	     -0.00000000	     -0.00000000	     21.60588398
      0.49164057	     -0.05057258	     -0.00031393	     -0.19257490	     -0.05744688	      0.88296086	     -0.00017045	     -0.21064634	     -0.00000000	     -0.00000000	     21.60359940
      0.49305402	     -0.05060492	     -0.00030918	     -0.19260664	     -0.05744419	      0.88296051	     -0.00017106	     -0.21063883	     -0.00000000	     -0.00000000	     21.56694897
      0.49416685	     -0.05063132	     -0.00030762	     -0.19263253	     -0.05744217	      0.88296020	     -0.00017155	     -0.21063313	     -0.00000000	     -0.00000000	     21.57082866
      0.49527968	     -0.05065857	     -0.00030402	     -0.19265931	     -0.05744021	      0.88295985	     -0.00017206	     -0.21062759	     -0.00000000	     -0.00000000	     21.53539094
      0.49671393	     -0.05069499	     -0.00030070	     -0.19269513	     -0.05743780	      0.88295935	     -0.00017274	     -0.21062069	     -0.00000000	     -0.00000000	     21.52887097
      0.49814817	     -0.05073275	     -0.00029532	     -0.19273234	     -0.05743550	      0.88295879	     -0.00017344	     -0.21061405	     -0.00000000	     -0.00000000	     21.46890917
      0.49921841	     -0.05076185	     -0.00029371	     -0.19276098	     -0.05743387	      0.88295834	     -0.00017399	     -0.21060925	     -0.00000000	     -0.00000000	     21.47400992
      0.50028866	     -0.05079158	     -0.00029029	     -0.19279030	     -0.05743229	      0.88295786	     -0.00017455	     -0.21060459	     -0.00000000	     -0.00000000	     21.43160074
      0.50179608	     -0.05083466	     -0.00028677	     -0.19283277	     -0.05743019	      0.88295714	     -0.00017536	     -0.21059823	     -0.00000000	     -0.00000000	     21.41627894
      0.50309777	     -0.05087259	     -0.00028252	     -0.19287023	     -0.05742846	      0.88295648	     -0.00017608	     -0.21059292	     -0.00000000	     -0.00000000	     21.35184545
      0.50439946	     -0.05091139	     -0.00028015	     -0.19290852	     -0.05742683	      0.88295578	     -0.00017683	     -0.21058776	     -0.00000000	     -0.00000000	     21.36187073
      0.50570116	     -0.05095093	     -0.00027539	     -0.19294762	     -0.05742528	      0.88295505	     -0.00017759	     -0.21058274	     -0.00000000	     -0.00000000	     21.26819640
      0.50700285	     -0.05099146	     -0.00027367	     -0.19298763	     -0.05742382	      0.88295428	     -0.00017838	     -0.21057787	     -0.00000000	     -0.00000000	     21.31004844
      0.50812214	     -0.05102688	     -0.00026940	     -0.19302269	     -0.05742263	      0.88295359	     -0.00017907	     -0.21057379	     -0.00000000	     -0.00000000	     21.19613180
      0.50924142	     -0.05106302	     -0.00026716	     -0.19305843	     -0.05742151	      0.88295289	     -0.00017978	     -0.21056982	     -0.00000000	     -0.00000000	     21.18617015
      0.51065136	     -0.05110939	     -0.00026297	     -0.19310434	     -0.05742017	      0.88295197	     -0.00018069	     -0.21056495	     -0.00000000	     -0.00000000	     21.10473169
      0.51206130	     -0.05115674	     -0.00026066	     -0.19315119	     -0.05741893	      0.88295102	     -0.00018163	     -0.21056023	     -0.00000000	     -0.00000000	     21.12777109
      0.51319248	     -0.05119544	     -0.00025672	     -0.19318956	     -0.05741800	      0.88295023	     -0.00018240	     -0.21055655	     -0.00000000	     -0.00000000	     21.00271690
      0.51432366	     -0.05123501	     -0.00025509	     -0.19322874	     -0.05741713	      0.88294943	     -0.00018319	     -0.21055297	     -0.00000000	     -0.00000000	     20.98679403
      0.51575005	     -0.05128532	     -0.00025119	     -0.19327863	     -0.05741611	      0.88294839	     -0.00018420	     -0.21054861	     -0.00000000	     -0.00000001	     20.88784316
      0.51717644	     -0.05133760	     -0.00024932	     -0.19333044	     -0.05741518	      0.88294733	     -0.00018523	     -0.21054444	     -0.00000001	     -0.00000001	     20.91374479
      0.51827126	     -0.05137846	     -0.00024554	     -0.19337100	     -0.05741452	      0.88294649	     -0.00018604	     -0.21054138	     -0.00000001	     -0.00000001	     20.76393822
      0.51936608	     -0.05142012	     -0.00024364	     -0.19341233	     -0.05741391	      0.88294565	     -0.00018686	     -0.21053844	     -0.00000001	     -0.00000001	     20.73971570
      0.52085434	     -0.05147774	     -0.00023994	     -0.19346953	     -0.05741315	      0.88294447	     -0.00018800	     -0.21053462	     -0.00000001	     -0.00000001	     20.62984867
      0.52234261	     -0.05153670	     -0.00023836	     -0.19352805	     -0.05741248	      0.88294327	     -0.00018916	     -0.21053101	     -0.00000001	     -0.00000001	     20.66857081
      0.52340005	     -0.05157920	     -0.00023491	     -0.19357030	     -0.05741206	      0.88294241	     -0.00019000	     -0.21052857	     -0.00000001	     -0.00000001	     20.49551626
      0.52445749	     -0.05162235	     -0.00023329	     -0.19361316	     -0.05741167	      0.88294153	     -0.00019086	     -0.21052622	     -0.00000001	     -0.00000001	     20.46304434
      0.52603137	     -0.05168741	     -0.00022997	     -0.19367782	     -0.05741117	      0.88294020	     -0.00019215	     -0.21052290	     -0.00000001	     -0.00000001	     20.34126299
      0.52735449	     -0.05174299	     -0.00022841	     -0.19373305	     -0.05741082	      0.88293907	     -0.00019325	     -0.21052027	     -0.00000001	     -0.00000001	     20.32380397
      0.52867762	     -0.05179932	     -0.00022517	     -0.19378909	     -0.05741052	      0.88293792	     -0.00019437	     -0.21051778	     -0.00000001	     -0.00000001	     20.16370562
      0.53000074	     -0.05185641	     -0.00022437	     -0.19384583	     -0.05741028	      0.88293675	     -0.00019552	     -0.21051544	     -0.00000001	     -0.00000001	     20.19449339
      0.53119120	     -0.05190812	     -0.00022129	     -0.19389730	     -0.05741011	      0.88293568	     -0.00019655	     -0.21051344	     -0.00000001	     -0.00000001	     20.00981676
      0.53238166	     -0.05196023	     -0.00022026	     -0.19394914	     -0.05740997	      0.88293460	     -0.00019761	     -0.21051155	     -0.00000001	     -0.00000001	     20.00182620
      0.53357212	     -0.05201258	     -0.00021787	     -0.19400125	     -0.05740988	      0.88293351	     -0.00019867	     -0.21050976	     -0.00000001	     -0.00000001	     19.87428941
      0.53508277	     -0.05207942	     -0.00021643	     -0.19406776	     -0.05740982	      0.88293210	     -0.00020005	     -0.21050762	     -0.00000001	     -0.00000001	     19.85482333
      0.53629807	     -0.05213321	     -0.00021363	     -0.19412134	     -0.05740982	      0.88293095	     -0.00020116	     -0.21050601	     -0.00000001	     -0.00000001	     19.67633859
      0.53751337	     -0.05218710	     -0.00021277	     -0.19417498	     -0.05740985	      0.88292979	     -0.00020229	     -0.21050447	     -0.00000001	     -0.00000001	     19.66966477
      0.53872867	     -0.05224099	     -0.00021064	     -0.19422867	     -0.05740991	      0.88292861	     -0.00020343	     -0.21050302	     -0.00000001	     -0.00000001	     19.53503444
      0.54022228	     -0.05230677	     -0.00020987	     -0.19429416	     -0.05741004	      0.88292715	     -0.00020485	     -0.21050134	     -0.00000001	     -0.00000001	     19.53175140
      0.54142307	     -0.05236010	     -0.00020761	     -0.19434731	     -0.05741017	      0.88292595	     -0.00020601	     -0.21050008	     -0.00000001	     -0.00000001	     19.33694913
      0.54262386	     -0.05241365	     -0.00020728	     -0.19440063	     -0.05741034	      0.88292475	     -0.00020717	     -0.21049892	     -0.00000001	     -0.00000001	     19.32843795
      0.54382466	     -0.05246703	     -0.00020580	     -0.19445384	     -0.05741053	      0.88292353	     -0.00020834	     -0.21049784	     -0.00000001	     -0.00000001	     19.20097833
      0.54537465	     -0.05253554	     -0.00020551	     -0.19452208	     -0.05741081	      0.88292194	     -0.00020987	     -0.21049656	     -0.00000001	     -0.00000001	     19.19619026
      0.54657242	     -0.05258812	     -0.00020368	     -0.19457452	     -0.05741106	      0.88292069	     -0.00021107	     -0.21049564	     -0.00000001	     -0.00000001	     19.00732781
      0.54777018	     -0.05264060	     -0.00020369	     -0.19462681	     -0.05741134	      0.88291943	     -0.00021227	     -0.21049477	     -0.00000001	     -0.00000001	     19.00236155
      0.54896795	     -0.05269291	     -0.00020266	     -0.19467897	     -0.05741163	      0.88291816	     -0.00021348	     -0.21049394	     -0.00000001	     -0.00000001	     18.88044454
      0.55055668	     -0.05276217	     -0.00020289	     -0.19474801	     -0.05741205	      0.88291646	     -0.00021509	     -0.21049292	     -0.00000001	     -0.00000001	     18.87874976
      0.55174652	     -0.05281387	     -0.00020152	     -0.19479958	     -0.05741238	      0.88291517	     -0.00021631	     -0.21049220	     -0.00000001	     -0.00000001	     18.69093572
      0.55293635	     -0.05286550	     -0.00020196	     -0.19485106	     -0.05741273	      0.88291387	     -0.00021754	     -0.21049152	     -0.00000001	     -0.00000001	     18.68834644
      0.55438420	     -0.05292802	     -0.00020111	     -0.19491343	     -0.05741318	      0.88291227	     -0.00021903	     -0.21049075	     -0.00000001	     -0.00000001	     18.52743565
      0.55568079	     -0.05298356	     -0.00020221	     -0.19496880	     -0.05741360	      0.88291083	     -0.00022038	     -0.21049010	     -0.00000001	     -0.00000001	     18.57187526
      0.55697738	     -0.05303835	     -0.00020123	     -0.19502349	     -0.05741403	      0.88290937	     -0.00022174	     -0.21048948	     -0.00000001	     -0.00000001	     18.38003686
      0.55827397	     -0.05309243	     -0.00020264	     -0.19507741	     -0.05741447	      0.88290790	     -0.00022310	     -0.21048886	     -0.00000001	     -0.00000001	     18.44471183
      0.55957057	     -0.05314540	     -0.00020173	     -0.19513029	     -0.05741492	      0.88290643	     -0.00022446	     -0.21048825	     -0.00000001	     -0.00000001	     18.24307037
      0.56086716	     -0.05319710	     -0.00020339	     -0.19518185	     -0.05741538	      0.88290494	     -0.00022583	     -0.21048762	     -0.00000001	     -0.00000001	     18.33184590
      0.56216375	     -0.05324720	     -0.00020249	     -0.19523189	     -0.05741585	      0.88290344	     -0.00022720	     -0.21048696	     -0.00000001	     -0.00000001	     18.11864312
      0.56346034	     -0.05329558	     -0.00020436	     -0.19528014	     -0.05741632	      0.88290194	     -0.00022857	     -0.21048626	     -0.00000001	     -0.00000001	     18.23728983
      0.56475693	     -0.05334196	     -0.00020347	     -0.19532647	     -0.05741680	      0.88290043	     -0.00022994	     -0.21048549	     -0.00000001	     -0.00000001	     18.01151103
      0.56605352	     -0.05338635	     -0.00020555	     -0.19537074	     -0.05741728	      0.88289891	     -0.00023131	     -0.21048466	     -0.00000001	     -0.00000001	     18.16595763
      0.56735011	     -0.05342853	     -0.00020469	     -0.19541288	     -0.05741777	      0.88289739	     -0.00023268	     -0.21048377	     -0.00000001	     -0.00000001	     17.92287952
      0.56864670	     -0.05346887	     -0.00020705	     -0.19545311	     -0.05741825	      0.88289586	     -0.00023404	     -0.21048283	     -0.00000001	     -0.00000001	     18.11624480
      0.56994329	     -0.05350689	     -0.00020632	     -0.19549111	     -0.05741873	      0.88289433	     -0.00023539	     -0.21048184	     -0.00000001	     -0.00000001	     17.85404569
      0.57123988	     -0.05354251	     -0.00020895	     -0.19552662	     -0.05741921	      0.88289280	     -0.00023674	     -0.21048081	     -0.00000001	     -0.00000001	     18.09337903
      0.57253647	     -0.05357549	     -0.00020831	     -0.19555958	     -0.05741969	      0.88289127	     -0.00023808	     -0.21047973	     -0.00000001	     -0.00000001	     17.80810077
      0.57383307	     -0.05360588	     -0.00021117	     -0.19558986	     -0.05742017	      0.88288975	     -0.00023940	     -0.21047862	     -0.00000001	     -0.00000001	     18.09361129
      0.57512966	     -0.05363342	     -0.00021063	     -0.19561738	     -0.05742064	      0.88288822	     -0.00024072	     -0.21047748	     -0.00000001	     -0.00000001	     17.78232440
      0.57629426	     -0.05365581	     -0.00021311	     -0.19563969	     -0.05742106	      0.88288686	     -0.00024190	     -0.21047644	     -0.00000001	     -0.00000001	     18.01374619
      0.57745886	     -0.05367593	     -0.00021366	     -0.19565977	     -0.05742147	      0.88288550	     -0.00024306	     -0.21047538	     -0.00000001	     -0.00000001	     17.89030312
      0.57888230	     -0.05369760	     -0.00021586	     -0.19568136	     -0.05742198	      0.88288384	     -0.00024446	     -0.21047407	     -0.00000001	     -0.00000001	     18.02027631
      0.58030574	     -0.05371610	     -0.00021641	     -0.19569982	     -0.05742247	      0.88288220	     -0.00024585	     -0.21047276	     -0.00000001	     -0.00000001	     17.80852517
      0.58149776	     -0.05372926	     -0.00021907	     -0.19571288	     -0.05742288	      0.88288083	     -0.00024699	     -0.21047169	     -0.00000001	     -0.00000001	     18.04694589
      0.58268977	     -0.05374021	     -0.00021996	     -0.19572380	     -0.05742329	      0.88287947	     -0.00024812	     -0.21047064	     -0.00000001	     -0.00000001	     17.91216978
      0.58388178	     -0.05374910	     -0.00022199	     -0.19573261	     -0.05742369	      0.88287813	     -0.00024923	     -0.21046962	     -0.00000001	     -0.00000001	     18.00297305
      0.58551010	     -0.05375800	     -0.00022355	     -0.19574144	     -0.05742423	      0.88287631	     -0.00025072	     -0.21046829	     -0.00000001	     -0.00000001	     17.85730063
      0.58671778	     -0.05376244	     -0.00022632	     -0.19574578	     -0.05742462	      0.88287498	     -0.00025180	     -0.21046736	     -0.00000001	     -0.00000001	     18.07321772
      0.58792546	     -0.05376512	     -0.00022753	     -0.19574841	     -0.05742501	      0.88287366	     -0.00025286	     -0.21046649	     -0.00000001	     -0.00000001	     17.94128795
      0.58937953	     -0.05376614	     -0.00023060	     -0.19574932	     -0.05742547	      0.88287210	     -0.00025411	     -0.21046553	     -0.00000001	     -0.00000001	     18.12036387
      0.59066871	     -0.05376493	     -0.00023166	     -0.19574806	     -0.05742587	      0.88287073	     -0.00025519	     -0.21046476	     -0.00000001	     -0.00000001	     17.90762159
      0.59195790	     -0.05376187	     -0.00023479	     -0.19574488	     -0.05742626	      0.88286939	     -0.00025625	     -0.21046408	     -0.00000001	     -0.00000001	     18.13576603
      0.59324709	     -0.05375700	     -0.00023591	     -0.19573996	     -0.05742665	      0.88286807	     -0.00025728	     -0.21046348	     -0.00000001	     -0.00000001	     17.93274072
      0.59453628	     -0.05375057	     -0.00023904	     -0.19573341	     -0.05742704	      0.88286677	     -0.00025828	     -0.21046296	     -0.00000001	     -0.00000001	     18.15485545
      0.59582546	     -0.05374278	     -0.00024021	     -0.19572555	     -0.05742742	      0.88286549	     -0.00025925	     -0.21046253	     -0.00000001	     -0.00000001	     17.96197462
      0.59711465	     -0.05373384	     -0.00024338	     -0.19571649	     -0.05742780	      0.88286425	     -0.00026020	     -0.21046219	     -0.00000001	     -0.00000001	     18.17810999
      0.59840384	     -0.05372364	     -0.00024461	     -0.19570621	     -0.05742817	      0.88286302	     -0.00026111	     -0.21046195	     -0.00000001	     -0.00000001	     17.99908215
      0.59969303	     -0.05371229	     -0.00024784	     -0.19569474	     -0.05742854	      0.88286183	     -0.00026200	     -0.21046180	     -0.00000001	     -0.00000001	     18.21702273
      0.60098222	     -0.05369989	     -0.00024914	     -0.19568226	     -0.05742891	      0.88286066	     -0.00026285	     -0.21046175	     -0.00000001	     -0.00000001	     18.05239031
      0.60227140	     -0.05368654	     -0.00025243	     -0.19566878	     -0.05742928	      0.88285952	     -0.00026367	     -0.21046180	     -0.00000001	     -0.00000001	     18.27312545
      0.60356059	     -0.05367218	     -0.00025378	     -0.19565433	     -0.05742964	      0.88285841	     -0.00026446	     -0.21046195	     -0.00000001	     -0.00000001	     18.12201141
      0.60484978	     -0.05365674	     -0.00025708	     -0.19563874	     -0.05743001	      0.88285733	     -0.00026522	     -0.21046220	     -0.00000001	     -0.00000001	     18.34809060
      0.60613897	     -0.05364029	     -0.00025837	     -0.19562221	     -0.05743037	      0.88285627	     -0.00026595	     -0.21046253	     -0.00000001	     -0.00000001	     18.20666001
      0.60742816	     -0.05362409	     -0.00026170	     -0.19560586	     -0.05743074	      0.88285525	     -0.00026664	     -0.21046297	     -0.00000001	     -0.00000001	     18.43449414
      0.60871734	     -0.05360965	     -0.00026314	     -0.19559133	     -0.05743110	      0.88285426	     -0.00026730	     -0.21046358	     -0.00000001	     -0.00000001	     18.29416253
      0.61000653	     -0.05359866	     -0.00026685	     -0.19558016	     -0.05743147	      0.88285329	     -0.00026792	     -0.21046444	     -0.00000001	     -0.00000001	     18.52245544
      0.61129572	     -0.05359196	     -0.00026864	     -0.19557334	     -0.05743184	      0.88285236	     -0.00026850	     -0.21046568	     -0.00000001	     -0.00000000	     18.37969876
      0.61258491	     -0.05359013	     -0.00027258	     -0.19557133	     -0.05743221	      0.88285146	     -0.00026905	     -0.21046741	     -0.00000001	     -0.00000000	     18.60874845
      0.61387410	     -0.05359344	     -0.00027422	     -0.19557453	     -0.05743259	      0.88285058	     -0.00026957	     -0.21046974	     -0.00000001	     -0.00000000	     18.45556882
      0.61516328	     -0.05360133	     -0.00027782	     -0.19558225	     -0.05743297	      0.88284973	     -0.00027004	     -0.21047277	     -0.00000001	     -0.00000000	     18.69199770
      0.61645247	     -0.05361332	     -0.00027873	     -0.19559414	     -0.05743335	      0.88284890	     -0.00027047	     -0.21047654	     -0.00000001	     -0.00000000	     18.52418159
      0.61774166	     -0.05362891	     -0.00028153	     -0.19560959	     -0.05743373	      0.88284810	     -0.00027087	     -0.21048111	     -0.00000001	     -0.00000000	     18.77275290
      0.61903085	     -0.05364755	     -0.00028148	     -0.19562817	     -0.05743412	      0.88284732	     -0.00027122	     -0.21048648	     -0.00000001	     -0.00000000	     18.58676931
      0.62032004	     -0.05366924	     -0.00028348	     -0.19564975	     -0.05743451	      0.88284655	     -0.00027153	     -0.21049267	     -0.00000001	     -0.00000000	     18.84842831
      0.62160922	     -0.05369404	     -0.00028259	     -0.19567452	     -0.05743491	      0.88284580	     -0.00027180	     -0.21049969	     -0.00000001	     -0.00000000	     18.63095319
      0.62289841	     -0.05372151	     -0.00028396	     -0.19570191	     -0.05743530	      0.88284505	     -0.00027203	     -0.21050756	     -0.00000001	     -0.00000000	     18.90110529
      0.62418760	     -0.05375116	     -0.00028241	     -0.19573158	     -0.05743570	      0.88284431	     -0.00027222	     -0.21051626	     -0.00000001	     -0.00000000	     18.65057284
      0.62547679	     -0.05378332	     -0.00028329	     -0.19576368	     -0.05743609	      0.88284358	     -0.00027237	     -0.21052579	     -0.00000001	     -0.00000000	     18.92064304
      0.62676598	     -0.05381779	     -0.00028131	     -0.19579818	     -0.05743649	      0.88284284	     -0.00027247	     -0.21053616	     -0.00000001	     -0.00000000	     18.63570101
      0.62805516	     -0.05385442	     -0.00028198	     -0.19583479	     -0.05743688	      0.88284210	     -0.00027253	     -0.21054735	     -0.00000001	     -0.00000000	     18.90086691
      0.62934435	     -0.05389312	     -0.00027973	     -0.19587354	     -0.05743727	      0.88284135	     -0.00027254	     -0.21055935	     -0.00000001	     -0.00000000	     18.58125208
      0.63063354	     -0.05393399	     -0.00028020	     -0.19591441	     -0.05743766	      0.88284059	     -0.00027252	     -0.21057216	     -0.00000001	     -0.00000000	     18.82898374
      0.63192273	     -0.05397687	     -0.00027781	     -0.19595736	     -0.05743804	      0.88283982	     -0.00027245	     -0.21058576	     -0.00000001	     -0.00000000	     18.48928444
      0.63321192	     -0.05402166	     -0.00027815	     -0.19600217	     -0.05743842	      0.88283903	     -0.00027234	     -0.21060015	     -0.00000001	     -0.00000000	     18.71108655
      0.63450110	     -0.05406832	     -0.00027573	     -0.19604893	     -0.05743879	      0.88283821	     -0.00027218	     -0.21061529	     -0.00000001	     -0.00000000	     18.36105354
      0.63579029	     -0.05411706	     -0.00027609	     -0.19609771	     -0.05743915	      0.88283738	     -0.00027199	     -0.21063118	     -0.00000001	     -0.00000000	     18.55373927
      0.63707948	     -0.05416817	     -0.00027380	     -0.19614893	     -0.05743951	      0.88283652	     -0.00027175	     -0.21064781	     -0.00000001	     -0.00000000	     18.20420029
      0.63836867	     -0.05422186	     -0.00027421	     -0.19620267	     -0.05743986	      0.88283563	     -0.00027147	     -0.21066517	     -0.00000001	     -0.00000000	     18.36301066
      0.63965786	     -0.05427770	     -0.00027209	     -0.19625865	     -0.05744019	      0.88283472	     -0.00027115	     -0.21068326	     -0.00000001	     -0.00000000	     18.02489135
      0.64094704	     -0.05433530	     -0.00027250	     -0.19631632	     -0.05744052	      0.88283378	     -0.00027078	     -0.21070206	     -0.00000001	     -0.00000001	     18.15198798
      0.64223623	     -0.05439424	     -0.00027053	     -0.19637541	     -0.05744084	      0.88283281	     -0.00027038	     -0.21072153	     -0.00000001	     -0.00000001	     17.83487578
      0.64352542	     -0.05445461	     -0.00027084	     -0.19643587	     -0.05744114	      0.88283181	     -0.00026993	     -0.21074164	     -0.00000001	     -0.00000001	     17.92480534
      0.64481461	     -0.05451638	     -0.00026894	     -0.19649782	     -0.05744143	      0.88283077	     -0.00026944	     -0.21076236	     -0.00000001	     -0.00000001	     17.62920436
      0.64610380	     -0.05457836	     -0.00026948	     -0.19655991	     -0.05744170	      0.88282971	     -0.00026891	     -0.21078367	     -0.00000001	     -0.00000001	     17.68770356
      0.64739298	     -0.05464302	     -0.00026835	     -0.19662474	     -0.05744196	      0.88282862	     -0.00026834	     -0.21080560	     -0.00000001	     -0.00000001	     17.41257519
      0.64868217	     -0.05470914	     -0.00026918	     -0.19669099	     -0.05744221	      0.88282750	     -0.00026773	     -0.21082814	     -0.00000001	     -0.00000001	     17.43845561
      0.64997136	     -0.05477545	     -0.00026825	     -0.19675750	     -0.05744243	      0.88282635	     -0.00026708	     -0.21085123	     -0.00000001	     -0.00000001	     17.19780107
      0.65126055	     -0.05484170	     -0.00026895	     -0.19682391	     -0.05744264	      0.88282517	     -0.00026639	     -0.21087480	     -0.00000001	     -0.00000001	     17.19872943
      0.65254974	     -0.05490811	     -0.00026818	     -0.19689052	     -0.05744283	      0.88282397	     -0.00026567	     -0.21089880	     -0.00000001	     -0.00000001	     16.98445368
      0.65383892	     -0.05497443	     -0.00026845	     -0.19695704	     -0.05744300	      0.88282274	     -0.00026490	     -0.21092316	     -0.00000001	     -0.00000001	     16.95718023
      0.65512811	     -0.05503982	     -0.00026735	     -0.19702267	     -0.05744315	      0.88282149	     -0.00026410	     -0.21094782	     -0.00000001	     -0.00000001	     16.76785167
      0.65641730	     -0.05510395	     -0.00026734	     -0.19708702	     -0.05744328	      0.88282023	     -0.00026326	     -0.21097272	     -0.00000001	     -0.00000001	     16.72540134
      0.65799481	     -0.05518081	     -0.00026561	     -0.19716423	     -0.05744340	      0.88281866	     -0.00026218	     -0.21100338	     -0.00000001	     -0.00000001	     16.49020133
      0.65915452	     -0.05523598	     -0.00026634	     -0.19721961	     -0.05744347	      0.88281750	     -0.00026135	     -0.21102601	     -0.00000001	     -0.00000001	     16.51748025
      0.66031424	     -0.05528951	     -0.00026546	     -0.19727339	     -0.05744353	      0.88281633	     -0.00026049	     -0.21104866	     -0.00000001	     -0.00000001	     16.38238353
      0.66185766	     -0.05535764	     -0.00026564	     -0.19734184	     -0.05744356	      0.88281476	     -0.00025930	     -0.21107874	     -0.00000001	     -0.00000001	     16.33590229
      0.66324073	     -0.05541458	     -0.00026434	     -0.19739912	     -0.05744357	      0.88281336	     -0.00025820	     -0.21110552	     -0.00000001	     -0.00000001	     16.17965397
      0.66462381	     -0.05546713	     -0.00026535	     -0.19745195	     -0.05744354	      0.88281197	     -0.00025706	     -0.21113199	     -0.00000001	     -0.00000001	     16.21081506
      0.66583849	     -0.05550938	     -0.00026373	     -0.19749453	     -0.05744349	      0.88281075	     -0.00025602	     -0.21115490	     -0.00000001	     -0.00000001	     16.06397284
      0.66705318	     -0.05554830	     -0.00026408	     -0.19753373	     -0.05744342	      0.88280955	     -0.00025496	     -0.21117741	     -0.00000001	     -0.00000001	     16.05201396
      0.66826786	     -0.05558451	     -0.00026330	     -0.19757025	     -0.05744333	      0.88280836	     -0.00025387	     -0.21119948	     -0.00000001	     -0.00000001	     15.97888272
      0.66990690	     -0.05563002	     -0.00026368	     -0.19761616	     -0.05744316	      0.88280680	     -0.00025235	     -0.21122851	     -0.00000001	     -0.00000001	     15.94876127
      0.67115239	     -0.05566232	     -0.00026239	     -0.19764880	     -0.05744301	      0.88280564	     -0.00025117	     -0.21124998	     -0.00000001	     -0.00000001	     15.86246905
      0.67239788	     -0.05569308	     -0.00026289	     -0.19767986	     -0.05744283	      0.88280452	     -0.00024996	     -0.21127092	     -0.00000001	     -0.00000001	     15.83498732
      0.67364337	     -0.05572240	     -0.00026218	     -0.19770951	     -0.05744263	      0.88280343	     -0.00024872	     -0.21129133	     -0.00000001	     -0.00000001	     15.77678406
      0.67525281	     -0.05575826	     -0.00026275	     -0.19774576	     -0.05744233	      0.88280209	     -0.00024709	     -0.21131693	     -0.00000001	     -0.00000001	     15.73874566
      0.67647581	     -0.05578413	     -0.00026141	     -0.19777199	     -0.05744208	      0.88280113	     -0.00024581	     -0.21133577	     -0.00000001	     -0.00000001	     15.67370267
      0.67769881	     -0.05580904	     -0.00026182	     -0.19779721	     -0.05744181	      0.88280021	     -0.00024452	     -0.21135411	     -0.00000001	     -0.00000000	     15.63316926
      0.67918513	     -0.05583755	     -0.00026081	     -0.19782613	     -0.05744144	      0.88279917	     -0.00024291	     -0.21137569	     -0.00000001	     -0.00000000	     15.57655462
      0.68067145	     -0.05586460	     -0.00026237	     -0.19785353	     -0.05744104	      0.88279820	     -0.00024128	     -0.21139654	     -0.00000001	     -0.00000000	     15.54023617
      0.68178645	     -0.05588442	     -0.00026098	     -0.19787368	     -0.05744072	      0.88279753	     -0.00024003	     -0.21141171	     -0.00000001	     -0.00000000	     15.47559648
      0.68290145	     -0.05590363	     -0.00026142	     -0.19789317	     -0.05744038	      0.88279691	     -0.00023876	     -0.21142648	     -0.00000001	     -0.00000000	     15.43100306
      0.68451260	     -0.05593002	     -0.00026096	     -0.19791999	     -0.05743986	      0.88279611	     -0.00023690	     -0.21144710	     -0.00000001	     -0.00000000	     15.36873690
      0.68590058	     -0.05595129	     -0.00026171	     -0.19794161	     -0.05743938	      0.88279550	     -0.00023527	     -0.21146418	     -0.00000001	     -0.00000000	     15.31386623
      0.68728857	     -0.05597111	     -0.00026054	     -0.19796184	     -0.05743887	      0.88279498	     -0.00023362	     -0.21148059	     -0.00000001	     -0.00000000	     15.26385920
      0.68867655	     -0.05598961	     -0.00026191	     -0.19798068	     -0.05743833	      0.88279453	     -0.00023195	     -0.21149634	     -0.00000001	     -0.00000000	     15.21145275
      0.68989172	     -0.05600323	     -0.00026087	     -0.19799466	     -0.05743783	      0.88279421	     -0.00023047	     -0.21150958	     -0.00000001	     -0.00000000	     15.16432219
      0.69110689	     -0.05601647	     -0.00026183	     -0.19800820	     -0.05743731	      0.88279395	     -0.00022898	     -0.21152235	     -0.00000001	     -0.00000000	     15.10810008
      0.69232206	     -0.05602938	     -0.00026147	     -0.19802145	     -0.05743677	      0.88279376	     -0.00022747	     -0.21153466	     -0.00000001	     -0.00000000	     15.06386578
      0.69399791	     -0.05604554	     -0.00026214	     -0.19803805	     -0.05743599	      0.88279359	     -0.00022537	     -0.21155089	     -0.00000001	     -0.00000000	     15.00859660
      0.69524967	     -0.05605567	     -0.00026091	     -0.19804855	     -0.05743537	      0.88279355	     -0.00022378	     -0.21156239	     -0.00000001	     -0.00000000	     14.97872087
      0.69650144	     -0.05606387	     -0.00026136	     -0.19805709	     -0.05743474	      0.88279356	     -0.00022218	     -0.21157331	     -0.00000001	      0.00000000	     14.93989137
      0.69775320	     -0.05606984	     -0.00026056	     -0.19806343	     -0.05743407	      0.88279364	     -0.00022057	     -0.21158361	     -0.00000001	      0.00000000	     14.92000227
      0.69938778	     -0.05607218	     -0.00026082	     -0.19806621	     -0.05743317	      0.88279384	     -0.00021845	     -0.21159602	     -0.00000001	      0.00000000	     14.89718462
      0.70061515	     -0.05606868	     -0.00025903	     -0.19806311	     -0.05743247	      0.88279405	     -0.00021685	     -0.21160445	     -0.00000001	      0.00000000	     14.90473517
      0.70184252	     -0.05605971	     -0.00025893	     -0.19805448	     -0.05743174	      0.88279432	     -0.00021524	     -0.21161202	     -0.00000001	      0.00000000	     14.89289879
      0.70334627	     -0.05604134	     -0.00025686	     -0.19803659	     -0.05743081	      0.88279472	     -0.00021325	     -0.21161999	     -0.00000001	      0.00000000	     14.91626152
      0.70469592	     -0.05601771	     -0.00025637	     -0.19801335	     -0.05742996	      0.88279515	     -0.00021147	     -0.21162581	     -0.00000001	      0.00000000	     14.90050886
      0.70604558	     -0.05598733	     -0.00025320	     -0.19798343	     -0.05742907	      0.88279565	     -0.00020967	     -0.21163030	     -0.00000001	      0.00000000	     14.94294991
      0.70739524	     -0.05595064	     -0.00025197	     -0.19794713	     -0.05742815	      0.88279620	     -0.00020787	     -0.21163339	     -0.00000001	      0.00000000	     14.92170496
      0.70874490	     -0.05590791	     -0.00024767	     -0.19790488	     -0.05742721	      0.88279682	     -0.00020607	     -0.21163507	     -0.00000001	      0.00000000	     14.97858138
      0.71009456	     -0.05585891	     -0.00024626	     -0.19785627	     -0.05742624	      0.88279749	     -0.00020427	     -0.21163531	     -0.00000001	      0.00000000	     14.96257895
      0.71144422	     -0.05580436	     -0.00024178	     -0.19780219	     -0.05742525	      0.88279822	     -0.00020246	     -0.21163410	     -0.00000001	      0.00000000	     15.04951063
      0.71279388	     -0.05574556	     -0.00024121	     -0.19774373	     -0.05742423	      0.88279901	     -0.00020065	     -0.21163148	     -0.00000001	      0.00000000	     15.03749804
      0.71399134	     -0.05569002	     -0.00023812	     -0.19768855	     -0.05742331	      0.88279975	     -0.00019905	     -0.21162800	     -0.00000001	      0.00000000	     15.11351721
      0.71518881	     -0.05563209	     -0.00023763	     -0.19763090	     -0.05742237	      0.88280054	     -0.00019745	     -0.21162348	     -0.00000001	      0.00000000	     15.13702089
      0.71666262	     -0.05555665	     -0.00023597	     -0.19755583	     -0.05742119	      0.88280158	     -0.00019549	     -0.21161656	     -0.00000001	      0.00000000	     15.22510131
      0.71813643	     -0.05547656	     -0.00023659	     -0.19747601	     -0.05741999	      0.88280268	     -0.00019354	     -0.21160817	     -0.00000001	      0.00000001	     15.26722496
      0.71934890	     -0.05540760	     -0.00023513	     -0.19740733	     -0.05741898	      0.88280363	     -0.00019194	     -0.21160021	     -0.00000001	      0.00000001	     15.36411018
      0.72056137	     -0.05533575	     -0.00023588	     -0.19733568	     -0.05741796	      0.88280463	     -0.00019035	     -0.21159132	     -0.00000001	      0.00000001	     15.41896640
      0.72204421	     -0.05524378	     -0.00023551	     -0.19724398	     -0.05741670	      0.88280592	     -0.00018842	     -0.21157922	     -0.00000001	      0.00000001	     15.54319692
      0.72352705	     -0.05514850	     -0.00023761	     -0.19714888	     -0.05741542	      0.88280727	     -0.00018651	     -0.21156580	     -0.00000001	      0.00000001	     15.62544257
      0.72468410	     -0.05507129	     -0.00023676	     -0.19707186	     -0.05741441	      0.88280837	     -0.00018504	     -0.21155445	     -0.00000001	      0.00000001	     15.73895577
      0.72584114	     -0.05499182	     -0.00023788	     -0.19699251	     -0.05741340	      0.88280952	     -0.00018358	     -0.21154234	     -0.00000001	      0.00000001	     15.82566234
      0.72738914	     -0.05488286	     -0.00023795	     -0.19688375	     -0.05741204	      0.88281112	     -0.00018165	     -0.21152500	     -0.00000001	      0.00000001	     15.98620457
      0.72893714	     -0.05477175	     -0.00024045	     -0.19677274	     -0.05741067	      0.88281279	     -0.00017975	     -0.21150642	     -0.00000001	      0.00000001	     16.12903279
      0.73003923	     -0.05468993	     -0.00023995	     -0.19669105	     -0.05740969	      0.88281403	     -0.00017842	     -0.21149248	     -0.00000001	      0.00000001	     16.27308095
      0.73114133	     -0.05460499	     -0.00024190	     -0.19660616	     -0.05740872	      0.88281530	     -0.00017711	     -0.21147795	     -0.00000001	      0.00000001	     16.39729272
      0.73278197	     -0.05447637	     -0.00024396	     -0.19647760	     -0.05740727	      0.88281727	     -0.00017520	     -0.21145534	     -0.00000001	      0.00000001	     16.61753713
      0.73414681	     -0.05436671	     -0.00024666	     -0.19636795	     -0.05740607	      0.88281898	     -0.00017364	     -0.21143562	     -0.00000001	      0.00000001	     16.78226883
      0.73551164	     -0.05425484	     -0.00024713	     -0.19625614	     -0.05740489	      0.88282074	     -0.00017211	     -0.21141511	     -0.00000001	      0.00000001	     16.99197433
      0.73687648	     -0.05414268	     -0.00024994	     -0.19614396	     -0.05740371	      0.88282256	     -0.00017063	     -0.21139383	     -0.00000001	      0.00000001	     17.16578348
      0.73824132	     -0.05402929	     -0.00024951	     -0.19603061	     -0.05740255	      0.88282444	     -0.00016917	     -0.21137185	     -0.00000001	      0.00000001	     17.40577855
      0.73939461	     -0.05393414	     -0.00025217	     -0.19593540	     -0.05740158	      0.88282607	     -0.00016798	     -0.21135276	     -0.00000001	      0.00000001	     17.54897111
      0.74054790	     -0.05383934	     -0.00025281	     -0.19584059	     -0.05740062	      0.88282774	     -0.00016681	     -0.21133326	     -0.00000001	      0.00000001	     17.73670234
      0.74202653	     -0.05371985	     -0.00025534	     -0.19572101	     -0.05739942	      0.88282994	     -0.00016535	     -0.21130772	     -0.00000001	      0.00000001	     17.96250034
      0.74350516	     -0.05360213	     -0.00025612	     -0.19560324	     -0.05739825	      0.88283220	     -0.00016395	     -0.21128172	     -0.00000001	      0.00000001	     18.22468384
      0.74464211	     -0.05351423	     -0.00025929	     -0.19551521	     -0.05739737	      0.88283397	     -0.00016290	     -0.21126149	     -0.00000001	      0.00000001	     18.37616090
      0.74577905	     -0.05342730	     -0.00026040	     -0.19542820	     -0.05739650	      0.88283577	     -0.00016189	     -0.21124107	     -0.00000001	      0.00000001	     18.55884785
      0.74729409	     -0.05331542	     -0.00026329	     -0.19531616	     -0.05739539	      0.88283822	     -0.00016058	     -0.21121366	     -0.00000001	      0.00000001	     18.79458238
      0.74880913	     -0.05320738	     -0.00026393	     -0.19520800	     -0.05739431	      0.88284071	     -0.00015933	     -0.21118610	     -0.00000001	      0.00000001	     19.06216137
      0.74987835	     -0.05313500	     -0.00026716	     -0.19513545	     -0.05739358	      0.88284249	     -0.00015849	     -0.21116662	     -0.00000001	      0.00000001	     19.19953164
      0.75094756	     -0.05306423	     -0.00026831	     -0.19506457	     -0.05739287	      0.88284428	     -0.00015767	     -0.21114715	     -0.00000001	      0.00000001	     19.36389935
      0.75256885	     -0.05296218	     -0.00027096	     -0.19496229	     -0.05739183	      0.88284703	     -0.00015649	     -0.21111770	     -0.00000001	      0.00000001	     19.60197156
      0.75391158	     -0.05288122	     -0.00027167	     -0.19488118	     -0.05739101	      0.88284932	     -0.00015557	     -0.21109343	     -0.00000001	      0.00000001	     19.80047765
      0.75525431	     -0.05280548	     -0.00027435	     -0.19480523	     -0.05739023	      0.88285161	     -0.00015469	     -0.21106932	     -0.00000001	      0.00000001	     19.98946617
      0.75659704	     -0.05273305	     -0.00027427	     -0.19473265	     -0.05738949	      0.88285391	     -0.00015386	     -0.21104543	     -0.00000001	      0.00000001	     20.17307318
      0.75779783	     -0.05267389	     -0.00027711	     -0.19467328	     -0.05738886	      0.88285595	     -0.00015316	     -0.21102428	     -0.00000001	      0.00000001	     20.32443039
      0.75899863	     -0.05261717	     -0.00027744	     -0.19461641	     -0.05738826	      0.88285799	     -0.00015251	     -0.21100340	     -0.00000001	      0.00000001	     20.46584941
      0.76019942	     -0.05256561	     -0.00027947	     -0.19456464	     -0.05738770	      0.88286001	     -0.00015189	     -0.21098281	     -0.00000001	      0.00000001	     20.60594701
      0.76172444	     -0.05250452	     -0.00028022	     -0.19450334	     -0.05738703	      0.88286254	     -0.00015116	     -0.21095715	     -0.00000001	      0.00000001	     20.77483389
      0.76293770	     -0.05246232	     -0.00028315	     -0.19446090	     -0.05738653	      0.88286453	     -0.00015063	     -0.21093714	     -0.00000001	      0.00000001	     20.90272906
      0.76415095	     -0.05242292	     -0.00028395	     -0.19442130	     -0.05738607	      0.88286648	     -0.00015014	     -0.21091755	     -0.00000001	      0.00000001	     21.01350806
      0.76536421	     -0.05238857	     -0.00028632	     -0.19438672	     -0.05738565	      0.88286840	     -0.00014969	     -0.21089839	     -0.00000001	      0.00000001	     21.12543196
      0.76688293	     -0.05234856	     -0.00028694	     -0.19434649	     -0.05738516	      0.88287073	     -0.00014918	     -0.21087508	     -0.00000001	      0.00000001	     21.25242618
      0.76807283	     -0.05232208	     -0.00028962	     -0.19431977	     -0.05738482	      0.88287251	     -0.00014884	     -0.21085731	     -0.00000001	      0.00000001	     21.34640089
      0.76926272	     -0.05229548	     -0.00028981	     -0.19429300	     -0.05738451	      0.88287423	     -0.00014853	     -0.21083996	     -0.00000001	      0.00000001	     21.42866923
      0.77045262	     -0.05227235	     -0.00029148	     -0.19426966	     -0.05738424	      0.88287590	     -0.00014826	     -0.21082299	     -0.00000001	      0.00000001	     21.51251364
      0.77203714	     -0.05224284	     -0.00029183	     -0.19423991	     -0.05738392	      0.88287803	     -0.00014797	     -0.21080098	     -0.00000001	      0.00000001	     21.61845506
      0.77321516	     -0.05222546	     -0.00029436	     -0.19422230	     -0.05738372	      0.88287954	     -0.00014780	     -0.21078502	     -0.00000001	      0.00000001	     21.68337073
      0.77439318	     -0.05220739	     -0.00029450	     -0.19420406	     -0.05738356	      0.88288098	     -0.00014767	     -0.21076942	     -0.00000001	      0.00000001	     21.74033117
      0.77583365	     -0.05218980	     -0.00029660	     -0.19418621	     -0.05738340	      0.88288266	     -0.00014757	     -0.21075079	     -0.00000001	      0.00000001	     21.80607532
      0.77711346	     -0.05217345	     -0.00029596	     -0.19416968	     -0.05738330	      0.88288406	     -0.00014752	     -0.21073465	     -0.00000001	      0.00000001	     21.86033750
      0.77839326	     -0.05216256	     -0.00029804	     -0.19415855	     -0.05738323	      0.88288537	     -0.00014753	     -0.21071887	     -0.00000001	      0.00000001	     21.90153385
      0.77967307	     -0.05214983	     -0.00029687	     -0.19414567	     -0.05738321	      0.88288660	     -0.00014758	     -0.21070349	     -0.00000001	      0.00000001	     21.94689479
      0.78095288	     -0.05214309	     -0.00029897	     -0.19413868	     -0.05738322	      0.88288774	     -0.00014767	     -0.21068847	     -0.00000001	      0.00000001	     21.97271605
      0.78223269	     -0.05213372	     -0.00029764	     -0.19412916	     -0.05738327	      0.88288879	     -0.00014781	     -0.21067384	     -0.00000001	      0.00000001	     22.02051733
      0.78351249	     -0.05213089	     -0.00029997	     -0.19412607	     -0.05738335	      0.88288975	     -0.00014800	     -0.21065957	     -0.00000001	      0.00000000	     22.03189674
      0.78479230	     -0.05212405	     -0.00029868	     -0.19411907	     -0.05738348	      0.88289063	     -0.00014823	     -0.21064570	     -0.00000001	      0.00000000	     22.07976938
      0.78607211	     -0.05212564	     -0.00030170	     -0.19412038	     -0.05738363	      0.88289141	     -0.00014851	     -0.21063221	     -0.00000001	      0.00000000	     22.06293672
      0.78735192	     -0.05212390	     -0.00030054	     -0.19411847	     -0.05738383	      0.88289210	     -0.00014884	     -0.21061921	     -0.00000001	      0.00000000	     22.10961676
      0.78863172	     -0.05213102	     -0.00030396	     -0.19412530	     -0.05738406	      0.88289271	     -0.00014920	     -0.21060663	     -0.00000001	      0.00000000	     22.07754847
      0.78991153	     -0.05213336	     -0.00030263	     -0.19412747	     -0.05738433	      0.88289323	     -0.00014962	     -0.21059454	     -0.00000001	      0.00000000	     22.13242710
      0.79105053	     -0.05214365	     -0.00030557	     -0.19413750	     -0.05738460	      0.88289362	     -0.00015002	     -0.21058414	     -0.00000001	      0.00000000	     22.08012432
      0.79218954	     -0.05215163	     -0.00030577	     -0.19414529	     -0.05738490	      0.88289394	     -0.00015046	     -0.21057412	     -0.00000001	      0.00000000	     22.09582202
      0.79359101	     -0.05216728	     -0.00030808	     -0.19416065	     -0.05738530	      0.88289426	     -0.00015104	     -0.21056228	     -0.00000001	      0.00000000	     22.06529942
      0.79499249	     -0.05218185	     -0.00030793	     -0.19417500	     -0.05738575	      0.88289447	     -0.00015167	     -0.21055101	     -0.00000001	      0.00000000	     22.10378171
      0.79615210	     -0.05220099	     -0.00031083	     -0.19419388	     -0.05738615	      0.88289458	     -0.00015224	     -0.21054210	     -0.00000001	      0.00000000	     22.02969778
      0.79731172	     -0.05221783	     -0.00031115	     -0.19421051	     -0.05738658	      0.88289463	     -0.00015283	     -0.21053359	     -0.00000001	      0.00000000	     22.03466633
      0.79871950	     -0.05224433	     -0.00031358	     -0.19423673	     -0.05738714	      0.88289461	     -0.00015360	     -0.21052376	     -0.00000001	     -0.00000000	     21.97216270
      0.80012728	     -0.05226892	     -0.00031316	     -0.19426110	     -0.05738775	      0.88289451	     -0.00015442	     -0.21051451	     -0.00000001	     -0.00000000	     22.01048945
      0.80124486	     -0.05229586	     -0.00031597	     -0.19428778	     -0.05738826	      0.88289437	     -0.00015510	     -0.21050755	     -0.00000001	     -0.00000000	     21.90025968
      0.80236244	     -0.05232016	     -0.00031625	     -0.19431190	     -0.05738879	      0.88289418	     -0.00015581	     -0.21050095	     -0.00000001	     -0.00000000	     21.88877612
      0.80382649	     -0.05235749	     -0.00031826	     -0.19434894	     -0.05738953	      0.88289387	     -0.00015678	     -0.21049282	     -0.00000001	     -0.00000000	     21.80415110
      0.80529054	     -0.05239277	     -0.00031753	     -0.19438402	     -0.05739031	      0.88289347	     -0.00015780	     -0.21048528	     -0.00000001	     -0.00000000	     21.83497057
      0.80637449	     -0.05242611	     -0.00032004	     -0.19441712	     -0.05739091	      0.88289313	     -0.00015859	     -0.21048004	     -0.00000001	     -0.00000000	     21.69476273
      0.80745845	     -0.05245667	     -0.00032015	     -0.19444751	     -0.05739154	      0.88289276	     -0.00015939	     -0.21047513	     -0.00000001	     -0.00000000	     21.66603133
      0.80899092	     -0.05250492	     -0.00032169	     -0.19449550	     -0.05739247	      0.88289216	     -0.00016058	     -0.21046867	     -0.00000001	     -0.00000000	     21.55778348
      0.81030877	     -0.05254553	     -0.00032132	     -0.19453593	     -0.05739330	      0.88289160	     -0.00016163	     -0.21046360	     -0.00000001	     -0.00000000	     21.53377015
      0.81162663	     -0.05259248	     -0.00032330	     -0.19458264	     -0.05739416	      0.88289098	     -0.00016272	     -0.21045893	     -0.00000001	     -0.00000000	     21.38974635
      0.81294448	     -0.05263570	     -0.00032214	     -0.19462571	     -0.05739505	      0.88289032	     -0.00016383	     -0.21045469	     -0.00000001	     -0.00000000	     21.38471839
      0.81426234	     -0.05268768	     -0.00032475	     -0.19467743	     -0.05739597	      0.88288961	     -0.00016498	     -0.21045081	     -0.00000001	     -0.00000000	     21.19669846
      0.81540630	     -0.05272756	     -0.00032345	     -0.19471721	     -0.05739679	      0.88288896	     -0.00016600	     -0.21044778	     -0.00000001	     -0.00000000	     21.18484141
      0.81655026	     -0.05277350	     -0.00032484	     -0.19476296	     -0.05739763	      0.88288828	     -0.00016704	     -0.21044502	     -0.00000001	     -0.00000000	     21.05625073
      0.81796792	     -0.05282859	     -0.00032485	     -0.19481788	     -0.05739871	      0.88288740	     -0.00016835	     -0.21044198	     -0.00000001	     -0.00000000	     20.98477043
      0.81938558	     -0.05288971	     -0.00032754	     -0.19487876	     -0.05739981	      0.88288648	     -0.00016969	     -0.21043932	     -0.00000001	     -0.00000000	     20.81037721
      0.82054387	     -0.05293529	     -0.00032704	     -0.19492422	     -0.05740073	      0.88288569	     -0.00017081	     -0.21043747	     -0.00000001	     -0.00000000	     20.77602709
      0.82170217	     -0.05298597	     -0.00032921	     -0.19497471	     -0.05740167	      0.88288488	     -0.00017195	     -0.21043583	     -0.00000001	     -0.00000000	     20.64515227
      0.82313489	     -0.05304574	     -0.00033030	     -0.19503430	     -0.05740286	      0.88288384	     -0.00017338	     -0.21043416	     -0.00000001	     -0.00000001	     20.56403217
      0.82456762	     -0.05311051	     -0.00033442	     -0.19509882	     -0.05740408	      0.88288276	     -0.00017483	     -0.21043279	     -0.00000001	     -0.00000001	     20.39303554
      0.82569276	     -0.05315580	     -0.00033482	     -0.19514400	     -0.05740505	      0.88288189	     -0.00017599	     -0.21043197	     -0.00000001	     -0.00000001	     20.34930927
      0.82681790	     -0.05320504	     -0.00033784	     -0.19519305	     -0.05740604	      0.88288100	     -0.00017717	     -0.21043131	     -0.00000001	     -0.00000001	     20.23399493
      0.82830547	     -0.05326637	     -0.00034047	     -0.19525418	     -0.05740737	      0.88287979	     -0.00017874	     -0.21043071	     -0.00000001	     -0.00000001	     20.14054497
      0.82979304	     -0.05333064	     -0.00034598	     -0.19531817	     -0.05740872	      0.88287854	     -0.00018034	     -0.21043037	     -0.00000001	     -0.00000001	     19.98951991
      0.83088628	     -0.05337168	     -0.00034710	     -0.19535910	     -0.05740974	      0.88287761	     -0.00018153	     -0.21043032	     -0.00000001	     -0.00000001	     19.93491332
      0.83197953	     -0.05341581	     -0.00035071	     -0.19540305	     -0.05741076	      0.88287666	     -0.00018274	     -0.21043039	     -0.00000001	     -0.00000001	     19.83681536
      0.83353708	     -0.05347462	     -0.00035468	     -0.19546165	     -0.05741224	      0.88287527	     -0.00018447	     -0.21043074	     -0.00000001	     -0.00000001	     19.73079467
      0.83487333	     -0.05352551	     -0.00035981	     -0.19551230	     -0.05741352	      0.88287406	     -0.00018598	     -0.21043124	     -0.00000001	     -0.00000001	     19.61773231
      0.83620958	     -0.05357043	     -0.00036258	     -0.19555707	     -0.05741483	      0.88287283	     -0.00018750	     -0.21043194	     -0.00000001	     -0.00000001	     19.53140824
      0.83754583	     -0.05361773	     -0.00036851	     -0.19560412	     -0.05741615	      0.88287158	     -0.00018904	     -0.21043280	     -0.00000001	     -0.00000001	     19.42902393
      0.83888208	     -0.05365706	     -0.00037057	     -0.19564331	     -0.05741748	      0.88287031	     -0.00019059	     -0.21043384	     -0.00000001	     -0.00000001	     19.33015261
      0.84002753	     -0.05369415	     -0.00037602	     -0.19568019	     -0.05741864	      0.88286921	     -0.00019193	     -0.21043485	     -0.00000001	     -0.00000001	     19.24341647
      0.84117298	     -0.05372587	     -0.00037884	     -0.19571176	     -0.05741981	      0.88286809	     -0.00019327	     -0.21043599	     -0.00000001	     -0.00000001	     19.14240718
      0.84262078	     -0.05376569	     -0.00038413	     -0.19575136	     -0.05742130	      0.88286667	     -0.00019499	     -0.21043759	     -0.00000001	     -0.00000001	     19.05105109
      0.84406858	     -0.05379903	     -0.00038639	     -0.19578457	     -0.05742280	      0.88286523	     -0.00019672	     -0.21043940	     -0.00000001	     -0.00000001	     18.90066470
      0.84521848	     -0.05382792	     -0.00039096	     -0.19581328	     -0.05742401	      0.88286408	     -0.00019810	     -0.21044098	     -0.00000001	     -0.00000001	     18.84705407
      0.84636837	     -0.05385358	     -0.00039305	     -0.19583881	     -0.05742523	      0.88286292	     -0.00019948	     -0.21044273	     -0.00000001	     -0.00000001	     18.71435963
      0.84783947	     -0.05388917	     -0.00039712	     -0.19587421	     -0.05742680	      0.88286143	     -0.00020126	     -0.21044527	     -0.00000001	     -0.00000001	     18.62386854
      0.84931056	     -0.05392588	     -0.00039805	     -0.19591082	     -0.05742838	      0.88285993	     -0.00020305	     -0.21044832	     -0.00000001	     -0.00000001	     18.38855633
      0.85041313	     -0.05396037	     -0.00040163	     -0.19594514	     -0.05742958	      0.88285880	     -0.00020439	     -0.21045103	     -0.00000001	     -0.00000001	     18.37957216
      0.85151570	     -0.05399586	     -0.00040287	     -0.19598054	     -0.05743078	      0.88285766	     -0.00020573	     -0.21045423	     -0.00000001	     -0.00000001	     18.23586958
      0.85306348	     -0.05405086	     -0.00040573	     -0.19603538	     -0.05743248	      0.88285605	     -0.00020762	     -0.21045962	     -0.00000001	     -0.00000001	     18.15960482
      0.85440261	     -0.05410111	     -0.00040654	     -0.19608553	     -0.05743396	      0.88285465	     -0.00020926	     -0.21046519	     -0.00000001	     -0.00000001	     17.95080376
      0.85574174	     -0.05415706	     -0.00040946	     -0.19614133	     -0.05743544	      0.88285323	     -0.00021089	     -0.21047166	     -0.00000001	     -0.00000001	     17.97174494
      0.85708087	     -0.05421479	     -0.00040947	     -0.19619900	     -0.05743692	      0.88285179	     -0.00021253	     -0.21047910	     -0.00000001	     -0.00000001	     17.67462743
      0.85842000	     -0.05427832	     -0.00041270	     -0.19626238	     -0.05743841	      0.88285034	     -0.00021416	     -0.21048754	     -0.00000001	     -0.00000001	     17.79594683
      0.85957630	     -0.05433424	     -0.00041218	     -0.19631828	     -0.05743968	      0.88284906	     -0.00021557	     -0.21049567	     -0.00000001	     -0.00000001	     17.46146424
      0.86073259	     -0.05439392	     -0.00041380	     -0.19637788	     -0.05744096	      0.88284777	     -0.00021697	     -0.21050459	     -0.00000001	     -0.00000001	     17.44166022
      0.86218205	     -0.05447113	     -0.00041409	     -0.19645504	     -0.05744255	      0.88284611	     -0.00021873	     -0.21051691	     -0.00000001	     -0.00000001	     17.17811078
      0.86363151	     -0.05455245	     -0.00041626	     -0.19653628	     -0.05744413	      0.88284442	     -0.00022048	     -0.21053051	     -0.00000001	     -0.00000001	     17.22681402
      0.86480819	     -0.05461946	     -0.00041554	     -0.19660331	     -0.05744540	      0.88284301	     -0.00022189	     -0.21054247	     -0.00000001	     -0.00000001	     16.84656488
      0.86598487	     -0.05468882	     -0.00041664	     -0.19667264	     -0.05744665	      0.88284157	     -0.00022330	     -0.21055526	     -0.00000001	     -0.00000001	     16.79960710
      0.86744994	     -0.05477601	     -0.00041613	     -0.19675985	     -0.05744820	      0.88283973	     -0.00022504	     -0.21057229	     -0.00000001	     -0.00000001	     16.46880193
      0.86891502	     -0.05486541	     -0.00041729	     -0.19684924	     -0.05744971	      0.88283783	     -0.00022677	     -0.21059051	     -0.00000001	     -0.00000001	     16.50930264
      0.87006056	     -0.05493542	     -0.00041541	     -0.19691934	     -0.05745088	      0.88283631	     -0.00022811	     -0.21060558	     -0.00000001	     -0.00000001	     16.07782592
      0.87120611	     -0.05500645	     -0.00041510	     -0.19699042	     -0.05745202	      0.88283474	     -0.00022944	     -0.21062132	     -0.00000001	     -0.00000001	     15.99021629
      0.87272914	     -0.05510105	     -0.00041295	     -0.19708515	     -0.05745351	      0.88283261	     -0.00023119	     -0.21064325	     -0.00000001	     -0.00000001	     15.64533306
      0.87425216	     -0.05519543	     -0.00041181	     -0.19717965	     -0.05745496	      0.88283040	     -0.00023292	     -0.21066625	     -0.00000001	     -0.00000001	     15.65660041
      0.87537107	     -0.05526453	     -0.00040814	     -0.19724892	     -0.05745599	      0.88282873	     -0.00023418	     -0.21068378	     -0.00000001	     -0.00000001	     15.22176310
      0.87648998	     -0.05533378	     -0.00040593	     -0.19731832	     -0.05745699	      0.88282702	     -0.00023542	     -0.21070182	     -0.00000001	     -0.00000001	     15.11331997
      0.87808542	     -0.05543161	     -0.00040119	     -0.19741642	     -0.05745837	      0.88282452	     -0.00023717	     -0.21072835	     -0.00000001	     -0.00000001	     14.78313527
      0.87945813	     -0.05551483	     -0.00039792	     -0.19749986	     -0.05745950	      0.88282231	     -0.00023865	     -0.21075186	     -0.00000001	     -0.00000001	     14.70532183
      0.88083084	     -0.05559632	     -0.00039231	     -0.19758165	     -0.05746059	      0.88282004	     -0.00024011	     -0.21077590	     -0.00000001	     -0.00000001	     14.33738325
      0.88220354	     -0.05567657	     -0.00038819	     -0.19766218	     -0.05746162	      0.88281771	     -0.00024155	     -0.21080044	     -0.00000001	     -0.00000001	     14.34343648
      0.88357625	     -0.05575646	     -0.00038089	     -0.19774243	     -0.05746260	      0.88281533	     -0.00024296	     -0.21082544	     -0.00000001	     -0.00000001	     13.90643039
      0.88475902	     -0.05582474	     -0.00037710	     -0.19781097	     -0.05746339	      0.88281324	     -0.00024416	     -0.21084733	     -0.00000001	     -0.00000001	     13.93329344
      0.88594179	     -0.05589201	     -0.00037117	     -0.19787858	     -0.05746414	      0.88281112	     -0.00024533	     -0.21086948	     -0.00000001	     -0.00000001	     13.68799619
      0.88743036	     -0.05597574	     -0.00036486	     -0.19796270	     -0.05746501	      0.88280840	     -0.00024678	     -0.21089769	     -0.00000001	     -0.00000001	     13.58701983
      0.88891893	     -0.05605742	     -0.00035675	     -0.19804483	     -0.05746580	      0.88280563	     -0.00024820	     -0.21092623	     -0.00000001	     -0.00000001	     13.25678352
      0.89012451	     -0.05612256	     -0.00035267	     -0.19811028	     -0.05746639	      0.88280335	     -0.00024933	     -0.21094958	     -0.00000001	     -0.00000001	     13.27132151
      0.89133009	     -0.05618788	     -0.00034661	     -0.19817598	     -0.05746692	      0.88280105	     -0.00025043	     -0.21097315	     -0.00000001	     -0.00000001	     13.05594212
      0.89282946	     -0.05626769	     -0.00034011	     -0.19825624	     -0.05746749	      0.88279816	     -0.00025177	     -0.21100274	     -0.00000001	     -0.00000001	     12.97253525
      0.89432882	     -0.05634445	     -0.00033159	     -0.19833351	     -0.05746798	      0.88279524	     -0.00025308	     -0.21103252	     -0.00000001	     -0.00000001	     12.67113600
      0.89551887	     -0.05640328	     -0.00032706	     -0.19839269	     -0.05746830	      0.88279291	     -0.00025409	     -0.21105622	     -0.00000001	     -0.00000001	     12.69993698
      0.89670893	     -0.05646046	     -0.00032075	     -0.19845029	     -0.05746856	      0.88279056	     -0.00025508	     -0.21107992	     -0.00000001	     -0.00000001	     12.51680057
      0.89824870	     -0.05653238	     -0.00031392	     -0.19852272	     -0.05746880	      0.88278752	     -0.00025633	     -0.21111056	     -0.00000001	     -0.00000001	     12.44226750
      0.89978847	     -0.05660163	     -0.00030508	     -0.19859254	     -0.05746894	      0.88278447	     -0.00025755	     -0.21114112	     -0.00000001	     -0.00000001	     12.15627219
      0.90095028	     -0.05665171	     -0.00030070	     -0.19864300	     -0.05746897	      0.88278217	     -0.00025844	     -0.21116407	     -0.00000001	     -0.00000001	     12.19024209
      0.90211209	     -0.05669963	     -0.00029454	     -0.19869136	     -0.05746894	      0.88277988	     -0.00025931	     -0.21118691	     -0.00000001	     -0.00000001	     12.03863802
      0.90371590	     -0.05676261	     -0.00028723	     -0.19875491	     -0.05746879	      0.88277672	     -0.00026047	     -0.21121820	     -0.00000001	     -0.00000001	     11.96550476
      0.90531972	     -0.05682202	     -0.00027800	     -0.19881495	     -0.05746851	      0.88277360	     -0.00026160	     -0.21124914	     -0.00000001	     -0.00000001	     11.71172275
      0.90644084	     -0.05686156	     -0.00027390	     -0.19885489	     -0.05746824	      0.88277143	     -0.00026236	     -0.21127055	     -0.00000001	     -0.00000001	     11.75325071
      0.90756195	     -0.05689914	     -0.00026797	     -0.19889290	     -0.05746791	      0.88276928	     -0.00026310	     -0.21129176	     -0.00000001	     -0.00000001	     11.63706556
      0.90926615	     -0.05695142	     -0.00025967	     -0.19894584	     -0.05746729	      0.88276605	     -0.00026419	     -0.21132356	     -0.00000001	     -0.00000001	     11.56686690
      0.91068723	     -0.05699024	     -0.00025148	     -0.19898525	     -0.05746666	      0.88276341	     -0.00026506	     -0.21134959	     -0.00000001	     -0.00000001	     11.42196508
      0.91210832	     -0.05702478	     -0.00024492	     -0.19902035	     -0.05746592	      0.88276082	     -0.00026589	     -0.21137510	     -0.00000001	     -0.00000001	     11.43676248
      0.91352940	     -0.05705396	     -0.00023570	     -0.19905017	     -0.05746508	      0.88275828	     -0.00026669	     -0.21140004	     -0.00000001	     -0.00000001	     11.27082633
      0.91479164	     -0.05707468	     -0.00022976	     -0.19907139	     -0.05746425	      0.88275607	     -0.00026737	     -0.21142162	     -0.00000001	     -0.00000001	     11.31255134
      0.91605389	     -0.05708951	     -0.00022144	     -0.19908679	     -0.05746333	      0.88275391	     -0.00026802	     -0.21144258	     -0.00000001	     -0.00000001	     11.22057472
      0.91731613	     -0.05709677	     -0.00021387	     -0.19909461	     -0.05746233	      0.88275181	     -0.00026863	     -0.21146282	     -0.00000001	     -0.00000001	     11.22375480
      0.91897486	     -0.05709523	     -0.00020171	     -0.19909386	     -0.05746088	      0.88274914	     -0.00026940	     -0.21148819	     -0.00000001	     -0.00000001	     11.15201165
      0.92025786	     -0.05708685	     -0.00019345	     -0.19908606	     -0.05745966	      0.88274715	     -0.00026995	     -0.21150675	     -0.00000001	     -0.00000001	     11.18288847
      0.92154087	     -0.05707236	     -0.00018294	     -0.19907221	     -0.05745836	      0.88274524	     -0.00027047	     -0.21152433	     -0.00000001	     -0.00000001	     11.14100080
      0.92282387	     -0.05704988	     -0.00017426	     -0.19905032	     -0.05745698	      0.88274339	     -0.00027096	     -0.21154095	     -0.00000001	     -0.00000001	     11.15320982
      0.92447817	     -0.05701610	     -0.00016115	     -0.19901733	     -0.05745506	      0.88274114	     -0.00027154	     -0.21156105	     -0.00000001	     -0.00000001	     11.13677858
      0.92574169	     -0.05698420	     -0.00015247	     -0.19898600	     -0.05745351	      0.88273951	     -0.00027194	     -0.21157534	     -0.00000001	     -0.00000001	     11.17462656
      0.92700522	     -0.05694762	     -0.00014177	     -0.19895002	     -0.05745188	      0.88273796	     -0.00027231	     -0.21158864	     -0.00000001	     -0.00000001	     11.17596851
      0.92853205	     -0.05689838	     -0.00013012	     -0.19890148	     -0.05744979	      0.88273622	     -0.00027272	     -0.21160340	     -0.00000001	     -0.00000001	     11.21893223
      0.92990504	     -0.05684971	     -0.00011712	     -0.19885349	     -0.05744783	      0.88273476	     -0.00027304	     -0.21161543	     -0.00000001	     -0.00000001	     11.23557472
      0.93127802	     -0.05679746	     -0.00010566	     -0.19880187	     -0.05744577	      0.88273342	     -0.00027333	     -0.21162628	     -0.00000001	     -0.00000001	     11.27180384
      0.93265101	     -0.05674041	     -0.00009174	     -0.19874549	     -0.05744362	      0.88273219	     -0.00027357	     -0.21163597	     -0.00000001	     -0.00000001	     11.30911470
      0.93402400	     -0.05667739	     -0.00008053	     -0.19868307	     -0.05744138	      0.88273107	     -0.00027378	     -0.21164443	     -0.00000001	     -0.00000001	     11.38143116
      0.93539699	     -0.05660691	     -0.00006682	     -0.19861325	     -0.05743905	      0.88273008	     -0.00027394	     -0.21165158	     -0.00000001	     -0.00000000	     11.45579828
      0.93676998	     -0.05652858	     -0.00005638	     -0.19853548	     -0.05743664	      0.88272920	     -0.00027407	     -0.21165731	     -0.00000001	     -0.00000000	     11.55346776
      0.93814297	     -0.05644140	     -0.00004341	     -0.19844891	     -0.05743414	      0.88272845	     -0.00027416	     -0.21166154	     -0.00000001	     -0.00000000	     11.66931724
      0.93951595	     -0.05634326	     -0.00003394	     -0.19835126	     -0.05743156	      0.88272782	     -0.00027422	     -0.21166415	     -0.00000001	     -0.00000000	     11.78950448
      0.94088894	     -0.05623496	     -0.00002117	     -0.19824355	     -0.05742890	      0.88272732	     -0.00027424	     -0.21166504	     -0.00000001	     -0.00000000	     11.93553983
      0.94211291	     -0.05612958	     -0.00001285	     -0.19813857	     -0.05742647	      0.88272698	     -0.00027422	     -0.21166431	     -0.00000001	     -0.00000000	     12.03461847
      0.94333687	     -0.05601646	     -0.00000260	     -0.19802591	     -0.05742397	      0.88272674	     -0.00027418	     -0.21166207	     -0.00000000	     -0.00000000	     12.18780132
      0.94482722	     -0.05586805	      0.00000796	     -0.19787797	     -0.05742086	      0.88272660	     -0.00027409	     -0.21165725	     -0.00000000	     -0.00000000	     12.36896991
      0.94631756	     -0.05570745	      0.00002027	     -0.19771786	     -0.05741766	      0.88272663	     -0.00027395	     -0.21165003	     -0.00000000	      0.00000000	     12.62883535
      0.94754396	     -0.05556647	      0.00002810	     -0.19757720	     -0.05741498	      0.88272677	     -0.00027382	     -0.21164223	     -0.00000000	      0.00000000	     12.76093108
      0.94877037	     -0.05541828	      0.00003798	     -0.19742936	     -0.05741224	      0.88272703	     -0.00027365	     -0.21163273	     -0.00000000	      0.00000000	     12.97692441
      0.95027039	     -0.05522945	      0.00004846	     -0.19724088	     -0.05740884	      0.88272752	     -0.00027341	     -0.21161880	     -0.00000000	      0.00000000	     13.18522706
      0.95177042	     -0.05503469	      0.00006099	     -0.19704649	     -0.05740538	      0.88272818	     -0.00027313	     -0.21160243	     -0.00000000	      0.00000000	     13.51370203
      0.95292942	     -0.05488109	      0.00006791	     -0.19689307	     -0.05740267	      0.88272881	     -0.00027289	     -0.21158820	     -0.00000000	      0.00000000	     13.62398259
      0.95408841	     -0.05472481	      0.00007651	     -0.19673699	     -0.05739993	      0.88272956	     -0.00027262	     -0.21157266	     -0.00000000	      0.00000000	     13.84914090
      0.95565788	     -0.05450944	      0.00008639	     -0.19652180	     -0.05739618	      0.88273075	     -0.00027223	     -0.21154960	     -0.00000000	      0.00000001	     14.09774832
      0.95722734	     -0.05428984	      0.00009763	     -0.19630238	     -0.05739238	      0.88273215	     -0.00027181	     -0.21152433	     -0.00000000	      0.00000001	     14.48321115
      0.95832015	     -0.05413408	      0.00010262	     -0.19614665	     -0.05738973	      0.88273324	     -0.00027149	     -0.21150547	     -0.00000000	      0.00000001	     14.58607531
      0.95941297	     -0.05397732	      0.00010913	     -0.19598993	     -0.05738705	      0.88273444	     -0.00027115	     -0.21148565	     -0.00000000	      0.00000001	     14.80314109
      0.96108697	     -0.05373642	      0.00011751	     -0.19574902	     -0.05738294	      0.88273645	     -0.00027061	     -0.21145355	     -0.00000000	      0.00000001	     15.08811582
      0.96245733	     -0.05353931	      0.00012499	     -0.19555186	     -0.05737956	      0.88273828	     -0.00027013	     -0.21142582	     -0.00000000	      0.00000001	     15.37240928
      0.96382768	     -0.05334303	      0.00013010	     -0.19535545	     -0.05737617	      0.88274025	     -0.00026964	     -0.21139694	     -0.00000000	      0.00000001	     15.58778040
      0.96519803	     -0.05314723	      0.00013693	     -0.19515954	     -0.05737279	      0.88274237	     -0.00026912	     -0.21136699	     -0.00000000	      0.00000001	     15.90370838
      0.96642702	     -0.05297204	      0.00013996	     -0.19498413	     -0.05736975	      0.88274439	     -0.00026865	     -0.21133931	     -0.00000000	      0.00000001	     16.10124236
      0.96765600	     -0.05279715	      0.00014465	     -0.19480905	     -0.05736673	      0.88274652	     -0.00026815	     -0.21131091	     -0.00000000	      0.00000001	     16.37300200
      0.96888499	     -0.05262308	      0.00014742	     -0.19463471	     -0.05736371	      0.88274876	     -0.00026765	     -0.21128183	     -0.00000000	      0.00000001	     16.61017874
      0.97041287	     -0.05240732	      0.00015198	     -0.19441861	     -0.05735998	      0.88275169	     -0.00026700	     -0.21124483	     -0.00000000	      0.00000001	     16.95655595
      0.97163778	     -0.05223540	      0.00015326	     -0.19424634	     -0.05735700	      0.88275415	     -0.00026647	     -0.21121454	     -0.00000000	      0.00000001	     17.20295869
      0.97286268	     -0.05206434	      0.00015608	     -0.19407495	     -0.05735405	      0.88275670	     -0.00026593	     -0.21118376	     -0.00000000	      0.00000001	     17.48182056
      0.97408759	     -0.05189508	      0.00015703	     -0.19390528	     -0.05735111	      0.88275934	     -0.00026538	     -0.21115252	     -0.00000000	      0.00000001	     17.75323658
      0.97562525	     -0.05168581	      0.00015922	     -0.19369550	     -0.05734747	      0.88276278	     -0.00026468	     -0.21111281	     -0.00000000	      0.00000002	     18.11040963
      0.97681715	     -0.05152633	      0.00015856	     -0.19353553	     -0.05734468	      0.88276552	     -0.00026413	     -0.21108171	     -0.00000000	      0.00000002	     18.38146587
      0.97800905	     -0.05136835	      0.00015947	     -0.19337710	     -0.05734191	      0.88276833	     -0.00026357	     -0.21105039	     -0.00000000	      0.00000002	     18.65777816
      0.97944077	     -0.05118080	      0.00015880	     -0.19318893	     -0.05733864	      0.88277179	     -0.00026289	     -0.21101253	     -0.00000000	      0.00000002	     19.01053875
      0.98072383	     -0.05101607	      0.00015997	     -0.19302366	     -0.05733575	      0.88277496	     -0.00026229	     -0.21097842	     -0.00000000	      0.00000002	     19.30082418
      0.98200689	     -0.05085420	      0.00015824	     -0.19286116	     -0.05733291	      0.88277819	     -0.00026167	     -0.21094419	     -0.00000000	      0.00000002	     19.63110992
      0.98328995	     -0.05069500	      0.00015855	     -0.19270137	     -0.05733011	      0.88278148	     -0.00026106	     -0.21090990	     -0.00000000	      0.00000002	     19.92573593
      0.98457301	     -0.05053948	      0.00015582	     -0.19254516	     -0.05732736	      0.88278481	     -0.00026044	     -0.21087560	     -0.00000000	      0.00000002	     20.27164486
      0.98585608	     -0.05038750	      0.00015542	     -0.19239253	     -0.05732467	      0.88278818	     -0.00025983	     -0.21084136	     -0.00000000	      0.00000002	     20.56028910
      0.98713914	     -0.05023979	      0.00015151	     -0.19224406	     -0.05732203	      0.88279158	     -0.00025921	     -0.21080724	     -0.00000000	      0.00000002	     20.91879282
      0.98842220	     -0.05009635	      0.00015057	     -0.19209993	     -0.05731945	      0.88279501	     -0.00025860	     -0.21077330	     -0.00000000	      0.00000002	     21.18978432
      0.98956087	     -0.04997365	      0.00014641	     -0.19197650	     -0.05731721	      0.88279807	     -0.00025805	     -0.21074340	     -0.00000000	      0.00000002	     21.49105576
      0.99069955	     -0.04985499	      0.00014437	     -0.19185716	     -0.05731502	      0.88280115	     -0.00025751	     -0.21071375	     -0.00000000	      0.00000002	     21.73634157
      0.99208183	     -0.04971530	      0.00013997	     -0.19171658	     -0.05731243	      0.88280489	     -0.00025686	     -0.21067815	     -0.00000000	      0.00000002	     22.08363903
      0.99346411	     -0.04957989	      0.00013674	     -0.19158030	     -0.05730992	      0.88280863	     -0.00025621	     -0.21064306	     -0.00000000	      0.00000002	     22.36336389
      0.99459901	     -0.04947372	      0.00013095	     -0.19147331	     -0.05730792	      0.88281171	     -0.00025569	     -0.21061472	     -0.00000000	      0.00000002	     22.64676619
      0.99573390	     -0.04937267	      0.00012685	     -0.19137148	     -0.05730597	      0.88281477	     -0.00025516	     -0.21058688	     -0.00000000	      0.00000002	     22.86568742
      0.99713181	     -0.04925537	      0.00011987	     -0.19125315	     -0.05730364	      0.88281853	     -0.00025453	     -0.21055331	     -0.00000000	      0.00000002	     23.19311533
      0.99852972	     -0.04914552	      0.00011476	     -0.19114231	     -0.05730141	      0.88282226	     -0.00025390	     -0.21052059	     -0.00000000	      0.00000002	     23.43728631
      0.99960797	     -0.04906642	      0.00010810	     -0.19106236	     -0.05729974	      0.88282512	     -0.00025343	     -0.21049597	     -0.00000000	      0.00000002	     23.69325702
      1.00068623	     -0.04899224	      0.00010321	     -0.19098737	     -0.05729813	      0.88282795	     -0.00025296	     -0.21047190	     -0.00000000	      0.00000002	     23.87527495
      1.00215004	     -0.04889983	      0.00009507	     -0.19089382	     -0.05729603	      0.88283176	     -0.00025234	     -0.21044017	     -0.00000000	      0.00000002	     24.17348296
      1.00361385	     -0.04881758	      0.00008868	     -0.19081046	     -0.05729404	      0.88283551	     -0.00025173	     -0.21040959	     -0.00000000	      0.00000002	     24.37338391
      1.00463865	     -0.04876675	      0.00008146	     -0.19075878	     -0.05729270	      0.88283809	     -0.00025132	     -0.21038892	     -0.00000000	      0.00000002	     24.59320044
      1.00566345	     -0.04872113	      0.00007592	     -0.19071234	     -0.05729142	      0.88284065	     -0.00025091	     -0.21036889	     -0.00000000	      0.00000002	     24.73450930
      1.00722341	     -0.04866183	      0.00006620	     -0.19065177	     -0.05728956	      0.88284446	     -0.00025031	     -0.21033968	     -0.00000000	      0.00000002	     24.99356794
      1.00851161	     -0.04862178	      0.00005898	     -0.19061070	     -0.05728812	      0.88284753	     -0.00024983	     -0.21031677	     -0.00000000	      0.00000002	     25.13584653
      1.00979981	     -0.04858970	      0.00004973	     -0.19057753	     -0.05728676	      0.88285054	     -0.00024937	     -0.21029497	     -0.00000000	      0.00000002	     25.36904727
      1.01108802	     -0.04856442	      0.00004283	     -0.19055124	     -0.05728549	      0.88285346	     -0.00024893	     -0.21027430	     -0.00000000	      0.00000002	     25.45025968
      1.01224711	     -0.04854741	      0.00003408	     -0.19053324	     -0.05728441	      0.88285603	     -0.00024854	     -0.21025665	     -0.00000000	      0.00000001	     25.65934108
      1.01340620	     -0.04853497	      0.00002740	     -0.19051988	     -0.05728340	      0.88285852	     -0.00024817	     -0.21023988	     -0.00000000	      0.00000001	     25.73171564
      1.01456529	     -0.04852731	      0.00001912	     -0.19051126	     -0.05728247	      0.88286095	     -0.00024781	     -0.21022396	     -0.00000000	      0.00000001	     25.89236260
      1.01601495	     -0.04852367	      0.00001027	     -0.19050647	     -0.05728139	      0.88286387	     -0.00024739	     -0.21020523	     -0.00000000	      0.00000001	     25.97906773
      1.01718718	     -0.04852573	      0.00000115	     -0.19050755	     -0.05728059	      0.88286615	     -0.00024707	     -0.21019102	     -0.00000000	      0.00000001	     26.16039671
      1.01835942	     -0.04853169	     -0.00000613	     -0.19051259	     -0.05727987	      0.88286835	     -0.00024676	     -0.21017761	     -0.00000000	      0.00000001	     26.19848933
      1.01953166	     -0.04854188	     -0.00001495	     -0.19052181	     -0.05727922	      0.88287046	     -0.00024647	     -0.21016500	     -0.00000000	      0.00000001	     26.33329953
      1.02097603	     -0.04855980	     -0.00002427	     -0.19053861	     -0.05727850	      0.88287295	     -0.00024613	     -0.21015052	     -0.00000000	      0.00000001	     26.37184597
      1.02212974	     -0.04857874	     -0.00003373	     -0.19055660	     -0.05727801	      0.88287484	     -0.00024588	     -0.21013979	     -0.00000000	      0.00000001	     26.53012665
      1.02328346	     -0.04860135	     -0.00004138	     -0.19057831	     -0.05727759	      0.88287665	     -0.00024565	     -0.21012978	     -0.00000000	      0.00000001	     26.53892580
      1.02443717	     -0.04862813	     -0.00005037	     -0.19060416	     -0.05727723	      0.88287837	     -0.00024544	     -0.21012051	     -0.00000000	      0.00000001	     26.63979705
      1.02593761	     -0.04866880	     -0.00006027	     -0.19064369	     -0.05727686	      0.88288049	     -0.00024518	     -0.21010952	     -0.00000000	      0.00000001	     26.64671739
      1.02708262	     -0.04870464	     -0.00006961	     -0.19067862	     -0.05727665	      0.88288201	     -0.00024501	     -0.21010196	     -0.00000000	      0.00000001	     26.77344741
      1.02822762	     -0.04874419	     -0.00007716	     -0.19071732	     -0.05727651	      0.88288345	     -0.00024485	     -0.21009512	     -0.00000000	      0.00000001	     26.75362770
      1.02960351	     -0.04879780	     -0.00008816	     -0.19076986	     -0.05727642	      0.88288506	     -0.00024468	     -0.21008783	     -0.00000000	      0.00000001	     26.86486405
      1.03084130	     -0.04885111	     -0.00009667	     -0.19082226	     -0.05727642	      0.88288642	     -0.00024455	     -0.21008214	     -0.00000000	      0.00000001	     26.79987221
      1.03207908	     -0.04890896	     -0.00010787	     -0.19087914	     -0.05727649	      0.88288767	     -0.00024444	     -0.21007727	     -0.00000000	      0.00000001	     26.91751528
      1.03331686	     -0.04897074	     -0.00011688	     -0.19094002	     -0.05727664	      0.88288884	     -0.00024435	     -0.21007324	     -0.00000000	      0.00000001	     26.82059996
      1.03455465	     -0.04903807	     -0.00012847	     -0.19100639	     -0.05727686	      0.88288991	     -0.00024428	     -0.21007006	     -0.00000000	      0.00000001	     26.93119331
      1.03579243	     -0.04910989	     -0.00013759	     -0.19107734	     -0.05727714	      0.88289090	     -0.00024423	     -0.21006775	     -0.00000000	      0.00000001	     26.81020880
      1.03703021	     -0.04918684	     -0.00014960	     -0.19115334	     -0.05727750	      0.88289179	     -0.00024420	     -0.21006628	     -0.00000000	      0.00000000	     26.91876426
      1.03826799	     -0.04926752	     -0.00015875	     -0.19123318	     -0.05727792	      0.88289260	     -0.00024419	     -0.21006564	     -0.00000000	      0.00000000	     26.77171020
      1.03950578	     -0.04935284	     -0.00017075	     -0.19131759	     -0.05727842	      0.88289332	     -0.00024420	     -0.21006581	     -0.00000000	      0.00000000	     26.87297160
      1.04074356	     -0.04944174	     -0.00017971	     -0.19140568	     -0.05727897	      0.88289396	     -0.00024423	     -0.21006679	     -0.00000000	      0.00000000	     26.69904581
      1.04198134	     -0.04953455	     -0.00019127	     -0.19149763	     -0.05727960	      0.88289451	     -0.00024428	     -0.21006855	     -0.00000000	      0.00000000	     26.79415921
      1.04321913	     -0.04963100	     -0.00019946	     -0.19159334	     -0.05728028	      0.88289499	     -0.00024434	     -0.21007111	      0.00000000	      0.00000000	     26.59237343
      1.04445691	     -0.04973193	     -0.00021078	     -0.19169345	     -0.05728103	      0.88289539	     -0.00024444	     -0.21007446	      0.00000000	      0.00000000	     26.67684611
      1.04569469	     -0.04983570	     -0.00021881	     -0.19179650	     -0.05728184	      0.88289571	     -0.00024454	     -0.21007857	      0.00000000	      0.00000000	     26.45725420
      1.04693248	     -0.04994331	     -0.00023000	     -0.19190334	     -0.05728271	      0.88289595	     -0.00024468	     -0.21008341	      0.00000000	      0.00000000	     26.53215181
      1.04817026	     -0.05005327	     -0.00023785	     -0.19201263	     -0.05728363	      0.88289612	     -0.00024483	     -0.21008897	      0.00000000	      0.00000000	     26.29378097
      1.04940804	     -0.05016681	     -0.00024883	     -0.19212544	     -0.05728462	      0.88289622	     -0.00024500	     -0.21009520	      0.00000000	      0.00000000	     26.35182584
      1.05064583	     -0.05028246	     -0.00025648	     -0.19224047	     -0.05728565	      0.88289625	     -0.00024519	     -0.21010208	      0.00000000	     -0.00000000	     26.09631645
      1.05188361	     -0.05040154	     -0.00026719	     -0.19235888	     -0.05728674	      0.88289621	     -0.00024541	     -0.21010960	      0.00000000	     -0.00000000	     26.13316937
      1.05312139	     -0.05052246	     -0.00027467	     -0.19247922	     -0.05728787	      0.88289610	     -0.00024564	     -0.21011772	      0.00000000	     -0.00000000	     25.86582685
      1.05435917	     -0.05064652	     -0.00028505	     -0.19260265	     -0.05728906	      0.88289593	     -0.00024590	     -0.21012643	      0.00000000	     -0.00000000	     25.87899956
      1.05559696	     -0.05077213	     -0.00029239	     -0.19272774	     -0.05729029	      0.88289569	     -0.00024617	     -0.21013570	      0.00000000	     -0.00000000	     25.60567771
      1.05683474	     -0.05090063	     -0.00030239	     -0.19285566	     -0.05729157	      0.88289538	     -0.00024647	     -0.21014551	      0.00000000	     -0.00000000	     25.59376557
      1.05807252	     -0.05103041	     -0.00030960	     -0.19298496	     -0.05729289	      0.88289502	     -0.00024679	     -0.21015584	      0.00000000	     -0.00000000	     25.32169300
      1.05931031	     -0.05116275	     -0.00031921	     -0.19311678	     -0.05729425	      0.88289458	     -0.00024713	     -0.21016667	      0.00000000	     -0.00000000	     25.28472900
      1.06054809	     -0.05129611	     -0.00032630	     -0.19324971	     -0.05729565	      0.88289409	     -0.00024750	     -0.21017796	      0.00000000	     -0.00000000	     25.01866925
      1.06178587	     -0.05143185	     -0.00033548	     -0.19338499	     -0.05729708	      0.88289354	     -0.00024788	     -0.21018971	      0.00000000	     -0.00000000	     24.95437913
      1.06302366	     -0.05156860	     -0.00034248	     -0.19352135	     -0.05729855	      0.88289293	     -0.00024828	     -0.21020189	      0.00000000	     -0.00000000	     24.69548846
      1.06426144	     -0.05170734	     -0.00035122	     -0.19365968	     -0.05730005	      0.88289226	     -0.00024871	     -0.21021448	      0.00000000	     -0.00000000	     24.60542236
      1.06549922	     -0.05184639	     -0.00035808	     -0.19379840	     -0.05730158	      0.88289153	     -0.00024916	     -0.21022745	      0.00000000	     -0.00000000	     24.35720241
      1.06673700	     -0.05198635	     -0.00036625	     -0.19393802	     -0.05730314	      0.88289074	     -0.00024964	     -0.21024077	      0.00000000	     -0.00000000	     24.24397408
      1.06797479	     -0.05212568	     -0.00037281	     -0.19407707	     -0.05730473	      0.88288989	     -0.00025013	     -0.21025439	      0.00000000	     -0.00000000	     24.00646658
      1.06947677	     -0.05229479	     -0.00038237	     -0.19424583	     -0.05730668	      0.88288879	     -0.00025076	     -0.21027125	      0.00000000	     -0.00000001	     23.89414498
      1.07061518	     -0.05242126	     -0.00038719	     -0.19437213	     -0.05730818	      0.88288789	     -0.00025127	     -0.21028421	      0.00000000	     -0.00000001	     23.60290354
      1.07175359	     -0.05254767	     -0.00039373	     -0.19449833	     -0.05730970	      0.88288695	     -0.00025179	     -0.21029730	      0.00000000	     -0.00000001	     23.47989716
      1.07321514	     -0.05270782	     -0.00040037	     -0.19465831	     -0.05731167	      0.88288567	     -0.00025250	     -0.21031423	      0.00000000	     -0.00000001	     23.19687984
      1.07467669	     -0.05286722	     -0.00040925	     -0.19481748	     -0.05731366	      0.88288432	     -0.00025324	     -0.21033123	      0.00000000	     -0.00000001	     23.12438176
      1.07575118	     -0.05298176	     -0.00041302	     -0.19493196	     -0.05731514	      0.88288327	     -0.00025381	     -0.21034374	      0.00000000	     -0.00000001	     22.81538929
      1.07682568	     -0.05309604	     -0.00041887	     -0.19504614	     -0.05731663	      0.88288219	     -0.00025440	     -0.21035624	      0.00000000	     -0.00000001	     22.68786873
      1.07839071	     -0.05325939	     -0.00042643	     -0.19520939	     -0.05731880	      0.88288054	     -0.00025530	     -0.21037438	      0.00000000	     -0.00000001	     22.41153376
      1.07973255	     -0.05339748	     -0.00043448	     -0.19534736	     -0.05732067	      0.88287906	     -0.00025611	     -0.21038983	      0.00000000	     -0.00000001	     22.28820373
      1.08107440	     -0.05353150	     -0.00044067	     -0.19548135	     -0.05732255	      0.88287752	     -0.00025696	     -0.21040515	      0.00000000	     -0.00000001	     21.99371965
      1.08241624	     -0.05366409	     -0.00044997	     -0.19561384	     -0.05732444	      0.88287592	     -0.00025784	     -0.21042029	      0.00000000	     -0.00000001	     21.94171583
      1.08360795	     -0.05377724	     -0.00045555	     -0.19572699	     -0.05732612	      0.88287446	     -0.00025865	     -0.21043358	      0.00000000	     -0.00000001	     21.64474512
      1.08479965	     -0.05388916	     -0.00046372	     -0.19583885	     -0.05732779	      0.88287295	     -0.00025950	     -0.21044669	      0.00000000	     -0.00000001	     21.55707415
      1.08599136	     -0.05399715	     -0.00047066	     -0.19594683	     -0.05732947	      0.88287141	     -0.00026038	     -0.21045962	      0.00000000	     -0.00000001	     21.35565257
      1.08757734	     -0.05413724	     -0.00048180	     -0.19608687	     -0.05733170	      0.88286929	     -0.00026159	     -0.21047651	      0.00000000	     -0.00000001	     21.24078895
      1.08880665	     -0.05424031	     -0.00048865	     -0.19618997	     -0.05733343	      0.88286761	     -0.00026257	     -0.21048936	      0.00000000	     -0.00000001	     20.99088594
      1.09003595	     -0.05434145	     -0.00049777	     -0.19629109	     -0.05733515	      0.88286589	     -0.00026358	     -0.21050198	      0.00000000	     -0.00000001	     20.92465074
      1.09126525	     -0.05443740	     -0.00050541	     -0.19638707	     -0.05733687	      0.88286414	     -0.00026463	     -0.21051437	      0.00000000	     -0.00000001	     20.74227430
      1.09281354	     -0.05455445	     -0.00051696	     -0.19650412	     -0.05733903	      0.88286189	     -0.00026600	     -0.21052964	      0.00000000	     -0.00000001	     20.67138144
      1.09402541	     -0.05463981	     -0.00052374	     -0.19658956	     -0.05734071	      0.88286009	     -0.00026710	     -0.21054134	      0.00000000	     -0.00000001	     20.45440335
      1.09523727	     -0.05472363	     -0.00053259	     -0.19667341	     -0.05734238	      0.88285828	     -0.00026824	     -0.21055281	      0.00000000	     -0.00000001	     20.39584764
      1.09644913	     -0.05480268	     -0.00053977	     -0.19675254	     -0.05734405	      0.88285643	     -0.00026942	     -0.21056407	      0.00000000	     -0.00000001	     20.24927848
      1.09806480	     -0.05490643	     -0.00055068	     -0.19685636	     -0.05734626	      0.88285394	     -0.00027103	     -0.21057880	      0.00000000	     -0.00000001	     20.16151219
      1.09927518	     -0.05498119	     -0.00055643	     -0.19693126	     -0.05734790	      0.88285205	     -0.00027228	     -0.21058971	      0.00000000	     -0.00000001	     19.97717069
      1.10048556	     -0.05505930	     -0.00056421	     -0.19700945	     -0.05734953	      0.88285015	     -0.00027356	     -0.21060062	      0.00000000	     -0.00000001	     19.90188897
      1.10195303	     -0.05515406	     -0.00057143	     -0.19710438	     -0.05735150	      0.88284781	     -0.00027515	     -0.21061402	      0.00000000	     -0.00000001	     19.74299851
      1.10326704	     -0.05524488	     -0.00058036	     -0.19719528	     -0.05735325	      0.88284570	     -0.00027662	     -0.21062632	      0.00000000	     -0.00000001	     19.67118899
      1.10458104	     -0.05533497	     -0.00058625	     -0.19728555	     -0.05735498	      0.88284356	     -0.00027812	     -0.21063910	      0.00000000	     -0.00000001	     19.53886346
      1.10589504	     -0.05543225	     -0.00059498	     -0.19738294	     -0.05735669	      0.88284140	     -0.00027967	     -0.21065241	      0.00000000	     -0.00000001	     19.44841792
      1.10720905	     -0.05552783	     -0.00060044	     -0.19747874	     -0.05735839	      0.88283922	     -0.00028124	     -0.21066640	      0.00000000	     -0.00000001	     19.35477452
      1.10852305	     -0.05563042	     -0.00060887	     -0.19758146	     -0.05736006	      0.88283701	     -0.00028285	     -0.21068108	      0.00000000	     -0.00000001	     19.22376124
      1.10983705	     -0.05572970	     -0.00061381	     -0.19768099	     -0.05736171	      0.88283477	     -0.00028450	     -0.21069656	      0.00000000	     -0.00000001	     19.16127381
      1.11115106	     -0.05583572	     -0.00062174	     -0.19778720	     -0.05736334	      0.88283249	     -0.00028618	     -0.21071279	      0.00000000	     -0.00000001	     18.96914705
      1.11246506	     -0.05593715	     -0.00062610	     -0.19788892	     -0.05736493	      0.88283018	     -0.00028789	     -0.21072985	      0.00000000	     -0.00000001	     18.92987782
      1.11377906	     -0.05604564	     -0.00063340	     -0.19799764	     -0.05736650	      0.88282783	     -0.00028964	     -0.21074769	      0.00000000	     -0.00000001	     18.66360255
      1.11509307	     -0.05615035	     -0.00063721	     -0.19810269	     -0.05736803	      0.88282544	     -0.00029141	     -0.21076641	      0.00000000	     -0.00000001	     18.63214421
      1.11640707	     -0.05626204	     -0.00064369	     -0.19821466	     -0.05736953	      0.88282299	     -0.00029322	     -0.21078596	      0.00000000	     -0.00000001	     18.30299690
      1.11772107	     -0.05636792	     -0.00064664	     -0.19832094	     -0.05737099	      0.88282050	     -0.00029506	     -0.21080638	      0.00000000	     -0.00000001	     18.27995924
      1.11903508	     -0.05647916	     -0.00065183	     -0.19843253	     -0.05737241	      0.88281795	     -0.00029693	     -0.21082755	      0.00000000	     -0.00000001	     17.90911128
      1.12034908	     -0.05658434	     -0.00065389	     -0.19853816	     -0.05737378	      0.88281534	     -0.00029882	     -0.21084948	      0.00000000	     -0.00000001	     17.88146693
      1.12166308	     -0.05669450	     -0.00065790	     -0.19864874	     -0.05737511	      0.88281268	     -0.00030075	     -0.21087207	      0.00000000	     -0.00000001	     17.49028027
      1.12297709	     -0.05679890	     -0.00065909	     -0.19875366	     -0.05737638	      0.88280995	     -0.00030270	     -0.21089534	      0.00000000	     -0.00000001	     17.44655501
      1.12429109	     -0.05690741	     -0.00066190	     -0.19886266	     -0.05737760	      0.88280716	     -0.00030469	     -0.21091919	      0.00000000	     -0.00000001	     17.06641727
      1.12560509	     -0.05700993	     -0.00066222	     -0.19896575	     -0.05737877	      0.88280431	     -0.00030669	     -0.21094360	      0.00000000	     -0.00000001	     17.00581261
      1.12691910	     -0.05711516	     -0.00066362	     -0.19907155	     -0.05737988	      0.88280139	     -0.00030873	     -0.21096846	      0.00000000	     -0.00000002	     16.65512085
      1.12823310	     -0.05721594	     -0.00066329	     -0.19917295	     -0.05738092	      0.88279840	     -0.00031079	     -0.21099377	      0.00000000	     -0.00000002	     16.57682940
      1.12954710	     -0.05732000	     -0.00066390	     -0.19927763	     -0.05738190	      0.88279535	     -0.00031287	     -0.21101948	      0.00000000	     -0.00000002	     16.26435118
      1.13116529	     -0.05744233	     -0.00066207	     -0.19940081	     -0.05738302	      0.88279151	     -0.00031548	     -0.21105168	      0.00000000	     -0.00000002	     16.26421385
      1.13235804	     -0.05753756	     -0.00066246	     -0.19949664	     -0.05738378	      0.88278861	     -0.00031742	     -0.21107571	      0.00000000	     -0.00000002	     15.86274553
      1.13355079	     -0.05762684	     -0.00066034	     -0.19958660	     -0.05738447	      0.88278566	     -0.00031938	     -0.21110002	      0.00000000	     -0.00000002	     15.81975692
      1.13512618	     -0.05774711	     -0.00065804	     -0.19970777	     -0.05738530	      0.88278168	     -0.00032200	     -0.21113242	      0.00000000	     -0.00000002	     15.52028494
      1.13670157	     -0.05785954	     -0.00065288	     -0.19982121	     -0.05738601	      0.88277762	     -0.00032466	     -0.21116513	      0.00000000	     -0.00000002	     15.65618394
      1.13782662	     -0.05794583	     -0.00065154	     -0.19990818	     -0.05738645	      0.88277467	     -0.00032657	     -0.21118859	      0.00000000	     -0.00000002	     15.26852572
      1.13895167	     -0.05802474	     -0.00064837	     -0.19998782	     -0.05738683	      0.88277168	     -0.00032851	     -0.21121219	      0.00000000	     -0.00000002	     15.23190498
      1.14064707	     -0.05814649	     -0.00064432	     -0.20011067	     -0.05738727	      0.88276709	     -0.00033145	     -0.21124794	      0.00000000	     -0.00000002	     15.01418803
      1.14207799	     -0.05824430	     -0.00063942	     -0.20020947	     -0.05738754	      0.88276316	     -0.00033396	     -0.21127829	      0.00000000	     -0.00000002	     15.03824924
      1.14350891	     -0.05834610	     -0.00063609	     -0.20031223	     -0.05738769	      0.88275918	     -0.00033650	     -0.21130869	      0.00000000	     -0.00000002	     14.76069999
      1.14493983	     -0.05843870	     -0.00063005	     -0.20040590	     -0.05738773	      0.88275514	     -0.00033906	     -0.21133917	      0.00000000	     -0.00000002	     14.90770175
      1.14619882	     -0.05852633	     -0.00062716	     -0.20049440	     -0.05738767	      0.88275156	     -0.00034134	     -0.21136594	      0.00000000	     -0.00000002	     14.61359472
      1.14745782	     -0.05860579	     -0.00062204	     -0.20057481	     -0.05738752	      0.88274794	     -0.00034363	     -0.21139270	      0.00000000	     -0.00000002	     14.65938355
      1.14871682	     -0.05868703	     -0.00061794	     -0.20065699	     -0.05738727	      0.88274429	     -0.00034595	     -0.21141936	      0.00000000	     -0.00000002	     14.52105216
      1.15043252	     -0.05879063	     -0.00061073	     -0.20076193	     -0.05738678	      0.88273928	     -0.00034913	     -0.21145554	      0.00000000	     -0.00000002	     14.55375869
      1.15173572	     -0.05887179	     -0.00060669	     -0.20084409	     -0.05738628	      0.88273545	     -0.00035156	     -0.21148283	      0.00000000	     -0.00000002	     14.32916689
      1.15303892	     -0.05894570	     -0.00060073	     -0.20091906	     -0.05738568	      0.88273160	     -0.00035402	     -0.21150997	      0.00000000	     -0.00000002	     14.37621061
      1.15434213	     -0.05902227	     -0.00059593	     -0.20099667	     -0.05738497	      0.88272774	     -0.00035648	     -0.21153692	      0.00000000	     -0.00000002	     14.23926841
      1.15601424	     -0.05911467	     -0.00058811	     -0.20109046	     -0.05738389	      0.88272278	     -0.00035967	     -0.21157130	      0.00000000	     -0.00000002	     14.30179297
      1.15730160	     -0.05919059	     -0.00058380	     -0.20116741	     -0.05738293	      0.88271896	     -0.00036215	     -0.21159758	      0.00000000	     -0.00000002	     14.08505924
      1.15858895	     -0.05926023	     -0.00057759	     -0.20123816	     -0.05738186	      0.88271513	     -0.00036463	     -0.21162377	      0.00000000	     -0.00000002	     14.13429679
      1.16013692	     -0.05934744	     -0.00057157	     -0.20132667	     -0.05738042	      0.88271054	     -0.00036763	     -0.21165507	      0.00000000	     -0.00000002	     13.97143814
      1.16168489	     -0.05942568	     -0.00056284	     -0.20140629	     -0.05737881	      0.88270597	     -0.00037065	     -0.21168622	      0.00000000	     -0.00000002	     14.15933390
      1.16287369	     -0.05949270	     -0.00055840	     -0.20147434	     -0.05737745	      0.88270247	     -0.00037298	     -0.21170995	      0.00000000	     -0.00000002	     13.90933406
      1.16406249	     -0.05955288	     -0.00055197	     -0.20153560	     -0.05737599	      0.88269899	     -0.00037531	     -0.21173359	      0.00000000	     -0.00000002	     13.94374413
      1.16572847	     -0.05963763	     -0.00054437	     -0.20162184	     -0.05737377	      0.88269413	     -0.00037858	     -0.21176649	      0.00000000	     -0.00000002	     13.83716255
      1.16719367	     -0.05970791	     -0.00053534	     -0.20169351	     -0.05737164	      0.88268989	     -0.00038147	     -0.21179528	      0.00000000	     -0.00000002	     13.91909361
      1.16865888	     -0.05978203	     -0.00052748	     -0.20176901	     -0.05736935	      0.88268570	     -0.00038436	     -0.21182385	      0.00000000	     -0.00000002	     13.71517517
      1.17012409	     -0.05984465	     -0.00051654	     -0.20183309	     -0.05736689	      0.88268154	     -0.00038724	     -0.21185222	      0.00000000	     -0.00000002	     13.90366108
      1.17140329	     -0.05990445	     -0.00050930	     -0.20189414	     -0.05736460	      0.88267794	     -0.00038977	     -0.21187665	      0.00000000	     -0.00000002	     13.69181439
      1.17268250	     -0.05995474	     -0.00049974	     -0.20194574	     -0.05736218	      0.88267439	     -0.00039228	     -0.21190078	      0.00000000	     -0.00000002	     13.76977322
      1.17422587	     -0.06001353	     -0.00048984	     -0.20200608	     -0.05735908	      0.88267015	     -0.00039531	     -0.21192934	      0.00000000	     -0.00000002	     13.65657524
      1.17576924	     -0.06006100	     -0.00047878	     -0.20205513	     -0.05735579	      0.88266597	     -0.00039834	     -0.21195742	      0.00000000	     -0.00000002	     13.80366381
      1.17705921	     -0.06010686	     -0.00047157	     -0.20210228	     -0.05735288	      0.88266254	     -0.00040085	     -0.21198045	      0.00000000	     -0.00000002	     13.62138403
      1.17834918	     -0.06014297	     -0.00046183	     -0.20213975	     -0.05734984	      0.88265916	     -0.00040336	     -0.21200310	      0.00000000	     -0.00000002	     13.69944537
      1.17991162	     -0.06018547	     -0.00045090	     -0.20218388	     -0.05734596	      0.88265513	     -0.00040638	     -0.21202976	      0.00000000	     -0.00000002	     13.62491278
      1.18147405	     -0.06021324	     -0.00043695	     -0.20221338	     -0.05734187	      0.88265120	     -0.00040938	     -0.21205544	      0.00000000	     -0.00000002	     13.78770205
      1.18273938	     -0.06023754	     -0.00042751	     -0.20223903	     -0.05733841	      0.88264808	     -0.00041179	     -0.21207530	      0.00000000	     -0.00000002	     13.66773399
      1.18400471	     -0.06025100	     -0.00041570	     -0.20225391	     -0.05733480	      0.88264503	     -0.00041419	     -0.21209431	      0.00000000	     -0.00000002	     13.74506189
      1.18561401	     -0.06026651	     -0.00040182	     -0.20227120	     -0.05733001	      0.88264124	     -0.00041722	     -0.21211709	      0.00000000	     -0.00000002	     13.73353693
      1.18722332	     -0.06026879	     -0.00038561	     -0.20227532	     -0.05732499	      0.88263756	     -0.00042021	     -0.21213828	      0.00000000	     -0.00000002	     13.89396361
      1.18845788	     -0.06027391	     -0.00037546	     -0.20228179	     -0.05732099	      0.88263482	     -0.00042250	     -0.21215336	     -0.00000000	     -0.00000001	     13.83733662
      1.18969245	     -0.06026923	     -0.00036310	     -0.20227853	     -0.05731685	      0.88263216	     -0.00042476	     -0.21216744	     -0.00000000	     -0.00000001	     13.91617314
      1.19136422	     -0.06025822	     -0.00034750	     -0.20226941	     -0.05731103	      0.88262867	     -0.00042779	     -0.21218480	     -0.00000000	     -0.00000001	     13.96970272
      1.19303599	     -0.06023339	     -0.00033106	     -0.20224648	     -0.05730496	      0.88262532	     -0.00043078	     -0.21220029	     -0.00000000	     -0.00000001	     14.14802658
      1.19422213	     -0.06021820	     -0.00032251	     -0.20223255	     -0.05730050	      0.88262304	     -0.00043288	     -0.21221004	     -0.00000000	     -0.00000001	     14.17775971
      1.19540828	     -0.06018908	     -0.00031240	     -0.20220474	     -0.05729591	      0.88262084	     -0.00043497	     -0.21221870	     -0.00000000	     -0.00000001	     14.31513641
      1.19718095	     -0.06012904	     -0.00029866	     -0.20214661	     -0.05728883	      0.88261770	     -0.00043804	     -0.21222915	     -0.00000000	     -0.00000001	     14.51807575
      1.19865825	     -0.06005611	     -0.00028558	     -0.20207530	     -0.05728271	      0.88261523	     -0.00044057	     -0.21223525	     -0.00000000	     -0.00000001	     14.71922147
      1.20013555	     -0.05997070	     -0.00027395	     -0.20199148	     -0.05727640	      0.88261290	     -0.00044306	     -0.21223860	     -0.00000000	     -0.00000001	     14.91636419
      1.20161285	     -0.05986000	     -0.00025944	     -0.20188242	     -0.05726991	      0.88261072	     -0.00044553	     -0.21223900	     -0.00000000	     -0.00000001	     15.13124944
      1.20309015	     -0.05974214	     -0.00024774	     -0.20176611	     -0.05726323	      0.88260869	     -0.00044796	     -0.21223617	     -0.00000000	     -0.00000001	     15.37731644
      1.20434094	     -0.05961998	     -0.00023439	     -0.20164533	     -0.05725743	      0.88260711	     -0.00044999	     -0.21223124	     -0.00000000	     -0.00000001	     15.54028425
      1.20559174	     -0.05949292	     -0.00022278	     -0.20151958	     -0.05725150	      0.88260565	     -0.00045199	     -0.21222383	     -0.00000000	     -0.00000001	     15.74697423
      1.20718861	     -0.05931271	     -0.00020604	     -0.20134106	     -0.05724376	      0.88260398	     -0.00045452	     -0.21221084	     -0.00000000	     -0.00000001	     15.97145451
      1.20878549	     -0.05912593	     -0.00019133	     -0.20115587	     -0.05723582	      0.88260254	     -0.00045700	     -0.21219389	     -0.00000000	     -0.00000001	     16.28157207
      1.21001594	     -0.05896699	     -0.00017750	     -0.20099818	     -0.05722957	      0.88260158	     -0.00045889	     -0.21217830	     -0.00000000	     -0.00000000	     16.40173016
      1.21124639	     -0.05880866	     -0.00016581	     -0.20084102	     -0.05722321	      0.88260077	     -0.00046075	     -0.21216050	     -0.00000000	     -0.00000000	     16.60545417
      1.21287708	     -0.05858911	     -0.00014919	     -0.20062300	     -0.05721462	      0.88259993	     -0.00046319	     -0.21213378	     -0.00000000	     -0.00000000	     16.81083823
      1.21450778	     -0.05837069	     -0.00013548	     -0.20040597	     -0.05720585	      0.88259934	     -0.00046558	     -0.21210367	     -0.00000000	     -0.00000000	     17.13629610
      1.21565556	     -0.05820590	     -0.00012326	     -0.20024220	     -0.05719957	      0.88259910	     -0.00046724	     -0.21208065	     -0.00000000	     -0.00000000	     17.20681354
      1.21680333	     -0.05804409	     -0.00011342	     -0.20008132	     -0.05719322	      0.88259899	     -0.00046888	     -0.21205611	     -0.00000000	     -0.00000000	     17.38749361
      1.21854851	     -0.05778983	     -0.00009799	     -0.19982843	     -0.05718340	      0.88259908	     -0.00047133	     -0.21201610	     -0.00000000	      0.00000000	     17.62312430
      1.21998432	     -0.05757953	     -0.00008689	     -0.19961916	     -0.05717519	      0.88259940	     -0.00047330	     -0.21198083	     -0.00000000	      0.00000000	     17.85380857
      1.22142013	     -0.05736008	     -0.00007391	     -0.19940075	     -0.05716687	      0.88259993	     -0.00047525	     -0.21194358	     -0.00000000	      0.00000000	     18.02270264
      1.22285593	     -0.05714497	     -0.00006400	     -0.19918656	     -0.05715845	      0.88260068	     -0.00047716	     -0.21190440	     -0.00000000	      0.00000000	     18.26955931
      1.22413315	     -0.05694426	     -0.00005230	     -0.19898670	     -0.05715086	      0.88260152	     -0.00047883	     -0.21186811	     -0.00000000	      0.00000000	     18.40970265
      1.22541037	     -0.05674823	     -0.00004296	     -0.19879144	     -0.05714320	      0.88260252	     -0.00048047	     -0.21183046	     -0.00000000	      0.00000001	     18.61078877
      1.22668759	     -0.05654683	     -0.00003202	     -0.19859081	     -0.05713547	      0.88260369	     -0.00048208	     -0.21179160	     -0.00000000	      0.00000001	     18.78299636
      1.22830710	     -0.05629460	     -0.00002058	     -0.19833944	     -0.05712557	      0.88260540	     -0.00048409	     -0.21174065	     -0.00000000	      0.00000001	     19.04434981
      1.22957721	     -0.05609113	     -0.00000963	     -0.19813666	     -0.05711773	      0.88260692	     -0.00048563	     -0.21169954	     -0.00000000	      0.00000001	     19.22776826
      1.23084733	     -0.05589298	     -0.00000152	     -0.19793909	     -0.05710982	      0.88260859	     -0.00048714	     -0.21165745	     -0.00000000	      0.00000001	     19.42722537
      1.23211744	     -0.05569240	      0.00000816	     -0.19773910	     -0.05710186	      0.88261039	     -0.00048861	     -0.21161453	     -0.00000000	      0.00000001	     19.61536213
      1.23374338	     -0.05544069	      0.00001814	     -0.19748803	     -0.05709160	      0.88261291	     -0.00049046	     -0.21155846	     -0.00000000	      0.00000001	     19.86748850
      1.23496908	     -0.05524652	      0.00002802	     -0.19729437	     -0.05708380	      0.88261496	     -0.00049182	     -0.21151547	     -0.00000000	      0.00000001	     20.06235963
      1.23619477	     -0.05505659	      0.00003521	     -0.19710486	     -0.05707597	      0.88261712	     -0.00049315	     -0.21147187	     -0.00000000	      0.00000001	     20.25937758
      1.23769797	     -0.05482075	      0.00004588	     -0.19686953	     -0.05706630	      0.88261992	     -0.00049474	     -0.21141767	     -0.00000000	      0.00000001	     20.51374871
      1.23901829	     -0.05461807	      0.00005238	     -0.19666719	     -0.05705777	      0.88262251	     -0.00049610	     -0.21136943	     -0.00000000	      0.00000001	     20.72299602
      1.24033861	     -0.05440926	      0.00006123	     -0.19645875	     -0.05704920	      0.88262522	     -0.00049742	     -0.21132071	     -0.00000000	      0.00000001	     20.94154206
      1.24165893	     -0.05420602	      0.00006668	     -0.19625576	     -0.05704059	      0.88262804	     -0.00049870	     -0.21127157	     -0.00000000	      0.00000001	     21.14454023
      1.24297925	     -0.05399995	      0.00007563	     -0.19604999	     -0.05703195	      0.88263097	     -0.00049995	     -0.21122210	     -0.00000000	      0.00000002	     21.36576992
      1.24429956	     -0.05379807	      0.00008099	     -0.19584829	     -0.05702329	      0.88263398	     -0.00050116	     -0.21117229	     -0.00000000	      0.00000002	     21.57997969
      1.24561988	     -0.05359109	      0.00009062	     -0.19564156	     -0.05701460	      0.88263709	     -0.00050234	     -0.21112215	     -0.00000000	      0.00000002	     21.81341966
      1.24679844	     -0.05340900	      0.00009557	     -0.19545958	     -0.05700684	      0.88263994	     -0.00050335	     -0.21107707	     -0.00000000	      0.00000002	     22.00339639
      1.24797700	     -0.05322516	      0.00010332	     -0.19527589	     -0.05699905	      0.88264284	     -0.00050434	     -0.21103172	     -0.00000000	      0.00000002	     22.20330629
      1.24915556	     -0.05304286	      0.00011020	     -0.19509370	     -0.05699126	      0.88264580	     -0.00050529	     -0.21098610	     -0.00000000	      0.00000002	     22.39898807
      1.25076422	     -0.05279381	      0.00012130	     -0.19484479	     -0.05698062	      0.88264993	     -0.00050654	     -0.21092347	     -0.00000000	      0.00000002	     22.67786155
      1.25194776	     -0.05261187	      0.00012749	     -0.19466287	     -0.05697278	      0.88265302	     -0.00050743	     -0.21087714	     -0.00000000	      0.00000002	     22.88421926
      1.25313129	     -0.05242970	      0.00013565	     -0.19448075	     -0.05696495	      0.88265616	     -0.00050829	     -0.21083061	     -0.00000000	      0.00000002	     23.08817884
      1.25456957	     -0.05221010	      0.00014361	     -0.19426111	     -0.05695543	      0.88266002	     -0.00050929	     -0.21077385	     -0.00000000	      0.00000002	     23.35556611
      1.25582415	     -0.05201948	      0.00015247	     -0.19407048	     -0.05694714	      0.88266343	     -0.00051012	     -0.21072417	     -0.00000000	      0.00000002	     23.56705931
      1.25707873	     -0.05183157	      0.00015921	     -0.19388249	     -0.05693886	      0.88266688	     -0.00051092	     -0.21067439	     -0.00000000	      0.00000002	     23.79284686
      1.25833331	     -0.05164598	      0.00016824	     -0.19369682	     -0.05693059	      0.88267035	     -0.00051169	     -0.21062456	     -0.00000000	      0.00000002	     23.98457759
      1.25958788	     -0.05146404	      0.00017498	     -0.19351474	     -0.05692234	      0.88267385	     -0.00051242	     -0.21057477	     -0.00000000	      0.00000002	     24.20680876
      1.26084246	     -0.05128464	      0.00018380	     -0.19333521	     -0.05691410	      0.88267738	     -0.00051311	     -0.21052506	     -0.00000000	      0.00000002	     24.39598629
      1.26209704	     -0.05110852	      0.00019038	     -0.19315887	     -0.05690588	      0.88268091	     -0.00051377	     -0.21047547	     -0.00000000	      0.00000002	     24.62086869
      1.26335162	     -0.05093555	      0.00019896	     -0.19298571	     -0.05689769	      0.88268446	     -0.00051440	     -0.21042606	     -0.00000000	      0.00000002	     24.80030163
      1.26460620	     -0.05076688	      0.00020508	     -0.19281675	     -0.05688952	      0.88268801	     -0.00051499	     -0.21037687	     -0.00000000	      0.00000002	     25.02270332
      1.26586078	     -0.05060282	      0.00021324	     -0.19265243	     -0.05688138	      0.88269157	     -0.00051555	     -0.21032799	     -0.00000000	      0.00000002	     25.17821822
      1.26711536	     -0.05044401	      0.00021850	     -0.19249326	     -0.05687327	      0.88269513	     -0.00051608	     -0.21027946	     -0.00000000	      0.00000002	     25.39625486
      1.26836994	     -0.05028823	      0.00022570	     -0.19233715	     -0.05686519	      0.88269868	     -0.00051657	     -0.21023137	     -0.00000000	      0.00000002	     25.52987267
      1.26962452	     -0.05013666	      0.00022883	     -0.19218511	     -0.05685715	      0.88270222	     -0.00051703	     -0.21018383	     -0.00000000	      0.00000002	     25.73896606
      1.27087910	     -0.04999380	      0.00023449	     -0.19204182	     -0.05684914	      0.88270575	     -0.00051746	     -0.21013701	     -0.00000000	      0.00000002	     25.82766578
      1.27213368	     -0.04985819	      0.00023670	     -0.19190567	     -0.05684118	      0.88270927	     -0.00051786	     -0.21009100	     -0.00000000	      0.00000002	     26.04182163
      1.27325616	     -0.04974190	      0.00024152	     -0.19178896	     -0.05683409	      0.88271240	     -0.00051818	     -0.21005053	     -0.00000000	      0.00000002	     26.09904788
      1.27437864	     -0.04963024	      0.00024427	     -0.19167680	     -0.05682703	      0.88271550	     -0.00051848	     -0.21001074	     -0.00000000	      0.00000002	     26.24889180
      1.27572732	     -0.04950234	      0.00024910	     -0.19154833	     -0.05681860	      0.88271921	     -0.00051881	     -0.20996383	     -0.00000000	      0.00000002	     26.35353410
      1.27707601	     -0.04938274	      0.00025180	     -0.19142808	     -0.05681022	      0.88272288	     -0.00051910	     -0.20991794	     -0.00000000	      0.00000002	     26.54717330
      1.27820167	     -0.04929016	      0.00025612	     -0.19133500	     -0.05680327	      0.88272591	     -0.00051932	     -0.20988047	     -0.00000000	      0.00000002	     26.56186884
      1.27932733	     -0.04920480	      0.00025826	     -0.19124907	     -0.05679637	      0.88272892	     -0.00051951	     -0.20984383	     -0.00000000	      0.00000002	     26.68026294
      1.28068878	     -0.04911158	      0.00026198	     -0.19115518	     -0.05678807	      0.88273250	     -0.00051970	     -0.20980069	     -0.00000000	      0.00000002	     26.72557236
      1.28205022	     -0.04902896	      0.00026315	     -0.19107180	     -0.05677983	      0.88273603	     -0.00051986	     -0.20975892	     -0.00000000	      0.00000002	     26.90355344
      1.28313290	     -0.04897008	      0.00026619	     -0.19101238	     -0.05677332	      0.88273879	     -0.00051996	     -0.20972672	     -0.00000000	      0.00000002	     26.86063713
      1.28421558	     -0.04891684	      0.00026726	     -0.19095854	     -0.05676685	      0.88274152	     -0.00052004	     -0.20969542	     -0.00000000	      0.00000002	     26.94512263
      1.28562848	     -0.04885517	      0.00027002	     -0.19089610	     -0.05675847	      0.88274501	     -0.00052011	     -0.20965594	     -0.00000000	      0.00000002	     26.95241344
      1.28704138	     -0.04880185	      0.00027004	     -0.19084194	     -0.05675016	      0.88274842	     -0.00052014	     -0.20961797	     -0.00000000	      0.00000002	     27.10315918
      1.28808659	     -0.04876750	      0.00027223	     -0.19080704	     -0.05674405	      0.88275088	     -0.00052013	     -0.20959085	     -0.00000000	      0.00000002	     26.99826602
      1.28913179	     -0.04873748	      0.00027252	     -0.19077640	     -0.05673799	      0.88275331	     -0.00052011	     -0.20956452	     -0.00000000	      0.00000002	     27.03717404
      1.29061264	     -0.04870226	      0.00027377	     -0.19074033	     -0.05672946	      0.88275665	     -0.00052004	     -0.20952858	     -0.00000000	      0.00000002	     26.99597771
      1.29188209	     -0.04867880	      0.00027339	     -0.19071610	     -0.05672221	      0.88275944	     -0.00051995	     -0.20949903	     -0.00000000	      0.00000001	     27.04726143
      1.29315153	     -0.04866157	      0.00027460	     -0.19069814	     -0.05671501	      0.88276215	     -0.00051983	     -0.20947063	     -0.00000000	      0.00000001	     26.93507443
      1.29442098	     -0.04865060	      0.00027329	     -0.19068638	     -0.05670788	      0.88276478	     -0.00051967	     -0.20944336	     -0.00000000	      0.00000001	     27.00693078
      1.29569043	     -0.04864584	      0.00027463	     -0.19068089	     -0.05670079	      0.88276733	     -0.00051949	     -0.20941724	     -0.00000000	      0.00000001	     26.82115917
      1.29679019	     -0.04864668	      0.00027292	     -0.19068103	     -0.05669471	      0.88276947	     -0.00051931	     -0.20939552	     -0.00000000	      0.00000001	     26.87431755
      1.29788995	     -0.04865197	      0.00027302	     -0.19068567	     -0.05668866	      0.88277156	     -0.00051911	     -0.20937465	     -0.00000000	      0.00000001	     26.75495387
      1.29925440	     -0.04866371	      0.00027211	     -0.19069659	     -0.05668122	      0.88277405	     -0.00051883	     -0.20934993	     -0.00000000	      0.00000001	     26.73602138
      1.30061885	     -0.04868159	      0.00027266	     -0.19071368	     -0.05667384	      0.88277645	     -0.00051852	     -0.20932652	     -0.00000000	      0.00000001	     26.53873882
      1.30172589	     -0.04870087	      0.00027055	     -0.19073226	     -0.05666789	      0.88277832	     -0.00051825	     -0.20930850	     -0.00000000	      0.00000001	     26.56923005
      1.30283292	     -0.04872446	      0.00027009	     -0.19075520	     -0.05666199	      0.88278013	     -0.00051795	     -0.20929134	     -0.00000000	      0.00000001	     26.42738891
      1.30421549	     -0.04875920	      0.00026795	     -0.19078909	     -0.05665468	      0.88278230	     -0.00051755	     -0.20927111	     -0.00000000	      0.00000001	     26.39295435
      1.30559806	     -0.04880007	      0.00026749	     -0.19082916	     -0.05664743	      0.88278438	     -0.00051712	     -0.20925215	     -0.00000000	      0.00000001	     26.16198002
      1.30666837	     -0.04883580	      0.00026459	     -0.19086422	     -0.05664186	      0.88278591	     -0.00051677	     -0.20923832	     -0.00000000	      0.00000001	     26.19661451
      1.30773867	     -0.04887473	      0.00026334	     -0.19090253	     -0.05663633	      0.88278739	     -0.00051639	     -0.20922521	     -0.00000000	      0.00000001	     26.05600037
      1.30917980	     -0.04893212	      0.00026028	     -0.19095905	     -0.05662893	      0.88278929	     -0.00051587	     -0.20920866	     -0.00000000	      0.00000001	     25.99522693
      1.31062092	     -0.04899494	      0.00025891	     -0.19102106	     -0.05662160	      0.88279109	     -0.00051530	     -0.20919334	     -0.00000000	      0.00000001	     25.73692518
      1.31165655	     -0.04904323	      0.00025554	     -0.19106872	     -0.05661636	      0.88279232	     -0.00051488	     -0.20918308	     -0.00000000	      0.00000001	     25.77246454
      1.31269217	     -0.04909418	      0.00025368	     -0.19111909	     -0.05661116	      0.88279350	     -0.00051444	     -0.20917342	     -0.00000000	      0.00000001	     25.63234495
      1.31421127	     -0.04917359	      0.00024961	     -0.19119763	     -0.05660358	      0.88279513	     -0.00051377	     -0.20916030	     -0.00000000	      0.00000001	     25.53802187
      1.31549760	     -0.04924457	      0.00024714	     -0.19126791	     -0.05659721	      0.88279644	     -0.00051318	     -0.20915015	     -0.00000000	      0.00000001	     25.32566196
      1.31678392	     -0.04931882	      0.00024280	     -0.19134143	     -0.05659088	      0.88279766	     -0.00051256	     -0.20914083	     -0.00000000	      0.00000001	     25.31077862
      1.31807024	     -0.04939610	      0.00024058	     -0.19141805	     -0.05658459	      0.88279882	     -0.00051192	     -0.20913232	     -0.00000000	      0.00000001	     25.02648990
      1.31935656	     -0.04947631	      0.00023528	     -0.19149754	     -0.05657834	      0.88279990	     -0.00051126	     -0.20912458	     -0.00000000	      0.00000001	     25.08616116
      1.32044879	     -0.04954644	      0.00023337	     -0.19156714	     -0.05657307	      0.88280077	     -0.00051069	     -0.20911859	     -0.00000000	      0.00000001	     24.78671284
      1.32154103	     -0.04961834	      0.00022941	     -0.19163846	     -0.05656781	      0.88280159	     -0.00051009	     -0.20911311	     -0.00000000	      0.00000000	     24.72488210
      1.32294532	     -0.04971335	      0.00022528	     -0.19173276	     -0.05656110	      0.88280257	     -0.00050931	     -0.20910679	     -0.00000000	      0.00000000	     24.48721452
      1.32434961	     -0.04981121	      0.00021895	     -0.19182988	     -0.05655442	      0.88280347	     -0.00050850	     -0.20910125	     -0.00000000	      0.00000000	     24.47671285
      1.32545674	     -0.04989021	      0.00021569	     -0.19190836	     -0.05654918	      0.88280414	     -0.00050785	     -0.20909740	     -0.00000000	      0.00000000	     24.17078056
      1.32656388	     -0.04997076	      0.00021027	     -0.19198835	     -0.05654396	      0.88280476	     -0.00050719	     -0.20909400	     -0.00000000	      0.00000000	     24.10403456
      1.32798803	     -0.05007643	      0.00020389	     -0.19209332	     -0.05653728	      0.88280549	     -0.00050632	     -0.20909025	     -0.00000000	      0.00000000	     23.84549264
      1.32941217	     -0.05018411	      0.00019468	     -0.19220025	     -0.05653062	      0.88280616	     -0.00050543	     -0.20908716	     -0.00000000	      0.00000000	     23.88244376
      1.33048068	     -0.05026610	      0.00018939	     -0.19228173	     -0.05652565	      0.88280661	     -0.00050474	     -0.20908525	     -0.00000000	      0.00000000	     23.54491265
      1.33154918	     -0.05034901	      0.00018176	     -0.19236408	     -0.05652069	      0.88280704	     -0.00050405	     -0.20908368	     -0.00000000	      0.00000000	     23.48324523
      1.33304431	     -0.05046635	      0.00017104	     -0.19248067	     -0.05651378	      0.88280757	     -0.00050307	     -0.20908199	     -0.00000000	      0.00000000	     23.23136846
      1.33453944	     -0.05058518	      0.00015705	     -0.19259867	     -0.05650689	      0.88280804	     -0.00050208	     -0.20908087	     -0.00000000	      0.00000000	     23.31937720
      1.33556999	     -0.05066784	      0.00014882	     -0.19268081	     -0.05650216	      0.88280832	     -0.00050139	     -0.20908040	     -0.00000000	      0.00000000	     22.94668574
      1.33660054	     -0.05075093	      0.00013826	     -0.19276333	     -0.05649743	      0.88280858	     -0.00050069	     -0.20908017	     -0.00000000	      0.00000000	     22.88774002
      1.33819390	     -0.05087967	      0.00012149	     -0.19289120	     -0.05649015	      0.88280892	     -0.00049960	     -0.20908025	     -0.00000000	      0.00000000	     22.63493503
      1.33950906	     -0.05098576	      0.00010551	     -0.19299654	     -0.05648415	      0.88280915	     -0.00049869	     -0.20908066	     -0.00000000	      0.00000000	     22.62290240
      1.34082422	     -0.05109143	      0.00009019	     -0.19310149	     -0.05647816	      0.88280934	     -0.00049777	     -0.20908136	     -0.00000000	      0.00000000	     22.27889100
      1.34213939	     -0.05119628	      0.00007181	     -0.19320555	     -0.05647218	      0.88280949	     -0.00049685	     -0.20908233	     -0.00000000	      0.00000000	     22.39224383
      1.34331283	     -0.05128884	      0.00005708	     -0.19329746	     -0.05646686	      0.88280958	     -0.00049603	     -0.20908340	     -0.00000000	      0.00000000	     21.99173097
      1.34448628	     -0.05138030	      0.00003988	     -0.19338822	     -0.05646154	      0.88280965	     -0.00049520	     -0.20908465	     -0.00000000	      0.00000000	     22.01001861
      1.34565972	     -0.05147050	      0.00002345	     -0.19347776	     -0.05645622	      0.88280968	     -0.00049437	     -0.20908606	     -0.00000000	      0.00000000	     21.75920970
      1.34717567	     -0.05158497	      0.00000033	     -0.19359133	     -0.05644936	      0.88280968	     -0.00049329	     -0.20908812	     -0.00000000	     -0.00000000	     21.74890178
      1.34837567	     -0.05167364	     -0.00001666	     -0.19367934	     -0.05644394	      0.88280964	     -0.00049243	     -0.20908993	     -0.00000000	     -0.00000000	     21.36945480
      1.34957568	     -0.05176030	     -0.00003547	     -0.19376530	     -0.05643852	      0.88280957	     -0.00049156	     -0.20909190	     -0.00000000	     -0.00000000	     21.38295541
      1.35077568	     -0.05184463	     -0.00005301	     -0.19384898	     -0.05643310	      0.88280947	     -0.00049070	     -0.20909400	     -0.00000000	     -0.00000000	     21.11034849
      1.35227136	     -0.05194616	     -0.00007615	     -0.19394966	     -0.05642635	      0.88280931	     -0.00048961	     -0.20909681	     -0.00000000	     -0.00000000	     21.12231904
      1.35345566	     -0.05202347	     -0.00009243	     -0.19402637	     -0.05642101	      0.88280915	     -0.00048875	     -0.20909916	     -0.00000000	     -0.00000000	     20.72674964
      1.35463997	     -0.05209797	     -0.00010999	     -0.19410024	     -0.05641567	      0.88280896	     -0.00048788	     -0.20910161	     -0.00000000	     -0.00000000	     20.72734756
      1.35582427	     -0.05216960	     -0.00012592	     -0.19417129	     -0.05641033	      0.88280875	     -0.00048701	     -0.20910415	     -0.00000000	     -0.00000000	     20.46805539
      1.35737982	     -0.05225926	     -0.00014737	     -0.19426019	     -0.05640332	      0.88280843	     -0.00048587	     -0.20910761	     -0.00000000	     -0.00000000	     20.45842391
      1.35856213	     -0.05232405	     -0.00016150	     -0.19432446	     -0.05639799	      0.88280815	     -0.00048499	     -0.20911034	     -0.00000000	     -0.00000000	     20.06200907
      1.35974444	     -0.05238601	     -0.00017688	     -0.19438588	     -0.05639266	      0.88280785	     -0.00048412	     -0.20911313	     -0.00000000	     -0.00000000	     20.06580580
      1.36116591	     -0.05245674	     -0.00019340	     -0.19445602	     -0.05638626	      0.88280746	     -0.00048306	     -0.20911658	     -0.00000000	     -0.00000000	     19.70775477
      1.36258737	     -0.05252370	     -0.00021177	     -0.19452234	     -0.05637985	      0.88280703	     -0.00048200	     -0.20912013	     -0.00000000	     -0.00000000	     19.91605421
      1.36366724	     -0.05257206	     -0.00022316	     -0.19457029	     -0.05637499	      0.88280667	     -0.00048120	     -0.20912290	     -0.00000000	     -0.00000000	     19.43444451
      1.36474711	     -0.05261832	     -0.00023623	     -0.19461609	     -0.05637012	      0.88280629	     -0.00048040	     -0.20912573	     -0.00000000	     -0.00000000	     19.40429504
      1.36628770	     -0.05268056	     -0.00025386	     -0.19467772	     -0.05636318	      0.88280571	     -0.00047925	     -0.20912986	     -0.00000000	     -0.00000000	     19.10575629
      1.36762946	     -0.05273118	     -0.00027042	     -0.19472777	     -0.05635713	      0.88280516	     -0.00047826	     -0.20913353	     -0.00000000	     -0.00000000	     19.13498817
      1.36897121	     -0.05277885	     -0.00028539	     -0.19477491	     -0.05635107	      0.88280458	     -0.00047726	     -0.20913728	     -0.00000000	     -0.00000000	     18.70348827
      1.37031296	     -0.05282401	     -0.00030303	     -0.19481949	     -0.05634502	      0.88280395	     -0.00047627	     -0.20914110	     -0.00000000	     -0.00000000	     18.88987030
      1.37148888	     -0.05286195	     -0.00031635	     -0.19485698	     -0.05633971	      0.88280337	     -0.00047541	     -0.20914451	     -0.00000000	     -0.00000000	     18.41791454
      1.37266481	     -0.05289911	     -0.00033185	     -0.19489362	     -0.05633440	      0.88280275	     -0.00047455	     -0.20914802	     -0.00000000	     -0.00000000	     18.43437366
      1.37384073	     -0.05293642	     -0.00034663	     -0.19493045	     -0.05632908	      0.88280211	     -0.00047369	     -0.20915165	     -0.00000000	     -0.00000000	     18.18692124
      1.37547637	     -0.05298988	     -0.00036907	     -0.19498318	     -0.05632168	      0.88280115	     -0.00047250	     -0.20915700	     -0.00000000	     -0.00000000	     18.15369438
      1.37669841	     -0.05303138	     -0.00038482	     -0.19502416	     -0.05631615	      0.88280039	     -0.00047162	     -0.20916132	     -0.00000000	     -0.00000000	     17.76729326
      1.37792045	     -0.05307456	     -0.00040248	     -0.19506679	     -0.05631062	      0.88279960	     -0.00047074	     -0.20916598	     -0.00000000	     -0.00000000	     17.76991006
      1.37914249	     -0.05311924	     -0.00041919	     -0.19511094	     -0.05630507	      0.88279877	     -0.00046986	     -0.20917102	     -0.00000000	     -0.00000000	     17.51713632
      1.38072523	     -0.05317848	     -0.00044239	     -0.19516947	     -0.05629789	      0.88279764	     -0.00046873	     -0.20917816	     -0.00000000	     -0.00000001	     17.52282825
      1.38192956	     -0.05322387	     -0.00045834	     -0.19521437	     -0.05629241	      0.88279673	     -0.00046788	     -0.20918406	     -0.00000000	     -0.00000001	     17.16921389
      1.38313390	     -0.05326944	     -0.00047577	     -0.19525942	     -0.05628693	      0.88279578	     -0.00046702	     -0.20919037	     -0.00000000	     -0.00000001	     17.16811036
      1.38459504	     -0.05332491	     -0.00049511	     -0.19531432	     -0.05628027	      0.88279458	     -0.00046599	     -0.20919856	     -0.00000000	     -0.00000001	     16.88240032
      1.38605617	     -0.05338078	     -0.00051619	     -0.19536959	     -0.05627359	      0.88279332	     -0.00046496	     -0.20920732	     -0.00000000	     -0.00000001	     17.02930164
      1.38716277	     -0.05342328	     -0.00052937	     -0.19541172	     -0.05626853	      0.88279233	     -0.00046418	     -0.20921435	     -0.00000000	     -0.00000001	     16.67129506
      1.38826937	     -0.05346555	     -0.00054393	     -0.19545359	     -0.05626346	      0.88279131	     -0.00046340	     -0.20922171	     -0.00000000	     -0.00000001	     16.64530568
      1.38984734	     -0.05352410	     -0.00056290	     -0.19551163	     -0.05625622	      0.88278978	     -0.00046230	     -0.20923274	     -0.00000000	     -0.00000001	     16.44622118
      1.39122038	     -0.05357308	     -0.00057984	     -0.19556018	     -0.05624990	      0.88278840	     -0.00046134	     -0.20924277	     -0.00000000	     -0.00000001	     16.46268390
      1.39259342	     -0.05362002	     -0.00059426	     -0.19560676	     -0.05624356	      0.88278697	     -0.00046038	     -0.20925316	     -0.00000000	     -0.00000001	     16.20739622
      1.39396646	     -0.05366528	     -0.00061038	     -0.19565163	     -0.05623722	      0.88278549	     -0.00045942	     -0.20926387	     -0.00000000	     -0.00000001	     16.31269440
      1.39516658	     -0.05370398	     -0.00062145	     -0.19569008	     -0.05623165	      0.88278416	     -0.00045859	     -0.20927346	     -0.00000000	     -0.00000001	     16.04744926
      1.39636669	     -0.05374174	     -0.00063397	     -0.19572756	     -0.05622608	      0.88278279	     -0.00045776	     -0.20928327	     -0.00000000	     -0.00000001	     16.05814296
      1.39780795	     -0.05378564	     -0.00064676	     -0.19577120	     -0.05621937	      0.88278109	     -0.00045676	     -0.20929531	     -0.00000000	     -0.00000001	     15.88356672
      1.39924921	     -0.05382805	     -0.00066049	     -0.19581333	     -0.05621264	      0.88277935	     -0.00045577	     -0.20930761	     -0.00000000	     -0.00000001	     15.95412857
      1.40045369	     -0.05386169	     -0.00066921	     -0.19584682	     -0.05620699	      0.88277786	     -0.00045495	     -0.20931806	     -0.00000000	     -0.00000001	     15.73580958
      1.40165818	     -0.05389371	     -0.00067943	     -0.19587866	     -0.05620134	      0.88277633	     -0.00045413	     -0.20932863	     -0.00000000	     -0.00000001	     15.75247874
      1.40311950	     -0.05393021	     -0.00068995	     -0.19591499	     -0.05619446	      0.88277444	     -0.00045315	     -0.20934157	     -0.00000000	     -0.00000001	     15.61451368
      1.40458083	     -0.05396451	     -0.00070217	     -0.19594909	     -0.05618756	      0.88277251	     -0.00045218	     -0.20935459	     -0.00000000	     -0.00000001	     15.70802669
      1.40575667	     -0.05398981	     -0.00070943	     -0.19597431	     -0.05618199	      0.88277093	     -0.00045140	     -0.20936510	     -0.00000000	     -0.00000001	     15.52410502
      1.40693250	     -0.05401249	     -0.00071829	     -0.19599688	     -0.05617641	      0.88276932	     -0.00045064	     -0.20937559	     -0.00000000	     -0.00000001	     15.54893712
      1.40844124	     -0.05403646	     -0.00072801	     -0.19602074	     -0.05616922	      0.88276723	     -0.00044967	     -0.20938893	     -0.00000000	     -0.00000001	     15.46431172
      1.40994998	     -0.05405333	     -0.00073940	     -0.19603748	     -0.05616201	      0.88276512	     -0.00044872	     -0.20940199	     -0.00000000	     -0.00000001	     15.59923913
      1.41109310	     -0.05405980	     -0.00074542	     -0.19604392	     -0.05615653	      0.88276350	     -0.00044801	     -0.20941159	     -0.00000000	     -0.00000001	     15.46911310
      1.41223621	     -0.05406046	     -0.00075300	     -0.19604452	     -0.05615104	      0.88276186	     -0.00044732	     -0.20942085	     -0.00000000	     -0.00000001	     15.52616806
      1.41380802	     -0.05405214	     -0.00076195	     -0.19603616	     -0.05614347	      0.88275961	     -0.00044638	     -0.20943287	     -0.00000000	     -0.00000001	     15.51557475
      1.41537982	     -0.05403336	     -0.00077285	     -0.19601728	     -0.05613587	      0.88275734	     -0.00044547	     -0.20944395	     -0.00000000	     -0.00000001	     15.70137113
      1.41646971	     -0.05401600	     -0.00077796	     -0.19599992	     -0.05613059	      0.88275577	     -0.00044485	     -0.20945109	     -0.00000000	     -0.00000001	     15.60266988
      1.41755960	     -0.05399527	     -0.00078477	     -0.19597914	     -0.05612530	      0.88275420	     -0.00044424	     -0.20945777	     -0.00000000	     -0.00000001	     15.67236971
      1.41924097	     -0.05395653	     -0.00079415	     -0.19594035	     -0.05611711	      0.88275179	     -0.00044334	     -0.20946717	     -0.00000000	     -0.00000001	     15.73481948
      1.42062270	     -0.05391834	     -0.00080253	     -0.19590209	     -0.05611037	      0.88274983	     -0.00044261	     -0.20947405	     -0.00000000	     -0.00000001	     15.86554327
      1.42200442	     -0.05387368	     -0.00080848	     -0.19585743	     -0.05610362	      0.88274789	     -0.00044192	     -0.20948014	     -0.00000000	     -0.00000001	     15.91039951
      1.42338614	     -0.05382427	     -0.00081621	     -0.19580797	     -0.05609685	      0.88274598	     -0.00044124	     -0.20948541	     -0.00000000	     -0.00000001	     16.08057049
      1.42461902	     -0.05377640	     -0.00082001	     -0.19576011	     -0.05609081	      0.88274431	     -0.00044066	     -0.20948944	     -0.00000000	     -0.00000001	     16.11967040
      1.42585189	     -0.05372590	     -0.00082547	     -0.19570959	     -0.05608476	      0.88274267	     -0.00044010	     -0.20949285	     -0.00000000	     -0.00000001	     16.25642308
      1.42708477	     -0.05367121	     -0.00082891	     -0.19565492	     -0.05607870	      0.88274107	     -0.00043956	     -0.20949566	     -0.00000000	     -0.00000001	     16.35900956
      1.42865600	     -0.05359680	     -0.00083414	     -0.19558050	     -0.05607098	      0.88273909	     -0.00043889	     -0.20949832	     -0.00000000	     -0.00000001	     16.55184415
      1.42990076	     -0.05353355	     -0.00083586	     -0.19551730	     -0.05606486	      0.88273757	     -0.00043839	     -0.20949971	     -0.00000000	     -0.00000001	     16.66948939
      1.43114553	     -0.05346742	     -0.00083919	     -0.19545117	     -0.05605875	      0.88273610	     -0.00043792	     -0.20950045	     -0.00000000	     -0.00000001	     16.83633656
      1.43239030	     -0.05339725	     -0.00084060	     -0.19538104	     -0.05605263	      0.88273468	     -0.00043746	     -0.20950054	     -0.00000000	     -0.00000001	     16.98746192
      1.43395202	     -0.05330594	     -0.00084431	     -0.19528972	     -0.05604496	      0.88273298	     -0.00043692	     -0.20949970	     -0.00000000	     -0.00000001	     17.21153399
      1.43516122	     -0.05323118	     -0.00084450	     -0.19521501	     -0.05603903	      0.88273173	     -0.00043653	     -0.20949835	     -0.00000000	     -0.00000001	     17.35914438
      1.43637043	     -0.05315498	     -0.00084627	     -0.19513881	     -0.05603311	      0.88273053	     -0.00043616	     -0.20949637	     -0.00000000	     -0.00000001	     17.53034056
      1.43783236	     -0.05305943	     -0.00084615	     -0.19504330	     -0.05602596	      0.88272916	     -0.00043575	     -0.20949316	     -0.00000000	     -0.00000001	     17.75502309
      1.43914660	     -0.05297304	     -0.00084799	     -0.19495689	     -0.05601954	      0.88272800	     -0.00043540	     -0.20948954	     -0.00000000	     -0.00000001	     17.95806602
      1.44046085	     -0.05288275	     -0.00084697	     -0.19486664	     -0.05601314	      0.88272691	     -0.00043509	     -0.20948524	     -0.00000000	     -0.00000001	     18.19163367
      1.44177509	     -0.05279285	     -0.00084892	     -0.19477669	     -0.05600676	      0.88272590	     -0.00043481	     -0.20948026	     -0.00000000	     -0.00000001	     18.40758543
      1.44308933	     -0.05269845	     -0.00084733	     -0.19468232	     -0.05600039	      0.88272496	     -0.00043455	     -0.20947462	     -0.00000000	     -0.00000000	     18.66709824
      1.44440358	     -0.05260631	     -0.00084959	     -0.19459010	     -0.05599404	      0.88272410	     -0.00043433	     -0.20946831	     -0.00000000	     -0.00000000	     18.88997136
      1.44571782	     -0.05250884	     -0.00084753	     -0.19449264	     -0.05598772	      0.88272332	     -0.00043414	     -0.20946138	     -0.00000000	     -0.00000000	     19.18806371
      1.44686757	     -0.05242574	     -0.00084911	     -0.19440946	     -0.05598221	      0.88272270	     -0.00043399	     -0.20945478	     -0.00000000	     -0.00000000	     19.37988127
      1.44801733	     -0.05233810	     -0.00084708	     -0.19432182	     -0.05597672	      0.88272213	     -0.00043387	     -0.20944772	     -0.00000000	     -0.00000000	     19.62038315
      1.44944180	     -0.05223109	     -0.00084632	     -0.19421475	     -0.05596995	      0.88272152	     -0.00043376	     -0.20943831	     -0.00000000	     -0.00000000	     19.90149428
      1.45086627	     -0.05211996	     -0.00084268	     -0.19410362	     -0.05596321	      0.88272100	     -0.00043369	     -0.20942822	     -0.00000000	     -0.00000000	     20.24294525
      1.45200263	     -0.05203520	     -0.00084283	     -0.19401876	     -0.05595787	      0.88272066	     -0.00043365	     -0.20941965	     -0.00000000	     -0.00000000	     20.45623983
      1.45313899	     -0.05194653	     -0.00084023	     -0.19393006	     -0.05595256	      0.88272037	     -0.00043365	     -0.20941068	     -0.00000000	     -0.00000000	     20.71767739
      1.45458575	     -0.05183620	     -0.00083849	     -0.19381963	     -0.05594584	      0.88272009	     -0.00043367	     -0.20939862	     -0.00000000	     -0.00000000	     21.03076874
      1.45603251	     -0.05172148	     -0.00083327	     -0.19370489	     -0.05593917	      0.88271991	     -0.00043374	     -0.20938592	     -0.00000000	     -0.00000000	     21.38189363
      1.45709998	     -0.05164192	     -0.00083229	     -0.19362523	     -0.05593428	      0.88271984	     -0.00043381	     -0.20937611	     -0.00000000	     -0.00000000	     21.59091047
      1.45816745	     -0.05155819	     -0.00082858	     -0.19354146	     -0.05592943	      0.88271982	     -0.00043391	     -0.20936597	     -0.00000000	      0.00000000	     21.83126628
      1.45969964	     -0.05143995	     -0.00082434	     -0.19342311	     -0.05592252	      0.88271989	     -0.00043409	     -0.20935079	     -0.00000000	      0.00000000	     22.17767401
      1.46099862	     -0.05133645	     -0.00081871	     -0.19331956	     -0.05591672	      0.88272002	     -0.00043429	     -0.20933737	     -0.00000000	      0.00000000	     22.46359107
      1.46229759	     -0.05123688	     -0.00081512	     -0.19321986	     -0.05591098	      0.88272023	     -0.00043451	     -0.20932341	     -0.00000000	      0.00000000	     22.75463454
      1.46359657	     -0.05113161	     -0.00080788	     -0.19311455	     -0.05590529	      0.88272051	     -0.00043477	     -0.20930898	     -0.00000000	      0.00000000	     23.02149613
      1.46489555	     -0.05103315	     -0.00080409	     -0.19301595	     -0.05589966	      0.88272086	     -0.00043507	     -0.20929401	     -0.00000000	      0.00000000	     23.32256922
      1.46600494	     -0.05094215	     -0.00079688	     -0.19292492	     -0.05589490	      0.88272121	     -0.00043536	     -0.20928087	     -0.00000000	      0.00000000	     23.51734746
      1.46711433	     -0.05085564	     -0.00079216	     -0.19283830	     -0.05589019	      0.88272161	     -0.00043567	     -0.20926735	     -0.00000000	      0.00000000	     23.75561671
      1.46851468	     -0.05074218	     -0.00078405	     -0.19272473	     -0.05588432	      0.88272219	     -0.00043610	     -0.20924978	     -0.00000000	      0.00000000	     24.02751654
      1.46991503	     -0.05063175	     -0.00077799	     -0.19261413	     -0.05587852	      0.88272283	     -0.00043657	     -0.20923161	     -0.00000000	      0.00000000	     24.35389175
      1.47101209	     -0.05053902	     -0.00077003	     -0.19252134	     -0.05587404	      0.88272339	     -0.00043697	     -0.20921697	     -0.00000000	      0.00000000	     24.52036419
      1.47210915	     -0.05045051	     -0.00076448	     -0.19243268	     -0.05586961	      0.88272399	     -0.00043740	     -0.20920194	     -0.00000000	      0.00000000	     24.74470445
      1.47353873	     -0.05033150	     -0.00075518	     -0.19231352	     -0.05586392	      0.88272483	     -0.00043801	     -0.20918183	     -0.00000000	      0.00000000	     24.99494533
      1.47496831	     -0.05021771	     -0.00074839	     -0.19219949	     -0.05585833	      0.88272574	     -0.00043866	     -0.20916113	     -0.00000000	      0.00000000	     25.31540240
      1.47600502	     -0.05013017	     -0.00074026	     -0.19211184	     -0.05585434	      0.88272644	     -0.00043916	     -0.20914580	     -0.00000000	      0.00000000	     25.42626147
      1.47704174	     -0.05004761	     -0.00073459	     -0.19202910	     -0.05585040	      0.88272717	     -0.00043968	     -0.20913020	     -0.00000000	      0.00000000	     25.61001838
      1.47855711	     -0.04992532	     -0.00072491	     -0.19190656	     -0.05584475	      0.88272830	     -0.00044050	     -0.20910699	     -0.00000000	      0.00000001	     25.84167954
      1.47983279	     -0.04982552	     -0.00071847	     -0.19180648	     -0.05584009	      0.88272930	     -0.00044123	     -0.20908707	     -0.00000000	      0.00000001	     26.07717829
      1.48110847	     -0.04972303	     -0.00070975	     -0.19170376	     -0.05583551	      0.88273034	     -0.00044200	     -0.20906687	     -0.00000000	      0.00000001	     26.23691893
      1.48238415	     -0.04962666	     -0.00070435	     -0.19160704	     -0.05583103	      0.88273142	     -0.00044280	     -0.20904638	     -0.00000000	      0.00000001	     26.48055551
      1.48365983	     -0.04952469	     -0.00069484	     -0.19150482	     -0.05582664	      0.88273255	     -0.00044365	     -0.20902569	     -0.00000000	      0.00000001	     26.60599366
      1.48473245	     -0.04944582	     -0.00069087	     -0.19142561	     -0.05582303	      0.88273352	     -0.00044439	     -0.20900810	     -0.00000000	      0.00000001	     26.79427503
      1.48580506	     -0.04936346	     -0.00068423	     -0.19134297	     -0.05581948	      0.88273453	     -0.00044516	     -0.20899039	     -0.00000000	      0.00000001	     26.91828533
      1.48719424	     -0.04926081	     -0.00067760	     -0.19123990	     -0.05581500	      0.88273586	     -0.00044619	     -0.20896727	     -0.00000000	      0.00000001	     27.12495700
      1.48858342	     -0.04915720	     -0.00066846	     -0.19113590	     -0.05581064	      0.88273723	     -0.00044727	     -0.20894402	     -0.00000000	      0.00000001	     27.26314554
      1.48963800	     -0.04908490	     -0.00066491	     -0.19106320	     -0.05580741	      0.88273830	     -0.00044812	     -0.20892629	     -0.00000000	      0.00000001	     27.42418884
      1.49069258	     -0.04901148	     -0.00065907	     -0.19098942	     -0.05580426	      0.88273939	     -0.00044899	     -0.20890858	     -0.00000000	      0.00000001	     27.53280469
      1.49211952	     -0.04891787	     -0.00065315	     -0.19089528	     -0.05580011	      0.88274090	     -0.00045021	     -0.20888465	     -0.00000000	      0.00000001	     27.71865214
      1.49340121	     -0.04883509	     -0.00064590	     -0.19081204	     -0.05579651	      0.88274228	     -0.00045135	     -0.20886327	     -0.00000000	      0.00000001	     27.83214940
      1.49468291	     -0.04876018	     -0.00064215	     -0.19073656	     -0.05579302	      0.88274370	     -0.00045252	     -0.20884205	     -0.00000000	      0.00000001	     28.01540416
      1.49575796	     -0.04869721	     -0.00063555	     -0.19067319	     -0.05579018	      0.88274490	     -0.00045353	     -0.20882445	     -0.00000000	      0.00000001	     28.06952004
      1.49683302	     -0.04864049	     -0.00063167	     -0.19061600	     -0.05578743	      0.88274612	     -0.00045457	     -0.20880704	     -0.00000000	      0.00000001	     28.18188971
      1.49818114	     -0.04857247	     -0.00062496	     -0.19054743	     -0.05578410	      0.88274767	     -0.00045590	     -0.20878556	     -0.00000000	      0.00000001	     28.28452220
      1.49952926	     -0.04851258	     -0.00062088	     -0.19048689	     -0.05578090	      0.88274924	     -0.00045727	     -0.20876451	     -0.00000000	      0.00000001	     28.43705318
      1.50057488	     -0.04846768	     -0.00061468	     -0.19044156	     -0.05577852	      0.88275048	     -0.00045835	     -0.20874855	     -0.00000000	      0.00000001	     28.46610868
      1.50162051	     -0.04842775	     -0.00061075	     -0.19040114	     -0.05577622	      0.88275172	     -0.00045946	     -0.20873290	     -0.00000000	      0.00000001	     28.54864466
      1.50301156	     -0.04837881	     -0.00060382	     -0.19035158	     -0.05577328	      0.88275339	     -0.00046097	     -0.20871264	     -0.00000000	      0.00000001	     28.61709316
      1.50440261	     -0.04833825	     -0.00059930	     -0.19031033	     -0.05577050	      0.88275507	     -0.00046251	     -0.20869304	     -0.00000000	      0.00000001	     28.73920676
      1.50539525	     -0.04831228	     -0.00059314	     -0.19028394	     -0.05576860	      0.88275627	     -0.00046363	     -0.20867951	     -0.00000000	      0.00000001	     28.71693112
      1.50638789	     -0.04829130	     -0.00058912	     -0.19026247	     -0.05576678	      0.88275748	     -0.00046477	     -0.20866638	     -0.00000000	      0.00000001	     28.75564875
      1.50786623	     -0.04826625	     -0.00058202	     -0.19023674	     -0.05576421	      0.88275927	     -0.00046649	     -0.20864761	     -0.00000000	      0.00000001	     28.77843774
      1.50910380	     -0.04825132	     -0.00057742	     -0.19022119	     -0.05576219	      0.88276077	     -0.00046797	     -0.20863265	     -0.00000000	      0.00000001	     28.82568818
      1.51034137	     -0.04823993	     -0.00057089	     -0.19020923	     -0.05576029	      0.88276226	     -0.00046947	     -0.20861838	     -0.00000000	      0.00000001	     28.81296857
      1.51157894	     -0.04823303	     -0.00056694	     -0.19020170	     -0.05575850	      0.88276375	     -0.00047099	     -0.20860476	     -0.00000000	      0.00000001	     28.87428801
      1.51269267	     -0.04822881	     -0.00056056	     -0.19019698	     -0.05575700	      0.88276508	     -0.00047238	     -0.20859305	     -0.00000000	      0.00000001	     28.83049583
      1.51380640	     -0.04822762	     -0.00055648	     -0.19019524	     -0.05575559	      0.88276639	     -0.00047379	     -0.20858183	     -0.00000000	      0.00000001	     28.85827002
      1.51492013	     -0.04822845	     -0.00055097	     -0.19019556	     -0.05575428	      0.88276769	     -0.00047521	     -0.20857107	     -0.00000000	      0.00000001	     28.83340698
      1.51632153	     -0.04823304	     -0.00054582	     -0.19019945	     -0.05575276	      0.88276931	     -0.00047703	     -0.20855818	     -0.00000000	      0.00000001	     28.86410910
      1.51745095	     -0.04823883	     -0.00053990	     -0.19020473	     -0.05575165	      0.88277059	     -0.00047852	     -0.20854829	     -0.00000000	      0.00000001	     28.80711731
      1.51858036	     -0.04824713	     -0.00053603	     -0.19021247	     -0.05575063	      0.88277185	     -0.00048002	     -0.20853883	     -0.00000000	      0.00000001	     28.82324072
      1.51970977	     -0.04825737	     -0.00053084	     -0.19022218	     -0.05574971	      0.88277310	     -0.00048153	     -0.20852979	     -0.00000000	      0.00000001	     28.78078110
      1.52110254	     -0.04827306	     -0.00052624	     -0.19023718	     -0.05574871	      0.88277460	     -0.00048342	     -0.20851920	     -0.00000000	      0.00000001	     28.80274755
      1.52221487	     -0.04828786	     -0.00052086	     -0.19025147	     -0.05574801	      0.88277578	     -0.00048495	     -0.20851118	     -0.00000000	      0.00000001	     28.72608699
      1.52332720	     -0.04830473	     -0.00051747	     -0.19026779	     -0.05574740	      0.88277693	     -0.00048649	     -0.20850354	     -0.00000000	      0.00000001	     28.73529626
      1.52443953	     -0.04832327	     -0.00051293	     -0.19028581	     -0.05574689	      0.88277807	     -0.00048804	     -0.20849626	     -0.00000000	      0.00000001	     28.68739121
      1.52588651	     -0.04834944	     -0.00050882	     -0.19031125	     -0.05574636	      0.88277951	     -0.00049008	     -0.20848734	     -0.00000000	      0.00000001	     28.70310280
      1.52699204	     -0.04837174	     -0.00050409	     -0.19033305	     -0.05574605	      0.88278059	     -0.00049165	     -0.20848095	     -0.00000000	      0.00000001	     28.61201576
      1.52809757	     -0.04839592	     -0.00050121	     -0.19035668	     -0.05574584	      0.88278164	     -0.00049323	     -0.20847491	     -0.00000000	      0.00000001	     28.61291833
      1.52920309	     -0.04842165	     -0.00049727	     -0.19038190	     -0.05574571	      0.88278267	     -0.00049482	     -0.20846924	     -0.00000000	      0.00000001	     28.55626143
      1.53069019	     -0.04845858	     -0.00049345	     -0.19041810	     -0.05574567	      0.88278402	     -0.00049698	     -0.20846214	     -0.00000000	      0.00000001	     28.55910460
      1.53178570	     -0.04848725	     -0.00048900	     -0.19044628	     -0.05574575	      0.88278499	     -0.00049858	     -0.20845729	     -0.00000000	      0.00000001	     28.45579537
      1.53288120	     -0.04851720	     -0.00048625	     -0.19047571	     -0.05574590	      0.88278594	     -0.00050018	     -0.20845275	     -0.00000000	      0.00000001	     28.44465762
      1.53422999	     -0.04855599	     -0.00048152	     -0.19051389	     -0.05574621	      0.88278708	     -0.00050217	     -0.20844758	     -0.00000000	      0.00000001	     28.34530601
      1.53542790	     -0.04859217	     -0.00047911	     -0.19054949	     -0.05574659	      0.88278807	     -0.00050395	     -0.20844334	     -0.00000000	      0.00000001	     28.34842756
      1.53662582	     -0.04862972	     -0.00047456	     -0.19058653	     -0.05574707	      0.88278903	     -0.00050573	     -0.20843945	     -0.00000000	      0.00000001	     28.21878903
      1.53782373	     -0.04866869	     -0.00047229	     -0.19062492	     -0.05574764	      0.88278997	     -0.00050752	     -0.20843588	     -0.00000000	      0.00000001	     28.22188099
      1.53902164	     -0.04870890	     -0.00046764	     -0.19066463	     -0.05574831	      0.88279089	     -0.00050931	     -0.20843264	     -0.00000000	      0.00000001	     28.07517268
      1.54021955	     -0.04875022	     -0.00046521	     -0.19070540	     -0.05574907	      0.88279179	     -0.00051111	     -0.20842970	     -0.00000000	      0.00000001	     28.08042233
      1.54141746	     -0.04879248	     -0.00046012	     -0.19074718	     -0.05574993	      0.88279267	     -0.00051292	     -0.20842705	     -0.00000000	      0.00000000	     27.91967440
      1.54261537	     -0.04883572	     -0.00045747	     -0.19078988	     -0.05575088	      0.88279353	     -0.00051473	     -0.20842468	     -0.00000000	      0.00000000	     27.92985945
      1.54381328	     -0.04887993	     -0.00045204	     -0.19083363	     -0.05575192	      0.88279437	     -0.00051654	     -0.20842259	     -0.00000000	      0.00000000	     27.75450828
      1.54501120	     -0.04892513	     -0.00044955	     -0.19087830	     -0.05575305	      0.88279520	     -0.00051835	     -0.20842075	     -0.00000000	      0.00000000	     27.77217449
      1.54620911	     -0.04897112	     -0.00044407	     -0.19092385	     -0.05575426	      0.88279601	     -0.00052016	     -0.20841916	     -0.00000000	      0.00000000	     27.58706280
      1.54740702	     -0.04901742	     -0.00044122	     -0.19096965	     -0.05575557	      0.88279681	     -0.00052198	     -0.20841782	     -0.00000000	      0.00000000	     27.61317738
      1.54860493	     -0.04906505	     -0.00043569	     -0.19101686	     -0.05575696	      0.88279759	     -0.00052379	     -0.20841673	     -0.00000000	      0.00000000	     27.41615011
      1.54980284	     -0.04911360	     -0.00043368	     -0.19106489	     -0.05575843	      0.88279836	     -0.00052560	     -0.20841589	     -0.00000000	      0.00000000	     27.44715366
      1.55100075	     -0.04916295	     -0.00042848	     -0.19111383	     -0.05575999	      0.88279912	     -0.00052741	     -0.20841529	     -0.00000000	      0.00000000	     27.24289769
      1.55219866	     -0.04921301	     -0.00042661	     -0.19116339	     -0.05576163	      0.88279987	     -0.00052922	     -0.20841491	     -0.00000000	      0.00000000	     27.27954482
      1.55339658	     -0.04926378	     -0.00042153	     -0.19121376	     -0.05576335	      0.88280060	     -0.00053103	     -0.20841474	     -0.00000000	      0.00000000	     27.06914257
      1.55459449	     -0.04931526	     -0.00041977	     -0.19126475	     -0.05576515	      0.88280133	     -0.00053283	     -0.20841478	     -0.00000000	      0.00000000	     27.10264019
      1.55579240	     -0.04936750	     -0.00041481	     -0.19131660	     -0.05576702	      0.88280204	     -0.00053462	     -0.20841501	     -0.00000000	      0.00000000	     26.88482009
      1.55699031	     -0.04942048	     -0.00041310	     -0.19136911	     -0.05576897	      0.88280274	     -0.00053641	     -0.20841543	     -0.00000000	      0.00000000	     26.91006350
      1.55818822	     -0.04947420	     -0.00040829	     -0.19142246	     -0.05577100	      0.88280343	     -0.00053819	     -0.20841604	     -0.00000000	      0.00000000	     26.68849337
      1.55938613	     -0.04952860	     -0.00040659	     -0.19147641	     -0.05577309	      0.88280411	     -0.00053997	     -0.20841683	     -0.00000000	      0.00000000	     26.70297089
      1.56058404	     -0.04958373	     -0.00040193	     -0.19153118	     -0.05577526	      0.88280479	     -0.00054173	     -0.20841780	     -0.00000000	      0.00000000	     26.47980023
      1.56178196	     -0.04963964	     -0.00040019	     -0.19158665	     -0.05577749	      0.88280545	     -0.00054349	     -0.20841895	     -0.00000000	      0.00000000	     26.47931622
      1.56297987	     -0.04969632	     -0.00039570	     -0.19164298	     -0.05577979	      0.88280610	     -0.00054524	     -0.20842027	     -0.00000000	      0.00000000	     26.25678481
      1.56417778	     -0.04975371	     -0.00039387	     -0.19169996	     -0.05578216	      0.88280673	     -0.00054698	     -0.20842177	     -0.00000000	      0.00000000	     26.24016393
      1.56537569	     -0.04981173	     -0.00038952	     -0.19175765	     -0.05578459	      0.88280736	     -0.00054870	     -0.20842345	     -0.00000000	      0.00000000	     26.02120240
      1.56657360	     -0.04987038	     -0.00038756	     -0.19181592	     -0.05578708	      0.88280798	     -0.00055042	     -0.20842530	     -0.00000000	      0.00000000	     25.98942162
      1.56777151	     -0.04992972	     -0.00038340	     -0.19187493	     -0.05578963	      0.88280858	     -0.00055212	     -0.20842733	     -0.00000000	      0.00000000	     25.77764923
      1.56896942	     -0.04998970	     -0.00038134	     -0.19193455	     -0.05579225	      0.88280917	     -0.00055381	     -0.20842952	     -0.00000000	      0.00000000	     25.73039451
      1.57016734	     -0.05005028	     -0.00037740	     -0.19199482	     -0.05579492	      0.88280975	     -0.00055548	     -0.20843189	     -0.00000000	      0.00000000	     25.52702720
      1.57136525	     -0.05011140	     -0.00037525	     -0.19205559	     -0.05579764	      0.88281031	     -0.00055714	     -0.20843442	     -0.00000000	      0.00000000	     25.46524181
      1.57256316	     -0.05017300	     -0.00037157	     -0.19211689	     -0.05580042	      0.88281086	     -0.00055879	     -0.20843712	     -0.00000000	      0.00000000	     25.27132149
      1.57376107	     -0.05023505	     -0.00036942	     -0.19217862	     -0.05580325	      0.88281140	     -0.00056042	     -0.20843998	     -0.00000000	      0.00000000	     25.19667994
      1.57495898	     -0.05029753	     -0.00036608	     -0.19224081	     -0.05580613	      0.88281192	     -0.00056203	     -0.20844299	     -0.00000000	      0.00000000	     25.01171319
      1.57615689	     -0.05036031	     -0.00036409	     -0.19230328	     -0.05580907	      0.88281242	     -0.00056363	     -0.20844616	     -0.00000000	      0.00000000	     24.92723957
      1.57761465	     -0.05043703	     -0.00036032	     -0.19237967	     -0.05581270	      0.88281301	     -0.00056555	     -0.20845020	     -0.00000000	      0.00000000	     24.68508501
      1.57870536	     -0.05049466	     -0.00035975	     -0.19243700	     -0.05581546	      0.88281344	     -0.00056697	     -0.20845336	     -0.00000000	      0.00000000	     24.66477465
      1.57979607	     -0.05055241	     -0.00035791	     -0.19249450	     -0.05581826	      0.88281385	     -0.00056838	     -0.20845662	     -0.00000000	      0.00000000	     24.49834006
      1.58121749	     -0.05062775	     -0.00035746	     -0.19256947	     -0.05582196	      0.88281436	     -0.00057019	     -0.20846103	     -0.00000000	      0.00000000	     24.41713736
      1.58263890	     -0.05070301	     -0.00035588	     -0.19264440	     -0.05582572	      0.88281485	     -0.00057197	     -0.20846559	     -0.00000000	      0.00000000	     24.13538834
      1.58366313	     -0.05075710	     -0.00035775	     -0.19269819	     -0.05582846	      0.88281518	     -0.00057324	     -0.20846897	     -0.00000000	      0.00000000	     24.17078759
      1.58468736	     -0.05081101	     -0.00035852	     -0.19275183	     -0.05583123	      0.88281550	     -0.00057450	     -0.20847240	     -0.00000000	      0.00000000	     24.03117688
      1.58621522	     -0.05089096	     -0.00036180	     -0.19283133	     -0.05583541	      0.88281594	     -0.00057635	     -0.20847763	     -0.00000000	      0.00000000	     23.95076385
      1.58750941	     -0.05095797	     -0.00036474	     -0.19289797	     -0.05583900	      0.88281629	     -0.00057790	     -0.20848214	     -0.00000000	      0.00000000	     23.74965376
      1.58880360	     -0.05102391	     -0.00037053	     -0.19296348	     -0.05584263	      0.88281662	     -0.00057943	     -0.20848670	     -0.00000000	      0.00000000	     23.80093017
      1.59009779	     -0.05108838	     -0.00037512	     -0.19302756	     -0.05584629	      0.88281692	     -0.00058093	     -0.20849129	     -0.00000000	      0.00000000	     23.51134278
      1.59123062	     -0.05114339	     -0.00038246	     -0.19308215	     -0.05584953	      0.88281716	     -0.00058223	     -0.20849531	     -0.00000000	      0.00000000	     23.62353636
      1.59236345	     -0.05119694	     -0.00038876	     -0.19313532	     -0.05585279	      0.88281739	     -0.00058352	     -0.20849932	     -0.00000000	      0.00000000	     23.43837781
      1.59349628	     -0.05124896	     -0.00039696	     -0.19318692	     -0.05585608	      0.88281759	     -0.00058479	     -0.20850330	     -0.00000000	      0.00000000	     23.43918582
      1.59505456	     -0.05131772	     -0.00040827	     -0.19325511	     -0.05586065	      0.88281783	     -0.00058651	     -0.20850873	     -0.00000000	      0.00000000	     23.23144125
      1.59622081	     -0.05136675	     -0.00041909	     -0.19330365	     -0.05586410	      0.88281799	     -0.00058778	     -0.20851273	     -0.00000000	      0.00000000	     23.34750356
      1.59738707	     -0.05141353	     -0.00042895	     -0.19334998	     -0.05586757	      0.88281813	     -0.00058904	     -0.20851668	     -0.00000000	      0.00000000	     23.16529287
      1.59855333	     -0.05145801	     -0.00044050	     -0.19339397	     -0.05587107	      0.88281824	     -0.00059027	     -0.20852056	     -0.00000000	      0.00000000	     23.19583378
      1.60007703	     -0.05151264	     -0.00045498	     -0.19344800	     -0.05587567	      0.88281836	     -0.00059186	     -0.20852553	     -0.00000000	      0.00000000	     22.97529083
      1.60122159	     -0.05155105	     -0.00046797	     -0.19348590	     -0.05587915	      0.88281843	     -0.00059303	     -0.20852919	     -0.00000000	      0.00000000	     23.12334624
      1.60236614	     -0.05158708	     -0.00047969	     -0.19352146	     -0.05588265	      0.88281848	     -0.00059419	     -0.20853278	     -0.00000000	      0.00000000	     22.95555142
      1.60376852	     -0.05162787	     -0.00049585	     -0.19356164	     -0.05588697	      0.88281851	     -0.00059557	     -0.20853710	     -0.00000000	      0.00000000	     23.04664904
      1.60502593	     -0.05166144	     -0.00050900	     -0.19359469	     -0.05589087	      0.88281851	     -0.00059679	     -0.20854089	     -0.00000000	     -0.00000000	     22.80146286
      1.60628334	     -0.05169227	     -0.00052441	     -0.19362496	     -0.05589480	      0.88281849	     -0.00059799	     -0.20854463	     -0.00000000	     -0.00000000	     22.97597253
      1.60754075	     -0.05172036	     -0.00053766	     -0.19365253	     -0.05589874	      0.88281845	     -0.00059916	     -0.20854830	     -0.00000000	     -0.00000000	     22.70216549
      1.60879815	     -0.05174573	     -0.00055340	     -0.19367734	     -0.05590272	      0.88281839	     -0.00060030	     -0.20855193	     -0.00000000	     -0.00000000	     22.91578947
      1.61005556	     -0.05176852	     -0.00056647	     -0.19369963	     -0.05590671	      0.88281831	     -0.00060142	     -0.20855553	     -0.00000000	     -0.00000000	     22.61206334
      1.61131297	     -0.05178876	     -0.00058232	     -0.19371930	     -0.05591073	      0.88281821	     -0.00060251	     -0.20855910	     -0.00000000	     -0.00000000	     22.86586497
      1.61257038	     -0.05180633	     -0.00059493	     -0.19373639	     -0.05591476	      0.88281808	     -0.00060357	     -0.20856265	     -0.00000000	     -0.00000000	     22.53291677
      1.61369632	     -0.05181983	     -0.00060877	     -0.19374940	     -0.05591840	      0.88281795	     -0.00060449	     -0.20856582	     -0.00000000	     -0.00000000	     22.73452457
      1.61482225	     -0.05183135	     -0.00062051	     -0.19376047	     -0.05592205	      0.88281781	     -0.00060540	     -0.20856898	     -0.00000000	     -0.00000000	     22.58849838
      1.61618626	     -0.05184280	     -0.00063588	     -0.19377136	     -0.05592650	      0.88281762	     -0.00060646	     -0.20857280	     -0.00000000	     -0.00000000	     22.68063304
      1.61755026	     -0.05185165	     -0.00064920	     -0.19377969	     -0.05593098	      0.88281740	     -0.00060748	     -0.20857664	     -0.00000000	     -0.00000000	     22.47582383
      1.61869690	     -0.05185727	     -0.00066226	     -0.19378483	     -0.05593476	      0.88281721	     -0.00060831	     -0.20857988	     -0.00000000	     -0.00000000	     22.65768650
      1.61984354	     -0.05186130	     -0.00067328	     -0.19378843	     -0.05593856	      0.88281700	     -0.00060912	     -0.20858314	     -0.00000000	     -0.00000000	     22.53972650
      1.62099018	     -0.05186383	     -0.00068512	     -0.19379051	     -0.05594238	      0.88281677	     -0.00060989	     -0.20858643	     -0.00000000	     -0.00000000	     22.60617549
      1.62255565	     -0.05186508	     -0.00069960	     -0.19379118	     -0.05594762	      0.88281644	     -0.00061091	     -0.20859098	     -0.00000000	     -0.00000000	     22.50439593
      1.62371907	     -0.05186458	     -0.00071147	     -0.19379022	     -0.05595154	      0.88281618	     -0.00061164	     -0.20859442	     -0.00000000	     -0.00000000	     22.66304618
      1.62488248	     -0.05186294	     -0.00072133	     -0.19378817	     -0.05595548	      0.88281590	     -0.00061233	     -0.20859792	     -0.00000000	     -0.00000000	     22.57353024
      1.62628148	     -0.05185952	     -0.00073413	     -0.19378423	     -0.05596024	      0.88281554	     -0.00061313	     -0.20860221	     -0.00000000	     -0.00000000	     22.71162119
      1.62752593	     -0.05185513	     -0.00074334	     -0.19377944	     -0.05596449	      0.88281521	     -0.00061380	     -0.20860611	     -0.00000000	     -0.00000000	     22.57162894
      1.62877038	     -0.05184959	     -0.00075416	     -0.19377344	     -0.05596876	      0.88281485	     -0.00061445	     -0.20861010	     -0.00000000	     -0.00000000	     22.75142615
      1.63001483	     -0.05184301	     -0.00076262	     -0.19376648	     -0.05597306	      0.88281448	     -0.00061506	     -0.20861417	     -0.00000000	     -0.00000000	     22.61568957
      1.63125928	     -0.05183547	     -0.00077284	     -0.19375848	     -0.05597737	      0.88281408	     -0.00061563	     -0.20861833	     -0.00000000	     -0.00000000	     22.80308461
      1.63250373	     -0.05182749	     -0.00078095	     -0.19375012	     -0.05598170	      0.88281366	     -0.00061618	     -0.20862259	     -0.00000000	     -0.00000000	     22.66803036
      1.63374818	     -0.05182102	     -0.00079105	     -0.19374321	     -0.05598605	      0.88281322	     -0.00061669	     -0.20862699	     -0.00000000	     -0.00000000	     22.84964024
      1.63499263	     -0.05181743	     -0.00079953	     -0.19373921	     -0.05599042	      0.88281274	     -0.00061717	     -0.20863162	     -0.00000000	     -0.00000000	     22.70967753
      1.63623708	     -0.05181772	     -0.00081017	     -0.19373903	     -0.05599480	      0.88281224	     -0.00061762	     -0.20863658	     -0.00000000	     -0.00000000	     22.88274436
      1.63748153	     -0.05182250	     -0.00081949	     -0.19374338	     -0.05599920	      0.88281170	     -0.00061804	     -0.20864199	     -0.00000000	     -0.00000000	     22.74370855
      1.63872598	     -0.05183195	     -0.00083092	     -0.19375233	     -0.05600362	      0.88281112	     -0.00061843	     -0.20864793	     -0.00000000	     -0.00000000	     22.90463359
      1.63997043	     -0.05184635	     -0.00084111	     -0.19376627	     -0.05600805	      0.88281051	     -0.00061879	     -0.20865451	     -0.00000000	     -0.00000000	     22.76691205
      1.64121488	     -0.05186584	     -0.00085310	     -0.19378525	     -0.05601249	      0.88280985	     -0.00061911	     -0.20866181	     -0.00000000	     -0.00000000	     22.90145778
      1.64245933	     -0.05189035	     -0.00086390	     -0.19380928	     -0.05601695	      0.88280914	     -0.00061940	     -0.20866989	     -0.00000000	     -0.00000000	     22.76788424
      1.64370378	     -0.05191928	     -0.00087610	     -0.19383771	     -0.05602141	      0.88280839	     -0.00061967	     -0.20867882	     -0.00000000	     -0.00000000	     22.87293685
      1.64494823	     -0.05195210	     -0.00088704	     -0.19387007	     -0.05602589	      0.88280757	     -0.00061989	     -0.20868863	     -0.00000000	     -0.00000000	     22.74462659
      1.64619268	     -0.05198895	     -0.00089901	     -0.19390643	     -0.05603037	      0.88280670	     -0.00062009	     -0.20869934	     -0.00000000	     -0.00000000	     22.81501788
      1.64771277	     -0.05203933	     -0.00091173	     -0.19395628	     -0.05603585	      0.88280556	     -0.00062028	     -0.20871367	     -0.00000000	     -0.00000001	     22.59104622
      1.64883320	     -0.05207993	     -0.00092278	     -0.19399645	     -0.05603990	      0.88280465	     -0.00062039	     -0.20872513	     -0.00000000	     -0.00000001	     22.74481465
      1.64995363	     -0.05212337	     -0.00093196	     -0.19403952	     -0.05604395	      0.88280368	     -0.00062048	     -0.20873737	     -0.00000000	     -0.00000001	     22.60918164
      1.65144229	     -0.05218557	     -0.00094497	     -0.19410123	     -0.05604932	      0.88280231	     -0.00062054	     -0.20875481	     -0.00000000	     -0.00000001	     22.63463518
      1.65293095	     -0.05225228	     -0.00095532	     -0.19416753	     -0.05605470	      0.88280082	     -0.00062056	     -0.20877363	     -0.00000000	     -0.00000001	     22.32840855
      1.65398467	     -0.05230178	     -0.00096458	     -0.19421670	     -0.05605850	      0.88279971	     -0.00062054	     -0.20878777	     -0.00000000	     -0.00000001	     22.46310243
      1.65503839	     -0.05235315	     -0.00097174	     -0.19426781	     -0.05606230	      0.88279853	     -0.00062049	     -0.20880256	     -0.00000000	     -0.00000001	     22.33625078
      1.65664600	     -0.05243511	     -0.00098279	     -0.19434939	     -0.05606809	      0.88279663	     -0.00062037	     -0.20882639	     -0.00000000	     -0.00000001	     22.27997251
      1.65799392	     -0.05250725	     -0.00099039	     -0.19442127	     -0.05607293	      0.88279492	     -0.00062022	     -0.20884750	     -0.00000000	     -0.00000001	     22.07952116
      1.65934185	     -0.05258272	     -0.00099920	     -0.19449646	     -0.05607776	      0.88279311	     -0.00062003	     -0.20886964	     -0.00000000	     -0.00000001	     22.12063960
      1.66068977	     -0.05266152	     -0.00100513	     -0.19457509	     -0.05608257	      0.88279120	     -0.00061980	     -0.20889278	     -0.00000000	     -0.00000001	     21.83724788
      1.66186964	     -0.05273281	     -0.00101234	     -0.19464618	     -0.05608677	      0.88278944	     -0.00061956	     -0.20891386	     -0.00000000	     -0.00000001	     21.90111074
      1.66304951	     -0.05280575	     -0.00101720	     -0.19471900	     -0.05609095	      0.88278761	     -0.00061929	     -0.20893566	     -0.00000000	     -0.00000001	     21.71928186
      1.66422937	     -0.05288049	     -0.00102253	     -0.19479363	     -0.05609512	      0.88278570	     -0.00061899	     -0.20895815	     -0.00000000	     -0.00000001	     21.67857608
      1.66586137	     -0.05298660	     -0.00102767	     -0.19489967	     -0.05610084	      0.88278292	     -0.00061851	     -0.20899036	     -0.00000000	     -0.00000001	     21.46101395
      1.66707406	     -0.05306703	     -0.00103253	     -0.19498004	     -0.05610507	      0.88278076	     -0.00061812	     -0.20901506	     -0.00000000	     -0.00000001	     21.47835713
      1.66828675	     -0.05314884	     -0.00103537	     -0.19506186	     -0.05610928	      0.88277852	     -0.00061770	     -0.20904039	     -0.00000000	     -0.00000001	     21.31794472
      1.66949945	     -0.05323226	     -0.00103906	     -0.19514528	     -0.05611346	      0.88277620	     -0.00061724	     -0.20906630	     -0.00000000	     -0.00000001	     21.27963471
      1.67111528	     -0.05334554	     -0.00104217	     -0.19525864	     -0.05611898	      0.88277299	     -0.00061658	     -0.20910169	     -0.00000000	     -0.00000001	     21.10572816
      1.67231634	     -0.05343117	     -0.00104585	     -0.19534431	     -0.05612304	      0.88277052	     -0.00061605	     -0.20912859	     -0.00000000	     -0.00000001	     21.12640369
      1.67351741	     -0.05351822	     -0.00104756	     -0.19543148	     -0.05612708	      0.88276798	     -0.00061549	     -0.20915598	     -0.00000000	     -0.00000001	     21.00179495
      1.67499198	     -0.05362715	     -0.00105073	     -0.19554054	     -0.05613199	      0.88276477	     -0.00061476	     -0.20919023	     -0.00000000	     -0.00000002	     20.98248112
      1.67631301	     -0.05372629	     -0.00105143	     -0.19563987	     -0.05613633	      0.88276181	     -0.00061407	     -0.20922147	     -0.00000000	     -0.00000002	     20.84543127
      1.67763405	     -0.05382691	     -0.00105390	     -0.19574066	     -0.05614063	      0.88275878	     -0.00061334	     -0.20925321	     -0.00000000	     -0.00000002	     20.86247054
      1.67895509	     -0.05392776	     -0.00105355	     -0.19584178	     -0.05614489	      0.88275567	     -0.00061257	     -0.20928539	     -0.00000000	     -0.00000002	     20.74410884
      1.68027612	     -0.05402790	     -0.00105558	     -0.19594215	     -0.05614908	      0.88275251	     -0.00061176	     -0.20931800	     -0.00000000	     -0.00000002	     20.76355917
      1.68159716	     -0.05412910	     -0.00105433	     -0.19604369	     -0.05615323	      0.88274928	     -0.00061091	     -0.20935103	     -0.00000000	     -0.00000002	     20.66133601
      1.68291819	     -0.05422972	     -0.00105525	     -0.19614461	     -0.05615732	      0.88274600	     -0.00061003	     -0.20938440	     -0.00000000	     -0.00000002	     20.68436288
      1.68423923	     -0.05432822	     -0.00105218	     -0.19624354	     -0.05616135	      0.88274268	     -0.00060911	     -0.20941800	     -0.00000000	     -0.00000002	     20.61318386
      1.68556027	     -0.05442458	     -0.00105137	     -0.19634029	     -0.05616531	      0.88273931	     -0.00060815	     -0.20945171	     -0.00000000	     -0.00000002	     20.62744398
      1.68688130	     -0.05451870	     -0.00104613	     -0.19643494	     -0.05616922	      0.88273590	     -0.00060715	     -0.20948544	     -0.00000000	     -0.00000002	     20.57337709
      1.68820234	     -0.05461040	     -0.00104343	     -0.19652712	     -0.05617306	      0.88273246	     -0.00060612	     -0.20951910	     -0.00000000	     -0.00000002	     20.57631871
      1.68938238	     -0.05469004	     -0.00103717	     -0.19660731	     -0.05617643	      0.88272937	     -0.00060516	     -0.20954903	     -0.00000000	     -0.00000002	     20.53621471
      1.69056242	     -0.05476725	     -0.00103260	     -0.19668504	     -0.05617975	      0.88272627	     -0.00060418	     -0.20957877	     -0.00000000	     -0.00000002	     20.52530414
      1.69201167	     -0.05485819	     -0.00102433	     -0.19677671	     -0.05618375	      0.88272244	     -0.00060294	     -0.20961494	     -0.00000000	     -0.00000002	     20.50819627
      1.69346093	     -0.05494499	     -0.00101670	     -0.19686425	     -0.05618767	      0.88271860	     -0.00060165	     -0.20965062	     -0.00000000	     -0.00000002	     20.49592276
      1.69467913	     -0.05501426	     -0.00100731	     -0.19693423	     -0.05619089	      0.88271537	     -0.00060054	     -0.20968014	     -0.00000000	     -0.00000002	     20.48960657
      1.69589732	     -0.05507965	     -0.00099917	     -0.19700031	     -0.05619405	      0.88271214	     -0.00059940	     -0.20970917	     -0.00000000	     -0.00000002	     20.48319275
      1.69711552	     -0.05514083	     -0.00098921	     -0.19706224	     -0.05619714	      0.88270892	     -0.00059824	     -0.20973762	     -0.00000000	     -0.00000002	     20.48637464
      1.69876136	     -0.05521755	     -0.00097628	     -0.19713997	     -0.05620121	      0.88270459	     -0.00059662	     -0.20977503	     -0.00000000	     -0.00000002	     20.48614694
      1.69999854	     -0.05527219	     -0.00096394	     -0.19719546	     -0.05620419	      0.88270135	     -0.00059538	     -0.20980235	     -0.00000000	     -0.00000002	     20.48749237
      1.70123571	     -0.05532460	     -0.00095275	     -0.19724869	     -0.05620710	      0.88269813	     -0.00059411	     -0.20982896	     -0.00000000	     -0.00000002	     20.46144976
      1.70247289	     -0.05537506	     -0.00094016	     -0.19730001	     -0.05620994	      0.88269493	     -0.00059282	     -0.20985485	     -0.00000000	     -0.00000002	     20.45556442
      1.70411800	     -0.05543958	     -0.00092469	     -0.19736566	     -0.05621360	      0.88269073	     -0.00059106	     -0.20988819	     -0.00000000	     -0.00000002	     20.44831806
      1.70533789	     -0.05548572	     -0.00091139	     -0.19741270	     -0.05621622	      0.88268765	     -0.00058974	     -0.20991210	     -0.00000000	     -0.00000002	     20.44991827
      1.70655778	     -0.05553071	     -0.00089977	     -0.19745854	     -0.05621878	      0.88268460	     -0.00058839	     -0.20993532	     -0.00000000	     -0.00000002	     20.44061585
      1.70806007	     -0.05558445	     -0.00088380	     -0.19751339	     -0.05622183	      0.88268089	     -0.00058670	     -0.20996301	     -0.00000000	     -0.00000002	     20.44852505
      1.70940045	     -0.05563050	     -0.00087126	     -0.19756038	     -0.05622445	      0.88267764	     -0.00058518	     -0.20998685	     -0.00000000	     -0.00000002	     20.44104629
      1.71074084	     -0.05567468	     -0.00085657	     -0.19760558	     -0.05622698	      0.88267443	     -0.00058363	     -0.21000990	     -0.00000000	     -0.00000002	     20.45670425
      1.71208123	     -0.05571819	     -0.00084432	     -0.19765004	     -0.05622942	      0.88267127	     -0.00058206	     -0.21003218	     -0.00000000	     -0.00000002	     20.45650257
      1.71342161	     -0.05576048	     -0.00082944	     -0.19769338	     -0.05623176	      0.88266817	     -0.00058047	     -0.21005370	     -0.00000000	     -0.00000002	     20.48653269
      1.71476200	     -0.05580041	     -0.00081748	     -0.19773428	     -0.05623401	      0.88266511	     -0.00057886	     -0.21007446	     -0.00000000	     -0.00000002	     20.49657647
      1.71610238	     -0.05583824	     -0.00080319	     -0.19777314	     -0.05623615	      0.88266212	     -0.00057723	     -0.21009448	     -0.00000000	     -0.00000002	     20.53609477
      1.71744277	     -0.05587623	     -0.00079215	     -0.19781209	     -0.05623821	      0.88265918	     -0.00057558	     -0.21011382	     -0.00000000	     -0.00000001	     20.55328995
      1.71878315	     -0.05591265	     -0.00077764	     -0.19784957	     -0.05624016	      0.88265629	     -0.00057391	     -0.21013248	     -0.00000000	     -0.00000001	     20.61889038
      1.72012354	     -0.05594710	     -0.00076646	     -0.19788500	     -0.05624201	      0.88265347	     -0.00057223	     -0.21015040	     -0.00000000	     -0.00000001	     20.65192813
      1.72132638	     -0.05597590	     -0.00075316	     -0.19791478	     -0.05624358	      0.88265098	     -0.00057071	     -0.21016582	     -0.00000000	     -0.00000001	     20.70965428
      1.72252923	     -0.05600262	     -0.00074177	     -0.19794243	     -0.05624507	      0.88264854	     -0.00056917	     -0.21018058	     -0.00000000	     -0.00000001	     20.75180562
      1.72399014	     -0.05603182	     -0.00072605	     -0.19797282	     -0.05624676	      0.88264564	     -0.00056728	     -0.21019756	     -0.00000000	     -0.00000001	     20.83459117
      1.72545104	     -0.05605729	     -0.00071193	     -0.19799946	     -0.05624833	      0.88264281	     -0.00056538	     -0.21021346	     -0.00000000	     -0.00000001	     20.90182747
      1.72667937	     -0.05607572	     -0.00069756	     -0.19801893	     -0.05624956	      0.88264048	     -0.00056376	     -0.21022595	     -0.00000000	     -0.00000001	     20.97946149
      1.72790769	     -0.05609141	     -0.00068506	     -0.19803563	     -0.05625069	      0.88263821	     -0.00056214	     -0.21023760	     -0.00000000	     -0.00000001	     21.03888978
      1.72913601	     -0.05610398	     -0.00067120	     -0.19804925	     -0.05625172	      0.88263598	     -0.00056050	     -0.21024839	     -0.00000000	     -0.00000001	     21.11553910
      1.73080792	     -0.05611595	     -0.00065350	     -0.19806263	     -0.05625299	      0.88263303	     -0.00055826	     -0.21026163	     -0.00000000	     -0.00000001	     21.21941837
      1.73205478	     -0.05612102	     -0.00063869	     -0.19806878	     -0.05625382	      0.88263088	     -0.00055658	     -0.21027039	     -0.00000000	     -0.00000001	     21.30491592
      1.73330164	     -0.05612269	     -0.00062577	     -0.19807151	     -0.05625456	      0.88262879	     -0.00055490	     -0.21027817	     -0.00000000	     -0.00000001	     21.38524900
      1.73454850	     -0.05612131	     -0.00061194	     -0.19807120	     -0.05625519	      0.88262675	     -0.00055321	     -0.21028494	     -0.00000000	     -0.00000001	     21.47386591
      1.73621305	     -0.05611281	     -0.00059534	     -0.19806410	     -0.05625589	      0.88262411	     -0.00055095	     -0.21029236	     -0.00000000	     -0.00000001	     21.61903866
      1.73743776	     -0.05609912	     -0.00058162	     -0.19805148	     -0.05625630	      0.88262222	     -0.00054928	     -0.21029655	     -0.00000000	     -0.00000001	     21.73166112
      1.73866247	     -0.05607763	     -0.00056983	     -0.19803101	     -0.05625660	      0.88262038	     -0.00054762	     -0.21029955	     -0.00000000	     -0.00000001	     21.86268295
      1.74018069	     -0.05604058	     -0.00055399	     -0.19799526	     -0.05625685	      0.88261817	     -0.00054555	     -0.21030145	     -0.00000000	     -0.00000001	     22.01878051
      1.74152478	     -0.05599896	     -0.00054218	     -0.19795474	     -0.05625695	      0.88261628	     -0.00054373	     -0.21030138	     -0.00000000	     -0.00000001	     22.17583925
      1.74286886	     -0.05594877	     -0.00052861	     -0.19790568	     -0.05625694	      0.88261446	     -0.00054191	     -0.21029961	     -0.00000000	     -0.00000001	     22.31786639
      1.74421295	     -0.05589089	     -0.00051802	     -0.19784885	     -0.05625681	      0.88261271	     -0.00054009	     -0.21029611	     -0.00000000	     -0.00000001	     22.49785881
      1.74555704	     -0.05582630	     -0.00050525	     -0.19778536	     -0.05625657	      0.88261102	     -0.00053828	     -0.21029089	     -0.00000000	     -0.00000001	     22.62689391
      1.74690112	     -0.05575508	     -0.00049576	     -0.19771514	     -0.05625621	      0.88260941	     -0.00053648	     -0.21028399	     -0.00000000	     -0.00000001	     22.82720182
      1.74824521	     -0.05567642	     -0.00048363	     -0.19763755	     -0.05625575	      0.88260788	     -0.00053468	     -0.21027541	     -0.00000000	     -0.00000001	     22.97357730
      1.74958929	     -0.05559153	     -0.00047530	     -0.19755361	     -0.05625518	      0.88260643	     -0.00053290	     -0.21026517	     -0.00000000	     -0.00000001	     23.20409223
      1.75078529	     -0.05551118	     -0.00046515	     -0.19747416	     -0.05625459	      0.88260521	     -0.00053132	     -0.21025471	     -0.00000000	     -0.00000001	     23.31798655
      1.75198129	     -0.05542710	     -0.00045739	     -0.19739092	     -0.05625391	      0.88260406	     -0.00052975	     -0.21024301	     -0.00000000	     -0.00000001	     23.50285548
      1.75343440	     -0.05532016	     -0.00044665	     -0.19728501	     -0.05625297	      0.88260277	     -0.00052786	     -0.21022720	     -0.00000000	     -0.00000001	     23.68649544
      1.75488751	     -0.05520886	     -0.00043827	     -0.19717466	     -0.05625192	      0.88260158	     -0.00052598	     -0.21020974	     -0.00000000	     -0.00000001	     23.95287821
      1.75608339	     -0.05511462	     -0.00042929	     -0.19708124	     -0.05625097	      0.88260069	     -0.00052445	     -0.21019420	     -0.00000000	     -0.00000000	     24.07261065
      1.75727927	     -0.05501799	     -0.00042242	     -0.19698536	     -0.05624994	      0.88259988	     -0.00052293	     -0.21017766	     -0.00000000	     -0.00000000	     24.28102504
      1.75874791	     -0.05489561	     -0.00041253	     -0.19686392	     -0.05624858	      0.88259900	     -0.00052108	     -0.21015604	     -0.00000000	     -0.00000000	     24.48568751
      1.76021655	     -0.05476870	     -0.00040476	     -0.19673788	     -0.05624711	      0.88259824	     -0.00051925	     -0.21013303	     -0.00000000	     -0.00000000	     24.80133838
      1.76135423	     -0.05466691	     -0.00039579	     -0.19663683	     -0.05624590	      0.88259774	     -0.00051784	     -0.21011426	     -0.00000000	     -0.00000000	     24.91644022
      1.76249190	     -0.05456269	     -0.00038819	     -0.19653329	     -0.05624463	      0.88259732	     -0.00051645	     -0.21009469	     -0.00000000	     -0.00000000	     25.10824690
      1.76403057	     -0.05441909	     -0.00037647	     -0.19639063	     -0.05624281	      0.88259688	     -0.00051459	     -0.21006701	     -0.00000000	     -0.00000000	     25.31281487
      1.76556923	     -0.05427164	     -0.00036761	     -0.19624402	     -0.05624088	      0.88259658	     -0.00051275	     -0.21003806	     -0.00000000	     -0.00000000	     25.64915753
      1.76664971	     -0.05417002	     -0.00035933	     -0.19614303	     -0.05623947	      0.88259645	     -0.00051148	     -0.21001712	     -0.00000000	     -0.00000000	     25.68516700
      1.76773020	     -0.05406879	     -0.00035288	     -0.19604235	     -0.05623800	      0.88259640	     -0.00051022	     -0.20999575	     -0.00000000	     -0.00000000	     25.85661725
      1.76936948	     -0.05391500	     -0.00034203	     -0.19588942	     -0.05623569	      0.88259645	     -0.00050833	     -0.20996259	     -0.00000000	      0.00000000	     26.05984832
      1.77072640	     -0.05378669	     -0.00033444	     -0.19576176	     -0.05623369	      0.88259661	     -0.00050680	     -0.20993451	     -0.00000000	      0.00000000	     26.30108818
      1.77208332	     -0.05365975	     -0.00032514	     -0.19563548	     -0.05623162	      0.88259687	     -0.00050528	     -0.20990591	     -0.00000000	      0.00000000	     26.40202644
      1.77344023	     -0.05353460	     -0.00031820	     -0.19551092	     -0.05622949	      0.88259724	     -0.00050379	     -0.20987688	     -0.00000000	      0.00000000	     26.66853586
      1.77465934	     -0.05342402	     -0.00030964	     -0.19540092	     -0.05622751	      0.88259766	     -0.00050248	     -0.20985048	     -0.00000000	      0.00000000	     26.71228076
      1.77587845	     -0.05331629	     -0.00030338	     -0.19529368	     -0.05622547	      0.88259815	     -0.00050118	     -0.20982385	     -0.00000000	      0.00000000	     26.90234434
      1.77709755	     -0.05321206	     -0.00029607	     -0.19518996	     -0.05622339	      0.88259872	     -0.00049991	     -0.20979708	     -0.00000000	      0.00000000	     26.97786503
      1.77862961	     -0.05308638	     -0.00028902	     -0.19506484	     -0.05622069	      0.88259953	     -0.00049834	     -0.20976334	     -0.00000000	      0.00000000	     27.19103928
      1.77986423	     -0.05298940	     -0.00028245	     -0.19496831	     -0.05621847	      0.88260025	     -0.00049709	     -0.20973615	     -0.00000000	      0.00000000	     27.20353532
      1.78109885	     -0.05289656	     -0.00027820	     -0.19487586	     -0.05621619	      0.88260105	     -0.00049588	     -0.20970903	     -0.00000000	      0.00000000	     27.36046157
      1.78233346	     -0.05280794	     -0.00027302	     -0.19478764	     -0.05621387	      0.88260190	     -0.00049468	     -0.20968203	     -0.00000000	      0.00000000	     27.39621448
      1.78385456	     -0.05270486	     -0.00026895	     -0.19468497	     -0.05621093	      0.88260302	     -0.00049325	     -0.20964900	     -0.00000000	      0.00000001	     27.57920657
      1.78506728	     -0.05262711	     -0.00026432	     -0.19460756	     -0.05620855	      0.88260397	     -0.00049213	     -0.20962293	     -0.00000000	      0.00000001	     27.54979288
      1.78628001	     -0.05255363	     -0.00026201	     -0.19453436	     -0.05620612	      0.88260496	     -0.00049103	     -0.20959710	     -0.00000000	      0.00000001	     27.67582527
      1.78749273	     -0.05248496	     -0.00025894	     -0.19446599	     -0.05620364	      0.88260599	     -0.00048996	     -0.20957157	     -0.00000000	      0.00000001	     27.68216375
      1.78907610	     -0.05240296	     -0.00025705	     -0.19438430	     -0.05620035	      0.88260739	     -0.00048860	     -0.20953879	     -0.00000000	      0.00000001	     27.81803901
      1.79027870	     -0.05234596	     -0.00025431	     -0.19432757	     -0.05619780	      0.88260848	     -0.00048760	     -0.20951434	     -0.00000000	      0.00000001	     27.74705263
      1.79148130	     -0.05229318	     -0.00025367	     -0.19427498	     -0.05619521	      0.88260960	     -0.00048663	     -0.20949033	     -0.00000000	      0.00000001	     27.83671507
      1.79293031	     -0.05223348	     -0.00025155	     -0.19421555	     -0.05619203	      0.88261097	     -0.00048549	     -0.20946196	     -0.00000000	      0.00000001	     27.79642112
      1.79422939	     -0.05218367	     -0.00025161	     -0.19416593	     -0.05618914	      0.88261222	     -0.00048450	     -0.20943702	     -0.00000000	      0.00000001	     27.91611202
      1.79552847	     -0.05213801	     -0.00024959	     -0.19412052	     -0.05618620	      0.88261349	     -0.00048354	     -0.20941256	     -0.00000000	      0.00000001	     27.80947577
      1.79682755	     -0.05209752	     -0.00025028	     -0.19408018	     -0.05618322	      0.88261476	     -0.00048261	     -0.20938862	     -0.00000000	      0.00000001	     27.92350605
      1.79812663	     -0.05206179	     -0.00024890	     -0.19404466	     -0.05618020	      0.88261604	     -0.00048172	     -0.20936521	     -0.00000000	      0.00000001	     27.79093975
      1.79942571	     -0.05203092	     -0.00025030	     -0.19401392	     -0.05617713	      0.88261733	     -0.00048086	     -0.20934239	     -0.00000000	      0.00000001	     27.90360812
      1.80072479	     -0.05200344	     -0.00024919	     -0.19398664	     -0.05617402	      0.88261860	     -0.00048003	     -0.20932014	     -0.00000000	      0.00000001	     27.75069406
      1.80202387	     -0.05197894	     -0.00025094	     -0.19396226	     -0.05617087	      0.88261987	     -0.00047924	     -0.20929845	     -0.00000000	      0.00000001	     27.87523005
      1.80332295	     -0.05195669	     -0.00024988	     -0.19394020	     -0.05616767	      0.88262113	     -0.00047848	     -0.20927727	     -0.00000000	      0.00000001	     27.70151586
      1.80462202	     -0.05193760	     -0.00025207	     -0.19392122	     -0.05616443	      0.88262238	     -0.00047776	     -0.20925660	     -0.00000000	      0.00000001	     27.83047870
      1.80592110	     -0.05191990	     -0.00025156	     -0.19390370	     -0.05616116	      0.88262361	     -0.00047707	     -0.20923644	     -0.00000000	      0.00000001	     27.62808863
      1.80722018	     -0.05190653	     -0.00025466	     -0.19389041	     -0.05615784	      0.88262482	     -0.00047642	     -0.20921682	     -0.00000000	      0.00000001	     27.75969809
      1.80851926	     -0.05189540	     -0.00025440	     -0.19387944	     -0.05615448	      0.88262602	     -0.00047581	     -0.20919774	     -0.00000000	      0.00000001	     27.53374659
      1.80981834	     -0.05188752	     -0.00025799	     -0.19387163	     -0.05615108	      0.88262719	     -0.00047523	     -0.20917918	     -0.00000000	      0.00000001	     27.68295972
      1.81097763	     -0.05188181	     -0.00025814	     -0.19386605	     -0.05614801	      0.88262821	     -0.00047474	     -0.20916304	     -0.00000000	      0.00000001	     27.48217192
      1.81213692	     -0.05187837	     -0.00026057	     -0.19386269	     -0.05614491	      0.88262922	     -0.00047428	     -0.20914728	     -0.00000000	      0.00000001	     27.50572719
      1.81356193	     -0.05187614	     -0.00026201	     -0.19386060	     -0.05614105	      0.88263043	     -0.00047376	     -0.20912842	     -0.00000000	      0.00000001	     27.37810267
      1.81498695	     -0.05187724	     -0.00026530	     -0.19386178	     -0.05613715	      0.88263160	     -0.00047329	     -0.20911011	     -0.00000000	      0.00000001	     27.44318413
      1.81616960	     -0.05187946	     -0.00026569	     -0.19386414	     -0.05613387	      0.88263256	     -0.00047293	     -0.20909532	     -0.00000000	      0.00000001	     27.24609898
      1.81735224	     -0.05188434	     -0.00026830	     -0.19386909	     -0.05613057	      0.88263349	     -0.00047260	     -0.20908090	     -0.00000000	      0.00000001	     27.25410024
      1.81878138	     -0.05189201	     -0.00026990	     -0.19387690	     -0.05612653	      0.88263459	     -0.00047224	     -0.20906396	     -0.00000000	      0.00000001	     27.10373414
      1.82021051	     -0.05190353	     -0.00027406	     -0.19388848	     -0.05612244	      0.88263567	     -0.00047194	     -0.20904755	     -0.00000000	      0.00000001	     27.16760228
      1.82134858	     -0.05191342	     -0.00027478	     -0.19389849	     -0.05611915	      0.88263650	     -0.00047172	     -0.20903486	     -0.00000000	      0.00000000	     26.95490110
      1.82248665	     -0.05192637	     -0.00027777	     -0.19391151	     -0.05611583	      0.88263731	     -0.00047154	     -0.20902251	     -0.00000000	      0.00000000	     26.93093028
      1.82397164	     -0.05194530	     -0.00028030	     -0.19393055	     -0.05611146	      0.88263835	     -0.00047135	     -0.20900690	     -0.00000000	      0.00000000	     26.77489241
      1.82545662	     -0.05196941	     -0.00028543	     -0.19395472	     -0.05610703	      0.88263937	     -0.00047121	     -0.20899187	     -0.00000000	      0.00000000	     26.80063804
      1.82655533	     -0.05198729	     -0.00028648	     -0.19397271	     -0.05610372	      0.88264010	     -0.00047114	     -0.20898114	     -0.00000000	      0.00000000	     26.58496407
      1.82765404	     -0.05200877	     -0.00028984	     -0.19399424	     -0.05610039	      0.88264082	     -0.00047110	     -0.20897073	     -0.00000000	      0.00000000	     26.52831335
      1.82920803	     -0.05204104	     -0.00029351	     -0.19402662	     -0.05609562	      0.88264182	     -0.00047109	     -0.20895657	     -0.00000000	      0.00000000	     26.36245104
      1.83053671	     -0.05207335	     -0.00029864	     -0.19405898	     -0.05609151	      0.88264266	     -0.00047113	     -0.20894497	     -0.00000000	      0.00000000	     26.29776138
      1.83186540	     -0.05210577	     -0.00030185	     -0.19409149	     -0.05608735	      0.88264348	     -0.00047121	     -0.20893387	     -0.00000000	      0.00000000	     26.11579729
      1.83319409	     -0.05214460	     -0.00030867	     -0.19413033	     -0.05608315	      0.88264430	     -0.00047133	     -0.20892322	     -0.00000000	      0.00000000	     26.05883120
      1.83452277	     -0.05218111	     -0.00031233	     -0.19416693	     -0.05607891	      0.88264509	     -0.00047150	     -0.20891308	     -0.00000000	      0.00000000	     25.86070881
      1.83567044	     -0.05221979	     -0.00031977	     -0.19420558	     -0.05607522	      0.88264578	     -0.00047168	     -0.20890468	     -0.00000000	      0.00000000	     25.78810843
      1.83681811	     -0.05225630	     -0.00032520	     -0.19424213	     -0.05607149	      0.88264645	     -0.00047189	     -0.20889664	     -0.00000000	      0.00000000	     25.65168699
      1.83824136	     -0.05230670	     -0.00033478	     -0.19429250	     -0.05606683	      0.88264728	     -0.00047219	     -0.20888712	     -0.00000000	      0.00000000	     25.52085136
      1.83966462	     -0.05235466	     -0.00034290	     -0.19434046	     -0.05606212	      0.88264810	     -0.00047255	     -0.20887813	     -0.00000000	      0.00000000	     25.37800031
      1.84080259	     -0.05239936	     -0.00035307	     -0.19438509	     -0.05605832	      0.88264875	     -0.00047288	     -0.20887125	     -0.00000000	      0.00000000	     25.25154089
      1.84194055	     -0.05244028	     -0.00036149	     -0.19442598	     -0.05605449	      0.88264940	     -0.00047324	     -0.20886468	     -0.00000000	      0.00000000	     25.14190629
      1.84339088	     -0.05249650	     -0.00037479	     -0.19448210	     -0.05604956	      0.88265022	     -0.00047374	     -0.20885670	     -0.00000000	      0.00000000	     24.97721100
      1.84484121	     -0.05254791	     -0.00038651	     -0.19453345	     -0.05604458	      0.88265103	     -0.00047430	     -0.20884916	     -0.00000000	      0.00000000	     24.90663397
      1.84593091	     -0.05259284	     -0.00039873	     -0.19457827	     -0.05604081	      0.88265164	     -0.00047476	     -0.20884373	     -0.00000000	      0.00000000	     24.71235694
      1.84702061	     -0.05263295	     -0.00040924	     -0.19461830	     -0.05603700	      0.88265225	     -0.00047524	     -0.20883855	     -0.00000000	      0.00000000	     24.63099312
      1.84854402	     -0.05269148	     -0.00042585	     -0.19467669	     -0.05603164	      0.88265310	     -0.00047597	     -0.20883166	     -0.00000000	      0.00000000	     24.43685432
      1.85006742	     -0.05274388	     -0.00044085	     -0.19472899	     -0.05602622	      0.88265395	     -0.00047676	     -0.20882521	     -0.00000000	      0.00000000	     24.44870030
      1.85110901	     -0.05278569	     -0.00045404	     -0.19477067	     -0.05602248	      0.88265453	     -0.00047733	     -0.20882100	     -0.00000000	      0.00000000	     24.17630515
      1.85215060	     -0.05282222	     -0.00046550	     -0.19480710	     -0.05601872	      0.88265511	     -0.00047793	     -0.20881700	     -0.00000000	      0.00000000	     24.11020727
      1.85378339	     -0.05288041	     -0.00048465	     -0.19486513	     -0.05601276	      0.88265603	     -0.00047892	     -0.20881109	     -0.00000000	      0.00000000	     23.89927854
      1.85512022	     -0.05292368	     -0.00049938	     -0.19490828	     -0.05600784	      0.88265678	     -0.00047978	     -0.20880659	     -0.00000000	      0.00000000	     23.87258426
      1.85645705	     -0.05297004	     -0.00051586	     -0.19495450	     -0.05600287	      0.88265753	     -0.00048068	     -0.20880236	     -0.00000000	      0.00000000	     23.59323548
      1.85779388	     -0.05300846	     -0.00052990	     -0.19499284	     -0.05599786	      0.88265829	     -0.00048162	     -0.20879844	     -0.00000000	      0.00000000	     23.68080763
      1.85897642	     -0.05304778	     -0.00054466	     -0.19503202	     -0.05599340	      0.88265896	     -0.00048248	     -0.20879519	     -0.00000000	      0.00000000	     23.34914282
      1.86015897	     -0.05308008	     -0.00055723	     -0.19506425	     -0.05598890	      0.88265964	     -0.00048337	     -0.20879217	     -0.00000000	      0.00000000	     23.36306231
      1.86134152	     -0.05311423	     -0.00057081	     -0.19509830	     -0.05598436	      0.88266032	     -0.00048430	     -0.20878935	     -0.00000000	      0.00000000	     23.16412228
      1.86289774	     -0.05315297	     -0.00058688	     -0.19513697	     -0.05597835	      0.88266122	     -0.00048556	     -0.20878595	     -0.00000000	      0.00000000	     23.16578361
      1.86410582	     -0.05318634	     -0.00060062	     -0.19517024	     -0.05597364	      0.88266192	     -0.00048657	     -0.20878353	     -0.00000000	      0.00000000	     22.85095655
      1.86531390	     -0.05321407	     -0.00061219	     -0.19519794	     -0.05596890	      0.88266263	     -0.00048761	     -0.20878134	     -0.00000000	      0.00000000	     22.86673619
      1.86652198	     -0.05324550	     -0.00062429	     -0.19522932	     -0.05596412	      0.88266334	     -0.00048867	     -0.20877938	     -0.00000000	      0.00000000	     22.63896738
      1.86805842	     -0.05328527	     -0.00063760	     -0.19526908	     -0.05595800	      0.88266425	     -0.00049007	     -0.20877740	     -0.00000000	      0.00000000	     22.64256737
      1.86924572	     -0.05332515	     -0.00064909	     -0.19530891	     -0.05595323	      0.88266496	     -0.00049118	     -0.20877635	     -0.00000000	      0.00000000	     22.29097933
      1.87043302	     -0.05336498	     -0.00065861	     -0.19534875	     -0.05594843	      0.88266566	     -0.00049232	     -0.20877587	     -0.00000000	      0.00000000	     22.29010776
      1.87185967	     -0.05342412	     -0.00067128	     -0.19540788	     -0.05594262	      0.88266651	     -0.00049372	     -0.20877618	     -0.00000000	      0.00000000	     21.97471493
      1.87328632	     -0.05348392	     -0.00068140	     -0.19546773	     -0.05593677	      0.88266736	     -0.00049516	     -0.20877763	     -0.00000000	      0.00000000	     22.16014912
      1.87437819	     -0.05354104	     -0.00069128	     -0.19552483	     -0.05593225	      0.88266800	     -0.00049628	     -0.20877953	     -0.00000000	      0.00000000	     21.73074963
      1.87547007	     -0.05359634	     -0.00069922	     -0.19558017	     -0.05592771	      0.88266863	     -0.00049743	     -0.20878221	     -0.00000000	      0.00000000	     21.71262354
      1.87700608	     -0.05368249	     -0.00071111	     -0.19566637	     -0.05592128	      0.88266949	     -0.00049907	     -0.20878726	     -0.00000000	      0.00000000	     21.43729258
      1.87834989	     -0.05375889	     -0.00072010	     -0.19574286	     -0.05591559	      0.88267023	     -0.00050054	     -0.20879298	     -0.00000000	      0.00000000	     21.47407795
      1.87969369	     -0.05384404	     -0.00073060	     -0.19582808	     -0.05590987	      0.88267093	     -0.00050204	     -0.20879985	     -0.00000000	      0.00000000	     21.05616939
      1.88103750	     -0.05392507	     -0.00073843	     -0.19590925	     -0.05590409	      0.88267160	     -0.00050357	     -0.20880794	     -0.00000000	      0.00000000	     21.22783500
      1.88222402	     -0.05400573	     -0.00074743	     -0.19598999	     -0.05589895	      0.88267216	     -0.00050495	     -0.20881601	     -0.00000000	      0.00000000	     20.74506516
      1.88341054	     -0.05408241	     -0.00075430	     -0.19606682	     -0.05589377	      0.88267268	     -0.00050634	     -0.20882497	     -0.00000000	      0.00000000	     20.74662394
      1.88459706	     -0.05416398	     -0.00076203	     -0.19614852	     -0.05588855	      0.88267316	     -0.00050776	     -0.20883478	     -0.00000000	      0.00000000	     20.45678191
      1.88621552	     -0.05427269	     -0.00077055	     -0.19625749	     -0.05588136	      0.88267375	     -0.00050973	     -0.20884950	     -0.00000000	      0.00000000	     20.37979788
      1.88744218	     -0.05436046	     -0.00077813	     -0.19634544	     -0.05587586	      0.88267414	     -0.00051125	     -0.20886162	     -0.00000000	      0.00000000	     19.91275933
      1.88866884	     -0.05444324	     -0.00078353	     -0.19642846	     -0.05587031	      0.88267447	     -0.00051278	     -0.20887455	     -0.00000000	      0.00000000	     19.85795969
      1.88989550	     -0.05452986	     -0.00078944	     -0.19651533	     -0.05586470	      0.88267474	     -0.00051434	     -0.20888821	     -0.00000000	      0.00000000	     19.51113837
      1.89148103	     -0.05463878	     -0.00079518	     -0.19662463	     -0.05585739	      0.88267501	     -0.00051639	     -0.20890698	     -0.00000000	      0.00000000	     19.41381545
      1.89269274	     -0.05472741	     -0.00080084	     -0.19671354	     -0.05585174	      0.88267514	     -0.00051797	     -0.20892207	     -0.00000000	      0.00000000	     18.93939820
      1.89390444	     -0.05481109	     -0.00080452	     -0.19679755	     -0.05584604	      0.88267522	     -0.00051958	     -0.20893782	     -0.00000000	      0.00000000	     18.85326220
      1.89536879	     -0.05491638	     -0.00081000	     -0.19690323	     -0.05583908	      0.88267522	     -0.00052154	     -0.20895761	     -0.00000000	     -0.00000000	     18.42630900
      1.89683313	     -0.05501533	     -0.00081296	     -0.19700265	     -0.05583204	      0.88267513	     -0.00052353	     -0.20897821	     -0.00000000	     -0.00000000	     18.48046664
      1.89795044	     -0.05509822	     -0.00081742	     -0.19708586	     -0.05582661	      0.88267499	     -0.00052507	     -0.20899439	     -0.00000000	     -0.00000000	     18.00007331
      1.89906775	     -0.05517610	     -0.00081998	     -0.19716412	     -0.05582113	      0.88267480	     -0.00052662	     -0.20901099	     -0.00000000	     -0.00000000	     17.89100484
      1.90064445	     -0.05528905	     -0.00082435	     -0.19727761	     -0.05581331	      0.88267444	     -0.00052883	     -0.20903503	     -0.00000000	     -0.00000000	     17.54958256
      1.90202352	     -0.05538377	     -0.00082665	     -0.19737284	     -0.05580639	      0.88267403	     -0.00053079	     -0.20905663	     -0.00000000	     -0.00000000	     17.47118813
      1.90340259	     -0.05548348	     -0.00082991	     -0.19747306	     -0.05579939	      0.88267354	     -0.00053277	     -0.20907865	     -0.00000000	     -0.00000000	     17.08130519
      1.90478167	     -0.05557547	     -0.00083031	     -0.19756564	     -0.05579231	      0.88267298	     -0.00053477	     -0.20910111	     -0.00000000	     -0.00000000	     17.10553998
      1.90599636	     -0.05566308	     -0.00083283	     -0.19765373	     -0.05578600	      0.88267241	     -0.00053655	     -0.20912116	     -0.00000000	     -0.00000000	     16.73375916
      1.90721105	     -0.05574455	     -0.00083320	     -0.19773575	     -0.05577963	      0.88267179	     -0.00053834	     -0.20914150	     -0.00000000	     -0.00000000	     16.67783659
      1.90842575	     -0.05582832	     -0.00083440	     -0.19782006	     -0.05577319	      0.88267112	     -0.00054014	     -0.20916204	     -0.00000000	     -0.00000000	     16.46446241
      1.91009203	     -0.05593696	     -0.00083427	     -0.19792950	     -0.05576424	      0.88267011	     -0.00054264	     -0.20919051	     -0.00000000	     -0.00000000	     16.37348931
      1.91134996	     -0.05602166	     -0.00083524	     -0.19801480	     -0.05575740	      0.88266928	     -0.00054454	     -0.20921212	     -0.00000000	     -0.00000000	     16.08776326
      1.91260789	     -0.05609734	     -0.00083436	     -0.19809112	     -0.05575048	      0.88266840	     -0.00054646	     -0.20923381	     -0.00000000	     -0.00000000	     16.04288921
      1.91386582	     -0.05617454	     -0.00083457	     -0.19816896	     -0.05574349	      0.88266748	     -0.00054839	     -0.20925553	     -0.00000000	     -0.00000001	     15.84040101
      1.91548465	     -0.05626624	     -0.00083301	     -0.19826154	     -0.05573437	      0.88266623	     -0.00055089	     -0.20928352	     -0.00000000	     -0.00000001	     15.79390532
      1.91672388	     -0.05633863	     -0.00083325	     -0.19833458	     -0.05572731	      0.88266522	     -0.00055282	     -0.20930486	     -0.00000000	     -0.00000001	     15.54932900
      1.91796312	     -0.05640329	     -0.00083158	     -0.19839995	     -0.05572016	      0.88266419	     -0.00055476	     -0.20932611	     -0.00000000	     -0.00000001	     15.51828584
      1.91946122	     -0.05648339	     -0.00083072	     -0.19848089	     -0.05571142	      0.88266289	     -0.00055711	     -0.20935156	     -0.00000000	     -0.00000001	     15.30466213
      1.92095933	     -0.05655407	     -0.00082718	     -0.19855248	     -0.05570256	      0.88266156	     -0.00055948	     -0.20937680	     -0.00000000	     -0.00000001	     15.36704445
      1.92210003	     -0.05661330	     -0.00082663	     -0.19861236	     -0.05569573	      0.88266052	     -0.00056130	     -0.20939578	     -0.00000000	     -0.00000001	     15.11526883
      1.92324073	     -0.05666455	     -0.00082397	     -0.19866432	     -0.05568884	      0.88265947	     -0.00056312	     -0.20941459	     -0.00000000	     -0.00000001	     15.08374405
      1.92485364	     -0.05673516	     -0.00082065	     -0.19873594	     -0.05567897	      0.88265796	     -0.00056571	     -0.20944074	     -0.00000000	     -0.00000001	     14.93760826
      1.92625879	     -0.05678804	     -0.00081602	     -0.19878975	     -0.05567026	      0.88265663	     -0.00056797	     -0.20946306	     -0.00000000	     -0.00000001	     14.94597004
      1.92766394	     -0.05684123	     -0.00081288	     -0.19884384	     -0.05566144	      0.88265529	     -0.00057025	     -0.20948481	     -0.00000000	     -0.00000001	     14.78812810
      1.92906909	     -0.05688124	     -0.00080695	     -0.19888483	     -0.05565252	      0.88265394	     -0.00057253	     -0.20950596	     -0.00000000	     -0.00000001	     14.87643950
      1.93031007	     -0.05691965	     -0.00080382	     -0.19892405	     -0.05564455	      0.88265276	     -0.00057455	     -0.20952402	     -0.00000000	     -0.00000001	     14.71577443
      1.93155106	     -0.05694753	     -0.00079794	     -0.19895282	     -0.05563649	      0.88265158	     -0.00057657	     -0.20954152	     -0.00000000	     -0.00000001	     14.73947994
      1.93279204	     -0.05697378	     -0.00079258	     -0.19897995	     -0.05562835	      0.88265041	     -0.00057860	     -0.20955834	     -0.00000000	     -0.00000001	     14.67509608
      1.93447063	     -0.05699440	     -0.00078292	     -0.19900183	     -0.05561720	      0.88264885	     -0.00058136	     -0.20957992	     -0.00000000	     -0.00000001	     14.72172494
      1.93574573	     -0.05700523	     -0.00077567	     -0.19901361	     -0.05560863	      0.88264768	     -0.00058345	     -0.20959520	      0.00000000	     -0.00000001	     14.65812096
      1.93702083	     -0.05700177	     -0.00076568	     -0.19901117	     -0.05559998	      0.88264655	     -0.00058555	     -0.20960942	      0.00000000	     -0.00000001	     14.69724344
      1.93829593	     -0.05699412	     -0.00075648	     -0.19900451	     -0.05559123	      0.88264544	     -0.00058765	     -0.20962249	      0.00000000	     -0.00000001	     14.68804611
      1.93993756	     -0.05696893	     -0.00074221	     -0.19898065	     -0.05557985	      0.88264406	     -0.00059037	     -0.20963756	      0.00000000	     -0.00000001	     14.76458745
      1.94118596	     -0.05694727	     -0.00073301	     -0.19895997	     -0.05557110	      0.88264306	     -0.00059244	     -0.20964758	      0.00000000	     -0.00000001	     14.75562658
      1.94243437	     -0.05691410	     -0.00072156	     -0.19892780	     -0.05556227	      0.88264209	     -0.00059451	     -0.20965637	      0.00000000	     -0.00000001	     14.80969860
      1.94395171	     -0.05686970	     -0.00070854	     -0.19888461	     -0.05555143	      0.88264098	     -0.00059703	     -0.20966530	      0.00000000	     -0.00000000	     14.86412859
      1.94531651	     -0.05681323	     -0.00069498	     -0.19882925	     -0.05554159	      0.88264005	     -0.00059931	     -0.20967170	      0.00000000	     -0.00000000	     14.95762917
      1.94668132	     -0.05675961	     -0.00068406	     -0.19877666	     -0.05553165	      0.88263917	     -0.00060159	     -0.20967658	      0.00000000	     -0.00000000	     15.00348074
      1.94804612	     -0.05669405	     -0.00067047	     -0.19871218	     -0.05552163	      0.88263836	     -0.00060388	     -0.20968010	      0.00000000	     -0.00000000	     15.09900020
      1.94941092	     -0.05662942	     -0.00065892	     -0.19864856	     -0.05551152	      0.88263762	     -0.00060617	     -0.20968216	      0.00000000	     -0.00000000	     15.20644488
      1.95077572	     -0.05654875	     -0.00064358	     -0.19856897	     -0.05550133	      0.88263695	     -0.00060847	     -0.20968282	      0.00000000	     -0.00000000	     15.31956272
      1.95214053	     -0.05647025	     -0.00063141	     -0.19849148	     -0.05549105	      0.88263635	     -0.00061078	     -0.20968191	      0.00000000	     -0.00000000	     15.46973736
      1.95334081	     -0.05638453	     -0.00061728	     -0.19840670	     -0.05548195	      0.88263589	     -0.00061281	     -0.20967982	      0.00000000	     -0.00000000	     15.58044551
      1.95454109	     -0.05629667	     -0.00060504	     -0.19831972	     -0.05547278	      0.88263549	     -0.00061484	     -0.20967634	      0.00000000	     -0.00000000	     15.74007149
      1.95602867	     -0.05617144	     -0.00058799	     -0.19819561	     -0.05546134	      0.88263507	     -0.00061737	     -0.20967003	      0.00000000	     -0.00000000	     15.94095149
      1.95751625	     -0.05603807	     -0.00057251	     -0.19806330	     -0.05544981	      0.88263476	     -0.00061990	     -0.20966128	      0.00000000	     -0.00000000	     16.21415348
      1.95871877	     -0.05591301	     -0.00055727	     -0.19793914	     -0.05544044	      0.88263457	     -0.00062195	     -0.20965238	      0.00000000	     -0.00000000	     16.37745183
      1.95992130	     -0.05578410	     -0.00054375	     -0.19781107	     -0.05543101	      0.88263446	     -0.00062401	     -0.20964172	      0.00000000	     -0.00000000	     16.61206337
      1.96142211	     -0.05560592	     -0.00052475	     -0.19763395	     -0.05541917	      0.88263441	     -0.00062658	     -0.20962590	      0.00000000	      0.00000000	     16.87549507
      1.96292292	     -0.05541979	     -0.00050749	     -0.19744881	     -0.05540726	      0.88263447	     -0.00062915	     -0.20960718	      0.00000000	      0.00000000	     17.25997399
      1.96405556	     -0.05526292	     -0.00049155	     -0.19729272	     -0.05539823	      0.88263459	     -0.00063110	     -0.20959114	      0.00000000	      0.00000000	     17.43452864
      1.96518820	     -0.05510441	     -0.00047752	     -0.19713492	     -0.05538916	      0.88263478	     -0.00063305	     -0.20957339	      0.00000000	      0.00000000	     17.71738290
      1.96676576	     -0.05486926	     -0.00045641	     -0.19690076	     -0.05537648	      0.88263516	     -0.00063578	     -0.20954588	      0.00000000	      0.00000000	     18.06201392
      1.96818049	     -0.05465365	     -0.00043891	     -0.19668596	     -0.05536506	      0.88263561	     -0.00063823	     -0.20951851	      0.00000000	      0.00000000	     18.47052289
      1.96959522	     -0.05442390	     -0.00041873	     -0.19645703	     -0.05535360	      0.88263618	     -0.00064068	     -0.20948873	      0.00000000	      0.00000000	     18.72717304
      1.97072637	     -0.05424370	     -0.00040586	     -0.19627738	     -0.05534442	      0.88263671	     -0.00064265	     -0.20946319	      0.00000000	      0.00000000	     19.10536257
      1.97185753	     -0.05405440	     -0.00039106	     -0.19608865	     -0.05533521	      0.88263732	     -0.00064462	     -0.20943624	      0.00000000	      0.00000000	     19.36610756
      1.97337699	     -0.05379845	     -0.00037294	     -0.19583337	     -0.05532282	      0.88263826	     -0.00064727	     -0.20939783	      0.00000000	      0.00000000	     19.82426667
      1.97489646	     -0.05353103	     -0.00035294	     -0.19556661	     -0.05531042	      0.88263932	     -0.00064993	     -0.20935704	      0.00000000	      0.00000001	     20.15541627
      1.97597065	     -0.05334613	     -0.00034184	     -0.19538208	     -0.05530163	      0.88264016	     -0.00065182	     -0.20932678	      0.00000000	      0.00000001	     20.55096185
      1.97704484	     -0.05315442	     -0.00032895	     -0.19519075	     -0.05529285	      0.88264106	     -0.00065371	     -0.20929544	      0.00000000	      0.00000001	     20.82890393
      1.97865271	     -0.05286774	     -0.00031164	     -0.19490454	     -0.05527970	      0.88264253	     -0.00065654	     -0.20924657	      0.00000000	      0.00000001	     21.34227271
      1.97997053	     -0.05262752	     -0.00029672	     -0.19466469	     -0.05526892	      0.88264385	     -0.00065888	     -0.20920490	      0.00000000	      0.00000001	     21.68374558
      1.98128835	     -0.05239096	     -0.00028404	     -0.19442839	     -0.05525815	      0.88264526	     -0.00066121	     -0.20916182	      0.00000000	      0.00000001	     22.15850919
      1.98260617	     -0.05214738	     -0.00026906	     -0.19418510	     -0.05524740	      0.88264676	     -0.00066355	     -0.20911749	      0.00000000	      0.00000001	     22.48184170
      1.98392400	     -0.05191064	     -0.00025758	     -0.19394853	     -0.05523666	      0.88264835	     -0.00066590	     -0.20907193	      0.00000000	      0.00000001	     23.00505122
      1.98507154	     -0.05169619	     -0.00024464	     -0.19373426	     -0.05522732	      0.88264981	     -0.00066794	     -0.20903138	      0.00000000	      0.00000001	     23.28011916
      1.98621908	     -0.05148682	     -0.00023428	     -0.19352498	     -0.05521801	      0.88265133	     -0.00066999	     -0.20899002	      0.00000000	      0.00000001	     23.69354513
      1.98760694	     -0.05122868	     -0.00021989	     -0.19326696	     -0.05520677	      0.88265325	     -0.00067248	     -0.20893903	      0.00000000	      0.00000001	     24.11392017
      1.98899481	     -0.05097628	     -0.00020815	     -0.19301457	     -0.05519557	      0.88265525	     -0.00067496	     -0.20888704	      0.00000000	      0.00000001	     24.65424009
      1.99010736	     -0.05076768	     -0.00019611	     -0.19280601	     -0.05518663	      0.88265691	     -0.00067696	     -0.20884476	      0.00000000	      0.00000001	     24.95423289
      1.99121992	     -0.05056477	     -0.00018651	     -0.19260306	     -0.05517771	      0.88265862	     -0.00067895	     -0.20880193	      0.00000000	      0.00000001	     25.35621746
      1.99264352	     -0.05030234	     -0.00017290	     -0.19234057	     -0.05516635	      0.88266088	     -0.00068151	     -0.20874646	      0.00000000	      0.00000001	     25.81981365
      1.99406712	     -0.05004757	     -0.00016185	     -0.19208564	     -0.05515505	      0.88266320	     -0.00068407	     -0.20869029	      0.00000000	      0.00000001	     26.38226863
      1.99511432	     -0.04985530	     -0.00015064	     -0.19189329	     -0.05514677	      0.88266495	     -0.00068595	     -0.20864862	      0.00000000	      0.00000001	     26.66258470
      1.99616152	     -0.04966848	     -0.00014127	     -0.19170633	     -0.05513854	      0.88266673	     -0.00068783	     -0.20860664	      0.00000000	      0.00000001	     27.03145281
      1.99766598	     -0.04939824	     -0.00012638	     -0.19143588	     -0.05512678	      0.88266933	     -0.00069054	     -0.20854588	      0.00000000	      0.00000001	     27.53087100
      1.99893377	     -0.04917527	     -0.00011546	     -0.19121266	     -0.05511693	      0.88267157	     -0.00069282	     -0.20849430	      0.00000000	      0.00000001	     27.98747443
      2.00020155	     -0.04894945	     -0.00010250	     -0.19098660	     -0.05510716	      0.88267384	     -0.00069510	     -0.20844247	      0.00000000	      0.00000001	     28.39498857
      2.00146934	     -0.04873186	     -0.00009254	     -0.19076867	     -0.05509745	      0.88267614	     -0.00069737	     -0.20839041	      0.00000000	      0.00000001	     28.85637924
      2.00273712	     -0.04850734	     -0.00007957	     -0.19054386	     -0.05508782	      0.88267846	     -0.00069965	     -0.20833824	      0.00000000	      0.00000001	     29.25050390
      2.00382663	     -0.04832291	     -0.00007268	     -0.19035905	     -0.05507960	      0.88268047	     -0.00070160	     -0.20829336	      0.00000000	      0.00000001	     29.61492870
      2.00491613	     -0.04813583	     -0.00006341	     -0.19017161	     -0.05507145	      0.88268249	     -0.00070356	     -0.20824856	      0.00000000	      0.00000001	     29.94984396
      2.00627163	     -0.04790935	     -0.00005372	     -0.18994461	     -0.05506139	      0.88268502	     -0.00070598	     -0.20819291	      0.00000000	      0.00000001	     30.39596399
      2.00762712	     -0.04768127	     -0.00004160	     -0.18971603	     -0.05505143	      0.88268755	     -0.00070840	     -0.20813743	      0.00000000	      0.00000001	     30.81407459
      2.00869039	     -0.04751135	     -0.00003518	     -0.18954563	     -0.05504369	      0.88268955	     -0.00071030	     -0.20809402	      0.00000000	      0.00000001	     31.14729110
      2.00975367	     -0.04733992	     -0.00002667	     -0.18937373	     -0.05503602	      0.88269154	     -0.00071220	     -0.20805079	      0.00000000	      0.00000001	     31.45833636
      2.01114507	     -0.04712342	     -0.00001731	     -0.18915655	     -0.05502608	      0.88269415	     -0.00071467	     -0.20799451	      0.00000000	      0.00000001	     31.87265456
      2.01253647	     -0.04690660	     -0.00000522	     -0.18893908	     -0.05501627	      0.88269674	     -0.00071714	     -0.20793863	      0.00000000	      0.00000001	     32.26655167
      2.01353378	     -0.04676081	      0.00000027	     -0.18879272	     -0.05500931	      0.88269860	     -0.00071890	     -0.20789882	      0.00000000	      0.00000001	     32.52742808
      2.01453109	     -0.04661377	      0.00000807	     -0.18864516	     -0.05500242	      0.88270044	     -0.00072067	     -0.20785930	      0.00000000	      0.00000001	     32.77915508
      2.01601467	     -0.04640350	      0.00001833	     -0.18843403	     -0.05499230	      0.88270316	     -0.00072328	     -0.20780102	      0.00000000	      0.00000001	     33.15158724
      2.01724960	     -0.04623190	      0.00002825	     -0.18826173	     -0.05498399	      0.88270539	     -0.00072545	     -0.20775307	      0.00000000	      0.00000001	     33.43476983
      2.01848452	     -0.04607190	      0.00003538	     -0.18810093	     -0.05497579	      0.88270761	     -0.00072762	     -0.20770568	      0.00000000	      0.00000001	     33.71638854
      2.01971945	     -0.04591346	      0.00004525	     -0.18794174	     -0.05496770	      0.88270979	     -0.00072977	     -0.20765896	      0.00000000	      0.00000001	     33.96929563
      2.02095437	     -0.04576956	      0.00005085	     -0.18779695	     -0.05495973	      0.88271194	     -0.00073192	     -0.20761295	      0.00000000	      0.00000001	     34.22939105
      2.02199438	     -0.04564742	      0.00005902	     -0.18767413	     -0.05495310	      0.88271372	     -0.00073373	     -0.20757485	      0.00000000	      0.00000001	     34.40294691
      2.02303440	     -0.04553522	      0.00006444	     -0.18756117	     -0.05494656	      0.88271547	     -0.00073553	     -0.20753734	      0.00000000	      0.00000001	     34.58765803
      2.02437595	     -0.04539558	      0.00007326	     -0.18742058	     -0.05493825	      0.88271768	     -0.00073785	     -0.20748992	      0.00000000	      0.00000001	     34.80212711
      2.02571749	     -0.04527019	      0.00007916	     -0.18729414	     -0.05493008	      0.88271983	     -0.00074015	     -0.20744364	      0.00000000	      0.00000001	     35.01163335
      2.02674774	     -0.04517582	      0.00008635	     -0.18719901	     -0.05492391	      0.88272145	     -0.00074192	     -0.20740896	      0.00000000	      0.00000001	     35.13398336
      2.02777798	     -0.04509181	      0.00009079	     -0.18711416	     -0.05491782	      0.88272302	     -0.00074367	     -0.20737504	      0.00000000	      0.00000001	     35.26153519
      2.02915086	     -0.04498614	      0.00009791	     -0.18700740	     -0.05490985	      0.88272506	     -0.00074601	     -0.20733110	      0.00000000	      0.00000001	     35.42426981
      2.03052374	     -0.04489543	      0.00010179	     -0.18691551	     -0.05490203	      0.88272702	     -0.00074833	     -0.20728863	      0.00000000	      0.00000001	     35.57983355
      2.03149740	     -0.04483147	      0.00010758	     -0.18685077	     -0.05489658	      0.88272837	     -0.00074997	     -0.20725945	      0.00000000	      0.00000001	     35.65183732
      2.03247106	     -0.04477520	      0.00011059	     -0.18679365	     -0.05489121	      0.88272967	     -0.00075160	     -0.20723102	      0.00000000	      0.00000001	     35.72689059
      2.03393298	     -0.04469813	      0.00011629	     -0.18671533	     -0.05488329	      0.88273154	     -0.00075404	     -0.20718986	      0.00000000	      0.00000001	     35.82788598
      2.03515465	     -0.04464435	      0.00011935	     -0.18666044	     -0.05487682	      0.88273303	     -0.00075606	     -0.20715685	      0.00000000	      0.00000001	     35.89476611
      2.03637633	     -0.04459251	      0.00012460	     -0.18660755	     -0.05487048	      0.88273445	     -0.00075807	     -0.20712511	      0.00000000	      0.00000001	     35.97330449
      2.03759800	     -0.04455156	      0.00012656	     -0.18656546	     -0.05486426	      0.88273580	     -0.00076008	     -0.20709455	      0.00000000	      0.00000001	     36.02355877
      2.03868913	     -0.04451399	      0.00013144	     -0.18652696	     -0.05485882	      0.88273693	     -0.00076186	     -0.20706827	      0.00000000	      0.00000001	     36.07547646
      2.03978027	     -0.04448528	      0.00013343	     -0.18649724	     -0.05485347	      0.88273801	     -0.00076362	     -0.20704288	      0.00000000	      0.00000001	     36.09982717
      2.04087140	     -0.04445781	      0.00013706	     -0.18646880	     -0.05484824	      0.88273903	     -0.00076538	     -0.20701839	      0.00000000	      0.00000001	     36.13273282
      2.04227119	     -0.04443201	      0.00013951	     -0.18644169	     -0.05484166	      0.88274024	     -0.00076762	     -0.20698823	      0.00000000	      0.00000001	     36.15014945
      2.04337884	     -0.04441266	      0.00014358	     -0.18642136	     -0.05483659	      0.88274113	     -0.00076938	     -0.20696537	      0.00000000	      0.00000001	     36.17065596
      2.04448650	     -0.04440179	      0.00014504	     -0.18640944	     -0.05483161	      0.88274196	     -0.00077113	     -0.20694337	      0.00000000	      0.00000000	     36.15588438
      2.04559415	     -0.04439266	      0.00014797	     -0.18639931	     -0.05482674	      0.88274272	     -0.00077287	     -0.20692225	      0.00000000	      0.00000000	     36.15429935
      2.04698366	     -0.04439091	      0.00014922	     -0.18639623	     -0.05482078	      0.88274359	     -0.00077503	     -0.20689696	      0.00000000	      0.00000000	     36.12594292
      2.04807194	     -0.04439032	      0.00015242	     -0.18639467	     -0.05481623	      0.88274421	     -0.00077671	     -0.20687810	      0.00000000	      0.00000000	     36.11753939
      2.04916022	     -0.04439785	      0.00015303	     -0.18640115	     -0.05481178	      0.88274476	     -0.00077838	     -0.20686005	      0.00000000	      0.00000000	     36.07237056
      2.05024851	     -0.04440712	      0.00015504	     -0.18640942	     -0.05480744	      0.88274526	     -0.00078003	     -0.20684283	      0.00000000	      0.00000000	     36.04146068
      2.05169839	     -0.04442900	      0.00015610	     -0.18642993	     -0.05480180	      0.88274585	     -0.00078222	     -0.20682114	      0.00000000	      0.00000000	     35.96958639
      2.05278114	     -0.04444634	      0.00015901	     -0.18644630	     -0.05479771	      0.88274622	     -0.00078384	     -0.20680590	      0.00000000	      0.00000000	     35.93404067
      2.05386389	     -0.04447122	      0.00015947	     -0.18647016	     -0.05479371	      0.88274654	     -0.00078544	     -0.20679144	      0.00000000	      0.00000000	     35.86077228
      2.05517982	     -0.04450320	      0.00016189	     -0.18650095	     -0.05478899	      0.88274687	     -0.00078738	     -0.20677494	      0.00000000	      0.00000000	     35.79960527
      2.05635392	     -0.04454009	      0.00016148	     -0.18653671	     -0.05478490	      0.88274710	     -0.00078909	     -0.20676117	      0.00000000	      0.00000000	     35.69936571
      2.05752803	     -0.04457657	      0.00016377	     -0.18657214	     -0.05478093	      0.88274727	     -0.00079078	     -0.20674833	      0.00000000	      0.00000000	     35.63493376
      2.05870213	     -0.04462192	      0.00016281	     -0.18661638	     -0.05477706	      0.88274740	     -0.00079246	     -0.20673636	      0.00000000	      0.00000000	     35.52035151
      2.05987623	     -0.04466631	      0.00016478	     -0.18665973	     -0.05477331	      0.88274747	     -0.00079412	     -0.20672528	      0.00000000	      0.00000000	     35.44376127
      2.06105034	     -0.04471973	      0.00016270	     -0.18671202	     -0.05476967	      0.88274750	     -0.00079576	     -0.20671505	      0.00000000	      0.00000000	     35.31412146
      2.06222444	     -0.04477185	      0.00016379	     -0.18676310	     -0.05476615	      0.88274749	     -0.00079739	     -0.20670569	      0.00000000	     -0.00000000	     35.21552605
      2.06339855	     -0.04483353	      0.00016105	     -0.18682366	     -0.05476273	      0.88274743	     -0.00079901	     -0.20669714	      0.00000000	     -0.00000000	     35.06896831
      2.06457265	     -0.04489387	      0.00016155	     -0.18688296	     -0.05475942	      0.88274734	     -0.00080060	     -0.20668944	      0.00000000	     -0.00000000	     34.95674926
      2.06574675	     -0.04496305	      0.00015822	     -0.18695102	     -0.05475621	      0.88274721	     -0.00080218	     -0.20668253	      0.00000000	     -0.00000000	     34.79733463
      2.06692086	     -0.04502993	      0.00015845	     -0.18701687	     -0.05475312	      0.88274704	     -0.00080375	     -0.20667642	      0.00000000	     -0.00000000	     34.66795586
      2.06809496	     -0.04510551	      0.00015472	     -0.18709135	     -0.05475013	      0.88274684	     -0.00080529	     -0.20667106	      0.00000000	     -0.00000000	     34.49463951
      2.06926906	     -0.04517856	      0.00015468	     -0.18716340	     -0.05474724	      0.88274661	     -0.00080682	     -0.20666646	      0.00000000	     -0.00000000	     34.34602073
      2.07044317	     -0.04526009	      0.00015063	     -0.18724384	     -0.05474445	      0.88274636	     -0.00080833	     -0.20666258	      0.00000000	     -0.00000000	     34.15959685
      2.07161727	     -0.04533894	      0.00015034	     -0.18732170	     -0.05474177	      0.88274608	     -0.00080982	     -0.20665942	      0.00000000	     -0.00000000	     33.99160909
      2.07279138	     -0.04542574	      0.00014608	     -0.18740743	     -0.05473918	      0.88274577	     -0.00081130	     -0.20665692	      0.00000000	     -0.00000000	     33.79549049
      2.07396548	     -0.04550925	      0.00014582	     -0.18748998	     -0.05473669	      0.88274545	     -0.00081275	     -0.20665511	      0.00000000	     -0.00000000	     33.61087479
      2.07513958	     -0.04560025	      0.00014203	     -0.18757996	     -0.05473430	      0.88274510	     -0.00081419	     -0.20665394	      0.00000000	     -0.00000000	     33.40631034
      2.07631369	     -0.04568899	      0.00014179	     -0.18766777	     -0.05473201	      0.88274474	     -0.00081561	     -0.20665344	      0.00000000	     -0.00000000	     33.20203994
      2.07748779	     -0.04578466	      0.00013774	     -0.18776242	     -0.05472980	      0.88274437	     -0.00081701	     -0.20665355	      0.00000000	     -0.00000000	     32.99715376
      2.07866189	     -0.04587768	      0.00013706	     -0.18785453	     -0.05472769	      0.88274398	     -0.00081840	     -0.20665427	      0.00000000	     -0.00000000	     32.78026807
      2.07983600	     -0.04597682	      0.00013267	     -0.18795269	     -0.05472567	      0.88274357	     -0.00081976	     -0.20665555	      0.00000000	     -0.00000000	     32.57976192
      2.08101010	     -0.04607368	      0.00013126	     -0.18804865	     -0.05472374	      0.88274316	     -0.00082111	     -0.20665740	      0.00000000	     -0.00000000	     32.34898945
      2.08218421	     -0.04617623	      0.00012611	     -0.18815023	     -0.05472190	      0.88274274	     -0.00082243	     -0.20665975	      0.00000000	     -0.00000000	     32.15531727
      2.08335831	     -0.04627703	      0.00012332	     -0.18825013	     -0.05472014	      0.88274231	     -0.00082374	     -0.20666260	      0.00000000	     -0.00000000	     31.91030647
      2.08453241	     -0.04638360	      0.00011669	     -0.18835572	     -0.05471846	      0.88274188	     -0.00082503	     -0.20666591	      0.00000000	     -0.00000000	     31.72783738
      2.08570652	     -0.04648810	      0.00011213	     -0.18845930	     -0.05471687	      0.88274144	     -0.00082631	     -0.20666967	      0.00000000	     -0.00000000	     31.47255366
      2.08688062	     -0.04659620	      0.00010432	     -0.18856643	     -0.05471536	      0.88274099	     -0.00082757	     -0.20667382	      0.00000000	     -0.00000000	     31.30212978
      2.08805473	     -0.04670281	      0.00009803	     -0.18867212	     -0.05471393	      0.88274055	     -0.00082881	     -0.20667836	      0.00000000	     -0.00000000	     31.03633967
      2.08922883	     -0.04681243	      0.00008865	     -0.18878075	     -0.05471257	      0.88274010	     -0.00083003	     -0.20668325	      0.00000000	     -0.00000000	     30.87741763
      2.09040293	     -0.04692084	      0.00008027	     -0.18888822	     -0.05471129	      0.88273965	     -0.00083125	     -0.20668850	      0.00000000	     -0.00000000	     30.60657035
      2.09157704	     -0.04703139	      0.00006899	     -0.18899778	     -0.05471009	      0.88273920	     -0.00083244	     -0.20669406	      0.00000000	     -0.00000000	     30.45780702
      2.09275114	     -0.04714081	      0.00005826	     -0.18910624	     -0.05470895	      0.88273875	     -0.00083363	     -0.20669992	      0.00000000	     -0.00000000	     30.18692242
      2.09392524	     -0.04725168	      0.00004484	     -0.18921609	     -0.05470789	      0.88273831	     -0.00083480	     -0.20670606	      0.00000000	     -0.00000000	     30.04529747
      2.09534327	     -0.04738408	      0.00002919	     -0.18934730	     -0.05470670	      0.88273777	     -0.00083620	     -0.20671380	      0.00000000	     -0.00000000	     29.67551095
      2.09640289	     -0.04748481	      0.00001388	     -0.18944707	     -0.05470588	      0.88273737	     -0.00083723	     -0.20671980	      0.00000000	     -0.00000000	     29.63771546
      2.09746251	     -0.04758389	     -0.00000038	     -0.18954523	     -0.05470511	      0.88273698	     -0.00083826	     -0.20672598	      0.00000000	     -0.00000000	     29.38299533
      2.09885257	     -0.04771413	     -0.00002212	     -0.18967421	     -0.05470418	      0.88273647	     -0.00083959	     -0.20673431	      0.00000000	     -0.00000000	     29.24687775
      2.10024263	     -0.04784172	     -0.00004306	     -0.18980058	     -0.05470334	      0.88273596	     -0.00084091	     -0.20674287	      0.00000000	     -0.00000000	     28.79946073
      2.10123443	     -0.04793334	     -0.00006175	     -0.18989125	     -0.05470280	      0.88273561	     -0.00084184	     -0.20674909	      0.00000000	     -0.00000000	     28.84979343
      2.10222623	     -0.04802290	     -0.00007918	     -0.18997990	     -0.05470230	      0.88273526	     -0.00084276	     -0.20675540	     -0.00000000	     -0.00000000	     28.63114869
      2.10372430	     -0.04815643	     -0.00010784	     -0.19011203	     -0.05470163	      0.88273473	     -0.00084415	     -0.20676505	     -0.00000000	     -0.00000000	     28.47700972
      2.10498202	     -0.04826566	     -0.00013178	     -0.19022010	     -0.05470113	      0.88273430	     -0.00084530	     -0.20677325	     -0.00000000	     -0.00000000	     28.15829484
      2.10623975	     -0.04837296	     -0.00015840	     -0.19032620	     -0.05470071	      0.88273388	     -0.00084644	     -0.20678151	     -0.00000000	     -0.00000000	     28.17354085
      2.10749747	     -0.04847647	     -0.00018313	     -0.19042856	     -0.05470035	      0.88273347	     -0.00084756	     -0.20678980	     -0.00000000	     -0.00000000	     27.74170823
      2.10859917	     -0.04856529	     -0.00020779	     -0.19051633	     -0.05470009	      0.88273312	     -0.00084854	     -0.20679708	     -0.00000000	     -0.00000000	     27.83047581
      2.10970087	     -0.04865099	     -0.00023069	     -0.19060102	     -0.05469987	      0.88273277	     -0.00084951	     -0.20680436	     -0.00000000	     -0.00000000	     27.54533345
      2.11080256	     -0.04873414	     -0.00025495	     -0.19068314	     -0.05469970	      0.88273243	     -0.00085046	     -0.20681163	     -0.00000000	     -0.00000000	     27.48978924
      2.11230597	     -0.04884235	     -0.00028686	     -0.19078999	     -0.05469955	      0.88273199	     -0.00085175	     -0.20682150	     -0.00000000	     -0.00000000	     27.17163646
      2.11343635	     -0.04892001	     -0.00031243	     -0.19086660	     -0.05469950	      0.88273166	     -0.00085271	     -0.20682888	     -0.00000000	     -0.00000000	     27.24248971
      2.11456673	     -0.04899403	     -0.00033622	     -0.19093962	     -0.05469949	      0.88273135	     -0.00085365	     -0.20683621	     -0.00000000	     -0.00000000	     26.98478730
      2.11569712	     -0.04906477	     -0.00036098	     -0.19100936	     -0.05469953	      0.88273105	     -0.00085457	     -0.20684347	     -0.00000000	     -0.00000000	     26.95919012
      2.11717170	     -0.04915164	     -0.00039148	     -0.19109496	     -0.05469965	      0.88273068	     -0.00085576	     -0.20685285	     -0.00000000	     -0.00000000	     26.65914002
      2.11828029	     -0.04921301	     -0.00041571	     -0.19115537	     -0.05469980	      0.88273041	     -0.00085664	     -0.20685982	     -0.00000000	     -0.00000000	     26.75667232
      2.11938888	     -0.04927076	     -0.00043794	     -0.19121220	     -0.05469999	      0.88273016	     -0.00085750	     -0.20686671	     -0.00000000	     -0.00000000	     26.54075088
      2.12074636	     -0.04933685	     -0.00046609	     -0.19127716	     -0.05470028	      0.88272986	     -0.00085853	     -0.20687504	     -0.00000000	     -0.00000000	     26.57213367
      2.12196272	     -0.04939169	     -0.00048915	     -0.19133103	     -0.05470060	      0.88272962	     -0.00085944	     -0.20688241	     -0.00000000	     -0.00000000	     26.28971314
      2.12317908	     -0.04944259	     -0.00051375	     -0.19138094	     -0.05470097	      0.88272940	     -0.00086032	     -0.20688967	     -0.00000000	     -0.00000000	     26.40923959
      2.12439544	     -0.04948950	     -0.00053555	     -0.19142693	     -0.05470140	      0.88272919	     -0.00086119	     -0.20689683	     -0.00000000	     -0.00000000	     26.11438919
      2.12561181	     -0.04953269	     -0.00055924	     -0.19146916	     -0.05470188	      0.88272900	     -0.00086204	     -0.20690390	     -0.00000000	     -0.00000000	     26.27439799
      2.12682817	     -0.04957212	     -0.00057973	     -0.19150770	     -0.05470241	      0.88272883	     -0.00086286	     -0.20691087	     -0.00000000	     -0.00000000	     25.96504976
      2.12804453	     -0.04960799	     -0.00060250	     -0.19154264	     -0.05470299	      0.88272868	     -0.00086366	     -0.20691774	     -0.00000000	     -0.00000000	     26.16702749
      2.12926089	     -0.04964030	     -0.00062164	     -0.19157411	     -0.05470362	      0.88272856	     -0.00086445	     -0.20692452	     -0.00000000	     -0.00000000	     25.84006850
      2.13035175	     -0.04966638	     -0.00064102	     -0.19159938	     -0.05470424	      0.88272846	     -0.00086513	     -0.20693053	     -0.00000000	     -0.00000000	     26.00162739
      2.13144261	     -0.04968974	     -0.00065802	     -0.19162200	     -0.05470489	      0.88272838	     -0.00086580	     -0.20693646	     -0.00000000	     -0.00000000	     25.85044408
      2.13275943	     -0.04971451	     -0.00067940	     -0.19164584	     -0.05470574	      0.88272831	     -0.00086658	     -0.20694352	     -0.00000000	     -0.00000000	     25.91754920
      2.13407624	     -0.04973559	     -0.00069833	     -0.19166606	     -0.05470665	      0.88272826	     -0.00086733	     -0.20695048	     -0.00000000	     -0.00000000	     25.70698394
      2.13518605	     -0.04975059	     -0.00071578	     -0.19168029	     -0.05470746	      0.88272824	     -0.00086795	     -0.20695626	     -0.00000000	     -0.00000000	     25.85555377
      2.13629585	     -0.04976320	     -0.00073094	     -0.19169219	     -0.05470832	      0.88272824	     -0.00086854	     -0.20696196	     -0.00000000	      0.00000000	     25.72154632
      2.13740565	     -0.04977349	     -0.00074670	     -0.19170176	     -0.05470922	      0.88272825	     -0.00086912	     -0.20696759	     -0.00000000	      0.00000000	     25.76326900
      2.13891431	     -0.04978397	     -0.00076620	     -0.19171130	     -0.05471051	      0.88272830	     -0.00086989	     -0.20697512	     -0.00000000	      0.00000000	     25.62811577
      2.14004205	     -0.04978923	     -0.00078186	     -0.19171583	     -0.05471153	      0.88272835	     -0.00087043	     -0.20698066	     -0.00000000	      0.00000000	     25.76768169
      2.14116980	     -0.04979237	     -0.00079561	     -0.19171829	     -0.05471260	      0.88272842	     -0.00087096	     -0.20698613	     -0.00000000	      0.00000000	     25.65086478
      2.14229755	     -0.04979348	     -0.00081015	     -0.19171869	     -0.05471371	      0.88272850	     -0.00087148	     -0.20699153	     -0.00000000	      0.00000000	     25.70909934
      2.14379943	     -0.04979198	     -0.00082787	     -0.19171629	     -0.05471526	      0.88272863	     -0.00087214	     -0.20699861	     -0.00000000	      0.00000000	     25.57333274
      2.14491080	     -0.04978882	     -0.00084246	     -0.19171242	     -0.05471645	      0.88272874	     -0.00087261	     -0.20700377	     -0.00000000	      0.00000000	     25.73526769
      2.14602217	     -0.04978403	     -0.00085545	     -0.19170697	     -0.05471769	      0.88272885	     -0.00087306	     -0.20700886	     -0.00000000	      0.00000000	     25.63176712
      2.14739362	     -0.04977603	     -0.00087301	     -0.19169811	     -0.05471928	      0.88272900	     -0.00087361	     -0.20701508	     -0.00000000	      0.00000000	     25.75964374
      2.14861733	     -0.04976698	     -0.00088723	     -0.19168833	     -0.05472076	      0.88272915	     -0.00087407	     -0.20702055	     -0.00000000	      0.00000000	     25.59053206
      2.14984104	     -0.04975615	     -0.00090371	     -0.19167671	     -0.05472228	      0.88272929	     -0.00087452	     -0.20702597	     -0.00000000	      0.00000000	     25.78684624
      2.15106474	     -0.04974355	     -0.00091811	     -0.19166336	     -0.05472386	      0.88272944	     -0.00087495	     -0.20703133	     -0.00000000	      0.00000000	     25.58945837
      2.15228845	     -0.04972927	     -0.00093509	     -0.19164827	     -0.05472548	      0.88272959	     -0.00087537	     -0.20703664	     -0.00000000	      0.00000000	     25.81447202
      2.15351216	     -0.04971350	     -0.00094960	     -0.19163175	     -0.05472716	      0.88272973	     -0.00087578	     -0.20704190	     -0.00000000	      0.00000000	     25.58784811
      2.15473587	     -0.04969648	     -0.00096696	     -0.19161391	     -0.05472889	      0.88272986	     -0.00087616	     -0.20704713	     -0.00000000	      0.00000000	     25.83417745
      2.15595958	     -0.04967829	     -0.00098147	     -0.19159497	     -0.05473067	      0.88272999	     -0.00087654	     -0.20705233	     -0.00000000	      0.00000000	     25.58627561
      2.15718328	     -0.04965888	     -0.00099916	     -0.19157473	     -0.05473250	      0.88273011	     -0.00087690	     -0.20705752	     -0.00000000	      0.00000000	     25.85460275
      2.15840699	     -0.04963819	     -0.00101363	     -0.19155329	     -0.05473438	      0.88273022	     -0.00087724	     -0.20706269	     -0.00000000	      0.00000000	     25.59888659
      2.15950589	     -0.04961874	     -0.00102945	     -0.19153309	     -0.05473611	      0.88273030	     -0.00087754	     -0.20706734	     -0.00000000	      0.00000000	     25.79917274
      2.16060479	     -0.04959873	     -0.00104329	     -0.19151239	     -0.05473787	      0.88273037	     -0.00087782	     -0.20707199	     -0.00000000	      0.00000000	     25.70575266
      2.16194173	     -0.04957410	     -0.00106151	     -0.19148687	     -0.05474008	      0.88273044	     -0.00087816	     -0.20707768	     -0.00000000	      0.00000000	     25.81213622
      2.16327867	     -0.04954975	     -0.00107792	     -0.19146168	     -0.05474234	      0.88273048	     -0.00087847	     -0.20708344	     -0.00000000	      0.00000000	     25.68009950
      2.16440827	     -0.04952972	     -0.00109379	     -0.19144089	     -0.05474430	      0.88273050	     -0.00087872	     -0.20708840	     -0.00000000	      0.00000000	     25.84433028
      2.16553788	     -0.04951087	     -0.00110772	     -0.19142133	     -0.05474630	      0.88273050	     -0.00087896	     -0.20709349	     -0.00000000	     -0.00000000	     25.76833100
      2.16666748	     -0.04949384	     -0.00112264	     -0.19140357	     -0.05474834	      0.88273048	     -0.00087919	     -0.20709875	     -0.00000000	     -0.00000000	     25.83637206
      2.16818777	     -0.04947331	     -0.00114107	     -0.19138208	     -0.05475115	      0.88273041	     -0.00087947	     -0.20710619	     -0.00000000	     -0.00000000	     25.78586754
      2.16933729	     -0.04945904	     -0.00115619	     -0.19136707	     -0.05475332	      0.88273034	     -0.00087967	     -0.20711212	     -0.00000000	     -0.00000000	     25.91847608
      2.17048681	     -0.04944612	     -0.00116926	     -0.19135346	     -0.05475553	      0.88273024	     -0.00087985	     -0.20711833	     -0.00000000	     -0.00000000	     25.87573832
      2.17163633	     -0.04943492	     -0.00118303	     -0.19134155	     -0.05475779	      0.88273011	     -0.00088002	     -0.20712486	     -0.00000000	     -0.00000000	     25.94945574
      2.17315119	     -0.04942267	     -0.00119906	     -0.19132842	     -0.05476082	      0.88272991	     -0.00088022	     -0.20713399	     -0.00000000	     -0.00000000	     25.92949442
      2.17428709	     -0.04941522	     -0.00121213	     -0.19132029	     -0.05476314	      0.88272972	     -0.00088036	     -0.20714125	     -0.00000000	     -0.00000000	     26.05084648
      2.17542298	     -0.04940925	     -0.00122297	     -0.19131370	     -0.05476549	      0.88272950	     -0.00088047	     -0.20714888	     -0.00000000	     -0.00000000	     26.04262482
      2.17680969	     -0.04940433	     -0.00123691	     -0.19130801	     -0.05476842	      0.88272920	     -0.00088059	     -0.20715874	     -0.00000000	     -0.00000000	     26.15207514
      2.17805362	     -0.04940143	     -0.00124737	     -0.19130447	     -0.05477110	      0.88272889	     -0.00088068	     -0.20716809	     -0.00000000	     -0.00000000	     26.14755134
      2.17929756	     -0.04939960	     -0.00125926	     -0.19130197	     -0.05477382	      0.88272855	     -0.00088075	     -0.20717792	     -0.00000000	     -0.00000000	     26.26386063
      2.18054149	     -0.04939890	     -0.00126764	     -0.19130069	     -0.05477658	      0.88272817	     -0.00088080	     -0.20718823	     -0.00000000	     -0.00000000	     26.27387413
      2.18178542	     -0.04939814	     -0.00127692	     -0.19129933	     -0.05477939	      0.88272775	     -0.00088083	     -0.20719900	     -0.00000000	     -0.00000000	     26.38782147
      2.18302935	     -0.04939690	     -0.00128210	     -0.19129760	     -0.05478224	      0.88272730	     -0.00088083	     -0.20721017	     -0.00000000	     -0.00000000	     26.41940764
      2.18427328	     -0.04939515	     -0.00128871	     -0.19129534	     -0.05478513	      0.88272682	     -0.00088081	     -0.20722171	     -0.00000000	     -0.00000000	     26.52733556
      2.18551722	     -0.04939281	     -0.00129077	     -0.19129260	     -0.05478806	      0.88272630	     -0.00088078	     -0.20723359	     -0.00000000	     -0.00000000	     26.58491415
      2.18676115	     -0.04939025	     -0.00129465	     -0.19128960	     -0.05479104	      0.88272576	     -0.00088072	     -0.20724577	     -0.00000000	     -0.00000000	     26.67772298
      2.18787474	     -0.04938771	     -0.00129404	     -0.19128677	     -0.05479373	      0.88272524	     -0.00088064	     -0.20725691	     -0.00000000	     -0.00000000	     26.73602040
      2.18898833	     -0.04938502	     -0.00129430	     -0.19128377	     -0.05479647	      0.88272470	     -0.00088055	     -0.20726826	     -0.00000000	     -0.00000000	     26.80580383
      2.19034157	     -0.04938105	     -0.00129161	     -0.19127950	     -0.05479983	      0.88272401	     -0.00088042	     -0.20728230	     -0.00000000	     -0.00000000	     26.90764494
      2.19169481	     -0.04937481	     -0.00128901	     -0.19127296	     -0.05480324	      0.88272330	     -0.00088026	     -0.20729656	     -0.00000000	     -0.00000000	     27.00391996
      2.19282936	     -0.04936753	     -0.00128338	     -0.19126552	     -0.05480614	      0.88272267	     -0.00088011	     -0.20730860	     -0.00000000	     -0.00000000	     27.10568570
      2.19396390	     -0.04935921	     -0.00127858	     -0.19125702	     -0.05480907	      0.88272203	     -0.00087994	     -0.20732068	     -0.00000000	     -0.00000000	     27.18032011
      2.19509845	     -0.04934986	     -0.00127169	     -0.19124754	     -0.05481203	      0.88272137	     -0.00087976	     -0.20733278	     -0.00000000	     -0.00000000	     27.28056635
      2.19665349	     -0.04933512	     -0.00126205	     -0.19123262	     -0.05481614	      0.88272044	     -0.00087948	     -0.20734932	     -0.00000000	     -0.00000000	     27.40115745
      2.19780515	     -0.04932244	     -0.00125224	     -0.19121989	     -0.05481923	      0.88271974	     -0.00087926	     -0.20736149	     -0.00000000	     -0.00000000	     27.52756801
      2.19895681	     -0.04930790	     -0.00124328	     -0.19120526	     -0.05482235	      0.88271902	     -0.00087902	     -0.20737356	     -0.00000000	     -0.00000000	     27.61816401
      2.20034309	     -0.04928822	     -0.00122992	     -0.19118555	     -0.05482614	      0.88271815	     -0.00087871	     -0.20738787	     -0.00000000	     -0.00000000	     27.78316584
      2.20157267	     -0.04926951	     -0.00121909	     -0.19116678	     -0.05482955	      0.88271736	     -0.00087843	     -0.20740034	     -0.00000000	     -0.00000000	     27.87600036
      2.20280224	     -0.04925035	     -0.00120554	     -0.19114763	     -0.05483300	      0.88271656	     -0.00087813	     -0.20741258	     -0.00000000	     -0.00000000	     28.03687368
      2.20403182	     -0.04923128	     -0.00119352	     -0.19112852	     -0.05483648	      0.88271576	     -0.00087782	     -0.20742459	     -0.00000000	     -0.00000000	     28.13019843
      2.20526140	     -0.04921262	     -0.00117883	     -0.19110989	     -0.05484000	      0.88271495	     -0.00087749	     -0.20743638	     -0.00000000	     -0.00000000	     28.29369451
      2.20649098	     -0.04919453	     -0.00116572	     -0.19109180	     -0.05484355	      0.88271414	     -0.00087716	     -0.20744796	     -0.00000000	     -0.00000000	     28.38440530
      2.20772055	     -0.04917723	     -0.00115011	     -0.19107455	     -0.05484714	      0.88271333	     -0.00087681	     -0.20745935	     -0.00000000	     -0.00000000	     28.54740901
      2.20895013	     -0.04916070	     -0.00113605	     -0.19105803	     -0.05485077	      0.88271253	     -0.00087645	     -0.20747054	     -0.00000000	     -0.00000000	     28.63585305
      2.21017971	     -0.04914470	     -0.00111954	     -0.19104210	     -0.05485443	      0.88271172	     -0.00087609	     -0.20748155	     -0.00000000	     -0.00000000	     28.79953978
      2.21140929	     -0.04912899	     -0.00110452	     -0.19102643	     -0.05485813	      0.88271091	     -0.00087572	     -0.20749235	     -0.00000000	     -0.00000000	     28.88742113
      2.21263886	     -0.04911332	     -0.00108713	     -0.19101085	     -0.05486186	      0.88271011	     -0.00087534	     -0.20750295	     -0.00000000	     -0.00000000	     29.04812500
      2.21386844	     -0.04909708	     -0.00107115	     -0.19099467	     -0.05486563	      0.88270932	     -0.00087496	     -0.20751333	     -0.00000000	     -0.00000000	     29.12986358
      2.21509802	     -0.04908275	     -0.00105295	     -0.19098045	     -0.05486943	      0.88270852	     -0.00087457	     -0.20752355	     -0.00000000	     -0.00000000	     29.27353330
      2.21632760	     -0.04906941	     -0.00103630	     -0.19096719	     -0.05487326	      0.88270774	     -0.00087417	     -0.20753360	     -0.00000000	     -0.00000000	     29.34812846
      2.21755717	     -0.04905694	     -0.00101752	     -0.19095485	     -0.05487713	      0.88270696	     -0.00087377	     -0.20754348	     -0.00000000	     -0.00000000	     29.48757588
      2.21878675	     -0.04904547	     -0.00100029	     -0.19094348	     -0.05488103	      0.88270618	     -0.00087337	     -0.20755318	     -0.00000000	     -0.00000000	     29.55896826
      2.22001633	     -0.04903528	     -0.00098110	     -0.19093343	     -0.05488496	      0.88270541	     -0.00087296	     -0.20756271	     -0.00000001	     -0.00000000	     29.68601296
      2.22124591	     -0.04902655	     -0.00096348	     -0.19092482	     -0.05488892	      0.88270464	     -0.00087256	     -0.20757207	     -0.00000001	     -0.00000000	     29.75204162
      2.22247549	     -0.04901935	     -0.00094405	     -0.19091777	     -0.05489291	      0.88270388	     -0.00087215	     -0.20758127	     -0.00000001	     -0.00000000	     29.86509351
      2.22370506	     -0.04901362	     -0.00092618	     -0.19091216	     -0.05489693	      0.88270312	     -0.00087174	     -0.20759032	     -0.00000001	     -0.00000000	     29.92776115
      2.22493464	     -0.04900979	     -0.00090676	     -0.19090849	     -0.05490098	      0.88270236	     -0.00087133	     -0.20759923	     -0.00000001	     -0.00000000	     30.02760810
      2.22616422	     -0.04900788	     -0.00088904	     -0.19090671	     -0.05490505	      0.88270160	     -0.00087092	     -0.20760801	     -0.00000001	     -0.00000000	     30.08840814
      2.22739380	     -0.04900765	     -0.00086989	     -0.19090664	     -0.05490916	      0.88270084	     -0.00087051	     -0.20761666	     -0.00000001	     -0.00000000	     30.17706752
      2.22862337	     -0.04900927	     -0.00085233	     -0.19090839	     -0.05491329	      0.88270008	     -0.00087010	     -0.20762519	     -0.00000001	     -0.00000000	     30.23654625
      2.22985295	     -0.04901268	     -0.00083352	     -0.19091197	     -0.05491744	      0.88269932	     -0.00086970	     -0.20763362	     -0.00000001	     -0.00000000	     30.31401543
      2.23108253	     -0.04901785	     -0.00081627	     -0.19091727	     -0.05492162	      0.88269856	     -0.00086930	     -0.20764195	     -0.00000001	     -0.00000000	     30.37295687
      2.23231211	     -0.04902477	     -0.00079793	     -0.19092436	     -0.05492583	      0.88269779	     -0.00086890	     -0.20765020	     -0.00000001	     -0.00000000	     30.44012641
      2.23354168	     -0.04903353	     -0.00078111	     -0.19093326	     -0.05493005	      0.88269701	     -0.00086851	     -0.20765836	     -0.00000001	     -0.00000000	     30.49713049
      2.23477126	     -0.04904433	     -0.00076342	     -0.19094423	     -0.05493430	      0.88269623	     -0.00086812	     -0.20766644	     -0.00000001	     -0.00000000	     30.55543117
      2.23625767	     -0.04906008	     -0.00074437	     -0.19096012	     -0.05493946	      0.88269527	     -0.00086766	     -0.20767613	     -0.00000001	     -0.00000000	     30.63758025
      2.23734162	     -0.04907330	     -0.00072872	     -0.19097351	     -0.05494324	      0.88269456	     -0.00086733	     -0.20768315	     -0.00000001	     -0.00000000	     30.66672392
      2.23842556	     -0.04908799	     -0.00071509	     -0.19098831	     -0.05494704	      0.88269384	     -0.00086701	     -0.20769013	     -0.00000001	     -0.00000000	     30.71239802
      2.23989796	     -0.04911028	     -0.00069581	     -0.19101079	     -0.05495222	      0.88269285	     -0.00086658	     -0.20769955	     -0.00000001	     -0.00000000	     30.76769837
      2.24121210	     -0.04913250	     -0.00068058	     -0.19103313	     -0.05495686	      0.88269195	     -0.00086620	     -0.20770791	     -0.00000001	     -0.00000000	     30.83586188
      2.24252625	     -0.04915692	     -0.00066337	     -0.19105773	     -0.05496152	      0.88269103	     -0.00086584	     -0.20771622	     -0.00000001	     -0.00000000	     30.86929417
      2.24365452	     -0.04917962	     -0.00065159	     -0.19108052	     -0.05496553	      0.88269022	     -0.00086553	     -0.20772334	     -0.00000001	     -0.00000000	     30.92815047
      2.24478279	     -0.04920384	     -0.00063826	     -0.19110489	     -0.05496955	      0.88268940	     -0.00086523	     -0.20773043	     -0.00000001	     -0.00000000	     30.95877539
      2.24615608	     -0.04923530	     -0.00062425	     -0.19113647	     -0.05497446	      0.88268838	     -0.00086488	     -0.20773904	     -0.00000001	     -0.00000001	     31.03566081
      2.24752937	     -0.04926871	     -0.00060893	     -0.19117005	     -0.05497938	      0.88268734	     -0.00086454	     -0.20774763	     -0.00000001	     -0.00000001	     31.06915667
      2.24864746	     -0.04929732	     -0.00059924	     -0.19119873	     -0.05498340	      0.88268648	     -0.00086427	     -0.20775459	     -0.00000001	     -0.00000001	     31.13619817
      2.24976556	     -0.04932704	     -0.00058798	     -0.19122858	     -0.05498743	      0.88268560	     -0.00086401	     -0.20776154	     -0.00000001	     -0.00000001	     31.15621261
      2.25116731	     -0.04936578	     -0.00057556	     -0.19126744	     -0.05499248	      0.88268447	     -0.00086369	     -0.20777020	     -0.00000001	     -0.00000001	     31.22460138
      2.25256906	     -0.04940599	     -0.00056138	     -0.19130783	     -0.05499754	      0.88268332	     -0.00086339	     -0.20777882	     -0.00000001	     -0.00000001	     31.23460347
      2.25365065	     -0.04943790	     -0.00055316	     -0.19133982	     -0.05500146	      0.88268242	     -0.00086317	     -0.20778543	     -0.00000001	     -0.00000001	     31.30605210
      2.25473224	     -0.04947044	     -0.00054340	     -0.19137249	     -0.05500537	      0.88268150	     -0.00086295	     -0.20779200	     -0.00000001	     -0.00000001	     31.32730231
      2.25619041	     -0.04951518	     -0.00053199	     -0.19141737	     -0.05501066	      0.88268024	     -0.00086268	     -0.20780077	     -0.00000001	     -0.00000001	     31.41031051
      2.25764857	     -0.04956064	     -0.00051902	     -0.19146301	     -0.05501595	      0.88267896	     -0.00086242	     -0.20780944	     -0.00000001	     -0.00000001	     31.42306916
      2.25868631	     -0.04959338	     -0.00051247	     -0.19149584	     -0.05501971	      0.88267803	     -0.00086224	     -0.20781553	     -0.00000001	     -0.00000001	     31.50439164
      2.25972404	     -0.04962639	     -0.00050430	     -0.19152897	     -0.05502348	      0.88267709	     -0.00086208	     -0.20782154	     -0.00000001	     -0.00000001	     31.52297975
      2.26126779	     -0.04967591	     -0.00049337	     -0.19157866	     -0.05502908	      0.88267568	     -0.00086184	     -0.20783034	     -0.00000001	     -0.00000001	     31.59779865
      2.26256160	     -0.04971770	     -0.00048318	     -0.19162063	     -0.05503378	      0.88267447	     -0.00086166	     -0.20783756	     -0.00000001	     -0.00000001	     31.59622658
      2.26385540	     -0.04975977	     -0.00047489	     -0.19166284	     -0.05503847	      0.88267325	     -0.00086149	     -0.20784464	     -0.00000001	     -0.00000001	     31.68593930
      2.26514921	     -0.04980207	     -0.00046437	     -0.19170534	     -0.05504316	      0.88267202	     -0.00086134	     -0.20785156	     -0.00000001	     -0.00000001	     31.64525382
      2.26644301	     -0.04984461	     -0.00045707	     -0.19174802	     -0.05504785	      0.88267077	     -0.00086119	     -0.20785832	     -0.00000001	     -0.00000001	     31.78293881
      2.26753403	     -0.04988058	     -0.00044819	     -0.19178418	     -0.05505180	      0.88266971	     -0.00086108	     -0.20786389	     -0.00000001	     -0.00000001	     31.70372648
      2.26862505	     -0.04991661	     -0.00044143	     -0.19182035	     -0.05505575	      0.88266863	     -0.00086098	     -0.20786933	     -0.00000001	     -0.00000001	     31.75853540
      2.27003881	     -0.04996344	     -0.00043161	     -0.19186740	     -0.05506085	      0.88266723	     -0.00086087	     -0.20787619	     -0.00000001	     -0.00000001	     31.74381439
      2.27145258	     -0.05001065	     -0.00042400	     -0.19191479	     -0.05506595	      0.88266582	     -0.00086077	     -0.20788284	     -0.00000001	     -0.00000001	     31.86366570
      2.27254903	     -0.05004755	     -0.00041614	     -0.19195188	     -0.05506989	      0.88266471	     -0.00086070	     -0.20788786	     -0.00000001	     -0.00000001	     31.76923922
      2.27364547	     -0.05008474	     -0.00041037	     -0.19198922	     -0.05507382	      0.88266360	     -0.00086064	     -0.20789275	     -0.00000001	     -0.00000001	     31.81693132
      2.27508499	     -0.05013401	     -0.00040195	     -0.19203871	     -0.05507898	      0.88266212	     -0.00086058	     -0.20789899	     -0.00000001	     -0.00000001	     31.77974192
      2.27652451	     -0.05018455	     -0.00039637	     -0.19208941	     -0.05508411	      0.88266063	     -0.00086054	     -0.20790504	     -0.00000001	     -0.00000001	     31.92099904
      2.27757249	     -0.05022161	     -0.00039025	     -0.19212665	     -0.05508784	      0.88265954	     -0.00086051	     -0.20790931	     -0.00000001	     -0.00000001	     31.78875645
      2.27862047	     -0.05025909	     -0.00038621	     -0.19216426	     -0.05509156	      0.88265845	     -0.00086050	     -0.20791349	     -0.00000001	     -0.00000001	     31.82133130
      2.28014441	     -0.05031443	     -0.00037983	     -0.19221981	     -0.05509694	      0.88265685	     -0.00086050	     -0.20791940	     -0.00000001	     -0.00000001	     31.77665675
      2.28144016	     -0.05036236	     -0.00037610	     -0.19226787	     -0.05510150	      0.88265548	     -0.00086051	     -0.20792428	     -0.00000001	     -0.00000001	     31.84617235
      2.28273591	     -0.05041092	     -0.00037102	     -0.19231663	     -0.05510604	      0.88265410	     -0.00086053	     -0.20792905	     -0.00000001	     -0.00000001	     31.74329055
      2.28403166	     -0.05046025	     -0.00036877	     -0.19236608	     -0.05511055	      0.88265272	     -0.00086057	     -0.20793371	     -0.00000001	     -0.00000001	     31.87036207
      2.28532742	     -0.05051060	     -0.00036395	     -0.19241662	     -0.05511505	      0.88265133	     -0.00086062	     -0.20793828	     -0.00000001	     -0.00000001	     31.69235938
      2.28642328	     -0.05055393	     -0.00036305	     -0.19246005	     -0.05511883	      0.88265015	     -0.00086067	     -0.20794208	     -0.00000001	     -0.00000001	     31.80993473
      2.28751915	     -0.05059759	     -0.00036013	     -0.19250385	     -0.05512260	      0.88264897	     -0.00086074	     -0.20794585	     -0.00000001	     -0.00000001	     31.73478467
      2.28893613	     -0.05065573	     -0.00035820	     -0.19256216	     -0.05512744	      0.88264743	     -0.00086083	     -0.20795069	     -0.00000001	     -0.00000001	     31.77771237
      2.29035311	     -0.05071528	     -0.00035503	     -0.19262190	     -0.05513224	      0.88264590	     -0.00086094	     -0.20795551	     -0.00000001	     -0.00000001	     31.63491673
      2.29145829	     -0.05076284	     -0.00035529	     -0.19266955	     -0.05513597	      0.88264470	     -0.00086103	     -0.20795926	     -0.00000001	     -0.00000001	     31.74454770
      2.29256348	     -0.05081099	     -0.00035403	     -0.19271785	     -0.05513967	      0.88264349	     -0.00086114	     -0.20796300	     -0.00000001	     -0.00000001	     31.66445305
      2.29400338	     -0.05087459	     -0.00035409	     -0.19278160	     -0.05514446	      0.88264193	     -0.00086129	     -0.20796787	     -0.00000001	     -0.00000001	     31.70976836
      2.29544328	     -0.05093919	     -0.00035256	     -0.19284640	     -0.05514921	      0.88264035	     -0.00086145	     -0.20797272	     -0.00000001	     -0.00000001	     31.53782012
      2.29650259	     -0.05098739	     -0.00035409	     -0.19289470	     -0.05515268	      0.88263920	     -0.00086158	     -0.20797629	     -0.00000001	     -0.00000001	     31.65600520
      2.29756191	     -0.05103612	     -0.00035444	     -0.19294356	     -0.05515612	      0.88263804	     -0.00086171	     -0.20797985	     -0.00000001	     -0.00000001	     31.58622827
      2.29908661	     -0.05110717	     -0.00035654	     -0.19301477	     -0.05516103	      0.88263638	     -0.00086192	     -0.20798498	     -0.00000001	     -0.00000001	     31.60386157
      2.30038697	     -0.05116846	     -0.00035744	     -0.19307623	     -0.05516518	      0.88263496	     -0.00086212	     -0.20798935	     -0.00000001	     -0.00000001	     31.48147787
      2.30168732	     -0.05123037	     -0.00036043	     -0.19313827	     -0.05516929	      0.88263354	     -0.00086232	     -0.20799371	     -0.00000001	     -0.00000001	     31.57448046
      2.30298768	     -0.05129291	     -0.00036141	     -0.19320100	     -0.05517335	      0.88263212	     -0.00086253	     -0.20799808	     -0.00000001	     -0.00000001	     31.38972948
      2.30428804	     -0.05135631	     -0.00036565	     -0.19326452	     -0.05517737	      0.88263070	     -0.00086276	     -0.20800245	     -0.00000001	     -0.00000001	     31.56241857
      2.30540121	     -0.05141120	     -0.00036673	     -0.19331958	     -0.05518078	      0.88262949	     -0.00086296	     -0.20800619	     -0.00000001	     -0.00000001	     31.35206775
      2.30651438	     -0.05146653	     -0.00036993	     -0.19337505	     -0.05518416	      0.88262828	     -0.00086316	     -0.20800995	     -0.00000001	     -0.00000001	     31.38999064
      2.30792496	     -0.05153712	     -0.00037281	     -0.19344585	     -0.05518839	      0.88262674	     -0.00086344	     -0.20801473	     -0.00000001	     -0.00000001	     31.27254451
      2.30933554	     -0.05160832	     -0.00037755	     -0.19351722	     -0.05519256	      0.88262521	     -0.00086373	     -0.20801951	     -0.00000001	     -0.00000001	     31.38557674
      2.31045933	     -0.05166540	     -0.00037928	     -0.19357451	     -0.05519584	      0.88262400	     -0.00086396	     -0.20802333	     -0.00000001	     -0.00000001	     31.17744232
      2.31158312	     -0.05172228	     -0.00038305	     -0.19363154	     -0.05519908	      0.88262278	     -0.00086421	     -0.20802716	     -0.00000001	     -0.00000001	     31.20704345
      2.31301330	     -0.05179550	     -0.00038688	     -0.19370500	     -0.05520315	      0.88262124	     -0.00086453	     -0.20803206	     -0.00000001	     -0.00000001	     31.07018099
      2.31444349	     -0.05186954	     -0.00039297	     -0.19377922	     -0.05520716	      0.88261970	     -0.00086486	     -0.20803702	     -0.00000001	     -0.00000001	     31.20087578
      2.31552608	     -0.05192579	     -0.00039540	     -0.19383569	     -0.05521015	      0.88261854	     -0.00086512	     -0.20804080	     -0.00000001	     -0.00000001	     30.97406286
      2.31660866	     -0.05198216	     -0.00039970	     -0.19389223	     -0.05521310	      0.88261738	     -0.00086539	     -0.20804460	     -0.00000001	     -0.00000001	     30.98747164
      2.31810730	     -0.05206035	     -0.00040468	     -0.19397069	     -0.05521712	      0.88261578	     -0.00086576	     -0.20804987	     -0.00000001	     -0.00000001	     30.85824632
      2.31960595	     -0.05213866	     -0.00041176	     -0.19404924	     -0.05522107	      0.88261419	     -0.00086615	     -0.20805515	     -0.00000001	     -0.00000001	     30.99741567
      2.32064711	     -0.05219313	     -0.00041445	     -0.19410393	     -0.05522376	      0.88261309	     -0.00086643	     -0.20805882	     -0.00000001	     -0.00000001	     30.74935547
      2.32168827	     -0.05224766	     -0.00041892	     -0.19415866	     -0.05522642	      0.88261199	     -0.00086671	     -0.20806249	     -0.00000001	     -0.00000001	     30.74347723
      2.32328373	     -0.05233133	     -0.00042498	     -0.19424265	     -0.05523041	      0.88261031	     -0.00086716	     -0.20806810	     -0.00000001	     -0.00000001	     30.61213667
      2.32460504	     -0.05240063	     -0.00043112	     -0.19431220	     -0.05523365	      0.88260893	     -0.00086753	     -0.20807272	     -0.00000001	     -0.00000001	     30.64155873
      2.32592635	     -0.05246975	     -0.00043565	     -0.19438163	     -0.05523682	      0.88260755	     -0.00086792	     -0.20807733	     -0.00000001	     -0.00000001	     30.44091461
      2.32724766	     -0.05253873	     -0.00044251	     -0.19445087	     -0.05523992	      0.88260618	     -0.00086831	     -0.20808192	     -0.00000001	     -0.00000001	     30.54538287
      2.32842710	     -0.05260010	     -0.00044632	     -0.19451253	     -0.05524263	      0.88260497	     -0.00086867	     -0.20808598	     -0.00000001	     -0.00000001	     30.30547005
      2.32960653	     -0.05266134	     -0.00045219	     -0.19457403	     -0.05524529	      0.88260376	     -0.00086903	     -0.20809002	     -0.00000001	     -0.00000001	     30.33583894
      2.33078597	     -0.05272250	     -0.00045692	     -0.19463548	     -0.05524789	      0.88260256	     -0.00086940	     -0.20809402	     -0.00000001	     -0.00000001	     30.19301244
      2.33230654	     -0.05280109	     -0.00046466	     -0.19471442	     -0.05525117	      0.88260102	     -0.00086989	     -0.20809914	     -0.00000001	     -0.00000001	     30.21208479
      2.33351058	     -0.05286295	     -0.00046940	     -0.19477659	     -0.05525369	      0.88259981	     -0.00087028	     -0.20810315	     -0.00000001	     -0.00000001	     29.98865125
      2.33471461	     -0.05292446	     -0.00047622	     -0.19483838	     -0.05525615	      0.88259861	     -0.00087068	     -0.20810711	     -0.00000001	     -0.00000001	     30.01850548
      2.33591864	     -0.05298564	     -0.00048215	     -0.19489986	     -0.05525855	      0.88259741	     -0.00087108	     -0.20811103	     -0.00000001	     -0.00000001	     29.86289199
      2.33742075	     -0.05306148	     -0.00049175	     -0.19497603	     -0.05526146	      0.88259594	     -0.00087160	     -0.20811585	     -0.00000001	     -0.00000001	     29.91041052
      2.33860743	     -0.05312088	     -0.00049825	     -0.19503573	     -0.05526369	      0.88259479	     -0.00087201	     -0.20811959	     -0.00000001	     -0.00000001	     29.66653720
      2.33979412	     -0.05317983	     -0.00050717	     -0.19509493	     -0.05526586	      0.88259364	     -0.00087243	     -0.20812327	     -0.00000001	     -0.00000001	     29.70682864
      2.34098081	     -0.05323824	     -0.00051572	     -0.19515360	     -0.05526796	      0.88259251	     -0.00087286	     -0.20812689	     -0.00000000	     -0.00000001	     29.55991432
      2.34254384	     -0.05331437	     -0.00052963	     -0.19523002	     -0.05527064	      0.88259103	     -0.00087344	     -0.20813154	     -0.00000000	     -0.00000001	     29.62185054
      2.34372476	     -0.05337123	     -0.00053955	     -0.19528713	     -0.05527259	      0.88258993	     -0.00087389	     -0.20813497	     -0.00000000	     -0.00000001	     29.36062907
      2.34490568	     -0.05342750	     -0.00055205	     -0.19534359	     -0.05527448	      0.88258884	     -0.00087435	     -0.20813832	     -0.00000000	     -0.00000001	     29.41347718
      2.34633141	     -0.05349470	     -0.00056697	     -0.19541102	     -0.05527667	      0.88258754	     -0.00087492	     -0.20814226	     -0.00000000	     -0.00000001	     29.18328596
      2.34760955	     -0.05355384	     -0.00058327	     -0.19547032	     -0.05527855	      0.88258640	     -0.00087544	     -0.20814569	     -0.00000000	     -0.00000001	     29.32383098
      2.34888768	     -0.05361157	     -0.00059865	     -0.19552823	     -0.05528036	      0.88258527	     -0.00087598	     -0.20814901	     -0.00000000	     -0.00000001	     29.02333149
      2.35016582	     -0.05366758	     -0.00061730	     -0.19558435	     -0.05528210	      0.88258416	     -0.00087652	     -0.20815221	     -0.00000000	     -0.00000001	     29.19723239
      2.35144396	     -0.05372165	     -0.00063472	     -0.19563857	     -0.05528376	      0.88258307	     -0.00087708	     -0.20815526	     -0.00000000	     -0.00000001	     28.86588087
      2.35272209	     -0.05377373	     -0.00065545	     -0.19569071	     -0.05528534	      0.88258200	     -0.00087766	     -0.20815816	     -0.00000000	     -0.00000001	     29.07002924
      2.35400023	     -0.05382370	     -0.00067462	     -0.19574080	     -0.05528684	      0.88258095	     -0.00087825	     -0.20816090	     -0.00000000	     -0.00000001	     28.70694228
      2.35527837	     -0.05387148	     -0.00069708	     -0.19578862	     -0.05528827	      0.88257993	     -0.00087885	     -0.20816348	     -0.00000000	     -0.00000001	     28.94429805
      2.35655651	     -0.05391669	     -0.00071754	     -0.19583393	     -0.05528963	      0.88257893	     -0.00087946	     -0.20816590	     -0.00000000	     -0.00000001	     28.55436251
      2.35783464	     -0.05395921	     -0.00074122	     -0.19587647	     -0.05529090	      0.88257796	     -0.00088009	     -0.20816816	     -0.00000000	     -0.00000001	     28.82362682
      2.35911278	     -0.05399890	     -0.00076240	     -0.19591625	     -0.05529210	      0.88257702	     -0.00088072	     -0.20817026	     -0.00000000	     -0.00000000	     28.40414582
      2.36039092	     -0.05403565	     -0.00078679	     -0.19595302	     -0.05529322	      0.88257610	     -0.00088137	     -0.20817220	     -0.00000000	     -0.00000000	     28.70571505
      2.36166905	     -0.05406881	     -0.00080795	     -0.19598627	     -0.05529427	      0.88257521	     -0.00088203	     -0.20817397	     -0.00000000	     -0.00000000	     28.25938036
      2.36294719	     -0.05409898	     -0.00083209	     -0.19601647	     -0.05529524	      0.88257436	     -0.00088270	     -0.20817561	     -0.00000000	     -0.00000000	     28.59045402
      2.36409430	     -0.05412374	     -0.00085094	     -0.19604132	     -0.05529605	      0.88257362	     -0.00088330	     -0.20817698	     -0.00000000	     -0.00000000	     28.21638524
      2.36524140	     -0.05414565	     -0.00087137	     -0.19606329	     -0.05529679	      0.88257291	     -0.00088391	     -0.20817825	     -0.00000000	     -0.00000000	     28.31123257
      2.36663502	     -0.05416887	     -0.00089422	     -0.19608662	     -0.05529762	      0.88257208	     -0.00088467	     -0.20817968	     -0.00000000	     -0.00000000	     28.10012968
      2.36802864	     -0.05418868	     -0.00091847	     -0.19610651	     -0.05529835	      0.88257130	     -0.00088542	     -0.20818099	     -0.00000000	     -0.00000000	     28.29370270
      2.36919610	     -0.05420231	     -0.00093635	     -0.19612028	     -0.05529890	      0.88257068	     -0.00088606	     -0.20818200	     -0.00000000	     -0.00000000	     27.97999335
      2.37036356	     -0.05421327	     -0.00095566	     -0.19613132	     -0.05529939	      0.88257009	     -0.00088671	     -0.20818291	     -0.00000000	     -0.00000000	     28.07358947
      2.37153102	     -0.05422156	     -0.00097351	     -0.19613974	     -0.05529982	      0.88256953	     -0.00088735	     -0.20818372	     -0.00000000	     -0.00000000	     27.94030228
      2.37313173	     -0.05422874	     -0.00099836	     -0.19614709	     -0.05530030	      0.88256883	     -0.00088824	     -0.20818467	     -0.00000000	     -0.00000000	     28.02978956
      2.37431402	     -0.05423097	     -0.00101440	     -0.19614948	     -0.05530059	      0.88256835	     -0.00088890	     -0.20818525	     -0.00000000	     -0.00000000	     27.76172487
      2.37549630	     -0.05423078	     -0.00103127	     -0.19614945	     -0.05530082	      0.88256790	     -0.00088957	     -0.20818573	     -0.00000000	     -0.00000000	     27.82463889
      2.37692489	     -0.05422777	     -0.00104926	     -0.19614668	     -0.05530101	      0.88256741	     -0.00089037	     -0.20818617	     -0.00000000	     -0.00000000	     27.59558959
      2.37819094	     -0.05422394	     -0.00106614	     -0.19614302	     -0.05530111	      0.88256702	     -0.00089108	     -0.20818648	     -0.00000000	     -0.00000000	     27.72858328
      2.37945699	     -0.05422094	     -0.00108051	     -0.19614026	     -0.05530114	      0.88256667	     -0.00089179	     -0.20818677	     -0.00000000	     -0.00000000	     27.43552849
      2.38072303	     -0.05422091	     -0.00109653	     -0.19614042	     -0.05530110	      0.88256635	     -0.00089250	     -0.20818718	     -0.00000000	     -0.00000000	     27.55347095
      2.38198908	     -0.05422528	     -0.00111038	     -0.19614501	     -0.05530099	      0.88256607	     -0.00089322	     -0.20818784	     -0.00000000	     -0.00000000	     27.24629128
      2.38325513	     -0.05423452	     -0.00112605	     -0.19615443	     -0.05530082	      0.88256583	     -0.00089393	     -0.20818891	     -0.00000000	     -0.00000000	     27.36046974
      2.38452118	     -0.05424799	     -0.00113970	     -0.19616814	     -0.05530058	      0.88256561	     -0.00089465	     -0.20819051	     -0.00000000	     -0.00000000	     27.05495517
      2.38578723	     -0.05426493	     -0.00115504	     -0.19618526	     -0.05530027	      0.88256542	     -0.00089537	     -0.20819271	     -0.00000000	     -0.00000000	     27.16287424
      2.38705327	     -0.05428533	     -0.00116847	     -0.19620589	     -0.05529989	      0.88256525	     -0.00089609	     -0.20819557	     -0.00000000	     -0.00000000	     26.85339543
      2.38831932	     -0.05430918	     -0.00118351	     -0.19622993	     -0.05529944	      0.88256510	     -0.00089681	     -0.20819913	     -0.00000000	     -0.00000000	     26.93473862
      2.38958537	     -0.05433628	     -0.00119669	     -0.19625727	     -0.05529892	      0.88256497	     -0.00089752	     -0.20820343	     -0.00000000	     -0.00000000	     26.61572752
      2.39085142	     -0.05436655	     -0.00121120	     -0.19628774	     -0.05529834	      0.88256484	     -0.00089824	     -0.20820851	     -0.00000000	     -0.00000000	     26.65378991
      2.39211747	     -0.05439928	     -0.00122389	     -0.19632073	     -0.05529768	      0.88256471	     -0.00089896	     -0.20821437	     -0.00000000	     -0.00000000	     26.32675061
      2.39338351	     -0.05443451	     -0.00123764	     -0.19635619	     -0.05529695	      0.88256459	     -0.00089968	     -0.20822104	     -0.00000000	     -0.00000000	     26.31455714
      2.39464956	     -0.05447209	     -0.00124974	     -0.19639405	     -0.05529615	      0.88256445	     -0.00090040	     -0.20822850	     -0.00000000	     -0.00000000	     25.98489583
      2.39591561	     -0.05451139	     -0.00126265	     -0.19643361	     -0.05529527	      0.88256431	     -0.00090111	     -0.20823675	     -0.00000000	     -0.00000000	     25.92683973
      2.39718166	     -0.05455217	     -0.00127405	     -0.19647470	     -0.05529432	      0.88256415	     -0.00090182	     -0.20824578	     -0.00000000	     -0.00000000	     25.60408438
      2.39872595	     -0.05460346	     -0.00128907	     -0.19652634	     -0.05529306	      0.88256394	     -0.00090269	     -0.20825781	     -0.00000000	     -0.00000000	     25.58542909
      2.39986772	     -0.05464235	     -0.00129789	     -0.19656556	     -0.05529205	      0.88256375	     -0.00090333	     -0.20826738	     -0.00000000	     -0.00000000	     25.13321689
      2.40100949	     -0.05468219	     -0.00130802	     -0.19660570	     -0.05529098	      0.88256354	     -0.00090397	     -0.20827752	     -0.00000000	     -0.00000000	     25.03642581
      2.40252243	     -0.05473642	     -0.00131979	     -0.19666037	     -0.05528947	      0.88256323	     -0.00090480	     -0.20829180	     -0.00000000	     -0.00000000	     24.65380572
      2.40403538	     -0.05479197	     -0.00133299	     -0.19671634	     -0.05528783	      0.88256287	     -0.00090564	     -0.20830699	     -0.00000000	     -0.00000000	     24.68225025
      2.40510982	     -0.05483154	     -0.00133921	     -0.19675629	     -0.05528660	      0.88256258	     -0.00090623	     -0.20831832	     -0.00000000	     -0.00000000	     24.20558088
      2.40618426	     -0.05487231	     -0.00134672	     -0.19679741	     -0.05528531	      0.88256226	     -0.00090681	     -0.20833009	     -0.00000000	     -0.00000000	     24.06604040
      2.40781719	     -0.05493535	     -0.00135609	     -0.19686105	     -0.05528324	      0.88256173	     -0.00090770	     -0.20834882	     -0.00000000	     -0.00000000	     23.70418526
      2.40918948	     -0.05498985	     -0.00136430	     -0.19691606	     -0.05528139	      0.88256122	     -0.00090844	     -0.20836534	     -0.00000000	     -0.00000000	     23.56195767
      2.41056177	     -0.05504398	     -0.00137003	     -0.19697076	     -0.05527943	      0.88256066	     -0.00090917	     -0.20838251	     -0.00000000	     -0.00000000	     23.17293245
      2.41193406	     -0.05509843	     -0.00137717	     -0.19702575	     -0.05527737	      0.88256005	     -0.00090990	     -0.20840025	     -0.00000000	     -0.00000000	     23.13034300
      2.41313424	     -0.05514600	     -0.00138036	     -0.19707388	     -0.05527549	      0.88255948	     -0.00091053	     -0.20841620	     -0.00000000	     -0.00000000	     22.74002129
      2.41433442	     -0.05519457	     -0.00138517	     -0.19712298	     -0.05527352	      0.88255887	     -0.00091116	     -0.20843253	     -0.00000000	     -0.00000000	     22.62881196
      2.41553460	     -0.05524344	     -0.00138850	     -0.19717242	     -0.05527147	      0.88255822	     -0.00091178	     -0.20844921	     -0.00000000	     -0.00000000	     22.38436039
      2.41719547	     -0.05531128	     -0.00139380	     -0.19724104	     -0.05526850	      0.88255726	     -0.00091264	     -0.20847282	     -0.00000000	     -0.00000000	     22.21885705
      2.41843899	     -0.05536255	     -0.00139582	     -0.19729295	     -0.05526617	      0.88255649	     -0.00091328	     -0.20849088	     -0.00000000	     -0.00000000	     21.91191484
      2.41968250	     -0.05541433	     -0.00139923	     -0.19734535	     -0.05526375	      0.88255569	     -0.00091391	     -0.20850924	     -0.00000000	     -0.00000000	     21.80497252
      2.42092602	     -0.05546600	     -0.00140112	     -0.19739767	     -0.05526124	      0.88255485	     -0.00091454	     -0.20852787	     -0.00000000	     -0.00000000	     21.58177592
      2.42254035	     -0.05553239	     -0.00140449	     -0.19746491	     -0.05525783	      0.88255371	     -0.00091535	     -0.20855240	     -0.00000000	     -0.00000000	     21.45421142
      2.42376691	     -0.05558162	     -0.00140480	     -0.19751484	     -0.05525514	      0.88255281	     -0.00091596	     -0.20857124	     -0.00000000	     -0.00000001	     21.19532065
      2.42499346	     -0.05563010	     -0.00140645	     -0.19756399	     -0.05525235	      0.88255189	     -0.00091657	     -0.20859020	     -0.00000000	     -0.00000001	     21.09859379
      2.42648293	     -0.05568737	     -0.00140628	     -0.19762215	     -0.05524884	      0.88255073	     -0.00091729	     -0.20861334	     -0.00000000	     -0.00000001	     20.86578941
      2.42797240	     -0.05574148	     -0.00140823	     -0.19767710	     -0.05524518	      0.88254953	     -0.00091802	     -0.20863657	     -0.00000000	     -0.00000001	     20.81484409
      2.42909862	     -0.05578292	     -0.00140672	     -0.19771925	     -0.05524232	      0.88254862	     -0.00091856	     -0.20865423	     -0.00000000	     -0.00000001	     20.57211051
      2.43022485	     -0.05582452	     -0.00140662	     -0.19776153	     -0.05523938	      0.88254768	     -0.00091909	     -0.20867197	     -0.00000000	     -0.00000001	     20.47156373
      2.43183364	     -0.05588310	     -0.00140440	     -0.19782115	     -0.05523504	      0.88254633	     -0.00091984	     -0.20869742	     -0.00000000	     -0.00000001	     20.28115202
      2.43322957	     -0.05593189	     -0.00140262	     -0.19787084	     -0.05523113	      0.88254515	     -0.00092049	     -0.20871954	     -0.00000000	     -0.00000001	     20.18499322
      2.43462549	     -0.05597836	     -0.00139750	     -0.19791830	     -0.05522709	      0.88254397	     -0.00092112	     -0.20874161	     -0.00000000	     -0.00000001	     20.02812033
      2.43602142	     -0.05602268	     -0.00139360	     -0.19796358	     -0.05522292	      0.88254279	     -0.00092174	     -0.20876358	     -0.00000000	     -0.00000001	     19.94420838
      2.43724497	     -0.05605869	     -0.00138617	     -0.19800053	     -0.05521916	      0.88254176	     -0.00092228	     -0.20878268	     -0.00000000	     -0.00000001	     19.81620098
      2.43846851	     -0.05609263	     -0.00137963	     -0.19803540	     -0.05521529	      0.88254073	     -0.00092280	     -0.20880160	     -0.00000000	     -0.00000001	     19.71199660
      2.43969206	     -0.05612402	     -0.00137046	     -0.19806778	     -0.05521133	      0.88253973	     -0.00092332	     -0.20882027	     -0.00000000	     -0.00000001	     19.60329831
      2.44136637	     -0.05616327	     -0.00135734	     -0.19810840	     -0.05520574	      0.88253838	     -0.00092401	     -0.20884538	     -0.00000000	     -0.00000001	     19.47661432
      2.44262823	     -0.05618784	     -0.00134426	     -0.19813408	     -0.05520140	      0.88253739	     -0.00092451	     -0.20886387	     -0.00000000	     -0.00000001	     19.40698892
      2.44389009	     -0.05620686	     -0.00133159	     -0.19815420	     -0.05519696	      0.88253643	     -0.00092501	     -0.20888188	     -0.00000000	     -0.00000001	     19.32582727
      2.44515195	     -0.05621981	     -0.00131633	     -0.19816831	     -0.05519240	      0.88253550	     -0.00092549	     -0.20889928	     -0.00000000	     -0.00000000	     19.26806544
      2.44677939	     -0.05622828	     -0.00129637	     -0.19817829	     -0.05518637	      0.88253436	     -0.00092609	     -0.20892066	     -0.00000000	     -0.00000000	     19.17273257
      2.44801411	     -0.05622836	     -0.00127815	     -0.19817957	     -0.05518167	      0.88253355	     -0.00092654	     -0.20893600	     -0.00000000	     -0.00000000	     19.13948426
      2.44924883	     -0.05622333	     -0.00126076	     -0.19817574	     -0.05517687	      0.88253277	     -0.00092698	     -0.20895050	     -0.00000000	     -0.00000000	     19.06715286
      2.45075420	     -0.05620944	     -0.00123672	     -0.19816334	     -0.05517088	      0.88253189	     -0.00092750	     -0.20896695	     -0.00000000	     -0.00000000	     19.03850664
      2.45210599	     -0.05619067	     -0.00121596	     -0.19814590	     -0.05516537	      0.88253116	     -0.00092795	     -0.20898051	     -0.00000000	     -0.00000000	     18.95812068
      2.45345778	     -0.05616583	     -0.00119246	     -0.19812243	     -0.05515974	      0.88253049	     -0.00092839	     -0.20899288	     -0.00000000	     -0.00000000	     18.95277894
      2.45480956	     -0.05613821	     -0.00117102	     -0.19809613	     -0.05515398	      0.88252989	     -0.00092883	     -0.20900413	     -0.00000000	     -0.00000000	     18.86170521
      2.45616135	     -0.05610699	     -0.00114647	     -0.19806628	     -0.05514810	      0.88252936	     -0.00092925	     -0.20901427	     -0.00000000	     -0.00000000	     18.87495503
      2.45751314	     -0.05607239	     -0.00112436	     -0.19803299	     -0.05514211	      0.88252891	     -0.00092967	     -0.20902329	     -0.00000000	     -0.00000000	     18.79200391
      2.45886493	     -0.05603270	     -0.00109891	     -0.19799468	     -0.05513599	      0.88252852	     -0.00093008	     -0.20903120	     -0.00000000	     -0.00000000	     18.82927135
      2.46021672	     -0.05598931	     -0.00107748	     -0.19795255	     -0.05512976	      0.88252821	     -0.00093048	     -0.20903806	     -0.00000000	     -0.00000000	     18.73615218
      2.46142598	     -0.05594936	     -0.00105510	     -0.19791380	     -0.05512408	      0.88252801	     -0.00093083	     -0.20904339	     -0.00000000	     -0.00000000	     18.76315567
      2.46263524	     -0.05590636	     -0.00103439	     -0.19787194	     -0.05511831	      0.88252786	     -0.00093117	     -0.20904794	     -0.00000000	     -0.00000000	     18.72945307
      2.46410013	     -0.05584803	     -0.00100624	     -0.19781505	     -0.05511120	      0.88252777	     -0.00093158	     -0.20905234	     -0.00000000	     -0.00000000	     18.77928478
      2.46556502	     -0.05578301	     -0.00097937	     -0.19775144	     -0.05510395	      0.88252777	     -0.00093199	     -0.20905543	     -0.00000000	      0.00000000	     18.76783846
      2.46678931	     -0.05572206	     -0.00095444	     -0.19769170	     -0.05509779	      0.88252784	     -0.00093232	     -0.20905689	     -0.00000000	      0.00000000	     18.88135959
      2.46801360	     -0.05565492	     -0.00093163	     -0.19762571	     -0.05509154	      0.88252799	     -0.00093264	     -0.20905724	     -0.00000000	      0.00000000	     18.92277441
      2.46948663	     -0.05556384	     -0.00090255	     -0.19753604	     -0.05508390	      0.88252825	     -0.00093302	     -0.20905603	     -0.00000000	      0.00000000	     19.08275101
      2.47095967	     -0.05546133	     -0.00087562	     -0.19743487	     -0.05507613	      0.88252861	     -0.00093339	     -0.20905287	     -0.00000000	      0.00000000	     19.13484899
      2.47212929	     -0.05537118	     -0.00085148	     -0.19734583	     -0.05506987	      0.88252897	     -0.00093368	     -0.20904887	     -0.00000000	      0.00000000	     19.31201556
      2.47329892	     -0.05527309	     -0.00082909	     -0.19724880	     -0.05506353	      0.88252939	     -0.00093397	     -0.20904348	     -0.00000000	      0.00000000	     19.39001103
      2.47483110	     -0.05513242	     -0.00079810	     -0.19710953	     -0.05505512	      0.88253005	     -0.00093434	     -0.20903418	     -0.00000000	      0.00000000	     19.59907300
      2.47636329	     -0.05497879	     -0.00076909	     -0.19695722	     -0.05504657	      0.88253084	     -0.00093470	     -0.20902225	     -0.00000000	      0.00000000	     19.69427758
      2.47747409	     -0.05485879	     -0.00074548	     -0.19683821	     -0.05504031	      0.88253148	     -0.00093495	     -0.20901190	     -0.00000000	      0.00000000	     19.92408992
      2.47858489	     -0.05473271	     -0.00072377	     -0.19671305	     -0.05503398	      0.88253219	     -0.00093520	     -0.20900009	     -0.00000000	      0.00000000	     20.04450064
      2.48020388	     -0.05453920	     -0.00069125	     -0.19652088	     -0.05502465	      0.88253335	     -0.00093556	     -0.20898028	     -0.00000000	      0.00000001	     20.30619421
      2.48155705	     -0.05437061	     -0.00066592	     -0.19635333	     -0.05501676	      0.88253444	     -0.00093586	     -0.20896143	     -0.00000000	      0.00000001	     20.46141817
      2.48291022	     -0.05419676	     -0.00063937	     -0.19618051	     -0.05500879	      0.88253563	     -0.00093616	     -0.20894057	     -0.00000000	      0.00000001	     20.74732341
      2.48426339	     -0.05401865	     -0.00061613	     -0.19600331	     -0.05500075	      0.88253693	     -0.00093645	     -0.20891779	     -0.00000000	      0.00000001	     20.89422644
      2.48561656	     -0.05383564	     -0.00059086	     -0.19582123	     -0.05499264	      0.88253834	     -0.00093674	     -0.20889314	     -0.00000000	      0.00000001	     21.24514350
      2.48678296	     -0.05367465	     -0.00057249	     -0.19566093	     -0.05498560	      0.88253965	     -0.00093699	     -0.20887045	     -0.00000000	      0.00000001	     21.36365171
      2.48794936	     -0.05351113	     -0.00055266	     -0.19549810	     -0.05497852	      0.88254105	     -0.00093724	     -0.20884646	     -0.00000000	      0.00000001	     21.62197432
      2.48938965	     -0.05330652	     -0.00053037	     -0.19529428	     -0.05496971	      0.88254289	     -0.00093755	     -0.20881516	     -0.00000000	      0.00000001	     21.86808935
      2.49082995	     -0.05309880	     -0.00050649	     -0.19508733	     -0.05496084	      0.88254485	     -0.00093785	     -0.20878208	     -0.00000000	      0.00000001	     22.23454997
      2.49196573	     -0.05293279	     -0.00049059	     -0.19492183	     -0.05495382	      0.88254649	     -0.00093809	     -0.20875480	     -0.00000000	      0.00000001	     22.39865934
      2.49310150	     -0.05276460	     -0.00047329	     -0.19475416	     -0.05494676	      0.88254821	     -0.00093834	     -0.20872650	     -0.00000000	      0.00000001	     22.67049830
      2.49457733	     -0.05254290	     -0.00045299	     -0.19453305	     -0.05493755	      0.88255057	     -0.00093865	     -0.20868825	     -0.00000000	      0.00000001	     22.98940137
      2.49605315	     -0.05231824	     -0.00043135	     -0.19430897	     -0.05492831	      0.88255305	     -0.00093897	     -0.20864841	     -0.00000000	      0.00000001	     23.40201746
      2.49711437	     -0.05215565	     -0.00041882	     -0.19414670	     -0.05492164	      0.88255491	     -0.00093919	     -0.20861883	     -0.00000000	      0.00000001	     23.59247280
      2.49817560	     -0.05199212	     -0.00040495	     -0.19398350	     -0.05491495	      0.88255684	     -0.00093942	     -0.20858852	     -0.00000000	      0.00000001	     23.86451153
      2.49974739	     -0.05174793	     -0.00038622	     -0.19373971	     -0.05490503	      0.88255980	     -0.00093976	     -0.20854234	     -0.00000000	      0.00000001	     24.25996738
      2.50105297	     -0.05154371	     -0.00037009	     -0.19353581	     -0.05489678	      0.88256237	     -0.00094004	     -0.20850288	     -0.00000000	      0.00000001	     24.61733594
      2.50235855	     -0.05134080	     -0.00035675	     -0.19333312	     -0.05488851	      0.88256502	     -0.00094031	     -0.20846251	     -0.00000000	      0.00000001	     24.94222086
      2.50366414	     -0.05113768	     -0.00034150	     -0.19313023	     -0.05488024	      0.88256776	     -0.00094059	     -0.20842130	     -0.00000000	      0.00000001	     25.31284793
      2.50496972	     -0.05093440	     -0.00032966	     -0.19292707	     -0.05487198	      0.88257057	     -0.00094087	     -0.20837932	     -0.00000000	      0.00000001	     25.65458611
      2.50606709	     -0.05076328	     -0.00031707	     -0.19275609	     -0.05486503	      0.88257299	     -0.00094110	     -0.20834349	     -0.00000000	      0.00000002	     25.95858145
      2.50716445	     -0.05059253	     -0.00030671	     -0.19258540	     -0.05485809	      0.88257547	     -0.00094133	     -0.20830719	     -0.00000000	      0.00000002	     26.25475278
      2.50857791	     -0.05037353	     -0.00029240	     -0.19236647	     -0.05484916	      0.88257873	     -0.00094162	     -0.20825982	     -0.00000000	      0.00000002	     26.65955976
      2.50999137	     -0.05015583	     -0.00028063	     -0.19214874	     -0.05484026	      0.88258205	     -0.00094191	     -0.20821185	     -0.00000000	      0.00000002	     27.07664947
      2.51105900	     -0.04999143	     -0.00026972	     -0.19198435	     -0.05483354	      0.88258461	     -0.00094212	     -0.20817526	     -0.00000000	      0.00000002	     27.38175390
      2.51212664	     -0.04982685	     -0.00026073	     -0.19181971	     -0.05482685	      0.88258720	     -0.00094233	     -0.20813837	     -0.00000000	      0.00000002	     27.69592917
      2.51358384	     -0.04960207	     -0.00024729	     -0.19159484	     -0.05481774	      0.88259079	     -0.00094261	     -0.20808756	     -0.00000000	      0.00000002	     28.12748993
      2.51488897	     -0.04940162	     -0.00023572	     -0.19139427	     -0.05480961	      0.88259405	     -0.00094286	     -0.20804163	     -0.00000000	      0.00000002	     28.50945971
      2.51619410	     -0.04920250	     -0.00022142	     -0.19119506	     -0.05480152	      0.88259735	     -0.00094310	     -0.20799535	     -0.00000000	      0.00000002	     28.86624647
      2.51727385	     -0.04903849	     -0.00021219	     -0.19103089	     -0.05479486	      0.88260010	     -0.00094330	     -0.20795683	     -0.00000000	      0.00000002	     29.17721664
      2.51835361	     -0.04887517	     -0.00020109	     -0.19086744	     -0.05478823	      0.88260286	     -0.00094349	     -0.20791814	     -0.00000000	      0.00000002	     29.48015449
      2.51973391	     -0.04866816	     -0.00018812	     -0.19066020	     -0.05477980	      0.88260642	     -0.00094373	     -0.20786845	     -0.00000000	      0.00000002	     29.89027455
      2.52111421	     -0.04846398	     -0.00017347	     -0.19045579	     -0.05477142	      0.88260999	     -0.00094396	     -0.20781858	     -0.00000000	      0.00000002	     30.26767247
      2.52215680	     -0.04831236	     -0.00016550	     -0.19030390	     -0.05476513	      0.88261270	     -0.00094413	     -0.20778084	     -0.00000000	      0.00000002	     30.57465689
      2.52319939	     -0.04816337	     -0.00015626	     -0.19015466	     -0.05475888	      0.88261541	     -0.00094430	     -0.20774311	     -0.00000000	      0.00000002	     30.84733012
      2.52463157	     -0.04796355	     -0.00014531	     -0.18995442	     -0.05475036	      0.88261912	     -0.00094451	     -0.20769139	     -0.00000000	      0.00000002	     31.25261220
      2.52591648	     -0.04778783	     -0.00013452	     -0.18977831	     -0.05474277	      0.88262245	     -0.00094470	     -0.20764517	     -0.00000000	      0.00000002	     31.56969958
      2.52720140	     -0.04761564	     -0.00012756	     -0.18960562	     -0.05473525	      0.88262576	     -0.00094488	     -0.20759923	     -0.00000000	      0.00000002	     31.95355217
      2.52825821	     -0.04747959	     -0.00011973	     -0.18946919	     -0.05472911	      0.88262848	     -0.00094502	     -0.20756176	     -0.00000000	      0.00000002	     32.15333739
      2.52931502	     -0.04734790	     -0.00011427	     -0.18933704	     -0.05472302	      0.88263117	     -0.00094516	     -0.20752463	     -0.00000000	      0.00000002	     32.43178772
      2.53067932	     -0.04718382	     -0.00010669	     -0.18917237	     -0.05471523	      0.88263462	     -0.00094532	     -0.20747725	     -0.00000000	      0.00000002	     32.74409406
      2.53204361	     -0.04702664	     -0.00010169	     -0.18901450	     -0.05470753	      0.88263803	     -0.00094548	     -0.20743055	     -0.00000000	      0.00000002	     33.13671083
      2.53307111	     -0.04691341	     -0.00009607	     -0.18890079	     -0.05470178	      0.88264057	     -0.00094559	     -0.20739586	     -0.00000000	      0.00000002	     33.29818651
      2.53409861	     -0.04680509	     -0.00009266	     -0.18879192	     -0.05469608	      0.88264308	     -0.00094569	     -0.20736162	     -0.00000000	      0.00000002	     33.54149227
      2.53551133	     -0.04666451	     -0.00008745	     -0.18865058	     -0.05468833	      0.88264648	     -0.00094582	     -0.20731537	     -0.00000000	      0.00000002	     33.80880347
      2.53678099	     -0.04654628	     -0.00008482	     -0.18853159	     -0.05468144	      0.88264948	     -0.00094593	     -0.20727469	     -0.00000000	      0.00000002	     34.11261355
      2.53805065	     -0.04643535	     -0.00008019	     -0.18841994	     -0.05467464	      0.88265242	     -0.00094602	     -0.20723489	     -0.00000000	      0.00000002	     34.27795293
      2.53909300	     -0.04634969	     -0.00007934	     -0.18833361	     -0.05466912	      0.88265478	     -0.00094609	     -0.20720291	     -0.00000000	      0.00000002	     34.52412912
      2.54013535	     -0.04626879	     -0.00007689	     -0.18825208	     -0.05466366	      0.88265710	     -0.00094616	     -0.20717156	     -0.00000000	      0.00000002	     34.66725048
      2.54148642	     -0.04617080	     -0.00007546	     -0.18815320	     -0.05465666	      0.88266004	     -0.00094623	     -0.20713190	     -0.00000000	      0.00000001	     34.92449499
      2.54283750	     -0.04608046	     -0.00007263	     -0.18806200	     -0.05464976	      0.88266289	     -0.00094628	     -0.20709337	     -0.00000000	      0.00000001	     35.06526198
      2.54385454	     -0.04601738	     -0.00007305	     -0.18799820	     -0.05464463	      0.88266497	     -0.00094632	     -0.20706510	     -0.00000000	      0.00000001	     35.28337144
      2.54487157	     -0.04595890	     -0.00007170	     -0.18793905	     -0.05463956	      0.88266700	     -0.00094634	     -0.20703749	     -0.00000000	      0.00000001	     35.38697267
      2.54627042	     -0.04588604	     -0.00007131	     -0.18786521	     -0.05463268	      0.88266970	     -0.00094637	     -0.20700060	     -0.00000000	      0.00000001	     35.59711801
      2.54766926	     -0.04582112	     -0.00006926	     -0.18779935	     -0.05462592	      0.88267229	     -0.00094637	     -0.20696498	     -0.00000000	      0.00000001	     35.67364369
      2.54862996	     -0.04578149	     -0.00007051	     -0.18775900	     -0.05462133	      0.88267401	     -0.00094637	     -0.20694126	     -0.00000000	      0.00000001	     35.85109168
      2.54959065	     -0.04574594	     -0.00007020	     -0.18772277	     -0.05461680	      0.88267567	     -0.00094635	     -0.20691817	     -0.00000000	      0.00000001	     35.91829892
      2.55109471	     -0.04569799	     -0.00007067	     -0.18767373	     -0.05460982	      0.88267816	     -0.00094632	     -0.20688327	     -0.00000000	      0.00000001	     36.07357975
      2.55232443	     -0.04566523	     -0.00007018	     -0.18764010	     -0.05460421	      0.88268010	     -0.00094628	     -0.20685589	     -0.00000000	      0.00000001	     36.11364323
      2.55355416	     -0.04563794	     -0.00007150	     -0.18761189	     -0.05459868	      0.88268193	     -0.00094622	     -0.20682954	     -0.00000000	      0.00000001	     36.27802959
      2.55478388	     -0.04561457	     -0.00007098	     -0.18758764	     -0.05459325	      0.88268368	     -0.00094615	     -0.20680421	     -0.00000000	      0.00000001	     36.25025207
      2.55586820	     -0.04559901	     -0.00007319	     -0.18757126	     -0.05458853	      0.88268514	     -0.00094607	     -0.20678273	     -0.00000000	      0.00000001	     36.39716596
      2.55695253	     -0.04558765	     -0.00007357	     -0.18755910	     -0.05458388	      0.88268652	     -0.00094599	     -0.20676206	     -0.00000000	      0.00000001	     36.37866572
      2.55803685	     -0.04558016	     -0.00007529	     -0.18755079	     -0.05457930	      0.88268782	     -0.00094590	     -0.20674219	     -0.00000000	      0.00000001	     36.45950066
      2.55946933	     -0.04557642	     -0.00007662	     -0.18754599	     -0.05457336	      0.88268943	     -0.00094575	     -0.20671714	     -0.00000000	      0.00000001	     36.43960882
      2.56057318	     -0.04557794	     -0.00007943	     -0.18754665	     -0.05456887	      0.88269058	     -0.00094563	     -0.20669873	     -0.00000000	      0.00000001	     36.55276297
      2.56167704	     -0.04558342	     -0.00008067	     -0.18755132	     -0.05456444	      0.88269165	     -0.00094550	     -0.20668111	     -0.00000000	      0.00000001	     36.49933199
      2.56278089	     -0.04559289	     -0.00008326	     -0.18755995	     -0.05456009	      0.88269264	     -0.00094535	     -0.20666426	     -0.00000000	      0.00000001	     36.54760038
      2.56419789	     -0.04561076	     -0.00008532	     -0.18757676	     -0.05455461	      0.88269379	     -0.00094515	     -0.20664375	     -0.00000000	      0.00000001	     36.46463132
      2.56528142	     -0.04562869	     -0.00008879	     -0.18759385	     -0.05455049	      0.88269459	     -0.00094498	     -0.20662891	     -0.00000000	      0.00000000	     36.54615111
      2.56636495	     -0.04565033	     -0.00009071	     -0.18761470	     -0.05454645	      0.88269532	     -0.00094480	     -0.20661480	     -0.00000000	      0.00000000	     36.45681677
      2.56767573	     -0.04568129	     -0.00009474	     -0.18764464	     -0.05454164	      0.88269610	     -0.00094456	     -0.20659870	     -0.00000000	      0.00000000	     36.49611161
      2.56898650	     -0.04571733	     -0.00009670	     -0.18767974	     -0.05453694	      0.88269678	     -0.00094431	     -0.20658363	     -0.00000000	      0.00000000	     36.30592236
      2.56997396	     -0.04574777	     -0.00010080	     -0.18770941	     -0.05453346	      0.88269723	     -0.00094411	     -0.20657296	     -0.00000000	      0.00000000	     36.37964655
      2.57096141	     -0.04578100	     -0.00010324	     -0.18774191	     -0.05453004	      0.88269762	     -0.00094391	     -0.20656287	     -0.00000000	      0.00000000	     36.28207108
      2.57238027	     -0.04583354	     -0.00010794	     -0.18779338	     -0.05452522	      0.88269808	     -0.00094359	     -0.20654938	     -0.00000000	      0.00000000	     36.24267247
      2.57360510	     -0.04588329	     -0.00011102	     -0.18784226	     -0.05452114	      0.88269839	     -0.00094330	     -0.20653866	     -0.00000000	      0.00000000	     36.07872181
      2.57482994	     -0.04593705	     -0.00011605	     -0.18789509	     -0.05451716	      0.88269862	     -0.00094299	     -0.20652880	     -0.00000000	      0.00000000	     36.10082373
      2.57605478	     -0.04599528	     -0.00011900	     -0.18795246	     -0.05451325	      0.88269877	     -0.00094267	     -0.20651978	     -0.00000000	      0.00000000	     35.85384925
      2.57712900	     -0.04604983	     -0.00012464	     -0.18800619	     -0.05450989	      0.88269885	     -0.00094238	     -0.20651255	     -0.00000000	      0.00000000	     35.88738372
      2.57820321	     -0.04610708	     -0.00012859	     -0.18806266	     -0.05450659	      0.88269887	     -0.00094208	     -0.20650595	     -0.00000000	     -0.00000000	     35.70070001
      2.57927743	     -0.04616689	     -0.00013364	     -0.18812168	     -0.05450336	      0.88269883	     -0.00094176	     -0.20649995	     -0.00000000	     -0.00000000	     35.63443146
      2.58075332	     -0.04625231	     -0.00013854	     -0.18820609	     -0.05449901	      0.88269870	     -0.00094131	     -0.20649270	     -0.00000000	     -0.00000000	     35.40201821
      2.58185891	     -0.04631997	     -0.00014387	     -0.18827295	     -0.05449583	      0.88269854	     -0.00094096	     -0.20648802	     -0.00000000	     -0.00000000	     35.37933178
      2.58296450	     -0.04638997	     -0.00014753	     -0.18834220	     -0.05449271	      0.88269833	     -0.00094059	     -0.20648395	     -0.00000000	     -0.00000000	     35.17151812
      2.58407009	     -0.04646237	     -0.00015233	     -0.18841385	     -0.05448965	      0.88269808	     -0.00094022	     -0.20648049	     -0.00000000	     -0.00000000	     35.08506624
      2.58551353	     -0.04656014	     -0.00015717	     -0.18851067	     -0.05448575	      0.88269767	     -0.00093971	     -0.20647685	     -0.00000000	     -0.00000000	     34.81205271
      2.58660023	     -0.04663600	     -0.00016249	     -0.18858580	     -0.05448288	      0.88269732	     -0.00093931	     -0.20647474	     -0.00000000	     -0.00000000	     34.77986353
      2.58768693	     -0.04671363	     -0.00016621	     -0.18866275	     -0.05448006	      0.88269693	     -0.00093890	     -0.20647314	     -0.00000000	     -0.00000000	     34.55820175
      2.58901572	     -0.04681092	     -0.00017238	     -0.18875917	     -0.05447670	      0.88269640	     -0.00093838	     -0.20647185	     -0.00000000	     -0.00000000	     34.45973019
      2.59021042	     -0.04690032	     -0.00017645	     -0.18884784	     -0.05447374	      0.88269588	     -0.00093790	     -0.20647130	     -0.00000000	     -0.00000000	     34.16542172
      2.59140512	     -0.04699211	     -0.00018317	     -0.18893886	     -0.05447084	      0.88269532	     -0.00093741	     -0.20647130	     -0.00000000	     -0.00000000	     34.12836625
      2.59259982	     -0.04708681	     -0.00018849	     -0.18903284	     -0.05446801	      0.88269472	     -0.00093691	     -0.20647180	     -0.00000000	     -0.00000000	     33.79504491
      2.59379452	     -0.04718276	     -0.00019670	     -0.18912802	     -0.05446524	      0.88269409	     -0.00093639	     -0.20647278	     -0.00000000	     -0.00000000	     33.78727664
      2.59498922	     -0.04728005	     -0.00020273	     -0.18922459	     -0.05446253	      0.88269342	     -0.00093586	     -0.20647421	     -0.00000000	     -0.00000000	     33.40671852
      2.59618392	     -0.04737858	     -0.00021223	     -0.18932235	     -0.05445987	      0.88269272	     -0.00093532	     -0.20647607	     -0.00000000	     -0.00000000	     33.43555665
      2.59737862	     -0.04747828	     -0.00021940	     -0.18942134	     -0.05445728	      0.88269199	     -0.00093476	     -0.20647835	     -0.00000000	     -0.00000000	     33.00412951
      2.59857332	     -0.04757899	     -0.00023059	     -0.18952127	     -0.05445474	      0.88269123	     -0.00093420	     -0.20648101	     -0.00000000	     -0.00000000	     33.07934625
      2.59964748	     -0.04767039	     -0.00023866	     -0.18961202	     -0.05445250	      0.88269053	     -0.00093369	     -0.20648373	     -0.00000000	     -0.00000000	     32.67747567
      2.60072165	     -0.04776252	     -0.00024946	     -0.18970346	     -0.05445030	      0.88268981	     -0.00093317	     -0.20648673	     -0.00000000	     -0.00000000	     32.61300239
      2.60202338	     -0.04787495	     -0.00026223	     -0.18981506	     -0.05444770	      0.88268891	     -0.00093253	     -0.20649074	     -0.00000000	     -0.00000000	     32.28353129
      2.60332510	     -0.04798800	     -0.00027802	     -0.18992724	     -0.05444515	      0.88268799	     -0.00093188	     -0.20649511	      0.00000000	     -0.00000000	     32.28531887
      2.60442879	     -0.04808425	     -0.00029041	     -0.19002279	     -0.05444304	      0.88268719	     -0.00093132	     -0.20649908	      0.00000000	     -0.00000000	     31.86831367
      2.60553249	     -0.04818070	     -0.00030561	     -0.19011849	     -0.05444096	      0.88268638	     -0.00093077	     -0.20650329	      0.00000000	     -0.00000001	     31.81941130
      2.60663618	     -0.04827716	     -0.00032069	     -0.19021422	     -0.05443893	      0.88268555	     -0.00093020	     -0.20650770	      0.00000000	     -0.00000001	     31.54301526
      2.60811269	     -0.04840580	     -0.00034366	     -0.19034183	     -0.05443627	      0.88268443	     -0.00092945	     -0.20651389	      0.00000000	     -0.00000001	     31.46066903
      2.60923598	     -0.04850293	     -0.00036068	     -0.19043820	     -0.05443429	      0.88268356	     -0.00092887	     -0.20651880	      0.00000000	     -0.00000001	     31.04992680
      2.61035926	     -0.04859911	     -0.00038019	     -0.19053358	     -0.05443235	      0.88268269	     -0.00092828	     -0.20652385	      0.00000000	     -0.00000001	     31.00641776
      2.61148255	     -0.04869411	     -0.00039940	     -0.19062781	     -0.05443044	      0.88268180	     -0.00092770	     -0.20652902	      0.00000000	     -0.00000001	     30.71580138
      2.61295187	     -0.04881620	     -0.00042693	     -0.19074885	     -0.05442801	      0.88268063	     -0.00092693	     -0.20653593	      0.00000000	     -0.00000001	     30.66485650
      2.61406078	     -0.04890639	     -0.00044674	     -0.19083828	     -0.05442621	      0.88267974	     -0.00092635	     -0.20654123	      0.00000000	     -0.00000001	     30.24233608
      2.61516969	     -0.04899458	     -0.00046860	     -0.19092567	     -0.05442444	      0.88267885	     -0.00092576	     -0.20654657	      0.00000000	     -0.00000001	     30.20401886
      2.61651876	     -0.04909881	     -0.00049417	     -0.19102898	     -0.05442233	      0.88267776	     -0.00092505	     -0.20655312	      0.00000000	     -0.00000001	     29.82620626
      2.61773089	     -0.04918935	     -0.00051903	     -0.19111866	     -0.05442048	      0.88267678	     -0.00092441	     -0.20655902	      0.00000000	     -0.00000001	     29.87505750
      2.61894301	     -0.04927669	     -0.00054193	     -0.19120519	     -0.05441866	      0.88267579	     -0.00092376	     -0.20656492	      0.00000000	     -0.00000001	     29.44204515
      2.62015514	     -0.04936059	     -0.00056700	     -0.19128824	     -0.05441688	      0.88267480	     -0.00092311	     -0.20657080	      0.00000000	     -0.00000001	     29.53298783
      2.62136726	     -0.04944097	     -0.00058956	     -0.19136785	     -0.05441513	      0.88267382	     -0.00092245	     -0.20657664	      0.00000000	     -0.00000001	     29.07892911
      2.62257939	     -0.04951775	     -0.00061437	     -0.19144382	     -0.05441342	      0.88267284	     -0.00092179	     -0.20658244	      0.00000000	     -0.00000001	     29.20987939
      2.62379152	     -0.04959072	     -0.00063619	     -0.19151606	     -0.05441175	      0.88267186	     -0.00092112	     -0.20658818	      0.00000000	     -0.00000001	     28.74005786
      2.62500364	     -0.04965977	     -0.00066037	     -0.19158433	     -0.05441010	      0.88267089	     -0.00092044	     -0.20659387	      0.00000000	     -0.00000001	     28.91001215
      2.62621577	     -0.04972478	     -0.00068109	     -0.19164864	     -0.05440849	      0.88266992	     -0.00091976	     -0.20659948	      0.00000000	     -0.00000001	     28.42528891
      2.62742789	     -0.04978563	     -0.00070428	     -0.19170875	     -0.05440691	      0.88266896	     -0.00091908	     -0.20660502	      0.00000000	     -0.00000001	     28.62765822
      2.62864002	     -0.04984225	     -0.00072358	     -0.19176472	     -0.05440536	      0.88266801	     -0.00091838	     -0.20661046	      0.00000000	     -0.00000001	     28.13187030
      2.62972777	     -0.04988946	     -0.00074304	     -0.19181131	     -0.05440400	      0.88266716	     -0.00091775	     -0.20661527	      0.00000000	     -0.00000001	     28.26836224
      2.63081552	     -0.04993328	     -0.00075998	     -0.19185456	     -0.05440267	      0.88266632	     -0.00091711	     -0.20662000	      0.00000000	     -0.00000001	     28.01060953
      2.63214066	     -0.04998209	     -0.00078115	     -0.19190268	     -0.05440107	      0.88266531	     -0.00091633	     -0.20662565	      0.00000000	     -0.00000001	     27.99562339
      2.63346579	     -0.05002609	     -0.00079970	     -0.19194605	     -0.05439952	      0.88266432	     -0.00091553	     -0.20663117	      0.00000000	     -0.00000001	     27.64590498
      2.63458094	     -0.05005948	     -0.00081664	     -0.19197887	     -0.05439823	      0.88266349	     -0.00091485	     -0.20663571	      0.00000000	     -0.00000001	     27.75070246
      2.63569609	     -0.05008959	     -0.00083114	     -0.19200848	     -0.05439698	      0.88266268	     -0.00091416	     -0.20664017	      0.00000000	     -0.00000000	     27.51023040
      2.63681124	     -0.05011648	     -0.00084603	     -0.19203486	     -0.05439575	      0.88266188	     -0.00091347	     -0.20664453	      0.00000000	     -0.00000000	     27.48098109
      2.63832343	     -0.05014804	     -0.00086383	     -0.19206578	     -0.05439412	      0.88266082	     -0.00091251	     -0.20665030	      0.00000000	     -0.00000000	     27.21252511
      2.63945715	     -0.05016792	     -0.00087779	     -0.19208516	     -0.05439293	      0.88266004	     -0.00091179	     -0.20665451	      0.00000000	     -0.00000000	     27.28668924
      2.64059087	     -0.05018471	     -0.00088940	     -0.19210152	     -0.05439177	      0.88265928	     -0.00091106	     -0.20665863	      0.00000000	     -0.00000000	     27.06843109
      2.64172458	     -0.05019857	     -0.00090134	     -0.19211492	     -0.05439064	      0.88265853	     -0.00091032	     -0.20666264	      0.00000000	     -0.00000000	     27.04714294
      2.64322938	     -0.05021263	     -0.00091478	     -0.19212844	     -0.05438917	      0.88265757	     -0.00090933	     -0.20666783	      0.00000000	     -0.00000000	     26.78280233
      2.64434727	     -0.05021991	     -0.00092563	     -0.19213529	     -0.05438812	      0.88265687	     -0.00090859	     -0.20667158	      0.00000000	     -0.00000000	     26.87316480
      2.64546517	     -0.05022455	     -0.00093438	     -0.19213955	     -0.05438709	      0.88265619	     -0.00090784	     -0.20667524	      0.00000000	     -0.00000000	     26.67753257
      2.64684040	     -0.05022674	     -0.00094603	     -0.19214124	     -0.05438586	      0.88265537	     -0.00090692	     -0.20667961	      0.00000000	     -0.00000000	     26.71594437
      2.64807032	     -0.05022558	     -0.00095446	     -0.19213968	     -0.05438479	      0.88265466	     -0.00090609	     -0.20668340	      0.00000000	     -0.00000000	     26.44446624
      2.64930023	     -0.05022160	     -0.00096471	     -0.19213526	     -0.05438376	      0.88265396	     -0.00090525	     -0.20668709	      0.00000000	     -0.00000000	     26.57461090
      2.65053014	     -0.05021492	     -0.00097257	     -0.19212818	     -0.05438276	      0.88265329	     -0.00090441	     -0.20669067	      0.00000000	     -0.00000000	     26.27426457
      2.65176006	     -0.05020564	     -0.00098272	     -0.19211845	     -0.05438179	      0.88265262	     -0.00090358	     -0.20669414	      0.00000000	     -0.00000000	     26.44614307
      2.65298997	     -0.05019389	     -0.00099024	     -0.19210630	     -0.05438085	      0.88265198	     -0.00090274	     -0.20669750	      0.00000000	     -0.00000000	     26.11235961
      2.65421988	     -0.05017982	     -0.00100052	     -0.19209177	     -0.05437994	      0.88265135	     -0.00090190	     -0.20670077	      0.00000000	     -0.00000000	     26.32489967
      2.65544980	     -0.05016349	     -0.00100797	     -0.19207504	     -0.05437906	      0.88265073	     -0.00090106	     -0.20670394	      0.00000000	     -0.00000000	     25.96556708
      2.65667971	     -0.05014507	     -0.00101859	     -0.19205614	     -0.05437822	      0.88265012	     -0.00090023	     -0.20670702	      0.00000000	     -0.00000000	     26.21273789
      2.65790963	     -0.05012470	     -0.00102614	     -0.19203536	     -0.05437741	      0.88264953	     -0.00089940	     -0.20671001	      0.00000000	     -0.00000000	     25.83483801
      2.65913954	     -0.05010253	     -0.00103712	     -0.19201269	     -0.05437663	      0.88264895	     -0.00089857	     -0.20671293	      0.00000000	     -0.00000000	     26.10419713
      2.66024451	     -0.05008109	     -0.00104425	     -0.19199087	     -0.05437595	      0.88264843	     -0.00089783	     -0.20671549	      0.00000000	     -0.00000000	     25.79630263
      2.66134948	     -0.05005814	     -0.00105337	     -0.19196748	     -0.05437530	      0.88264792	     -0.00089709	     -0.20671800	      0.00000000	     -0.00000000	     25.86922829
      2.66269853	     -0.05002808	     -0.00106311	     -0.19193693	     -0.05437454	      0.88264731	     -0.00089619	     -0.20672099	      0.00000000	     -0.00000000	     25.70519863
      2.66404759	     -0.04999599	     -0.00107451	     -0.19190429	     -0.05437381	      0.88264670	     -0.00089530	     -0.20672391	      0.00000000	     -0.00000000	     25.85536990
      2.66518675	     -0.04996742	     -0.00108201	     -0.19187532	     -0.05437323	      0.88264620	     -0.00089456	     -0.20672633	      0.00000000	     -0.00000000	     25.61261650
      2.66632591	     -0.04993764	     -0.00109128	     -0.19184509	     -0.05437267	      0.88264570	     -0.00089382	     -0.20672870	      0.00000000	     -0.00000000	     25.69097498
      2.66746507	     -0.04990674	     -0.00109934	     -0.19181375	     -0.05437214	      0.88264520	     -0.00089308	     -0.20673104	      0.00000000	     -0.00000000	     25.59149051
      2.66899548	     -0.04986382	     -0.00111130	     -0.19177023	     -0.05437147	      0.88264454	     -0.00089210	     -0.20673415	      0.00000000	     -0.00000000	     25.67853188
      2.67015553	     -0.04983133	     -0.00111870	     -0.19173731	     -0.05437100	      0.88264405	     -0.00089136	     -0.20673651	     -0.00000000	     -0.00000000	     25.50203709
      2.67131558	     -0.04979926	     -0.00112762	     -0.19170478	     -0.05437054	      0.88264356	     -0.00089063	     -0.20673892	     -0.00000000	     -0.00000000	     25.57821748
      2.67247563	     -0.04976617	     -0.00113514	     -0.19167127	     -0.05437012	      0.88264307	     -0.00088991	     -0.20674140	     -0.00000000	     -0.00000000	     25.50857785
      2.67399931	     -0.04972010	     -0.00114584	     -0.19162461	     -0.05436961	      0.88264244	     -0.00088896	     -0.20674473	     -0.00000000	     -0.00000000	     25.62616139
      2.67514528	     -0.04968335	     -0.00115173	     -0.19158747	     -0.05436925	      0.88264197	     -0.00088826	     -0.20674726	     -0.00000000	     -0.00000000	     25.50079064
      2.67629124	     -0.04964531	     -0.00115879	     -0.19154900	     -0.05436892	      0.88264150	     -0.00088756	     -0.20674981	     -0.00000000	     -0.00000000	     25.58620937
      2.67768806	     -0.04959745	     -0.00116521	     -0.19150067	     -0.05436855	      0.88264094	     -0.00088671	     -0.20675293	     -0.00000000	     -0.00000000	     25.52810578
      2.67894207	     -0.04955308	     -0.00117198	     -0.19145586	     -0.05436826	      0.88264044	     -0.00088596	     -0.20675577	     -0.00000000	     -0.00000000	     25.66697242
      2.68019608	     -0.04950698	     -0.00117588	     -0.19140938	     -0.05436799	      0.88263994	     -0.00088522	     -0.20675864	     -0.00000000	     -0.00000000	     25.59208861
      2.68145009	     -0.04945943	     -0.00118135	     -0.19136141	     -0.05436776	      0.88263945	     -0.00088448	     -0.20676153	     -0.00000000	     -0.00000000	     25.74835307
      2.68270410	     -0.04941085	     -0.00118367	     -0.19131247	     -0.05436756	      0.88263897	     -0.00088375	     -0.20676447	     -0.00000000	     -0.00000000	     25.68836125
      2.68395811	     -0.04936146	     -0.00118785	     -0.19126268	     -0.05436739	      0.88263849	     -0.00088302	     -0.20676745	     -0.00000000	     -0.00000000	     25.85381654
      2.68521211	     -0.04931112	     -0.00118809	     -0.19121203	     -0.05436726	      0.88263803	     -0.00088229	     -0.20677051	     -0.00000000	     -0.00000000	     25.81032301
      2.68646612	     -0.04925931	     -0.00119014	     -0.19115986	     -0.05436716	      0.88263758	     -0.00088158	     -0.20677363	     -0.00000000	     -0.00000000	     25.97781608
      2.68772013	     -0.04920564	     -0.00118873	     -0.19110591	     -0.05436709	      0.88263713	     -0.00088087	     -0.20677681	     -0.00000000	     -0.00000000	     25.96049509
      2.68897414	     -0.04915104	     -0.00118969	     -0.19105096	     -0.05436705	      0.88263671	     -0.00088016	     -0.20678003	     -0.00000000	     -0.00000000	     26.13365279
      2.69022815	     -0.04909592	     -0.00118619	     -0.19099560	     -0.05436705	      0.88263629	     -0.00087945	     -0.20678332	     -0.00000000	     -0.00000000	     26.13991360
      2.69134249	     -0.04904730	     -0.00118526	     -0.19094670	     -0.05436708	      0.88263594	     -0.00087883	     -0.20678631	     -0.00000000	     -0.00000000	     26.27073015
      2.69245683	     -0.04899908	     -0.00118158	     -0.19089826	     -0.05436713	      0.88263560	     -0.00087821	     -0.20678939	     -0.00000000	     -0.00000000	     26.33261580
      2.69383625	     -0.04893957	     -0.00117738	     -0.19083847	     -0.05436724	      0.88263520	     -0.00087745	     -0.20679335	     -0.00000000	     -0.00000000	     26.47431648
      2.69521567	     -0.04887899	     -0.00117021	     -0.19077767	     -0.05436739	      0.88263483	     -0.00087670	     -0.20679746	     -0.00000000	     -0.00000000	     26.59121940
      2.69635359	     -0.04882850	     -0.00116571	     -0.19072696	     -0.05436755	      0.88263454	     -0.00087608	     -0.20680095	     -0.00000000	     -0.00000000	     26.72904426
      2.69749152	     -0.04877713	     -0.00115860	     -0.19067543	     -0.05436773	      0.88263428	     -0.00087546	     -0.20680450	     -0.00000000	     -0.00000000	     26.84287061
      2.69887455	     -0.04871397	     -0.00115061	     -0.19061205	     -0.05436800	      0.88263398	     -0.00087471	     -0.20680888	     -0.00000000	     -0.00000000	     27.01206197
      2.70025758	     -0.04864998	     -0.00113955	     -0.19054790	     -0.05436832	      0.88263371	     -0.00087397	     -0.20681331	     -0.00000000	     -0.00000000	     27.18189353
      2.70134956	     -0.04860003	     -0.00113266	     -0.19049778	     -0.05436860	      0.88263353	     -0.00087339	     -0.20681683	     -0.00000000	     -0.00000000	     27.30213287
      2.70244155	     -0.04854963	     -0.00112331	     -0.19044726	     -0.05436891	      0.88263336	     -0.00087281	     -0.20682038	     -0.00000000	     -0.00000000	     27.43811014
      2.70388132	     -0.04848206	     -0.00111145	     -0.19037951	     -0.05436937	      0.88263318	     -0.00087205	     -0.20682504	     -0.00000000	     -0.00000000	     27.62754273
      2.70532109	     -0.04841117	     -0.00109628	     -0.19030852	     -0.05436987	      0.88263304	     -0.00087130	     -0.20682962	     -0.00000000	     -0.00000000	     27.86290221
      2.70637216	     -0.04835860	     -0.00108698	     -0.19025581	     -0.05437028	      0.88263296	     -0.00087075	     -0.20683284	     -0.00000000	     -0.00000000	     27.97584399
      2.70742322	     -0.04830475	     -0.00107523	     -0.19020189	     -0.05437071	      0.88263291	     -0.00087021	     -0.20683594	     -0.00000000	     -0.00000000	     28.12956337
      2.70893484	     -0.04822751	     -0.00105874	     -0.19012452	     -0.05437139	      0.88263288	     -0.00086945	     -0.20684018	     -0.00000000	     -0.00000000	     28.33471601
      2.71021736	     -0.04816076	     -0.00104261	     -0.19005770	     -0.05437201	      0.88263289	     -0.00086880	     -0.20684356	     -0.00000000	      0.00000000	     28.54744269
      2.71149987	     -0.04809440	     -0.00102733	     -0.18999124	     -0.05437268	      0.88263294	     -0.00086817	     -0.20684675	     -0.00000000	      0.00000000	     28.70983433
      2.71278239	     -0.04802712	     -0.00100889	     -0.18992393	     -0.05437340	      0.88263303	     -0.00086754	     -0.20684977	     -0.00000000	      0.00000000	     28.94303540
      2.71406491	     -0.04796273	     -0.00099363	     -0.18985942	     -0.05437416	      0.88263315	     -0.00086692	     -0.20685262	     -0.00000000	      0.00000000	     29.09110559
      2.71516277	     -0.04790523	     -0.00097664	     -0.18980190	     -0.05437485	      0.88263329	     -0.00086640	     -0.20685493	     -0.00000000	      0.00000000	     29.28110790
      2.71626064	     -0.04785028	     -0.00096183	     -0.18974688	     -0.05437558	      0.88263346	     -0.00086589	     -0.20685709	     -0.00000000	      0.00000000	     29.41919667
      2.71763983	     -0.04778093	     -0.00094097	     -0.18967748	     -0.05437654	      0.88263371	     -0.00086525	     -0.20685963	     -0.00000000	      0.00000000	     29.63555837
      2.71901903	     -0.04771619	     -0.00092241	     -0.18961262	     -0.05437757	      0.88263401	     -0.00086463	     -0.20686198	     -0.00000000	      0.00000000	     29.81454193
      2.72009601	     -0.04766373	     -0.00090485	     -0.18956014	     -0.05437841	      0.88263428	     -0.00086415	     -0.20686371	     -0.00000000	      0.00000000	     29.98417371
      2.72117300	     -0.04761556	     -0.00088964	     -0.18951188	     -0.05437929	      0.88263457	     -0.00086368	     -0.20686534	     -0.00000000	      0.00000000	     30.12234136
      2.72258202	     -0.04755208	     -0.00086765	     -0.18944834	     -0.05438049	      0.88263499	     -0.00086308	     -0.20686736	     -0.00000000	      0.00000000	     30.31994391
      2.72399104	     -0.04749671	     -0.00084830	     -0.18939282	     -0.05438176	      0.88263545	     -0.00086249	     -0.20686927	     -0.00000000	      0.00000000	     30.51063324
      2.72499700	     -0.04745498	     -0.00083141	     -0.18935105	     -0.05438270	      0.88263580	     -0.00086208	     -0.20687063	     -0.00000000	      0.00000000	     30.62135743
      2.72600295	     -0.04741886	     -0.00081684	     -0.18931485	     -0.05438368	      0.88263618	     -0.00086168	     -0.20687196	     -0.00000000	      0.00000000	     30.74485841
      2.72750696	     -0.04736622	     -0.00079377	     -0.18926209	     -0.05438521	      0.88263678	     -0.00086110	     -0.20687399	     -0.00000000	      0.00000000	     30.91522360
      2.72875973	     -0.04732915	     -0.00077595	     -0.18922489	     -0.05438653	      0.88263731	     -0.00086062	     -0.20687573	     -0.00000000	      0.00000000	     31.06022128
      2.73001249	     -0.04729119	     -0.00075620	     -0.18918684	     -0.05438791	      0.88263787	     -0.00086017	     -0.20687759	     -0.00000000	      0.00000000	     31.17840196
      2.73126526	     -0.04726198	     -0.00073959	     -0.18915747	     -0.05438935	      0.88263845	     -0.00085972	     -0.20687959	     -0.00000000	      0.00000000	     31.34165058
      2.73251803	     -0.04722868	     -0.00071983	     -0.18912407	     -0.05439084	      0.88263906	     -0.00085929	     -0.20688179	     -0.00000000	      0.00000000	     31.43882326
      2.73357442	     -0.04721039	     -0.00070665	     -0.18910562	     -0.05439213	      0.88263958	     -0.00085894	     -0.20688377	     -0.00000000	      0.00000000	     31.56508977
      2.73463082	     -0.04718917	     -0.00069150	     -0.18908429	     -0.05439347	      0.88264013	     -0.00085860	     -0.20688590	     -0.00000000	      0.00000000	     31.64895915
      2.73599696	     -0.04716827	     -0.00067365	     -0.18906319	     -0.05439525	      0.88264085	     -0.00085818	     -0.20688885	     -0.00000000	      0.00000000	     31.80095754
      2.73736310	     -0.04714593	     -0.00065423	     -0.18904070	     -0.05439710	      0.88264159	     -0.00085778	     -0.20689204	     -0.00000000	      0.00000000	     31.90002195
      2.73842166	     -0.04713680	     -0.00064193	     -0.18903139	     -0.05439858	      0.88264217	     -0.00085748	     -0.20689464	     -0.00000000	      0.00000000	     32.03747068
      2.73948023	     -0.04712486	     -0.00062807	     -0.18901930	     -0.05440010	      0.88264277	     -0.00085720	     -0.20689737	     -0.00000000	      0.00000000	     32.11685949
      2.74087348	     -0.04711548	     -0.00061163	     -0.18900969	     -0.05440217	      0.88264357	     -0.00085684	     -0.20690114	     -0.00000000	      0.00000000	     32.27316885
      2.74226673	     -0.04710409	     -0.00059365	     -0.18899811	     -0.05440430	      0.88264438	     -0.00085651	     -0.20690513	     -0.00000000	      0.00000000	     32.35030138
      2.74327850	     -0.04710436	     -0.00058346	     -0.18899818	     -0.05440589	      0.88264497	     -0.00085629	     -0.20690812	     -0.00000000	      0.00000000	     32.48513825
      2.74429027	     -0.04710174	     -0.00057180	     -0.18899540	     -0.05440752	      0.88264557	     -0.00085608	     -0.20691124	     -0.00000000	      0.00000000	     32.55184173
      2.74576604	     -0.04710379	     -0.00055638	     -0.18899717	     -0.05440997	      0.88264646	     -0.00085579	     -0.20691594	     -0.00000000	      0.00000000	     32.69930226
      2.74701931	     -0.04710532	     -0.00054252	     -0.18899848	     -0.05441211	      0.88264721	     -0.00085557	     -0.20692011	     -0.00000000	      0.00000000	     32.75608346
      2.74827259	     -0.04711435	     -0.00053088	     -0.18900725	     -0.05441432	      0.88264798	     -0.00085537	     -0.20692440	     -0.00000000	      0.00000000	     32.90698838
      2.74952587	     -0.04711967	     -0.00051728	     -0.18901236	     -0.05441658	      0.88264874	     -0.00085520	     -0.20692886	     -0.00000000	      0.00000000	     32.93091800
      2.75077914	     -0.04713571	     -0.00050723	     -0.18902811	     -0.05441890	      0.88264951	     -0.00085505	     -0.20693342	     -0.00000000	      0.00000000	     33.12402266
      2.75183804	     -0.04714365	     -0.00049627	     -0.18903586	     -0.05442091	      0.88265016	     -0.00085493	     -0.20693741	     -0.00000000	      0.00000000	     33.10694552
      2.75289694	     -0.04715861	     -0.00048763	     -0.18905059	     -0.05442297	      0.88265080	     -0.00085484	     -0.20694147	     -0.00000000	      0.00000000	     33.20875374
      2.75426890	     -0.04717691	     -0.00047570	     -0.18906861	     -0.05442569	      0.88265164	     -0.00085474	     -0.20694689	     -0.00000000	      0.00000000	     33.27527301
      2.75564087	     -0.04720251	     -0.00046613	     -0.18909388	     -0.05442849	      0.88265248	     -0.00085467	     -0.20695244	     -0.00000000	      0.00000000	     33.44344951
      2.75671001	     -0.04721810	     -0.00045676	     -0.18910927	     -0.05443073	      0.88265313	     -0.00085463	     -0.20695687	     -0.00000000	      0.00000000	     33.43179608
      2.75777916	     -0.04724000	     -0.00044952	     -0.18913091	     -0.05443301	      0.88265378	     -0.00085462	     -0.20696136	     -0.00000000	      0.00000000	     33.52426340
      2.75917335	     -0.04726719	     -0.00043910	     -0.18915780	     -0.05443605	      0.88265462	     -0.00085462	     -0.20696733	     -0.00000000	      0.00000000	     33.57339447
      2.76056754	     -0.04730215	     -0.00043105	     -0.18919241	     -0.05443917	      0.88265545	     -0.00085465	     -0.20697339	     -0.00000000	      0.00000000	     33.73257379
      2.76159313	     -0.04732287	     -0.00042297	     -0.18921294	     -0.05444152	      0.88265606	     -0.00085469	     -0.20697794	     -0.00000000	      0.00000000	     33.70304453
      2.76261872	     -0.04734962	     -0.00041692	     -0.18923945	     -0.05444390	      0.88265666	     -0.00085475	     -0.20698253	     -0.00000000	      0.00000000	     33.77356596
      2.76409060	     -0.04738729	     -0.00040756	     -0.18927679	     -0.05444740	      0.88265751	     -0.00085486	     -0.20698921	     -0.00000000	      0.00000000	     33.82509518
[truncated: 330,056 more chars]
