# Supplementary material for: A Neural Controller Model Considering the Vestibulospinal Tract in Human Postural Control
Source: Front Comput Neurosci. 2022 Feb 25;16:785099. doi: 10.3389/fncom.2022.785099 (PMC8913724; doi:10.3389/fncom.2022.785099)
Supplement: Supplementary file 8 [file Data_Sheet_3.zip › SimulationResults/VST-/2.564/opt_6/jiang_CoPpositon_pos.sto]

CoP
version=1
nRows=3891
nColumns=11
inDegrees=no

This file contains CoP trajectory (of origin) and orientations.

Units are S.I. units (seconds, meters, Newtons, ...)
Angles are in degrees.

endheader
time	cop-x	cop-z	cop-x-calcn-r	com-x	com-y	com-z	com-x-calcn-r	com-x-vel	com-y-vel	s_torques
      0.00042287	     -0.06091225	     -0.00031696	     -0.20285074	     -0.06082890	      0.88293412	     -0.00017323	     -0.21492593	     -0.00000000	     -0.00000000	    179.01275974
      0.00094277	     -0.06024315	     -0.00032469	     -0.20218174	     -0.06082890	      0.88293412	     -0.00017322	     -0.21491040	     -0.00000000	     -0.00000000	    173.47115795
      0.00157270	     -0.05968317	     -0.00033089	     -0.20162174	     -0.06082891	      0.88293412	     -0.00017320	     -0.21488253	     -0.00000000	      0.00000000	    121.26166750
      0.00238626	     -0.05927710	     -0.00033536	     -0.20121537	     -0.06082895	      0.88293416	     -0.00017315	     -0.21483994	     -0.00000000	      0.00000000	     76.77909972
      0.00350044	     -0.05910955	     -0.00033728	     -0.20104707	     -0.06082909	      0.88293430	     -0.00017307	     -0.21478161	     -0.00000000	      0.00000000	     52.06892088
      0.00530922	     -0.05930520	     -0.00033565	     -0.20124125	     -0.06082961	      0.88293475	     -0.00017289	     -0.21470603	     -0.00000000	      0.00000000	     35.13032060
      0.00681261	     -0.05958081	     -0.00033358	     -0.20151578	     -0.06083032	      0.88293528	     -0.00017272	     -0.21466444	     -0.00000000	      0.00000000	     25.29622457
      0.00831599	     -0.05981486	     -0.00033227	     -0.20174899	     -0.06083123	      0.88293590	     -0.00017253	     -0.21463713	     -0.00000000	      0.00000000	     16.97546089
      0.00981937	     -0.05999076	     -0.00033184	     -0.20192429	     -0.06083231	      0.88293655	     -0.00017234	     -0.21461846	      0.00000000	      0.00000000	     12.26315096
      0.01112745	     -0.06009424	     -0.00033195	     -0.20202741	     -0.06083335	      0.88293710	     -0.00017217	     -0.21460618	      0.00000000	      0.00000000	      9.37118463
      0.01243553	     -0.06017434	     -0.00033259	     -0.20210729	     -0.06083446	      0.88293761	     -0.00017199	     -0.21459593	      0.00000000	      0.00000000	      7.90024993
      0.01374360	     -0.06023088	     -0.00033334	     -0.20216372	     -0.06083563	      0.88293805	     -0.00017181	     -0.21458701	      0.00000000	      0.00000000	      7.30021747
      0.01553622	     -0.06029371	     -0.00033445	     -0.20222657	     -0.06083728	      0.88293854	     -0.00017156	     -0.21457655	      0.00000000	      0.00000000	      6.99695499
      0.01688113	     -0.06032669	     -0.00033493	     -0.20225970	     -0.06083855	      0.88293879	     -0.00017137	     -0.21457010	      0.00000000	      0.00000000	      7.65724994
      0.01822604	     -0.06035715	     -0.00033550	     -0.20229043	     -0.06083981	      0.88293893	     -0.00017118	     -0.21456482	      0.00000000	      0.00000000	      7.79510260
      0.01957095	     -0.06037646	     -0.00033613	     -0.20231011	     -0.06084106	      0.88293896	     -0.00017098	     -0.21456074	      0.00000000	     -0.00000000	      8.56327727
      0.02135172	     -0.06039426	     -0.00033679	     -0.20232858	     -0.06084267	      0.88293883	     -0.00017071	     -0.21455702	      0.00000000	     -0.00000000	      8.87357123
      0.02266267	     -0.06039535	     -0.00033718	     -0.20233029	     -0.06084379	      0.88293861	     -0.00017050	     -0.21455548	      0.00000000	     -0.00000000	     10.12428813
      0.02397362	     -0.06039472	     -0.00033765	     -0.20233037	     -0.06084486	      0.88293829	     -0.00017030	     -0.21455478	      0.00000000	     -0.00000000	     10.45276200
      0.02560812	     -0.06038288	     -0.00033813	     -0.20231954	     -0.06084608	      0.88293776	     -0.00017003	     -0.21455496	      0.00000000	     -0.00000000	     11.72976111
      0.02707171	     -0.06037060	     -0.00033866	     -0.20230828	     -0.06084707	      0.88293718	     -0.00016979	     -0.21455590	      0.00000000	     -0.00000000	     12.02368168
      0.02853529	     -0.06034848	     -0.00033899	     -0.20228726	     -0.06084793	      0.88293652	     -0.00016955	     -0.21455747	      0.00000000	     -0.00000000	     13.49137616
      0.02999887	     -0.06032982	     -0.00033954	     -0.20226978	     -0.06084867	      0.88293579	     -0.00016930	     -0.21455942	      0.00000000	     -0.00000000	     13.72227906
      0.03146246	     -0.06030142	     -0.00033980	     -0.20224262	     -0.06084926	      0.88293500	     -0.00016905	     -0.21456170	      0.00000000	     -0.00000000	     15.25097463
      0.03275160	     -0.06028249	     -0.00034029	     -0.20222484	     -0.06084966	      0.88293428	     -0.00016882	     -0.21456377	      0.00000000	     -0.00000000	     15.42376597
      0.03404073	     -0.06025806	     -0.00034057	     -0.20220159	     -0.06084995	      0.88293355	     -0.00016860	     -0.21456588	      0.00000000	     -0.00000000	     16.28287329
      0.03561284	     -0.06023231	     -0.00034108	     -0.20217730	     -0.06085013	      0.88293265	     -0.00016831	     -0.21456830	      0.00000000	     -0.00000000	     16.73366264
      0.03718494	     -0.06020242	     -0.00034134	     -0.20214890	     -0.06085013	      0.88293177	     -0.00016803	     -0.21457050	      0.00000000	     -0.00000000	     17.53624485
      0.03847009	     -0.06018476	     -0.00034185	     -0.20213246	     -0.06085000	      0.88293108	     -0.00016780	     -0.21457198	      0.00000000	     -0.00000000	     17.50887935
      0.03975524	     -0.06016318	     -0.00034211	     -0.20211211	     -0.06084974	      0.88293042	     -0.00016756	     -0.21457317	      0.00000000	     -0.00000000	     17.77908449
      0.04134803	     -0.06014165	     -0.00034264	     -0.20209209	     -0.06084925	      0.88292966	     -0.00016726	     -0.21457410	      0.00000000	     -0.00000000	     17.68127102
      0.04294082	     -0.06011600	     -0.00034283	     -0.20206794	     -0.06084857	      0.88292898	     -0.00016697	     -0.21457443	      0.00000000	     -0.00000000	     17.73367316
      0.04417199	     -0.06010313	     -0.00034335	     -0.20205621	     -0.06084793	      0.88292851	     -0.00016673	     -0.21457416	      0.00000000	     -0.00000000	     17.31233873
      0.04540315	     -0.06008630	     -0.00034354	     -0.20204050	     -0.06084717	      0.88292811	     -0.00016650	     -0.21457350	      0.00000000	     -0.00000000	     17.09069827
      0.04706464	     -0.06006811	     -0.00034407	     -0.20202381	     -0.06084599	      0.88292767	     -0.00016618	     -0.21457189	      0.00000000	     -0.00000000	     16.55023930
      0.04872613	     -0.06004555	     -0.00034417	     -0.20200270	     -0.06084463	      0.88292734	     -0.00016586	     -0.21456954	      0.00000000	     -0.00000000	     16.22759148
      0.04990740	     -0.06003584	     -0.00034464	     -0.20199400	     -0.06084356	      0.88292719	     -0.00016563	     -0.21456736	      0.00000000	     -0.00000000	     15.62069135
      0.05108866	     -0.06002102	     -0.00034473	     -0.20198017	     -0.06084239	      0.88292710	     -0.00016539	     -0.21456481	      0.00000000	     -0.00000000	     15.27028215
      0.05284297	     -0.06000080	     -0.00034508	     -0.20196138	     -0.06084051	      0.88292708	     -0.00016505	     -0.21456029	      0.00000000	      0.00000000	     14.61680359
      0.05431582	     -0.05997998	     -0.00034520	     -0.20194173	     -0.06083880	      0.88292716	     -0.00016475	     -0.21455587	      0.00000000	      0.00000000	     14.26814830
      0.05578866	     -0.05996369	     -0.00034575	     -0.20192656	     -0.06083696	      0.88292735	     -0.00016446	     -0.21455088	      0.00000000	      0.00000000	     13.64307109
      0.05726150	     -0.05993979	     -0.00034565	     -0.20190377	     -0.06083501	      0.88292762	     -0.00016416	     -0.21454542	      0.00000000	      0.00000000	     13.46523464
      0.05858184	     -0.05992364	     -0.00034604	     -0.20188856	     -0.06083317	      0.88292793	     -0.00016389	     -0.21454008	      0.00000000	      0.00000000	     12.87945048
      0.05990218	     -0.05990128	     -0.00034595	     -0.20186713	     -0.06083125	      0.88292831	     -0.00016362	     -0.21453441	      0.00000000	      0.00000000	     12.71009190
      0.06122252	     -0.05988209	     -0.00034624	     -0.20184884	     -0.06082924	      0.88292875	     -0.00016335	     -0.21452839	      0.00000000	      0.00000000	     12.30528293
      0.06290267	     -0.05985263	     -0.00034618	     -0.20182050	     -0.06082657	      0.88292938	     -0.00016300	     -0.21452035	      0.00000000	      0.00000000	     12.12244958
      0.06424353	     -0.05983394	     -0.00034653	     -0.20180266	     -0.06082436	      0.88292995	     -0.00016272	     -0.21451362	      0.00000000	      0.00000000	     11.64434272
      0.06558439	     -0.05980984	     -0.00034648	     -0.20177939	     -0.06082208	      0.88293055	     -0.00016243	     -0.21450672	      0.00000000	      0.00000000	     11.56107096
      0.06692526	     -0.05978858	     -0.00034685	     -0.20175895	     -0.06081972	      0.88293120	     -0.00016215	     -0.21449962	      0.00000000	      0.00000000	     11.23606559
      0.06859080	     -0.05975639	     -0.00034697	     -0.20172774	     -0.06081670	      0.88293205	     -0.00016180	     -0.21449058	      0.00000000	      0.00000000	     11.17848222
      0.06991012	     -0.05973649	     -0.00034762	     -0.20170858	     -0.06081424	      0.88293276	     -0.00016151	     -0.21448323	      0.00000000	      0.00000000	     10.78999794
      0.07122944	     -0.05971220	     -0.00034788	     -0.20168503	     -0.06081172	      0.88293348	     -0.00016123	     -0.21447582	      0.00000000	      0.00000000	     10.76291040
      0.07254876	     -0.05969196	     -0.00034858	     -0.20166550	     -0.06080914	      0.88293422	     -0.00016095	     -0.21446834	      0.00000000	      0.00000000	     10.53443659
      0.07427903	     -0.05966216	     -0.00034904	     -0.20163662	     -0.06080567	      0.88293521	     -0.00016057	     -0.21445849	      0.00000000	      0.00000000	     10.50930801
      0.07558871	     -0.05964507	     -0.00034983	     -0.20162020	     -0.06080299	      0.88293596	     -0.00016028	     -0.21445097	      0.00000000	      0.00000000	     10.21869314
      0.07689840	     -0.05962379	     -0.00035002	     -0.20159959	     -0.06080026	      0.88293671	     -0.00015999	     -0.21444348	      0.00000000	      0.00000000	     10.21627708
      0.07847890	     -0.05960386	     -0.00035072	     -0.20158045	     -0.06079690	      0.88293761	     -0.00015964	     -0.21443441	      0.00000000	      0.00000000	     10.00000449
      0.07989480	     -0.05958249	     -0.00035076	     -0.20155977	     -0.06079382	      0.88293841	     -0.00015933	     -0.21442637	      0.00000000	      0.00000000	     10.06318483
      0.08131070	     -0.05957937	     -0.00035143	     -0.20155732	     -0.06079070	      0.88293919	     -0.00015901	     -0.21441845	      0.00000000	      0.00000000	      9.78019706
      0.08272659	     -0.05964805	     -0.00035080	     -0.20162666	     -0.06078752	      0.88293995	     -0.00015869	     -0.21441213	      0.00000000	      0.00000000	      9.57687679
      0.08414249	     -0.05985908	     -0.00034998	     -0.20183831	     -0.06078430	      0.88294068	     -0.00015837	     -0.21441090	      0.00000000	      0.00000000	      9.10360203
      0.08555839	     -0.06019235	     -0.00034750	     -0.20217222	     -0.06078102	      0.88294135	     -0.00015805	     -0.21441851	      0.00000000	      0.00000000	     10.22464146
      0.08697428	     -0.06062244	     -0.00034541	     -0.20260298	     -0.06077769	      0.88294192	     -0.00015774	     -0.21443696	      0.00000000	      0.00000000	     11.30605174
      0.08839018	     -0.06108828	     -0.00034237	     -0.20306961	     -0.06077428	      0.88294234	     -0.00015742	     -0.21446661	      0.00000000	      0.00000000	     14.77242046
      0.08980608	     -0.06156551	     -0.00033962	     -0.20354774	     -0.06077079	      0.88294258	     -0.00015711	     -0.21450644	      0.00000000	      0.00000000	     17.35034045
      0.09122197	     -0.06202600	     -0.00033613	     -0.20400925	     -0.06076719	      0.88294257	     -0.00015681	     -0.21455510	      0.00000000	     -0.00000000	     21.67922140
      0.09263787	     -0.06246745	     -0.00033298	     -0.20445183	     -0.06076345	      0.88294228	     -0.00015651	     -0.21461100	      0.00000000	     -0.00000000	     24.25990946
      0.09405377	     -0.06287571	     -0.00032950	     -0.20486132	     -0.06075958	      0.88294167	     -0.00015622	     -0.21467279	      0.00000000	     -0.00000000	     27.22406218
      0.09593542	     -0.06337139	     -0.00032555	     -0.20535876	     -0.06075417	      0.88294033	     -0.00015584	     -0.21476179	      0.00000000	     -0.00000001	     27.53130120
      0.09729066	     -0.06368354	     -0.00032232	     -0.20567225	     -0.06075009	      0.88293896	     -0.00015557	     -0.21482955	      0.00000000	     -0.00000001	     28.40356492
      0.09864590	     -0.06396742	     -0.00031992	     -0.20595753	     -0.06074584	      0.88293723	     -0.00015531	     -0.21489936	      0.00000000	     -0.00000001	     25.96957749
      0.10043930	     -0.06428768	     -0.00031691	     -0.20627971	     -0.06073994	      0.88293441	     -0.00015498	     -0.21499369	      0.00000000	     -0.00000001	     22.49079196
      0.10223269	     -0.06455488	     -0.00031518	     -0.20654888	     -0.06073372	      0.88293098	     -0.00015466	     -0.21508863	      0.00000000	     -0.00000001	     16.02278735
      0.10353325	     -0.06470690	     -0.00031348	     -0.20670236	     -0.06072900	      0.88292813	     -0.00015443	     -0.21515719	      0.00000000	     -0.00000002	     13.44194238
      0.10483381	     -0.06484085	     -0.00031272	     -0.20683778	     -0.06072411	      0.88292499	     -0.00015422	     -0.21522489	      0.00000000	     -0.00000002	      9.76342509
      0.10676732	     -0.06498168	     -0.00031152	     -0.20698082	     -0.06071651	      0.88291985	     -0.00015391	     -0.21532334	      0.00000000	     -0.00000002	      6.28470380
      0.10837383	     -0.06508225	     -0.00031147	     -0.20708322	     -0.06070989	      0.88291521	     -0.00015366	     -0.21540265	      0.00000000	     -0.00000002	      4.16613185
      0.10998034	     -0.06515894	     -0.00031113	     -0.20716175	     -0.06070301	      0.88291030	     -0.00015343	     -0.21547946	      0.00000000	     -0.00000002	      3.92902382
      0.11158684	     -0.06523291	     -0.00031135	     -0.20723754	     -0.06069587	      0.88290516	     -0.00015321	     -0.21555337	      0.00000000	     -0.00000002	      4.56715041
      0.11319335	     -0.06530146	     -0.00031036	     -0.20730793	     -0.06068846	      0.88289988	     -0.00015299	     -0.21562445	      0.00000000	     -0.00000002	      5.58707921
      0.11479986	     -0.06537761	     -0.00031054	     -0.20738589	     -0.06068080	      0.88289450	     -0.00015279	     -0.21569260	      0.00000000	     -0.00000002	      7.63269280
      0.11618184	     -0.06544450	     -0.00030927	     -0.20745435	     -0.06067400	      0.88288985	     -0.00015263	     -0.21574911	      0.00000000	     -0.00000002	      8.29652925
      0.11756382	     -0.06552135	     -0.00030855	     -0.20753277	     -0.06066701	      0.88288520	     -0.00015247	     -0.21580345	      0.00000000	     -0.00000002	      9.49866622
      0.11930124	     -0.06562132	     -0.00030663	     -0.20763474	     -0.06065796	      0.88287943	     -0.00015229	     -0.21586861	      0.00000000	     -0.00000002	      9.83625457
      0.12103865	     -0.06572943	     -0.00030521	     -0.20774485	     -0.06064860	      0.88287377	     -0.00015211	     -0.21592999	      0.00000000	     -0.00000002	     10.35753851
      0.12248009	     -0.06581559	     -0.00030280	     -0.20783269	     -0.06064060	      0.88286921	     -0.00015198	     -0.21597815	      0.00000000	     -0.00000002	      9.27755898
      0.12392153	     -0.06591117	     -0.00030100	     -0.20792995	     -0.06063240	      0.88286477	     -0.00015185	     -0.21602376	      0.00000000	     -0.00000002	      8.80474917
      0.12536296	     -0.06600309	     -0.00029856	     -0.20802356	     -0.06062399	      0.88286050	     -0.00015173	     -0.21606692	      0.00000000	     -0.00000002	      7.65047744
      0.12732704	     -0.06613087	     -0.00029570	     -0.20815367	     -0.06061218	      0.88285494	     -0.00015159	     -0.21612180	      0.00000000	     -0.00000002	      6.48792719
      0.12878517	     -0.06621585	     -0.00029274	     -0.20824038	     -0.06060315	      0.88285104	     -0.00015149	     -0.21615978	      0.00000000	     -0.00000002	      5.17741889
      0.13024329	     -0.06630202	     -0.00029058	     -0.20832830	     -0.06059390	      0.88284734	     -0.00015140	     -0.21619541	      0.00000000	     -0.00000002	      4.44271755
      0.13201399	     -0.06639136	     -0.00028727	     -0.20841976	     -0.06058236	      0.88284311	     -0.00015131	     -0.21623590	      0.00000000	     -0.00000002	      3.49909211
      0.13359641	     -0.06647104	     -0.00028512	     -0.20850133	     -0.06057177	      0.88283960	     -0.00015124	     -0.21626962	      0.00000000	     -0.00000001	      3.03185250
      0.13517884	     -0.06653379	     -0.00028189	     -0.20856599	     -0.06056091	      0.88283633	     -0.00015118	     -0.21630127	      0.00000000	     -0.00000001	      2.68417169
      0.13676126	     -0.06659649	     -0.00027996	     -0.20863058	     -0.06054978	      0.88283331	     -0.00015113	     -0.21633080	      0.00000000	     -0.00000001	      2.44999564
      0.13834368	     -0.06664183	     -0.00027696	     -0.20867783	     -0.06053839	      0.88283053	     -0.00015110	     -0.21635852	      0.00000000	     -0.00000001	      2.47307467
      0.13992611	     -0.06668885	     -0.00027519	     -0.20872673	     -0.06052672	      0.88282800	     -0.00015107	     -0.21638442	      0.00000000	     -0.00000001	      2.30206394
      0.14150853	     -0.06671906	     -0.00027226	     -0.20875884	     -0.06051478	      0.88282569	     -0.00015106	     -0.21640883	      0.00000000	     -0.00000001	      2.50210019
      0.14309095	     -0.06675157	     -0.00027058	     -0.20879323	     -0.06050256	      0.88282360	     -0.00015107	     -0.21643169	      0.00000000	     -0.00000001	      2.28969027
      0.14467337	     -0.06676735	     -0.00026770	     -0.20881090	     -0.06049008	      0.88282173	     -0.00015109	     -0.21645325	      0.00000000	     -0.00000001	      2.50922044
      0.14625580	     -0.06678586	     -0.00026624	     -0.20883128	     -0.06047732	      0.88282005	     -0.00015112	     -0.21647338	      0.00000000	     -0.00000001	      2.22869813
      0.14783822	     -0.06678694	     -0.00026380	     -0.20883424	     -0.06046429	      0.88281856	     -0.00015117	     -0.21649224	      0.00000000	     -0.00000001	      2.38257207
      0.14942064	     -0.06679008	     -0.00026231	     -0.20883924	     -0.06045099	      0.88281723	     -0.00015123	     -0.21650977	      0.00000000	     -0.00000001	      2.07775049
      0.15100307	     -0.06678063	     -0.00025999	     -0.20883165	     -0.06043742	      0.88281607	     -0.00015130	     -0.21652622	      0.00000000	     -0.00000000	      2.15507233
      0.15258549	     -0.06677703	     -0.00025866	     -0.20882990	     -0.06042358	      0.88281505	     -0.00015139	     -0.21654148	      0.00000000	     -0.00000000	      1.89476164
      0.15416791	     -0.06676335	     -0.00025626	     -0.20881807	     -0.06040946	      0.88281416	     -0.00015150	     -0.21655569	      0.00000000	     -0.00000000	      1.94368455
      0.15575034	     -0.06675735	     -0.00025498	     -0.20881391	     -0.06039508	      0.88281338	     -0.00015162	     -0.21656873	      0.00000000	     -0.00000000	      1.77822954
      0.15733276	     -0.06674305	     -0.00025287	     -0.20880144	     -0.06038043	      0.88281270	     -0.00015175	     -0.21658073	      0.00000000	     -0.00000000	      1.81318335
      0.15891518	     -0.06673287	     -0.00025243	     -0.20879307	     -0.06036550	      0.88281210	     -0.00015190	     -0.21659164	      0.00000000	     -0.00000000	      1.73870464
      0.16049761	     -0.06671998	     -0.00025069	     -0.20878200	     -0.06035031	      0.88281158	     -0.00015207	     -0.21660173	      0.00000000	     -0.00000000	      1.75657806
      0.16208003	     -0.06671614	     -0.00024964	     -0.20877997	     -0.06033485	      0.88281110	     -0.00015225	     -0.21661097	      0.00000000	     -0.00000000	      1.74231750
      0.16366245	     -0.06670821	     -0.00024781	     -0.20877386	     -0.06031912	      0.88281066	     -0.00015244	     -0.21661949	      0.00000000	     -0.00000000	      1.75730897
      0.16524487	     -0.06670589	     -0.00024663	     -0.20877334	     -0.06030312	      0.88281024	     -0.00015265	     -0.21662716	      0.00000000	     -0.00000000	      1.78218249
      0.16682730	     -0.06669575	     -0.00024478	     -0.20876503	     -0.06028684	      0.88280984	     -0.00015288	     -0.21663393	      0.00000000	     -0.00000000	      1.79995653
      0.16840972	     -0.06668360	     -0.00024347	     -0.20875470	     -0.06027030	      0.88280942	     -0.00015312	     -0.21663951	      0.00000000	     -0.00000000	      1.86192049
      0.16999214	     -0.06665606	     -0.00024168	     -0.20872899	     -0.06025348	      0.88280899	     -0.00015337	     -0.21664364	      0.00000000	     -0.00000000	      1.90605640
      0.17192785	     -0.06659745	     -0.00024033	     -0.20867262	     -0.06023254	      0.88280842	     -0.00015370	     -0.21664578	      0.00000000	     -0.00000000	      2.13650750
      0.17333343	     -0.06649619	     -0.00023873	     -0.20857301	     -0.06021707	      0.88280798	     -0.00015396	     -0.21664420	      0.00000000	     -0.00000000	      2.27136196
      0.17473901	     -0.06633329	     -0.00023806	     -0.20841174	     -0.06020139	      0.88280751	     -0.00015422	     -0.21663801	      0.00000000	     -0.00000000	      2.62897658
      0.17662971	     -0.06598797	     -0.00023670	     -0.20806860	     -0.06017996	      0.88280685	     -0.00015460	     -0.21661924	      0.00000000	     -0.00000000	      3.03483120
      0.17828539	     -0.06558603	     -0.00023613	     -0.20766849	     -0.06016089	      0.88280626	     -0.00015494	     -0.21659046	      0.00000000	     -0.00000000	      3.66191742
      0.17994107	     -0.06510289	     -0.00023510	     -0.20718704	     -0.06014155	      0.88280571	     -0.00015530	     -0.21654924	      0.00000000	     -0.00000000	      3.79075562
      0.18137342	     -0.06465303	     -0.00023558	     -0.20673848	     -0.06012464	      0.88280530	     -0.00015563	     -0.21650366	      0.00000000	     -0.00000000	      4.53264500
      0.18280577	     -0.06417362	     -0.00023544	     -0.20626023	     -0.06010756	      0.88280497	     -0.00015596	     -0.21644972	      0.00000000	     -0.00000000	      4.74009235
      0.18423812	     -0.06368483	     -0.00023456	     -0.20577247	     -0.06009035	      0.88280476	     -0.00015631	     -0.21638828	      0.00000000	     -0.00000000	      5.35961010
      0.18611206	     -0.06304243	     -0.00023513	     -0.20513113	     -0.06006765	      0.88280470	     -0.00015677	     -0.21629862	      0.00000000	      0.00000000	      5.63386679
      0.18746369	     -0.06259196	     -0.00023578	     -0.20468126	     -0.06005119	      0.88280484	     -0.00015712	     -0.21622867	      0.00000000	      0.00000000	      6.45211330
      0.18881532	     -0.06214726	     -0.00023682	     -0.20423703	     -0.06003466	      0.88280516	     -0.00015748	     -0.21615530	      0.00000000	      0.00000000	      6.57204046
      0.19053838	     -0.06160142	     -0.00023841	     -0.20369164	     -0.06001352	      0.88280584	     -0.00015795	     -0.21605776	      0.00000000	      0.00000000	      7.18647164
      0.19198979	     -0.06115290	     -0.00023910	     -0.20324340	     -0.05999567	      0.88280666	     -0.00015835	     -0.21597293	      0.00000000	      0.00000000	      6.97070718
      0.19344120	     -0.06072681	     -0.00024001	     -0.20281749	     -0.05997780	      0.88280771	     -0.00015877	     -0.21588618	      0.00000000	      0.00000001	      7.43870063
      0.19489261	     -0.06031375	     -0.00024046	     -0.20240455	     -0.05995991	      0.88280900	     -0.00015919	     -0.21579817	      0.00000000	      0.00000001	      7.13617554
      0.19634402	     -0.05992336	     -0.00024067	     -0.20201422	     -0.05994202	      0.88281052	     -0.00015963	     -0.21570932	      0.00000000	      0.00000001	      7.52125079
      0.19779543	     -0.05954284	     -0.00024102	     -0.20163373	     -0.05992412	      0.88281226	     -0.00016007	     -0.21562026	      0.00000000	      0.00000001	      7.24502116
      0.19924684	     -0.05918908	     -0.00024212	     -0.20127996	     -0.05990622	      0.88281421	     -0.00016053	     -0.21553147	      0.00000000	      0.00000001	      7.71191036
      0.20069825	     -0.05884670	     -0.00024299	     -0.20093754	     -0.05988833	      0.88281636	     -0.00016099	     -0.21544341	      0.00000000	      0.00000001	      7.61316545
      0.20195647	     -0.05856982	     -0.00024422	     -0.20066063	     -0.05987282	      0.88281836	     -0.00016140	     -0.21536772	      0.00000000	      0.00000001	      8.15804991
      0.20321468	     -0.05829818	     -0.00024507	     -0.20038898	     -0.05985732	      0.88282049	     -0.00016182	     -0.21529278	      0.00000000	      0.00000001	      8.49931057
      0.20477089	     -0.05797950	     -0.00024626	     -0.20007029	     -0.05983814	      0.88282328	     -0.00016234	     -0.21520113	      0.00000000	      0.00000001	      9.25577172
      0.20632710	     -0.05766836	     -0.00024700	     -0.19975916	     -0.05981896	      0.88282621	     -0.00016287	     -0.21511073	      0.00000000	      0.00000001	     10.06205260
      0.20755551	     -0.05743646	     -0.00024788	     -0.19952729	     -0.05980382	      0.88282860	     -0.00016330	     -0.21504020	      0.00000000	      0.00000001	     10.87333075
      0.20878391	     -0.05720756	     -0.00024806	     -0.19929845	     -0.05978867	      0.88283106	     -0.00016373	     -0.21497045	      0.00000000	      0.00000001	     11.70593878
      0.21037015	     -0.05692528	     -0.00024850	     -0.19901626	     -0.05976909	      0.88283430	     -0.00016430	     -0.21488148	      0.00000000	      0.00000001	     12.82578731
      0.21195638	     -0.05664593	     -0.00024869	     -0.19873703	     -0.05974949	      0.88283759	     -0.00016488	     -0.21479378	      0.00000000	      0.00000001	     14.08212427
      0.21310451	     -0.05645232	     -0.00024910	     -0.19854352	     -0.05973529	      0.88284000	     -0.00016530	     -0.21473101	      0.00000000	      0.00000001	     14.80858397
      0.21425264	     -0.05625833	     -0.00024899	     -0.19834963	     -0.05972108	      0.88284242	     -0.00016572	     -0.21466888	      0.00000000	      0.00000001	     15.63545288
      0.21593497	     -0.05598229	     -0.00024894	     -0.19807376	     -0.05970023	      0.88284596	     -0.00016636	     -0.21457887	      0.00000000	      0.00000001	     16.71570666
      0.21734364	     -0.05575158	     -0.00024898	     -0.19784317	     -0.05968275	      0.88284890	     -0.00016689	     -0.21450435	      0.00000000	      0.00000001	     17.66981585
      0.21875231	     -0.05552740	     -0.00024946	     -0.19761911	     -0.05966525	      0.88285183	     -0.00016744	     -0.21443047	      0.00000000	      0.00000001	     18.36254451
      0.22016098	     -0.05530039	     -0.00024968	     -0.19739221	     -0.05964773	      0.88285472	     -0.00016799	     -0.21435721	      0.00000000	      0.00000001	     19.22169682
      0.22142650	     -0.05510441	     -0.00025066	     -0.19719629	     -0.05963198	      0.88285727	     -0.00016848	     -0.21429184	      0.00000000	      0.00000001	     19.65903031
      0.22269203	     -0.05490507	     -0.00025136	     -0.19699701	     -0.05961621	      0.88285979	     -0.00016899	     -0.21422691	      0.00000000	      0.00000001	     20.27012625
      0.22395756	     -0.05471036	     -0.00025074	     -0.19680237	     -0.05960043	      0.88286225	     -0.00016950	     -0.21416234	      0.00000000	      0.00000001	     20.67075061
      0.22552603	     -0.05446588	     -0.00025104	     -0.19655791	     -0.05958087	      0.88286523	     -0.00017013	     -0.21408290	      0.00000000	      0.00000001	     21.28046431
      0.22678764	     -0.05427724	     -0.00025222	     -0.19636924	     -0.05956513	      0.88286757	     -0.00017065	     -0.21401947	      0.00000000	      0.00000001	     21.51916400
      0.22804924	     -0.05408432	     -0.00025330	     -0.19617627	     -0.05954939	      0.88286984	     -0.00017117	     -0.21395650	      0.00000000	      0.00000001	     21.93736028
      0.22931085	     -0.05389368	     -0.00025345	     -0.19598557	     -0.05953365	      0.88287205	     -0.00017170	     -0.21389391	      0.00000000	      0.00000001	     22.18314061
      0.23087448	     -0.05365799	     -0.00025428	     -0.19574975	     -0.05951415	      0.88287470	     -0.00017235	     -0.21381704	      0.00000000	      0.00000001	     22.59630381
      0.23209697	     -0.05348168	     -0.00025509	     -0.19557330	     -0.05949892	      0.88287670	     -0.00017287	     -0.21375748	      0.00000000	      0.00000001	     22.74460918
      0.23331946	     -0.05330430	     -0.00025591	     -0.19539575	     -0.05948370	      0.88287864	     -0.00017340	     -0.21369841	      0.00000000	      0.00000001	     23.05371547
      0.23454195	     -0.05313112	     -0.00025660	     -0.19522238	     -0.05946850	      0.88288051	     -0.00017392	     -0.21363973	      0.00000000	      0.00000001	     23.26201819
      0.23617471	     -0.05289968	     -0.00025793	     -0.19499062	     -0.05944823	      0.88288292	     -0.00017463	     -0.21356195	      0.00000000	      0.00000001	     23.66076457
      0.23736364	     -0.05273749	     -0.00025902	     -0.19482816	     -0.05943350	      0.88288460	     -0.00017515	     -0.21350569	      0.00000000	      0.00000001	     23.79324578
      0.23855257	     -0.05257418	     -0.00026018	     -0.19466455	     -0.05941880	      0.88288623	     -0.00017568	     -0.21344977	      0.00000000	      0.00000001	     24.05530087
      0.24003895	     -0.05237698	     -0.00026003	     -0.19446698	     -0.05940046	      0.88288818	     -0.00017634	     -0.21338033	      0.00000000	      0.00000001	     24.26739512
      0.24133345	     -0.05220161	     -0.00026061	     -0.19429123	     -0.05938454	      0.88288981	     -0.00017691	     -0.21332032	      0.00000000	      0.00000001	     24.54308298
      0.24262794	     -0.05203733	     -0.00026164	     -0.19412653	     -0.05936866	      0.88289138	     -0.00017749	     -0.21326085	      0.00000000	      0.00000001	     24.66436188
      0.24392244	     -0.05187233	     -0.00026307	     -0.19396107	     -0.05935283	      0.88289289	     -0.00017808	     -0.21320202	      0.00000000	      0.00000001	     24.99131660
      0.24521693	     -0.05171377	     -0.00026421	     -0.19380201	     -0.05933706	      0.88289435	     -0.00017867	     -0.21314373	      0.00000000	      0.00000001	     25.13342931
      0.24651142	     -0.05155210	     -0.00026582	     -0.19363981	     -0.05932135	      0.88289576	     -0.00017925	     -0.21308596	      0.00000000	      0.00000001	     25.49418181
      0.24780592	     -0.05139802	     -0.00026709	     -0.19348517	     -0.05930570	      0.88289711	     -0.00017985	     -0.21302864	      0.00000000	      0.00000001	     25.61662648
      0.24910041	     -0.05124008	     -0.00026862	     -0.19332665	     -0.05929012	      0.88289843	     -0.00018044	     -0.21297180	      0.00000000	      0.00000001	     26.01563333
      0.25024058	     -0.05110882	     -0.00026940	     -0.19319486	     -0.05927646	      0.88289955	     -0.00018097	     -0.21292209	      0.00000000	      0.00000001	     26.09775974
      0.25138076	     -0.05097759	     -0.00027052	     -0.19306308	     -0.05926285	      0.88290064	     -0.00018149	     -0.21287279	      0.00000000	      0.00000001	     26.36137880
      0.25277688	     -0.05082613	     -0.00027172	     -0.19291090	     -0.05924627	      0.88290194	     -0.00018214	     -0.21281301	      0.00000000	      0.00000001	     26.54120868
      0.25417300	     -0.05068063	     -0.00027330	     -0.19276465	     -0.05922979	      0.88290320	     -0.00018279	     -0.21275404	      0.00000000	      0.00000001	     26.88800918
      0.25530023	     -0.05057736	     -0.00027421	     -0.19266075	     -0.05921655	      0.88290419	     -0.00018331	     -0.21270712	      0.00000000	      0.00000001	     26.89544841
      0.25642745	     -0.05048066	     -0.00027497	     -0.19256342	     -0.05920338	      0.88290517	     -0.00018384	     -0.21266103	      0.00000000	      0.00000001	     27.08112563
      0.25784073	     -0.05037568	     -0.00027412	     -0.19245766	     -0.05918696	      0.88290636	     -0.00018450	     -0.21260456	      0.00000000	      0.00000001	     27.14324150
      0.25925401	     -0.05027736	     -0.00027422	     -0.19235851	     -0.05917066	      0.88290752	     -0.00018516	     -0.21254977	      0.00000000	      0.00000001	     27.43442885
      0.26033395	     -0.05021936	     -0.00027477	     -0.19229986	     -0.05915828	      0.88290838	     -0.00018566	     -0.21250922	      0.00000000	      0.00000001	     27.31099765
      0.26141389	     -0.05016882	     -0.00027583	     -0.19224864	     -0.05914596	      0.88290923	     -0.00018617	     -0.21246998	      0.00000000	      0.00000001	     27.42224990
      0.26288669	     -0.05011727	     -0.00027697	     -0.19219617	     -0.05912927	      0.88291035	     -0.00018686	     -0.21241860	      0.00000000	      0.00000001	     27.41511056
      0.26435948	     -0.05007974	     -0.00027853	     -0.19215769	     -0.05911272	      0.88291143	     -0.00018755	     -0.21236975	      0.00000000	      0.00000000	     27.64323473
      0.26538809	     -0.05006815	     -0.00027902	     -0.19214546	     -0.05910123	      0.88291215	     -0.00018803	     -0.21233712	      0.00000000	      0.00000000	     27.42603691
      0.26641670	     -0.05006249	     -0.00027995	     -0.19213914	     -0.05908980	      0.88291285	     -0.00018851	     -0.21230576	      0.00000000	      0.00000000	     27.43342963
      0.26798807	     -0.05007214	     -0.00028101	     -0.19214779	     -0.05907247	      0.88291386	     -0.00018925	     -0.21226031	      0.00000000	      0.00000000	     27.26828206
      0.26929023	     -0.05009370	     -0.00028212	     -0.19216854	     -0.05905821	      0.88291465	     -0.00018986	     -0.21222494	      0.00000000	      0.00000000	     27.24048082
      0.27059239	     -0.05013154	     -0.00028266	     -0.19220557	     -0.05904406	      0.88291537	     -0.00019047	     -0.21219165	      0.00000000	      0.00000000	     26.92031040
      0.27189454	     -0.05017896	     -0.00028363	     -0.19225218	     -0.05903000	      0.88291604	     -0.00019107	     -0.21216050	      0.00000000	      0.00000000	     26.90417498
      0.27306200	     -0.05023536	     -0.00028367	     -0.19230788	     -0.05901748	      0.88291657	     -0.00019162	     -0.21213435	      0.00000000	      0.00000000	     26.48995522
      0.27422946	     -0.05029696	     -0.00028431	     -0.19236877	     -0.05900503	      0.88291705	     -0.00019216	     -0.21210988	      0.00000000	      0.00000000	     26.37012493
      0.27539692	     -0.05036741	     -0.00028444	     -0.19243855	     -0.05899267	      0.88291747	     -0.00019270	     -0.21208702	      0.00000000	      0.00000000	     26.03050183
      0.27688739	     -0.05046335	     -0.00028505	     -0.19253363	     -0.05897698	      0.88291791	     -0.00019339	     -0.21206004	      0.00000000	      0.00000000	     25.81126084
      0.27808356	     -0.05054830	     -0.00028488	     -0.19261792	     -0.05896448	      0.88291818	     -0.00019394	     -0.21204006	      0.00000000	      0.00000000	     25.34335543
      0.27927973	     -0.05063471	     -0.00028537	     -0.19270366	     -0.05895205	      0.88291837	     -0.00019449	     -0.21202149	      0.00000000	      0.00000000	     25.15517370
      0.28047590	     -0.05072698	     -0.00028551	     -0.19279529	     -0.05893970	      0.88291849	     -0.00019504	     -0.21200420	      0.00000000	      0.00000000	     24.74071190
      0.28194462	     -0.05084231	     -0.00028638	     -0.19290983	     -0.05892463	      0.88291853	     -0.00019571	     -0.21198462	      0.00000000	     -0.00000000	     24.48311486
      0.28313086	     -0.05094084	     -0.00028633	     -0.19300775	     -0.05891253	      0.88291847	     -0.00019625	     -0.21197003	      0.00000000	     -0.00000000	     23.97304518
      0.28431710	     -0.05103899	     -0.00028700	     -0.19310530	     -0.05890051	      0.88291834	     -0.00019678	     -0.21195647	      0.00000000	     -0.00000000	     23.75290532
      0.28550333	     -0.05114072	     -0.00028713	     -0.19320645	     -0.05888855	      0.88291813	     -0.00019731	     -0.21194385	      0.00000000	     -0.00000000	     23.33560414
      0.28702312	     -0.05127136	     -0.00028887	     -0.19333632	     -0.05887332	      0.88291776	     -0.00019799	     -0.21192899	      0.00000000	     -0.00000000	     23.04717786
      0.28820473	     -0.05137570	     -0.00028857	     -0.19344012	     -0.05886155	      0.88291739	     -0.00019851	     -0.21191836	      0.00000000	     -0.00000000	     22.53921589
      0.28938634	     -0.05147969	     -0.00028913	     -0.19354357	     -0.05884984	      0.88291695	     -0.00019903	     -0.21190853	      0.00000000	     -0.00000000	     22.31454116
      0.29056795	     -0.05158614	     -0.00028916	     -0.19364950	     -0.05883819	      0.88291644	     -0.00019954	     -0.21189943	      0.00000000	     -0.00000000	     21.92595867
      0.29214037	     -0.05172693	     -0.00028987	     -0.19378961	     -0.05882278	      0.88291567	     -0.00020021	     -0.21188838	      0.00000000	     -0.00000000	     21.64095003
      0.29332117	     -0.05183501	     -0.00028958	     -0.19389721	     -0.05881127	      0.88291503	     -0.00020071	     -0.21188080	      0.00000000	     -0.00000000	     21.17615133
      0.29450197	     -0.05194113	     -0.00029012	     -0.19400284	     -0.05879982	      0.88291433	     -0.00020121	     -0.21187377	      0.00000000	     -0.00000000	     20.97519210
      0.29593140	     -0.05207135	     -0.00028999	     -0.19413252	     -0.05878603	      0.88291341	     -0.00020180	     -0.21186594	      0.00000000	     -0.00000000	     20.51499733
      0.29721507	     -0.05218591	     -0.00029077	     -0.19424658	     -0.05877371	      0.88291254	     -0.00020232	     -0.21185947	      0.00000000	     -0.00000000	     20.36571569
      0.29849873	     -0.05230255	     -0.00029044	     -0.19436277	     -0.05876144	      0.88291161	     -0.00020283	     -0.21185347	      0.00000000	     -0.00000001	     19.90493204
      0.29978240	     -0.05241592	     -0.00029130	     -0.19447568	     -0.05874924	      0.88291064	     -0.00020334	     -0.21184789	      0.00000000	     -0.00000001	     19.78283758
      0.30106607	     -0.05253114	     -0.00029094	     -0.19459048	     -0.05873709	      0.88290963	     -0.00020384	     -0.21184267	      0.00000000	     -0.00000001	     19.32663921
      0.30234974	     -0.05264254	     -0.00029177	     -0.19470146	     -0.05872499	      0.88290859	     -0.00020433	     -0.21183778	      0.00000000	     -0.00000001	     19.22730696
      0.30363341	     -0.05275546	     -0.00029125	     -0.19481401	     -0.05871294	      0.88290753	     -0.00020481	     -0.21183315	      0.00000000	     -0.00000001	     18.77653273
      0.30491708	     -0.05286404	     -0.00029215	     -0.19492220	     -0.05870095	      0.88290644	     -0.00020528	     -0.21182874	      0.00000000	     -0.00000001	     18.69896630
      0.30620074	     -0.05297363	     -0.00029171	     -0.19503144	     -0.05868900	      0.88290533	     -0.00020574	     -0.21182450	      0.00000000	     -0.00000001	     18.25920236
      0.30748441	     -0.05307780	     -0.00029288	     -0.19513524	     -0.05867710	      0.88290422	     -0.00020620	     -0.21182041	      0.00000000	     -0.00000001	     18.20117672
      0.30876808	     -0.05318288	     -0.00029274	     -0.19524000	     -0.05866524	      0.88290309	     -0.00020664	     -0.21181642	      0.00000000	     -0.00000001	     17.76758293
      0.31005175	     -0.05328284	     -0.00029411	     -0.19533962	     -0.05865342	      0.88290197	     -0.00020708	     -0.21181251	      0.00000000	     -0.00000001	     17.72651197
      0.31133542	     -0.05338275	     -0.00029414	     -0.19543923	     -0.05864165	      0.88290085	     -0.00020751	     -0.21180864	      0.00000000	     -0.00000001	     17.30295020
      0.31261909	     -0.05347713	     -0.00029565	     -0.19553329	     -0.05862991	      0.88289973	     -0.00020793	     -0.21180479	      0.00000000	     -0.00000001	     17.27839919
      0.31390275	     -0.05357078	     -0.00029586	     -0.19562667	     -0.05861822	      0.88289862	     -0.00020833	     -0.21180090	      0.00000000	     -0.00000001	     16.86481859
      0.31518642	     -0.05365871	     -0.00029747	     -0.19571430	     -0.05860656	      0.88289753	     -0.00020873	     -0.21179699	      0.00000000	     -0.00000001	     16.85329501
      0.31647009	     -0.05374539	     -0.00029785	     -0.19580072	     -0.05859493	      0.88289646	     -0.00020912	     -0.21179300	      0.00000000	     -0.00000001	     16.45300279
      0.31775376	     -0.05382629	     -0.00029954	     -0.19588134	     -0.05858335	      0.88289542	     -0.00020950	     -0.21178895	      0.00000000	     -0.00000001	     16.45100014
      0.31903743	     -0.05390540	     -0.00030009	     -0.19596020	     -0.05857179	      0.88289440	     -0.00020986	     -0.21178480	      0.00000000	     -0.00000001	     16.06877265
      0.32032110	     -0.05397872	     -0.00030182	     -0.19603326	     -0.05856027	      0.88289341	     -0.00021022	     -0.21178056	      0.00000000	     -0.00000001	     16.07180398
      0.32160476	     -0.05404986	     -0.00030252	     -0.19610416	     -0.05854879	      0.88289245	     -0.00021057	     -0.21177621	      0.00000000	     -0.00000000	     15.71165964
      0.32288843	     -0.05411541	     -0.00030427	     -0.19616946	     -0.05853733	      0.88289153	     -0.00021090	     -0.21177176	      0.00000000	     -0.00000000	     15.71351198
      0.32417210	     -0.05417851	     -0.00030509	     -0.19623233	     -0.05852591	      0.88289066	     -0.00021123	     -0.21176719	      0.00000000	     -0.00000000	     15.37814796
      0.32545577	     -0.05423627	     -0.00030683	     -0.19628984	     -0.05851452	      0.88288982	     -0.00021155	     -0.21176253	      0.00000000	     -0.00000000	     15.37288496
      0.32673944	     -0.05429140	     -0.00030772	     -0.19634474	     -0.05850316	      0.88288903	     -0.00021185	     -0.21175776	      0.00000000	     -0.00000000	     15.06284863
      0.32802311	     -0.05434148	     -0.00030939	     -0.19639458	     -0.05849183	      0.88288829	     -0.00021214	     -0.21175289	      0.00000000	     -0.00000000	     15.04604819
      0.32930677	     -0.05438882	     -0.00031032	     -0.19644170	     -0.05848054	      0.88288759	     -0.00021242	     -0.21174793	      0.00000000	     -0.00000000	     14.76224673
      0.33087306	     -0.05443990	     -0.00031257	     -0.19649249	     -0.05846680	      0.88288682	     -0.00021275	     -0.21174177	      0.00000000	     -0.00000000	     14.85178776
      0.33201810	     -0.05447558	     -0.00031294	     -0.19652798	     -0.05845679	      0.88288630	     -0.00021298	     -0.21173717	      0.00000000	     -0.00000000	     14.42856465
      0.33316315	     -0.05450721	     -0.00031434	     -0.19655941	     -0.05844680	      0.88288583	     -0.00021320	     -0.21173253	      0.00000000	     -0.00000000	     14.41550887
      0.33470228	     -0.05454761	     -0.00031544	     -0.19659955	     -0.05843342	      0.88288527	     -0.00021348	     -0.21172623	      0.00000000	     -0.00000000	     14.11279924
      0.33607715	     -0.05457990	     -0.00031737	     -0.19663158	     -0.05842150	      0.88288483	     -0.00021371	     -0.21172059	      0.00000000	     -0.00000000	     14.19902905
      0.33745202	     -0.05461238	     -0.00031780	     -0.19666384	     -0.05840962	      0.88288446	     -0.00021394	     -0.21171497	      0.00000000	     -0.00000000	     13.73188491
      0.33864932	     -0.05463744	     -0.00031973	     -0.19668866	     -0.05839930	      0.88288419	     -0.00021412	     -0.21171015	      0.00000000	     -0.00000000	     13.89457976
      0.33984662	     -0.05466439	     -0.00032044	     -0.19671541	     -0.05838901	      0.88288397	     -0.00021429	     -0.21170542	      0.00000000	     -0.00000000	     13.60118302
      0.34104391	     -0.05469157	     -0.00032192	     -0.19674238	     -0.05837876	      0.88288380	     -0.00021445	     -0.21170088	      0.00000000	     -0.00000000	     13.57165557
      0.34269257	     -0.05473343	     -0.00032320	     -0.19678394	     -0.05836467	      0.88288365	     -0.00021465	     -0.21169505	      0.00000000	     -0.00000000	     13.24145707
      0.34392146	     -0.05476590	     -0.00032519	     -0.19681618	     -0.05835421	      0.88288359	     -0.00021479	     -0.21169115	      0.00000000	     -0.00000000	     13.35430469
      0.34515035	     -0.05480150	     -0.00032603	     -0.19685157	     -0.05834378	      0.88288357	     -0.00021491	     -0.21168769	      0.00000000	      0.00000000	     13.08570745
      0.34637924	     -0.05483719	     -0.00032750	     -0.19688703	     -0.05833338	      0.88288360	     -0.00021503	     -0.21168471	      0.00000000	      0.00000000	     13.07936173
      0.34799812	     -0.05488592	     -0.00032823	     -0.19693551	     -0.05831972	      0.88288370	     -0.00021516	     -0.21168152	      0.00000000	      0.00000000	     12.75417269
      0.34920707	     -0.05492045	     -0.00032968	     -0.19696984	     -0.05830955	      0.88288382	     -0.00021524	     -0.21167966	      0.00000000	      0.00000000	     12.88794501
      0.35041602	     -0.05495543	     -0.00032983	     -0.19700465	     -0.05829941	      0.88288397	     -0.00021531	     -0.21167821	      0.00000000	      0.00000000	     12.64454791
      0.35190150	     -0.05499505	     -0.00033079	     -0.19704406	     -0.05828699	      0.88288419	     -0.00021539	     -0.21167695	      0.00000000	      0.00000000	     12.68813776
      0.35323168	     -0.05502910	     -0.00033033	     -0.19707795	     -0.05827590	      0.88288442	     -0.00021544	     -0.21167622	      0.00000000	      0.00000000	     12.35017629
      0.35456185	     -0.05505873	     -0.00033128	     -0.19710740	     -0.05826484	      0.88288468	     -0.00021548	     -0.21167580	      0.00000000	      0.00000000	     12.48747369
      0.35589203	     -0.05508761	     -0.00033056	     -0.19713615	     -0.05825381	      0.88288496	     -0.00021550	     -0.21167563	      0.00000000	      0.00000000	     12.12185689
      0.35722221	     -0.05511130	     -0.00033151	     -0.19715967	     -0.05824281	      0.88288526	     -0.00021552	     -0.21167566	      0.00000000	      0.00000000	     12.28791006
      0.35855239	     -0.05513417	     -0.00033056	     -0.19718243	     -0.05823183	      0.88288557	     -0.00021552	     -0.21167583	      0.00000000	      0.00000000	     11.90573735
      0.35988256	     -0.05515233	     -0.00033179	     -0.19720042	     -0.05822089	      0.88288589	     -0.00021550	     -0.21167610	      0.00000000	      0.00000000	     12.09801650
      0.36121274	     -0.05517026	     -0.00033115	     -0.19721824	     -0.05820997	      0.88288622	     -0.00021548	     -0.21167646	      0.00000000	      0.00000000	     11.71259399
      0.36254292	     -0.05518373	     -0.00033297	     -0.19723154	     -0.05819908	      0.88288656	     -0.00021544	     -0.21167693	      0.00000000	      0.00000000	     11.92836007
      0.36373253	     -0.05519588	     -0.00033261	     -0.19724358	     -0.05818936	      0.88288686	     -0.00021540	     -0.21167739	      0.00000000	      0.00000000	     11.63018810
      0.36492214	     -0.05520425	     -0.00033358	     -0.19725182	     -0.05817967	      0.88288717	     -0.00021535	     -0.21167788	      0.00000000	      0.00000000	     11.67780737
      0.36637336	     -0.05521192	     -0.00033376	     -0.19725936	     -0.05816787	      0.88288754	     -0.00021527	     -0.21167842	      0.00000000	      0.00000000	     11.53007219
      0.36782458	     -0.05521488	     -0.00033541	     -0.19726216	     -0.05815610	      0.88288791	     -0.00021518	     -0.21167886	      0.00000000	      0.00000000	     11.65383846
      0.36903821	     -0.05521653	     -0.00033530	     -0.19726371	     -0.05814628	      0.88288822	     -0.00021509	     -0.21167912	      0.00000000	      0.00000000	     11.46323395
      0.37025184	     -0.05521421	     -0.00033657	     -0.19726126	     -0.05813649	      0.88288852	     -0.00021500	     -0.21167926	      0.00000000	      0.00000000	     11.52796357
      0.37146547	     -0.05520960	     -0.00033707	     -0.19725655	     -0.05812672	      0.88288882	     -0.00021490	     -0.21167924	      0.00000000	      0.00000000	     11.47070313
      0.37313445	     -0.05519810	     -0.00033882	     -0.19724486	     -0.05811332	      0.88288923	     -0.00021474	     -0.21167890	      0.00000000	      0.00000000	     11.55696962
      0.37436592	     -0.05518837	     -0.00033902	     -0.19723503	     -0.05810346	      0.88288952	     -0.00021461	     -0.21167839	      0.00000000	      0.00000000	     11.45011965
      0.37559739	     -0.05517642	     -0.00034059	     -0.19722294	     -0.05809362	      0.88288982	     -0.00021448	     -0.21167770	      0.00000000	      0.00000000	     11.52002416
      0.37708230	     -0.05516133	     -0.00034140	     -0.19720772	     -0.05808179	      0.88289016	     -0.00021431	     -0.21167664	      0.00000000	      0.00000000	     11.46504590
      0.37839452	     -0.05514461	     -0.00034348	     -0.19719083	     -0.05807137	      0.88289047	     -0.00021415	     -0.21167551	      0.00000000	      0.00000000	     11.58081012
      0.37970673	     -0.05512634	     -0.00034389	     -0.19717244	     -0.05806098	      0.88289077	     -0.00021398	     -0.21167416	      0.00000000	      0.00000000	     11.51449969
      0.38101895	     -0.05510448	     -0.00034613	     -0.19715041	     -0.05805062	      0.88289107	     -0.00021380	     -0.21167260	      0.00000000	      0.00000000	     11.63689133
      0.38233116	     -0.05508221	     -0.00034732	     -0.19712800	     -0.05804028	      0.88289137	     -0.00021362	     -0.21167082	      0.00000000	      0.00000000	     11.59423574
      0.38364338	     -0.05505709	     -0.00035070	     -0.19710267	     -0.05802998	      0.88289167	     -0.00021343	     -0.21166885	      0.00000000	      0.00000000	     11.72515661
      0.38495560	     -0.05502920	     -0.00035302	     -0.19707460	     -0.05801971	      0.88289196	     -0.00021323	     -0.21166667	      0.00000000	      0.00000000	     11.70856891
      0.38626781	     -0.05499455	     -0.00035714	     -0.19703972	     -0.05800948	      0.88289227	     -0.00021303	     -0.21166418	      0.00000000	      0.00000000	     11.85487162
      0.38758003	     -0.05495511	     -0.00035983	     -0.19700009	     -0.05799928	      0.88289258	     -0.00021282	     -0.21166130	      0.00000000	      0.00000000	     11.85264292
      0.38889224	     -0.05490987	     -0.00036425	     -0.19695460	     -0.05798911	      0.88289289	     -0.00021260	     -0.21165798	      0.00000000	      0.00000000	     12.00202889
      0.39020446	     -0.05486035	     -0.00036703	     -0.19690486	     -0.05797899	      0.88289322	     -0.00021238	     -0.21165418	      0.00000000	      0.00000000	     12.00897939
      0.39151667	     -0.05480409	     -0.00037121	     -0.19684835	     -0.05796890	      0.88289356	     -0.00021216	     -0.21164986	      0.00000000	      0.00000000	     12.16631809
      0.39282889	     -0.05474321	     -0.00037334	     -0.19678725	     -0.05795885	      0.88289393	     -0.00021193	     -0.21164497	      0.00000000	      0.00000000	     12.18217248
      0.39414111	     -0.05467736	     -0.00037701	     -0.19672113	     -0.05794885	      0.88289431	     -0.00021170	     -0.21163952	      0.00000000	      0.00000000	     12.34632602
      0.39545332	     -0.05460897	     -0.00037862	     -0.19665251	     -0.05793890	      0.88289472	     -0.00021147	     -0.21163352	      0.00000000	      0.00000000	     12.37209037
      0.39676554	     -0.05453658	     -0.00038213	     -0.19657983	     -0.05792899	      0.88289515	     -0.00021123	     -0.21162701	      0.00000000	      0.00000000	     12.55187375
      0.39807775	     -0.05446211	     -0.00038340	     -0.19650510	     -0.05791914	      0.88289562	     -0.00021099	     -0.21162000	      0.00000000	      0.00000000	     12.59349685
      0.39938997	     -0.05438406	     -0.00038686	     -0.19642673	     -0.05790934	      0.88289612	     -0.00021076	     -0.21161252	      0.00000000	      0.00000000	     12.78786723
      0.40070218	     -0.05430510	     -0.00038769	     -0.19634750	     -0.05789960	      0.88289666	     -0.00021052	     -0.21160458	      0.00000000	      0.00000000	     12.83979021
      0.40201440	     -0.05422413	     -0.00039127	     -0.19626618	     -0.05788991	      0.88289724	     -0.00021028	     -0.21159624	      0.00000000	      0.00000000	     13.04852487
      0.40332662	     -0.05414288	     -0.00039185	     -0.19618463	     -0.05788029	      0.88289786	     -0.00021004	     -0.21158753	      0.00000000	      0.00000000	     13.11922547
      0.40447880	     -0.05406945	     -0.00039488	     -0.19611087	     -0.05787189	      0.88289844	     -0.00020983	     -0.21157959	      0.00000000	      0.00000000	     13.28909728
      0.40563098	     -0.05399513	     -0.00039593	     -0.19603625	     -0.05786354	      0.88289906	     -0.00020963	     -0.21157137	      0.00000000	      0.00000000	     13.39960087
      0.40706793	     -0.05390032	     -0.00039835	     -0.19594103	     -0.05785320	      0.88289987	     -0.00020937	     -0.21156073	      0.00000000	      0.00000000	     13.59630295
      0.40850489	     -0.05380445	     -0.00039898	     -0.19584478	     -0.05784294	      0.88290074	     -0.00020913	     -0.21154964	      0.00000000	      0.00000000	     13.76234971
      0.40966202	     -0.05372643	     -0.00040141	     -0.19576639	     -0.05783474	      0.88290149	     -0.00020893	     -0.21154041	      0.00000000	      0.00000000	     13.93187095
      0.41081915	     -0.05364866	     -0.00040219	     -0.19568828	     -0.05782659	      0.88290227	     -0.00020874	     -0.21153094	      0.00000000	      0.00000000	     14.07894221
      0.41227475	     -0.05355167	     -0.00040480	     -0.19559081	     -0.05781643	      0.88290330	     -0.00020850	     -0.21151877	      0.00000000	      0.00000000	     14.28941241
      0.41373035	     -0.05345500	     -0.00040540	     -0.19549369	     -0.05780636	      0.88290439	     -0.00020827	     -0.21150630	      0.00000000	      0.00000001	     14.51350236
      0.41482353	     -0.05338218	     -0.00040812	     -0.19542047	     -0.05779886	      0.88290524	     -0.00020811	     -0.21149674	      0.00000000	      0.00000001	     14.66495787
      0.41591671	     -0.05330956	     -0.00040907	     -0.19534748	     -0.05779142	      0.88290612	     -0.00020795	     -0.21148701	      0.00000000	      0.00000001	     14.83257916
      0.41745161	     -0.05320719	     -0.00041132	     -0.19524456	     -0.05778106	      0.88290741	     -0.00020773	     -0.21147304	      0.00000000	      0.00000001	     15.07071776
      0.41898651	     -0.05310307	     -0.00041131	     -0.19513994	     -0.05777081	      0.88290876	     -0.00020753	     -0.21145866	      0.00000000	      0.00000001	     15.36491008
      0.42002213	     -0.05303223	     -0.00041339	     -0.19506869	     -0.05776396	      0.88290970	     -0.00020740	     -0.21144869	      0.00000000	      0.00000001	     15.48133494
      0.42105774	     -0.05296174	     -0.00041364	     -0.19499784	     -0.05775717	      0.88291066	     -0.00020728	     -0.21143851	      0.00000000	      0.00000001	     15.64945708
      0.42270984	     -0.05284987	     -0.00041461	     -0.19488537	     -0.05774644	      0.88291223	     -0.00020710	     -0.21142185	      0.00000000	      0.00000001	     15.90300323
      0.42404406	     -0.05276008	     -0.00041428	     -0.19479510	     -0.05773787	      0.88291354	     -0.00020697	     -0.21140804	      0.00000000	      0.00000001	     16.13842949
      0.42537828	     -0.05267017	     -0.00041553	     -0.19470466	     -0.05772940	      0.88291487	     -0.00020685	     -0.21139391	      0.00000000	      0.00000001	     16.32947549
      0.42671249	     -0.05257982	     -0.00041443	     -0.19461383	     -0.05772102	      0.88291623	     -0.00020674	     -0.21137945	      0.00000000	      0.00000001	     16.60092665
      0.42788925	     -0.05249860	     -0.00041576	     -0.19453213	     -0.05771371	      0.88291744	     -0.00020666	     -0.21136639	      0.00000000	      0.00000001	     16.74970545
      0.42906600	     -0.05241603	     -0.00041499	     -0.19444911	     -0.05770648	      0.88291867	     -0.00020658	     -0.21135300	      0.00000000	      0.00000001	     16.97829553
      0.43024276	     -0.05233222	     -0.00041537	     -0.19436482	     -0.05769932	      0.88291991	     -0.00020652	     -0.21133926	      0.00000000	      0.00000001	     17.15758093
      0.43178430	     -0.05222242	     -0.00041438	     -0.19425441	     -0.05769005	      0.88292155	     -0.00020646	     -0.21132073	      0.00000000	      0.00000001	     17.45475951
      0.43297559	     -0.05213738	     -0.00041507	     -0.19416885	     -0.05768298	      0.88292283	     -0.00020643	     -0.21130602	      0.00000000	      0.00000001	     17.59981738
      0.43416687	     -0.05205173	     -0.00041393	     -0.19408272	     -0.05767599	      0.88292410	     -0.00020641	     -0.21129098	      0.00000000	      0.00000001	     17.83102174
      0.43535816	     -0.05196547	     -0.00041385	     -0.19399594	     -0.05766909	      0.88292539	     -0.00020640	     -0.21127558	      0.00000000	      0.00000001	     17.99855053
      0.43688843	     -0.05185482	     -0.00041212	     -0.19388464	     -0.05766034	      0.88292704	     -0.00020640	     -0.21125532	     -0.00000000	      0.00000001	     18.29857584
      0.43805289	     -0.05177164	     -0.00041254	     -0.19380092	     -0.05765377	      0.88292829	     -0.00020642	     -0.21123955	     -0.00000000	      0.00000001	     18.41450100
      0.43921734	     -0.05168952	     -0.00041122	     -0.19371828	     -0.05764729	      0.88292954	     -0.00020646	     -0.21122354	     -0.00000000	      0.00000001	     18.62840364
      0.44063218	     -0.05159185	     -0.00041147	     -0.19361994	     -0.05763952	      0.88293106	     -0.00020652	     -0.21120378	     -0.00000000	      0.00000001	     18.80272093
      0.44189935	     -0.05150652	     -0.00041009	     -0.19353402	     -0.05763267	      0.88293241	     -0.00020659	     -0.21118587	     -0.00000000	      0.00000001	     19.05346102
      0.44316653	     -0.05142294	     -0.00041099	     -0.19344978	     -0.05762592	      0.88293375	     -0.00020667	     -0.21116780	     -0.00000000	      0.00000001	     19.17490717
      0.44443371	     -0.05134145	     -0.00040948	     -0.19336769	     -0.05761927	      0.88293509	     -0.00020677	     -0.21114960	     -0.00000000	      0.00000001	     19.41929744
      0.44570088	     -0.05126174	     -0.00041024	     -0.19328731	     -0.05761273	      0.88293641	     -0.00020689	     -0.21113130	     -0.00000000	      0.00000001	     19.51141225
      0.44696806	     -0.05118380	     -0.00040793	     -0.19320876	     -0.05760629	      0.88293771	     -0.00020702	     -0.21111294	     -0.00000000	      0.00000001	     19.74946470
      0.44823523	     -0.05110886	     -0.00040845	     -0.19313313	     -0.05759996	      0.88293900	     -0.00020717	     -0.21109454	     -0.00000000	      0.00000001	     19.81524037
      0.44950241	     -0.05103793	     -0.00040569	     -0.19306158	     -0.05759373	      0.88294027	     -0.00020734	     -0.21107617	     -0.00000000	      0.00000001	     20.04810070
      0.45063317	     -0.05097754	     -0.00040608	     -0.19300057	     -0.05758827	      0.88294139	     -0.00020750	     -0.21105987	     -0.00000000	      0.00000001	     20.09298093
      0.45176394	     -0.05091967	     -0.00040433	     -0.19294212	     -0.05758289	      0.88294249	     -0.00020768	     -0.21104367	     -0.00000000	      0.00000001	     20.24451200
      0.45313436	     -0.05085286	     -0.00040357	     -0.19287455	     -0.05757649	      0.88294380	     -0.00020791	     -0.21102420	     -0.00000000	      0.00000001	     20.35208081
      0.45450478	     -0.05078962	     -0.00040067	     -0.19281061	     -0.05757022	      0.88294508	     -0.00020817	     -0.21100496	     -0.00000000	      0.00000001	     20.54334620
      0.45564585	     -0.05073955	     -0.00040030	     -0.19275990	     -0.05756509	      0.88294613	     -0.00020839	     -0.21098911	     -0.00000000	      0.00000001	     20.58473735
      0.45678692	     -0.05069179	     -0.00039772	     -0.19271155	     -0.05756006	      0.88294714	     -0.00020863	     -0.21097344	     -0.00000000	      0.00000001	     20.70686181
      0.45816671	     -0.05063755	     -0.00039598	     -0.19265656	     -0.05755410	      0.88294834	     -0.00020894	     -0.21095475	     -0.00000000	      0.00000001	     20.79095964
      0.45954650	     -0.05058760	     -0.00039207	     -0.19260590	     -0.05754828	      0.88294949	     -0.00020927	     -0.21093637	     -0.00000000	      0.00000001	     20.95532151
      0.46064521	     -0.05055060	     -0.00039127	     -0.19256828	     -0.05754373	      0.88295039	     -0.00020955	     -0.21092198	     -0.00000000	      0.00000001	     20.97630833
      0.46174392	     -0.05051598	     -0.00038853	     -0.19253307	     -0.05753928	      0.88295125	     -0.00020984	     -0.21090782	     -0.00000000	      0.00000001	     21.06747303
      0.46317650	     -0.05047387	     -0.00038612	     -0.19249018	     -0.05753359	      0.88295233	     -0.00021024	     -0.21088970	     -0.00000000	      0.00000001	     21.14433150
      0.46460908	     -0.05043547	     -0.00038151	     -0.19245104	     -0.05752806	      0.88295336	     -0.00021066	     -0.21087197	     -0.00000000	      0.00000000	     21.27904299
      0.46566973	     -0.05040994	     -0.00038035	     -0.19242491	     -0.05752405	      0.88295408	     -0.00021098	     -0.21085911	     -0.00000000	      0.00000000	     21.28033501
      0.46673039	     -0.05038701	     -0.00037726	     -0.19240142	     -0.05752013	      0.88295478	     -0.00021132	     -0.21084650	     -0.00000000	      0.00000000	     21.33524533
      0.46823095	     -0.05035991	     -0.00037380	     -0.19237351	     -0.05751471	      0.88295571	     -0.00021182	     -0.21082910	     -0.00000000	      0.00000000	     21.37818866
      0.46951856	     -0.05034082	     -0.00036934	     -0.19235375	     -0.05751019	      0.88295646	     -0.00021226	     -0.21081464	     -0.00000000	      0.00000000	     21.43777555
      0.47080618	     -0.05032499	     -0.00036654	     -0.19233723	     -0.05750579	      0.88295716	     -0.00021273	     -0.21080061	     -0.00000000	      0.00000000	     21.46177735
      0.47209379	     -0.05031304	     -0.00036135	     -0.19232464	     -0.05750151	      0.88295781	     -0.00021321	     -0.21078701	     -0.00000000	      0.00000000	     21.51555948
      0.47338140	     -0.05030528	     -0.00035912	     -0.19231616	     -0.05749735	      0.88295840	     -0.00021371	     -0.21077386	     -0.00000000	      0.00000000	     21.53082339
      0.47449691	     -0.05030168	     -0.00035437	     -0.19231202	     -0.05749384	      0.88295888	     -0.00021416	     -0.21076286	     -0.00000000	      0.00000000	     21.55363658
      0.47561241	     -0.05030076	     -0.00035166	     -0.19231050	     -0.05749041	      0.88295931	     -0.00021462	     -0.21075221	     -0.00000000	      0.00000000	     21.56541245
      0.47699685	     -0.05030279	     -0.00034684	     -0.19231184	     -0.05748628	      0.88295979	     -0.00021521	     -0.21073949	     -0.00000000	      0.00000000	     21.59035395
      0.47838129	     -0.05030797	     -0.00034390	     -0.19231628	     -0.05748228	      0.88296020	     -0.00021583	     -0.21072729	     -0.00000000	      0.00000000	     21.61435960
      0.47950419	     -0.05031429	     -0.00033926	     -0.19232207	     -0.05747913	      0.88296049	     -0.00021634	     -0.21071777	     -0.00000000	      0.00000000	     21.61523748
      0.48062708	     -0.05032244	     -0.00033650	     -0.19232964	     -0.05747607	      0.88296073	     -0.00021687	     -0.21070856	     -0.00000000	      0.00000000	     21.62255830
      0.48202975	     -0.05033493	     -0.00033161	     -0.19234145	     -0.05747237	      0.88296098	     -0.00021755	     -0.21069748	     -0.00000000	      0.00000000	     21.62842806
      0.48343241	     -0.05034994	     -0.00032878	     -0.19235572	     -0.05746879	      0.88296115	     -0.00021825	     -0.21068684	     -0.00000000	      0.00000000	     21.65495928
      0.48451645	     -0.05036321	     -0.00032422	     -0.19236851	     -0.05746612	      0.88296124	     -0.00021881	     -0.21067892	     -0.00000000	      0.00000000	     21.62900899
      0.48560050	     -0.05037793	     -0.00032149	     -0.19238269	     -0.05746353	      0.88296129	     -0.00021938	     -0.21067124	     -0.00000000	      0.00000000	     21.63043515
      0.48706322	     -0.05039993	     -0.00031660	     -0.19240400	     -0.05746015	      0.88296130	     -0.00022018	     -0.21066126	     -0.00000000	     -0.00000000	     21.61937952
      0.48852595	     -0.05042434	     -0.00031370	     -0.19242768	     -0.05745690	      0.88296123	     -0.00022099	     -0.21065169	     -0.00000000	     -0.00000000	     21.65019484
      0.48957194	     -0.05044319	     -0.00030925	     -0.19244608	     -0.05745467	      0.88296114	     -0.00022159	     -0.21064509	     -0.00000000	     -0.00000000	     21.59969869
      0.49061794	     -0.05046318	     -0.00030657	     -0.19246557	     -0.05745250	      0.88296101	     -0.00022220	     -0.21063870	     -0.00000000	     -0.00000000	     21.59560940
      0.49216236	     -0.05049471	     -0.00030161	     -0.19249641	     -0.05744943	      0.88296077	     -0.00022313	     -0.21062960	     -0.00000000	     -0.00000000	     21.56829490
      0.49346392	     -0.05052292	     -0.00029858	     -0.19252402	     -0.05744695	      0.88296050	     -0.00022393	     -0.21062225	     -0.00000000	     -0.00000000	     21.57112591
      0.49476547	     -0.05055241	     -0.00029350	     -0.19255297	     -0.05744457	      0.88296018	     -0.00022475	     -0.21061517	     -0.00000000	     -0.00000000	     21.52599074
      0.49606703	     -0.05058306	     -0.00029074	     -0.19258302	     -0.05744229	      0.88295982	     -0.00022559	     -0.21060834	     -0.00000000	     -0.00000000	     21.54638274
      0.49736859	     -0.05061484	     -0.00028493	     -0.19261430	     -0.05744012	      0.88295941	     -0.00022645	     -0.21060174	     -0.00000000	     -0.00000000	     21.47508637
      0.49846988	     -0.05064261	     -0.00028286	     -0.19264157	     -0.05743835	      0.88295902	     -0.00022719	     -0.21059634	     -0.00000000	     -0.00000000	     21.48470281
      0.49957118	     -0.05067108	     -0.00027881	     -0.19266961	     -0.05743665	      0.88295861	     -0.00022794	     -0.21059108	     -0.00000000	     -0.00000000	     21.43819769
      0.50099301	     -0.05070884	     -0.00027489	     -0.19270679	     -0.05743456	      0.88295802	     -0.00022893	     -0.21058451	     -0.00000000	     -0.00000000	     21.42848385
      0.50241484	     -0.05074776	     -0.00026915	     -0.19274518	     -0.05743258	      0.88295739	     -0.00022995	     -0.21057816	     -0.00000000	     -0.00000000	     21.35363646
      0.50352591	     -0.05077939	     -0.00026708	     -0.19277635	     -0.05743111	      0.88295687	     -0.00023075	     -0.21057335	     -0.00000000	     -0.00000000	     21.36473921
      0.50463698	     -0.05081178	     -0.00026322	     -0.19280832	     -0.05742971	      0.88295632	     -0.00023157	     -0.21056867	     -0.00000000	     -0.00000000	     21.30779499
      0.50608170	     -0.05085490	     -0.00025956	     -0.19285089	     -0.05742798	      0.88295556	     -0.00023266	     -0.21056277	     -0.00000000	     -0.00000000	     21.29584173
      0.50752642	     -0.05089914	     -0.00025395	     -0.19289463	     -0.05742636	      0.88295476	     -0.00023377	     -0.21055707	     -0.00000000	     -0.00000000	     21.19815285
      0.50859252	     -0.05093262	     -0.00025228	     -0.19292768	     -0.05742523	      0.88295415	     -0.00023460	     -0.21055299	     -0.00000000	     -0.00000000	     21.21419465
      0.50965862	     -0.05096668	     -0.00024888	     -0.19296137	     -0.05742415	      0.88295351	     -0.00023544	     -0.21054901	     -0.00000000	     -0.00000000	     21.15510587
      0.51118214	     -0.05101642	     -0.00024520	     -0.19301057	     -0.05742271	      0.88295257	     -0.00023667	     -0.21054350	     -0.00000000	     -0.00000000	     21.12835668
      0.51248972	     -0.05106010	     -0.00024092	     -0.19305382	     -0.05742156	      0.88295173	     -0.00023773	     -0.21053894	     -0.00000000	     -0.00000000	     21.03533530
      0.51379730	     -0.05110475	     -0.00023878	     -0.19309800	     -0.05742049	      0.88295087	     -0.00023882	     -0.21053452	     -0.00000000	     -0.00000000	     21.04550391
      0.51510488	     -0.05115024	     -0.00023457	     -0.19314307	     -0.05741950	      0.88294998	     -0.00023992	     -0.21053025	     -0.00000000	     -0.00000000	     20.91091459
      0.51641246	     -0.05119660	     -0.00023299	     -0.19318897	     -0.05741858	      0.88294906	     -0.00024104	     -0.21052614	     -0.00000000	     -0.00000000	     20.96155097
      0.51752752	     -0.05123744	     -0.00022895	     -0.19322948	     -0.05741786	      0.88294827	     -0.00024201	     -0.21052279	     -0.00000000	     -0.00000000	     20.80615254
      0.51864258	     -0.05127918	     -0.00022695	     -0.19327085	     -0.05741719	      0.88294745	     -0.00024299	     -0.21051957	     -0.00000000	     -0.00000001	     20.78921847
      0.52006633	     -0.05133347	     -0.00022313	     -0.19332472	     -0.05741640	      0.88294639	     -0.00024426	     -0.21051566	     -0.00000001	     -0.00000001	     20.68004358
      0.52149008	     -0.05138877	     -0.00022121	     -0.19337956	     -0.05741570	      0.88294530	     -0.00024554	     -0.21051196	     -0.00000001	     -0.00000001	     20.70392417
      0.52261767	     -0.05143323	     -0.00021755	     -0.19342373	     -0.05741520	      0.88294442	     -0.00024657	     -0.21050917	     -0.00000001	     -0.00000001	     20.54402522
      0.52374527	     -0.05147833	     -0.00021577	     -0.19346849	     -0.05741474	      0.88294353	     -0.00024761	     -0.21050649	     -0.00000001	     -0.00000001	     20.52205942
      0.52518900	     -0.05153690	     -0.00021223	     -0.19352668	     -0.05741423	      0.88294237	     -0.00024896	     -0.21050324	     -0.00000001	     -0.00000001	     20.39423675
      0.52663274	     -0.05159636	     -0.00021081	     -0.19358571	     -0.05741379	      0.88294119	     -0.00025033	     -0.21050016	     -0.00000001	     -0.00000001	     20.43225269
      0.52771903	     -0.05164160	     -0.00020743	     -0.19363070	     -0.05741351	      0.88294028	     -0.00025137	     -0.21049797	     -0.00000001	     -0.00000001	     20.24605251
      0.52880532	     -0.05168724	     -0.00020589	     -0.19367605	     -0.05741326	      0.88293936	     -0.00025242	     -0.21049587	     -0.00000001	     -0.00000001	     20.21461658
      0.53032041	     -0.05175148	     -0.00020270	     -0.19373993	     -0.05741298	      0.88293806	     -0.00025390	     -0.21049309	     -0.00000001	     -0.00000001	     20.07965642
      0.53183549	     -0.05181661	     -0.00020143	     -0.19380466	     -0.05741277	      0.88293674	     -0.00025540	     -0.21049049	     -0.00000001	     -0.00000001	     20.12762582
      0.53288116	     -0.05186203	     -0.00019821	     -0.19384987	     -0.05741267	      0.88293581	     -0.00025644	     -0.21048879	     -0.00000001	     -0.00000001	     19.91601913
      0.53392684	     -0.05190778	     -0.00019679	     -0.19389538	     -0.05741260	      0.88293488	     -0.00025749	     -0.21048718	     -0.00000001	     -0.00000001	     19.87659592
      0.53554191	     -0.05197889	     -0.00019381	     -0.19396614	     -0.05741255	      0.88293341	     -0.00025913	     -0.21048485	     -0.00000001	     -0.00000001	     19.73727215
      0.53687585	     -0.05203774	     -0.00019252	     -0.19402469	     -0.05741256	      0.88293218	     -0.00026050	     -0.21048306	     -0.00000001	     -0.00000001	     19.72041391
      0.53820979	     -0.05209676	     -0.00018964	     -0.19408347	     -0.05741261	      0.88293093	     -0.00026188	     -0.21048138	     -0.00000001	     -0.00000001	     19.54057225
      0.53954373	     -0.05215560	     -0.00018927	     -0.19414201	     -0.05741270	      0.88292966	     -0.00026327	     -0.21047980	     -0.00000001	     -0.00000001	     19.58517140
      0.54072993	     -0.05220835	     -0.00018676	     -0.19419456	     -0.05741282	      0.88292852	     -0.00026451	     -0.21047850	     -0.00000001	     -0.00000001	     19.37695157
      0.54191612	     -0.05226145	     -0.00018641	     -0.19424741	     -0.05741297	      0.88292737	     -0.00026576	     -0.21047730	     -0.00000001	     -0.00000001	     19.37317867
      0.54310231	     -0.05231462	     -0.00018493	     -0.19430037	     -0.05741315	      0.88292620	     -0.00026702	     -0.21047620	     -0.00000001	     -0.00000001	     19.24673518
      0.54464895	     -0.05238389	     -0.00018459	     -0.19436935	     -0.05741343	      0.88292466	     -0.00026868	     -0.21047490	     -0.00000001	     -0.00000001	     19.23463590
      0.54586306	     -0.05243820	     -0.00018280	     -0.19442348	     -0.05741367	      0.88292343	     -0.00026999	     -0.21047396	     -0.00000001	     -0.00000001	     19.04702236
      0.54707717	     -0.05249257	     -0.00018291	     -0.19447762	     -0.05741394	      0.88292219	     -0.00027130	     -0.21047310	     -0.00000001	     -0.00000001	     19.04634975
      0.54829128	     -0.05254690	     -0.00018187	     -0.19453176	     -0.05741424	      0.88292094	     -0.00027263	     -0.21047232	     -0.00000001	     -0.00000001	     18.91323865
      0.54981551	     -0.05261492	     -0.00018228	     -0.19459952	     -0.05741464	      0.88291935	     -0.00027429	     -0.21047142	     -0.00000001	     -0.00000001	     18.92031862
      0.55101293	     -0.05266808	     -0.00018098	     -0.19465252	     -0.05741498	      0.88291808	     -0.00027561	     -0.21047077	     -0.00000001	     -0.00000001	     18.72794809
      0.55221035	     -0.05272099	     -0.00018155	     -0.19470525	     -0.05741534	      0.88291681	     -0.00027693	     -0.21047018	     -0.00000001	     -0.00000001	     18.73002284
      0.55340777	     -0.05277357	     -0.00018108	     -0.19475767	     -0.05741571	      0.88291552	     -0.00027826	     -0.21046962	     -0.00000001	     -0.00000001	     18.61032678
      0.55499547	     -0.05284281	     -0.00018202	     -0.19482667	     -0.05741623	      0.88291379	     -0.00028003	     -0.21046893	     -0.00000001	     -0.00000001	     18.61539402
      0.55618925	     -0.05289441	     -0.00018121	     -0.19487815	     -0.05741664	      0.88291248	     -0.00028136	     -0.21046845	     -0.00000001	     -0.00000001	     18.42897351
      0.55738303	     -0.05294566	     -0.00018224	     -0.19492923	     -0.05741706	      0.88291116	     -0.00028270	     -0.21046799	     -0.00000001	     -0.00000001	     18.43555128
      0.55882772	     -0.05300697	     -0.00018219	     -0.19499039	     -0.05741758	      0.88290955	     -0.00028431	     -0.21046745	     -0.00000001	     -0.00000001	     18.27844292
      0.56012251	     -0.05306092	     -0.00018408	     -0.19504416	     -0.05741806	      0.88290810	     -0.00028577	     -0.21046698	     -0.00000001	     -0.00000001	     18.33874640
      0.56141730	     -0.05311362	     -0.00018402	     -0.19509674	     -0.05741854	      0.88290663	     -0.00028722	     -0.21046649	     -0.00000001	     -0.00000001	     18.15052528
      0.56271209	     -0.05316495	     -0.00018638	     -0.19514789	     -0.05741904	      0.88290516	     -0.00028867	     -0.21046599	     -0.00000001	     -0.00000001	     18.23607913
      0.56400688	     -0.05321469	     -0.00018663	     -0.19519752	     -0.05741954	      0.88290367	     -0.00029012	     -0.21046545	     -0.00000001	     -0.00000001	     18.03727122
      0.56530167	     -0.05326270	     -0.00018949	     -0.19524537	     -0.05742005	      0.88290218	     -0.00029157	     -0.21046487	     -0.00000001	     -0.00000001	     18.15419685
      0.56659646	     -0.05330879	     -0.00019009	     -0.19529136	     -0.05742056	      0.88290068	     -0.00029301	     -0.21046425	     -0.00000001	     -0.00000001	     17.94234628
      0.56789125	     -0.05335292	     -0.00019349	     -0.19533532	     -0.05742107	      0.88289918	     -0.00029445	     -0.21046357	     -0.00000001	     -0.00000001	     18.09587598
      0.56918604	     -0.05339499	     -0.00019455	     -0.19537729	     -0.05742159	      0.88289768	     -0.00029588	     -0.21046286	     -0.00000001	     -0.00000001	     17.86925568
      0.57048083	     -0.05343482	     -0.00019854	     -0.19541695	     -0.05742210	      0.88289617	     -0.00029731	     -0.21046210	     -0.00000001	     -0.00000001	     18.06326945
      0.57177562	     -0.05347224	     -0.00020001	     -0.19545427	     -0.05742262	      0.88289466	     -0.00029872	     -0.21046131	     -0.00000001	     -0.00000001	     17.81907862
      0.57307041	     -0.05350722	     -0.00020450	     -0.19548908	     -0.05742313	      0.88289315	     -0.00030013	     -0.21046047	     -0.00000001	     -0.00000001	     18.05354682
      0.57436520	     -0.05353961	     -0.00020630	     -0.19552137	     -0.05742364	      0.88289164	     -0.00030152	     -0.21045962	     -0.00000001	     -0.00000001	     17.78951413
      0.57565999	     -0.05356943	     -0.00021124	     -0.19555100	     -0.05742415	      0.88289013	     -0.00030290	     -0.21045874	     -0.00000001	     -0.00000001	     18.06302560
      0.57695478	     -0.05359653	     -0.00021332	     -0.19557801	     -0.05742465	      0.88288863	     -0.00030427	     -0.21045784	     -0.00000001	     -0.00000001	     17.77662058
      0.57824957	     -0.05362093	     -0.00021857	     -0.19560223	     -0.05742516	      0.88288713	     -0.00030562	     -0.21045694	     -0.00000001	     -0.00000001	     18.08269054
      0.57954436	     -0.05364252	     -0.00022082	     -0.19562372	     -0.05742565	      0.88288565	     -0.00030695	     -0.21045604	     -0.00000001	     -0.00000001	     17.77394992
      0.58083915	     -0.05366142	     -0.00022634	     -0.19564244	     -0.05742614	      0.88288417	     -0.00030827	     -0.21045514	     -0.00000001	     -0.00000001	     18.10897872
      0.58213394	     -0.05367770	     -0.00022872	     -0.19565861	     -0.05742663	      0.88288270	     -0.00030956	     -0.21045426	     -0.00000001	     -0.00000001	     17.77716780
      0.58342873	     -0.05369147	     -0.00023445	     -0.19567220	     -0.05742712	      0.88288124	     -0.00031084	     -0.21045341	     -0.00000001	     -0.00000001	     18.13552578
      0.58472352	     -0.05370278	     -0.00023691	     -0.19568341	     -0.05742759	      0.88287980	     -0.00031209	     -0.21045259	     -0.00000001	     -0.00000001	     17.78324603
      0.58601831	     -0.05371186	     -0.00024285	     -0.19569229	     -0.05742807	      0.88287837	     -0.00031332	     -0.21045181	     -0.00000001	     -0.00000001	     18.16192384
      0.58731310	     -0.05371870	     -0.00024537	     -0.19569902	     -0.05742853	      0.88287695	     -0.00031452	     -0.21045109	     -0.00000001	     -0.00000001	     17.79056167
      0.58847208	     -0.05372307	     -0.00025056	     -0.19570323	     -0.05742895	      0.88287570	     -0.00031558	     -0.21045049	     -0.00000001	     -0.00000001	     18.07269136
      0.58963106	     -0.05372580	     -0.00025379	     -0.19570583	     -0.05742936	      0.88287447	     -0.00031661	     -0.21044996	     -0.00000001	     -0.00000001	     17.93904533
      0.59105578	     -0.05372703	     -0.00025917	     -0.19570688	     -0.05742986	      0.88287297	     -0.00031786	     -0.21044938	     -0.00000001	     -0.00000001	     18.08370740
      0.59248051	     -0.05372590	     -0.00026279	     -0.19570561	     -0.05743035	      0.88287150	     -0.00031907	     -0.21044891	     -0.00000001	     -0.00000001	     17.86343653
      0.59366373	     -0.05372338	     -0.00026787	     -0.19570291	     -0.05743076	      0.88287030	     -0.00032005	     -0.21044859	     -0.00000001	     -0.00000001	     18.11416853
      0.59484694	     -0.05371955	     -0.00027114	     -0.19569896	     -0.05743116	      0.88286912	     -0.00032100	     -0.21044834	     -0.00000001	     -0.00000001	     17.98794228
      0.59627445	     -0.05371328	     -0.00027656	     -0.19569250	     -0.05743165	      0.88286772	     -0.00032211	     -0.21044814	     -0.00000001	     -0.00000001	     18.15245793
      0.59770197	     -0.05370524	     -0.00027995	     -0.19568432	     -0.05743213	      0.88286634	     -0.00032319	     -0.21044805	     -0.00000001	     -0.00000001	     17.91796805
      0.59883849	     -0.05369767	     -0.00028489	     -0.19567657	     -0.05743251	      0.88286528	     -0.00032402	     -0.21044807	     -0.00000001	     -0.00000001	     18.17439421
      0.59997501	     -0.05368906	     -0.00028804	     -0.19566784	     -0.05743289	      0.88286423	     -0.00032482	     -0.21044815	     -0.00000001	     -0.00000001	     18.08954564
      0.60145946	     -0.05367655	     -0.00029336	     -0.19565512	     -0.05743338	      0.88286289	     -0.00032583	     -0.21044837	     -0.00000001	     -0.00000001	     18.23095922
      0.60294390	     -0.05366263	     -0.00029675	     -0.19564105	     -0.05743387	      0.88286158	     -0.00032680	     -0.21044872	     -0.00000001	     -0.00000001	     18.02727239
      0.60404076	     -0.05365154	     -0.00030146	     -0.19562978	     -0.05743424	      0.88286064	     -0.00032749	     -0.21044906	     -0.00000001	     -0.00000001	     18.28042764
      0.60513762	     -0.05363977	     -0.00030447	     -0.19561789	     -0.05743460	      0.88285973	     -0.00032815	     -0.21044948	     -0.00000001	     -0.00000001	     18.23250899
      0.60669284	     -0.05362210	     -0.00030974	     -0.19559999	     -0.05743512	      0.88285846	     -0.00032904	     -0.21045020	     -0.00000001	     -0.00000001	     18.36750091
      0.60802397	     -0.05360674	     -0.00031309	     -0.19558447	     -0.05743557	      0.88285741	     -0.00032976	     -0.21045095	     -0.00000001	     -0.00000001	     18.27519771
      0.60935510	     -0.05359292	     -0.00031826	     -0.19557045	     -0.05743601	      0.88285639	     -0.00033044	     -0.21045187	     -0.00000001	     -0.00000001	     18.49482766
      0.61068623	     -0.05358311	     -0.00032138	     -0.19556047	     -0.05743647	      0.88285540	     -0.00033108	     -0.21045307	     -0.00000001	     -0.00000000	     18.32467530
      0.61201735	     -0.05357828	     -0.00032728	     -0.19555541	     -0.05743692	      0.88285444	     -0.00033168	     -0.21045469	     -0.00000001	     -0.00000000	     18.63395349
      0.61316972	     -0.05357799	     -0.00032966	     -0.19555499	     -0.05743732	      0.88285363	     -0.00033217	     -0.21045653	     -0.00000001	     -0.00000000	     18.43412456
      0.61432209	     -0.05358133	     -0.00033374	     -0.19555814	     -0.05743772	      0.88285285	     -0.00033262	     -0.21045884	     -0.00000001	     -0.00000000	     18.57305040
      0.61575105	     -0.05359020	     -0.00033716	     -0.19556683	     -0.05743823	      0.88285190	     -0.00033314	     -0.21046245	     -0.00000001	     -0.00000000	     18.51200803
      0.61718001	     -0.05360410	     -0.00034205	     -0.19558052	     -0.05743874	      0.88285098	     -0.00033361	     -0.21046695	     -0.00000001	     -0.00000000	     18.77630238
      0.61833547	     -0.05361887	     -0.00034360	     -0.19559518	     -0.05743916	      0.88285026	     -0.00033395	     -0.21047128	     -0.00000001	     -0.00000000	     18.58443970
      0.61949094	     -0.05363651	     -0.00034666	     -0.19561267	     -0.05743958	      0.88284955	     -0.00033426	     -0.21047627	     -0.00000001	     -0.00000000	     18.71906969
      0.62094135	     -0.05366275	     -0.00034885	     -0.19563878	     -0.05744011	      0.88284867	     -0.00033460	     -0.21048347	     -0.00000001	     -0.00000000	     18.63443319
      0.62239177	     -0.05369278	     -0.00035260	     -0.19566864	     -0.05744064	      0.88284781	     -0.00033489	     -0.21049176	     -0.00000001	     -0.00000000	     18.92470049
      0.62350663	     -0.05371791	     -0.00035295	     -0.19569372	     -0.05744106	      0.88284716	     -0.00033508	     -0.21049886	     -0.00000001	     -0.00000000	     18.68029953
      0.62462150	     -0.05374476	     -0.00035489	     -0.19572048	     -0.05744147	      0.88284650	     -0.00033523	     -0.21050658	     -0.00000001	     -0.00000000	     18.77977240
      0.62613798	     -0.05378434	     -0.00035621	     -0.19575999	     -0.05744203	      0.88284561	     -0.00033538	     -0.21051810	     -0.00000001	     -0.00000000	     18.67798787
      0.62765446	     -0.05382730	     -0.00035920	     -0.19580284	     -0.05744260	      0.88284472	     -0.00033548	     -0.21053077	     -0.00000001	     -0.00000000	     18.95525238
      0.62873047	     -0.05385951	     -0.00035889	     -0.19583505	     -0.05744300	      0.88284408	     -0.00033551	     -0.21054046	     -0.00000001	     -0.00000000	     18.65033357
      0.62980647	     -0.05389320	     -0.00036014	     -0.19586870	     -0.05744340	      0.88284343	     -0.00033551	     -0.21055072	     -0.00000001	     -0.00000000	     18.69369216
      0.63141184	     -0.05394675	     -0.00036089	     -0.19592224	     -0.05744399	      0.88284244	     -0.00033545	     -0.21056707	     -0.00000001	     -0.00000000	     18.55270064
      0.63275982	     -0.05399478	     -0.00036253	     -0.19597023	     -0.05744448	      0.88284159	     -0.00033536	     -0.21058178	     -0.00000001	     -0.00000000	     18.64160810
      0.63410781	     -0.05404507	     -0.00036240	     -0.19602055	     -0.05744497	      0.88284072	     -0.00033521	     -0.21059737	     -0.00000001	     -0.00000000	     18.38055358
      0.63545580	     -0.05409792	     -0.00036450	     -0.19607338	     -0.05744545	      0.88283982	     -0.00033502	     -0.21061382	     -0.00000001	     -0.00000000	     18.55643195
      0.63666868	     -0.05414757	     -0.00036399	     -0.19612309	     -0.05744587	      0.88283899	     -0.00033480	     -0.21062935	     -0.00000001	     -0.00000000	     18.23727455
      0.63788157	     -0.05419921	     -0.00036542	     -0.19617474	     -0.05744629	      0.88283814	     -0.00033455	     -0.21064555	     -0.00000001	     -0.00000000	     18.30063471
      0.63909445	     -0.05425268	     -0.00036553	     -0.19622827	     -0.05744670	      0.88283726	     -0.00033426	     -0.21066243	     -0.00000001	     -0.00000001	     18.11307015
      0.64063322	     -0.05432275	     -0.00036707	     -0.19629839	     -0.05744721	      0.88283610	     -0.00033383	     -0.21068476	     -0.00000001	     -0.00000001	     18.14586284
      0.64187302	     -0.05438085	     -0.00036657	     -0.19635660	     -0.05744761	      0.88283514	     -0.00033345	     -0.21070347	     -0.00000001	     -0.00000001	     17.85826678
      0.64311283	     -0.05444059	     -0.00036784	     -0.19641640	     -0.05744800	      0.88283415	     -0.00033302	     -0.21072280	     -0.00000001	     -0.00000001	     17.88857558
      0.64435263	     -0.05450162	     -0.00036776	     -0.19647754	     -0.05744837	      0.88283313	     -0.00033256	     -0.21074273	     -0.00000001	     -0.00000001	     17.68788980
      0.64587245	     -0.05457810	     -0.00036923	     -0.19655413	     -0.05744882	      0.88283183	     -0.00033194	     -0.21076793	     -0.00000001	     -0.00000001	     17.71067860
      0.64709984	     -0.05463979	     -0.00036889	     -0.19661597	     -0.05744916	      0.88283076	     -0.00033139	     -0.21078887	     -0.00000001	     -0.00000001	     17.43116750
      0.64832723	     -0.05470379	     -0.00037053	     -0.19668006	     -0.05744949	      0.88282965	     -0.00033081	     -0.21081037	     -0.00000001	     -0.00000001	     17.42879687
      0.64955463	     -0.05476924	     -0.00037097	     -0.19674566	     -0.05744980	      0.88282852	     -0.00033019	     -0.21083242	     -0.00000001	     -0.00000001	     17.24604888
      0.65112913	     -0.05485406	     -0.00037289	     -0.19683064	     -0.05745017	      0.88282703	     -0.00032935	     -0.21086144	     -0.00000001	     -0.00000001	     17.23314688
      0.65235524	     -0.05491983	     -0.00037226	     -0.19689661	     -0.05745045	      0.88282584	     -0.00032865	     -0.21088454	     -0.00000001	     -0.00000001	     16.98181042
      0.65358136	     -0.05498507	     -0.00037317	     -0.19696202	     -0.05745070	      0.88282463	     -0.00032791	     -0.21090801	     -0.00000001	     -0.00000001	     16.96426993
      0.65480747	     -0.05504965	     -0.00037281	     -0.19702682	     -0.05745094	      0.88282339	     -0.00032714	     -0.21093179	     -0.00000001	     -0.00000001	     16.80650638
      0.65642219	     -0.05513221	     -0.00037357	     -0.19710965	     -0.05745122	      0.88282174	     -0.00032608	     -0.21096344	     -0.00000001	     -0.00000001	     16.78366912
      0.65764159	     -0.05519256	     -0.00037235	     -0.19717026	     -0.05745141	      0.88282047	     -0.00032523	     -0.21098750	     -0.00000001	     -0.00000001	     16.57687661
      0.65886100	     -0.05525117	     -0.00037276	     -0.19722910	     -0.05745158	      0.88281919	     -0.00032435	     -0.21101164	     -0.00000001	     -0.00000001	     16.55447838
      0.66033585	     -0.05531982	     -0.00037167	     -0.19729809	     -0.05745175	      0.88281764	     -0.00032324	     -0.21104084	     -0.00000001	     -0.00000001	     16.38898428
      0.66166218	     -0.05537902	     -0.00037236	     -0.19735755	     -0.05745188	      0.88281623	     -0.00032221	     -0.21106704	     -0.00000001	     -0.00000001	     16.39302695
      0.66298850	     -0.05543526	     -0.00037075	     -0.19741414	     -0.05745198	      0.88281482	     -0.00032114	     -0.21109308	     -0.00000001	     -0.00000001	     16.23113529
      0.66431483	     -0.05548879	     -0.00037139	     -0.19746795	     -0.05745205	      0.88281342	     -0.00032003	     -0.21111890	     -0.00000001	     -0.00000001	     16.23914889
      0.66564115	     -0.05553887	     -0.00036947	     -0.19751840	     -0.05745209	      0.88281202	     -0.00031888	     -0.21114442	     -0.00000001	     -0.00000001	     16.10305395
      0.66696748	     -0.05558486	     -0.00036994	     -0.19756470	     -0.05745211	      0.88281064	     -0.00031770	     -0.21116953	     -0.00000001	     -0.00000001	     16.11563181
      0.66829381	     -0.05562679	     -0.00036755	     -0.19760703	     -0.05745210	      0.88280928	     -0.00031649	     -0.21119416	     -0.00000001	     -0.00000001	     16.00677837
      0.66962013	     -0.05566541	     -0.00036774	     -0.19764598	     -0.05745205	      0.88280794	     -0.00031524	     -0.21121823	     -0.00000001	     -0.00000001	     16.00626562
      0.67094646	     -0.05570128	     -0.00036484	     -0.19768227	     -0.05745198	      0.88280664	     -0.00031396	     -0.21124171	     -0.00000001	     -0.00000001	     15.91161584
      0.67227278	     -0.05573504	     -0.00036484	     -0.19771637	     -0.05745188	      0.88280537	     -0.00031265	     -0.21126458	     -0.00000001	     -0.00000001	     15.89626128
      0.67359911	     -0.05576686	     -0.00036160	     -0.19774863	     -0.05745175	      0.88280415	     -0.00031130	     -0.21128682	     -0.00000001	     -0.00000001	     15.81858894
      0.67492544	     -0.05579707	     -0.00036157	     -0.19777919	     -0.05745160	      0.88280297	     -0.00030993	     -0.21130845	     -0.00000001	     -0.00000001	     15.79238246
      0.67625176	     -0.05582565	     -0.00035812	     -0.19780821	     -0.05745141	      0.88280185	     -0.00030853	     -0.21132945	     -0.00000001	     -0.00000001	     15.72632772
      0.67757809	     -0.05585292	     -0.00035811	     -0.19783584	     -0.05745120	      0.88280078	     -0.00030710	     -0.21134983	     -0.00000001	     -0.00000001	     15.68838525
      0.67890442	     -0.05587890	     -0.00035449	     -0.19786227	     -0.05745096	      0.88279978	     -0.00030564	     -0.21136958	     -0.00000001	     -0.00000001	     15.62935822
      0.68009766	     -0.05590130	     -0.00035427	     -0.19788499	     -0.05745072	      0.88279893	     -0.00030431	     -0.21138682	     -0.00000001	     -0.00000000	     15.57587120
      0.68129091	     -0.05592239	     -0.00035215	     -0.19790647	     -0.05745045	      0.88279813	     -0.00030295	     -0.21140357	     -0.00000001	     -0.00000000	     15.52276588
      0.68274386	     -0.05594782	     -0.00035116	     -0.19793232	     -0.05745010	      0.88279724	     -0.00030128	     -0.21142334	     -0.00000001	     -0.00000000	     15.46297230
      0.68419681	     -0.05597189	     -0.00034825	     -0.19795686	     -0.05744972	      0.88279643	     -0.00029958	     -0.21144242	     -0.00000001	     -0.00000000	     15.41016893
      0.68542137	     -0.05599097	     -0.00034797	     -0.19797629	     -0.05744937	      0.88279582	     -0.00029813	     -0.21145795	     -0.00000001	     -0.00000000	     15.35227308
      0.68664593	     -0.05600886	     -0.00034568	     -0.19799457	     -0.05744899	      0.88279527	     -0.00029666	     -0.21147297	     -0.00000001	     -0.00000000	     15.30134274
      0.68787049	     -0.05602565	     -0.00034453	     -0.19801174	     -0.05744860	      0.88279479	     -0.00029517	     -0.21148747	     -0.00000001	     -0.00000000	     15.24998903
      0.68952409	     -0.05604641	     -0.00034144	     -0.19803304	     -0.05744802	      0.88279424	     -0.00029313	     -0.21150621	     -0.00000001	     -0.00000000	     15.19348503
      0.69076820	     -0.05606006	     -0.00034071	     -0.19804706	     -0.05744756	      0.88279391	     -0.00029159	     -0.21151965	     -0.00000001	     -0.00000000	     15.13724324
      0.69201232	     -0.05607192	     -0.00033856	     -0.19805932	     -0.05744707	      0.88279364	     -0.00029002	     -0.21153256	     -0.00000001	     -0.00000000	     15.08991960
      0.69325644	     -0.05608327	     -0.00033739	     -0.19807105	     -0.05744655	      0.88279344	     -0.00028845	     -0.21154496	     -0.00000001	     -0.00000000	     15.04000747
      0.69490398	     -0.05609656	     -0.00033399	     -0.19808490	     -0.05744584	      0.88279327	     -0.00028634	     -0.21156059	     -0.00000001	     -0.00000000	     15.00326894
      0.69613043	     -0.05610493	     -0.00033316	     -0.19809364	     -0.05744527	      0.88279322	     -0.00028476	     -0.21157163	     -0.00000001	     -0.00000000	     14.95377040
      0.69735689	     -0.05611142	     -0.00033065	     -0.19810053	     -0.05744468	      0.88279323	     -0.00028317	     -0.21158210	     -0.00000001	      0.00000000	     14.93177348
      0.69886400	     -0.05611624	     -0.00032907	     -0.19810583	     -0.05744393	      0.88279333	     -0.00028120	     -0.21159414	     -0.00000001	      0.00000000	     14.89431344
      0.70020892	     -0.05611502	     -0.00032552	     -0.19810509	     -0.05744322	      0.88279349	     -0.00027943	     -0.21160402	     -0.00000001	      0.00000000	     14.90388379
      0.70155384	     -0.05610732	     -0.00032382	     -0.19809783	     -0.05744248	      0.88279372	     -0.00027765	     -0.21161292	     -0.00000001	      0.00000000	     14.87750479
      0.70289875	     -0.05609218	     -0.00031919	     -0.19808319	     -0.05744171	      0.88279401	     -0.00027586	     -0.21162070	     -0.00000001	      0.00000000	     14.91003998
      0.70424367	     -0.05606963	     -0.00031636	     -0.19806111	     -0.05744092	      0.88279437	     -0.00027407	     -0.21162724	     -0.00000001	      0.00000000	     14.88320498
      0.70558859	     -0.05603972	     -0.00031022	     -0.19803176	     -0.05744009	      0.88279480	     -0.00027227	     -0.21163243	     -0.00000001	      0.00000000	     14.92508315
      0.70693351	     -0.05600287	     -0.00030668	     -0.19799537	     -0.05743923	      0.88279528	     -0.00027047	     -0.21163621	     -0.00000001	      0.00000000	     14.89568342
      0.70827843	     -0.05595999	     -0.00029975	     -0.19795306	     -0.05743834	      0.88279583	     -0.00026867	     -0.21163854	     -0.00000001	      0.00000000	     14.95305984
      0.70962334	     -0.05591235	     -0.00029631	     -0.19790587	     -0.05743743	      0.88279644	     -0.00026686	     -0.21163942	     -0.00000001	      0.00000000	     14.92534075
      0.71096826	     -0.05585986	     -0.00028961	     -0.19785391	     -0.05743649	      0.88279710	     -0.00026505	     -0.21163889	     -0.00000001	      0.00000000	     15.00867070
      0.71216789	     -0.05580944	     -0.00028709	     -0.19780386	     -0.05743563	      0.88279775	     -0.00026345	     -0.21163725	     -0.00000001	      0.00000000	     14.98970217
      0.71336752	     -0.05575459	     -0.00028267	     -0.19774943	     -0.05743474	      0.88279844	     -0.00026184	     -0.21163451	     -0.00000001	      0.00000000	     15.04671290
      0.71483814	     -0.05568201	     -0.00027913	     -0.19767729	     -0.05743364	      0.88279934	     -0.00025988	     -0.21162967	     -0.00000001	      0.00000000	     15.08191437
      0.71630875	     -0.05560466	     -0.00027423	     -0.19760041	     -0.05743250	      0.88280031	     -0.00025792	     -0.21162323	     -0.00000001	      0.00000000	     15.18347570
      0.71752851	     -0.05553772	     -0.00027298	     -0.19753376	     -0.05743154	      0.88280117	     -0.00025631	     -0.21161673	     -0.00000001	      0.00000000	     15.19780151
      0.71874827	     -0.05546778	     -0.00027017	     -0.19746414	     -0.05743056	      0.88280208	     -0.00025471	     -0.21160921	     -0.00000001	      0.00000001	     15.27897844
      0.72022404	     -0.05537999	     -0.00026897	     -0.19737666	     -0.05742935	      0.88280324	     -0.00025278	     -0.21159883	     -0.00000001	      0.00000001	     15.34597769
      0.72169981	     -0.05528831	     -0.00026612	     -0.19728533	     -0.05742813	      0.88280446	     -0.00025088	     -0.21158710	     -0.00000001	      0.00000001	     15.49107105
      0.72286695	     -0.05521300	     -0.00026663	     -0.19721019	     -0.05742715	      0.88280548	     -0.00024939	     -0.21157690	     -0.00000001	      0.00000001	     15.53263726
      0.72403410	     -0.05513414	     -0.00026524	     -0.19713156	     -0.05742616	      0.88280654	     -0.00024792	     -0.21156588	     -0.00000001	      0.00000001	     15.63732643
      0.72556982	     -0.05502559	     -0.00026483	     -0.19702325	     -0.05742485	      0.88280801	     -0.00024600	     -0.21155011	     -0.00000001	      0.00000001	     15.76336539
      0.72710553	     -0.05491337	     -0.00026271	     -0.19691129	     -0.05742352	      0.88280955	     -0.00024412	     -0.21153295	     -0.00000001	      0.00000001	     15.95553574
      0.72822197	     -0.05483091	     -0.00026383	     -0.19682893	     -0.05742255	      0.88281072	     -0.00024277	     -0.21151966	     -0.00000001	      0.00000001	     16.02737298
      0.72933841	     -0.05474718	     -0.00026304	     -0.19674535	     -0.05742158	      0.88281193	     -0.00024145	     -0.21150572	     -0.00000001	      0.00000001	     16.15008604
      0.73095398	     -0.05462203	     -0.00026366	     -0.19662034	     -0.05742018	      0.88281375	     -0.00023956	     -0.21148450	     -0.00000001	      0.00000001	     16.33652931
      0.73231754	     -0.05451471	     -0.00026325	     -0.19651314	     -0.05741900	      0.88281536	     -0.00023801	     -0.21146570	     -0.00000001	      0.00000001	     16.50504785
      0.73368109	     -0.05440501	     -0.00026466	     -0.19640350	     -0.05741782	      0.88281702	     -0.00023650	     -0.21144611	     -0.00000001	      0.00000001	     16.67128389
      0.73504465	     -0.05429225	     -0.00026343	     -0.19629085	     -0.05741665	      0.88281875	     -0.00023502	     -0.21142574	     -0.00000001	      0.00000001	     16.88692882
      0.73640820	     -0.05417769	     -0.00026500	     -0.19617631	     -0.05741549	      0.88282054	     -0.00023357	     -0.21140458	     -0.00000001	      0.00000001	     17.06427567
      0.73757143	     -0.05407767	     -0.00026309	     -0.19607639	     -0.05741451	      0.88282212	     -0.00023238	     -0.21138590	     -0.00000001	      0.00000001	     17.24605091
      0.73873466	     -0.05397738	     -0.00026332	     -0.19597612	     -0.05741354	      0.88282373	     -0.00023121	     -0.21136668	     -0.00000001	      0.00000001	     17.41408075
      0.74020461	     -0.05385094	     -0.00026229	     -0.19584971	     -0.05741233	      0.88282584	     -0.00022977	     -0.21134166	     -0.00000001	      0.00000001	     17.65282341
      0.74167456	     -0.05372614	     -0.00026358	     -0.19572487	     -0.05741115	      0.88282800	     -0.00022839	     -0.21131594	     -0.00000001	      0.00000001	     17.88162461
      0.74282150	     -0.05362898	     -0.00026226	     -0.19562772	     -0.05741025	      0.88282974	     -0.00022735	     -0.21129548	     -0.00000001	      0.00000001	     18.06240434
      0.74396843	     -0.05353456	     -0.00026301	     -0.19553325	     -0.05740936	      0.88283151	     -0.00022634	     -0.21127473	     -0.00000001	      0.00000001	     18.23166707
      0.74547213	     -0.05341269	     -0.00026238	     -0.19541133	     -0.05740823	      0.88283388	     -0.00022506	     -0.21124719	     -0.00000001	      0.00000001	     18.47436057
      0.74697583	     -0.05329499	     -0.00026424	     -0.19529350	     -0.05740713	      0.88283630	     -0.00022385	     -0.21121934	     -0.00000001	      0.00000001	     18.71432318
      0.74805676	     -0.05321128	     -0.00026265	     -0.19520977	     -0.05740637	      0.88283807	     -0.00022301	     -0.21119918	     -0.00000001	      0.00000001	     18.87305622
      0.74913769	     -0.05313063	     -0.00026313	     -0.19512902	     -0.05740562	      0.88283986	     -0.00022220	     -0.21117892	     -0.00000001	      0.00000001	     19.03621820
      0.75073900	     -0.05301629	     -0.00026284	     -0.19501456	     -0.05740456	      0.88284255	     -0.00022106	     -0.21114887	     -0.00000001	      0.00000001	     19.27781907
      0.75207973	     -0.05292769	     -0.00026422	     -0.19492579	     -0.05740371	      0.88284483	     -0.00022017	     -0.21112376	     -0.00000001	      0.00000001	     19.47063053
      0.75342047	     -0.05284374	     -0.00026361	     -0.19484172	     -0.05740289	      0.88284712	     -0.00021932	     -0.21109884	     -0.00000001	      0.00000001	     19.66224620
      0.75476120	     -0.05276731	     -0.00026598	     -0.19476507	     -0.05740212	      0.88284942	     -0.00021852	     -0.21107417	     -0.00000001	      0.00000001	     19.84907109
      0.75610193	     -0.05269428	     -0.00026479	     -0.19469192	     -0.05740138	      0.88285173	     -0.00021777	     -0.21104984	     -0.00000001	      0.00000001	     20.03329786
      0.75722767	     -0.05263978	     -0.00026740	     -0.19463722	     -0.05740079	      0.88285366	     -0.00021719	     -0.21102971	     -0.00000001	      0.00000001	     20.16460901
      0.75835341	     -0.05258704	     -0.00026757	     -0.19458432	     -0.05740022	      0.88285559	     -0.00021664	     -0.21100988	     -0.00000001	      0.00000001	     20.30057703
      0.75981774	     -0.05252419	     -0.00026943	     -0.19452124	     -0.05739953	      0.88285808	     -0.00021598	     -0.21098455	     -0.00000001	      0.00000001	     20.47940690
      0.76128207	     -0.05246449	     -0.00026903	     -0.19446135	     -0.05739889	      0.88286054	     -0.00021538	     -0.21095975	     -0.00000001	      0.00000001	     20.65487035
      0.76240136	     -0.05242484	     -0.00027180	     -0.19442147	     -0.05739843	      0.88286239	     -0.00021497	     -0.21094116	     -0.00000001	      0.00000001	     20.77011422
      0.76352066	     -0.05238589	     -0.00027231	     -0.19438235	     -0.05739801	      0.88286422	     -0.00021459	     -0.21092290	     -0.00000001	      0.00000001	     20.88298431
      0.76501836	     -0.05233890	     -0.00027440	     -0.19433510	     -0.05739748	      0.88286662	     -0.00021414	     -0.21089898	     -0.00000001	      0.00000001	     21.02803309
      0.76651606	     -0.05229382	     -0.00027329	     -0.19428984	     -0.05739700	      0.88286895	     -0.00021376	     -0.21087567	     -0.00000001	      0.00000001	     21.16884467
      0.76757384	     -0.05226850	     -0.00027576	     -0.19426430	     -0.05739669	      0.88287056	     -0.00021353	     -0.21085957	     -0.00000001	      0.00000001	     21.23117866
      0.76863162	     -0.05224295	     -0.00027585	     -0.19423860	     -0.05739641	      0.88287212	     -0.00021334	     -0.21084381	     -0.00000001	      0.00000001	     21.30790230
      0.77023296	     -0.05220953	     -0.00027734	     -0.19420490	     -0.05739603	      0.88287441	     -0.00021311	     -0.21082055	     -0.00000001	      0.00000001	     21.42045984
      0.77156403	     -0.05218303	     -0.00027709	     -0.19417822	     -0.05739576	      0.88287624	     -0.00021298	     -0.21080176	     -0.00000001	      0.00000001	     21.51167261
      0.77289510	     -0.05216193	     -0.00027929	     -0.19415686	     -0.05739553	      0.88287798	     -0.00021290	     -0.21078343	     -0.00000001	      0.00000001	     21.58838061
      0.77422617	     -0.05213908	     -0.00027824	     -0.19413384	     -0.05739534	      0.88287965	     -0.00021287	     -0.21076557	     -0.00000001	      0.00000001	     21.67576759
      0.77541378	     -0.05212488	     -0.00028063	     -0.19411940	     -0.05739521	      0.88288106	     -0.00021289	     -0.21074999	     -0.00000001	      0.00000001	     21.71421399
      0.77660139	     -0.05210848	     -0.00028010	     -0.19410284	     -0.05739511	      0.88288240	     -0.00021295	     -0.21073476	     -0.00000001	      0.00000001	     21.77281529
      0.77778900	     -0.05209612	     -0.00028133	     -0.19409027	     -0.05739504	      0.88288367	     -0.00021306	     -0.21071985	     -0.00000001	      0.00000001	     21.80971832
      0.77931354	     -0.05207973	     -0.00028053	     -0.19407368	     -0.05739499	      0.88288519	     -0.00021325	     -0.21070120	     -0.00000001	      0.00000001	     21.88375414
      0.78051765	     -0.05207221	     -0.00028219	     -0.19406592	     -0.05739499	      0.88288631	     -0.00021345	     -0.21068683	     -0.00000001	      0.00000001	     21.88939414
      0.78172176	     -0.05206269	     -0.00028138	     -0.19405624	     -0.05739503	      0.88288735	     -0.00021370	     -0.21067280	     -0.00000001	      0.00000001	     21.93568883
      0.78292587	     -0.05205769	     -0.00028245	     -0.19405103	     -0.05739509	      0.88288831	     -0.00021398	     -0.21065910	     -0.00000001	      0.00000001	     21.94894507
      0.78444058	     -0.05204995	     -0.00028187	     -0.19404306	     -0.05739522	      0.88288940	     -0.00021440	     -0.21064237	     -0.00000001	      0.00000000	     22.00948787
      0.78562260	     -0.05204994	     -0.00028422	     -0.19404280	     -0.05739536	      0.88289017	     -0.00021478	     -0.21062969	     -0.00000001	      0.00000000	     21.98692404
      0.78680462	     -0.05204842	     -0.00028427	     -0.19404109	     -0.05739553	      0.88289086	     -0.00021519	     -0.21061741	     -0.00000001	      0.00000000	     22.01924583
      0.78798665	     -0.05205161	     -0.00028599	     -0.19404404	     -0.05739572	      0.88289148	     -0.00021565	     -0.21060551	     -0.00000001	      0.00000000	     22.01197798
      0.78956737	     -0.05205578	     -0.00028649	     -0.19404794	     -0.05739603	      0.88289220	     -0.00021632	     -0.21059023	     -0.00000001	      0.00000000	     22.05896472
      0.79073956	     -0.05206517	     -0.00028923	     -0.19405706	     -0.05739630	      0.88289264	     -0.00021686	     -0.21057933	     -0.00000001	      0.00000000	     22.01176705
      0.79191175	     -0.05207263	     -0.00028977	     -0.19406431	     -0.05739660	      0.88289302	     -0.00021744	     -0.21056883	     -0.00000001	      0.00000000	     22.03523524
      0.79334657	     -0.05208822	     -0.00029257	     -0.19407959	     -0.05739700	      0.88289339	     -0.00021821	     -0.21055650	     -0.00000001	      0.00000000	     21.99528212
      0.79462168	     -0.05210023	     -0.00029280	     -0.19409138	     -0.05739739	      0.88289364	     -0.00021893	     -0.21054605	     -0.00000001	      0.00000000	     22.03870385
      0.79589678	     -0.05211982	     -0.00029593	     -0.19411067	     -0.05739782	      0.88289381	     -0.00021970	     -0.21053604	     -0.00000001	      0.00000000	     21.96582946
      0.79717188	     -0.05213619	     -0.00029609	     -0.19412683	     -0.05739828	      0.88289391	     -0.00022051	     -0.21052651	     -0.00000001	      0.00000000	     22.01098707
      0.79844698	     -0.05216091	     -0.00029936	     -0.19415124	     -0.05739878	      0.88289394	     -0.00022137	     -0.21051741	     -0.00000001	     -0.00000000	     21.91498840
      0.79972208	     -0.05218175	     -0.00029937	     -0.19417187	     -0.05739931	      0.88289390	     -0.00022226	     -0.21050880	     -0.00000001	     -0.00000000	     21.96165415
      0.80099718	     -0.05221147	     -0.00030269	     -0.19420128	     -0.05739988	      0.88289379	     -0.00022320	     -0.21050062	     -0.00000001	     -0.00000000	     21.84141260
      0.80227228	     -0.05223659	     -0.00030248	     -0.19422621	     -0.05740048	      0.88289363	     -0.00022417	     -0.21049292	     -0.00000001	     -0.00000000	     21.89092156
      0.80354738	     -0.05227096	     -0.00030581	     -0.19426028	     -0.05740111	      0.88289340	     -0.00022519	     -0.21048565	     -0.00000001	     -0.00000000	     21.74742234
      0.80482248	     -0.05230000	     -0.00030534	     -0.19428913	     -0.05740177	      0.88289312	     -0.00022624	     -0.21047885	     -0.00000001	     -0.00000000	     21.79873146
      0.80609758	     -0.05233898	     -0.00030869	     -0.19432781	     -0.05740246	      0.88289278	     -0.00022733	     -0.21047245	     -0.00000001	     -0.00000000	     21.63141824
      0.80737269	     -0.05237199	     -0.00030800	     -0.19436064	     -0.05740319	      0.88289239	     -0.00022845	     -0.21046652	     -0.00000001	     -0.00000000	     21.68434877
      0.80864779	     -0.05241524	     -0.00031134	     -0.19440360	     -0.05740394	      0.88289195	     -0.00022961	     -0.21046098	     -0.00000001	     -0.00000000	     21.49585859
      0.80992289	     -0.05245180	     -0.00031042	     -0.19444000	     -0.05740473	      0.88289146	     -0.00023080	     -0.21045589	     -0.00000001	     -0.00000000	     21.54859669
      0.81119799	     -0.05249923	     -0.00031377	     -0.19448715	     -0.05740554	      0.88289092	     -0.00023203	     -0.21045117	     -0.00000001	     -0.00000000	     21.33918125
      0.81247309	     -0.05253960	     -0.00031272	     -0.19452736	     -0.05740639	      0.88289034	     -0.00023328	     -0.21044688	     -0.00000001	     -0.00000000	     21.38885105
      0.81374819	     -0.05259109	     -0.00031617	     -0.19457858	     -0.05740726	      0.88288972	     -0.00023457	     -0.21044295	     -0.00000001	     -0.00000000	     21.16421936
      0.81502329	     -0.05263500	     -0.00031518	     -0.19462234	     -0.05740815	      0.88288906	     -0.00023588	     -0.21043945	     -0.00000001	     -0.00000000	     21.21021773
      0.81629839	     -0.05269003	     -0.00031893	     -0.19467709	     -0.05740908	      0.88288837	     -0.00023723	     -0.21043627	     -0.00000001	     -0.00000000	     20.97758607
      0.81757349	     -0.05273698	     -0.00031829	     -0.19472390	     -0.05741003	      0.88288763	     -0.00023860	     -0.21043350	     -0.00000001	     -0.00000000	     21.01599163
      0.81884859	     -0.05279470	     -0.00032253	     -0.19478135	     -0.05741100	      0.88288686	     -0.00023999	     -0.21043102	     -0.00000001	     -0.00000000	     20.78170543
      0.82012369	     -0.05284400	     -0.00032253	     -0.19483049	     -0.05741200	      0.88288606	     -0.00024141	     -0.21042891	     -0.00000001	     -0.00000000	     20.81043866
      0.82139880	     -0.05290371	     -0.00032752	     -0.19488991	     -0.05741303	      0.88288523	     -0.00024286	     -0.21042707	     -0.00000001	     -0.00000000	     20.58117051
      0.82267390	     -0.05295500	     -0.00032845	     -0.19494104	     -0.05741407	      0.88288436	     -0.00024433	     -0.21042556	     -0.00000001	     -0.00000000	     20.59856781
      0.82394900	     -0.05301597	     -0.00033427	     -0.19500171	     -0.05741514	      0.88288346	     -0.00024583	     -0.21042430	     -0.00000001	     -0.00000000	     20.37725709
      0.82522410	     -0.05306851	     -0.00033620	     -0.19505407	     -0.05741623	      0.88288254	     -0.00024735	     -0.21042335	     -0.00000001	     -0.00000001	     20.38309513
      0.82649920	     -0.05312968	     -0.00034280	     -0.19511493	     -0.05741734	      0.88288159	     -0.00024889	     -0.21042262	     -0.00000001	     -0.00000001	     20.17169141
      0.82777430	     -0.05318235	     -0.00034570	     -0.19516741	     -0.05741847	      0.88288061	     -0.00025046	     -0.21042217	     -0.00000001	     -0.00000001	     20.16889781
      0.82904940	     -0.05324236	     -0.00035298	     -0.19522710	     -0.05741962	      0.88287961	     -0.00025205	     -0.21042193	     -0.00000001	     -0.00000001	     19.97166491
      0.83032450	     -0.05329393	     -0.00035678	     -0.19527845	     -0.05742079	      0.88287858	     -0.00025366	     -0.21042195	     -0.00000001	     -0.00000001	     19.95922741
      0.83159960	     -0.05335161	     -0.00036457	     -0.19533582	     -0.05742197	      0.88287753	     -0.00025529	     -0.21042215	     -0.00000001	     -0.00000001	     19.77600003
      0.83287470	     -0.05340141	     -0.00036918	     -0.19538539	     -0.05742318	      0.88287646	     -0.00025694	     -0.21042259	     -0.00000001	     -0.00000001	     19.75185486
      0.83414981	     -0.05345585	     -0.00037730	     -0.19543952	     -0.05742440	      0.88287536	     -0.00025861	     -0.21042319	     -0.00000001	     -0.00000001	     19.58578640
      0.83542491	     -0.05350273	     -0.00038247	     -0.19548617	     -0.05742564	      0.88287425	     -0.00026030	     -0.21042400	     -0.00000001	     -0.00000001	     19.54795863
      0.83670001	     -0.05355285	     -0.00039067	     -0.19553599	     -0.05742689	      0.88287312	     -0.00026201	     -0.21042496	     -0.00000001	     -0.00000001	     19.39975058
      0.83797511	     -0.05359581	     -0.00039617	     -0.19557871	     -0.05742816	      0.88287196	     -0.00026374	     -0.21042609	     -0.00000001	     -0.00000001	     19.34630216
      0.83925021	     -0.05364079	     -0.00040425	     -0.19562340	     -0.05742944	      0.88287080	     -0.00026548	     -0.21042733	     -0.00000001	     -0.00000001	     19.21481426
      0.84052531	     -0.05367940	     -0.00040986	     -0.19566178	     -0.05743074	      0.88286961	     -0.00026723	     -0.21042873	     -0.00000001	     -0.00000001	     19.14304191
      0.84180041	     -0.05371915	     -0.00041758	     -0.19570125	     -0.05743205	      0.88286841	     -0.00026900	     -0.21043024	     -0.00000001	     -0.00000001	     19.02612115
      0.84307551	     -0.05375258	     -0.00042255	     -0.19573447	     -0.05743338	      0.88286720	     -0.00027078	     -0.21043189	     -0.00000001	     -0.00000001	     18.93677065
      0.84435061	     -0.05378723	     -0.00042935	     -0.19576887	     -0.05743472	      0.88286598	     -0.00027258	     -0.21043368	     -0.00000001	     -0.00000001	     18.82902737
      0.84562571	     -0.05381729	     -0.00043405	     -0.19579874	     -0.05743607	      0.88286475	     -0.00027438	     -0.21043563	     -0.00000001	     -0.00000001	     18.72160930
      0.84690082	     -0.05384818	     -0.00043969	     -0.19582941	     -0.05743743	      0.88286350	     -0.00027620	     -0.21043773	     -0.00000001	     -0.00000001	     18.62019575
      0.84817592	     -0.05387798	     -0.00044349	     -0.19585904	     -0.05743881	      0.88286225	     -0.00027802	     -0.21044007	     -0.00000001	     -0.00000001	     18.48928858
      0.84972857	     -0.05392109	     -0.00045027	     -0.19590188	     -0.05744050	      0.88286072	     -0.00028025	     -0.21044337	     -0.00000001	     -0.00000001	     18.40658313
      0.85085992	     -0.05395317	     -0.00045247	     -0.19593383	     -0.05744174	      0.88285959	     -0.00028187	     -0.21044623	     -0.00000001	     -0.00000001	     18.23562165
      0.85199126	     -0.05399125	     -0.00045669	     -0.19597174	     -0.05744299	      0.88285846	     -0.00028351	     -0.21044955	     -0.00000001	     -0.00000001	     18.16312904
      0.85351934	     -0.05404623	     -0.00046062	     -0.19602652	     -0.05744469	      0.88285692	     -0.00028572	     -0.21045493	     -0.00000001	     -0.00000001	     17.98860576
      0.85488021	     -0.05410134	     -0.00046576	     -0.19608143	     -0.05744621	      0.88285554	     -0.00028769	     -0.21046066	     -0.00000001	     -0.00000001	     17.96969298
      0.85624107	     -0.05415771	     -0.00046782	     -0.19613767	     -0.05744774	      0.88285414	     -0.00028966	     -0.21046736	     -0.00000001	     -0.00000001	     17.71246079
      0.85742993	     -0.05421268	     -0.00047252	     -0.19619246	     -0.05744907	      0.88285290	     -0.00029139	     -0.21047403	     -0.00000001	     -0.00000001	     17.74819737
      0.85861879	     -0.05426861	     -0.00047471	     -0.19624828	     -0.05745041	      0.88285165	     -0.00029311	     -0.21048151	     -0.00000001	     -0.00000001	     17.54260844
      0.85980765	     -0.05432818	     -0.00047816	     -0.19630771	     -0.05745174	      0.88285037	     -0.00029483	     -0.21048981	     -0.00000001	     -0.00000001	     17.48435458
      0.86143426	     -0.05441223	     -0.00048114	     -0.19639164	     -0.05745356	      0.88284859	     -0.00029719	     -0.21050253	     -0.00000001	     -0.00000001	     17.20257329
      0.86266095	     -0.05447975	     -0.00048511	     -0.19645901	     -0.05745493	      0.88284722	     -0.00029896	     -0.21051317	     -0.00000001	     -0.00000001	     17.22182122
      0.86388763	     -0.05454825	     -0.00048698	     -0.19652745	     -0.05745628	      0.88284581	     -0.00030073	     -0.21052471	     -0.00000001	     -0.00000001	     16.95473438
      0.86511432	     -0.05461927	     -0.00049002	     -0.19659837	     -0.05745763	      0.88284438	     -0.00030249	     -0.21053716	     -0.00000001	     -0.00000001	     16.87765890
      0.86670301	     -0.05471217	     -0.00049192	     -0.19669122	     -0.05745935	      0.88284246	     -0.00030477	     -0.21055457	     -0.00000001	     -0.00000001	     16.51132894
      0.86791374	     -0.05478489	     -0.00049494	     -0.19676387	     -0.05746065	      0.88284096	     -0.00030649	     -0.21056879	     -0.00000001	     -0.00000001	     16.52055397
      0.86912446	     -0.05485711	     -0.00049577	     -0.19683609	     -0.05746193	      0.88283942	     -0.00030821	     -0.21058380	     -0.00000001	     -0.00000001	     16.21493709
      0.87058928	     -0.05494596	     -0.00049799	     -0.19692492	     -0.05746344	      0.88283750	     -0.00031027	     -0.21060297	     -0.00000001	     -0.00000001	     16.11967147
      0.87205411	     -0.05503561	     -0.00049725	     -0.19701465	     -0.05746493	      0.88283552	     -0.00031232	     -0.21062321	     -0.00000001	     -0.00000001	     15.62026127
      0.87317032	     -0.05510542	     -0.00049897	     -0.19708447	     -0.05746604	      0.88283396	     -0.00031386	     -0.21063933	     -0.00000001	     -0.00000001	     15.65989013
      0.87428654	     -0.05517499	     -0.00049844	     -0.19715412	     -0.05746712	      0.88283237	     -0.00031540	     -0.21065603	     -0.00000001	     -0.00000001	     15.39504558
      0.87586466	     -0.05527330	     -0.00049822	     -0.19725254	     -0.05746861	      0.88283005	     -0.00031755	     -0.21068056	     -0.00000001	     -0.00000001	     15.21626686
      0.87724511	     -0.05535818	     -0.00049579	     -0.19733759	     -0.05746987	      0.88282796	     -0.00031942	     -0.21070282	     -0.00000001	     -0.00000001	     14.86396344
      0.87862555	     -0.05544383	     -0.00049484	     -0.19742339	     -0.05747108	      0.88282581	     -0.00032126	     -0.21072580	     -0.00000001	     -0.00000001	     14.81929382
      0.88000599	     -0.05552962	     -0.00049093	     -0.19750942	     -0.05747224	      0.88282359	     -0.00032308	     -0.21074948	     -0.00000001	     -0.00000001	     14.39055593
      0.88121622	     -0.05560517	     -0.00048969	     -0.19758513	     -0.05747322	      0.88282161	     -0.00032465	     -0.21077076	     -0.00000001	     -0.00000001	     14.39338053
      0.88242644	     -0.05567942	     -0.00048596	     -0.19765963	     -0.05747416	      0.88281958	     -0.00032621	     -0.21079250	     -0.00000001	     -0.00000001	     14.11010557
      0.88363667	     -0.05575201	     -0.00048264	     -0.19773246	     -0.05747506	      0.88281751	     -0.00032775	     -0.21081462	     -0.00000001	     -0.00000001	     13.99742292
      0.88531969	     -0.05585091	     -0.00047582	     -0.19783177	     -0.05747622	      0.88281456	     -0.00032985	     -0.21084596	     -0.00000001	     -0.00000001	     13.67456390
      0.88657522	     -0.05592379	     -0.00047198	     -0.19790494	     -0.05747704	      0.88281231	     -0.00033139	     -0.21086972	     -0.00000001	     -0.00000001	     13.64614869
      0.88783076	     -0.05599540	     -0.00046619	     -0.19797689	     -0.05747779	      0.88281003	     -0.00033291	     -0.21089376	     -0.00000001	     -0.00000001	     13.39901616
      0.88908630	     -0.05606619	     -0.00046143	     -0.19804801	     -0.05747850	      0.88280771	     -0.00033441	     -0.21091803	     -0.00000001	     -0.00000001	     13.31188295
      0.89072122	     -0.05615441	     -0.00045332	     -0.19813673	     -0.05747932	      0.88280464	     -0.00033632	     -0.21094995	     -0.00000001	     -0.00000001	     13.03668557
      0.89196042	     -0.05622081	     -0.00044882	     -0.19820347	     -0.05747988	      0.88280229	     -0.00033774	     -0.21097436	     -0.00000001	     -0.00000001	     13.00658938
      0.89319962	     -0.05628531	     -0.00044241	     -0.19826838	     -0.05748038	      0.88279991	     -0.00033914	     -0.21099894	     -0.00000001	     -0.00000001	     12.79563310
      0.89470481	     -0.05636072	     -0.00043600	     -0.19834424	     -0.05748090	      0.88279699	     -0.00034081	     -0.21102893	     -0.00000001	     -0.00000001	     12.73550700
      0.89620999	     -0.05643323	     -0.00042714	     -0.19841730	     -0.05748133	      0.88279406	     -0.00034244	     -0.21105895	     -0.00000001	     -0.00000001	     12.42499848
      0.89734677	     -0.05648681	     -0.00042299	     -0.19847122	     -0.05748159	      0.88279183	     -0.00034366	     -0.21108161	     -0.00000001	     -0.00000001	     12.45526797
      0.89848355	     -0.05653879	     -0.00041698	     -0.19852361	     -0.05748179	      0.88278959	     -0.00034485	     -0.21110425	     -0.00000001	     -0.00000001	     12.29974364
      0.90011172	     -0.05661005	     -0.00040937	     -0.19859543	     -0.05748198	      0.88278639	     -0.00034652	     -0.21113655	     -0.00000001	     -0.00000001	     12.20554006
      0.90152633	     -0.05666898	     -0.00040153	     -0.19865490	     -0.05748205	      0.88278361	     -0.00034794	     -0.21116445	     -0.00000001	     -0.00000001	     12.00166664
      0.90294093	     -0.05672544	     -0.00039557	     -0.19871183	     -0.05748202	      0.88278084	     -0.00034932	     -0.21119215	     -0.00000001	     -0.00000001	     12.00279449
      0.90435553	     -0.05677894	     -0.00038703	     -0.19876590	     -0.05748190	      0.88277808	     -0.00035068	     -0.21121962	     -0.00000001	     -0.00000001	     11.75095117
      0.90558874	     -0.05682332	     -0.00038217	     -0.19881072	     -0.05748172	      0.88277569	     -0.00035184	     -0.21124334	     -0.00000001	     -0.00000001	     11.78552610
      0.90682194	     -0.05686516	     -0.00037523	     -0.19885304	     -0.05748146	      0.88277333	     -0.00035297	     -0.21126682	     -0.00000001	     -0.00000001	     11.63025187
      0.90830844	     -0.05691189	     -0.00036827	     -0.19890033	     -0.05748105	      0.88277051	     -0.00035430	     -0.21129477	     -0.00000001	     -0.00000001	     11.60212562
      0.90979494	     -0.05695452	     -0.00035915	     -0.19894359	     -0.05748053	      0.88276773	     -0.00035559	     -0.21132227	     -0.00000001	     -0.00000001	     11.41092877
      0.91103395	     -0.05698747	     -0.00035372	     -0.19897701	     -0.05748001	      0.88276545	     -0.00035663	     -0.21134482	     -0.00000001	     -0.00000001	     11.44230018
      0.91227296	     -0.05701734	     -0.00034616	     -0.19900741	     -0.05747941	      0.88276321	     -0.00035765	     -0.21136701	     -0.00000001	     -0.00000001	     11.32484907
      0.91377940	     -0.05704848	     -0.00033810	     -0.19903916	     -0.05747858	      0.88276055	     -0.00035885	     -0.21139344	     -0.00000001	     -0.00000001	     11.31651440
      0.91528585	     -0.05707072	     -0.00032718	     -0.19906211	     -0.05747763	      0.88275795	     -0.00036000	     -0.21141913	     -0.00000001	     -0.00000001	     11.19094575
      0.91649445	     -0.05708102	     -0.00031991	     -0.19907294	     -0.05747678	      0.88275592	     -0.00036089	     -0.21143906	     -0.00000001	     -0.00000001	     11.23100195
      0.91770305	     -0.05708434	     -0.00031003	     -0.19907687	     -0.05747586	      0.88275394	     -0.00036176	     -0.21145826	     -0.00000001	     -0.00000001	     11.17041030
      0.91925774	     -0.05707758	     -0.00029794	     -0.19907086	     -0.05747457	      0.88275149	     -0.00036282	     -0.21148177	     -0.00000001	     -0.00000001	     11.17905499
      0.92081242	     -0.05706094	     -0.00028302	     -0.19905506	     -0.05747315	      0.88274913	     -0.00036384	     -0.21150383	     -0.00000001	     -0.00000001	     11.11941955
      0.92198735	     -0.05704301	     -0.00027361	     -0.19903771	     -0.05747199	      0.88274742	     -0.00036457	     -0.21151951	     -0.00000001	     -0.00000001	     11.14815416
      0.92316228	     -0.05702057	     -0.00026206	     -0.19901590	     -0.05747077	      0.88274577	     -0.00036527	     -0.21153433	     -0.00000001	     -0.00000001	     11.13121449
      0.92478086	     -0.05698085	     -0.00024798	     -0.19897698	     -0.05746897	      0.88274362	     -0.00036619	     -0.21155341	     -0.00000001	     -0.00000001	     11.15300925
      0.92639943	     -0.05693805	     -0.00023173	     -0.19893503	     -0.05746704	      0.88274160	     -0.00036705	     -0.21157106	     -0.00000001	     -0.00000001	     11.14906507
      0.92752492	     -0.05690435	     -0.00022244	     -0.19890186	     -0.05746562	      0.88274028	     -0.00036762	     -0.21158251	     -0.00000001	     -0.00000001	     11.17471645
      0.92865040	     -0.05686715	     -0.00021042	     -0.19886525	     -0.05746414	      0.88273903	     -0.00036816	     -0.21159323	     -0.00000001	     -0.00000001	     11.18647524
      0.93037360	     -0.05680330	     -0.00019223	     -0.19880229	     -0.05746175	      0.88273727	     -0.00036893	     -0.21160817	     -0.00000001	     -0.00000001	     11.22613177
      0.93180419	     -0.05674314	     -0.00017564	     -0.19874291	     -0.05745967	      0.88273594	     -0.00036952	     -0.21161915	     -0.00000001	     -0.00000001	     11.26905420
      0.93323477	     -0.05667692	     -0.00016086	     -0.19867739	     -0.05745749	      0.88273473	     -0.00037007	     -0.21162876	     -0.00000001	     -0.00000001	     11.33516431
      0.93466536	     -0.05660398	     -0.00014386	     -0.19860521	     -0.05745521	      0.88273365	     -0.00037057	     -0.21163697	     -0.00000001	     -0.00000000	     11.40870785
      0.93592287	     -0.05653336	     -0.00013185	     -0.19853517	     -0.05745313	      0.88273281	     -0.00037098	     -0.21164296	     -0.00000001	     -0.00000000	     11.48386977
      0.93718038	     -0.05645586	     -0.00011817	     -0.19845828	     -0.05745099	      0.88273207	     -0.00037135	     -0.21164772	     -0.00000001	     -0.00000000	     11.56825993
      0.93843789	     -0.05637176	     -0.00010652	     -0.19837472	     -0.05744877	      0.88273143	     -0.00037169	     -0.21165121	     -0.00000001	     -0.00000000	     11.66066739
      0.94011750	     -0.05624709	     -0.00008932	     -0.19825079	     -0.05744571	      0.88273074	     -0.00037210	     -0.21165377	     -0.00000001	     -0.00000000	     11.81623847
      0.94139674	     -0.05614343	     -0.00007802	     -0.19814763	     -0.05744330	      0.88273035	     -0.00037237	     -0.21165406	     -0.00000001	     -0.00000000	     11.92886240
      0.94267598	     -0.05603207	     -0.00006530	     -0.19803680	     -0.05744082	      0.88273006	     -0.00037260	     -0.21165288	     -0.00000001	     -0.00000000	     12.07908524
      0.94395523	     -0.05591226	     -0.00005411	     -0.19791745	     -0.05743828	      0.88272989	     -0.00037281	     -0.21165014	     -0.00000001	     -0.00000000	     12.22317550
      0.94560930	     -0.05574370	     -0.00003811	     -0.19774951	     -0.05743491	      0.88272985	     -0.00037302	     -0.21164417	     -0.00000001	      0.00000000	     12.47661698
      0.94685009	     -0.05560744	     -0.00002785	     -0.19761364	     -0.05743232	      0.88272995	     -0.00037315	     -0.21163780	     -0.00000001	      0.00000000	     12.60955805
      0.94809088	     -0.05546349	     -0.00001569	     -0.19747011	     -0.05742968	      0.88273016	     -0.00037325	     -0.21162974	     -0.00000000	      0.00000000	     12.81770868
      0.94961760	     -0.05527755	     -0.00000230	     -0.19728461	     -0.05742637	      0.88273059	     -0.00037333	     -0.21161750	     -0.00000000	      0.00000000	     13.02396351
      0.95097106	     -0.05510582	      0.00001140	     -0.19711329	     -0.05742339	      0.88273112	     -0.00037337	     -0.21160453	     -0.00000000	      0.00000000	     13.29276033
      0.95232452	     -0.05492861	      0.00002264	     -0.19693638	     -0.05742035	      0.88273180	     -0.00037338	     -0.21158962	     -0.00000000	      0.00000000	     13.45948144
      0.95367798	     -0.05474657	      0.00003611	     -0.19675469	     -0.05741728	      0.88273263	     -0.00037335	     -0.21157283	     -0.00000000	      0.00000000	     13.75947503
      0.95503144	     -0.05456047	      0.00004650	     -0.19656880	     -0.05741418	      0.88273361	     -0.00037329	     -0.21155423	     -0.00000000	      0.00000001	     13.92153691
      0.95638490	     -0.05437099	      0.00005948	     -0.19637959	     -0.05741104	      0.88273474	     -0.00037321	     -0.21153390	     -0.00000000	      0.00000001	     14.24604945
      0.95773836	     -0.05417967	      0.00006833	     -0.19618838	     -0.05740788	      0.88273603	     -0.00037309	     -0.21151192	     -0.00000000	      0.00000001	     14.39176635
      0.95892614	     -0.05401047	      0.00007882	     -0.19601932	     -0.05740509	      0.88273728	     -0.00037297	     -0.21149139	     -0.00000000	      0.00000001	     14.65842141
      0.96011392	     -0.05384115	      0.00008679	     -0.19585006	     -0.05740228	      0.88273864	     -0.00037283	     -0.21146979	     -0.00000000	      0.00000001	     14.82975241
      0.96157887	     -0.05363151	      0.00009767	     -0.19564047	     -0.05739881	      0.88274049	     -0.00037263	     -0.21144177	     -0.00000000	      0.00000001	     15.12758200
      0.96304382	     -0.05342108	      0.00010588	     -0.19542998	     -0.05739533	      0.88274251	     -0.00037240	     -0.21141233	     -0.00000000	      0.00000001	     15.35448202
      0.96421708	     -0.05325184	      0.00011441	     -0.19526073	     -0.05739254	      0.88274424	     -0.00037220	     -0.21138779	     -0.00000000	      0.00000001	     15.61945664
      0.96539034	     -0.05308219	      0.00012057	     -0.19509098	     -0.05738976	      0.88274609	     -0.00037199	     -0.21136243	     -0.00000000	      0.00000001	     15.82388947
      0.96687986	     -0.05286634	      0.00012919	     -0.19487500	     -0.05738623	      0.88274858	     -0.00037169	     -0.21132913	     -0.00000000	      0.00000001	     16.14081024
      0.96836939	     -0.05265119	      0.00013477	     -0.19465959	     -0.05738271	      0.88275123	     -0.00037138	     -0.21129468	     -0.00000000	      0.00000001	     16.42344940
      0.96947153	     -0.05249294	      0.00014095	     -0.19450118	     -0.05738012	      0.88275329	     -0.00037114	     -0.21126853	     -0.00000000	      0.00000001	     16.66342648
      0.97057367	     -0.05233606	      0.00014473	     -0.19434407	     -0.05737754	      0.88275543	     -0.00037088	     -0.21124189	     -0.00000000	      0.00000001	     16.88689939
      0.97214954	     -0.05211417	      0.00015050	     -0.19412181	     -0.05737389	      0.88275863	     -0.00037051	     -0.21120304	     -0.00000000	      0.00000001	     17.23177950
      0.97348518	     -0.05192796	      0.00015351	     -0.19393521	     -0.05737081	      0.88276146	     -0.00037018	     -0.21116951	     -0.00000000	      0.00000001	     17.52332896
      0.97482082	     -0.05174320	      0.00015783	     -0.19375008	     -0.05736777	      0.88276439	     -0.00036983	     -0.21113551	     -0.00000000	      0.00000002	     17.83148459
      0.97615645	     -0.05156023	      0.00015915	     -0.19356662	     -0.05736477	      0.88276742	     -0.00036948	     -0.21110108	     -0.00000000	      0.00000002	     18.14723604
      0.97749209	     -0.05137988	      0.00016290	     -0.19338584	     -0.05736180	      0.88277054	     -0.00036913	     -0.21106629	     -0.00000000	      0.00000002	     18.45538943
      0.97863221	     -0.05122888	      0.00016271	     -0.19323435	     -0.05735930	      0.88277326	     -0.00036882	     -0.21103639	     -0.00000000	      0.00000002	     18.72024105
      0.97977233	     -0.05108066	      0.00016446	     -0.19308568	     -0.05735684	      0.88277604	     -0.00036850	     -0.21100636	     -0.00000000	      0.00000002	     18.97979417
      0.98120715	     -0.05089909	      0.00016490	     -0.19290347	     -0.05735378	      0.88277961	     -0.00036810	     -0.21096846	     -0.00000000	      0.00000002	     19.32040256
      0.98264197	     -0.05072103	      0.00016694	     -0.19272479	     -0.05735079	      0.88278326	     -0.00036770	     -0.21093051	     -0.00000000	      0.00000002	     19.64670249
      0.98376414	     -0.05058445	      0.00016587	     -0.19258765	     -0.05734849	      0.88278615	     -0.00036738	     -0.21090084	     -0.00000000	      0.00000002	     19.93213501
      0.98488631	     -0.05045000	      0.00016644	     -0.19245266	     -0.05734624	      0.88278908	     -0.00036707	     -0.21087120	     -0.00000000	      0.00000002	     20.19316542
      0.98635210	     -0.05027811	      0.00016528	     -0.19227999	     -0.05734335	      0.88279295	     -0.00036665	     -0.21083257	     -0.00000000	      0.00000002	     20.57293154
      0.98781789	     -0.05011052	      0.00016581	     -0.19211165	     -0.05734055	      0.88279686	     -0.00036624	     -0.21079411	     -0.00000000	      0.00000002	     20.90934383
      0.98887080	     -0.04999370	      0.00016320	     -0.19199419	     -0.05733858	      0.88279969	     -0.00036595	     -0.21076661	     -0.00000000	      0.00000002	     21.18875856
      0.98992371	     -0.04987961	      0.00016222	     -0.19187950	     -0.05733665	      0.88280253	     -0.00036565	     -0.21073927	     -0.00000000	      0.00000002	     21.43278949
      0.99148743	     -0.04971529	      0.00015942	     -0.19171423	     -0.05733387	      0.88280676	     -0.00036522	     -0.21069901	     -0.00000000	      0.00000002	     21.82417765
      0.99278898	     -0.04958386	      0.00015771	     -0.19158201	     -0.05733163	      0.88281029	     -0.00036487	     -0.21066588	     -0.00000000	      0.00000002	     22.09517222
      0.99409052	     -0.04945736	      0.00015278	     -0.19145461	     -0.05732946	      0.88281383	     -0.00036452	     -0.21063325	     -0.00000000	      0.00000002	     22.42372836
      0.99539207	     -0.04933929	      0.00014972	     -0.19133569	     -0.05732736	      0.88281735	     -0.00036418	     -0.21060126	     -0.00000000	      0.00000002	     22.65468262
      0.99669362	     -0.04922828	      0.00014326	     -0.19122371	     -0.05732534	      0.88282087	     -0.00036385	     -0.21056999	     -0.00000000	      0.00000002	     23.00552106
      0.99779487	     -0.04913884	      0.00014061	     -0.19113352	     -0.05732369	      0.88282382	     -0.00036357	     -0.21054411	     -0.00000000	      0.00000002	     23.16523783
      0.99889611	     -0.04905443	      0.00013570	     -0.19104829	     -0.05732210	      0.88282677	     -0.00036330	     -0.21051877	     -0.00000000	      0.00000002	     23.41167384
      1.00030517	     -0.04895370	      0.00013064	     -0.19094652	     -0.05732014	      0.88283050	     -0.00036297	     -0.21048717	     -0.00000000	      0.00000002	     23.65855842
      1.00171422	     -0.04886210	      0.00012321	     -0.19085382	     -0.05731827	      0.88283419	     -0.00036265	     -0.21045657	     -0.00000000	      0.00000002	     23.99628384
      1.00280235	     -0.04879785	      0.00011959	     -0.19078877	     -0.05731690	      0.88283700	     -0.00036241	     -0.21043366	     -0.00000000	      0.00000002	     24.11230074
      1.00389047	     -0.04874035	      0.00011379	     -0.19073041	     -0.05731558	      0.88283979	     -0.00036218	     -0.21041142	     -0.00000000	      0.00000002	     24.31747472
      1.00533328	     -0.04867368	      0.00010716	     -0.19066261	     -0.05731393	      0.88284342	     -0.00036189	     -0.21038307	     -0.00000000	      0.00000002	     24.51470857
      1.00677609	     -0.04861744	      0.00009806	     -0.19060518	     -0.05731238	      0.88284698	     -0.00036162	     -0.21035605	     -0.00000000	      0.00000002	     24.83531271
      1.00780551	     -0.04858331	      0.00009391	     -0.19057026	     -0.05731134	      0.88284947	     -0.00036143	     -0.21033762	     -0.00000000	      0.00000002	     24.88260628
      1.00883492	     -0.04855454	      0.00008770	     -0.19054064	     -0.05731035	      0.88285191	     -0.00036126	     -0.21031989	     -0.00000000	      0.00000002	     25.04461494
      1.01037200	     -0.04852014	      0.00007912	     -0.19050500	     -0.05730898	      0.88285548	     -0.00036102	     -0.21029478	     -0.00000000	      0.00000002	     25.22110341
      1.01165759	     -0.04849872	      0.00007050	     -0.19048251	     -0.05730792	      0.88285837	     -0.00036084	     -0.21027499	     -0.00000000	      0.00000002	     25.43028474
      1.01294317	     -0.04848300	      0.00006360	     -0.19046576	     -0.05730695	      0.88286118	     -0.00036067	     -0.21025628	     -0.00000000	      0.00000001	     25.51169877
      1.01422876	     -0.04847312	      0.00005417	     -0.19045480	     -0.05730606	      0.88286391	     -0.00036053	     -0.21023863	     -0.00000000	      0.00000001	     25.74199392
      1.01538113	     -0.04846843	      0.00004823	     -0.19044921	     -0.05730534	      0.88286627	     -0.00036041	     -0.21022368	     -0.00000000	      0.00000001	     25.75884691
      1.01653349	     -0.04846830	      0.00004002	     -0.19044811	     -0.05730469	      0.88286856	     -0.00036030	     -0.21020952	     -0.00000000	      0.00000001	     25.91910667
      1.01768586	     -0.04847214	      0.00003312	     -0.19045103	     -0.05730410	      0.88287077	     -0.00036022	     -0.21019615	     -0.00000000	      0.00000001	     25.97482441
      1.01914961	     -0.04848304	      0.00002256	     -0.19046072	     -0.05730346	      0.88287347	     -0.00036013	     -0.21018028	     -0.00000000	      0.00000001	     26.15836606
      1.02031821	     -0.04849597	      0.00001581	     -0.19047275	     -0.05730302	      0.88287552	     -0.00036007	     -0.21016848	     -0.00000000	      0.00000001	     26.15457806
      1.02148680	     -0.04851319	      0.00000697	     -0.19048900	     -0.05730266	      0.88287749	     -0.00036003	     -0.21015743	     -0.00000000	      0.00000001	     26.29064287
      1.02265540	     -0.04853418	     -0.00000060	     -0.19050908	     -0.05730236	      0.88287938	     -0.00036001	     -0.21014714	     -0.00000000	      0.00000001	     26.31427175
      1.02410971	     -0.04856613	     -0.00001179	     -0.19053983	     -0.05730209	      0.88288160	     -0.00036001	     -0.21013537	     -0.00000000	      0.00000001	     26.47270601
      1.02525889	     -0.04859547	     -0.00001861	     -0.19056830	     -0.05730195	      0.88288326	     -0.00036002	     -0.21012688	     -0.00000000	      0.00000001	     26.42747766
      1.02640807	     -0.04862901	     -0.00002738	     -0.19060092	     -0.05730187	      0.88288484	     -0.00036005	     -0.21011910	     -0.00000000	      0.00000001	     26.52986890
      1.02755726	     -0.04866620	     -0.00003498	     -0.19063724	     -0.05730186	      0.88288634	     -0.00036010	     -0.21011204	     -0.00000000	      0.00000001	     26.52994440
      1.02907243	     -0.04872143	     -0.00004664	     -0.19069128	     -0.05730195	      0.88288818	     -0.00036019	     -0.21010379	     -0.00000000	      0.00000001	     26.65417608
      1.03021408	     -0.04876742	     -0.00005389	     -0.19073642	     -0.05730210	      0.88288947	     -0.00036027	     -0.21009840	     -0.00000000	      0.00000001	     26.58159504
      1.03135573	     -0.04881846	     -0.00006367	     -0.19078656	     -0.05730230	      0.88289069	     -0.00036037	     -0.21009369	     -0.00000000	      0.00000001	     26.65541875
      1.03273645	     -0.04888416	     -0.00007388	     -0.19085122	     -0.05730263	      0.88289205	     -0.00036052	     -0.21008893	     -0.00000000	      0.00000001	     26.60233539
      1.03397514	     -0.04894814	     -0.00008514	     -0.19091422	     -0.05730301	      0.88289317	     -0.00036066	     -0.21008552	     -0.00000000	      0.00000001	     26.69970006
      1.03521383	     -0.04901666	     -0.00009412	     -0.19098184	     -0.05730346	      0.88289420	     -0.00036083	     -0.21008297	     -0.00000000	      0.00000001	     26.59285281
      1.03645253	     -0.04909033	     -0.00010562	     -0.19105457	     -0.05730397	      0.88289514	     -0.00036102	     -0.21008125	     -0.00000000	      0.00000000	     26.68830959
      1.03769122	     -0.04916827	     -0.00011479	     -0.19113163	     -0.05730456	      0.88289600	     -0.00036122	     -0.21008038	     -0.00000000	      0.00000000	     26.55780913
      1.03892991	     -0.04925082	     -0.00012659	     -0.19121325	     -0.05730522	      0.88289677	     -0.00036144	     -0.21008031	     -0.00000000	      0.00000000	     26.65035160
      1.04016861	     -0.04933674	     -0.00013557	     -0.19129833	     -0.05730595	      0.88289746	     -0.00036169	     -0.21008105	     -0.00000000	      0.00000000	     26.49422948
      1.04140730	     -0.04942709	     -0.00014738	     -0.19138778	     -0.05730674	      0.88289806	     -0.00036195	     -0.21008256	     -0.00000000	      0.00000000	     26.58139997
      1.04264599	     -0.04951989	     -0.00015569	     -0.19147980	     -0.05730760	      0.88289859	     -0.00036223	     -0.21008484	     -0.00000000	      0.00000000	     26.40020648
      1.04388469	     -0.04961769	     -0.00016690	     -0.19157675	     -0.05730852	      0.88289903	     -0.00036253	     -0.21008789	     -0.00000000	      0.00000000	     26.47340512
      1.04512338	     -0.04971855	     -0.00017494	     -0.19167687	     -0.05730951	      0.88289940	     -0.00036284	     -0.21009172	     -0.00000000	      0.00000000	     26.26481830
      1.04636207	     -0.04982363	     -0.00018613	     -0.19178113	     -0.05731055	      0.88289970	     -0.00036318	     -0.21009629	      0.00000000	      0.00000000	     26.33507675
      1.04760077	     -0.04993105	     -0.00019400	     -0.19188786	     -0.05731166	      0.88289992	     -0.00036354	     -0.21010157	      0.00000000	      0.00000000	     26.10733319
      1.04883946	     -0.05004244	     -0.00020511	     -0.19199848	     -0.05731282	      0.88290007	     -0.00036391	     -0.21010755	      0.00000000	      0.00000000	     26.16614238
      1.05007816	     -0.05015595	     -0.00021283	     -0.19211133	     -0.05731404	      0.88290015	     -0.00036431	     -0.21011420	      0.00000000	      0.00000000	     25.91947561
      1.05131685	     -0.05027337	     -0.00022380	     -0.19222803	     -0.05731531	      0.88290016	     -0.00036472	     -0.21012150	      0.00000000	     -0.00000000	     25.96229733
      1.05255554	     -0.05039273	     -0.00023142	     -0.19234678	     -0.05731663	      0.88290010	     -0.00036516	     -0.21012942	      0.00000000	     -0.00000000	     25.70158572
      1.05379424	     -0.05051574	     -0.00024220	     -0.19246912	     -0.05731801	      0.88289998	     -0.00036561	     -0.21013795	      0.00000000	     -0.00000000	     25.72599721
      1.05503293	     -0.05064023	     -0.00024970	     -0.19259304	     -0.05731943	      0.88289979	     -0.00036608	     -0.21014707	      0.00000000	     -0.00000000	     25.45861804
      1.05627162	     -0.05076798	     -0.00026020	     -0.19272016	     -0.05732090	      0.88289954	     -0.00036657	     -0.21015675	      0.00000000	     -0.00000000	     25.46361082
      1.05751032	     -0.05089692	     -0.00026762	     -0.19284858	     -0.05732242	      0.88289923	     -0.00036709	     -0.21016697	      0.00000000	     -0.00000000	     25.19465966
      1.05874901	     -0.05102884	     -0.00027781	     -0.19297993	     -0.05732398	      0.88289885	     -0.00036762	     -0.21017769	      0.00000000	     -0.00000000	     25.17696749
      1.05998770	     -0.05116160	     -0.00028515	     -0.19311222	     -0.05732558	      0.88289842	     -0.00036817	     -0.21018891	      0.00000000	     -0.00000000	     24.91040319
      1.06122640	     -0.05129686	     -0.00029494	     -0.19324695	     -0.05732721	      0.88289792	     -0.00036874	     -0.21020059	      0.00000000	     -0.00000000	     24.86622370
      1.06246509	     -0.05143270	     -0.00030216	     -0.19338238	     -0.05732889	      0.88289737	     -0.00036934	     -0.21021271	      0.00000000	     -0.00000000	     24.60294212
      1.06370378	     -0.05157082	     -0.00031150	     -0.19352004	     -0.05733059	      0.88289675	     -0.00036995	     -0.21022523	      0.00000000	     -0.00000000	     24.52923152
      1.06494248	     -0.05170929	     -0.00031863	     -0.19365813	     -0.05733233	      0.88289607	     -0.00037058	     -0.21023815	      0.00000000	     -0.00000000	     24.27205513
      1.06618117	     -0.05184915	     -0.00032747	     -0.19379759	     -0.05733410	      0.88289534	     -0.00037124	     -0.21025142	      0.00000000	     -0.00000000	     24.17250987
      1.06741986	     -0.05198839	     -0.00033441	     -0.19393651	     -0.05733589	      0.88289455	     -0.00037192	     -0.21026501	      0.00000000	     -0.00000000	     23.92543666
      1.06865856	     -0.05212791	     -0.00034264	     -0.19407569	     -0.05733772	      0.88289370	     -0.00037262	     -0.21027886	      0.00000000	     -0.00000000	     23.80224124
      1.06989725	     -0.05226615	     -0.00034930	     -0.19421366	     -0.05733956	      0.88289279	     -0.00037334	     -0.21029294	      0.00000000	     -0.00000001	     23.56375615
      1.07141028	     -0.05243465	     -0.00035914	     -0.19438182	     -0.05734184	      0.88289161	     -0.00037426	     -0.21031035	      0.00000000	     -0.00000001	     23.43783495
      1.07254658	     -0.05255904	     -0.00036420	     -0.19450604	     -0.05734358	      0.88289066	     -0.00037497	     -0.21032355	      0.00000000	     -0.00000001	     23.14739251
      1.07368287	     -0.05268332	     -0.00037118	     -0.19463011	     -0.05734533	      0.88288967	     -0.00037571	     -0.21033681	      0.00000000	     -0.00000001	     23.01915471
      1.07515329	     -0.05284168	     -0.00037877	     -0.19478826	     -0.05734761	      0.88288831	     -0.00037669	     -0.21035402	      0.00000000	     -0.00000001	     22.73557174
      1.07662370	     -0.05299923	     -0.00038908	     -0.19494556	     -0.05734991	      0.88288688	     -0.00037771	     -0.21037122	      0.00000000	     -0.00000001	     22.66646578
      1.07769329	     -0.05311082	     -0.00039402	     -0.19505705	     -0.05735159	      0.88288580	     -0.00037848	     -0.21038372	      0.00000000	     -0.00000001	     22.35510337
      1.07876287	     -0.05322217	     -0.00040127	     -0.19516826	     -0.05735328	      0.88288467	     -0.00037927	     -0.21039616	      0.00000000	     -0.00000001	     22.23030694
      1.08034297	     -0.05338313	     -0.00041139	     -0.19532905	     -0.05735579	      0.88288294	     -0.00038048	     -0.21041442	      0.00000000	     -0.00000001	     21.95565418
      1.08168783	     -0.05351791	     -0.00042189	     -0.19546365	     -0.05735794	      0.88288140	     -0.00038154	     -0.21042981	      0.00000000	     -0.00000001	     21.84175701
      1.08303269	     -0.05364825	     -0.00043081	     -0.19559387	     -0.05736009	      0.88287980	     -0.00038265	     -0.21044502	      0.00000000	     -0.00000001	     21.54813500
      1.08437755	     -0.05377719	     -0.00044312	     -0.19572262	     -0.05736224	      0.88287815	     -0.00038379	     -0.21046001	      0.00000000	     -0.00000001	     21.51486437
      1.08556789	     -0.05388633	     -0.00045148	     -0.19583168	     -0.05736415	      0.88287665	     -0.00038484	     -0.21047310	      0.00000000	     -0.00000001	     21.21781233
      1.08675823	     -0.05399429	     -0.00046260	     -0.19593949	     -0.05736606	      0.88287511	     -0.00038592	     -0.21048597	      0.00000000	     -0.00000001	     21.14404917
      1.08794857	     -0.05409811	     -0.00047262	     -0.19604321	     -0.05736797	      0.88287353	     -0.00038702	     -0.21049865	      0.00000000	     -0.00000001	     20.95151857
      1.08954333	     -0.05423347	     -0.00048812	     -0.19617839	     -0.05737053	      0.88287136	     -0.00038856	     -0.21051527	      0.00000000	     -0.00000001	     20.85200988
      1.09077094	     -0.05433195	     -0.00049834	     -0.19627680	     -0.05737250	      0.88286965	     -0.00038978	     -0.21052780	      0.00000000	     -0.00000001	     20.60918035
      1.09199854	     -0.05442833	     -0.00051086	     -0.19637305	     -0.05737446	      0.88286791	     -0.00039103	     -0.21054007	      0.00000000	     -0.00000001	     20.55292355
      1.09322615	     -0.05451969	     -0.00052191	     -0.19646434	     -0.05737642	      0.88286613	     -0.00039232	     -0.21055210	      0.00000000	     -0.00000001	     20.37678137
      1.09478223	     -0.05463163	     -0.00053766	     -0.19657614	     -0.05737890	      0.88286385	     -0.00039400	     -0.21056698	      0.00000000	     -0.00000001	     20.31285216
      1.09599342	     -0.05471228	     -0.00054737	     -0.19665677	     -0.05738082	      0.88286204	     -0.00039535	     -0.21057829	      0.00000000	     -0.00000001	     20.09468915
      1.09720462	     -0.05479147	     -0.00055897	     -0.19673590	     -0.05738273	      0.88286021	     -0.00039673	     -0.21058935	      0.00000000	     -0.00000001	     20.04173868
      1.09841582	     -0.05486602	     -0.00056884	     -0.19681045	     -0.05738464	      0.88285836	     -0.00039814	     -0.21060019	      0.00000000	     -0.00000001	     19.89766201
      1.10003948	     -0.05496486	     -0.00058354	     -0.19690925	     -0.05738719	      0.88285585	     -0.00040008	     -0.21061441	      0.00000000	     -0.00000001	     19.82571174
      1.10125116	     -0.05503596	     -0.00059231	     -0.19698038	     -0.05738907	      0.88285395	     -0.00040156	     -0.21062492	      0.00000000	     -0.00000001	     19.63881104
      1.10246283	     -0.05511074	     -0.00060337	     -0.19705514	     -0.05739095	      0.88285203	     -0.00040308	     -0.21063542	      0.00000000	     -0.00000001	     19.57851481
      1.10393473	     -0.05520214	     -0.00061495	     -0.19714657	     -0.05739322	      0.88284968	     -0.00040497	     -0.21064839	      0.00000000	     -0.00000001	     19.41420981
      1.10525267	     -0.05529017	     -0.00062775	     -0.19723456	     -0.05739523	      0.88284755	     -0.00040669	     -0.21066035	      0.00000000	     -0.00000001	     19.35759390
      1.10657062	     -0.05537723	     -0.00063788	     -0.19732166	     -0.05739723	      0.88284539	     -0.00040845	     -0.21067279	      0.00000000	     -0.00000001	     19.21276711
      1.10788856	     -0.05547092	     -0.00065114	     -0.19741533	     -0.05739921	      0.88284321	     -0.00041025	     -0.21068578	      0.00000000	     -0.00000001	     19.12844538
      1.10920651	     -0.05556335	     -0.00066122	     -0.19750782	     -0.05740117	      0.88284100	     -0.00041209	     -0.21069945	      0.00000000	     -0.00000001	     19.00839460
      1.11052445	     -0.05566361	     -0.00067442	     -0.19760807	     -0.05740311	      0.88283875	     -0.00041395	     -0.21071385	      0.00000000	     -0.00000001	     18.86973468
      1.11184239	     -0.05576124	     -0.00068409	     -0.19770580	     -0.05740502	      0.88283648	     -0.00041585	     -0.21072908	      0.00000000	     -0.00000001	     18.78423174
      1.11316034	     -0.05586629	     -0.00069681	     -0.19781088	     -0.05740690	      0.88283416	     -0.00041778	     -0.21074513	      0.00000000	     -0.00000001	     18.57565801
      1.11447828	     -0.05596721	     -0.00070567	     -0.19791195	     -0.05740876	      0.88283181	     -0.00041974	     -0.21076209	      0.00000000	     -0.00000001	     18.52139861
      1.11579623	     -0.05607522	     -0.00071728	     -0.19802006	     -0.05741058	      0.88282941	     -0.00042173	     -0.21077990	      0.00000000	     -0.00000001	     18.23463522
      1.11711417	     -0.05617762	     -0.00072480	     -0.19812268	     -0.05741236	      0.88282696	     -0.00042375	     -0.21079862	      0.00000000	     -0.00000001	     18.20841969
      1.11843212	     -0.05628623	     -0.00073472	     -0.19823146	     -0.05741410	      0.88282446	     -0.00042580	     -0.21081815	      0.00000000	     -0.00000001	     17.85652598
      1.11975006	     -0.05638870	     -0.00074085	     -0.19833422	     -0.05741581	      0.88282190	     -0.00042787	     -0.21083852	      0.00000000	     -0.00000001	     17.84378472
      1.12106801	     -0.05649712	     -0.00074947	     -0.19844288	     -0.05741746	      0.88281930	     -0.00042997	     -0.21085961	      0.00000000	     -0.00000001	     17.45166422
      1.12238595	     -0.05659913	     -0.00075459	     -0.19854525	     -0.05741907	      0.88281663	     -0.00043209	     -0.21088145	      0.00000000	     -0.00000001	     17.44010775
      1.12370390	     -0.05670632	     -0.00076162	     -0.19865277	     -0.05742064	      0.88281390	     -0.00043424	     -0.21090392	      0.00000000	     -0.00000001	     17.03653598
      1.12502184	     -0.05680731	     -0.00076552	     -0.19875418	     -0.05742214	      0.88281111	     -0.00043641	     -0.21092704	      0.00000000	     -0.00000001	     17.02112144
      1.12633979	     -0.05691287	     -0.00077104	     -0.19886014	     -0.05742360	      0.88280826	     -0.00043860	     -0.21095071	      0.00000000	     -0.00000001	     16.63269413
      1.12765773	     -0.05701255	     -0.00077371	     -0.19896031	     -0.05742499	      0.88280534	     -0.00044081	     -0.21097494	      0.00000000	     -0.00000002	     16.60313354
      1.12897568	     -0.05711585	     -0.00077758	     -0.19906410	     -0.05742632	      0.88280236	     -0.00044305	     -0.21099963	      0.00000000	     -0.00000002	     16.24911385
      1.13029362	     -0.05721396	     -0.00077908	     -0.19916277	     -0.05742759	      0.88279931	     -0.00044530	     -0.21102477	      0.00000000	     -0.00000002	     16.20260005
      1.13161157	     -0.05731461	     -0.00078118	     -0.19926398	     -0.05742879	      0.88279620	     -0.00044758	     -0.21105028	      0.00000000	     -0.00000002	     15.89803875
      1.13292951	     -0.05741060	     -0.00078097	     -0.19936061	     -0.05742992	      0.88279303	     -0.00044988	     -0.21107614	      0.00000000	     -0.00000002	     15.83188390
      1.13455283	     -0.05753310	     -0.00078187	     -0.19948389	     -0.05743122	      0.88278903	     -0.00045273	     -0.21110835	      0.00000000	     -0.00000002	     15.43170286
      1.13574960	     -0.05761692	     -0.00077991	     -0.19956838	     -0.05743210	      0.88278603	     -0.00045486	     -0.21113237	      0.00000000	     -0.00000002	     15.51960679
      1.13694636	     -0.05770512	     -0.00077949	     -0.19965721	     -0.05743291	      0.88278298	     -0.00045700	     -0.21115655	      0.00000000	     -0.00000002	     15.29179463
      1.13852770	     -0.05781609	     -0.00077703	     -0.19976909	     -0.05743389	      0.88277888	     -0.00045985	     -0.21118875	      0.00000000	     -0.00000002	     15.25379682
      1.14010904	     -0.05792959	     -0.00077633	     -0.19988347	     -0.05743474	      0.88277470	     -0.00046274	     -0.21122107	      0.00000000	     -0.00000002	     14.85744592
      1.14123446	     -0.05800021	     -0.00077316	     -0.19995481	     -0.05743527	      0.88277168	     -0.00046480	     -0.21124417	      0.00000000	     -0.00000002	     14.99680791
      1.14235987	     -0.05807625	     -0.00077175	     -0.20003153	     -0.05743574	      0.88276863	     -0.00046689	     -0.21126730	      0.00000000	     -0.00000002	     14.83850605
      1.14406768	     -0.05818846	     -0.00076843	     -0.20014482	     -0.05743632	      0.88276394	     -0.00047007	     -0.21130253	      0.00000000	     -0.00000002	     14.77975266
      1.14550641	     -0.05828510	     -0.00076654	     -0.20024236	     -0.05743669	      0.88275993	     -0.00047278	     -0.21133227	      0.00000000	     -0.00000002	     14.56167297
      1.14694514	     -0.05837426	     -0.00076256	     -0.20033250	     -0.05743694	      0.88275588	     -0.00047550	     -0.21136207	      0.00000000	     -0.00000002	     14.64690478
      1.14838387	     -0.05846912	     -0.00076091	     -0.20042829	     -0.05743707	      0.88275178	     -0.00047825	     -0.21139180	      0.00000000	     -0.00000002	     14.33788053
      1.14963594	     -0.05854243	     -0.00075670	     -0.20050250	     -0.05743708	      0.88274820	     -0.00048065	     -0.21141766	      0.00000000	     -0.00000002	     14.46661742
      1.15088802	     -0.05862075	     -0.00075437	     -0.20058167	     -0.05743700	      0.88274459	     -0.00048307	     -0.21144344	      0.00000000	     -0.00000002	     14.28634286
      1.15239569	     -0.05870823	     -0.00074970	     -0.20067025	     -0.05743678	      0.88274022	     -0.00048600	     -0.21147439	      0.00000000	     -0.00000002	     14.32128740
      1.15390336	     -0.05879911	     -0.00074672	     -0.20076221	     -0.05743641	      0.88273583	     -0.00048895	     -0.21150516	      0.00000000	     -0.00000002	     14.06944686
      1.15516616	     -0.05886669	     -0.00074180	     -0.20083076	     -0.05743599	      0.88273214	     -0.00049143	     -0.21153084	      0.00000000	     -0.00000002	     14.19523867
      1.15642897	     -0.05893930	     -0.00073882	     -0.20090430	     -0.05743547	      0.88272844	     -0.00049392	     -0.21155635	      0.00000000	     -0.00000002	     14.03782547
      1.15795663	     -0.05902086	     -0.00073356	     -0.20098705	     -0.05743470	      0.88272397	     -0.00049695	     -0.21158708	      0.00000000	     -0.00000002	     14.08734816
      1.15948429	     -0.05910749	     -0.00072995	     -0.20107484	     -0.05743376	      0.88271950	     -0.00049999	     -0.21161759	      0.00000000	     -0.00000002	     13.84758058
      1.16072664	     -0.05916964	     -0.00072432	     -0.20113801	     -0.05743288	      0.88271587	     -0.00050247	     -0.21164232	      0.00000000	     -0.00000002	     13.97795589
      1.16196899	     -0.05923704	     -0.00072045	     -0.20120641	     -0.05743189	      0.88271225	     -0.00050495	     -0.21166691	      0.00000000	     -0.00000002	     13.84599554
      1.16354191	     -0.05931651	     -0.00071373	     -0.20128719	     -0.05743049	      0.88270769	     -0.00050810	     -0.21169791	      0.00000000	     -0.00000002	     13.89683322
      1.16511483	     -0.05939960	     -0.00070734	     -0.20137161	     -0.05742890	      0.88270315	     -0.00051126	     -0.21172865	      0.00000000	     -0.00000002	     13.67036916
      1.16633903	     -0.05945485	     -0.00069936	     -0.20142798	     -0.05742753	      0.88269964	     -0.00051371	     -0.21175245	      0.00000000	     -0.00000002	     13.80680811
      1.16756323	     -0.05951260	     -0.00069309	     -0.20148683	     -0.05742606	      0.88269616	     -0.00051617	     -0.21177602	      0.00000000	     -0.00000002	     13.70254863
      1.16918438	     -0.05958307	     -0.00068322	     -0.20155880	     -0.05742392	      0.88269159	     -0.00051942	     -0.21180696	      0.00000000	     -0.00000002	     13.74504468
      1.17080554	     -0.05965696	     -0.00067468	     -0.20163417	     -0.05742159	      0.88268707	     -0.00052266	     -0.21183751	      0.00000000	     -0.00000002	     13.53621279
      1.17200849	     -0.05970242	     -0.00066549	     -0.20168082	     -0.05741972	      0.88268375	     -0.00052505	     -0.21185995	      0.00000000	     -0.00000002	     13.68689115
      1.17321143	     -0.05975200	     -0.00065778	     -0.20173156	     -0.05741774	      0.88268047	     -0.00052744	     -0.21188211	      0.00000000	     -0.00000002	     13.60610305
      1.17489754	     -0.05981451	     -0.00064516	     -0.20179575	     -0.05741477	      0.88267594	     -0.00053078	     -0.21191271	      0.00000000	     -0.00000002	     13.65543340
      1.17658364	     -0.05987616	     -0.00063426	     -0.20185906	     -0.05741157	      0.88267148	     -0.00053409	     -0.21194261	      0.00000000	     -0.00000002	     13.46436229
      1.17774090	     -0.05990805	     -0.00062465	     -0.20189215	     -0.05740923	      0.88266847	     -0.00053635	     -0.21196284	      0.00000000	     -0.00000002	     13.60658550
      1.17889815	     -0.05994483	     -0.00061653	     -0.20193009	     -0.05740678	      0.88266550	     -0.00053860	     -0.21198280	      0.00000000	     -0.00000002	     13.55286473
      1.18070031	     -0.05999284	     -0.00060183	     -0.20197997	     -0.05740275	      0.88266098	     -0.00054207	     -0.21201328	      0.00000000	     -0.00000002	     13.60116773
      1.18219080	     -0.06002893	     -0.00058960	     -0.20201763	     -0.05739920	      0.88265732	     -0.00054492	     -0.21203765	      0.00000000	     -0.00000002	     13.54080688
      1.18368128	     -0.06005174	     -0.00057471	     -0.20204209	     -0.05739547	      0.88265375	     -0.00054774	     -0.21206109	      0.00000000	     -0.00000002	     13.67159996
      1.18517177	     -0.06007559	     -0.00056167	     -0.20206755	     -0.05739154	      0.88265026	     -0.00055053	     -0.21208333	      0.00000000	     -0.00000002	     13.57296510
      1.18647167	     -0.06008334	     -0.00054697	     -0.20207679	     -0.05738795	      0.88264730	     -0.00055293	     -0.21210177	      0.00000000	     -0.00000002	     13.70687666
      1.18777157	     -0.06009344	     -0.00053353	     -0.20208836	     -0.05738422	      0.88264441	     -0.00055532	     -0.21211917	      0.00000000	     -0.00000001	     13.67452307
      1.18907147	     -0.06009573	     -0.00051858	     -0.20209214	     -0.05738035	      0.88264160	     -0.00055768	     -0.21213556	      0.00000000	     -0.00000001	     13.74277722
      1.19086480	     -0.06009657	     -0.00049953	     -0.20209501	     -0.05737475	      0.88263786	     -0.00056090	     -0.21215638	      0.00000000	     -0.00000001	     13.78346048
      1.19220261	     -0.06008652	     -0.00048403	     -0.20208651	     -0.05737040	      0.88263517	     -0.00056326	     -0.21217056	      0.00000000	     -0.00000001	     13.92174839
      1.19354041	     -0.06007705	     -0.00047118	     -0.20207851	     -0.05736589	      0.88263257	     -0.00056560	     -0.21218348	      0.00000000	     -0.00000001	     13.97748698
      1.19487822	     -0.06005551	     -0.00045856	     -0.20205844	     -0.05736122	      0.88263007	     -0.00056791	     -0.21219514	      0.00000000	     -0.00000001	     14.09971354
      1.19663392	     -0.06002352	     -0.00044446	     -0.20202831	     -0.05735485	      0.88262694	     -0.00057090	     -0.21220848	     -0.00000000	     -0.00000001	     14.23693763
      1.19793959	     -0.05998165	     -0.00043198	     -0.20198786	     -0.05734995	      0.88262473	     -0.00057309	     -0.21221679	     -0.00000000	     -0.00000001	     14.41951251
      1.19924525	     -0.05993282	     -0.00042073	     -0.20194043	     -0.05734489	      0.88262262	     -0.00057525	     -0.21222339	     -0.00000000	     -0.00000001	     14.56658780
      1.20086361	     -0.05984706	     -0.00040336	     -0.20185648	     -0.05733842	      0.88262016	     -0.00057789	     -0.21222892	     -0.00000000	     -0.00000001	     14.79611067
      1.20229368	     -0.05976019	     -0.00038886	     -0.20177118	     -0.05733253	      0.88261814	     -0.00058018	     -0.21223105	     -0.00000000	     -0.00000001	     14.98496927
      1.20372376	     -0.05965029	     -0.00037120	     -0.20166291	     -0.05732646	      0.88261626	     -0.00058244	     -0.21223045	     -0.00000000	     -0.00000001	     15.19456502
      1.20515383	     -0.05953169	     -0.00035529	     -0.20154588	     -0.05732023	      0.88261454	     -0.00058466	     -0.21222687	     -0.00000000	     -0.00000001	     15.42757209
      1.20658390	     -0.05938998	     -0.00033592	     -0.20140579	     -0.05731383	      0.88261298	     -0.00058685	     -0.21222026	     -0.00000000	     -0.00000001	     15.62268852
      1.20801397	     -0.05924257	     -0.00031894	     -0.20125992	     -0.05730727	      0.88261159	     -0.00058900	     -0.21221045	     -0.00000000	     -0.00000001	     15.88283883
      1.20944404	     -0.05907352	     -0.00029841	     -0.20109247	     -0.05730056	      0.88261037	     -0.00059112	     -0.21219752	     -0.00000000	     -0.00000001	     16.05314819
      1.21087412	     -0.05890441	     -0.00028142	     -0.20092483	     -0.05729371	      0.88260934	     -0.00059320	     -0.21218140	     -0.00000000	     -0.00000000	     16.33172422
      1.21214682	     -0.05873743	     -0.00026292	     -0.20075920	     -0.05728748	      0.88260858	     -0.00059503	     -0.21216456	     -0.00000000	     -0.00000000	     16.44546731
      1.21341952	     -0.05857136	     -0.00024703	     -0.20059439	     -0.05728114	      0.88260797	     -0.00059683	     -0.21214537	     -0.00000000	     -0.00000000	     16.65739774
      1.21495275	     -0.05836019	     -0.00022666	     -0.20038472	     -0.05727337	      0.88260745	     -0.00059896	     -0.21211937	     -0.00000000	     -0.00000000	     16.85056219
      1.21648597	     -0.05814923	     -0.00020947	     -0.20017511	     -0.05726544	      0.88260716	     -0.00060105	     -0.21209034	     -0.00000000	     -0.00000000	     17.13768589
      1.21774157	     -0.05796590	     -0.00019316	     -0.19999293	     -0.05725884	      0.88260709	     -0.00060274	     -0.21206449	     -0.00000000	      0.00000000	     17.25024293
      1.21899718	     -0.05778729	     -0.00017991	     -0.19981533	     -0.05725215	      0.88260719	     -0.00060440	     -0.21203686	     -0.00000000	      0.00000000	     17.44649496
      1.22054954	     -0.05756071	     -0.00016245	     -0.19959000	     -0.05724376	      0.88260753	     -0.00060641	     -0.21200052	     -0.00000000	      0.00000000	     17.63399928
      1.22210191	     -0.05733791	     -0.00014853	     -0.19936830	     -0.05723523	      0.88260812	     -0.00060839	     -0.21196188	     -0.00000000	      0.00000000	     17.91162852
      1.22327757	     -0.05716037	     -0.00013509	     -0.19919163	     -0.05722869	      0.88260873	     -0.00060986	     -0.21193126	     -0.00000000	      0.00000000	     18.02150119
      1.22445323	     -0.05698716	     -0.00012455	     -0.19901919	     -0.05722209	      0.88260947	     -0.00061131	     -0.21189948	     -0.00000000	      0.00000000	     18.20040604
      1.22608503	     -0.05674233	     -0.00010849	     -0.19877542	     -0.05721281	      0.88261073	     -0.00061328	     -0.21185365	     -0.00000000	      0.00000001	     18.44113663
      1.22753640	     -0.05652796	     -0.00009647	     -0.19856189	     -0.05720446	      0.88261206	     -0.00061500	     -0.21181131	     -0.00000000	      0.00000001	     18.64929184
      1.22898776	     -0.05630686	     -0.00008113	     -0.19834167	     -0.05719603	      0.88261359	     -0.00061667	     -0.21176765	     -0.00000000	      0.00000001	     18.86647594
      1.23016810	     -0.05613133	     -0.00007263	     -0.19816673	     -0.05718910	      0.88261498	     -0.00061801	     -0.21173117	     -0.00000000	      0.00000001	     19.05094782
      1.23134844	     -0.05595037	     -0.00006152	     -0.19798640	     -0.05718213	      0.88261650	     -0.00061932	     -0.21169389	     -0.00000000	      0.00000001	     19.23579832
      1.23288312	     -0.05571767	     -0.00004941	     -0.19775441	     -0.05717298	      0.88261865	     -0.00062098	     -0.21164424	     -0.00000000	      0.00000001	     19.47814423
      1.23441780	     -0.05548303	     -0.00003491	     -0.19752051	     -0.05716377	      0.88262099	     -0.00062260	     -0.21159347	     -0.00000000	      0.00000001	     19.73646783
      1.23552288	     -0.05531792	     -0.00002819	     -0.19735581	     -0.05715708	      0.88262279	     -0.00062374	     -0.21155627	     -0.00000000	      0.00000001	     19.89882251
      1.23662795	     -0.05515055	     -0.00001927	     -0.19718886	     -0.05715036	      0.88262469	     -0.00062486	     -0.21151859	     -0.00000000	      0.00000001	     20.07835912
      1.23824913	     -0.05490619	     -0.00000778	     -0.19694507	     -0.05714045	      0.88262763	     -0.00062645	     -0.21146250	     -0.00000000	      0.00000001	     20.34503442
      1.23959010	     -0.05470306	      0.00000292	     -0.19674240	     -0.05713220	      0.88263020	     -0.00062772	     -0.21141543	     -0.00000000	      0.00000001	     20.55467449
      1.24093106	     -0.05449939	      0.00001103	     -0.19653908	     -0.05712392	      0.88263288	     -0.00062896	     -0.21136782	     -0.00000000	      0.00000001	     20.77697591
      1.24227203	     -0.05429548	      0.00002186	     -0.19633557	     -0.05711559	      0.88263568	     -0.00063017	     -0.21131972	     -0.00000000	      0.00000001	     20.99337141
      1.24361299	     -0.05409249	      0.00002951	     -0.19613286	     -0.05710724	      0.88263857	     -0.00063133	     -0.21127115	     -0.00000000	      0.00000001	     21.23100513
      1.24478779	     -0.05391327	      0.00003916	     -0.19595394	     -0.05709990	      0.88264119	     -0.00063232	     -0.21122825	     -0.00000000	      0.00000002	     21.41834499
      1.24596258	     -0.05373542	      0.00004643	     -0.19577630	     -0.05709254	      0.88264388	     -0.00063328	     -0.21118505	     -0.00000000	      0.00000002	     21.61862849
      1.24713738	     -0.05355761	      0.00005501	     -0.19559870	     -0.05708516	      0.88264663	     -0.00063421	     -0.21114159	     -0.00000000	      0.00000002	     21.81409063
      1.24876556	     -0.05331198	      0.00006664	     -0.19535333	     -0.05707492	      0.88265053	     -0.00063545	     -0.21108093	     -0.00000000	      0.00000002	     22.11879256
      1.24995518	     -0.05313346	      0.00007701	     -0.19517501	     -0.05706742	      0.88265345	     -0.00063632	     -0.21103633	     -0.00000000	      0.00000002	     22.28281207
      1.25114481	     -0.05295636	      0.00008525	     -0.19499803	     -0.05705992	      0.88265642	     -0.00063716	     -0.21099153	     -0.00000000	      0.00000002	     22.49440888
      1.25258209	     -0.05274253	      0.00009683	     -0.19478435	     -0.05705084	      0.88266007	     -0.00063814	     -0.21093718	     -0.00000000	      0.00000002	     22.74456256
      1.25383226	     -0.05255619	      0.00010506	     -0.19459807	     -0.05704295	      0.88266329	     -0.00063895	     -0.21088968	     -0.00000000	      0.00000002	     22.98176958
      1.25508243	     -0.05237047	      0.00011543	     -0.19441244	     -0.05703506	      0.88266655	     -0.00063973	     -0.21084199	     -0.00000000	      0.00000002	     23.18168673
      1.25633260	     -0.05218676	      0.00012377	     -0.19422873	     -0.05702717	      0.88266985	     -0.00064048	     -0.21079413	     -0.00000000	      0.00000002	     23.40299852
      1.25758277	     -0.05200513	      0.00013423	     -0.19404713	     -0.05701930	      0.88267318	     -0.00064119	     -0.21074619	     -0.00000000	      0.00000002	     23.58919427
      1.25883294	     -0.05182585	      0.00014285	     -0.19386779	     -0.05701143	      0.88267653	     -0.00064187	     -0.21069819	     -0.00000000	      0.00000002	     23.80569171
      1.26008311	     -0.05164858	      0.00015308	     -0.19369050	     -0.05700358	      0.88267991	     -0.00064252	     -0.21065020	     -0.00000000	      0.00000002	     23.99155202
      1.26133328	     -0.05147316	      0.00016154	     -0.19351496	     -0.05699574	      0.88268330	     -0.00064314	     -0.21060223	     -0.00000000	      0.00000002	     24.21500124
      1.26258345	     -0.05129952	      0.00017166	     -0.19334124	     -0.05698792	      0.88268670	     -0.00064372	     -0.21055431	     -0.00000000	      0.00000002	     24.39221823
      1.26383362	     -0.05112818	      0.00018011	     -0.19316973	     -0.05698013	      0.88269012	     -0.00064427	     -0.21050647	     -0.00000000	      0.00000002	     24.60793481
      1.26508379	     -0.05095982	      0.00019018	     -0.19300122	     -0.05697235	      0.88269353	     -0.00064479	     -0.21045873	     -0.00000000	      0.00000002	     24.76666532
      1.26633397	     -0.05079619	      0.00019822	     -0.19283737	     -0.05696460	      0.88269695	     -0.00064528	     -0.21041119	     -0.00000000	      0.00000002	     24.97354958
      1.26758414	     -0.05063868	      0.00020750	     -0.19267964	     -0.05695687	      0.88270036	     -0.00064573	     -0.21036393	     -0.00000000	      0.00000002	     25.10779097
      1.26883431	     -0.05048518	      0.00021443	     -0.19252583	     -0.05694917	      0.88270377	     -0.00064616	     -0.21031704	     -0.00000000	      0.00000002	     25.31023158
      1.27008448	     -0.05033662	      0.00022252	     -0.19237696	     -0.05694151	      0.88270716	     -0.00064655	     -0.21027063	     -0.00000000	      0.00000002	     25.42184069
      1.27133465	     -0.05019346	      0.00022724	     -0.19223339	     -0.05693388	      0.88271054	     -0.00064691	     -0.21022484	     -0.00000000	      0.00000002	     25.61189766
      1.27258482	     -0.05005892	      0.00023371	     -0.19209845	     -0.05692628	      0.88271390	     -0.00064725	     -0.21017982	     -0.00000000	      0.00000002	     25.68721223
      1.27383499	     -0.04993106	      0.00023765	     -0.19197011	     -0.05691872	      0.88271724	     -0.00064755	     -0.21013563	     -0.00000000	      0.00000002	     25.87969454
      1.27508516	     -0.04980872	      0.00024411	     -0.19184733	     -0.05691120	      0.88272055	     -0.00064782	     -0.21009229	     -0.00000000	      0.00000002	     25.93460921
      1.27633533	     -0.04969165	      0.00024782	     -0.19172974	     -0.05690372	      0.88272384	     -0.00064806	     -0.21004978	     -0.00000000	      0.00000002	     26.13737985
      1.27758550	     -0.04958033	      0.00025445	     -0.19161796	     -0.05689629	      0.88272709	     -0.00064828	     -0.21000811	     -0.00000000	      0.00000002	     26.15650282
      1.27883567	     -0.04947571	      0.00025753	     -0.19151278	     -0.05688889	      0.88273030	     -0.00064846	     -0.20996730	     -0.00000000	      0.00000002	     26.36985932
      1.27994553	     -0.04938930	      0.00026285	     -0.19142592	     -0.05688237	      0.88273312	     -0.00064860	     -0.20993184	     -0.00000000	      0.00000002	     26.35016520
      1.28105538	     -0.04930961	      0.00026576	     -0.19134571	     -0.05687588	      0.88273590	     -0.00064872	     -0.20989715	     -0.00000000	      0.00000002	     26.46423494
      1.28241279	     -0.04922214	      0.00027021	     -0.19125761	     -0.05686799	      0.88273925	     -0.00064883	     -0.20985584	     -0.00000000	      0.00000002	     26.49107427
      1.28377019	     -0.04914533	      0.00027220	     -0.19118009	     -0.05686016	      0.88274255	     -0.00064891	     -0.20981588	     -0.00000000	      0.00000002	     26.64699814
      1.28489216	     -0.04908907	      0.00027570	     -0.19112329	     -0.05685373	      0.88274522	     -0.00064895	     -0.20978390	     -0.00000000	      0.00000002	     26.58701048
      1.28601412	     -0.04903875	      0.00027696	     -0.19107237	     -0.05684733	      0.88274785	     -0.00064897	     -0.20975287	     -0.00000000	      0.00000002	     26.66712535
      1.28737958	     -0.04898503	      0.00027973	     -0.19101794	     -0.05683961	      0.88275098	     -0.00064896	     -0.20971641	     -0.00000000	      0.00000002	     26.62778532
      1.28874504	     -0.04893912	      0.00028017	     -0.19097126	     -0.05683194	      0.88275403	     -0.00064892	     -0.20968134	     -0.00000000	      0.00000002	     26.76149496
      1.28982714	     -0.04890802	      0.00028267	     -0.19093960	     -0.05682591	      0.88275640	     -0.00064886	     -0.20965453	     -0.00000000	      0.00000001	     26.64382525
      1.29090924	     -0.04888152	      0.00028314	     -0.19091249	     -0.05681992	      0.88275872	     -0.00064879	     -0.20962857	     -0.00000000	      0.00000001	     26.68184010
      1.29232847	     -0.04885370	      0.00028473	     -0.19088389	     -0.05681211	      0.88276167	     -0.00064866	     -0.20959580	     -0.00000000	      0.00000001	     26.61379504
      1.29374769	     -0.04883372	      0.00028405	     -0.19086307	     -0.05680437	      0.88276453	     -0.00064850	     -0.20956446	     -0.00000000	      0.00000001	     26.71748388
      1.29479421	     -0.04882392	      0.00028568	     -0.19085271	     -0.05679870	      0.88276658	     -0.00064835	     -0.20954227	     -0.00000000	      0.00000001	     26.54874305
      1.29584073	     -0.04881824	      0.00028538	     -0.19084643	     -0.05679307	      0.88276858	     -0.00064820	     -0.20952084	     -0.00000000	      0.00000001	     26.54566383
      1.29732841	     -0.04881664	      0.00028612	     -0.19084399	     -0.05678512	      0.88277133	     -0.00064794	     -0.20949168	     -0.00000000	      0.00000001	     26.43338077
      1.29860346	     -0.04882205	      0.00028553	     -0.19084865	     -0.05677836	      0.88277360	     -0.00064770	     -0.20946794	     -0.00000000	      0.00000001	     26.44077611
      1.29987851	     -0.04883371	      0.00028643	     -0.19085962	     -0.05677166	      0.88277579	     -0.00064742	     -0.20944534	     -0.00000000	      0.00000001	     26.26528113
      1.30115357	     -0.04885107	      0.00028481	     -0.19087621	     -0.05676500	      0.88277789	     -0.00064713	     -0.20942387	     -0.00000000	      0.00000001	     26.31246866
      1.30242862	     -0.04887254	      0.00028551	     -0.19089699	     -0.05675840	      0.88277992	     -0.00064681	     -0.20940353	     -0.00000000	      0.00000001	     26.06511111
      1.30353144	     -0.04889595	      0.00028319	     -0.19091973	     -0.05675272	      0.88278160	     -0.00064651	     -0.20938684	     -0.00000000	      0.00000001	     26.10483249
      1.30463426	     -0.04892343	      0.00028258	     -0.19094659	     -0.05674709	      0.88278323	     -0.00064620	     -0.20937098	     -0.00000000	      0.00000001	     25.94968873
      1.30600781	     -0.04896318	      0.00028007	     -0.19098552	     -0.05674011	      0.88278517	     -0.00064579	     -0.20935235	     -0.00000000	      0.00000001	     25.90838389
      1.30738136	     -0.04900792	      0.00027918	     -0.19102950	     -0.05673320	      0.88278702	     -0.00064535	     -0.20933491	     -0.00000000	      0.00000001	     25.67504206
      1.30849495	     -0.04904787	      0.00027614	     -0.19106878	     -0.05672763	      0.88278845	     -0.00064498	     -0.20932161	     -0.00000000	      0.00000001	     25.70557614
      1.30960855	     -0.04909107	      0.00027479	     -0.19111137	     -0.05672209	      0.88278983	     -0.00064459	     -0.20930904	     -0.00000000	      0.00000001	     25.53965600
      1.31099930	     -0.04914959	      0.00027150	     -0.19116908	     -0.05671522	      0.88279146	     -0.00064408	     -0.20929436	     -0.00000000	      0.00000001	     25.49251700
      1.31239005	     -0.04921308	      0.00026990	     -0.19123184	     -0.05670840	      0.88279300	     -0.00064354	     -0.20928077	     -0.00000000	      0.00000001	     25.22480551
      1.31346865	     -0.04926585	      0.00026605	     -0.19128398	     -0.05670314	      0.88279414	     -0.00064311	     -0.20927095	     -0.00000000	      0.00000001	     25.25872671
      1.31454725	     -0.04932122	      0.00026384	     -0.19133877	     -0.05669792	      0.88279522	     -0.00064267	     -0.20926176	     -0.00000000	      0.00000001	     25.09525194
      1.31599622	     -0.04939948	      0.00025949	     -0.19141623	     -0.05669093	      0.88279660	     -0.00064205	     -0.20925036	     -0.00000000	      0.00000001	     25.01657456
      1.31744519	     -0.04948187	      0.00025681	     -0.19149790	     -0.05668400	      0.88279789	     -0.00064141	     -0.20924001	     -0.00000000	      0.00000001	     24.71716757
      1.31849140	     -0.04954376	      0.00025245	     -0.19155920	     -0.05667902	      0.88279876	     -0.00064093	     -0.20923316	     -0.00000000	      0.00000001	     24.74685772
      1.31953760	     -0.04960751	      0.00024965	     -0.19162242	     -0.05667406	      0.88279959	     -0.00064044	     -0.20922681	     -0.00000000	      0.00000001	     24.58010528
      1.32106243	     -0.04970377	      0.00024421	     -0.19171789	     -0.05666687	      0.88280072	     -0.00063971	     -0.20921843	     -0.00000000	      0.00000000	     24.46035700
      1.32235758	     -0.04978851	      0.00024030	     -0.19180199	     -0.05666080	      0.88280161	     -0.00063907	     -0.20921208	     -0.00000000	      0.00000000	     24.21010087
      1.32365274	     -0.04987580	      0.00023416	     -0.19188861	     -0.05665475	      0.88280243	     -0.00063841	     -0.20920642	     -0.00000000	      0.00000000	     24.18688692
      1.32494789	     -0.04996532	      0.00022971	     -0.19197751	     -0.05664873	      0.88280320	     -0.00063774	     -0.20920141	     -0.00000000	      0.00000000	     23.85805171
      1.32624305	     -0.05005688	      0.00022173	     -0.19206837	     -0.05664274	      0.88280390	     -0.00063706	     -0.20919702	     -0.00000000	      0.00000000	     23.93423431
      1.32735015	     -0.05013660	      0.00021703	     -0.19214758	     -0.05663764	      0.88280446	     -0.00063647	     -0.20919372	     -0.00000000	      0.00000000	     23.59262900
      1.32845725	     -0.05021769	      0.00020981	     -0.19222809	     -0.05663255	      0.88280498	     -0.00063586	     -0.20919084	     -0.00000000	      0.00000000	     23.54259193
      1.32986548	     -0.05032260	      0.00020096	     -0.19233229	     -0.05662610	      0.88280558	     -0.00063509	     -0.20918773	     -0.00000000	      0.00000000	     23.28414505
      1.33127370	     -0.05042948	      0.00018913	     -0.19243840	     -0.05661967	      0.88280612	     -0.00063430	     -0.20918521	     -0.00000000	      0.00000000	     23.32217005
      1.33239700	     -0.05051594	      0.00018087	     -0.19252429	     -0.05661455	      0.88280650	     -0.00063366	     -0.20918360	     -0.00000000	      0.00000000	     22.97882895
      1.33352030	     -0.05060333	      0.00016998	     -0.19261106	     -0.05660945	      0.88280685	     -0.00063302	     -0.20918232	     -0.00000000	      0.00000000	     22.94813878
      1.33494598	     -0.05071545	      0.00015615	     -0.19272240	     -0.05660299	      0.88280725	     -0.00063220	     -0.20918114	     -0.00000000	      0.00000000	     22.67541907
      1.33637167	     -0.05082866	      0.00013886	     -0.19283476	     -0.05659655	      0.88280759	     -0.00063137	     -0.20918043	     -0.00000000	      0.00000000	     22.78195269
      1.33745747	     -0.05091536	      0.00012695	     -0.19292087	     -0.05659165	      0.88280782	     -0.00063074	     -0.20918018	     -0.00000000	      0.00000000	     22.39764465
      1.33854326	     -0.05100223	      0.00011248	     -0.19300708	     -0.05658675	      0.88280801	     -0.00063011	     -0.20918016	     -0.00000000	      0.00000000	     22.36426718
      1.34003494	     -0.05112143	      0.00009241	     -0.19312539	     -0.05658004	      0.88280823	     -0.00062924	     -0.20918047	     -0.00000000	      0.00000000	     22.09272081
      1.34152661	     -0.05124010	      0.00006909	     -0.19324311	     -0.05657334	      0.88280840	     -0.00062836	     -0.20918113	     -0.00000000	      0.00000000	     22.23075573
      1.34257551	     -0.05132296	      0.00005417	     -0.19332536	     -0.05656863	      0.88280848	     -0.00062775	     -0.20918179	     -0.00000000	      0.00000000	     21.80579050
      1.34362440	     -0.05140523	      0.00003704	     -0.19340696	     -0.05656392	      0.88280854	     -0.00062714	     -0.20918260	     -0.00000000	      0.00000000	     21.75716305
      1.34520553	     -0.05152795	      0.00001118	     -0.19352869	     -0.05655683	      0.88280859	     -0.00062621	     -0.20918408	     -0.00000000	      0.00000000	     21.47824945
      1.34652700	     -0.05162899	     -0.00001216	     -0.19362888	     -0.05655091	      0.88280859	     -0.00062544	     -0.20918555	     -0.00000000	     -0.00000000	     21.48141800
      1.34784847	     -0.05172838	     -0.00003432	     -0.19372745	     -0.05654498	      0.88280855	     -0.00062467	     -0.20918722	     -0.00000000	     -0.00000000	     21.09800193
      1.34916994	     -0.05182568	     -0.00005895	     -0.19382389	     -0.05653906	      0.88280848	     -0.00062390	     -0.20918908	     -0.00000000	     -0.00000000	     21.23069490
      1.35035324	     -0.05191065	     -0.00007877	     -0.19390816	     -0.05653376	      0.88280838	     -0.00062321	     -0.20919090	     -0.00000000	     -0.00000000	     20.79881175
      1.35153655	     -0.05199325	     -0.00010042	     -0.19399002	     -0.05652846	      0.88280826	     -0.00062252	     -0.20919286	     -0.00000000	     -0.00000000	     20.82412644
      1.35271985	     -0.05207325	     -0.00012053	     -0.19406932	     -0.05652316	      0.88280811	     -0.00062183	     -0.20919493	     -0.00000000	     -0.00000000	     20.55357319
      1.35423833	     -0.05217181	     -0.00014709	     -0.19416699	     -0.05651635	      0.88280788	     -0.00062095	     -0.20919773	     -0.00000000	     -0.00000000	     20.54454421
      1.35544807	     -0.05224689	     -0.00016608	     -0.19424143	     -0.05651093	      0.88280767	     -0.00062025	     -0.20920008	     -0.00000000	     -0.00000000	     20.14212703
      1.35665780	     -0.05231889	     -0.00018633	     -0.19431275	     -0.05650550	      0.88280743	     -0.00061955	     -0.20920250	     -0.00000000	     -0.00000000	     20.16505306
      1.35786753	     -0.05238771	     -0.00020486	     -0.19438094	     -0.05650007	      0.88280717	     -0.00061885	     -0.20920500	     -0.00000000	     -0.00000000	     19.87879560
      1.35936906	     -0.05246893	     -0.00022888	     -0.19446137	     -0.05649333	      0.88280680	     -0.00061798	     -0.20920820	     -0.00000000	     -0.00000000	     19.91045192
      1.36056714	     -0.05253053	     -0.00024607	     -0.19452240	     -0.05648795	      0.88280648	     -0.00061729	     -0.20921083	     -0.00000000	     -0.00000000	     19.49219045
      1.36176522	     -0.05258935	     -0.00026480	     -0.19458062	     -0.05648256	      0.88280613	     -0.00061660	     -0.20921354	     -0.00000000	     -0.00000000	     19.51656666
      1.36296331	     -0.05264551	     -0.00028222	     -0.19463621	     -0.05647717	      0.88280575	     -0.00061592	     -0.20921631	     -0.00000000	     -0.00000000	     19.24259836
      1.36452264	     -0.05271487	     -0.00030622	     -0.19470479	     -0.05647015	      0.88280522	     -0.00061503	     -0.20922004	     -0.00000000	     -0.00000000	     19.25601678
      1.36572393	     -0.05276554	     -0.00032316	     -0.19475492	     -0.05646473	      0.88280477	     -0.00061436	     -0.20922300	     -0.00000000	     -0.00000000	     18.82749159
      1.36692523	     -0.05281394	     -0.00034191	     -0.19480272	     -0.05645931	      0.88280429	     -0.00061368	     -0.20922604	     -0.00000000	     -0.00000000	     18.84179926
      1.36812653	     -0.05286017	     -0.00035979	     -0.19484838	     -0.05645388	      0.88280378	     -0.00061301	     -0.20922916	     -0.00000000	     -0.00000000	     18.56778584
      1.36972096	     -0.05291853	     -0.00038521	     -0.19490595	     -0.05644667	      0.88280305	     -0.00061213	     -0.20923346	     -0.00000000	     -0.00000000	     18.56287649
      1.37092290	     -0.05296059	     -0.00040303	     -0.19494745	     -0.05644123	      0.88280247	     -0.00061148	     -0.20923681	     -0.00000000	     -0.00000000	     18.13291546
      1.37212484	     -0.05300156	     -0.00042271	     -0.19498782	     -0.05643577	      0.88280184	     -0.00061083	     -0.20924028	     -0.00000000	     -0.00000000	     18.12601128
      1.37357465	     -0.05305057	     -0.00044524	     -0.19503613	     -0.05642919	      0.88280105	     -0.00061005	     -0.20924466	     -0.00000000	     -0.00000000	     17.74562487
      1.37502445	     -0.05310094	     -0.00047038	     -0.19508573	     -0.05642259	      0.88280020	     -0.00060928	     -0.20924933	     -0.00000000	     -0.00000000	     17.92268057
      1.37612142	     -0.05314058	     -0.00048716	     -0.19512486	     -0.05641759	      0.88279953	     -0.00060870	     -0.20925314	     -0.00000000	     -0.00000000	     17.44320270
      1.37721838	     -0.05318172	     -0.00050582	     -0.19516544	     -0.05641258	      0.88279882	     -0.00060813	     -0.20925723	     -0.00000000	     -0.00000000	     17.39312236
      1.37879249	     -0.05324325	     -0.00053169	     -0.19522620	     -0.05640539	      0.88279776	     -0.00060731	     -0.20926367	      0.00000000	     -0.00000000	     17.10425314
      1.38015962	     -0.05329827	     -0.00055520	     -0.19528053	     -0.05639912	      0.88279679	     -0.00060661	     -0.20926987	      0.00000000	     -0.00000000	     17.10291417
      1.38152675	     -0.05335444	     -0.00057669	     -0.19533607	     -0.05639284	      0.88279577	     -0.00060591	     -0.20927665	      0.00000000	     -0.00000001	     16.73929555
      1.38289389	     -0.05341166	     -0.00060023	     -0.19539263	     -0.05638655	      0.88279470	     -0.00060522	     -0.20928402	     -0.00000000	     -0.00000001	     16.86412191
      1.38409036	     -0.05346247	     -0.00061798	     -0.19544294	     -0.05638104	      0.88279372	     -0.00060461	     -0.20929096	     -0.00000000	     -0.00000001	     16.49645590
      1.38528683	     -0.05351411	     -0.00063731	     -0.19549404	     -0.05637551	      0.88279271	     -0.00060401	     -0.20929837	     -0.00000000	     -0.00000001	     16.49936666
      1.38648330	     -0.05356573	     -0.00065513	     -0.19554519	     -0.05636997	      0.88279165	     -0.00060341	     -0.20930624	     -0.00000000	     -0.00000001	     16.31978861
      1.38815026	     -0.05363666	     -0.00068030	     -0.19561545	     -0.05636222	      0.88279012	     -0.00060258	     -0.20931793	     -0.00000000	     -0.00000001	     16.29272614
      1.38939014	     -0.05368819	     -0.00069676	     -0.19566656	     -0.05635645	      0.88278894	     -0.00060197	     -0.20932711	     -0.00000000	     -0.00000001	     16.02783156
      1.39063003	     -0.05373865	     -0.00071419	     -0.19571659	     -0.05635065	      0.88278771	     -0.00060136	     -0.20933668	     -0.00000000	     -0.00000001	     16.02696173
      1.39186991	     -0.05378772	     -0.00072980	     -0.19576529	     -0.05634485	      0.88278644	     -0.00060075	     -0.20934660	     -0.00000000	     -0.00000001	     15.86124917
      1.39348759	     -0.05384920	     -0.00075042	     -0.19582630	     -0.05633724	      0.88278473	     -0.00059995	     -0.20935999	     -0.00000000	     -0.00000001	     15.86252408
      1.39470690	     -0.05389382	     -0.00076320	     -0.19587065	     -0.05633149	      0.88278340	     -0.00059936	     -0.20937039	     -0.00000000	     -0.00000001	     15.62515141
      1.39592621	     -0.05393692	     -0.00077695	     -0.19591346	     -0.05632572	      0.88278203	     -0.00059877	     -0.20938100	     -0.00000000	     -0.00000001	     15.61844275
      1.39741661	     -0.05398729	     -0.00079151	     -0.19596355	     -0.05631865	      0.88278031	     -0.00059806	     -0.20939424	     -0.00000000	     -0.00000001	     15.43381376
      1.39875655	     -0.05402998	     -0.00080564	     -0.19600597	     -0.05631227	      0.88277872	     -0.00059742	     -0.20940634	     -0.00000000	     -0.00000001	     15.48292352
      1.40009649	     -0.05407000	     -0.00081707	     -0.19604581	     -0.05630586	      0.88277709	     -0.00059679	     -0.20941857	     -0.00000000	     -0.00000001	     15.27467262
      1.40143643	     -0.05410762	     -0.00083045	     -0.19608320	     -0.05629944	      0.88277542	     -0.00059618	     -0.20943088	     -0.00000000	     -0.00000001	     15.35045690
      1.40277637	     -0.05414347	     -0.00084101	     -0.19611891	     -0.05629299	      0.88277372	     -0.00059557	     -0.20944324	     -0.00000000	     -0.00000001	     15.13801240
      1.40411631	     -0.05417762	     -0.00085410	     -0.19615286	     -0.05628651	      0.88277199	     -0.00059497	     -0.20945564	     -0.00000000	     -0.00000001	     15.23751287
      1.40545625	     -0.05420943	     -0.00086396	     -0.19618456	     -0.05628002	      0.88277023	     -0.00059438	     -0.20946805	     -0.00000000	     -0.00000001	     15.02354271
      1.40679619	     -0.05423873	     -0.00087675	     -0.19621368	     -0.05627350	      0.88276845	     -0.00059381	     -0.20948042	     -0.00000000	     -0.00000001	     15.15006554
      1.40813612	     -0.05426499	     -0.00088611	     -0.19623986	     -0.05626696	      0.88276664	     -0.00059325	     -0.20949270	     -0.00000000	     -0.00000001	     14.94797926
      1.40933622	     -0.05428485	     -0.00089743	     -0.19625958	     -0.05626107	      0.88276500	     -0.00059276	     -0.20950358	     -0.00000000	     -0.00000001	     15.06027443
      1.41053632	     -0.05429969	     -0.00090662	     -0.19627434	     -0.05625517	      0.88276335	     -0.00059229	     -0.20951425	     -0.00000000	     -0.00000001	     14.99248488
      1.41199621	     -0.05431025	     -0.00091907	     -0.19628477	     -0.05624797	      0.88276133	     -0.00059173	     -0.20952682	     -0.00000000	     -0.00000001	     15.06549755
      1.41345611	     -0.05431261	     -0.00092954	     -0.19628707	     -0.05624074	      0.88275930	     -0.00059120	     -0.20953880	     -0.00000000	     -0.00000001	     14.99846916
      1.41468115	     -0.05430901	     -0.00094046	     -0.19628336	     -0.05623465	      0.88275759	     -0.00059077	     -0.20954832	     -0.00000000	     -0.00000001	     15.12017155
      1.41590619	     -0.05429883	     -0.00094943	     -0.19627313	     -0.05622855	      0.88275588	     -0.00059035	     -0.20955730	     -0.00000000	     -0.00000001	     15.10266618
      1.41713124	     -0.05428392	     -0.00095927	     -0.19625814	     -0.05622243	      0.88275418	     -0.00058996	     -0.20956574	     -0.00000000	     -0.00000001	     15.17303035
      1.41880078	     -0.05425571	     -0.00097052	     -0.19622988	     -0.05621405	      0.88275188	     -0.00058945	     -0.20957632	     -0.00000000	     -0.00000001	     15.20099766
      1.42003564	     -0.05422871	     -0.00097981	     -0.19620282	     -0.05620784	      0.88275019	     -0.00058909	     -0.20958342	     -0.00000000	     -0.00000001	     15.32690069
      1.42127049	     -0.05419672	     -0.00098684	     -0.19617082	     -0.05620162	      0.88274853	     -0.00058875	     -0.20958987	     -0.00000000	     -0.00000001	     15.36849631
      1.42276385	     -0.05415314	     -0.00099630	     -0.19612720	     -0.05619407	      0.88274655	     -0.00058837	     -0.20959681	     -0.00000000	     -0.00000001	     15.50998206
      1.42408361	     -0.05410970	     -0.00100199	     -0.19608379	     -0.05618739	      0.88274484	     -0.00058806	     -0.20960218	     -0.00000000	     -0.00000001	     15.56412113
      1.42540337	     -0.05406195	     -0.00100901	     -0.19603603	     -0.05618070	      0.88274317	     -0.00058777	     -0.20960682	     -0.00000000	     -0.00000001	     15.71078861
      1.42672314	     -0.05400966	     -0.00101303	     -0.19598379	     -0.05617400	      0.88274154	     -0.00058750	     -0.20961074	     -0.00000000	     -0.00000001	     15.79752496
      1.42804290	     -0.05395386	     -0.00101846	     -0.19592801	     -0.05616729	      0.88273996	     -0.00058725	     -0.20961394	     -0.00000000	     -0.00000001	     15.95725276
      1.42936267	     -0.05389410	     -0.00102084	     -0.19586834	     -0.05616057	      0.88273843	     -0.00058703	     -0.20961643	     -0.00000000	     -0.00000001	     16.06826939
      1.43068243	     -0.05383043	     -0.00102535	     -0.19580469	     -0.05615385	      0.88273696	     -0.00058684	     -0.20961822	     -0.00000000	     -0.00000001	     16.23696512
      1.43200219	     -0.05376161	     -0.00102662	     -0.19573597	     -0.05614713	      0.88273555	     -0.00058667	     -0.20961927	     -0.00000000	     -0.00000001	     16.36864205
      1.43332196	     -0.05368852	     -0.00102948	     -0.19566292	     -0.05614041	      0.88273420	     -0.00058652	     -0.20961955	     -0.00000000	     -0.00000001	     16.54663615
      1.43464172	     -0.05361021	     -0.00102895	     -0.19558475	     -0.05613369	      0.88273292	     -0.00058640	     -0.20961903	     -0.00000000	     -0.00000001	     16.71450699
      1.43596148	     -0.05352827	     -0.00103060	     -0.19550286	     -0.05612697	      0.88273170	     -0.00058631	     -0.20961767	     -0.00000000	     -0.00000001	     16.90676759
      1.43728125	     -0.05344238	     -0.00102886	     -0.19541711	     -0.05612027	      0.88273056	     -0.00058624	     -0.20961549	     -0.00000000	     -0.00000001	     17.10156596
      1.43860101	     -0.05335534	     -0.00102948	     -0.19533013	     -0.05611356	      0.88272949	     -0.00058621	     -0.20961250	     -0.00000000	     -0.00000001	     17.29448347
      1.43992077	     -0.05326507	     -0.00102626	     -0.19524000	     -0.05610687	      0.88272849	     -0.00058620	     -0.20960876	     -0.00000000	     -0.00000000	     17.51555989
      1.44124054	     -0.05317343	     -0.00102665	     -0.19514840	     -0.05610020	      0.88272757	     -0.00058622	     -0.20960425	     -0.00000000	     -0.00000000	     17.72313151
      1.44240993	     -0.05308927	     -0.00102373	     -0.19506435	     -0.05609429	      0.88272681	     -0.00058627	     -0.20959964	     -0.00000000	     -0.00000000	     17.94553184
      1.44357931	     -0.05300485	     -0.00102324	     -0.19497997	     -0.05608840	      0.88272612	     -0.00058633	     -0.20959446	     -0.00000000	     -0.00000000	     18.15013452
      1.44501373	     -0.05289881	     -0.00102092	     -0.19487400	     -0.05608119	      0.88272536	     -0.00058645	     -0.20958735	     -0.00000000	     -0.00000000	     18.44938958
      1.44644814	     -0.05279166	     -0.00102066	     -0.19476685	     -0.05607401	      0.88272469	     -0.00058660	     -0.20957940	     -0.00000000	     -0.00000000	     18.70919199
      1.44761008	     -0.05270209	     -0.00101748	     -0.19467734	     -0.05606822	      0.88272422	     -0.00058675	     -0.20957237	     -0.00000000	     -0.00000000	     18.97878996
      1.44877201	     -0.05261299	     -0.00101623	     -0.19458825	     -0.05606244	      0.88272381	     -0.00058693	     -0.20956481	     -0.00000000	     -0.00000000	     19.19368385
      1.45022512	     -0.05249914	     -0.00101157	     -0.19447446	     -0.05605525	      0.88272339	     -0.00058718	     -0.20955465	     -0.00000000	     -0.00000000	     19.52642203
      1.45167823	     -0.05238726	     -0.00100919	     -0.19436257	     -0.05604810	      0.88272307	     -0.00058747	     -0.20954378	     -0.00000000	     -0.00000000	     19.79118393
      1.45276667	     -0.05230049	     -0.00100396	     -0.19427587	     -0.05604277	      0.88272290	     -0.00058772	     -0.20953519	     -0.00000000	     -0.00000000	     20.07467029
      1.45385510	     -0.05221454	     -0.00100044	     -0.19418994	     -0.05603747	      0.88272279	     -0.00058798	     -0.20952620	     -0.00000000	     -0.00000000	     20.29600549
      1.45539524	     -0.05209046	     -0.00099320	     -0.19406593	     -0.05603001	      0.88272272	     -0.00058840	     -0.20951277	     -0.00000000	     -0.00000000	     20.66133307
      1.45676467	     -0.05198040	     -0.00098796	     -0.19395587	     -0.05602343	      0.88272276	     -0.00058880	     -0.20950012	     -0.00000000	      0.00000000	     20.93229342
      1.45813411	     -0.05186678	     -0.00097888	     -0.19384234	     -0.05601690	      0.88272288	     -0.00058925	     -0.20948682	     -0.00000000	      0.00000000	     21.31561018
      1.45923208	     -0.05177798	     -0.00097473	     -0.19375352	     -0.05601171	      0.88272304	     -0.00058963	     -0.20947567	     -0.00000000	      0.00000000	     21.49398744
      1.46033005	     -0.05168615	     -0.00096779	     -0.19366173	     -0.05600655	      0.88272326	     -0.00059003	     -0.20946411	     -0.00000000	      0.00000000	     21.76144538
      1.46179806	     -0.05156333	     -0.00095961	     -0.19353891	     -0.05599970	      0.88272363	     -0.00059061	     -0.20944797	     -0.00000000	      0.00000000	     22.07016255
      1.46326606	     -0.05143699	     -0.00094828	     -0.19341264	     -0.05599293	      0.88272410	     -0.00059124	     -0.20943106	     -0.00000000	      0.00000000	     22.45397194
      1.46432145	     -0.05134824	     -0.00094298	     -0.19332385	     -0.05598811	      0.88272450	     -0.00059171	     -0.20941842	     -0.00000000	      0.00000000	     22.62320087
      1.46537683	     -0.05125663	     -0.00093516	     -0.19323226	     -0.05598333	      0.88272494	     -0.00059221	     -0.20940539	     -0.00000000	      0.00000000	     22.86267114
      1.46691557	     -0.05112212	     -0.00092483	     -0.19309772	     -0.05597644	      0.88272567	     -0.00059298	     -0.20938566	     -0.00000000	      0.00000000	     23.18898693
      1.46820147	     -0.05100638	     -0.00091430	     -0.19298200	     -0.05597075	      0.88272635	     -0.00059367	     -0.20936850	     -0.00000000	      0.00000000	     23.47886690
      1.46948736	     -0.05089088	     -0.00090567	     -0.19286643	     -0.05596512	      0.88272709	     -0.00059439	     -0.20935070	     -0.00000000	      0.00000000	     23.72639564
      1.47077325	     -0.05077138	     -0.00089320	     -0.19274695	     -0.05595957	      0.88272789	     -0.00059514	     -0.20933227	     -0.00000000	      0.00000000	     24.00892836
      1.47205914	     -0.05065422	     -0.00088384	     -0.19262971	     -0.05595409	      0.88272876	     -0.00059594	     -0.20931320	     -0.00000000	      0.00000000	     24.24085342
      1.47317112	     -0.05054980	     -0.00087205	     -0.19252530	     -0.05594942	      0.88272956	     -0.00059665	     -0.20929624	     -0.00000000	      0.00000001	     24.46186038
      1.47428309	     -0.05044761	     -0.00086286	     -0.19242304	     -0.05594480	      0.88273039	     -0.00059740	     -0.20927886	     -0.00000000	      0.00000001	     24.66470441
      1.47565161	     -0.05032149	     -0.00084983	     -0.19229685	     -0.05593920	      0.88273148	     -0.00059835	     -0.20925695	     -0.00000000	      0.00000001	     24.92642857
      1.47702013	     -0.05019860	     -0.00083959	     -0.19217379	     -0.05593370	      0.88273263	     -0.00059935	     -0.20923452	     -0.00000000	      0.00000001	     25.18351685
      1.47810989	     -0.05009972	     -0.00082872	     -0.19207483	     -0.05592939	      0.88273359	     -0.00060018	     -0.20921635	     -0.00000000	      0.00000001	     25.36999328
      1.47919964	     -0.05000321	     -0.00082039	     -0.19197815	     -0.05592514	      0.88273458	     -0.00060103	     -0.20919792	     -0.00000000	      0.00000001	     25.55876684
      1.48059849	     -0.04987902	     -0.00080812	     -0.19185378	     -0.05591979	      0.88273589	     -0.00060217	     -0.20917391	     -0.00000000	      0.00000001	     25.79872884
      1.48199734	     -0.04975803	     -0.00079856	     -0.19173251	     -0.05591455	      0.88273727	     -0.00060335	     -0.20914953	     -0.00000000	      0.00000001	     26.04519703
      1.48302675	     -0.04966838	     -0.00078868	     -0.19164270	     -0.05591076	      0.88273831	     -0.00060425	     -0.20913141	     -0.00000000	      0.00000001	     26.18358614
      1.48405616	     -0.04958084	     -0.00078106	     -0.19155495	     -0.05590704	      0.88273937	     -0.00060517	     -0.20911313	     -0.00000000	      0.00000001	     26.34221935
      1.48553357	     -0.04945621	     -0.00076893	     -0.19143001	     -0.05590182	      0.88274095	     -0.00060654	     -0.20908669	     -0.00000000	      0.00000001	     26.56133279
      1.48678559	     -0.04935300	     -0.00076016	     -0.19132648	     -0.05589750	      0.88274232	     -0.00060774	     -0.20906411	     -0.00000000	      0.00000001	     26.75009064
      1.48803760	     -0.04925069	     -0.00074938	     -0.19122387	     -0.05589328	      0.88274372	     -0.00060897	     -0.20904142	     -0.00000000	      0.00000001	     26.91925184
      1.48928962	     -0.04915203	     -0.00074144	     -0.19112483	     -0.05588917	      0.88274516	     -0.00061024	     -0.20901865	     -0.00000000	      0.00000001	     27.10642934
      1.49054163	     -0.04905503	     -0.00073031	     -0.19102752	     -0.05588516	      0.88274662	     -0.00061154	     -0.20899588	     -0.00000000	      0.00000001	     27.25926992
      1.49161022	     -0.04897565	     -0.00072397	     -0.19094776	     -0.05588183	      0.88274789	     -0.00061268	     -0.20897647	     -0.00000000	      0.00000001	     27.39533182
      1.49267882	     -0.04889786	     -0.00071546	     -0.19086965	     -0.05587857	      0.88274917	     -0.00061385	     -0.20895711	     -0.00000000	      0.00000001	     27.51369242
      1.49402915	     -0.04880373	     -0.00070634	     -0.19077505	     -0.05587458	      0.88275082	     -0.00061535	     -0.20893279	     -0.00000000	      0.00000001	     27.67917010
      1.49537948	     -0.04871368	     -0.00069521	     -0.19068457	     -0.05587071	      0.88275250	     -0.00061690	     -0.20890867	     -0.00000000	      0.00000001	     27.81839215
      1.49643440	     -0.04864739	     -0.00068907	     -0.19061786	     -0.05586779	      0.88275382	     -0.00061813	     -0.20889003	     -0.00000000	      0.00000001	     27.93289204
      1.49748933	     -0.04858421	     -0.00068104	     -0.19055430	     -0.05586495	      0.88275515	     -0.00061938	     -0.20887159	     -0.00000000	      0.00000001	     28.02186989
      1.49887104	     -0.04850762	     -0.00067210	     -0.19047716	     -0.05586135	      0.88275691	     -0.00062106	     -0.20884782	     -0.00000000	      0.00000001	     28.15306878
      1.50025275	     -0.04843742	     -0.00066093	     -0.19040644	     -0.05585790	      0.88275869	     -0.00062277	     -0.20882457	     -0.00000000	      0.00000001	     28.24390541
      1.50125191	     -0.04839105	     -0.00065540	     -0.19035963	     -0.05585549	      0.88275998	     -0.00062403	     -0.20880812	     -0.00000000	      0.00000001	     28.32107082
      1.50225107	     -0.04834752	     -0.00064799	     -0.19031570	     -0.05585317	      0.88276128	     -0.00062531	     -0.20879199	     -0.00000000	      0.00000001	     28.37692013
      1.50371852	     -0.04828942	     -0.00063823	     -0.19025698	     -0.05584989	      0.88276318	     -0.00062722	     -0.20876894	     -0.00000000	      0.00000001	     28.47702089
      1.50495481	     -0.04824570	     -0.00062879	     -0.19021276	     -0.05584726	      0.88276479	     -0.00062885	     -0.20875012	     -0.00000000	      0.00000001	     28.52052653
      1.50619110	     -0.04820770	     -0.00062125	     -0.19017420	     -0.05584476	      0.88276639	     -0.00063051	     -0.20873189	     -0.00000000	      0.00000001	     28.59750522
      1.50742739	     -0.04817551	     -0.00061146	     -0.19014150	     -0.05584237	      0.88276799	     -0.00063220	     -0.20871429	     -0.00000000	      0.00000001	     28.60353516
      1.50866368	     -0.04814941	     -0.00060496	     -0.19011481	     -0.05584010	      0.88276958	     -0.00063391	     -0.20869737	     -0.00000000	      0.00000001	     28.69276798
      1.50970952	     -0.04813130	     -0.00059675	     -0.19009625	     -0.05583828	      0.88277092	     -0.00063538	     -0.20868361	     -0.00000000	      0.00000001	     28.65919103
      1.51075535	     -0.04811663	     -0.00059067	     -0.19008109	     -0.05583654	      0.88277224	     -0.00063686	     -0.20867035	     -0.00000000	      0.00000001	     28.69515117
      1.51210233	     -0.04810188	     -0.00058166	     -0.19006574	     -0.05583443	      0.88277393	     -0.00063879	     -0.20865401	     -0.00000000	      0.00000001	     28.69851074
      1.51344931	     -0.04809144	     -0.00057456	     -0.19005464	     -0.05583247	      0.88277559	     -0.00064075	     -0.20863846	     -0.00000000	      0.00000001	     28.76902385
      1.51449706	     -0.04808584	     -0.00056672	     -0.19004860	     -0.05583103	      0.88277687	     -0.00064228	     -0.20862689	     -0.00000000	      0.00000001	     28.71521378
      1.51554481	     -0.04808250	     -0.00056078	     -0.19004475	     -0.05582969	      0.88277813	     -0.00064384	     -0.20861576	     -0.00000000	      0.00000001	     28.73508724
      1.51691711	     -0.04808137	     -0.00055188	     -0.19004300	     -0.05582806	      0.88277975	     -0.00064589	     -0.20860183	     -0.00000000	      0.00000001	     28.71066541
      1.51828942	     -0.04808396	     -0.00054524	     -0.19004491	     -0.05582657	      0.88278133	     -0.00064797	     -0.20858860	     -0.00000000	      0.00000001	     28.78017166
      1.51928891	     -0.04808791	     -0.00053812	     -0.19004844	     -0.05582558	      0.88278246	     -0.00064949	     -0.20857940	     -0.00000000	      0.00000001	     28.69526060
      1.52028839	     -0.04809363	     -0.00053288	     -0.19005367	     -0.05582467	      0.88278357	     -0.00065103	     -0.20857056	     -0.00000000	      0.00000001	     28.70109350
      1.52174163	     -0.04810489	     -0.00052442	     -0.19006425	     -0.05582348	      0.88278515	     -0.00065328	     -0.20855830	     -0.00000000	      0.00000001	     28.66410809
      1.52297575	     -0.04811715	     -0.00051857	     -0.19007591	     -0.05582259	      0.88278646	     -0.00065521	     -0.20854845	     -0.00000000	      0.00000001	     28.68453713
      1.52420986	     -0.04813157	     -0.00051110	     -0.19008977	     -0.05582182	      0.88278773	     -0.00065716	     -0.20853909	     -0.00000000	      0.00000001	     28.61599350
      1.52544398	     -0.04814805	     -0.00050625	     -0.19010562	     -0.05582117	      0.88278898	     -0.00065911	     -0.20853023	     -0.00000000	      0.00000001	     28.66061719
      1.52667810	     -0.04816736	     -0.00049862	     -0.19012439	     -0.05582063	      0.88279019	     -0.00066108	     -0.20852186	     -0.00000000	      0.00000001	     28.55113400
      1.52772329	     -0.04818557	     -0.00049511	     -0.19014205	     -0.05582026	      0.88279118	     -0.00066276	     -0.20851515	     -0.00000000	      0.00000001	     28.58324661
      1.52876848	     -0.04820519	     -0.00048971	     -0.19016119	     -0.05581997	      0.88279216	     -0.00066445	     -0.20850877	     -0.00000000	      0.00000001	     28.52053329
      1.53011540	     -0.04823251	     -0.00048415	     -0.19018785	     -0.05581972	      0.88279338	     -0.00066663	     -0.20850103	     -0.00000000	      0.00000001	     28.51148892
      1.53146231	     -0.04826198	     -0.00047688	     -0.19021672	     -0.05581960	      0.88279457	     -0.00066882	     -0.20849380	     -0.00000000	      0.00000001	     28.40484903
      1.53251496	     -0.04828657	     -0.00047347	     -0.19024078	     -0.05581959	      0.88279547	     -0.00067055	     -0.20848850	     -0.00000000	      0.00000001	     28.42282734
      1.53356760	     -0.04831256	     -0.00046834	     -0.19026628	     -0.05581967	      0.88279635	     -0.00067227	     -0.20848349	     -0.00000000	      0.00000001	     28.34309618
      1.53493641	     -0.04834831	     -0.00046306	     -0.19030138	     -0.05581989	      0.88279746	     -0.00067453	     -0.20847741	     -0.00000000	      0.00000001	     28.31617840
      1.53630522	     -0.04838598	     -0.00045587	     -0.19033845	     -0.05582024	      0.88279854	     -0.00067679	     -0.20847182	     -0.00000000	      0.00000001	     28.17716661
      1.53731481	     -0.04841523	     -0.00045312	     -0.19036720	     -0.05582058	      0.88279932	     -0.00067847	     -0.20846798	     -0.00000000	      0.00000001	     28.18691897
      1.53832440	     -0.04844549	     -0.00044870	     -0.19039700	     -0.05582099	      0.88280007	     -0.00068014	     -0.20846439	     -0.00000000	      0.00000001	     28.10254117
      1.53976755	     -0.04849037	     -0.00044318	     -0.19044122	     -0.05582170	      0.88280113	     -0.00068254	     -0.20845966	     -0.00000000	      0.00000000	     28.04828329
      1.54100972	     -0.04853046	     -0.00043728	     -0.19048076	     -0.05582242	      0.88280201	     -0.00068461	     -0.20845596	     -0.00000000	      0.00000000	     27.92390383
      1.54225190	     -0.04857181	     -0.00043302	     -0.19052154	     -0.05582325	      0.88280287	     -0.00068668	     -0.20845258	     -0.00000000	      0.00000000	     27.91445980
      1.54349408	     -0.04861433	     -0.00042648	     -0.19056356	     -0.05582418	      0.88280371	     -0.00068875	     -0.20844953	     -0.00000000	      0.00000000	     27.74743198
      1.54460378	     -0.04865335	     -0.00042317	     -0.19060206	     -0.05582509	      0.88280444	     -0.00069061	     -0.20844705	     -0.00000000	      0.00000000	     27.75106932
      1.54571349	     -0.04869338	     -0.00041797	     -0.19064163	     -0.05582608	      0.88280516	     -0.00069246	     -0.20844481	     -0.00000000	      0.00000000	     27.61934709
      1.54682320	     -0.04873425	     -0.00041403	     -0.19068201	     -0.05582715	      0.88280586	     -0.00069431	     -0.20844281	     -0.00000000	      0.00000000	     27.57563196
      1.54826987	     -0.04878854	     -0.00040710	     -0.19073573	     -0.05582866	      0.88280676	     -0.00069672	     -0.20844054	     -0.00000000	      0.00000000	     27.42263003
      1.54940603	     -0.04883284	     -0.00040383	     -0.19077952	     -0.05582994	      0.88280745	     -0.00069860	     -0.20843906	     -0.00000000	      0.00000000	     27.41012630
      1.55054219	     -0.04887805	     -0.00039909	     -0.19082428	     -0.05583129	      0.88280813	     -0.00070049	     -0.20843782	     -0.00000000	      0.00000000	     27.26724841
      1.55167835	     -0.04892419	     -0.00039570	     -0.19086992	     -0.05583272	      0.88280879	     -0.00070237	     -0.20843682	     -0.00000000	      0.00000000	     27.21938177
      1.55310631	     -0.04898341	     -0.00039004	     -0.19092858	     -0.05583463	      0.88280962	     -0.00070473	     -0.20843589	     -0.00000000	      0.00000000	     27.04992390
      1.55422764	     -0.04903094	     -0.00038746	     -0.19097563	     -0.05583620	      0.88281025	     -0.00070657	     -0.20843540	     -0.00000000	      0.00000000	     27.03780706
      1.55534898	     -0.04907936	     -0.00038323	     -0.19102361	     -0.05583785	      0.88281087	     -0.00070841	     -0.20843513	     -0.00000000	      0.00000000	     26.89084732
      1.55647031	     -0.04912868	     -0.00038023	     -0.19107248	     -0.05583956	      0.88281149	     -0.00071025	     -0.20843506	     -0.00000000	      0.00000000	     26.82944331
      1.55795886	     -0.04919545	     -0.00037498	     -0.19113868	     -0.05584194	      0.88281228	     -0.00071267	     -0.20843527	     -0.00000000	      0.00000000	     26.64291398
      1.55907878	     -0.04924668	     -0.00037275	     -0.19118945	     -0.05584381	      0.88281287	     -0.00071448	     -0.20843567	     -0.00000000	      0.00000000	     26.61705785
      1.56019870	     -0.04929871	     -0.00036890	     -0.19124107	     -0.05584574	      0.88281345	     -0.00071628	     -0.20843625	     -0.00000000	      0.00000000	     26.45924093
      1.56155286	     -0.04936277	     -0.00036585	     -0.19130460	     -0.05584816	      0.88281414	     -0.00071845	     -0.20843722	     -0.00000000	      0.00000000	     26.39130312
      1.56276998	     -0.04942137	     -0.00036146	     -0.19136278	     -0.05585041	      0.88281475	     -0.00072039	     -0.20843832	     -0.00000000	      0.00000000	     26.18899394
      1.56398709	     -0.04948099	     -0.00035928	     -0.19142193	     -0.05585273	      0.88281534	     -0.00072231	     -0.20843964	     -0.00000000	      0.00000000	     26.15218761
      1.56520420	     -0.04954162	     -0.00035492	     -0.19148216	     -0.05585512	      0.88281592	     -0.00072422	     -0.20844118	     -0.00000000	      0.00000000	     25.93481992
      1.56642131	     -0.04960318	     -0.00035294	     -0.19154326	     -0.05585758	      0.88281649	     -0.00072612	     -0.20844295	     -0.00000000	      0.00000000	     25.90015024
      1.56763842	     -0.04966546	     -0.00034860	     -0.19160516	     -0.05586010	      0.88281704	     -0.00072800	     -0.20844493	     -0.00000000	      0.00000000	     25.67183899
      1.56885553	     -0.04972849	     -0.00034681	     -0.19166775	     -0.05586269	      0.88281758	     -0.00072986	     -0.20844712	     -0.00000000	      0.00000000	     25.63938368
      1.57007264	     -0.04979238	     -0.00034259	     -0.19173127	     -0.05586534	      0.88281811	     -0.00073171	     -0.20844952	     -0.00000000	      0.00000000	     25.40042039
      1.57128975	     -0.04985715	     -0.00034104	     -0.19179562	     -0.05586804	      0.88281862	     -0.00073354	     -0.20845213	     -0.00000000	      0.00000000	     25.36837708
      1.57250686	     -0.04992267	     -0.00033705	     -0.19186078	     -0.05587081	      0.88281912	     -0.00073536	     -0.20845494	     -0.00000000	      0.00000000	     25.12324279
      1.57372397	     -0.04998886	     -0.00033585	     -0.19192656	     -0.05587363	      0.88281960	     -0.00073715	     -0.20845796	     -0.00000000	      0.00000000	     25.09680651
      1.57494108	     -0.05005564	     -0.00033237	     -0.19199300	     -0.05587651	      0.88282006	     -0.00073893	     -0.20846118	     -0.00000000	      0.00000000	     24.84988465
      1.57615819	     -0.05012295	     -0.00033178	     -0.19205990	     -0.05587944	      0.88282051	     -0.00074069	     -0.20846459	     -0.00000000	      0.00000000	     24.83098355
      1.57737530	     -0.05019075	     -0.00032919	     -0.19212735	     -0.05588243	      0.88282093	     -0.00074243	     -0.20846819	     -0.00000000	      0.00000000	     24.58343946
      1.57859241	     -0.05025891	     -0.00032956	     -0.19219509	     -0.05588546	      0.88282134	     -0.00074415	     -0.20847196	     -0.00000000	      0.00000000	     24.57440344
      1.57980952	     -0.05032726	     -0.00032825	     -0.19226309	     -0.05588854	      0.88282173	     -0.00074585	     -0.20847591	     -0.00000000	      0.00000000	     24.32969909
      1.58102663	     -0.05039577	     -0.00032997	     -0.19233117	     -0.05589167	      0.88282210	     -0.00074753	     -0.20848000	     -0.00000000	      0.00000000	     24.33297086
      1.58224374	     -0.05046426	     -0.00033040	     -0.19239928	     -0.05589484	      0.88282245	     -0.00074919	     -0.20848424	     -0.00000000	      0.00000000	     24.09357257
      1.58346085	     -0.05053263	     -0.00033382	     -0.19246720	     -0.05589806	      0.88282278	     -0.00075083	     -0.20848861	     -0.00000000	      0.00000000	     24.10713924
      1.58467797	     -0.05060081	     -0.00033636	     -0.19253496	     -0.05590131	      0.88282309	     -0.00075245	     -0.20849309	     -0.00000000	      0.00000000	     23.87583938
      1.58589508	     -0.05066872	     -0.00034182	     -0.19260238	     -0.05590461	      0.88282338	     -0.00075406	     -0.20849766	     -0.00000000	      0.00000000	     23.89573412
      1.58711219	     -0.05073621	     -0.00034678	     -0.19266942	     -0.05590795	      0.88282364	     -0.00075564	     -0.20850233	     -0.00000000	      0.00000000	     23.67594583
      1.58832930	     -0.05080317	     -0.00035455	     -0.19273586	     -0.05591132	      0.88282388	     -0.00075721	     -0.20850706	     -0.00000000	      0.00000000	     23.69649757
      1.58954641	     -0.05086940	     -0.00036213	     -0.19280158	     -0.05591473	      0.88282410	     -0.00075876	     -0.20851184	     -0.00000000	      0.00000000	     23.49046137
      1.59076352	     -0.05093469	     -0.00037232	     -0.19286630	     -0.05591818	      0.88282429	     -0.00076029	     -0.20851666	     -0.00000000	      0.00000000	     23.50839001
      1.59198063	     -0.05099871	     -0.00038251	     -0.19292978	     -0.05592166	      0.88282446	     -0.00076180	     -0.20852150	     -0.00000000	      0.00000000	     23.31956521
      1.59319774	     -0.05106133	     -0.00039500	     -0.19299178	     -0.05592517	      0.88282461	     -0.00076329	     -0.20852634	     -0.00000000	      0.00000000	     23.33130121
      1.59468379	     -0.05113548	     -0.00041009	     -0.19306522	     -0.05592950	      0.88282475	     -0.00076508	     -0.20853223	     -0.00000000	      0.00000000	     23.04998562
      1.59577455	     -0.05118808	     -0.00042403	     -0.19311722	     -0.05593271	      0.88282484	     -0.00076639	     -0.20853651	     -0.00000000	      0.00000000	     23.18438468
      1.59686531	     -0.05123895	     -0.00043711	     -0.19316752	     -0.05593594	      0.88282490	     -0.00076767	     -0.20854076	     -0.00000000	      0.00000000	     23.02306500
      1.59832173	     -0.05130406	     -0.00045684	     -0.19323182	     -0.05594029	      0.88282496	     -0.00076936	     -0.20854635	     -0.00000000	      0.00000000	     23.04718088
      1.59962561	     -0.05135955	     -0.00047398	     -0.19328662	     -0.05594422	      0.88282499	     -0.00077085	     -0.20855127	     -0.00000000	      0.00000000	     22.79016030
      1.60092950	     -0.05141233	     -0.00049411	     -0.19333863	     -0.05594818	      0.88282499	     -0.00077232	     -0.20855611	     -0.00000000	     -0.00000000	     22.98814699
      1.60206966	     -0.05145609	     -0.00050984	     -0.19338177	     -0.05595167	      0.88282497	     -0.00077358	     -0.20856027	     -0.00000000	     -0.00000000	     22.68409354
      1.60320982	     -0.05149752	     -0.00052783	     -0.19342253	     -0.05595518	      0.88282493	     -0.00077482	     -0.20856438	     -0.00000000	     -0.00000000	     22.76654244
      1.60434998	     -0.05153673	     -0.00054500	     -0.19346110	     -0.05595871	      0.88282487	     -0.00077604	     -0.20856842	     -0.00000000	     -0.00000000	     22.63536814
      1.60590297	     -0.05158644	     -0.00056998	     -0.19350990	     -0.05596356	      0.88282476	     -0.00077767	     -0.20857383	     -0.00000000	     -0.00000000	     22.72169485
      1.60707210	     -0.05162099	     -0.00058741	     -0.19354380	     -0.05596724	      0.88282466	     -0.00077886	     -0.20857784	     -0.00000000	     -0.00000000	     22.48429262
      1.60824124	     -0.05165320	     -0.00060651	     -0.19357532	     -0.05597094	      0.88282454	     -0.00078004	     -0.20858181	     -0.00000000	     -0.00000000	     22.57096480
      1.60941038	     -0.05168304	     -0.00062449	     -0.19360452	     -0.05597466	      0.88282440	     -0.00078119	     -0.20858574	     -0.00000000	     -0.00000000	     22.44760972
      1.61093381	     -0.05171831	     -0.00064917	     -0.19363890	     -0.05597954	      0.88282420	     -0.00078264	     -0.20859080	     -0.00000000	     -0.00000000	     22.56770490
      1.61208032	     -0.05174227	     -0.00066595	     -0.19366225	     -0.05598324	      0.88282403	     -0.00078371	     -0.20859459	     -0.00000000	     -0.00000000	     22.34563564
      1.61322682	     -0.05176404	     -0.00068415	     -0.19368336	     -0.05598696	      0.88282384	     -0.00078475	     -0.20859837	     -0.00000000	     -0.00000000	     22.43107855
      1.61462976	     -0.05178758	     -0.00070465	     -0.19370616	     -0.05599154	      0.88282359	     -0.00078599	     -0.20860298	     -0.00000000	     -0.00000000	     22.28658694
      1.61588666	     -0.05180592	     -0.00072430	     -0.19372380	     -0.05599567	      0.88282335	     -0.00078706	     -0.20860710	     -0.00000000	     -0.00000000	     22.44781132
      1.61714356	     -0.05182181	     -0.00074151	     -0.19373905	     -0.05599983	      0.88282310	     -0.00078810	     -0.20861122	     -0.00000000	     -0.00000000	     22.25226212
      1.61840046	     -0.05183535	     -0.00076058	     -0.19375191	     -0.05600401	      0.88282283	     -0.00078910	     -0.20861536	     -0.00000000	     -0.00000000	     22.44370108
      1.61965736	     -0.05184664	     -0.00077679	     -0.19376258	     -0.05600821	      0.88282254	     -0.00079007	     -0.20861952	     -0.00000000	     -0.00000000	     22.23794599
      1.62091425	     -0.05185594	     -0.00079518	     -0.19377122	     -0.05601243	      0.88282224	     -0.00079100	     -0.20862370	     -0.00000000	     -0.00000000	     22.46261581
      1.62217115	     -0.05186341	     -0.00081027	     -0.19377810	     -0.05601669	      0.88282192	     -0.00079190	     -0.20862792	     -0.00000000	     -0.00000000	     22.24222864
      1.62342805	     -0.05186913	     -0.00082787	     -0.19378317	     -0.05602096	      0.88282159	     -0.00079276	     -0.20863220	     -0.00000000	     -0.00000000	     22.50035474
      1.62468495	     -0.05187317	     -0.00084159	     -0.19378665	     -0.05602526	      0.88282125	     -0.00079358	     -0.20863653	     -0.00000000	     -0.00000000	     22.25468996
      1.62579946	     -0.05187539	     -0.00085603	     -0.19378833	     -0.05602909	      0.88282093	     -0.00079428	     -0.20864043	     -0.00000000	     -0.00000000	     22.45414214
      1.62691396	     -0.05187643	     -0.00086806	     -0.19378888	     -0.05603294	      0.88282059	     -0.00079495	     -0.20864438	     -0.00000000	     -0.00000000	     22.36802808
      1.62829366	     -0.05187629	     -0.00088376	     -0.19378811	     -0.05603772	      0.88282016	     -0.00079573	     -0.20864935	     -0.00000000	     -0.00000000	     22.48059060
      1.62967337	     -0.05187478	     -0.00089731	     -0.19378602	     -0.05604254	      0.88281971	     -0.00079647	     -0.20865442	     -0.00000000	     -0.00000000	     22.33334966
      1.63081536	     -0.05187258	     -0.00091042	     -0.19378329	     -0.05604655	      0.88281932	     -0.00079705	     -0.20865869	     -0.00000000	     -0.00000000	     22.53311979
      1.63195734	     -0.05186957	     -0.00092167	     -0.19377980	     -0.05605057	      0.88281891	     -0.00079760	     -0.20866305	     -0.00000000	     -0.00000000	     22.45029325
      1.63334133	     -0.05186511	     -0.00093678	     -0.19377472	     -0.05605547	      0.88281838	     -0.00079823	     -0.20866844	     -0.00000000	     -0.00000000	     22.59538740
      1.63472531	     -0.05186060	     -0.00095008	     -0.19376963	     -0.05606039	      0.88281782	     -0.00079881	     -0.20867398	     -0.00000000	     -0.00000000	     22.41305184
      1.63583563	     -0.05185804	     -0.00096321	     -0.19376654	     -0.05606435	      0.88281735	     -0.00079925	     -0.20867857	     -0.00000000	     -0.00000000	     22.62863147
      1.63694594	     -0.05185749	     -0.00097487	     -0.19376548	     -0.05606833	      0.88281685	     -0.00079966	     -0.20868334	     -0.00000000	     -0.00000000	     22.54474188
      1.63837955	     -0.05186106	     -0.00099169	     -0.19376836	     -0.05607349	      0.88281617	     -0.00080015	     -0.20868987	     -0.00000000	     -0.00000000	     22.65608218
      1.63981315	     -0.05187086	     -0.00100725	     -0.19377750	     -0.05607867	      0.88281543	     -0.00080059	     -0.20869698	     -0.00000000	     -0.00000000	     22.44472625
      1.64090116	     -0.05188293	     -0.00102166	     -0.19378899	     -0.05608261	      0.88281484	     -0.00080090	     -0.20870288	     -0.00000000	     -0.00000000	     22.65041045
      1.64198918	     -0.05189910	     -0.00103465	     -0.19380463	     -0.05608657	      0.88281422	     -0.00080118	     -0.20870927	     -0.00000000	     -0.00000000	     22.56362724
      1.64347949	     -0.05192771	     -0.00105385	     -0.19383247	     -0.05609200	      0.88281331	     -0.00080152	     -0.20871895	     -0.00000000	     -0.00000000	     22.64135329
      1.64496979	     -0.05196388	     -0.00107128	     -0.19386793	     -0.05609745	      0.88281232	     -0.00080181	     -0.20872981	     -0.00000000	     -0.00000000	     22.40036368
      1.64602305	     -0.05199403	     -0.00108581	     -0.19389752	     -0.05610131	      0.88281158	     -0.00080198	     -0.20873827	     -0.00000000	     -0.00000000	     22.58360451
      1.64707631	     -0.05202734	     -0.00109849	     -0.19393032	     -0.05610518	      0.88281080	     -0.00080213	     -0.20874739	     -0.00000000	     -0.00000001	     22.49614841
      1.64865542	     -0.05208233	     -0.00111798	     -0.19398456	     -0.05611098	      0.88280955	     -0.00080230	     -0.20876235	     -0.00000000	     -0.00000001	     22.52110321
      1.64998413	     -0.05213246	     -0.00113274	     -0.19403412	     -0.05611587	      0.88280841	     -0.00080239	     -0.20877613	     -0.00000000	     -0.00000001	     22.36418899
      1.65131284	     -0.05218620	     -0.00114864	     -0.19408727	     -0.05612077	      0.88280720	     -0.00080244	     -0.20879098	     -0.00000000	     -0.00000001	     22.47069490
      1.65264155	     -0.05224336	     -0.00116153	     -0.19414394	     -0.05612567	      0.88280591	     -0.00080245	     -0.20880691	     -0.00000000	     -0.00000001	     22.21809365
      1.65382432	     -0.05229672	     -0.00117471	     -0.19419682	     -0.05613002	      0.88280469	     -0.00080242	     -0.20882197	     -0.00000000	     -0.00000001	     22.33000798
      1.65500708	     -0.05235226	     -0.00118525	     -0.19425197	     -0.05613438	      0.88280341	     -0.00080235	     -0.20883787	     -0.00000000	     -0.00000001	     22.15393756
      1.65618985	     -0.05240950	     -0.00119633	     -0.19430882	     -0.05613874	      0.88280205	     -0.00080225	     -0.20885456	     -0.00000000	     -0.00000001	     22.14784734
      1.65774491	     -0.05248700	     -0.00120853	     -0.19438589	     -0.05614445	      0.88280016	     -0.00080206	     -0.20887769	     -0.00000000	     -0.00000001	     21.95414504
      1.65896394	     -0.05254955	     -0.00121900	     -0.19444810	     -0.05614892	      0.88279859	     -0.00080187	     -0.20889670	     -0.00000000	     -0.00000001	     22.00362032
      1.66018297	     -0.05261377	     -0.00122710	     -0.19451205	     -0.05615339	      0.88279694	     -0.00080163	     -0.20891647	     -0.00000000	     -0.00000001	     21.82407977
      1.66140200	     -0.05268012	     -0.00123575	     -0.19457813	     -0.05615784	      0.88279521	     -0.00080136	     -0.20893697	     -0.00000000	     -0.00000001	     21.80068570
      1.66292453	     -0.05276588	     -0.00124385	     -0.19466366	     -0.05616338	      0.88279294	     -0.00080097	     -0.20896360	     -0.00000000	     -0.00000001	     21.58562709
      1.66413318	     -0.05283580	     -0.00125144	     -0.19473338	     -0.05616776	      0.88279104	     -0.00080062	     -0.20898551	     -0.00000000	     -0.00000001	     21.61300775
      1.66534183	     -0.05290745	     -0.00125683	     -0.19480490	     -0.05617213	      0.88278907	     -0.00080023	     -0.20900807	     -0.00000000	     -0.00000001	     21.44803175
      1.66655048	     -0.05298104	     -0.00126305	     -0.19487835	     -0.05617647	      0.88278703	     -0.00079981	     -0.20903128	     -0.00000000	     -0.00000001	     21.41402396
      1.66812923	     -0.05308031	     -0.00126926	     -0.19497752	     -0.05618212	      0.88278424	     -0.00079920	     -0.20906254	     -0.00000000	     -0.00000001	     21.23552585
      1.66934151	     -0.05315889	     -0.00127536	     -0.19505600	     -0.05618643	      0.88278201	     -0.00079869	     -0.20908724	     -0.00000000	     -0.00000001	     21.25685023
      1.67055378	     -0.05323942	     -0.00127940	     -0.19513651	     -0.05619071	      0.88277970	     -0.00079815	     -0.20911254	     -0.00000000	     -0.00000001	     21.12233595
      1.67176606	     -0.05332187	     -0.00128423	     -0.19521893	     -0.05619497	      0.88277733	     -0.00079757	     -0.20913842	     -0.00000000	     -0.00000001	     21.09061449
      1.67337562	     -0.05343402	     -0.00128862	     -0.19533112	     -0.05620057	      0.88277406	     -0.00079674	     -0.20917363	     -0.00000000	     -0.00000001	     20.95126963
      1.67458390	     -0.05351968	     -0.00129307	     -0.19541681	     -0.05620474	      0.88277154	     -0.00079608	     -0.20920067	     -0.00000000	     -0.00000001	     20.96605075
      1.67579218	     -0.05360666	     -0.00129532	     -0.19550388	     -0.05620888	      0.88276895	     -0.00079539	     -0.20922819	     -0.00000000	     -0.00000001	     20.87285347
      1.67725740	     -0.05371356	     -0.00129885	     -0.19561091	     -0.05621385	      0.88276572	     -0.00079450	     -0.20926217	     -0.00000000	     -0.00000002	     20.86048884
      1.67857206	     -0.05381012	     -0.00129943	     -0.19570767	     -0.05621827	      0.88276276	     -0.00079365	     -0.20929318	     -0.00000000	     -0.00000002	     20.77074160
      1.67988673	     -0.05390704	     -0.00130136	     -0.19580478	     -0.05622264	      0.88275974	     -0.00079277	     -0.20932462	     -0.00000000	     -0.00000002	     20.77717774
      1.68120140	     -0.05400401	     -0.00130002	     -0.19590205	     -0.05622696	      0.88275666	     -0.00079184	     -0.20935643	     -0.00000000	     -0.00000002	     20.70957264
      1.68251606	     -0.05409915	     -0.00130041	     -0.19599746	     -0.05623123	      0.88275352	     -0.00079088	     -0.20938857	     -0.00000000	     -0.00000002	     20.71077480
      1.68383073	     -0.05419502	     -0.00129737	     -0.19609372	     -0.05623545	      0.88275034	     -0.00078987	     -0.20942104	     -0.00000000	     -0.00000002	     20.65300221
      1.68514540	     -0.05429018	     -0.00129617	     -0.19618924	     -0.05623961	      0.88274712	     -0.00078882	     -0.20945378	     -0.00000000	     -0.00000002	     20.64432296
      1.68646007	     -0.05438372	     -0.00129122	     -0.19628326	     -0.05624372	      0.88274386	     -0.00078773	     -0.20948671	     -0.00000000	     -0.00000002	     20.61273959
      1.68777473	     -0.05447534	     -0.00128774	     -0.19637534	     -0.05624777	      0.88274057	     -0.00078661	     -0.20951973	     -0.00000000	     -0.00000002	     20.59706801
      1.68908940	     -0.05456427	     -0.00127982	     -0.19646487	     -0.05625175	      0.88273725	     -0.00078544	     -0.20955275	     -0.00000000	     -0.00000002	     20.58758126
      1.69040407	     -0.05465058	     -0.00127354	     -0.19655176	     -0.05625568	      0.88273391	     -0.00078423	     -0.20958566	     -0.00000000	     -0.00000002	     20.56604885
      1.69171873	     -0.05473359	     -0.00126308	     -0.19663547	     -0.05625954	      0.88273056	     -0.00078298	     -0.20961837	     -0.00000000	     -0.00000002	     20.57314058
      1.69303340	     -0.05481302	     -0.00125454	     -0.19671558	     -0.05626334	      0.88272720	     -0.00078170	     -0.20965079	     -0.00000000	     -0.00000002	     20.55634456
      1.69434807	     -0.05488886	     -0.00124188	     -0.19679222	     -0.05626707	      0.88272383	     -0.00078038	     -0.20968283	     -0.00000000	     -0.00000002	     20.57290895
      1.69566274	     -0.05496023	     -0.00123125	     -0.19686435	     -0.05627073	      0.88272047	     -0.00077902	     -0.20971439	     -0.00000000	     -0.00000002	     20.55611620
      1.69697740	     -0.05502653	     -0.00121581	     -0.19693156	     -0.05627432	      0.88271710	     -0.00077763	     -0.20974536	     -0.00000000	     -0.00000002	     20.57565645
      1.69829207	     -0.05508789	     -0.00120247	     -0.19699378	     -0.05627784	      0.88271375	     -0.00077621	     -0.20977565	     -0.00000000	     -0.00000002	     20.54624702
      1.69960674	     -0.05514507	     -0.00118531	     -0.19705194	     -0.05628129	      0.88271041	     -0.00077476	     -0.20980519	     -0.00000000	     -0.00000002	     20.56756786
      1.70092140	     -0.05519910	     -0.00117080	     -0.19710689	     -0.05628466	      0.88270709	     -0.00077327	     -0.20983395	     -0.00000000	     -0.00000002	     20.54746693
      1.70223607	     -0.05525028	     -0.00115283	     -0.19715909	     -0.05628795	      0.88270379	     -0.00077176	     -0.20986190	     -0.00000000	     -0.00000002	     20.57011466
      1.70355074	     -0.05529926	     -0.00113768	     -0.19720901	     -0.05629117	      0.88270052	     -0.00077022	     -0.20988903	     -0.00000000	     -0.00000002	     20.55466982
      1.70486540	     -0.05534610	     -0.00111930	     -0.19725689	     -0.05629431	      0.88269728	     -0.00076865	     -0.20991535	     -0.00000000	     -0.00000002	     20.58088498
      1.70618007	     -0.05539121	     -0.00110370	     -0.19730298	     -0.05629737	      0.88269407	     -0.00076706	     -0.20994085	     -0.00000000	     -0.00000002	     20.57087325
      1.70749474	     -0.05543455	     -0.00108507	     -0.19734739	     -0.05630035	      0.88269090	     -0.00076545	     -0.20996555	     -0.00000000	     -0.00000002	     20.60048096
      1.70880941	     -0.05547631	     -0.00106915	     -0.19739015	     -0.05630324	      0.88268777	     -0.00076381	     -0.20998943	     -0.00000000	     -0.00000002	     20.60138079
      1.71012407	     -0.05551650	     -0.00105041	     -0.19743142	     -0.05630605	      0.88268468	     -0.00076214	     -0.21001250	     -0.00000000	     -0.00000002	     20.63871555
      1.71143874	     -0.05555543	     -0.00103426	     -0.19747137	     -0.05630878	      0.88268163	     -0.00076046	     -0.21003478	     -0.00000000	     -0.00000002	     20.64828708
      1.71275341	     -0.05559310	     -0.00101563	     -0.19751013	     -0.05631142	      0.88267863	     -0.00075876	     -0.21005626	     -0.00000000	     -0.00000002	     20.69278753
      1.71406807	     -0.05562890	     -0.00099961	     -0.19754697	     -0.05631398	      0.88267567	     -0.00075703	     -0.21007696	     -0.00000000	     -0.00000002	     20.71676543
      1.71538274	     -0.05566404	     -0.00098139	     -0.19758320	     -0.05631644	      0.88267277	     -0.00075529	     -0.21009692	     -0.00000000	     -0.00000001	     20.77026713
      1.71669741	     -0.05569818	     -0.00096535	     -0.19761839	     -0.05631881	      0.88266991	     -0.00075353	     -0.21011614	     -0.00000000	     -0.00000001	     20.80403017
      1.71801207	     -0.05573092	     -0.00094709	     -0.19765225	     -0.05632110	      0.88266710	     -0.00075175	     -0.21013462	     -0.00000000	     -0.00000001	     20.86901959
      1.71932674	     -0.05576059	     -0.00093095	     -0.19768299	     -0.05632329	      0.88266434	     -0.00074995	     -0.21015237	     -0.00000000	     -0.00000001	     20.90834973
      1.72064141	     -0.05578954	     -0.00091311	     -0.19771305	     -0.05632538	      0.88266163	     -0.00074813	     -0.21016942	     -0.00000000	     -0.00000001	     20.96527537
      1.72195608	     -0.05581750	     -0.00089682	     -0.19774209	     -0.05632739	      0.88265897	     -0.00074630	     -0.21018581	     -0.00000000	     -0.00000001	     21.00529288
      1.72327074	     -0.05584341	     -0.00087849	     -0.19776915	     -0.05632929	      0.88265637	     -0.00074445	     -0.21020150	     -0.00000000	     -0.00000001	     21.07451467
      1.72458541	     -0.05586704	     -0.00086143	     -0.19779390	     -0.05633110	      0.88265382	     -0.00074259	     -0.21021645	     -0.00000000	     -0.00000001	     21.12624308
      1.72590008	     -0.05588807	     -0.00084257	     -0.19781611	     -0.05633281	      0.88265132	     -0.00074071	     -0.21023063	     -0.00000000	     -0.00000001	     21.20132699
      1.72721474	     -0.05590623	     -0.00082490	     -0.19783542	     -0.05633442	      0.88264887	     -0.00073882	     -0.21024397	     -0.00000000	     -0.00000001	     21.26467229
      1.72852941	     -0.05592117	     -0.00080572	     -0.19785156	     -0.05633593	      0.88264648	     -0.00073692	     -0.21025645	     -0.00000000	     -0.00000001	     21.34361032
      1.72984408	     -0.05593274	     -0.00078767	     -0.19786431	     -0.05633735	      0.88264414	     -0.00073500	     -0.21026800	     -0.00000000	     -0.00000001	     21.41576130
      1.73143031	     -0.05594187	     -0.00076391	     -0.19787492	     -0.05633891	      0.88264138	     -0.00073268	     -0.21028066	     -0.00000000	     -0.00000001	     21.52888597
      1.73259924	     -0.05594497	     -0.00074854	     -0.19787906	     -0.05633997	      0.88263940	     -0.00073097	     -0.21028904	     -0.00000000	     -0.00000001	     21.59112577
      1.73376818	     -0.05594489	     -0.00073145	     -0.19788006	     -0.05634095	      0.88263746	     -0.00072924	     -0.21029658	     -0.00000000	     -0.00000001	     21.66721433
      1.73533287	     -0.05593938	     -0.00071003	     -0.19787598	     -0.05634212	      0.88263494	     -0.00072694	     -0.21030532	     -0.00000000	     -0.00000001	     21.78231962
      1.73673338	     -0.05592796	     -0.00068941	     -0.19786587	     -0.05634305	      0.88263274	     -0.00072487	     -0.21031174	     -0.00000000	     -0.00000001	     21.88476388
      1.73813389	     -0.05590913	     -0.00067144	     -0.19784829	     -0.05634386	      0.88263060	     -0.00072280	     -0.21031675	     -0.00000000	     -0.00000001	     22.02414343
      1.73935127	     -0.05588558	     -0.00065336	     -0.19782590	     -0.05634447	      0.88262879	     -0.00072100	     -0.21031988	     -0.00000000	     -0.00000001	     22.11712455
      1.74056864	     -0.05585471	     -0.00063766	     -0.19779612	     -0.05634499	      0.88262703	     -0.00071920	     -0.21032177	     -0.00000000	     -0.00000001	     22.25361465
      1.74178601	     -0.05581683	     -0.00062127	     -0.19775935	     -0.05634541	      0.88262533	     -0.00071741	     -0.21032235	     -0.00000000	     -0.00000001	     22.37920774
      1.74346497	     -0.05575511	     -0.00060100	     -0.19769909	     -0.05634585	      0.88262305	     -0.00071494	     -0.21032095	     -0.00000000	     -0.00000001	     22.57948004
      1.74470945	     -0.05570252	     -0.00058503	     -0.19764759	     -0.05634607	      0.88262143	     -0.00071312	     -0.21031826	     -0.00000000	     -0.00000001	     22.69220849
      1.74595393	     -0.05564488	     -0.00057146	     -0.19759099	     -0.05634619	      0.88261987	     -0.00071131	     -0.21031418	     -0.00000000	     -0.00000001	     22.84619730
      1.74719840	     -0.05558341	     -0.00055739	     -0.19753055	     -0.05634622	      0.88261837	     -0.00070951	     -0.21030875	     -0.00000000	     -0.00000001	     22.96893732
      1.74884432	     -0.05549676	     -0.00054130	     -0.19744519	     -0.05634612	      0.88261649	     -0.00070713	     -0.21029959	     -0.00000000	     -0.00000001	     23.19118515
      1.75005496	     -0.05542848	     -0.00052830	     -0.19737788	     -0.05634595	      0.88261518	     -0.00070540	     -0.21029147	     -0.00000000	     -0.00000001	     23.29572995
      1.75126560	     -0.05535583	     -0.00051744	     -0.19730613	     -0.05634570	      0.88261393	     -0.00070368	     -0.21028219	     -0.00000000	     -0.00000001	     23.46962720
      1.75277466	     -0.05525892	     -0.00050271	     -0.19721036	     -0.05634527	      0.88261248	     -0.00070155	     -0.21026903	     -0.00000000	     -0.00000001	     23.64045400
      1.75410588	     -0.05516812	     -0.00049174	     -0.19712051	     -0.05634478	      0.88261129	     -0.00069968	     -0.21025595	     -0.00000000	     -0.00000001	     23.86132046
      1.75543709	     -0.05507328	     -0.00047866	     -0.19702665	     -0.05634420	      0.88261019	     -0.00069783	     -0.21024154	     -0.00000000	     -0.00000001	     23.98354146
      1.75676831	     -0.05497462	     -0.00046816	     -0.19692890	     -0.05634353	      0.88260918	     -0.00069600	     -0.21022584	     -0.00000000	     -0.00000000	     24.22075308
      1.75809953	     -0.05487182	     -0.00045507	     -0.19682705	     -0.05634276	      0.88260827	     -0.00069418	     -0.21020890	     -0.00000000	     -0.00000000	     24.33621136
      1.75943074	     -0.05476595	     -0.00044511	     -0.19672203	     -0.05634191	      0.88260746	     -0.00069239	     -0.21019075	     -0.00000000	     -0.00000000	     24.59811756
      1.76076196	     -0.05465769	     -0.00043216	     -0.19661469	     -0.05634097	      0.88260674	     -0.00069061	     -0.21017148	     -0.00000000	     -0.00000000	     24.69329186
      1.76195734	     -0.05455874	     -0.00042312	     -0.19651648	     -0.05634005	      0.88260619	     -0.00068902	     -0.21015329	     -0.00000000	     -0.00000000	     24.92464267
      1.76315271	     -0.05445819	     -0.00041150	     -0.19641673	     -0.05633907	      0.88260571	     -0.00068746	     -0.21013430	     -0.00000000	     -0.00000000	     25.02288626
      1.76434808	     -0.05435586	     -0.00040096	     -0.19631515	     -0.05633802	      0.88260532	     -0.00068591	     -0.21011455	     -0.00000000	     -0.00000000	     25.20030734
      1.76599205	     -0.05420904	     -0.00038597	     -0.19616934	     -0.05633648	      0.88260492	     -0.00068380	     -0.21008624	     -0.00000000	     -0.00000000	     25.38174286
      1.76722074	     -0.05409942	     -0.00037656	     -0.19606043	     -0.05633524	      0.88260472	     -0.00068225	     -0.21006430	     -0.00000000	     -0.00000000	     25.58640644
      1.76844943	     -0.05398842	     -0.00036535	     -0.19595015	     -0.05633395	      0.88260461	     -0.00068072	     -0.21004173	     -0.00000000	     -0.00000000	     25.69241959
      1.76967811	     -0.05387641	     -0.00035547	     -0.19583882	     -0.05633259	      0.88260459	     -0.00067921	     -0.21001857	     -0.00000000	      0.00000000	     25.87420252
      1.77127499	     -0.05373224	     -0.00034151	     -0.19569552	     -0.05633074	      0.88260468	     -0.00067727	     -0.20998770	     -0.00000000	      0.00000000	     25.99877704
      1.77247152	     -0.05362611	     -0.00033327	     -0.19558998	     -0.05632928	      0.88260485	     -0.00067584	     -0.20996411	     -0.00000000	      0.00000000	     26.21285135
      1.77366804	     -0.05352168	     -0.00032351	     -0.19548616	     -0.05632777	      0.88260509	     -0.00067444	     -0.20994018	     -0.00000000	      0.00000000	     26.28985586
      1.77514262	     -0.05339619	     -0.00031325	     -0.19536134	     -0.05632584	      0.88260549	     -0.00067273	     -0.20991033	     -0.00000000	      0.00000000	     26.49887048
      1.77645606	     -0.05328735	     -0.00030272	     -0.19525313	     -0.05632405	      0.88260594	     -0.00067124	     -0.20988347	     -0.00000000	      0.00000000	     26.53260415
      1.77776950	     -0.05318150	     -0.00029490	     -0.19514781	     -0.05632220	      0.88260646	     -0.00066977	     -0.20985643	     -0.00000000	      0.00000000	     26.74857600
      1.77908293	     -0.05307872	     -0.00028518	     -0.19504560	     -0.05632029	      0.88260707	     -0.00066834	     -0.20982927	     -0.00000000	      0.00000000	     26.75429266
      1.78039637	     -0.05298001	     -0.00027917	     -0.19494734	     -0.05631833	      0.88260775	     -0.00066693	     -0.20980204	     -0.00000000	      0.00000000	     26.97280589
      1.78170980	     -0.05288582	     -0.00027093	     -0.19485365	     -0.05631630	      0.88260850	     -0.00066554	     -0.20977484	     -0.00000000	      0.00000000	     26.92867956
      1.78302324	     -0.05279661	     -0.00026648	     -0.19476482	     -0.05631422	      0.88260932	     -0.00066419	     -0.20974774	     -0.00000000	      0.00000000	     27.15487139
      1.78433668	     -0.05271261	     -0.00025923	     -0.19468127	     -0.05631208	      0.88261019	     -0.00066287	     -0.20972081	     -0.00000000	      0.00000000	     27.06048899
      1.78550740	     -0.05264228	     -0.00025615	     -0.19461124	     -0.05631013	      0.88261102	     -0.00066171	     -0.20969702	     -0.00000000	      0.00000000	     27.22745842
      1.78667813	     -0.05257573	     -0.00025130	     -0.19454502	     -0.05630814	      0.88261189	     -0.00066058	     -0.20967347	     -0.00000000	      0.00000001	     27.20087174
      1.78810439	     -0.05250067	     -0.00024754	     -0.19447030	     -0.05630566	      0.88261299	     -0.00065924	     -0.20964515	     -0.00000000	      0.00000001	     27.30840799
      1.78953065	     -0.05243257	     -0.00024258	     -0.19440256	     -0.05630312	      0.88261414	     -0.00065794	     -0.20961732	     -0.00000000	      0.00000001	     27.22907571
      1.79071833	     -0.05238069	     -0.00024117	     -0.19435091	     -0.05630096	      0.88261513	     -0.00065688	     -0.20959457	     -0.00000000	      0.00000001	     27.36557606
      1.79190601	     -0.05233244	     -0.00023815	     -0.19430291	     -0.05629875	      0.88261614	     -0.00065585	     -0.20957221	     -0.00000000	      0.00000001	     27.31284552
      1.79334028	     -0.05227958	     -0.00023661	     -0.19425031	     -0.05629604	      0.88261740	     -0.00065464	     -0.20954575	     -0.00000000	      0.00000001	     27.40126261
      1.79477456	     -0.05223358	     -0.00023367	     -0.19420458	     -0.05629327	      0.88261867	     -0.00065347	     -0.20951993	     -0.00000000	      0.00000001	     27.27111937
      1.79591998	     -0.05220158	     -0.00023421	     -0.19417273	     -0.05629101	      0.88261970	     -0.00065257	     -0.20949982	     -0.00000000	      0.00000001	     27.38752798
      1.79706541	     -0.05217285	     -0.00023306	     -0.19414418	     -0.05628872	      0.88262074	     -0.00065169	     -0.20948015	     -0.00000000	      0.00000001	     27.31357209
      1.79855390	     -0.05214002	     -0.00023318	     -0.19411155	     -0.05628569	      0.88262210	     -0.00065059	     -0.20945526	     -0.00000000	      0.00000001	     27.35505362
      1.80004238	     -0.05211187	     -0.00023154	     -0.19408364	     -0.05628260	      0.88262346	     -0.00064953	     -0.20943110	     -0.00000000	      0.00000001	     27.18916731
      1.80115092	     -0.05209431	     -0.00023295	     -0.19406619	     -0.05628026	      0.88262447	     -0.00064878	     -0.20941358	     -0.00000000	      0.00000001	     27.28758829
      1.80225945	     -0.05207871	     -0.00023266	     -0.19405074	     -0.05627788	      0.88262547	     -0.00064805	     -0.20939646	     -0.00000000	      0.00000001	     27.20701467
      1.80381589	     -0.05206010	     -0.00023365	     -0.19403231	     -0.05627449	      0.88262687	     -0.00064707	     -0.20937305	     -0.00000000	      0.00000001	     27.21647120
      1.80537233	     -0.05204489	     -0.00023282	     -0.19401733	     -0.05627104	      0.88262826	     -0.00064614	     -0.20935035	     -0.00000000	      0.00000001	     27.01931595
      1.80642720	     -0.05203656	     -0.00023503	     -0.19400907	     -0.05626866	      0.88262919	     -0.00064554	     -0.20933535	     -0.00000000	      0.00000001	     27.11401598
      1.80748208	     -0.05202930	     -0.00023578	     -0.19400193	     -0.05626626	      0.88263010	     -0.00064496	     -0.20932067	     -0.00000000	      0.00000001	     27.03170042
      1.80915729	     -0.05202220	     -0.00023823	     -0.19399497	     -0.05626238	      0.88263153	     -0.00064410	     -0.20929804	     -0.00000000	      0.00000001	     26.99758264
      1.81051867	     -0.05201898	     -0.00023938	     -0.19399190	     -0.05625917	      0.88263267	     -0.00064345	     -0.20928026	     -0.00000000	      0.00000001	     26.86046982
      1.81188004	     -0.05201855	     -0.00024252	     -0.19399157	     -0.05625592	      0.88263378	     -0.00064283	     -0.20926299	     -0.00000000	      0.00000001	     26.90953186
      1.81324142	     -0.05201974	     -0.00024335	     -0.19399290	     -0.05625261	      0.88263487	     -0.00064226	     -0.20924622	     -0.00000000	      0.00000001	     26.70098865
      1.81444106	     -0.05202346	     -0.00024691	     -0.19399669	     -0.05624967	      0.88263581	     -0.00064179	     -0.20923184	     -0.00000000	      0.00000001	     26.77366082
      1.81564070	     -0.05202816	     -0.00024840	     -0.19400150	     -0.05624668	      0.88263674	     -0.00064136	     -0.20921781	     -0.00000000	      0.00000001	     26.62506530
      1.81684033	     -0.05203514	     -0.00025122	     -0.19400856	     -0.05624366	      0.88263764	     -0.00064096	     -0.20920414	     -0.00000000	      0.00000001	     26.60993964
      1.81843171	     -0.05204653	     -0.00025341	     -0.19402010	     -0.05623959	      0.88263881	     -0.00064048	     -0.20918655	     -0.00000000	      0.00000000	     26.43308417
      1.81964940	     -0.05205837	     -0.00025718	     -0.19403200	     -0.05623644	      0.88263968	     -0.00064015	     -0.20917350	     -0.00000000	      0.00000000	     26.46760189
      1.82086708	     -0.05207123	     -0.00025914	     -0.19404497	     -0.05623324	      0.88264054	     -0.00063986	     -0.20916081	     -0.00000000	      0.00000000	     26.31548981
      1.82208477	     -0.05208701	     -0.00026270	     -0.19406082	     -0.05623001	      0.88264138	     -0.00063960	     -0.20914848	     -0.00000000	      0.00000000	     26.28204963
      1.82366989	     -0.05210968	     -0.00026588	     -0.19408362	     -0.05622575	      0.88264244	     -0.00063932	     -0.20913297	     -0.00000000	      0.00000000	     26.09418564
      1.82486534	     -0.05213060	     -0.00027062	     -0.19410458	     -0.05622250	      0.88264323	     -0.00063914	     -0.20912168	     -0.00000000	      0.00000000	     26.10400687
      1.82606079	     -0.05215209	     -0.00027350	     -0.19412616	     -0.05621921	      0.88264400	     -0.00063900	     -0.20911075	     -0.00000000	      0.00000000	     25.95269848
      1.82751853	     -0.05218270	     -0.00027933	     -0.19415682	     -0.05621514	      0.88264493	     -0.00063888	     -0.20909790	     -0.00000000	      0.00000000	     25.90559568
      1.82882143	     -0.05221072	     -0.00028278	     -0.19418492	     -0.05621147	      0.88264574	     -0.00063881	     -0.20908688	     -0.00000000	      0.00000000	     25.71199949
      1.83012432	     -0.05224413	     -0.00028960	     -0.19421835	     -0.05620775	      0.88264654	     -0.00063879	     -0.20907627	     -0.00000000	      0.00000000	     25.69005438
      1.83142722	     -0.05227686	     -0.00029397	     -0.19425115	     -0.05620399	      0.88264733	     -0.00063880	     -0.20906610	     -0.00000000	      0.00000000	     25.48976952
      1.83273012	     -0.05231585	     -0.00030240	     -0.19429012	     -0.05620019	      0.88264811	     -0.00063886	     -0.20905635	     -0.00000000	      0.00000000	     25.46650964
      1.83403302	     -0.05235265	     -0.00030807	     -0.19432697	     -0.05619634	      0.88264889	     -0.00063896	     -0.20904704	     -0.00000000	      0.00000000	     25.26717155
      1.83533592	     -0.05239686	     -0.00031862	     -0.19437111	     -0.05619245	      0.88264965	     -0.00063911	     -0.20903813	     -0.00000000	      0.00000000	     25.23792169
      1.83663882	     -0.05243713	     -0.00032587	     -0.19441140	     -0.05618851	      0.88265041	     -0.00063929	     -0.20902964	     -0.00000000	      0.00000000	     25.03822372
      1.83780044	     -0.05248061	     -0.00033706	     -0.19445478	     -0.05618497	      0.88265108	     -0.00063950	     -0.20902239	     -0.00000000	      0.00000000	     24.97465372
      1.83896206	     -0.05252147	     -0.00034643	     -0.19449558	     -0.05618139	      0.88265175	     -0.00063974	     -0.20901547	     -0.00000000	      0.00000000	     24.83853937
      1.84036901	     -0.05257622	     -0.00036102	     -0.19455020	     -0.05617701	      0.88265255	     -0.00064008	     -0.20900748	     -0.00000000	      0.00000000	     24.71831071
      1.84177597	     -0.05262815	     -0.00037447	     -0.19460203	     -0.05617258	      0.88265336	     -0.00064047	     -0.20899994	     -0.00000000	      0.00000000	     24.57719180
      1.84294432	     -0.05267755	     -0.00038947	     -0.19465126	     -0.05616886	      0.88265402	     -0.00064083	     -0.20899397	     -0.00000000	      0.00000000	     24.45974555
      1.84411266	     -0.05272277	     -0.00040289	     -0.19469635	     -0.05616511	      0.88265469	     -0.00064123	     -0.20898828	     -0.00000000	      0.00000000	     24.35085214
      1.84553240	     -0.05278196	     -0.00042215	     -0.19475531	     -0.05616050	      0.88265550	     -0.00064177	     -0.20898169	     -0.00000000	      0.00000000	     24.19728677
      1.84695214	     -0.05283601	     -0.00043996	     -0.19480918	     -0.05615583	      0.88265630	     -0.00064236	     -0.20897546	     -0.00000000	      0.00000000	     24.11929823
      1.84807902	     -0.05288497	     -0.00045760	     -0.19485792	     -0.05615209	      0.88265694	     -0.00064287	     -0.20897073	     -0.00000000	      0.00000000	     23.93764175
      1.84920590	     -0.05292871	     -0.00047357	     -0.19490147	     -0.05614832	      0.88265759	     -0.00064341	     -0.20896623	     -0.00000000	      0.00000000	     23.85791205
      1.85068072	     -0.05298874	     -0.00049660	     -0.19496122	     -0.05614334	      0.88265843	     -0.00064416	     -0.20896060	     -0.00000000	      0.00000000	     23.67023600
      1.85215553	     -0.05304247	     -0.00051800	     -0.19501472	     -0.05613829	      0.88265928	     -0.00064498	     -0.20895532	     -0.00000000	      0.00000000	     23.66610817
      1.85324676	     -0.05308787	     -0.00053672	     -0.19505988	     -0.05613452	      0.88265990	     -0.00064561	     -0.20895159	     -0.00000000	      0.00000000	     23.41500933
      1.85433800	     -0.05312771	     -0.00055363	     -0.19509952	     -0.05613073	      0.88266053	     -0.00064628	     -0.20894806	     -0.00000000	      0.00000000	     23.35577138
      1.85588314	     -0.05318550	     -0.00057890	     -0.19515701	     -0.05612529	      0.88266143	     -0.00064726	     -0.20894334	     -0.00000000	      0.00000000	     23.15032512
      1.85721026	     -0.05323004	     -0.00059930	     -0.19520134	     -0.05612058	      0.88266221	     -0.00064816	     -0.20893957	     -0.00000000	      0.00000000	     23.13540695
      1.85853739	     -0.05327797	     -0.00062154	     -0.19524900	     -0.05611582	      0.88266298	     -0.00064909	     -0.20893602	     -0.00000000	      0.00000000	     22.86667632
      1.85986451	     -0.05331765	     -0.00064114	     -0.19528850	     -0.05611101	      0.88266377	     -0.00065006	     -0.20893273	     -0.00000000	      0.00000000	     22.94129645
      1.86119164	     -0.05336331	     -0.00066338	     -0.19533391	     -0.05610616	      0.88266455	     -0.00065107	     -0.20892962	     -0.00000000	      0.00000000	     22.56828583
      1.86233998	     -0.05339312	     -0.00067911	     -0.19536358	     -0.05610192	      0.88266524	     -0.00065197	     -0.20892715	     -0.00000000	      0.00000000	     22.66838923
      1.86348832	     -0.05342729	     -0.00069651	     -0.19539759	     -0.05609766	      0.88266593	     -0.00065290	     -0.20892482	     -0.00000000	      0.00000000	     22.44893270
      1.86491727	     -0.05346364	     -0.00071560	     -0.19543380	     -0.05609230	      0.88266679	     -0.00065409	     -0.20892219	     -0.00000000	      0.00000000	     22.42315436
      1.86634622	     -0.05350457	     -0.00073579	     -0.19547456	     -0.05608689	      0.88266765	     -0.00065533	     -0.20891982	     -0.00000000	      0.00000000	     22.06615943
      1.86749874	     -0.05353234	     -0.00074933	     -0.19550226	     -0.05608249	      0.88266836	     -0.00065635	     -0.20891819	     -0.00000000	      0.00000000	     22.16261079
      1.86865127	     -0.05356757	     -0.00076437	     -0.19553740	     -0.05607806	      0.88266906	     -0.00065739	     -0.20891684	     -0.00000000	      0.00000000	     21.92721398
      1.87010434	     -0.05361231	     -0.00078148	     -0.19558204	     -0.05607243	      0.88266995	     -0.00065875	     -0.20891570	     -0.00000000	      0.00000000	     21.89722586
      1.87155741	     -0.05366860	     -0.00080018	     -0.19563821	     -0.05606674	      0.88267084	     -0.00066014	     -0.20891530	     -0.00000000	      0.00000000	     21.48670437
      1.87267313	     -0.05370966	     -0.00081203	     -0.19567924	     -0.05606234	      0.88267151	     -0.00066123	     -0.20891565	     -0.00000000	      0.00000000	     21.61655671
      1.87378884	     -0.05375959	     -0.00082547	     -0.19572909	     -0.05605791	      0.88267218	     -0.00066235	     -0.20891661	     -0.00000000	      0.00000000	     21.39542254
      1.87530384	     -0.05383012	     -0.00084233	     -0.19579957	     -0.05605184	      0.88267308	     -0.00066389	     -0.20891902	     -0.00000000	      0.00000000	     21.34809124
      1.87681883	     -0.05391230	     -0.00086074	     -0.19588166	     -0.05604571	      0.88267395	     -0.00066548	     -0.20892277	     -0.00000000	      0.00000000	     20.89025587
      1.87790034	     -0.05396742	     -0.00087136	     -0.19593679	     -0.05604130	      0.88267456	     -0.00066664	     -0.20892634	     -0.00000000	      0.00000000	     21.05207441
      1.87898185	     -0.05402956	     -0.00088342	     -0.19599890	     -0.05603686	      0.88267515	     -0.00066781	     -0.20893062	     -0.00000000	      0.00000000	     20.83551323
      1.88058106	     -0.05412219	     -0.00089981	     -0.19609155	     -0.05603023	      0.88267598	     -0.00066958	     -0.20893829	     -0.00000000	      0.00000000	     20.73731186
      1.88193591	     -0.05420752	     -0.00091438	     -0.19617689	     -0.05602456	      0.88267664	     -0.00067111	     -0.20894601	     -0.00000000	      0.00000000	     20.37527032
      1.88329076	     -0.05429066	     -0.00092691	     -0.19626010	     -0.05601883	      0.88267726	     -0.00067267	     -0.20895491	     -0.00000000	      0.00000000	     20.43304321
      1.88464561	     -0.05438244	     -0.00094131	     -0.19635192	     -0.05601304	      0.88267783	     -0.00067425	     -0.20896489	     -0.00000000	      0.00000000	     19.90879749
      1.88585540	     -0.05445802	     -0.00095139	     -0.19642762	     -0.05600783	      0.88267829	     -0.00067569	     -0.20897474	     -0.00000000	      0.00000000	     20.01681903
      1.88706519	     -0.05453992	     -0.00096296	     -0.19650961	     -0.05600257	      0.88267870	     -0.00067714	     -0.20898536	     -0.00000000	      0.00000000	     19.62448325
      1.88827497	     -0.05461907	     -0.00097287	     -0.19658889	     -0.05599726	      0.88267906	     -0.00067862	     -0.20899678	     -0.00000000	      0.00000000	     19.53124447
      1.88985340	     -0.05472765	     -0.00098653	     -0.19669766	     -0.05599026	      0.88267944	     -0.00068057	     -0.20901277	     -0.00000000	      0.00000000	     19.07016982
      1.89109887	     -0.05480912	     -0.00099524	     -0.19677934	     -0.05598467	      0.88267968	     -0.00068214	     -0.20902626	     -0.00000000	      0.00000000	     19.08928363
      1.89234434	     -0.05489574	     -0.00100519	     -0.19686615	     -0.05597903	      0.88267986	     -0.00068372	     -0.20904043	     -0.00000000	      0.00000000	     18.68573829
      1.89358982	     -0.05497772	     -0.00101300	     -0.19694839	     -0.05597333	      0.88267997	     -0.00068532	     -0.20905528	     -0.00000000	      0.00000000	     18.58484558
      1.89513577	     -0.05508411	     -0.00102339	     -0.19705510	     -0.05596618	      0.88268001	     -0.00068733	     -0.20907455	     -0.00000000	     -0.00000000	     18.11319437
      1.89636831	     -0.05516352	     -0.00102910	     -0.19713483	     -0.05596041	      0.88267997	     -0.00068895	     -0.20909058	     -0.00000000	     -0.00000000	     18.11966826
      1.89760085	     -0.05524919	     -0.00103604	     -0.19722081	     -0.05595459	      0.88267987	     -0.00069059	     -0.20910716	     -0.00000000	     -0.00000000	     17.74646441
      1.89883339	     -0.05533212	     -0.00104144	     -0.19730410	     -0.05594870	      0.88267970	     -0.00069224	     -0.20912431	     -0.00000000	     -0.00000000	     17.62739449
      1.90044214	     -0.05544418	     -0.00104874	     -0.19741664	     -0.05594092	      0.88267938	     -0.00069442	     -0.20914746	     -0.00000000	     -0.00000000	     17.21796382
      1.90167817	     -0.05552415	     -0.00105206	     -0.19749705	     -0.05593487	      0.88267905	     -0.00069611	     -0.20916580	     -0.00000000	     -0.00000000	     17.20712447
      1.90291421	     -0.05560838	     -0.00105665	     -0.19758170	     -0.05592875	      0.88267867	     -0.00069782	     -0.20918450	     -0.00000000	     -0.00000000	     16.89856078
      1.90415025	     -0.05568864	     -0.00105977	     -0.19766243	     -0.05592257	      0.88267822	     -0.00069954	     -0.20920357	     -0.00000000	     -0.00000000	     16.79652426
      1.90579185	     -0.05579821	     -0.00106479	     -0.19777262	     -0.05591425	      0.88267752	     -0.00070185	     -0.20922934	     -0.00000000	     -0.00000000	     16.44867005
      1.90702367	     -0.05587464	     -0.00106663	     -0.19784957	     -0.05590793	      0.88267694	     -0.00070360	     -0.20924900	     -0.00000000	     -0.00000000	     16.45295646
      1.90825549	     -0.05595501	     -0.00106975	     -0.19793044	     -0.05590154	      0.88267629	     -0.00070536	     -0.20926884	     -0.00000000	     -0.00000000	     16.20048437
      1.90975080	     -0.05604660	     -0.00107154	     -0.19802272	     -0.05589369	      0.88267544	     -0.00070751	     -0.20929316	     -0.00000000	     -0.00000000	     16.13592006
      1.91109397	     -0.05613268	     -0.00107437	     -0.19810939	     -0.05588655	      0.88267460	     -0.00070946	     -0.20931515	     -0.00000000	     -0.00000000	     15.83419621
      1.91243713	     -0.05621103	     -0.00107469	     -0.19818840	     -0.05587932	      0.88267372	     -0.00071142	     -0.20933727	     -0.00000000	     -0.00000000	     15.84462446
      1.91378030	     -0.05629437	     -0.00107686	     -0.19827238	     -0.05587200	      0.88267277	     -0.00071340	     -0.20935942	     -0.00000000	     -0.00000000	     15.55161439
      1.91512347	     -0.05636569	     -0.00107673	     -0.19834440	     -0.05586459	      0.88267178	     -0.00071539	     -0.20938164	     -0.00000000	     -0.00000001	     15.58423297
      1.91646663	     -0.05644370	     -0.00107870	     -0.19842308	     -0.05585709	      0.88267074	     -0.00071739	     -0.20940384	     -0.00000000	     -0.00000001	     15.28921419
      1.91780980	     -0.05651192	     -0.00107772	     -0.19849205	     -0.05584949	      0.88266967	     -0.00071940	     -0.20942607	     -0.00000000	     -0.00000001	     15.33613162
      1.91915296	     -0.05658553	     -0.00107883	     -0.19856636	     -0.05584180	      0.88266855	     -0.00072142	     -0.20944818	     -0.00000000	     -0.00000001	     15.05903533
      1.92049613	     -0.05664800	     -0.00107675	     -0.19862963	     -0.05583402	      0.88266740	     -0.00072345	     -0.20947021	     -0.00000000	     -0.00000001	     15.11897494
      1.92183929	     -0.05671548	     -0.00107672	     -0.19869787	     -0.05582614	      0.88266622	     -0.00072549	     -0.20949199	     -0.00000000	     -0.00000001	     14.85550769
      1.92318246	     -0.05677082	     -0.00107332	     -0.19875406	     -0.05581817	      0.88266502	     -0.00072754	     -0.20951355	     -0.00000000	     -0.00000001	     14.92535972
      1.92452563	     -0.05683033	     -0.00107198	     -0.19881438	     -0.05581009	      0.88266380	     -0.00072959	     -0.20953473	     -0.00000000	     -0.00000001	     14.68703668
      1.92586879	     -0.05687750	     -0.00106731	     -0.19886244	     -0.05580192	      0.88266256	     -0.00073166	     -0.20955556	     -0.00000000	     -0.00000001	     14.76558476
      1.92721196	     -0.05692914	     -0.00106464	     -0.19891494	     -0.05579365	      0.88266132	     -0.00073373	     -0.20957590	      0.00000000	     -0.00000001	     14.55426118
      1.92855512	     -0.05696867	     -0.00105834	     -0.19895542	     -0.05578528	      0.88266006	     -0.00073580	     -0.20959580	      0.00000000	     -0.00000001	     14.62809119
      1.92989829	     -0.05701222	     -0.00105390	     -0.19899989	     -0.05577681	      0.88265881	     -0.00073788	     -0.20961513	      0.00000000	     -0.00000001	     14.44376194
      1.93124145	     -0.05704338	     -0.00104569	     -0.19903206	     -0.05576825	      0.88265756	     -0.00073996	     -0.20963393	      0.00000000	     -0.00000001	     14.51775562
      1.93258462	     -0.05707768	     -0.00103827	     -0.19906735	     -0.05575958	      0.88265632	     -0.00074205	     -0.20965206	      0.00000000	     -0.00000001	     14.35560910
      1.93392778	     -0.05709910	     -0.00102735	     -0.19908984	     -0.05575081	      0.88265509	     -0.00074413	     -0.20966955	      0.00000000	     -0.00000001	     14.42490242
      1.93527095	     -0.05711990	     -0.00101777	     -0.19911170	     -0.05574195	      0.88265388	     -0.00074622	     -0.20968620	      0.00000000	     -0.00000001	     14.32126259
      1.93661412	     -0.05712349	     -0.00100469	     -0.19911643	     -0.05573298	      0.88265270	     -0.00074832	     -0.20970192	      0.00000000	     -0.00000001	     14.41036070
      1.93795728	     -0.05712337	     -0.00099295	     -0.19911742	     -0.05572392	      0.88265154	     -0.00075041	     -0.20971645	      0.00000000	     -0.00000001	     14.34991040
      1.93930045	     -0.05710618	     -0.00097846	     -0.19910139	     -0.05571476	      0.88265042	     -0.00075251	     -0.20972971	      0.00000000	     -0.00000001	     14.42960563
      1.94064361	     -0.05708523	     -0.00096512	     -0.19908158	     -0.05570551	      0.88264933	     -0.00075461	     -0.20974154	      0.00000000	     -0.00000001	     14.39630342
      1.94198678	     -0.05705068	     -0.00094900	     -0.19904823	     -0.05569616	      0.88264828	     -0.00075672	     -0.20975197	      0.00000000	     -0.00000001	     14.47301607
      1.94332994	     -0.05701493	     -0.00093419	     -0.19901364	     -0.05568672	      0.88264729	     -0.00075882	     -0.20976092	      0.00000000	     -0.00000000	     14.48204571
      1.94467311	     -0.05696658	     -0.00091694	     -0.19896648	     -0.05567718	      0.88264634	     -0.00076094	     -0.20976842	      0.00000000	     -0.00000000	     14.56481581
      1.94601628	     -0.05691675	     -0.00090083	     -0.19891781	     -0.05566756	      0.88264545	     -0.00076305	     -0.20977440	      0.00000000	     -0.00000000	     14.60383731
      1.94735944	     -0.05685549	     -0.00088255	     -0.19885774	     -0.05565784	      0.88264461	     -0.00076517	     -0.20977891	      0.00000000	     -0.00000000	     14.69251858
      1.94870261	     -0.05679056	     -0.00086643	     -0.19879394	     -0.05564804	      0.88264384	     -0.00076729	     -0.20978192	      0.00000000	     -0.00000000	     14.76875207
      1.95004577	     -0.05671641	     -0.00084871	     -0.19872094	     -0.05563816	      0.88264312	     -0.00076942	     -0.20978357	      0.00000000	     -0.00000000	     14.85435189
      1.95138894	     -0.05664163	     -0.00083249	     -0.19864725	     -0.05562819	      0.88264248	     -0.00077155	     -0.20978383	      0.00000000	     -0.00000000	     14.96179883
      1.95273210	     -0.05655459	     -0.00081401	     -0.19856134	     -0.05561814	      0.88264190	     -0.00077369	     -0.20978271	      0.00000000	     -0.00000000	     15.08902050
      1.95407527	     -0.05646379	     -0.00079642	     -0.19847164	     -0.05560801	      0.88264140	     -0.00077583	     -0.20978010	      0.00000000	     -0.00000000	     15.24553628
      1.95541843	     -0.05635864	     -0.00077688	     -0.19836760	     -0.05559780	      0.88264097	     -0.00077798	     -0.20977594	      0.00000000	     -0.00000000	     15.40769069
      1.95676160	     -0.05624739	     -0.00075855	     -0.19825743	     -0.05558753	      0.88264061	     -0.00078013	     -0.20977004	      0.00000000	     -0.00000000	     15.61243988
      1.95810477	     -0.05611997	     -0.00073805	     -0.19813111	     -0.05557718	      0.88264033	     -0.00078229	     -0.20976230	      0.00000000	     -0.00000000	     15.80565609
      1.95944793	     -0.05598676	     -0.00071887	     -0.19799895	     -0.05556676	      0.88264014	     -0.00078445	     -0.20975256	      0.00000000	     -0.00000000	     16.04954464
      1.96079110	     -0.05583733	     -0.00069722	     -0.19785060	     -0.05555627	      0.88264003	     -0.00078661	     -0.20974078	      0.00000000	     -0.00000000	     16.25753135
      1.96213426	     -0.05568298	     -0.00067680	     -0.19769726	     -0.05554573	      0.88264000	     -0.00078878	     -0.20972683	      0.00000000	      0.00000000	     16.53934350
      1.96347743	     -0.05551156	     -0.00065358	     -0.19752690	     -0.05553513	      0.88264007	     -0.00079095	     -0.20971071	      0.00000000	      0.00000000	     16.76238202
      1.96482059	     -0.05533519	     -0.00063202	     -0.19735152	     -0.05552447	      0.88264022	     -0.00079313	     -0.20969230	      0.00000000	      0.00000000	     17.10163364
      1.96616376	     -0.05514081	     -0.00060725	     -0.19715817	     -0.05551377	      0.88264048	     -0.00079531	     -0.20967160	      0.00000000	      0.00000000	     17.33381332
      1.96750693	     -0.05494447	     -0.00058496	     -0.19696277	     -0.05550302	      0.88264083	     -0.00079750	     -0.20964851	      0.00000000	      0.00000000	     17.72923803
      1.96885009	     -0.05472999	     -0.00055926	     -0.19674926	     -0.05549224	      0.88264128	     -0.00079969	     -0.20962313	      0.00000000	      0.00000000	     17.94948007
      1.97004053	     -0.05454295	     -0.00053956	     -0.19656297	     -0.05548265	      0.88264176	     -0.00080164	     -0.20959873	      0.00000000	      0.00000000	     18.32028470
      1.97123096	     -0.05434541	     -0.00051788	     -0.19636620	     -0.05547303	      0.88264232	     -0.00080359	     -0.20957266	      0.00000000	      0.00000000	     18.56653097
      1.97266562	     -0.05410636	     -0.00049389	     -0.19612799	     -0.05546142	      0.88264311	     -0.00080595	     -0.20953904	      0.00000000	      0.00000000	     19.00266959
      1.97410027	     -0.05385638	     -0.00046834	     -0.19587883	     -0.05544978	      0.88264402	     -0.00080832	     -0.20950318	      0.00000000	      0.00000000	     19.29212009
      1.97526273	     -0.05365760	     -0.00045062	     -0.19568061	     -0.05544033	      0.88264485	     -0.00081025	     -0.20947250	      0.00000000	      0.00000001	     19.70712357
      1.97642519	     -0.05345080	     -0.00043119	     -0.19547438	     -0.05543088	      0.88264576	     -0.00081218	     -0.20944050	      0.00000000	      0.00000001	     19.97615790
      1.97788955	     -0.05319173	     -0.00040873	     -0.19521594	     -0.05541896	      0.88264701	     -0.00081462	     -0.20939833	      0.00000000	      0.00000001	     20.44660895
      1.97935391	     -0.05292365	     -0.00038439	     -0.19494847	     -0.05540704	      0.88264838	     -0.00081707	     -0.20935427	      0.00000000	      0.00000001	     20.76075237
      1.98044027	     -0.05273086	     -0.00036962	     -0.19475604	     -0.05539820	      0.88264948	     -0.00081889	     -0.20932036	      0.00000000	      0.00000001	     21.17953345
      1.98152663	     -0.05253255	     -0.00035349	     -0.19455808	     -0.05538936	      0.88265064	     -0.00082072	     -0.20928555	      0.00000000	      0.00000001	     21.46819130
      1.98307895	     -0.05225067	     -0.00033228	     -0.19427663	     -0.05537675	      0.88265241	     -0.00082335	     -0.20923426	      0.00000000	      0.00000001	     21.98458912
      1.98438861	     -0.05200762	     -0.00031346	     -0.19403391	     -0.05536612	      0.88265401	     -0.00082556	     -0.20918969	      0.00000000	      0.00000001	     22.33247836
      1.98569828	     -0.05176902	     -0.00029699	     -0.19379555	     -0.05535552	      0.88265569	     -0.00082779	     -0.20914396	      0.00000000	      0.00000001	     22.81689897
      1.98700795	     -0.05152394	     -0.00027840	     -0.19355073	     -0.05534494	      0.88265745	     -0.00083002	     -0.20909722	      0.00000000	      0.00000001	     23.14699548
      1.98831761	     -0.05128725	     -0.00026343	     -0.19331418	     -0.05533439	      0.88265930	     -0.00083226	     -0.20904949	      0.00000000	      0.00000001	     23.68046810
      1.98944741	     -0.05107575	     -0.00024783	     -0.19310282	     -0.05532531	      0.88266095	     -0.00083420	     -0.20900766	      0.00000000	      0.00000001	     23.95359268
      1.99057720	     -0.05087006	     -0.00023471	     -0.19289719	     -0.05531626	      0.88266265	     -0.00083614	     -0.20896521	      0.00000000	      0.00000001	     24.36285540
      1.99197152	     -0.05061214	     -0.00021693	     -0.19263935	     -0.05530514	      0.88266483	     -0.00083854	     -0.20891211	      0.00000000	      0.00000001	     24.79014194
      1.99336584	     -0.05036114	     -0.00020166	     -0.19238833	     -0.05529406	      0.88266707	     -0.00084094	     -0.20885825	      0.00000000	      0.00000001	     25.32890630
      1.99446662	     -0.05015748	     -0.00018722	     -0.19218468	     -0.05528536	      0.88266889	     -0.00084284	     -0.20881531	      0.00000000	      0.00000001	     25.62256953
      1.99556740	     -0.04996060	     -0.00017477	     -0.19198774	     -0.05527669	      0.88267074	     -0.00084474	     -0.20877200	      0.00000000	      0.00000001	     26.01785735
      1.99699429	     -0.04970309	     -0.00015687	     -0.19173016	     -0.05526552	      0.88267320	     -0.00084721	     -0.20871538	      0.00000000	      0.00000001	     26.45648262
      1.99842118	     -0.04945270	     -0.00014109	     -0.19147960	     -0.05525443	      0.88267571	     -0.00084968	     -0.20865825	      0.00000000	      0.00000001	     26.99941546
      1.99945623	     -0.04926549	     -0.00012687	     -0.19129231	     -0.05524642	      0.88267756	     -0.00085148	     -0.20861658	      0.00000000	      0.00000001	     27.26859969
      2.00049129	     -0.04908412	     -0.00011464	     -0.19111079	     -0.05523847	      0.88267943	     -0.00085327	     -0.20857469	      0.00000000	      0.00000001	     27.62180304
      2.00200390	     -0.04881823	     -0.00009581	     -0.19084467	     -0.05522692	      0.88268220	     -0.00085590	     -0.20851320	      0.00000000	      0.00000001	     28.10611028
      2.00327076	     -0.04859977	     -0.00008197	     -0.19062593	     -0.05521733	      0.88268455	     -0.00085809	     -0.20846149	      0.00000000	      0.00000001	     28.54031921
      2.00453761	     -0.04837852	     -0.00006730	     -0.19040439	     -0.05520782	      0.88268692	     -0.00086029	     -0.20840976	      0.00000000	      0.00000001	     28.90896236
      2.00580447	     -0.04816863	     -0.00005577	     -0.19019409	     -0.05519838	      0.88268930	     -0.00086249	     -0.20835809	      0.00000000	      0.00000001	     29.32848060
      2.00707132	     -0.04795445	     -0.00004105	     -0.18997955	     -0.05518903	      0.88269169	     -0.00086469	     -0.20830662	      0.00000000	      0.00000001	     29.68429034
      2.00814665	     -0.04778223	     -0.00003193	     -0.18980692	     -0.05518116	      0.88269373	     -0.00086655	     -0.20826305	      0.00000000	      0.00000001	     30.02666509
      2.00922197	     -0.04760664	     -0.00002055	     -0.18963095	     -0.05517336	      0.88269577	     -0.00086841	     -0.20821965	      0.00000000	      0.00000001	     30.33406631
      2.01058739	     -0.04739099	     -0.00000807	     -0.18941474	     -0.05516355	      0.88269836	     -0.00087078	     -0.20816474	      0.00000000	      0.00000001	     30.74512209
      2.01195280	     -0.04717492	      0.00000659	     -0.18919813	     -0.05515385	      0.88270095	     -0.00087313	     -0.20811016	      0.00000000	      0.00000001	     31.11277625
      2.01300392	     -0.04701794	      0.00001507	     -0.18904064	     -0.05514647	      0.88270293	     -0.00087495	     -0.20806835	      0.00000000	      0.00000001	     31.40102791
      2.01405504	     -0.04685938	      0.00002567	     -0.18888160	     -0.05513915	      0.88270490	     -0.00087676	     -0.20802681	      0.00000000	      0.00000001	     31.66303423
      2.01545925	     -0.04665609	      0.00003809	     -0.18867760	     -0.05512949	      0.88270753	     -0.00087918	     -0.20797172	      0.00000000	      0.00000001	     32.02522515
      2.01686347	     -0.04645395	      0.00005281	     -0.18847476	     -0.05511997	      0.88271012	     -0.00088159	     -0.20791722	      0.00000000	      0.00000001	     32.35970596
      2.01784731	     -0.04632356	      0.00005960	     -0.18834377	     -0.05511338	      0.88271192	     -0.00088328	     -0.20787939	      0.00000000	      0.00000001	     32.58218157
      2.01883114	     -0.04619217	      0.00006840	     -0.18821183	     -0.05510685	      0.88271371	     -0.00088496	     -0.20784192	      0.00000000	      0.00000001	     32.79438935
      2.02033886	     -0.04600029	      0.00008029	     -0.18801901	     -0.05509700	      0.88271640	     -0.00088753	     -0.20778521	      0.00000000	      0.00000001	     33.12163242
      2.02157723	     -0.04584690	      0.00009099	     -0.18786486	     -0.05508902	      0.88271858	     -0.00088964	     -0.20773937	      0.00000000	      0.00000001	     33.36601388
      2.02281560	     -0.04570536	      0.00009900	     -0.18772247	     -0.05508117	      0.88272072	     -0.00089175	     -0.20769424	      0.00000000	      0.00000001	     33.60979165
      2.02405397	     -0.04556623	      0.00010950	     -0.18758252	     -0.05507343	      0.88272282	     -0.00089384	     -0.20764995	      0.00000000	      0.00000001	     33.82196531
      2.02516285	     -0.04545471	      0.00011578	     -0.18747017	     -0.05506660	      0.88272467	     -0.00089572	     -0.20761102	      0.00000000	      0.00000001	     33.99890269
      2.02627174	     -0.04534518	      0.00012439	     -0.18735986	     -0.05505987	      0.88272648	     -0.00089759	     -0.20757289	      0.00000000	      0.00000001	     34.15099134
      2.02738062	     -0.04524651	      0.00013083	     -0.18726034	     -0.05505324	      0.88272824	     -0.00089945	     -0.20753559	      0.00000000	      0.00000001	     34.30191391
      2.02877600	     -0.04512895	      0.00014018	     -0.18714172	     -0.05504504	      0.88273041	     -0.00090178	     -0.20748994	      0.00000000	      0.00000001	     34.48737191
      2.02989276	     -0.04504752	      0.00014484	     -0.18705936	     -0.05503859	      0.88273209	     -0.00090365	     -0.20745447	      0.00000000	      0.00000001	     34.61573361
      2.03100951	     -0.04496873	      0.00015148	     -0.18697968	     -0.05503225	      0.88273373	     -0.00090550	     -0.20742001	      0.00000000	      0.00000001	     34.73100538
      2.03212627	     -0.04489952	      0.00015621	     -0.18690952	     -0.05502601	      0.88273531	     -0.00090735	     -0.20738656	      0.00000000	      0.00000001	     34.83658283
      2.03352059	     -0.04481785	      0.00016385	     -0.18682671	     -0.05501836	      0.88273721	     -0.00090965	     -0.20734625	      0.00000000	      0.00000001	     34.95807562
      2.03461587	     -0.04476420	      0.00016696	     -0.18677207	     -0.05501247	      0.88273865	     -0.00091145	     -0.20731573	      0.00000000	      0.00000001	     35.02441024
      2.03571115	     -0.04471209	      0.00017219	     -0.18671903	     -0.05500669	      0.88274004	     -0.00091324	     -0.20728624	      0.00000000	      0.00000001	     35.09029872
      2.03680643	     -0.04466767	      0.00017573	     -0.18667364	     -0.05500100	      0.88274136	     -0.00091502	     -0.20725774	      0.00000000	      0.00000001	     35.14683212
      2.03826073	     -0.04461229	      0.00018206	     -0.18661698	     -0.05499361	      0.88274304	     -0.00091737	     -0.20722142	      0.00000000	      0.00000001	     35.22810695
      2.03934515	     -0.04457984	      0.00018434	     -0.18658353	     -0.05498822	      0.88274422	     -0.00091912	     -0.20719540	      0.00000000	      0.00000001	     35.25769594
      2.04042957	     -0.04454760	      0.00018870	     -0.18655033	     -0.05498293	      0.88274535	     -0.00092086	     -0.20717028	      0.00000000	      0.00000001	     35.29414756
      2.04175310	     -0.04451737	      0.00019171	     -0.18651887	     -0.05497661	      0.88274664	     -0.00092296	     -0.20714080	      0.00000000	      0.00000001	     35.32277866
      2.04293062	     -0.04449157	      0.00019647	     -0.18649202	     -0.05497111	      0.88274772	     -0.00092483	     -0.20711565	      0.00000000	      0.00000001	     35.35051378
      2.04410815	     -0.04447550	      0.00019808	     -0.18647483	     -0.05496574	      0.88274873	     -0.00092668	     -0.20709147	      0.00000000	      0.00000001	     35.34989858
      2.04528567	     -0.04445915	      0.00020250	     -0.18645743	     -0.05496048	      0.88274968	     -0.00092852	     -0.20706828	      0.00000000	      0.00000001	     35.36126790
      2.04646320	     -0.04445302	      0.00020370	     -0.18645017	     -0.05495534	      0.88275055	     -0.00093035	     -0.20704603	      0.00000000	      0.00000000	     35.34198507
      2.04764072	     -0.04444650	      0.00020812	     -0.18644260	     -0.05495033	      0.88275135	     -0.00093217	     -0.20702477	      0.00000000	      0.00000000	     35.33939392
      2.04881825	     -0.04445080	      0.00020869	     -0.18644575	     -0.05494543	      0.88275209	     -0.00093397	     -0.20700444	      0.00000000	      0.00000000	     35.30402664
      2.04999577	     -0.04445415	      0.00021269	     -0.18644804	     -0.05494065	      0.88275277	     -0.00093576	     -0.20698509	      0.00000000	      0.00000000	     35.28430257
      2.05117330	     -0.04446872	      0.00021256	     -0.18646145	     -0.05493599	      0.88275338	     -0.00093754	     -0.20696667	      0.00000000	      0.00000000	     35.22999100
      2.05235083	     -0.04448175	      0.00021622	     -0.18647342	     -0.05493145	      0.88275392	     -0.00093931	     -0.20694923	      0.00000000	      0.00000000	     35.19527373
      2.05352835	     -0.04450636	      0.00021534	     -0.18649686	     -0.05492703	      0.88275441	     -0.00094106	     -0.20693271	      0.00000000	      0.00000000	     35.12683797
      2.05470588	     -0.04452869	      0.00021869	     -0.18651812	     -0.05492272	      0.88275483	     -0.00094280	     -0.20691717	      0.00000000	      0.00000000	     35.07857406
      2.05588340	     -0.04456279	      0.00021707	     -0.18655105	     -0.05491853	      0.88275520	     -0.00094453	     -0.20690253	      0.00000000	      0.00000000	     34.99839801
      2.05693693	     -0.04459094	      0.00021941	     -0.18657824	     -0.05491488	      0.88275549	     -0.00094606	     -0.20689024	      0.00000000	      0.00000000	     34.92754094
      2.05799046	     -0.04462671	      0.00021877	     -0.18661299	     -0.05491132	      0.88275573	     -0.00094758	     -0.20687867	      0.00000000	      0.00000000	     34.84704617
      2.05927938	     -0.04467214	      0.00021972	     -0.18665722	     -0.05490710	      0.88275597	     -0.00094943	     -0.20686551	      0.00000000	      0.00000000	     34.75314221
      2.06056830	     -0.04472620	      0.00021721	     -0.18671001	     -0.05490301	      0.88275615	     -0.00095125	     -0.20685339	      0.00000000	      0.00000000	     34.65063330
      2.06164459	     -0.04477084	      0.00021791	     -0.18675366	     -0.05489969	      0.88275626	     -0.00095276	     -0.20684410	      0.00000000	      0.00000000	     34.54494590
      2.06272088	     -0.04482250	      0.00021582	     -0.18680428	     -0.05489647	      0.88275633	     -0.00095426	     -0.20683552	      0.00000000	      0.00000000	     34.43897888
      2.06401445	     -0.04488591	      0.00021517	     -0.18686649	     -0.05489273	      0.88275636	     -0.00095605	     -0.20682616	      0.00000000	      0.00000000	     34.30867745
      2.06530802	     -0.04495758	      0.00021143	     -0.18693689	     -0.05488911	      0.88275635	     -0.00095781	     -0.20681780	      0.00000000	     -0.00000000	     34.18190548
      2.06635109	     -0.04501490	      0.00021120	     -0.18699326	     -0.05488629	      0.88275631	     -0.00095922	     -0.20681178	      0.00000000	     -0.00000000	     34.04298930
      2.06739415	     -0.04507819	      0.00020831	     -0.18705556	     -0.05488356	      0.88275624	     -0.00096062	     -0.20680639	      0.00000000	     -0.00000000	     33.91738745
      2.06873399	     -0.04516084	      0.00020621	     -0.18713697	     -0.05488017	      0.88275611	     -0.00096240	     -0.20680036	      0.00000000	     -0.00000000	     33.74171519
      2.07007382	     -0.04525073	      0.00020127	     -0.18722559	     -0.05487691	      0.88275594	     -0.00096415	     -0.20679530	      0.00000000	     -0.00000000	     33.58674731
      2.07109112	     -0.04531766	      0.00020053	     -0.18729162	     -0.05487453	      0.88275578	     -0.00096547	     -0.20679211	      0.00000000	     -0.00000000	     33.41138765
      2.07210843	     -0.04538959	      0.00019729	     -0.18736262	     -0.05487223	      0.88275561	     -0.00096678	     -0.20678944	      0.00000000	     -0.00000000	     33.26598052
      2.07350221	     -0.04548954	      0.00019423	     -0.18746132	     -0.05486919	      0.88275534	     -0.00096854	     -0.20678664	      0.00000000	     -0.00000000	     33.04540941
      2.07489599	     -0.04559517	      0.00018893	     -0.18756567	     -0.05486629	      0.88275503	     -0.00097029	     -0.20678477	      0.00000000	     -0.00000000	     32.87587190
      2.07587559	     -0.04566832	      0.00018829	     -0.18763802	     -0.05486433	      0.88275481	     -0.00097150	     -0.20678404	      0.00000000	     -0.00000000	     32.66058777
      2.07685519	     -0.04574560	      0.00018516	     -0.18771444	     -0.05486244	      0.88275456	     -0.00097270	     -0.20678375	      0.00000000	     -0.00000000	     32.50702957
      2.07833461	     -0.04586376	      0.00018127	     -0.18783134	     -0.05485972	      0.88275417	     -0.00097449	     -0.20678414	      0.00000000	     -0.00000000	     32.24731468
      2.07956946	     -0.04596612	      0.00017613	     -0.18793262	     -0.05485755	      0.88275383	     -0.00097596	     -0.20678519	      0.00000000	     -0.00000000	     32.07037939
      2.08080431	     -0.04606832	      0.00017271	     -0.18803379	     -0.05485549	      0.88275347	     -0.00097741	     -0.20678688	      0.00000000	     -0.00000000	     31.81686587
      2.08203917	     -0.04617515	      0.00016567	     -0.18813953	     -0.05485352	      0.88275310	     -0.00097884	     -0.20678915	      0.00000000	     -0.00000000	     31.67870555
      2.08314665	     -0.04626962	      0.00016180	     -0.18823310	     -0.05485184	      0.88275276	     -0.00098011	     -0.20679168	      0.00000000	     -0.00000000	     31.40810760
      2.08425413	     -0.04636821	      0.00015439	     -0.18833071	     -0.05485024	      0.88275241	     -0.00098137	     -0.20679465	      0.00000000	     -0.00000000	     31.26710433
      2.08536161	     -0.04646756	      0.00014760	     -0.18842911	     -0.05484871	      0.88275206	     -0.00098262	     -0.20679803	      0.00000000	     -0.00000000	     31.03361502
      2.08677697	     -0.04659753	      0.00013582	     -0.18855781	     -0.05484686	      0.88275159	     -0.00098419	     -0.20680291	      0.00000000	     -0.00000000	     30.86990845
      2.08790825	     -0.04670072	      0.00012746	     -0.18866003	     -0.05484547	      0.88275122	     -0.00098543	     -0.20680723	      0.00000000	     -0.00000000	     30.57185518
      2.08903954	     -0.04680619	      0.00011591	     -0.18876446	     -0.05484415	      0.88275084	     -0.00098666	     -0.20681191	      0.00000000	     -0.00000000	     30.46020433
      2.09017083	     -0.04691114	      0.00010493	     -0.18886841	     -0.05484291	      0.88275046	     -0.00098788	     -0.20681692	      0.00000000	     -0.00000000	     30.20127112
      2.09156836	     -0.04704272	      0.00008796	     -0.18899869	     -0.05484147	      0.88274999	     -0.00098937	     -0.20682352	      0.00000000	     -0.00000000	     30.08907384
      2.09268540	     -0.04714711	      0.00007524	     -0.18910208	     -0.05484040	      0.88274961	     -0.00099055	     -0.20682912	      0.00000000	     -0.00000000	     29.74929460
      2.09380243	     -0.04725294	      0.00005925	     -0.18920683	     -0.05483940	      0.88274924	     -0.00099172	     -0.20683497	      0.00000000	     -0.00000000	     29.66770449
      2.09491947	     -0.04735827	      0.00004343	     -0.18931111	     -0.05483846	      0.88274886	     -0.00099288	     -0.20684107	      0.00000000	     -0.00000000	     29.40854244
      2.09637089	     -0.04749618	      0.00001941	     -0.18944759	     -0.05483734	      0.88274838	     -0.00099437	     -0.20684931	      0.00000000	     -0.00000000	     29.31618201
      2.09748443	     -0.04760123	      0.00000144	     -0.18955157	     -0.05483655	      0.88274801	     -0.00099551	     -0.20685587	      0.00000000	     -0.00000000	     28.95051468
      2.09859798	     -0.04770691	     -0.00001966	     -0.18965613	     -0.05483582	      0.88274765	     -0.00099665	     -0.20686262	      0.00000000	     -0.00000000	     28.88960923
      2.09971152	     -0.04781180	     -0.00004073	     -0.18975990	     -0.05483515	      0.88274729	     -0.00099777	     -0.20686953	      0.00000000	     -0.00000000	     28.63229907
      2.10119928	     -0.04795151	     -0.00007212	     -0.18989806	     -0.05483435	      0.88274681	     -0.00099926	     -0.20687898	      0.00000000	     -0.00000000	     28.56139718
      2.10230448	     -0.04805360	     -0.00009489	     -0.18999904	     -0.05483382	      0.88274647	     -0.00100037	     -0.20688614	      0.00000000	     -0.00000000	     28.18678498
      2.10340969	     -0.04815492	     -0.00012036	     -0.19009920	     -0.05483335	      0.88274613	     -0.00100146	     -0.20689339	      0.00000000	     -0.00000000	     28.14181408
      2.10476199	     -0.04827670	     -0.00015113	     -0.19021957	     -0.05483285	      0.88274572	     -0.00100279	     -0.20690236	      0.00000000	     -0.00000000	     27.79858546
      2.10596748	     -0.04838372	     -0.00018125	     -0.19032530	     -0.05483248	      0.88274537	     -0.00100397	     -0.20691043	      0.00000000	     -0.00000000	     27.83495337
      2.10717297	     -0.04848828	     -0.00020997	     -0.19042862	     -0.05483216	      0.88274502	     -0.00100514	     -0.20691854	      0.00000000	     -0.00000000	     27.44534407
      2.10837846	     -0.04859069	     -0.00024155	     -0.19052972	     -0.05483191	      0.88274468	     -0.00100630	     -0.20692667	      0.00000000	     -0.00000000	     27.51722929
      2.10958395	     -0.04868991	     -0.00027122	     -0.19062770	     -0.05483172	      0.88274435	     -0.00100745	     -0.20693482	      0.00000000	     -0.00000000	     27.11670274
      2.11078944	     -0.04878634	     -0.00030368	     -0.19072284	     -0.05483159	      0.88274403	     -0.00100860	     -0.20694295	      0.00000000	     -0.00000000	     27.22327113
      2.11199493	     -0.04887928	     -0.00033378	     -0.19081455	     -0.05483152	      0.88274373	     -0.00100973	     -0.20695105	      0.00000000	     -0.00000000	     26.81591602
      2.11320042	     -0.04896893	     -0.00036663	     -0.19090293	     -0.05483151	      0.88274343	     -0.00101085	     -0.20695911	      0.00000000	     -0.00000000	     26.95659549
      2.11440591	     -0.04905467	     -0.00039667	     -0.19098748	     -0.05483155	      0.88274314	     -0.00101195	     -0.20696711	      0.00000000	     -0.00000000	     26.54538300
      2.11561140	     -0.04913669	     -0.00042942	     -0.19106825	     -0.05483166	      0.88274287	     -0.00101305	     -0.20697504	      0.00000000	     -0.00000000	     26.71687652
      2.11681689	     -0.04921461	     -0.00045896	     -0.19114500	     -0.05483182	      0.88274261	     -0.00101413	     -0.20698289	     -0.00000000	     -0.00000000	     26.30368538
      2.11802238	     -0.04928850	     -0.00049121	     -0.19121767	     -0.05483204	      0.88274236	     -0.00101519	     -0.20699065	     -0.00000000	     -0.00000000	     26.50337397
      2.11922787	     -0.04935804	     -0.00051986	     -0.19128610	     -0.05483231	      0.88274213	     -0.00101624	     -0.20699830	     -0.00000000	     -0.00000000	     26.09057915
      2.12043336	     -0.04942343	     -0.00055127	     -0.19135030	     -0.05483264	      0.88274191	     -0.00101727	     -0.20700585	     -0.00000000	     -0.00000000	     26.31478719
      2.12163885	     -0.04948467	     -0.00057876	     -0.19141047	     -0.05483302	      0.88274170	     -0.00101829	     -0.20701329	     -0.00000000	     -0.00000000	     25.90321501
      2.12271602	     -0.04953607	     -0.00060564	     -0.19146085	     -0.05483341	      0.88274153	     -0.00101918	     -0.20701984	     -0.00000000	     -0.00000000	     26.05696646
      2.12379319	     -0.04958421	     -0.00063010	     -0.19150804	     -0.05483384	      0.88274138	     -0.00102006	     -0.20702631	     -0.00000000	     -0.00000000	     25.86885464
      2.12511946	     -0.04963898	     -0.00066083	     -0.19156163	     -0.05483443	      0.88274120	     -0.00102112	     -0.20703415	     -0.00000000	     -0.00000000	     25.89740780
      2.12644574	     -0.04968894	     -0.00068903	     -0.19161048	     -0.05483509	      0.88274105	     -0.00102215	     -0.20704186	     -0.00000000	     -0.00000000	     25.63798355
      2.12754899	     -0.04972716	     -0.00071389	     -0.19164774	     -0.05483568	      0.88274094	     -0.00102299	     -0.20704818	     -0.00000000	     -0.00000000	     25.76884412
      2.12865223	     -0.04976249	     -0.00073639	     -0.19168217	     -0.05483632	      0.88274084	     -0.00102382	     -0.20705442	     -0.00000000	     -0.00000000	     25.60378959
      2.12998012	     -0.04980115	     -0.00076414	     -0.19171974	     -0.05483715	      0.88274074	     -0.00102479	     -0.20706182	     -0.00000000	     -0.00000000	     25.66114467
      2.13130801	     -0.04983546	     -0.00078897	     -0.19175303	     -0.05483804	      0.88274067	     -0.00102573	     -0.20706913	     -0.00000000	     -0.00000000	     25.40586812
      2.13237182	     -0.04985982	     -0.00081035	     -0.19177654	     -0.05483880	      0.88274063	     -0.00102646	     -0.20707490	     -0.00000000	     -0.00000000	     25.54747344
      2.13343562	     -0.04988154	     -0.00082937	     -0.19179746	     -0.05483961	      0.88274060	     -0.00102718	     -0.20708060	     -0.00000000	     -0.00000000	     25.41681093
      2.13481487	     -0.04990604	     -0.00085437	     -0.19182093	     -0.05484071	      0.88274058	     -0.00102809	     -0.20708787	     -0.00000000	     -0.00000000	     25.45697103
      2.13619412	     -0.04992671	     -0.00087671	     -0.19184063	     -0.05484189	      0.88274059	     -0.00102898	     -0.20709504	     -0.00000000	      0.00000000	     25.21469037
      2.13722986	     -0.04993984	     -0.00089527	     -0.19185298	     -0.05484281	      0.88274060	     -0.00102962	     -0.20710034	     -0.00000000	      0.00000000	     25.37541562
      2.13826560	     -0.04995093	     -0.00091188	     -0.19186335	     -0.05484378	      0.88274063	     -0.00103025	     -0.20710559	     -0.00000000	      0.00000000	     25.27448150
      2.13970328	     -0.04996300	     -0.00093557	     -0.19187439	     -0.05484518	      0.88274069	     -0.00103110	     -0.20711278	     -0.00000000	      0.00000000	     25.32289335
      2.14114096	     -0.04997145	     -0.00095699	     -0.19188188	     -0.05484666	      0.88274076	     -0.00103192	     -0.20711986	     -0.00000000	      0.00000000	     25.07217860
      2.14213535	     -0.04997535	     -0.00097389	     -0.19188505	     -0.05484773	      0.88274082	     -0.00103248	     -0.20712470	     -0.00000000	      0.00000000	     25.25607372
      2.14312973	     -0.04997774	     -0.00098906	     -0.19188675	     -0.05484883	      0.88274088	     -0.00103302	     -0.20712949	     -0.00000000	      0.00000000	     25.17739566
      2.14466391	     -0.04997856	     -0.00101329	     -0.19188650	     -0.05485059	      0.88274099	     -0.00103383	     -0.20713679	     -0.00000000	      0.00000000	     25.21702147
      2.14593286	     -0.04997680	     -0.00103240	     -0.19188387	     -0.05485212	      0.88274109	     -0.00103448	     -0.20714276	     -0.00000000	      0.00000000	     25.07921919
      2.14720181	     -0.04997298	     -0.00105323	     -0.19187913	     -0.05485370	      0.88274119	     -0.00103511	     -0.20714868	     -0.00000000	      0.00000000	     25.23017692
      2.14847076	     -0.04996713	     -0.00107188	     -0.19187242	     -0.05485533	      0.88274128	     -0.00103573	     -0.20715454	     -0.00000000	      0.00000000	     24.99281559
      2.14959730	     -0.04996029	     -0.00109078	     -0.19186476	     -0.05485683	      0.88274137	     -0.00103626	     -0.20715971	     -0.00000000	      0.00000000	     25.17534035
      2.15072383	     -0.04995184	     -0.00110775	     -0.19185553	     -0.05485838	      0.88274145	     -0.00103677	     -0.20716485	     -0.00000000	      0.00000000	     25.03086164
      2.15185037	     -0.04994180	     -0.00112590	     -0.19184469	     -0.05485996	      0.88274153	     -0.00103727	     -0.20716995	     -0.00000000	      0.00000000	     25.09228138
      2.15332733	     -0.04992653	     -0.00114837	     -0.19182839	     -0.05486210	      0.88274162	     -0.00103791	     -0.20717659	     -0.00000000	      0.00000000	     24.96138319
      2.15448152	     -0.04991306	     -0.00116750	     -0.19181408	     -0.05486383	      0.88274168	     -0.00103840	     -0.20718175	     -0.00000000	      0.00000000	     25.10891658
      2.15563571	     -0.04989836	     -0.00118485	     -0.19179859	     -0.05486560	      0.88274173	     -0.00103886	     -0.20718688	     -0.00000000	      0.00000000	     24.98879864
      2.15678990	     -0.04988239	     -0.00120332	     -0.19178179	     -0.05486741	      0.88274177	     -0.00103932	     -0.20719200	     -0.00000000	      0.00000000	     25.06125287
      2.15824708	     -0.04986041	     -0.00122493	     -0.19175880	     -0.05486977	      0.88274180	     -0.00103987	     -0.20719844	     -0.00000000	      0.00000000	     24.94517577
      2.15938711	     -0.04984175	     -0.00124330	     -0.19173932	     -0.05487166	      0.88274181	     -0.00104029	     -0.20720346	     -0.00000000	      0.00000000	     25.09033080
      2.16052714	     -0.04982196	     -0.00125970	     -0.19171876	     -0.05487359	      0.88274181	     -0.00104069	     -0.20720848	     -0.00000000	     -0.00000000	     25.00181623
      2.16166717	     -0.04980130	     -0.00127694	     -0.19169731	     -0.05487556	      0.88274178	     -0.00104108	     -0.20721348	     -0.00000000	     -0.00000000	     25.06434708
      2.16318352	     -0.04977271	     -0.00129810	     -0.19166771	     -0.05487825	      0.88274173	     -0.00104157	     -0.20722015	     -0.00000000	     -0.00000000	     24.99010964
      2.16432184	     -0.04975059	     -0.00131531	     -0.19164479	     -0.05488032	      0.88274166	     -0.00104193	     -0.20722518	     -0.00000000	     -0.00000000	     25.12471726
      2.16546016	     -0.04972853	     -0.00133064	     -0.19162198	     -0.05488242	      0.88274158	     -0.00104227	     -0.20723025	     -0.00000000	     -0.00000000	     25.07153781
      2.16683854	     -0.04970270	     -0.00135044	     -0.19159521	     -0.05488503	      0.88274145	     -0.00104267	     -0.20723648	     -0.00000000	     -0.00000000	     25.18267818
      2.16807452	     -0.04968071	     -0.00136620	     -0.19157244	     -0.05488742	      0.88274131	     -0.00104300	     -0.20724221	     -0.00000000	     -0.00000000	     25.10988421
      2.16931050	     -0.04965977	     -0.00138368	     -0.19155067	     -0.05488985	      0.88274114	     -0.00104332	     -0.20724813	     -0.00000000	     -0.00000000	     25.24382089
      2.17054649	     -0.04964110	     -0.00139853	     -0.19153123	     -0.05489234	      0.88274095	     -0.00104362	     -0.20725427	     -0.00000000	     -0.00000000	     25.17940488
      2.17178247	     -0.04962441	     -0.00141518	     -0.19151373	     -0.05489486	      0.88274073	     -0.00104391	     -0.20726071	     -0.00000000	     -0.00000000	     25.31162916
      2.17301845	     -0.04960902	     -0.00142879	     -0.19149760	     -0.05489744	      0.88274048	     -0.00104417	     -0.20726747	     -0.00000000	     -0.00000000	     25.26881426
      2.17425444	     -0.04959499	     -0.00144467	     -0.19148278	     -0.05490006	      0.88274020	     -0.00104442	     -0.20727458	     -0.00000000	     -0.00000000	     25.40091633
      2.17549042	     -0.04958230	     -0.00145741	     -0.19146939	     -0.05490272	      0.88273989	     -0.00104464	     -0.20728205	     -0.00000000	     -0.00000000	     25.37504632
      2.17672640	     -0.04957113	     -0.00147141	     -0.19145748	     -0.05490543	      0.88273955	     -0.00104485	     -0.20728990	     -0.00000000	     -0.00000000	     25.49359202
      2.17796239	     -0.04956156	     -0.00148165	     -0.19144726	     -0.05490818	      0.88273918	     -0.00104504	     -0.20729816	     -0.00000000	     -0.00000000	     25.49315907
      2.17919837	     -0.04955367	     -0.00149352	     -0.19143870	     -0.05491098	      0.88273879	     -0.00104520	     -0.20730684	     -0.00000000	     -0.00000000	     25.60112827
      2.18043435	     -0.04954696	     -0.00150142	     -0.19143141	     -0.05491382	      0.88273837	     -0.00104535	     -0.20731596	     -0.00000000	     -0.00000000	     25.63443996
      2.18167033	     -0.04954078	     -0.00151071	     -0.19142462	     -0.05491670	      0.88273791	     -0.00104547	     -0.20732550	     -0.00000000	     -0.00000000	     25.73057740
      2.18290632	     -0.04953552	     -0.00151574	     -0.19141886	     -0.05491963	      0.88273744	     -0.00104557	     -0.20733546	     -0.00000000	     -0.00000000	     25.78515340
      2.18414230	     -0.04953022	     -0.00152204	     -0.19141305	     -0.05492260	      0.88273693	     -0.00104564	     -0.20734582	     -0.00000000	     -0.00000000	     25.86653295
      2.18537828	     -0.04952350	     -0.00152371	     -0.19140592	     -0.05492561	      0.88273640	     -0.00104570	     -0.20735654	     -0.00000000	     -0.00000000	     25.94809345
      2.18661427	     -0.04951515	     -0.00152653	     -0.19139714	     -0.05492866	      0.88273584	     -0.00104573	     -0.20736755	     -0.00000000	     -0.00000000	     26.02193533
      2.18785025	     -0.04950599	     -0.00152476	     -0.19138767	     -0.05493176	      0.88273526	     -0.00104574	     -0.20737880	     -0.00000000	     -0.00000000	     26.11734194
      2.18908623	     -0.04949649	     -0.00152432	     -0.19137783	     -0.05493490	      0.88273466	     -0.00104572	     -0.20739028	     -0.00000000	     -0.00000000	     26.17610604
      2.19032222	     -0.04948637	     -0.00151930	     -0.19136749	     -0.05493807	      0.88273404	     -0.00104568	     -0.20740197	     -0.00000000	     -0.00000000	     26.28455741
      2.19155820	     -0.04947616	     -0.00151578	     -0.19135702	     -0.05494129	      0.88273339	     -0.00104562	     -0.20741386	     -0.00000000	     -0.00000000	     26.33718386
      2.19279418	     -0.04946578	     -0.00150782	     -0.19134648	     -0.05494455	      0.88273273	     -0.00104554	     -0.20742593	     -0.00000000	     -0.00000000	     26.45674750
      2.19403017	     -0.04945540	     -0.00150152	     -0.19133591	     -0.05494785	      0.88273205	     -0.00104544	     -0.20743817	     -0.00000000	     -0.00000000	     26.50541456
      2.19526615	     -0.04944543	     -0.00149095	     -0.19132586	     -0.05495119	      0.88273136	     -0.00104531	     -0.20745057	     -0.00000000	     -0.00000000	     26.63410194
      2.19650213	     -0.04943502	     -0.00148216	     -0.19131532	     -0.05495457	      0.88273065	     -0.00104517	     -0.20746312	     -0.00000000	     -0.00000000	     26.68625232
      2.19773812	     -0.04942256	     -0.00146900	     -0.19130285	     -0.05495799	      0.88272992	     -0.00104501	     -0.20747576	     -0.00000000	     -0.00000000	     26.83688947
      2.19897410	     -0.04940786	     -0.00145764	     -0.19128808	     -0.05496144	      0.88272919	     -0.00104483	     -0.20748840	     -0.00000000	     -0.00000000	     26.90047852
      2.20021008	     -0.04939161	     -0.00144203	     -0.19127188	     -0.05496494	      0.88272845	     -0.00104463	     -0.20750099	     -0.00000000	     -0.00000000	     27.06505559
      2.20144607	     -0.04937408	     -0.00142844	     -0.19125435	     -0.05496847	      0.88272769	     -0.00104441	     -0.20751348	     -0.00000000	     -0.00000000	     27.13223817
      2.20268205	     -0.04935522	     -0.00141084	     -0.19123558	     -0.05497205	      0.88272693	     -0.00104418	     -0.20752583	     -0.00000000	     -0.00000000	     27.30953872
      2.20391803	     -0.04933570	     -0.00139547	     -0.19121611	     -0.05497566	      0.88272616	     -0.00104393	     -0.20753802	     -0.00000000	     -0.00000000	     27.37574064
      2.20515402	     -0.04931602	     -0.00137621	     -0.19119657	     -0.05497930	      0.88272539	     -0.00104367	     -0.20755004	     -0.00000000	     -0.00000000	     27.55681540
      2.20639000	     -0.04929580	     -0.00135923	     -0.19117642	     -0.05498299	      0.88272462	     -0.00104340	     -0.20756187	     -0.00000000	     -0.00000000	     27.62174270
      2.20762598	     -0.04927477	     -0.00133834	     -0.19115557	     -0.05498671	      0.88272384	     -0.00104311	     -0.20757349	     -0.00000000	     -0.00000000	     27.81073822
      2.20886197	     -0.04925380	     -0.00131987	     -0.19113471	     -0.05499046	      0.88272306	     -0.00104282	     -0.20758488	     -0.00000000	     -0.00000000	     27.87098359
      2.21009795	     -0.04923354	     -0.00129772	     -0.19111466	     -0.05499426	      0.88272228	     -0.00104251	     -0.20759605	     -0.00000000	     -0.00000000	     28.05658093
      2.21133393	     -0.04921394	     -0.00127811	     -0.19109519	     -0.05499808	      0.88272150	     -0.00104219	     -0.20760701	     -0.00000000	     -0.00000000	     28.11257165
      2.21256992	     -0.04919471	     -0.00125487	     -0.19107620	     -0.05500195	      0.88272073	     -0.00104187	     -0.20761777	     -0.00000000	     -0.00000000	     28.29685883
      2.21380590	     -0.04917595	     -0.00123422	     -0.19105760	     -0.05500585	      0.88271995	     -0.00104154	     -0.20762831	     -0.00000000	     -0.00000000	     28.34916781
      2.21504188	     -0.04915751	     -0.00121000	     -0.19103942	     -0.05500978	      0.88271918	     -0.00104120	     -0.20763863	     -0.00000000	     -0.00000000	     28.52573701
      2.21627787	     -0.04913898	     -0.00118848	     -0.19102107	     -0.05501375	      0.88271841	     -0.00104086	     -0.20764872	     -0.00000000	     -0.00000000	     28.57623041
      2.21751385	     -0.04912099	     -0.00116387	     -0.19100335	     -0.05501774	      0.88271764	     -0.00104051	     -0.20765859	     -0.00000000	     -0.00000000	     28.74034964
      2.21874983	     -0.04910411	     -0.00114160	     -0.19098668	     -0.05502178	      0.88271688	     -0.00104015	     -0.20766828	     -0.00000000	     -0.00000000	     28.78487354
      2.21998582	     -0.04908918	     -0.00111617	     -0.19097204	     -0.05502584	      0.88271611	     -0.00103980	     -0.20767781	     -0.00000000	     -0.00000000	     28.93095293
      2.22122180	     -0.04907570	     -0.00109362	     -0.19095878	     -0.05502993	      0.88271535	     -0.00103944	     -0.20768720	     -0.00000000	     -0.00000000	     28.97758543
      2.22245778	     -0.04906355	     -0.00106809	     -0.19094692	     -0.05503406	      0.88271459	     -0.00103908	     -0.20769645	     -0.00000000	     -0.00000000	     29.11413758
      2.22369377	     -0.04905280	     -0.00104548	     -0.19093639	     -0.05503822	      0.88271382	     -0.00103871	     -0.20770555	     -0.00000000	     -0.00000000	     29.16738120
      2.22492975	     -0.04904355	     -0.00102007	     -0.19092743	     -0.05504240	      0.88271306	     -0.00103835	     -0.20771451	     -0.00000000	     -0.00000000	     29.28872594
      2.22616573	     -0.04903584	     -0.00099758	     -0.19091995	     -0.05504661	      0.88271230	     -0.00103799	     -0.20772334	     -0.00000000	     -0.00000000	     29.34517145
      2.22740172	     -0.04902970	     -0.00097248	     -0.19091411	     -0.05505085	      0.88271153	     -0.00103763	     -0.20773204	     -0.00000000	     -0.00000000	     29.45120389
      2.22863770	     -0.04902564	     -0.00095042	     -0.19091027	     -0.05505512	      0.88271077	     -0.00103727	     -0.20774061	     -0.00000000	     -0.00000000	     29.51557168
      2.22987368	     -0.04902346	     -0.00092603	     -0.19090838	     -0.05505941	      0.88270999	     -0.00103691	     -0.20774906	     -0.00000000	     -0.00000000	     29.60937233
      2.23110967	     -0.04902305	     -0.00090449	     -0.19090819	     -0.05506373	      0.88270922	     -0.00103656	     -0.20775740	     -0.00000001	     -0.00000000	     29.67851896
      2.23234565	     -0.04902453	     -0.00088073	     -0.19090995	     -0.05506807	      0.88270844	     -0.00103621	     -0.20776563	     -0.00000001	     -0.00000000	     29.75799288
      2.23358163	     -0.04902800	     -0.00085979	     -0.19091363	     -0.05507244	      0.88270765	     -0.00103587	     -0.20777377	     -0.00000001	     -0.00000000	     29.83274975
      2.23481762	     -0.04903340	     -0.00083684	     -0.19091931	     -0.05507682	      0.88270685	     -0.00103553	     -0.20778183	     -0.00000001	     -0.00000000	     29.90391654
      2.23605360	     -0.04904076	     -0.00081661	     -0.19092688	     -0.05508123	      0.88270604	     -0.00103519	     -0.20778980	     -0.00000001	     -0.00000000	     29.98377319
      2.23728958	     -0.04905004	     -0.00079454	     -0.19093643	     -0.05508566	      0.88270523	     -0.00103486	     -0.20779771	     -0.00000001	     -0.00000000	     30.04526236
      2.23852557	     -0.04906132	     -0.00077509	     -0.19094791	     -0.05509010	      0.88270440	     -0.00103454	     -0.20780555	     -0.00000001	     -0.00000000	     30.12647249
      2.23976155	     -0.04907459	     -0.00075408	     -0.19096144	     -0.05509457	      0.88270356	     -0.00103423	     -0.20781333	     -0.00000001	     -0.00000000	     30.18817746
      2.24099753	     -0.04908991	     -0.00073572	     -0.19097695	     -0.05509905	      0.88270271	     -0.00103392	     -0.20782106	     -0.00000001	     -0.00000000	     30.28039910
      2.24223352	     -0.04910718	     -0.00071600	     -0.19099446	     -0.05510354	      0.88270184	     -0.00103362	     -0.20782874	     -0.00000001	     -0.00000000	     30.34053975
      2.24346950	     -0.04912635	     -0.00069882	     -0.19101381	     -0.05510806	      0.88270096	     -0.00103333	     -0.20783638	     -0.00000001	     -0.00000000	     30.43552776
      2.24470548	     -0.04914736	     -0.00068041	     -0.19103504	     -0.05511258	      0.88270006	     -0.00103304	     -0.20784399	     -0.00000001	     -0.00000000	     30.49133819
      2.24594147	     -0.04917023	     -0.00066438	     -0.19105808	     -0.05511712	      0.88269915	     -0.00103277	     -0.20785156	     -0.00000001	     -0.00000001	     30.58462509
      2.24717745	     -0.04919486	     -0.00064724	     -0.19108291	     -0.05512167	      0.88269822	     -0.00103250	     -0.20785910	     -0.00000001	     -0.00000001	     30.63547164
      2.24841343	     -0.04922123	     -0.00063218	     -0.19110945	     -0.05512623	      0.88269728	     -0.00103224	     -0.20786661	     -0.00000001	     -0.00000001	     30.72266787
      2.24964942	     -0.04924928	     -0.00061595	     -0.19113770	     -0.05513080	      0.88269632	     -0.00103199	     -0.20787409	     -0.00000001	     -0.00000001	     30.76527361
      2.25088540	     -0.04927893	     -0.00060165	     -0.19116751	     -0.05513538	      0.88269535	     -0.00103176	     -0.20788155	     -0.00000001	     -0.00000001	     30.84975762
      2.25212138	     -0.04931002	     -0.00058625	     -0.19119880	     -0.05513997	      0.88269436	     -0.00103153	     -0.20788898	     -0.00000001	     -0.00000001	     30.88530749
      2.25335737	     -0.04934246	     -0.00057268	     -0.19123140	     -0.05514456	      0.88269335	     -0.00103131	     -0.20789638	     -0.00000001	     -0.00000001	     30.97005957
      2.25459335	     -0.04937606	     -0.00055803	     -0.19126520	     -0.05514916	      0.88269233	     -0.00103110	     -0.20790374	     -0.00000001	     -0.00000001	     31.00011784
      2.25582933	     -0.04941076	     -0.00054507	     -0.19130007	     -0.05515377	      0.88269130	     -0.00103090	     -0.20791105	     -0.00000001	     -0.00000001	     31.08492935
      2.25706532	     -0.04944645	     -0.00053114	     -0.19133596	     -0.05515838	      0.88269026	     -0.00103072	     -0.20791832	     -0.00000001	     -0.00000001	     31.11458335
      2.25830130	     -0.04948305	     -0.00051887	     -0.19137272	     -0.05516300	      0.88268920	     -0.00103054	     -0.20792552	     -0.00000001	     -0.00000001	     31.20199059
      2.25953728	     -0.04952034	     -0.00050572	     -0.19141022	     -0.05516762	      0.88268813	     -0.00103037	     -0.20793266	     -0.00000001	     -0.00000001	     31.23036583
      2.26077326	     -0.04955821	     -0.00049415	     -0.19144826	     -0.05517225	      0.88268705	     -0.00103022	     -0.20793971	     -0.00000001	     -0.00000001	     31.31701667
      2.26200925	     -0.04959663	     -0.00048159	     -0.19148688	     -0.05517687	      0.88268596	     -0.00103008	     -0.20794668	     -0.00000001	     -0.00000001	     31.33056917
      2.26324523	     -0.04963553	     -0.00047037	     -0.19152596	     -0.05518150	      0.88268485	     -0.00102995	     -0.20795354	     -0.00000001	     -0.00000001	     31.40419880
      2.26473124	     -0.04968280	     -0.00045515	     -0.19157350	     -0.05518706	      0.88268351	     -0.00102980	     -0.20796165	     -0.00000001	     -0.00000001	     31.38455801
      2.26580756	     -0.04971738	     -0.00044639	     -0.19160823	     -0.05519109	      0.88268253	     -0.00102971	     -0.20796741	     -0.00000001	     -0.00000001	     31.47907881
      2.26688389	     -0.04975223	     -0.00043607	     -0.19164327	     -0.05519511	      0.88268155	     -0.00102963	     -0.20797308	     -0.00000001	     -0.00000001	     31.46975227
      2.26836628	     -0.04980080	     -0.00042341	     -0.19169208	     -0.05520065	      0.88268017	     -0.00102953	     -0.20798073	     -0.00000001	     -0.00000001	     31.54063658
      2.26968500	     -0.04984456	     -0.00041110	     -0.19173609	     -0.05520558	      0.88267894	     -0.00102945	     -0.20798737	     -0.00000001	     -0.00000001	     31.49317325
      2.27100371	     -0.04988883	     -0.00040172	     -0.19178055	     -0.05521050	      0.88267770	     -0.00102939	     -0.20799387	     -0.00000001	     -0.00000001	     31.63441778
      2.27212088	     -0.04992672	     -0.00039162	     -0.19181865	     -0.05521466	      0.88267663	     -0.00102935	     -0.20799925	     -0.00000001	     -0.00000001	     31.53090780
      2.27323804	     -0.04996504	     -0.00038389	     -0.19185714	     -0.05521881	      0.88267556	     -0.00102932	     -0.20800453	     -0.00000001	     -0.00000001	     31.59327045
      2.27462335	     -0.05001314	     -0.00037341	     -0.19190548	     -0.05522395	      0.88267422	     -0.00102930	     -0.20801094	     -0.00000001	     -0.00000001	     31.54822950
      2.27600866	     -0.05006182	     -0.00036550	     -0.19195434	     -0.05522908	      0.88267287	     -0.00102929	     -0.20801719	     -0.00000001	     -0.00000001	     31.68081208
      2.27711538	     -0.05010116	     -0.00035734	     -0.19199388	     -0.05523316	      0.88267178	     -0.00102929	     -0.20802208	     -0.00000001	     -0.00000001	     31.55318272
      2.27822210	     -0.05014097	     -0.00035144	     -0.19203383	     -0.05523724	      0.88267068	     -0.00102931	     -0.20802687	     -0.00000001	     -0.00000001	     31.60285240
      2.27964011	     -0.05019293	     -0.00034318	     -0.19208601	     -0.05524245	      0.88266926	     -0.00102934	     -0.20803289	     -0.00000001	     -0.00000001	     31.53709823
      2.28105812	     -0.05024622	     -0.00033779	     -0.19213944	     -0.05524763	      0.88266783	     -0.00102939	     -0.20803877	     -0.00000001	     -0.00000001	     31.68065350
      2.28212690	     -0.05028695	     -0.00033179	     -0.19218034	     -0.05525153	      0.88266674	     -0.00102943	     -0.20804311	     -0.00000001	     -0.00000001	     31.52124632
      2.28319569	     -0.05032826	     -0.00032798	     -0.19222177	     -0.05525541	      0.88266565	     -0.00102949	     -0.20804739	     -0.00000001	     -0.00000001	     31.55668612
      2.28467935	     -0.05038661	     -0.00032217	     -0.19228031	     -0.05526078	      0.88266412	     -0.00102958	     -0.20805323	     -0.00000001	     -0.00000001	     31.48542230
      2.28616301	     -0.05044619	     -0.00031899	     -0.19234002	     -0.05526612	      0.88266257	     -0.00102969	     -0.20805898	     -0.00000001	     -0.00000001	     31.64228121
      2.28718740	     -0.05048779	     -0.00031446	     -0.19238178	     -0.05526979	      0.88266150	     -0.00102977	     -0.20806291	     -0.00000001	     -0.00000001	     31.45102624
      2.28821179	     -0.05053047	     -0.00031204	     -0.19242457	     -0.05527344	      0.88266043	     -0.00102987	     -0.20806682	     -0.00000001	     -0.00000001	     31.46776603
      2.28979610	     -0.05059804	     -0.00030801	     -0.19249232	     -0.05527907	      0.88265876	     -0.00103003	     -0.20807288	     -0.00000001	     -0.00000001	     31.39366567
      2.29110196	     -0.05065495	     -0.00030631	     -0.19254936	     -0.05528367	      0.88265737	     -0.00103017	     -0.20807787	     -0.00000001	     -0.00000001	     31.45299958
      2.29240782	     -0.05071284	     -0.00030339	     -0.19260741	     -0.05528825	      0.88265598	     -0.00103033	     -0.20808286	     -0.00000001	     -0.00000001	     31.31369873
      2.29371368	     -0.05077188	     -0.00030333	     -0.19266655	     -0.05529280	      0.88265458	     -0.00103050	     -0.20808786	     -0.00000001	     -0.00000001	     31.44505488
      2.29487546	     -0.05082564	     -0.00030143	     -0.19272046	     -0.05529682	      0.88265334	     -0.00103066	     -0.20809232	     -0.00000001	     -0.00000001	     31.26366067
      2.29603724	     -0.05088036	     -0.00030192	     -0.19277528	     -0.05530081	      0.88265209	     -0.00103083	     -0.20809680	     -0.00000001	     -0.00000001	     31.32570661
      2.29719902	     -0.05093599	     -0.00030172	     -0.19283103	     -0.05530478	      0.88265083	     -0.00103101	     -0.20810129	     -0.00000001	     -0.00000001	     31.23468455
      2.29870658	     -0.05100949	     -0.00030382	     -0.19290463	     -0.05530989	      0.88264920	     -0.00103126	     -0.20810716	     -0.00000001	     -0.00000001	     31.29598642
      2.29989103	     -0.05106824	     -0.00030415	     -0.19296351	     -0.05531387	      0.88264792	     -0.00103146	     -0.20811181	     -0.00000001	     -0.00000001	     31.13015804
      2.30107548	     -0.05112778	     -0.00030662	     -0.19302314	     -0.05531782	      0.88264663	     -0.00103167	     -0.20811649	     -0.00000001	     -0.00000001	     31.18942087
      2.30225993	     -0.05118803	     -0.00030813	     -0.19308351	     -0.05532174	      0.88264535	     -0.00103189	     -0.20812120	     -0.00000001	     -0.00000001	     31.08911458
      2.30375488	     -0.05126502	     -0.00031201	     -0.19316061	     -0.05532664	      0.88264372	     -0.00103218	     -0.20812719	     -0.00000001	     -0.00000001	     31.16266062
      2.30492273	     -0.05132581	     -0.00031358	     -0.19322153	     -0.05533043	      0.88264245	     -0.00103242	     -0.20813190	     -0.00000001	     -0.00000001	     30.98508949
      2.30609059	     -0.05138716	     -0.00031717	     -0.19328298	     -0.05533419	      0.88264119	     -0.00103266	     -0.20813664	     -0.00000001	     -0.00000001	     31.03298540
      2.30725844	     -0.05144909	     -0.00031985	     -0.19334504	     -0.05533791	      0.88263992	     -0.00103291	     -0.20814141	     -0.00000001	     -0.00000001	     30.93568321
      2.30881582	     -0.05153271	     -0.00032497	     -0.19342880	     -0.05534282	      0.88263823	     -0.00103325	     -0.20814781	     -0.00000001	     -0.00000001	     30.98928099
      2.30997720	     -0.05159582	     -0.00032737	     -0.19349206	     -0.05534644	      0.88263697	     -0.00103351	     -0.20815263	     -0.00000001	     -0.00000001	     30.79888356
      2.31113858	     -0.05165941	     -0.00033168	     -0.19355577	     -0.05535002	      0.88263572	     -0.00103378	     -0.20815747	     -0.00000001	     -0.00000001	     30.83382275
      2.31255434	     -0.05173739	     -0.00033569	     -0.19363394	     -0.05535434	      0.88263419	     -0.00103412	     -0.20816342	     -0.00000001	     -0.00000001	     30.68094311
      2.31381901	     -0.05180723	     -0.00034125	     -0.19370390	     -0.05535814	      0.88263283	     -0.00103443	     -0.20816877	     -0.00000001	     -0.00000001	     30.76851676
      2.31508368	     -0.05187684	     -0.00034508	     -0.19377370	     -0.05536190	      0.88263148	     -0.00103474	     -0.20817415	     -0.00000001	     -0.00000001	     30.56530918
      2.31634835	     -0.05194736	     -0.00035143	     -0.19384435	     -0.05536561	      0.88263013	     -0.00103506	     -0.20817957	     -0.00000001	     -0.00000001	     30.66031236
      2.31761302	     -0.05201834	     -0.00035564	     -0.19391551	     -0.05536927	      0.88262878	     -0.00103539	     -0.20818505	     -0.00000001	     -0.00000001	     30.43727803
      2.31887769	     -0.05208952	     -0.00036249	     -0.19398684	     -0.05537288	      0.88262744	     -0.00103573	     -0.20819057	     -0.00000001	     -0.00000001	     30.54771996
      2.32014236	     -0.05216086	     -0.00036692	     -0.19405839	     -0.05537644	      0.88262610	     -0.00103607	     -0.20819612	     -0.00000001	     -0.00000001	     30.30715485
      2.32140702	     -0.05223238	     -0.00037416	     -0.19413006	     -0.05537994	      0.88262477	     -0.00103641	     -0.20820169	     -0.00000001	     -0.00000001	     30.42656319
      2.32267169	     -0.05230393	     -0.00037877	     -0.19420184	     -0.05538339	      0.88262345	     -0.00103677	     -0.20820728	     -0.00000001	     -0.00000001	     30.16773906
      2.32393636	     -0.05237558	     -0.00038635	     -0.19427365	     -0.05538679	      0.88262214	     -0.00103713	     -0.20821288	     -0.00000001	     -0.00000001	     30.29354058
      2.32520103	     -0.05244726	     -0.00039113	     -0.19434558	     -0.05539013	      0.88262083	     -0.00103749	     -0.20821848	     -0.00000001	     -0.00000001	     30.01639363
      2.32646570	     -0.05251887	     -0.00039900	     -0.19441737	     -0.05539341	      0.88261953	     -0.00103786	     -0.20822408	     -0.00000001	     -0.00000001	     30.14879164
      2.32773037	     -0.05259038	     -0.00040393	     -0.19448914	     -0.05539664	      0.88261824	     -0.00103823	     -0.20822967	     -0.00000001	     -0.00000001	     29.85805493
      2.32899504	     -0.05266179	     -0.00041214	     -0.19456074	     -0.05539980	      0.88261696	     -0.00103862	     -0.20823524	     -0.00000000	     -0.00000001	     29.99770661
      2.33025971	     -0.05273295	     -0.00041742	     -0.19463218	     -0.05540291	      0.88261568	     -0.00103900	     -0.20824080	     -0.00000000	     -0.00000001	     29.69340807
      2.33152438	     -0.05280377	     -0.00042618	     -0.19470319	     -0.05540596	      0.88261442	     -0.00103939	     -0.20824632	     -0.00000000	     -0.00000001	     29.84399566
      2.33278904	     -0.05287420	     -0.00043211	     -0.19477390	     -0.05540894	      0.88261317	     -0.00103979	     -0.20825181	     -0.00000000	     -0.00000001	     29.52579107
      2.33405371	     -0.05294438	     -0.00044175	     -0.19484428	     -0.05541186	      0.88261192	     -0.00104019	     -0.20825726	     -0.00000000	     -0.00000001	     29.69046052
      2.33531838	     -0.05301428	     -0.00044875	     -0.19491445	     -0.05541472	      0.88261069	     -0.00104060	     -0.20826267	     -0.00000000	     -0.00000001	     29.35619528
      2.33658305	     -0.05308381	     -0.00045970	     -0.19498416	     -0.05541751	      0.88260947	     -0.00104102	     -0.20826803	     -0.00000000	     -0.00000001	     29.53743690
      2.33784772	     -0.05315283	     -0.00046822	     -0.19505343	     -0.05542024	      0.88260827	     -0.00104144	     -0.20827333	     -0.00000000	     -0.00000001	     29.18640098
      2.33911239	     -0.05322136	     -0.00048086	     -0.19512213	     -0.05542291	      0.88260707	     -0.00104188	     -0.20827858	     -0.00000000	     -0.00000001	     29.38784725
      2.34037706	     -0.05328935	     -0.00049132	     -0.19519034	     -0.05542550	      0.88260589	     -0.00104232	     -0.20828375	     -0.00000000	     -0.00000001	     29.02030746
      2.34164173	     -0.05335668	     -0.00050602	     -0.19525779	     -0.05542803	      0.88260472	     -0.00104277	     -0.20828885	     -0.00000000	     -0.00000001	     29.23907515
      2.34290640	     -0.05342308	     -0.00051876	     -0.19532437	     -0.05543049	      0.88260357	     -0.00104322	     -0.20829386	     -0.00000000	     -0.00000001	     28.86064531
      2.34417107	     -0.05348878	     -0.00053580	     -0.19539016	     -0.05543288	      0.88260243	     -0.00104369	     -0.20829878	     -0.00000000	     -0.00000001	     29.09437963
      2.34543573	     -0.05355380	     -0.00055115	     -0.19545531	     -0.05543521	      0.88260131	     -0.00104417	     -0.20830360	     -0.00000000	     -0.00000001	     28.70285869
      2.34670040	     -0.05361820	     -0.00057083	     -0.19551976	     -0.05543746	      0.88260021	     -0.00104467	     -0.20830832	     -0.00000000	     -0.00000001	     28.94400267
      2.34796507	     -0.05368183	     -0.00058898	     -0.19558347	     -0.05543965	      0.88259913	     -0.00104517	     -0.20831293	     -0.00000000	     -0.00000001	     28.54584132
      2.34922974	     -0.05374459	     -0.00061137	     -0.19564622	     -0.05544176	      0.88259806	     -0.00104569	     -0.20831743	     -0.00000000	     -0.00000001	     28.79054606
      2.35049441	     -0.05380627	     -0.00063229	     -0.19570792	     -0.05544380	      0.88259701	     -0.00104622	     -0.20832182	     -0.00000000	     -0.00000001	     28.38935326
      2.35175908	     -0.05386652	     -0.00065721	     -0.19576812	     -0.05544578	      0.88259599	     -0.00104676	     -0.20832607	     -0.00000000	     -0.00000001	     28.63194663
      2.35302375	     -0.05392501	     -0.00068060	     -0.19582660	     -0.05544768	      0.88259499	     -0.00104732	     -0.20833018	     -0.00000000	     -0.00000001	     28.23582785
      2.35428842	     -0.05398145	     -0.00070767	     -0.19588294	     -0.05544951	      0.88259401	     -0.00104789	     -0.20833413	     -0.00000000	     -0.00000001	     28.47295071
      2.35555309	     -0.05403570	     -0.00073305	     -0.19593714	     -0.05545126	      0.88259305	     -0.00104847	     -0.20833790	     -0.00000000	     -0.00000001	     28.08624596
      2.35681775	     -0.05408770	     -0.00076173	     -0.19598903	     -0.05545295	      0.88259212	     -0.00104907	     -0.20834150	     -0.00000000	     -0.00000000	     28.31351179
      2.35808242	     -0.05413727	     -0.00078853	     -0.19603853	     -0.05545457	      0.88259122	     -0.00104967	     -0.20834492	     -0.00000000	     -0.00000000	     27.93838491
      2.35934709	     -0.05418425	     -0.00081823	     -0.19608538	     -0.05545611	      0.88259034	     -0.00105029	     -0.20834815	     -0.00000000	     -0.00000000	     28.15307395
      2.36061176	     -0.05422856	     -0.00084584	     -0.19612961	     -0.05545758	      0.88258949	     -0.00105092	     -0.20835119	     -0.00000000	     -0.00000000	     27.79387563
      2.36187643	     -0.05426924	     -0.00087541	     -0.19617018	     -0.05545898	      0.88258867	     -0.00105156	     -0.20835407	     -0.00000000	     -0.00000000	     27.99853565
      2.36314110	     -0.05430768	     -0.00090274	     -0.19620856	     -0.05546030	      0.88258788	     -0.00105221	     -0.20835679	     -0.00000000	     -0.00000000	     27.65260570
      2.36440577	     -0.05434300	     -0.00093227	     -0.19624378	     -0.05546156	      0.88258713	     -0.00105286	     -0.20835936	     -0.00000000	     -0.00000000	     27.84890581
      2.36567044	     -0.05437448	     -0.00095876	     -0.19627522	     -0.05546274	      0.88258640	     -0.00105352	     -0.20836178	     -0.00000000	     -0.00000000	     27.52741905
      2.36693511	     -0.05440336	     -0.00098728	     -0.19630403	     -0.05546386	      0.88258571	     -0.00105419	     -0.20836408	     -0.00000000	     -0.00000000	     27.71050587
      2.36819978	     -0.05442915	     -0.00101325	     -0.19632980	     -0.05546490	      0.88258506	     -0.00105486	     -0.20836623	     -0.00000000	     -0.00000000	     27.40954871
      2.36946444	     -0.05445176	     -0.00104093	     -0.19635236	     -0.05546587	      0.88258444	     -0.00105553	     -0.20836826	     -0.00000000	     -0.00000000	     27.58521463
      2.37072911	     -0.05447104	     -0.00106578	     -0.19637166	     -0.05546678	      0.88258385	     -0.00105620	     -0.20837014	     -0.00000000	     -0.00000000	     27.29385589
      2.37199378	     -0.05448702	     -0.00109195	     -0.19638763	     -0.05546761	      0.88258331	     -0.00105688	     -0.20837187	     -0.00000000	     -0.00000000	     27.45096761
      2.37325845	     -0.05449966	     -0.00111503	     -0.19640032	     -0.05546837	      0.88258280	     -0.00105756	     -0.20837346	     -0.00000000	     -0.00000000	     27.16063343
      2.37452312	     -0.05450905	     -0.00113931	     -0.19640974	     -0.05546907	      0.88258233	     -0.00105824	     -0.20837489	     -0.00000000	     -0.00000000	     27.30996898
      2.37578779	     -0.05451521	     -0.00116054	     -0.19641601	     -0.05546970	      0.88258189	     -0.00105892	     -0.20837618	     -0.00000000	     -0.00000000	     27.01877445
      2.37705246	     -0.05451833	     -0.00118300	     -0.19641919	     -0.05547026	      0.88258149	     -0.00105960	     -0.20837731	     -0.00000000	     -0.00000000	     27.16119442
      2.37831713	     -0.05451890	     -0.00120268	     -0.19641990	     -0.05547075	      0.88258113	     -0.00106028	     -0.20837831	     -0.00000000	     -0.00000000	     26.86637563
      2.37958180	     -0.05451859	     -0.00122393	     -0.19641967	     -0.05547117	      0.88258080	     -0.00106096	     -0.20837920	     -0.00000000	     -0.00000000	     26.99904897
      2.38084646	     -0.05451942	     -0.00124289	     -0.19642064	     -0.05547153	      0.88258050	     -0.00106164	     -0.20838008	     -0.00000000	     -0.00000000	     26.68746953
      2.38211113	     -0.05452284	     -0.00126369	     -0.19642414	     -0.05547182	      0.88258024	     -0.00106232	     -0.20838107	     -0.00000000	     -0.00000000	     26.79986489
      2.38337580	     -0.05452951	     -0.00128246	     -0.19643094	     -0.05547204	      0.88258000	     -0.00106300	     -0.20838230	     -0.00000000	     -0.00000000	     26.47972473
      2.38464047	     -0.05454038	     -0.00130314	     -0.19644188	     -0.05547220	      0.88257978	     -0.00106368	     -0.20838390	     -0.00000000	     -0.00000000	     26.57495857
      2.38590514	     -0.05455559	     -0.00132206	     -0.19645721	     -0.05547228	      0.88257959	     -0.00106436	     -0.20838599	     -0.00000000	     -0.00000000	     26.25408315
      2.38716981	     -0.05457470	     -0.00134265	     -0.19647639	     -0.05547230	      0.88257941	     -0.00106505	     -0.20838868	     -0.00000000	     -0.00000000	     26.32308763
      2.38843448	     -0.05459680	     -0.00136144	     -0.19649860	     -0.05547225	      0.88257924	     -0.00106573	     -0.20839201	     -0.00000000	     -0.00000000	     26.00588619
      2.38969915	     -0.05462172	     -0.00138159	     -0.19652360	     -0.05547213	      0.88257909	     -0.00106641	     -0.20839603	     -0.00000000	     -0.00000000	     26.04089948
      2.39096382	     -0.05464922	     -0.00140003	     -0.19655122	     -0.05547194	      0.88257893	     -0.00106709	     -0.20840077	     -0.00000000	     -0.00000000	     25.72664467
      2.39222849	     -0.05467962	     -0.00141953	     -0.19658172	     -0.05547168	      0.88257878	     -0.00106776	     -0.20840624	     -0.00000000	     -0.00000000	     25.71132674
      2.39349315	     -0.05471188	     -0.00143740	     -0.19661412	     -0.05547134	      0.88257862	     -0.00106844	     -0.20841247	     -0.00000000	     -0.00000000	     25.40200749
      2.39475782	     -0.05474577	     -0.00145594	     -0.19664815	     -0.05547094	      0.88257846	     -0.00106911	     -0.20841944	     -0.00000000	     -0.00000000	     25.33644732
      2.39630166	     -0.05478968	     -0.00147625	     -0.19669228	     -0.05547034	      0.88257823	     -0.00106993	     -0.20842895	     -0.00000000	     -0.00000000	     24.87885449
      2.39744492	     -0.05482459	     -0.00149270	     -0.19672733	     -0.05546982	      0.88257805	     -0.00107053	     -0.20843672	     -0.00000000	     -0.00000000	     24.92197059
      2.39858818	     -0.05486156	     -0.00150708	     -0.19676449	     -0.05546925	      0.88257786	     -0.00107113	     -0.20844512	     -0.00000000	     -0.00000000	     24.61814792
      2.40009884	     -0.05491227	     -0.00152653	     -0.19681545	     -0.05546839	      0.88257756	     -0.00107192	     -0.20845718	     -0.00000000	     -0.00000000	     24.47154314
      2.40160950	     -0.05496450	     -0.00154298	     -0.19686802	     -0.05546741	      0.88257723	     -0.00107270	     -0.20847029	     -0.00000000	     -0.00000000	     23.93957136
      2.40268711	     -0.05500190	     -0.00155639	     -0.19690562	     -0.05546665	      0.88257696	     -0.00107326	     -0.20848025	     -0.00000000	     -0.00000000	     23.98135242
      2.40376472	     -0.05503942	     -0.00156756	     -0.19694340	     -0.05546583	      0.88257667	     -0.00107380	     -0.20849068	     -0.00000000	     -0.00000000	     23.71951193
      2.40539208	     -0.05509757	     -0.00158447	     -0.19700195	     -0.05546447	      0.88257619	     -0.00107463	     -0.20850726	     -0.00000000	     -0.00000000	     23.49103297
      2.40676545	     -0.05514792	     -0.00159670	     -0.19705270	     -0.05546322	      0.88257573	     -0.00107531	     -0.20852204	     -0.00000000	     -0.00000000	     23.12648015
      2.40813883	     -0.05519878	     -0.00160940	     -0.19710397	     -0.05546187	      0.88257522	     -0.00107600	     -0.20853748	     -0.00000000	     -0.00000000	     23.03948844
      2.40951220	     -0.05524980	     -0.00161875	     -0.19715548	     -0.05546042	      0.88257466	     -0.00107667	     -0.20855355	     -0.00000000	     -0.00000000	     22.59579295
      2.41071365	     -0.05529451	     -0.00162821	     -0.19720060	     -0.05545907	      0.88257413	     -0.00107726	     -0.20856810	     -0.00000000	     -0.00000000	     22.55880985
      2.41191510	     -0.05533969	     -0.00163509	     -0.19724624	     -0.05545763	      0.88257357	     -0.00107784	     -0.20858308	     -0.00000000	     -0.00000000	     22.25452497
      2.41311656	     -0.05538456	     -0.00164200	     -0.19729159	     -0.05545611	      0.88257297	     -0.00107841	     -0.20859849	     -0.00000000	     -0.00000000	     22.10546430
      2.41477970	     -0.05544774	     -0.00164962	     -0.19735549	     -0.05545388	      0.88257207	     -0.00107920	     -0.20862050	     -0.00000000	     -0.00000000	     21.74959229
      2.41602476	     -0.05549471	     -0.00165623	     -0.19740299	     -0.05545210	      0.88257135	     -0.00107979	     -0.20863743	     -0.00000000	     -0.00000000	     21.67781632
      2.41726983	     -0.05554156	     -0.00166070	     -0.19745043	     -0.05545024	      0.88257059	     -0.00108037	     -0.20865470	     -0.00000000	     -0.00000000	     21.40835807
      2.41851490	     -0.05558791	     -0.00166578	     -0.19749735	     -0.05544828	      0.88256980	     -0.00108095	     -0.20867226	     -0.00000000	     -0.00000000	     21.28147311
      2.42013713	     -0.05564726	     -0.00167024	     -0.19755752	     -0.05544558	      0.88256871	     -0.00108170	     -0.20869549	     -0.00000000	     -0.00000000	     20.97665634
      2.42136637	     -0.05569149	     -0.00167473	     -0.19760235	     -0.05544343	      0.88256785	     -0.00108226	     -0.20871331	     -0.00000000	     -0.00000000	     20.91531351
      2.42259560	     -0.05573561	     -0.00167709	     -0.19764712	     -0.05544119	      0.88256696	     -0.00108282	     -0.20873129	     -0.00000000	     -0.00000001	     20.69436307
      2.42408985	     -0.05578881	     -0.00168081	     -0.19770110	     -0.05543834	      0.88256584	     -0.00108349	     -0.20875332	     -0.00000000	     -0.00000001	     20.57739837
      2.42558410	     -0.05584084	     -0.00168147	     -0.19775399	     -0.05543534	      0.88256469	     -0.00108416	     -0.20877549	     -0.00000000	     -0.00000001	     20.30137985
      2.42671229	     -0.05587912	     -0.00168390	     -0.19779289	     -0.05543299	      0.88256379	     -0.00108466	     -0.20879230	     -0.00000000	     -0.00000001	     20.26309068
      2.42784049	     -0.05591677	     -0.00168402	     -0.19783121	     -0.05543055	      0.88256288	     -0.00108515	     -0.20880913	     -0.00000000	     -0.00000001	     20.11651498
      2.42945572	     -0.05596733	     -0.00168448	     -0.19788273	     -0.05542691	      0.88256156	     -0.00108586	     -0.20883326	     -0.00000000	     -0.00000001	     19.98184125
      2.43085524	     -0.05601157	     -0.00168248	     -0.19792787	     -0.05542363	      0.88256040	     -0.00108646	     -0.20885423	     -0.00000000	     -0.00000001	     19.79662119
      2.43225476	     -0.05605468	     -0.00168108	     -0.19797188	     -0.05542021	      0.88255923	     -0.00108705	     -0.20887525	     -0.00000000	     -0.00000001	     19.71364393
      2.43365428	     -0.05609655	     -0.00167495	     -0.19801475	     -0.05541666	      0.88255806	     -0.00108763	     -0.20889627	     -0.00000000	     -0.00000001	     19.55540967
      2.43488176	     -0.05613127	     -0.00167108	     -0.19805033	     -0.05541344	      0.88255703	     -0.00108813	     -0.20891467	     -0.00000000	     -0.00000001	     19.45804160
      2.43610925	     -0.05616390	     -0.00166387	     -0.19808389	     -0.05541012	      0.88255601	     -0.00108862	     -0.20893297	     -0.00000000	     -0.00000001	     19.34444319
      2.43733673	     -0.05619436	     -0.00165641	     -0.19811529	     -0.05540669	      0.88255500	     -0.00108911	     -0.20895112	     -0.00000000	     -0.00000001	     19.25523169
      2.43902401	     -0.05623211	     -0.00164256	     -0.19815443	     -0.05540182	      0.88255364	     -0.00108976	     -0.20897577	     -0.00000000	     -0.00000001	     19.14538414
      2.44028512	     -0.05625583	     -0.00163188	     -0.19817919	     -0.05539806	      0.88255265	     -0.00109023	     -0.20899386	     -0.00000000	     -0.00000001	     19.05628845
      2.44154623	     -0.05627559	     -0.00161790	     -0.19820007	     -0.05539418	      0.88255168	     -0.00109070	     -0.20901160	     -0.00000000	     -0.00000001	     18.98125358
      2.44280733	     -0.05629178	     -0.00160352	     -0.19821741	     -0.05539020	      0.88255074	     -0.00109115	     -0.20902893	     -0.00000000	     -0.00000000	     18.89201312
      2.44445857	     -0.05630775	     -0.00158100	     -0.19823494	     -0.05538482	      0.88254956	     -0.00109172	     -0.20905091	     -0.00000000	     -0.00000000	     18.81375253
      2.44569381	     -0.05631545	     -0.00156430	     -0.19824382	     -0.05538068	      0.88254872	     -0.00109214	     -0.20906677	     -0.00000000	     -0.00000000	     18.71151454
      2.44692905	     -0.05631920	     -0.00154459	     -0.19824880	     -0.05537643	      0.88254792	     -0.00109255	     -0.20908210	     -0.00000000	     -0.00000000	     18.65569678
      2.44844758	     -0.05631799	     -0.00152016	     -0.19824911	     -0.05537106	      0.88254699	     -0.00109304	     -0.20910010	     -0.00000000	     -0.00000000	     18.55536161
      2.44980508	     -0.05630974	     -0.00149505	     -0.19824230	     -0.05536614	      0.88254622	     -0.00109346	     -0.20911532	     -0.00000000	     -0.00000000	     18.52938802
      2.45116258	     -0.05629395	     -0.00147083	     -0.19822791	     -0.05536109	      0.88254551	     -0.00109388	     -0.20912957	     -0.00000000	     -0.00000000	     18.43923463
      2.45252008	     -0.05627241	     -0.00144301	     -0.19820784	     -0.05535591	      0.88254485	     -0.00109428	     -0.20914277	     -0.00000000	     -0.00000000	     18.42784775
      2.45387758	     -0.05624598	     -0.00141682	     -0.19818285	     -0.05535061	      0.88254426	     -0.00109467	     -0.20915487	     -0.00000000	     -0.00000000	     18.33126666
      2.45523508	     -0.05621390	     -0.00138702	     -0.19815227	     -0.05534519	      0.88254373	     -0.00109506	     -0.20916586	     -0.00000000	     -0.00000000	     18.34332872
      2.45659258	     -0.05617722	     -0.00135968	     -0.19811703	     -0.05533964	      0.88254328	     -0.00109543	     -0.20917575	     -0.00000000	     -0.00000000	     18.24684519
      2.45795009	     -0.05613548	     -0.00132765	     -0.19807681	     -0.05533398	      0.88254289	     -0.00109580	     -0.20918450	     -0.00000000	     -0.00000000	     18.29130933
      2.45915879	     -0.05609446	     -0.00130145	     -0.19803709	     -0.05532883	      0.88254260	     -0.00109612	     -0.20919131	     -0.00000000	     -0.00000000	     18.20499656
      2.46036749	     -0.05605018	     -0.00127271	     -0.19799415	     -0.05532359	      0.88254238	     -0.00109644	     -0.20919719	     -0.00000000	     -0.00000000	     18.22209867
      2.46184402	     -0.05598918	     -0.00123965	     -0.19793473	     -0.05531706	      0.88254218	     -0.00109682	     -0.20920313	     -0.00000000	     -0.00000000	     18.19983244
      2.46332055	     -0.05592767	     -0.00120535	     -0.19787480	     -0.05531039	      0.88254208	     -0.00109719	     -0.20920786	     -0.00000000	     -0.00000000	     18.26356236
      2.46454757	     -0.05587526	     -0.00117938	     -0.19782364	     -0.05530474	      0.88254206	     -0.00109749	     -0.20921092	     -0.00000000	      0.00000000	     18.22875280
      2.46577458	     -0.05582016	     -0.00115162	     -0.19776981	     -0.05529900	      0.88254210	     -0.00109779	     -0.20921320	     -0.00000000	      0.00000000	     18.31607331
      2.46725653	     -0.05574673	     -0.00111878	     -0.19769789	     -0.05529194	      0.88254224	     -0.00109814	     -0.20921482	     -0.00000000	      0.00000000	     18.35794078
      2.46873848	     -0.05566580	     -0.00108383	     -0.19761849	     -0.05528475	      0.88254247	     -0.00109849	     -0.20921510	     -0.00000000	      0.00000000	     18.55602351
      2.46991192	     -0.05559379	     -0.00105836	     -0.19754763	     -0.05527896	      0.88254273	     -0.00109876	     -0.20921423	     -0.00000000	      0.00000000	     18.55239150
      2.47108536	     -0.05551384	     -0.00103068	     -0.19746888	     -0.05527309	      0.88254305	     -0.00109903	     -0.20921226	     -0.00000000	      0.00000000	     18.68939222
      2.47262531	     -0.05539700	     -0.00099522	     -0.19735356	     -0.05526527	      0.88254356	     -0.00109937	     -0.20920780	     -0.00000000	      0.00000000	     18.79214207
      2.47416527	     -0.05526728	     -0.00095726	     -0.19722540	     -0.05525732	      0.88254419	     -0.00109970	     -0.20920106	     -0.00000000	      0.00000000	     19.06526531
      2.47528148	     -0.05516550	     -0.00093185	     -0.19712468	     -0.05525147	      0.88254472	     -0.00109994	     -0.20919467	     -0.00000000	      0.00000000	     19.06046044
      2.47639770	     -0.05505767	     -0.00090438	     -0.19701794	     -0.05524556	      0.88254531	     -0.00110018	     -0.20918697	     -0.00000000	      0.00000000	     19.20839480
      2.47801987	     -0.05489046	     -0.00086537	     -0.19685226	     -0.05523686	      0.88254628	     -0.00110051	     -0.20917343	     -0.00000000	      0.00000000	     19.36918328
      2.47938194	     -0.05474025	     -0.00083146	     -0.19670333	     -0.05522945	      0.88254721	     -0.00110079	     -0.20915986	     -0.00000000	      0.00000000	     19.60909158
      2.48074401	     -0.05458063	     -0.00079976	     -0.19654491	     -0.05522197	      0.88254824	     -0.00110107	     -0.20914423	     -0.00000000	      0.00000001	     19.74183126
      2.48210608	     -0.05441244	     -0.00076601	     -0.19637793	     -0.05521440	      0.88254938	     -0.00110134	     -0.20912652	     -0.00000000	      0.00000001	     20.04617944
      2.48346815	     -0.05423687	     -0.00073583	     -0.19620345	     -0.05520675	      0.88255063	     -0.00110162	     -0.20910673	     -0.00000000	      0.00000001	     20.17118097
      2.48462183	     -0.05408467	     -0.00070838	     -0.19605220	     -0.05520022	      0.88255176	     -0.00110185	     -0.20908840	     -0.00000000	      0.00000001	     20.44213747
      2.48577551	     -0.05392856	     -0.00068358	     -0.19589694	     -0.05519364	      0.88255298	     -0.00110208	     -0.20906868	     -0.00000000	      0.00000001	     20.61481368
      2.48724562	     -0.05372419	     -0.00065147	     -0.19569363	     -0.05518519	      0.88255465	     -0.00110238	     -0.20904158	     -0.00000000	      0.00000001	     20.93213505
      2.48871573	     -0.05351483	     -0.00062243	     -0.19548523	     -0.05517667	      0.88255646	     -0.00110268	     -0.20901235	     -0.00000000	      0.00000001	     21.16815031
      2.48983799	     -0.05335200	     -0.00059861	     -0.19532313	     -0.05517013	      0.88255792	     -0.00110291	     -0.20898865	     -0.00000000	      0.00000001	     21.44568604
      2.49096025	     -0.05318688	     -0.00057733	     -0.19515866	     -0.05516355	      0.88255946	     -0.00110314	     -0.20896380	     -0.00000000	      0.00000001	     21.66023207
      2.49247382	     -0.05296179	     -0.00054815	     -0.19493441	     -0.05515463	      0.88256166	     -0.00110346	     -0.20892857	     -0.00000000	      0.00000001	     22.02283520
      2.49382787	     -0.05275883	     -0.00052436	     -0.19473211	     -0.05514661	      0.88256375	     -0.00110375	     -0.20889548	     -0.00000000	      0.00000001	     22.27807115
      2.49518192	     -0.05255424	     -0.00049904	     -0.19452819	     -0.05513856	      0.88256595	     -0.00110404	     -0.20886101	     -0.00000000	      0.00000001	     22.64176301
      2.49632760	     -0.05238020	     -0.00048091	     -0.19435461	     -0.05513172	      0.88256789	     -0.00110429	     -0.20883083	     -0.00000000	      0.00000001	     22.86511845
      2.49747327	     -0.05220554	     -0.00046138	     -0.19418040	     -0.05512487	      0.88256991	     -0.00110454	     -0.20879979	     -0.00000000	      0.00000001	     23.15170498
      2.49888737	     -0.05198871	     -0.00043955	     -0.19396406	     -0.05511639	      0.88257250	     -0.00110486	     -0.20876034	     -0.00000000	      0.00000001	     23.49126966
      2.50030147	     -0.05177079	     -0.00041644	     -0.19374661	     -0.05510789	      0.88257521	     -0.00110517	     -0.20871971	     -0.00000000	      0.00000001	     23.88111119
      2.50139932	     -0.05160171	     -0.00040175	     -0.19357780	     -0.05510129	      0.88257738	     -0.00110542	     -0.20868740	     -0.00000000	      0.00000001	     24.13640845
      2.50249717	     -0.05143192	     -0.00038573	     -0.19340830	     -0.05509468	      0.88257961	     -0.00110566	     -0.20865446	     -0.00000000	      0.00000001	     24.43034504
      2.50396134	     -0.05120464	     -0.00036629	     -0.19318131	     -0.05508586	      0.88258267	     -0.00110599	     -0.20860956	     -0.00000000	      0.00000001	     24.81990133
      2.50542551	     -0.05097703	     -0.00034532	     -0.19295398	     -0.05507705	      0.88258584	     -0.00110632	     -0.20856366	     -0.00000000	      0.00000001	     25.23885847
      2.50645064	     -0.05081776	     -0.00033349	     -0.19279482	     -0.05507088	      0.88258811	     -0.00110656	     -0.20853098	     -0.00000000	      0.00000002	     25.49302053
      2.50747577	     -0.05065921	     -0.00032020	     -0.19263640	     -0.05506472	      0.88259043	     -0.00110679	     -0.20849789	     -0.00000000	      0.00000002	     25.77037835
      2.50904409	     -0.05041851	     -0.00030141	     -0.19239581	     -0.05505532	      0.88259405	     -0.00110714	     -0.20844659	     -0.00000000	      0.00000002	     26.19864453
      2.51032702	     -0.05022314	     -0.00028536	     -0.19220052	     -0.05504764	      0.88259708	     -0.00110742	     -0.20840411	     -0.00000000	      0.00000002	     26.54706665
      2.51160994	     -0.05002901	     -0.00027136	     -0.19200640	     -0.05503999	      0.88260016	     -0.00110770	     -0.20836123	     -0.00000000	      0.00000002	     26.90757903
      2.51289286	     -0.04983603	     -0.00025544	     -0.19181343	     -0.05503237	      0.88260329	     -0.00110798	     -0.20831798	     -0.00000000	      0.00000002	     27.25043583
      2.51417579	     -0.04964434	     -0.00024207	     -0.19162167	     -0.05502477	      0.88260646	     -0.00110825	     -0.20827442	     -0.00000000	      0.00000002	     27.63949364
      2.51524123	     -0.04948635	     -0.00022775	     -0.19146367	     -0.05501849	      0.88260912	     -0.00110848	     -0.20823804	     -0.00000000	      0.00000002	     27.87106031
      2.51630667	     -0.04932931	     -0.00021551	     -0.19130656	     -0.05501223	      0.88261180	     -0.00110870	     -0.20820150	     -0.00000000	      0.00000002	     28.16201698
      2.51770694	     -0.04912474	     -0.00019846	     -0.19110188	     -0.05500405	      0.88261536	     -0.00110899	     -0.20815327	     -0.00000000	      0.00000002	     28.53106646
      2.51910721	     -0.04892311	     -0.00018396	     -0.19090006	     -0.05499592	      0.88261894	     -0.00110927	     -0.20810487	     -0.00000000	      0.00000002	     28.95993453
      2.52014884	     -0.04877495	     -0.00017111	     -0.19075178	     -0.05498990	      0.88262161	     -0.00110947	     -0.20806878	     -0.00000000	      0.00000002	     29.19521990
      2.52119046	     -0.04862778	     -0.00016026	     -0.19060442	     -0.05498393	      0.88262430	     -0.00110967	     -0.20803265	     -0.00000000	      0.00000002	     29.48674542
      2.52263606	     -0.04842563	     -0.00014437	     -0.19040201	     -0.05497568	      0.88262802	     -0.00110994	     -0.20798243	     -0.00000000	      0.00000002	     29.85302483
      2.52392387	     -0.04824845	     -0.00013223	     -0.19022451	     -0.05496840	      0.88263134	     -0.00111018	     -0.20793769	     -0.00000000	      0.00000002	     30.21947841
      2.52521169	     -0.04807504	     -0.00011833	     -0.19005080	     -0.05496118	      0.88263466	     -0.00111040	     -0.20789304	     -0.00000000	      0.00000002	     30.49007435
      2.52627256	     -0.04793557	     -0.00010990	     -0.18991099	     -0.05495527	      0.88263738	     -0.00111058	     -0.20785640	     -0.00000000	      0.00000002	     30.78880788
      2.52733343	     -0.04779949	     -0.00009999	     -0.18977459	     -0.05494941	      0.88264009	     -0.00111076	     -0.20781993	     -0.00000000	      0.00000002	     31.01773498
      2.52869817	     -0.04762981	     -0.00008926	     -0.18960443	     -0.05494194	      0.88264355	     -0.00111098	     -0.20777332	     -0.00000000	      0.00000002	     31.36796832
      2.53006292	     -0.04746348	     -0.00007824	     -0.18943759	     -0.05493455	      0.88264699	     -0.00111119	     -0.20772716	     -0.00000000	      0.00000002	     31.63234499
      2.53109172	     -0.04734374	     -0.00007304	     -0.18931737	     -0.05492903	      0.88264955	     -0.00111134	     -0.20769276	     -0.00000000	      0.00000002	     31.89394002
      2.53212053	     -0.04722827	     -0.00006646	     -0.18920146	     -0.05492355	      0.88265209	     -0.00111148	     -0.20765876	     -0.00000000	      0.00000002	     32.08444564
      2.53353633	     -0.04707624	     -0.00005918	     -0.18904873	     -0.05491610	      0.88265554	     -0.00111167	     -0.20761265	     -0.00000000	      0.00000002	     32.40618475
      2.53480943	     -0.04694621	     -0.00005183	     -0.18891808	     -0.05490948	      0.88265860	     -0.00111183	     -0.20757193	     -0.00000000	      0.00000002	     32.61585674
      2.53608254	     -0.04682265	     -0.00004764	     -0.18879381	     -0.05490294	      0.88266160	     -0.00111198	     -0.20753193	     -0.00000000	      0.00000002	     32.96234211
      2.53712463	     -0.04672651	     -0.00004202	     -0.18869712	     -0.05489764	      0.88266402	     -0.00111210	     -0.20749977	     -0.00000000	      0.00000002	     33.06657969
      2.53816671	     -0.04663530	     -0.00003873	     -0.18860530	     -0.05489240	      0.88266639	     -0.00111220	     -0.20746816	     -0.00000000	      0.00000002	     33.28210843
      2.53952340	     -0.04652457	     -0.00003381	     -0.18849378	     -0.05488566	      0.88266942	     -0.00111233	     -0.20742787	     -0.00000000	      0.00000002	     33.47495284
      2.54088009	     -0.04642281	     -0.00003162	     -0.18839115	     -0.05487902	      0.88267238	     -0.00111244	     -0.20738864	     -0.00000000	      0.00000001	     33.79398398
      2.54189639	     -0.04635219	     -0.00002818	     -0.18831990	     -0.05487411	      0.88267453	     -0.00111252	     -0.20735998	     -0.00000000	      0.00000001	     33.85075822
      2.54291270	     -0.04628612	     -0.00002688	     -0.18825316	     -0.05486925	      0.88267664	     -0.00111259	     -0.20733196	     -0.00000000	      0.00000001	     34.02860284
      2.54431900	     -0.04620190	     -0.00002430	     -0.18816801	     -0.05486262	      0.88267948	     -0.00111267	     -0.20729426	     -0.00000000	      0.00000001	     34.18763590
      2.54558356	     -0.04613375	     -0.00002349	     -0.18809898	     -0.05485676	      0.88268195	     -0.00111273	     -0.20726143	     -0.00000000	      0.00000001	     34.41726663
      2.54684811	     -0.04607259	     -0.00002050	     -0.18803699	     -0.05485098	      0.88268433	     -0.00111277	     -0.20722963	     -0.00000000	      0.00000001	     34.45015033
      2.54787689	     -0.04602837	     -0.00002089	     -0.18799202	     -0.05484635	      0.88268620	     -0.00111280	     -0.20720454	     -0.00000000	      0.00000001	     34.63452515
      2.54890567	     -0.04598901	     -0.00001958	     -0.18795195	     -0.05484178	      0.88268802	     -0.00111281	     -0.20718017	     -0.00000000	      0.00000001	     34.67911853
      2.55025878	     -0.04594416	     -0.00001936	     -0.18790613	     -0.05483586	      0.88269032	     -0.00111282	     -0.20714922	     -0.00000000	      0.00000001	     34.83254948
      2.55161189	     -0.04590631	     -0.00001755	     -0.18786733	     -0.05483004	      0.88269251	     -0.00111281	     -0.20711954	     -0.00000000	      0.00000001	     34.83775282
      2.55262029	     -0.04588229	     -0.00001865	     -0.18784255	     -0.05482578	      0.88269407	     -0.00111279	     -0.20709822	     -0.00000000	      0.00000001	     34.99743140
      2.55362870	     -0.04586181	     -0.00001817	     -0.18782135	     -0.05482157	      0.88269557	     -0.00111277	     -0.20707758	     -0.00000000	      0.00000001	     35.01760815
      2.55503054	     -0.04583909	     -0.00001893	     -0.18779760	     -0.05481582	      0.88269755	     -0.00111271	     -0.20704999	     -0.00000000	      0.00000001	     35.13658343
      2.55629204	     -0.04582416	     -0.00001850	     -0.18778176	     -0.05481075	      0.88269923	     -0.00111264	     -0.20702625	     -0.00000000	      0.00000001	     35.11042991
      2.55755353	     -0.04581353	     -0.00002095	     -0.18777015	     -0.05480577	      0.88270081	     -0.00111256	     -0.20700352	     -0.00000000	      0.00000001	     35.30552067
      2.55857584	     -0.04580851	     -0.00002081	     -0.18776440	     -0.05480180	      0.88270201	     -0.00111248	     -0.20698584	     -0.00000000	      0.00000001	     35.19207711
      2.55959814	     -0.04580725	     -0.00002272	     -0.18776235	     -0.05479789	      0.88270315	     -0.00111240	     -0.20696885	     -0.00000000	      0.00000001	     35.25629675
      2.56095215	     -0.04581093	     -0.00002439	     -0.18776501	     -0.05479280	      0.88270456	     -0.00111226	     -0.20694738	     -0.00000000	      0.00000001	     35.22202912
      2.56230617	     -0.04582048	     -0.00002834	     -0.18777350	     -0.05478783	      0.88270585	     -0.00111211	     -0.20692708	     -0.00000000	      0.00000001	     35.36670168
      2.56331278	     -0.04583121	     -0.00002921	     -0.18778349	     -0.05478420	      0.88270674	     -0.00111198	     -0.20691271	     -0.00000000	      0.00000001	     35.22036403
      2.56431940	     -0.04584509	     -0.00003196	     -0.18779659	     -0.05478062	      0.88270757	     -0.00111185	     -0.20689897	     -0.00000000	      0.00000001	     35.24940405
      2.56572100	     -0.04586952	     -0.00003491	     -0.18781995	     -0.05477575	      0.88270862	     -0.00111164	     -0.20688086	      0.00000000	      0.00000000	     35.17171240
      2.56712260	     -0.04589971	     -0.00004009	     -0.18784904	     -0.05477098	      0.88270955	     -0.00111141	     -0.20686393	      0.00000000	      0.00000000	     35.30381813
      2.56807746	     -0.04592356	     -0.00004141	     -0.18787219	     -0.05476780	      0.88271012	     -0.00111124	     -0.20685306	      0.00000000	      0.00000000	     35.10181283
      2.56903232	     -0.04595009	     -0.00004455	     -0.18789798	     -0.05476467	      0.88271063	     -0.00111106	     -0.20684272	      0.00000000	      0.00000000	     35.09190425
      2.57054363	     -0.04599764	     -0.00004894	     -0.18794438	     -0.05475982	      0.88271134	     -0.00111076	     -0.20682745	      0.00000000	      0.00000000	     34.97642981
      2.57177610	     -0.04604136	     -0.00005375	     -0.18798715	     -0.05475596	      0.88271183	     -0.00111049	     -0.20681597	      0.00000000	      0.00000000	     34.97890845
      2.57300858	     -0.04608940	     -0.00005712	     -0.18803427	     -0.05475218	      0.88271223	     -0.00111021	     -0.20680536	      0.00000000	      0.00000000	     34.79456001
      2.57424106	     -0.04614155	     -0.00006292	     -0.18808547	     -0.05474849	      0.88271256	     -0.00110991	     -0.20679561	      0.00000000	      0.00000000	     34.85244520
      2.57532652	     -0.04619076	     -0.00006579	     -0.18813389	     -0.05474530	      0.88271278	     -0.00110964	     -0.20678773	      0.00000000	      0.00000000	     34.62156575
      2.57641198	     -0.04624284	     -0.00007095	     -0.18818514	     -0.05474218	      0.88271295	     -0.00110935	     -0.20678049	      0.00000000	      0.00000000	     34.60691621
      2.57749743	     -0.04629835	     -0.00007556	     -0.18823984	     -0.05473913	      0.88271306	     -0.00110904	     -0.20677388	      0.00000000	      0.00000000	     34.45392520
      2.57894442	     -0.04637695	     -0.00008324	     -0.18831734	     -0.05473515	      0.88271312	     -0.00110862	     -0.20676603	      0.00000000	      0.00000000	     34.40144280
      2.58005539	     -0.04643993	     -0.00008733	     -0.18837953	     -0.05473216	      0.88271311	     -0.00110828	     -0.20676073	      0.00000000	     -0.00000000	     34.16733211
      2.58116637	     -0.04650559	     -0.00009288	     -0.18844437	     -0.05472924	      0.88271304	     -0.00110793	     -0.20675605	      0.00000000	     -0.00000000	     34.12088305
      2.58227734	     -0.04657399	     -0.00009735	     -0.18851200	     -0.05472639	      0.88271293	     -0.00110756	     -0.20675199	      0.00000000	     -0.00000000	     33.93600496
      2.58370308	     -0.04666516	     -0.00010462	     -0.18860214	     -0.05472281	      0.88271271	     -0.00110707	     -0.20674767	      0.00000000	     -0.00000000	     33.87032529
      2.58479788	     -0.04673762	     -0.00010864	     -0.18867386	     -0.05472013	      0.88271249	     -0.00110668	     -0.20674500	      0.00000000	     -0.00000000	     33.60757912
      2.58589268	     -0.04681207	     -0.00011449	     -0.18874755	     -0.05471751	      0.88271223	     -0.00110628	     -0.20674286	      0.00000000	     -0.00000000	     33.54182222
      2.58721159	     -0.04690431	     -0.00012027	     -0.18883891	     -0.05471443	      0.88271186	     -0.00110578	     -0.20674097	      0.00000000	     -0.00000000	     33.28089067
      2.58853050	     -0.04699912	     -0.00012864	     -0.18893280	     -0.05471143	      0.88271144	     -0.00110526	     -0.20673980	      0.00000000	     -0.00000000	     33.30352415
      2.58953520	     -0.04707305	     -0.00013289	     -0.18900608	     -0.05470920	      0.88271109	     -0.00110485	     -0.20673938	      0.00000000	     -0.00000000	     32.97659881
      2.59053989	     -0.04714820	     -0.00013918	     -0.18908055	     -0.05470701	      0.88271070	     -0.00110444	     -0.20673934	      0.00000000	     -0.00000000	     32.88934838
      2.59196189	     -0.04725712	     -0.00014787	     -0.18918854	     -0.05470399	      0.88271011	     -0.00110384	     -0.20673991	      0.00000000	     -0.00000000	     32.62495420
      2.59320072	     -0.04735506	     -0.00015795	     -0.18928562	     -0.05470143	      0.88270955	     -0.00110330	     -0.20674095	      0.00000000	     -0.00000000	     32.56090276
      2.59443955	     -0.04745416	     -0.00016696	     -0.18938390	     -0.05469894	      0.88270896	     -0.00110276	     -0.20674248	      0.00000000	     -0.00000000	     32.22621246
      2.59567839	     -0.04755450	     -0.00017919	     -0.18948336	     -0.05469651	      0.88270833	     -0.00110220	     -0.20674445	      0.00000000	     -0.00000000	     32.26473730
      2.59676932	     -0.04764385	     -0.00018833	     -0.18957199	     -0.05469441	      0.88270775	     -0.00110170	     -0.20674654	      0.00000000	     -0.00000000	     31.89039363
      2.59786026	     -0.04773413	     -0.00020016	     -0.18966150	     -0.05469237	      0.88270714	     -0.00110119	     -0.20674895	      0.00000000	     -0.00000000	     31.84121941
      2.59895119	     -0.04782523	     -0.00021173	     -0.18975185	     -0.05469037	      0.88270652	     -0.00110068	     -0.20675167	      0.00000000	     -0.00000000	     31.60108524
      2.60044142	     -0.04795070	     -0.00023023	     -0.18987625	     -0.05468771	      0.88270564	     -0.00109998	     -0.20675584	      0.00000000	     -0.00000000	     31.51308991
      2.60156685	     -0.04804602	     -0.00024385	     -0.18997078	     -0.05468576	      0.88270494	     -0.00109944	     -0.20675932	      0.00000000	     -0.00000000	     31.14615479
      2.60269228	     -0.04814178	     -0.00026018	     -0.19006570	     -0.05468385	      0.88270424	     -0.00109889	     -0.20676306	      0.00000000	     -0.00000000	     31.10367717
      2.60381770	     -0.04823799	     -0.00027647	     -0.19016109	     -0.05468199	      0.88270351	     -0.00109835	     -0.20676705	      0.00000000	     -0.00000000	     30.82801213
      2.60527078	     -0.04836279	     -0.00030059	     -0.19028479	     -0.05467965	      0.88270256	     -0.00109764	     -0.20677253	      0.00000000	     -0.00000000	     30.77955534
      2.60637744	     -0.04845813	     -0.00031857	     -0.19037930	     -0.05467791	      0.88270181	     -0.00109710	     -0.20677695	      0.00000000	     -0.00000000	     30.37156999
      2.60748410	     -0.04855357	     -0.00033926	     -0.19047387	     -0.05467622	      0.88270106	     -0.00109656	     -0.20678155	      0.00000000	     -0.00000000	     30.32608882
      2.60882676	     -0.04866914	     -0.00036427	     -0.19058841	     -0.05467421	      0.88270013	     -0.00109590	     -0.20678737	      0.00000000	     -0.00000000	     29.94607123
      2.61016942	     -0.04878391	     -0.00039286	     -0.19070207	     -0.05467226	      0.88269918	     -0.00109524	     -0.20679341	      0.00000000	     -0.00000000	     30.08068989
      2.61118181	     -0.04886960	     -0.00041285	     -0.19078698	     -0.05467082	      0.88269846	     -0.00109474	     -0.20679808	      0.00000000	     -0.00000000	     29.59559645
      2.61219419	     -0.04895436	     -0.00043521	     -0.19087092	     -0.05466942	      0.88269774	     -0.00109425	     -0.20680283	      0.00000000	     -0.00000000	     29.52368408
      2.61364682	     -0.04907402	     -0.00046730	     -0.19098942	     -0.05466746	      0.88269669	     -0.00109354	     -0.20680975	      0.00000000	     -0.00000000	     29.19423935
      2.61490312	     -0.04917528	     -0.00049695	     -0.19108964	     -0.05466581	      0.88269578	     -0.00109293	     -0.20681581	      0.00000000	     -0.00000000	     29.17094713
      2.61615942	     -0.04927418	     -0.00052543	     -0.19118756	     -0.05466420	      0.88269486	     -0.00109232	     -0.20682191	      0.00000000	     -0.00000000	     28.74545272
      2.61741572	     -0.04937041	     -0.00055665	     -0.19128275	     -0.05466264	      0.88269393	     -0.00109171	     -0.20682803	      0.00000000	     -0.00000001	     28.86747989
      2.61851854	     -0.04945241	     -0.00058189	     -0.19136389	     -0.05466130	      0.88269312	     -0.00109117	     -0.20683339	      0.00000000	     -0.00000001	     28.42020766
      2.61962135	     -0.04953193	     -0.00060908	     -0.19144252	     -0.05465999	      0.88269231	     -0.00109063	     -0.20683874	      0.00000000	     -0.00000001	     28.41232952
      2.62072417	     -0.04960880	     -0.00063519	     -0.19151855	     -0.05465872	      0.88269150	     -0.00109010	     -0.20684406	      0.00000000	     -0.00000001	     28.16847144
      2.62223736	     -0.04970950	     -0.00067200	     -0.19161807	     -0.05465702	      0.88269038	     -0.00108936	     -0.20685130	      0.00000000	     -0.00000001	     28.12512786
      2.62337318	     -0.04978114	     -0.00069780	     -0.19168888	     -0.05465578	      0.88268955	     -0.00108880	     -0.20685666	      0.00000000	     -0.00000001	     27.76123753
      2.62450900	     -0.04984937	     -0.00072480	     -0.19175626	     -0.05465457	      0.88268872	     -0.00108824	     -0.20686196	      0.00000000	     -0.00000000	     27.75584772
      2.62564482	     -0.04991421	     -0.00075024	     -0.19182030	     -0.05465339	      0.88268789	     -0.00108768	     -0.20686718	      0.00000000	     -0.00000000	     27.51755612
      2.62712161	     -0.04999341	     -0.00078391	     -0.19189845	     -0.05465190	      0.88268682	     -0.00108695	     -0.20687387	      0.00000000	     -0.00000000	     27.51863444
      2.62823636	     -0.05004930	     -0.00080703	     -0.19195360	     -0.05465081	      0.88268601	     -0.00108639	     -0.20687883	      0.00000000	     -0.00000000	     27.17551512
      2.62935110	     -0.05010187	     -0.00083113	     -0.19200542	     -0.05464975	      0.88268522	     -0.00108583	     -0.20688372	      0.00000000	     -0.00000000	     27.17224387
      2.63071273	     -0.05016151	     -0.00085823	     -0.19206421	     -0.05464850	      0.88268426	     -0.00108514	     -0.20688960	      0.00000000	     -0.00000000	     26.89094593
      2.63193630	     -0.05021062	     -0.00088328	     -0.19211254	     -0.05464740	      0.88268340	     -0.00108451	     -0.20689479	      0.00000000	     -0.00000000	     26.96238613
      2.63315987	     -0.05025544	     -0.00090533	     -0.19215665	     -0.05464635	      0.88268255	     -0.00108387	     -0.20689989	      0.00000000	     -0.00000000	     26.63391074
      2.63438344	     -0.05029614	     -0.00092869	     -0.19219661	     -0.05464532	      0.88268172	     -0.00108323	     -0.20690490	      0.00000000	     -0.00000000	     26.74095485
      2.63560701	     -0.05033274	     -0.00094860	     -0.19223255	     -0.05464433	      0.88268090	     -0.00108259	     -0.20690981	      0.00000000	     -0.00000000	     26.38901885
      2.63683058	     -0.05036529	     -0.00097008	     -0.19226441	     -0.05464338	      0.88268009	     -0.00108194	     -0.20691463	      0.00000000	     -0.00000000	     26.52763145
      2.63805415	     -0.05039398	     -0.00098765	     -0.19229250	     -0.05464245	      0.88267929	     -0.00108128	     -0.20691935	      0.00000000	     -0.00000000	     26.14287663
      2.63927772	     -0.05041890	     -0.00100722	     -0.19231677	     -0.05464156	      0.88267851	     -0.00108061	     -0.20692398	      0.00000000	     -0.00000000	     26.32083556
      2.64050129	     -0.05043999	     -0.00102261	     -0.19233732	     -0.05464071	      0.88267775	     -0.00107994	     -0.20692851	      0.00000000	     -0.00000000	     25.90709196
      2.64159083	     -0.05045562	     -0.00103835	     -0.19235241	     -0.05463998	      0.88267708	     -0.00107934	     -0.20693247	      0.00000000	     -0.00000000	     26.04015696
      2.64268037	     -0.05046840	     -0.00105152	     -0.19236470	     -0.05463927	      0.88267642	     -0.00107874	     -0.20693635	      0.00000000	     -0.00000000	     25.82898951
      2.64402215	     -0.05048047	     -0.00106834	     -0.19237617	     -0.05463844	      0.88267563	     -0.00107799	     -0.20694102	      0.00000000	     -0.00000000	     25.83357914
      2.64536392	     -0.05048875	     -0.00108277	     -0.19238390	     -0.05463765	      0.88267486	     -0.00107724	     -0.20694558	      0.00000000	     -0.00000000	     25.52607168
      2.64648435	     -0.05049285	     -0.00109645	     -0.19238749	     -0.05463703	      0.88267422	     -0.00107661	     -0.20694930	      0.00000000	     -0.00000000	     25.65451086
      2.64760477	     -0.05049451	     -0.00110805	     -0.19238869	     -0.05463643	      0.88267360	     -0.00107598	     -0.20695295	      0.00000000	     -0.00000000	     25.44333855
      2.64872519	     -0.05049392	     -0.00112049	     -0.19238762	     -0.05463585	      0.88267299	     -0.00107535	     -0.20695653	      0.00000000	     -0.00000000	     25.43974670
      2.65026858	     -0.05048962	     -0.00113620	     -0.19238268	     -0.05463511	      0.88267216	     -0.00107448	     -0.20696136	      0.00000000	     -0.00000000	     25.19931500
      2.65141158	     -0.05048389	     -0.00114921	     -0.19237645	     -0.05463460	      0.88267157	     -0.00107384	     -0.20696486	      0.00000000	     -0.00000000	     25.31093171
      2.65255459	     -0.05047608	     -0.00116053	     -0.19236816	     -0.05463411	      0.88267098	     -0.00107320	     -0.20696829	      0.00000000	     -0.00000000	     25.10841365
      2.65392941	     -0.05046407	     -0.00117563	     -0.19235555	     -0.05463357	      0.88267028	     -0.00107243	     -0.20697235	      0.00000000	     -0.00000000	     25.17505659
      2.65515495	     -0.05045105	     -0.00118744	     -0.19234203	     -0.05463312	      0.88266967	     -0.00107175	     -0.20697590	      0.00000000	     -0.00000000	     24.89911591
      2.65638048	     -0.05043588	     -0.00120136	     -0.19232630	     -0.05463270	      0.88266906	     -0.00107108	     -0.20697939	      0.00000000	     -0.00000000	     25.02600069
      2.65760602	     -0.05041861	     -0.00121323	     -0.19230852	     -0.05463231	      0.88266846	     -0.00107041	     -0.20698282	      0.00000000	     -0.00000000	     24.75913132
      2.65883155	     -0.05039932	     -0.00122702	     -0.19228866	     -0.05463196	      0.88266787	     -0.00106974	     -0.20698619	      0.00000000	     -0.00000000	     24.87546689
      2.66005709	     -0.05037817	     -0.00123881	     -0.19226700	     -0.05463164	      0.88266728	     -0.00106909	     -0.20698951	      0.00000000	     -0.00000000	     24.63064992
      2.66128262	     -0.05035523	     -0.00125247	     -0.19224350	     -0.05463135	      0.88266670	     -0.00106843	     -0.20699277	      0.00000000	     -0.00000000	     24.74053603
      2.66250816	     -0.05033043	     -0.00126415	     -0.19221818	     -0.05463109	      0.88266613	     -0.00106779	     -0.20699599	      0.00000000	     -0.00000000	     24.52589118
      2.66373369	     -0.05030395	     -0.00127752	     -0.19219114	     -0.05463087	      0.88266556	     -0.00106715	     -0.20699915	      0.00000000	     -0.00000000	     24.62619141
      2.66495923	     -0.05027583	     -0.00128899	     -0.19216250	     -0.05463067	      0.88266499	     -0.00106651	     -0.20700228	      0.00000000	     -0.00000000	     24.44601739
      2.66618476	     -0.05024605	     -0.00130188	     -0.19213217	     -0.05463051	      0.88266442	     -0.00106589	     -0.20700536	      0.00000000	     -0.00000000	     24.53314661
      2.66741030	     -0.05021448	     -0.00131286	     -0.19210009	     -0.05463038	      0.88266386	     -0.00106527	     -0.20700841	      0.00000000	     -0.00000000	     24.38580364
      2.66863583	     -0.05018142	     -0.00132496	     -0.19206649	     -0.05463028	      0.88266331	     -0.00106466	     -0.20701141	      0.00000000	     -0.00000000	     24.45921105
      2.66986137	     -0.05014713	     -0.00133528	     -0.19203169	     -0.05463021	      0.88266276	     -0.00106405	     -0.20701438	      0.00000000	     -0.00000000	     24.34325149
      2.67108691	     -0.05011159	     -0.00134654	     -0.19199563	     -0.05463017	      0.88266221	     -0.00106346	     -0.20701733	      0.00000000	     -0.00000000	     24.40931672
      2.67231244	     -0.05007365	     -0.00135610	     -0.19195720	     -0.05463017	      0.88266166	     -0.00106287	     -0.20702025	      0.00000000	     -0.00000000	     24.33183632
      2.67353798	     -0.05003300	     -0.00136624	     -0.19191604	     -0.05463019	      0.88266112	     -0.00106229	     -0.20702311	      0.00000000	     -0.00000000	     24.40017342
      2.67503694	     -0.04998080	     -0.00137629	     -0.19186328	     -0.05463027	      0.88266047	     -0.00106158	     -0.20702650	      0.00000000	     -0.00000000	     24.30640472
      2.67613115	     -0.04994186	     -0.00138513	     -0.19182389	     -0.05463035	      0.88266000	     -0.00106108	     -0.20702891	      0.00000000	     -0.00000000	     24.43462016
      2.67722535	     -0.04990199	     -0.00139188	     -0.19178362	     -0.05463046	      0.88265953	     -0.00106058	     -0.20703130	      0.00000000	     -0.00000000	     24.40419495
      2.67869749	     -0.04984649	     -0.00140138	     -0.19172756	     -0.05463064	      0.88265891	     -0.00105992	     -0.20703448	      0.00000000	     -0.00000000	     24.49677355
      2.68001345	     -0.04979541	     -0.00140717	     -0.19167604	     -0.05463084	      0.88265836	     -0.00105933	     -0.20703730	      0.00000000	     -0.00000000	     24.45776287
      2.68132940	     -0.04974358	     -0.00141427	     -0.19162374	     -0.05463108	      0.88265782	     -0.00105876	     -0.20704012	      0.00000000	     -0.00000000	     24.61040726
      2.68247402	     -0.04969792	     -0.00141731	     -0.19157773	     -0.05463132	      0.88265736	     -0.00105826	     -0.20704261	      0.00000000	     -0.00000000	     24.56098424
      2.68361865	     -0.04965202	     -0.00142218	     -0.19153144	     -0.05463159	      0.88265692	     -0.00105777	     -0.20704514	      0.00000000	     -0.00000000	     24.66266999
      2.68476328	     -0.04960573	     -0.00142531	     -0.19148479	     -0.05463188	      0.88265648	     -0.00105729	     -0.20704774	      0.00000000	     -0.00000000	     24.69625655
      2.68633793	     -0.04954156	     -0.00142947	     -0.19142013	     -0.05463233	      0.88265590	     -0.00105663	     -0.20705145	      0.00000000	     -0.00000000	     24.82770469
      2.68751689	     -0.04949238	     -0.00142980	     -0.19137064	     -0.05463271	      0.88265548	     -0.00105614	     -0.20705435	      0.00000000	     -0.00000000	     24.85954782
      2.68869586	     -0.04944166	     -0.00143065	     -0.19131959	     -0.05463311	      0.88265507	     -0.00105565	     -0.20705732	      0.00000000	     -0.00000000	     24.96926764
      2.68987482	     -0.04938976	     -0.00142918	     -0.19126742	     -0.05463355	      0.88265468	     -0.00105517	     -0.20706036	      0.00000000	     -0.00000000	     25.04264962
      2.69140829	     -0.04932243	     -0.00142714	     -0.19119972	     -0.05463417	      0.88265421	     -0.00105455	     -0.20706442	      0.00000000	     -0.00000000	     25.18835168
      2.69256190	     -0.04927231	     -0.00142268	     -0.19114940	     -0.05463467	      0.88265387	     -0.00105409	     -0.20706759	      0.00000000	     -0.00000000	     25.25251116
      2.69371551	     -0.04922247	     -0.00141887	     -0.19109933	     -0.05463521	      0.88265356	     -0.00105362	     -0.20707089	      0.00000000	     -0.00000000	     25.35790747
      2.69512932	     -0.04916192	     -0.00141134	     -0.19103855	     -0.05463591	      0.88265320	     -0.00105306	     -0.20707512	      0.00000000	     -0.00000000	     25.47911851
      2.69639532	     -0.04910878	     -0.00140521	     -0.19098518	     -0.05463657	      0.88265290	     -0.00105256	     -0.20707911	      0.00000000	     -0.00000000	     25.60651814
      2.69766133	     -0.04905651	     -0.00139580	     -0.19093277	     -0.05463728	      0.88265263	     -0.00105206	     -0.20708332	      0.00000000	     -0.00000000	     25.72523122
      2.69892733	     -0.04900435	     -0.00138777	     -0.19088042	     -0.05463803	      0.88265239	     -0.00105156	     -0.20708773	      0.00000000	     -0.00000000	     25.86098969
      2.70019333	     -0.04895089	     -0.00137599	     -0.19082686	     -0.05463881	      0.88265218	     -0.00105107	     -0.20709232	      0.00000000	     -0.00000000	     26.00821835
      2.70145934	     -0.04889664	     -0.00136591	     -0.19077245	     -0.05463964	      0.88265200	     -0.00105058	     -0.20709704	      0.00000000	     -0.00000000	     26.14229501
      2.70272534	     -0.04884078	     -0.00135136	     -0.19071654	     -0.05464051	      0.88265184	     -0.00105009	     -0.20710184	      0.00000000	     -0.00000000	     26.30766451
      2.70399134	     -0.04878356	     -0.00133921	     -0.19065921	     -0.05464143	      0.88265172	     -0.00104960	     -0.20710667	      0.00000000	     -0.00000000	     26.43418559
      2.70510824	     -0.04873117	     -0.00132445	     -0.19060681	     -0.05464227	      0.88265164	     -0.00104917	     -0.20711090	      0.00000000	     -0.00000000	     26.57920216
      2.70622513	     -0.04867896	     -0.00131114	     -0.19055455	     -0.05464314	      0.88265158	     -0.00104875	     -0.20711510	     -0.00000000	     -0.00000000	     26.69738770
      2.70761036	     -0.04861287	     -0.00129217	     -0.19048844	     -0.05464427	      0.88265155	     -0.00104823	     -0.20712023	     -0.00000000	     -0.00000000	     26.89595445
      2.70899559	     -0.04854595	     -0.00127420	     -0.19042147	     -0.05464546	      0.88265155	     -0.00104771	     -0.20712523	     -0.00000000	      0.00000000	     27.05243182
      2.71012413	     -0.04848958	     -0.00125627	     -0.19036514	     -0.05464647	      0.88265158	     -0.00104729	     -0.20712919	     -0.00000000	      0.00000000	     27.23514223
      2.71125266	     -0.04843314	     -0.00123981	     -0.19030869	     -0.05464751	      0.88265164	     -0.00104688	     -0.20713300	     -0.00000000	      0.00000000	     27.36692937
      2.71264800	     -0.04836169	     -0.00121688	     -0.19023728	     -0.05464885	      0.88265176	     -0.00104638	     -0.20713750	     -0.00000000	      0.00000000	     27.59003154
      2.71404334	     -0.04829075	     -0.00119529	     -0.19016633	     -0.05465025	      0.88265191	     -0.00104588	     -0.20714173	     -0.00000000	      0.00000000	     27.74361753
      2.71511686	     -0.04823489	     -0.00117475	     -0.19011056	     -0.05465136	      0.88265206	     -0.00104551	     -0.20714483	     -0.00000000	      0.00000000	     27.92388942
      2.71619037	     -0.04818234	     -0.00115618	     -0.19005803	     -0.05465251	      0.88265223	     -0.00104514	     -0.20714783	     -0.00000000	      0.00000000	     28.04320239
      2.71764990	     -0.04811197	     -0.00112897	     -0.18998773	     -0.05465413	      0.88265251	     -0.00104464	     -0.20715179	     -0.00000000	      0.00000000	     28.26042022
      2.71910944	     -0.04804590	     -0.00110393	     -0.18992167	     -0.05465582	      0.88265283	     -0.00104416	     -0.20715562	     -0.00000000	      0.00000000	     28.42676801
      2.72012136	     -0.04799760	     -0.00108291	     -0.18987346	     -0.05465703	      0.88265308	     -0.00104383	     -0.20715822	     -0.00000000	      0.00000000	     28.58282688
      2.72113329	     -0.04795352	     -0.00106412	     -0.18982940	     -0.05465828	      0.88265336	     -0.00104351	     -0.20716075	     -0.00000000	      0.00000000	     28.70112980
      2.72268884	     -0.04788711	     -0.00103362	     -0.18976306	     -0.05466025	      0.88265381	     -0.00104303	     -0.20716459	     -0.00000000	      0.00000000	     28.91164639
      2.72395209	     -0.04783871	     -0.00101055	     -0.18971468	     -0.05466191	      0.88265422	     -0.00104265	     -0.20716766	     -0.00000000	      0.00000000	     29.06637342
      2.72521535	     -0.04778939	     -0.00098539	     -0.18966542	     -0.05466363	      0.88265465	     -0.00104228	     -0.20717074	     -0.00000000	      0.00000000	     29.23533661
      2.72647861	     -0.04774833	     -0.00096331	     -0.18962433	     -0.05466540	      0.88265512	     -0.00104193	     -0.20717381	     -0.00000000	      0.00000000	     29.39184224
      2.72774187	     -0.04770365	     -0.00093765	     -0.18957971	     -0.05466722	      0.88265561	     -0.00104158	     -0.20717698	     -0.00000000	      0.00000000	     29.53379564
      2.72882147	     -0.04767464	     -0.00091936	     -0.18955066	     -0.05466882	      0.88265605	     -0.00104130	     -0.20717971	     -0.00000000	      0.00000000	     29.65649322
      2.72990107	     -0.04764329	     -0.00089903	     -0.18951932	     -0.05467046	      0.88265651	     -0.00104102	     -0.20718251	     -0.00000000	      0.00000000	     29.76341650
      2.73125599	     -0.04760998	     -0.00087555	     -0.18948597	     -0.05467257	      0.88265711	     -0.00104069	     -0.20718610	     -0.00000000	      0.00000000	     29.92057422
      2.73261091	     -0.04757543	     -0.00085039	     -0.18945141	     -0.05467474	      0.88265773	     -0.00104038	     -0.20718987	     -0.00000000	      0.00000000	     30.04360775
      2.73368149	     -0.04755658	     -0.00083336	     -0.18943249	     -0.05467651	      0.88265824	     -0.00104014	     -0.20719294	     -0.00000000	      0.00000000	     30.17366623
      2.73475207	     -0.04753493	     -0.00081440	     -0.18941081	     -0.05467831	      0.88265877	     -0.00103991	     -0.20719615	     -0.00000000	      0.00000000	     30.26190198
      2.73613746	     -0.04751308	     -0.00079165	     -0.18938889	     -0.05468071	      0.88265947	     -0.00103963	     -0.20720044	     -0.00000000	      0.00000000	     30.42510357
      2.73752285	     -0.04748885	     -0.00076714	     -0.18936462	     -0.05468317	      0.88266019	     -0.00103937	     -0.20720493	     -0.00000000	      0.00000000	     30.53344723
      2.73854982	     -0.04747919	     -0.00075189	     -0.18935487	     -0.05468504	      0.88266074	     -0.00103919	     -0.20720834	     -0.00000000	      0.00000000	     30.67006248
      2.73957679	     -0.04746665	     -0.00073504	     -0.18934228	     -0.05468695	      0.88266130	     -0.00103901	     -0.20721186	     -0.00000000	      0.00000000	     30.75347325
      2.74103507	     -0.04745483	     -0.00071276	     -0.18933034	     -0.05468973	      0.88266210	     -0.00103879	     -0.20721699	     -0.00000000	      0.00000000	     30.91685228
      2.74228764	     -0.04744418	     -0.00069285	     -0.18931961	     -0.05469217	      0.88266281	     -0.00103862	     -0.20722155	     -0.00000000	      0.00000000	     31.00306122
      2.74354022	     -0.04744094	     -0.00067527	     -0.18931624	     -0.05469468	      0.88266353	     -0.00103846	     -0.20722622	     -0.00000000	      0.00000000	     31.16839469
      2.74479279	     -0.04743396	     -0.00065568	     -0.18930918	     -0.05469724	      0.88266426	     -0.00103832	     -0.20723104	     -0.00000000	      0.00000000	     31.22244993
      2.74604536	     -0.04743748	     -0.00063955	     -0.18931255	     -0.05469986	      0.88266501	     -0.00103820	     -0.20723593	     -0.00000000	      0.00000000	     31.41912492
      2.74712115	     -0.04743517	     -0.00062320	     -0.18931016	     -0.05470216	      0.88266565	     -0.00103811	     -0.20724027	     -0.00000000	      0.00000000	     31.42811061
      2.74819693	     -0.04744009	     -0.00060922	     -0.18931495	     -0.05470451	      0.88266630	     -0.00103803	     -0.20724466	     -0.00000000	      0.00000000	     31.54725906
      2.74955320	     -0.04744520	     -0.00059073	     -0.18931993	     -0.05470753	      0.88266713	     -0.00103796	     -0.20725034	     -0.00000000	      0.00000000	     31.62826392
      2.75090947	     -0.04745817	     -0.00057472	     -0.18933271	     -0.05471062	      0.88266796	     -0.00103791	     -0.20725612	     -0.00000000	      0.00000000	     31.81283559
      2.75199517	     -0.04746466	     -0.00056006	     -0.18933908	     -0.05471315	      0.88266863	     -0.00103788	     -0.20726088	     -0.00000000	      0.00000000	     31.81617403
      2.75308086	     -0.04747787	     -0.00054761	     -0.18935214	     -0.05471572	      0.88266930	     -0.00103788	     -0.20726569	     -0.00000000	      0.00000000	     31.92492481
      2.75445568	     -0.04749326	     -0.00053097	     -0.18936736	     -0.05471905	      0.88267016	     -0.00103789	     -0.20727191	     -0.00000000	      0.00000000	     31.99038854
      2.75583049	     -0.04751677	     -0.00051691	     -0.18939066	     -0.05472245	      0.88267102	     -0.00103793	     -0.20727822	     -0.00000000	      0.00000000	     32.16850603
      2.75687773	     -0.04753018	     -0.00050409	     -0.18940394	     -0.05472509	      0.88267167	     -0.00103797	     -0.20728313	     -0.00000000	      0.00000000	     32.14470765
      2.75792497	     -0.04755004	     -0.00049339	     -0.18942364	     -0.05472778	      0.88267233	     -0.00103803	     -0.20728809	     -0.00000000	      0.00000000	     32.22971390
      2.75936363	     -0.04757668	     -0.00047803	     -0.18945008	     -0.05473154	      0.88267322	     -0.00103813	     -0.20729502	     -0.00000000	      0.00000000	     32.28986584
      2.76080229	     -0.04761128	     -0.00046529	     -0.18948443	     -0.05473539	      0.88267412	     -0.00103827	     -0.20730206	     -0.00000000	      0.00000000	     32.46423117
      2.76181199	     -0.04763064	     -0.00045427	     -0.18950366	     -0.05473814	      0.88267474	     -0.00103838	     -0.20730709	     -0.00000000	      0.00000000	     32.43185940
      2.76282170	     -0.04765595	     -0.00044531	     -0.18952881	     -0.05474093	      0.88267536	     -0.00103850	     -0.20731215	     -0.00000000	      0.00000000	     32.50092339
      2.76434858	     -0.04769393	     -0.00043124	     -0.18956655	     -0.05474523	      0.88267628	     -0.00103871	     -0.20731992	     -0.00000000	      0.00000000	     32.55566972
[truncated: 327,999 more chars]
