# Supplementary material for: A Neural Controller Model Considering the Vestibulospinal Tract in Human Postural Control
Source: Front Comput Neurosci. 2022 Feb 25;16:785099. doi: 10.3389/fncom.2022.785099 (PMC8913724; doi:10.3389/fncom.2022.785099)
Supplement: Supplementary file 8 [file Data_Sheet_3.zip › SimulationResults/VST-/2.564/opt_7/jiang_CoPpositon_pos.sto]

CoP
version=1
nRows=3908
nColumns=11
inDegrees=no

This file contains CoP trajectory (of origin) and orientations.

Units are S.I. units (seconds, meters, Newtons, ...)
Angles are in degrees.

endheader
time	cop-x	cop-z	cop-x-calcn-r	com-x	com-y	com-z	com-x-calcn-r	com-x-vel	com-y-vel	s_torques
      0.00042287	     -0.06091226	     -0.00031696	     -0.20285074	     -0.06082890	      0.88293412	     -0.00017323	     -0.21492593	     -0.00000000	     -0.00000000	    179.01039042
      0.00094277	     -0.06024321	     -0.00032469	     -0.20218180	     -0.06082890	      0.88293412	     -0.00017322	     -0.21491040	     -0.00000000	     -0.00000000	    173.45715965
      0.00157270	     -0.05968344	     -0.00033093	     -0.20162201	     -0.06082891	      0.88293412	     -0.00017320	     -0.21488253	     -0.00000000	      0.00000000	    121.22874596
      0.00238626	     -0.05927790	     -0.00033545	     -0.20121617	     -0.06082895	      0.88293416	     -0.00017315	     -0.21483995	     -0.00000000	      0.00000000	     76.72511532
      0.00350042	     -0.05911157	     -0.00033747	     -0.20104909	     -0.06082909	      0.88293430	     -0.00017307	     -0.21478167	     -0.00000000	      0.00000000	     51.99819299
      0.00530919	     -0.05931001	     -0.00033588	     -0.20124606	     -0.06082961	      0.88293475	     -0.00017289	     -0.21470628	     -0.00000000	      0.00000000	     35.06000809
      0.00681258	     -0.05958823	     -0.00033360	     -0.20152321	     -0.06083032	      0.88293528	     -0.00017272	     -0.21466494	     -0.00000000	      0.00000000	     25.23932503
      0.00831598	     -0.05982480	     -0.00033182	     -0.20175894	     -0.06083123	      0.88293590	     -0.00017253	     -0.21463797	     -0.00000000	      0.00000000	     16.94380971
      0.00981937	     -0.06000291	     -0.00033062	     -0.20193647	     -0.06083230	      0.88293655	     -0.00017233	     -0.21461973	      0.00000000	      0.00000000	     12.24953186
      0.01112666	     -0.06010803	     -0.00032992	     -0.20204126	     -0.06083334	      0.88293710	     -0.00017215	     -0.21460788	      0.00000000	      0.00000000	      9.38346371
      0.01243395	     -0.06018952	     -0.00032953	     -0.20212254	     -0.06083446	      0.88293761	     -0.00017197	     -0.21459809	      0.00000000	      0.00000000	      7.92432253
      0.01374124	     -0.06024734	     -0.00032926	     -0.20218029	     -0.06083562	      0.88293806	     -0.00017179	     -0.21458967	      0.00000000	      0.00000000	      7.33454169
      0.01553562	     -0.06031180	     -0.00032890	     -0.20224480	     -0.06083728	      0.88293855	     -0.00017153	     -0.21457990	      0.00000000	      0.00000000	      7.03207411
      0.01687891	     -0.06034570	     -0.00032831	     -0.20227889	     -0.06083855	      0.88293880	     -0.00017133	     -0.21457399	      0.00000000	      0.00000000	      7.69126470
      0.01822219	     -0.06037701	     -0.00032781	     -0.20231051	     -0.06083981	      0.88293894	     -0.00017113	     -0.21456927	      0.00000000	      0.00000000	      7.82069175
      0.01956548	     -0.06039745	     -0.00032746	     -0.20233135	     -0.06084106	      0.88293897	     -0.00017093	     -0.21456574	      0.00000000	     -0.00000000	      8.57434303
      0.02135243	     -0.06041642	     -0.00032696	     -0.20235104	     -0.06084267	      0.88293884	     -0.00017065	     -0.21456277	      0.00000000	     -0.00000000	      8.87736763
      0.02266365	     -0.06041859	     -0.00032671	     -0.20235385	     -0.06084380	      0.88293863	     -0.00017044	     -0.21456178	      0.00000000	     -0.00000000	     10.11392390
      0.02397486	     -0.06041892	     -0.00032657	     -0.20235493	     -0.06084487	      0.88293831	     -0.00017023	     -0.21456163	      0.00000000	     -0.00000000	     10.43464916
      0.02560997	     -0.06040849	     -0.00032654	     -0.20234555	     -0.06084610	      0.88293779	     -0.00016997	     -0.21456250	      0.00000000	     -0.00000000	     11.70381271
      0.02707167	     -0.06039740	     -0.00032668	     -0.20233551	     -0.06084709	      0.88293722	     -0.00016972	     -0.21456405	      0.00000000	     -0.00000000	     11.99436719
      0.02853336	     -0.06037682	     -0.00032692	     -0.20231606	     -0.06084796	      0.88293656	     -0.00016948	     -0.21456621	      0.00000000	     -0.00000000	     13.45201280
      0.02999505	     -0.06035939	     -0.00032731	     -0.20229984	     -0.06084870	      0.88293584	     -0.00016923	     -0.21456874	      0.00000000	     -0.00000000	     13.69431273
      0.03145674	     -0.06033281	     -0.00032778	     -0.20227453	     -0.06084930	      0.88293506	     -0.00016898	     -0.21457158	      0.00000000	     -0.00000000	     15.20442388
      0.03275364	     -0.06031488	     -0.00032830	     -0.20225777	     -0.06084971	      0.88293434	     -0.00016876	     -0.21457416	      0.00000000	     -0.00000000	     15.39325006
      0.03405054	     -0.06029177	     -0.00032886	     -0.20223585	     -0.06085000	      0.88293361	     -0.00016853	     -0.21457676	      0.00000000	     -0.00000000	     16.26284794
      0.03561227	     -0.06026785	     -0.00032963	     -0.20221342	     -0.06085019	      0.88293273	     -0.00016826	     -0.21457973	      0.00000000	     -0.00000000	     16.70529403
      0.03717401	     -0.06024011	     -0.00033041	     -0.20218717	     -0.06085021	      0.88293187	     -0.00016799	     -0.21458245	      0.00000000	     -0.00000000	     17.50119274
      0.03846650	     -0.06022351	     -0.00033112	     -0.20217182	     -0.06085008	      0.88293118	     -0.00016776	     -0.21458437	      0.00000000	     -0.00000000	     17.48118966
      0.03975900	     -0.06020331	     -0.00033181	     -0.20215287	     -0.06084983	      0.88293052	     -0.00016753	     -0.21458598	      0.00000000	     -0.00000000	     17.75415400
      0.04133986	     -0.06018336	     -0.00033269	     -0.20213443	     -0.06084936	      0.88292978	     -0.00016724	     -0.21458740	      0.00000000	     -0.00000000	     17.65371477
      0.04292072	     -0.06015943	     -0.00033356	     -0.20211200	     -0.06084871	      0.88292912	     -0.00016696	     -0.21458819	      0.00000000	     -0.00000000	     17.70729478
      0.04416180	     -0.06014738	     -0.00033433	     -0.20210112	     -0.06084807	      0.88292866	     -0.00016673	     -0.21458827	      0.00000000	     -0.00000000	     17.28758346
      0.04540289	     -0.06013118	     -0.00033505	     -0.20208607	     -0.06084733	      0.88292826	     -0.00016651	     -0.21458791	      0.00000000	     -0.00000000	     17.07056927
      0.04704667	     -0.06011344	     -0.00033598	     -0.20206982	     -0.06084619	      0.88292783	     -0.00016620	     -0.21458668	      0.00000000	     -0.00000000	     16.53477099
      0.04869045	     -0.06009170	     -0.00033686	     -0.20204952	     -0.06084487	      0.88292752	     -0.00016590	     -0.21458464	      0.00000000	     -0.00000000	     16.20010639
      0.04988551	     -0.06008205	     -0.00033760	     -0.20204090	     -0.06084380	      0.88292737	     -0.00016568	     -0.21458260	      0.00000000	     -0.00000000	     15.59091744
      0.05108057	     -0.06006827	     -0.00033837	     -0.20202813	     -0.06084264	      0.88292729	     -0.00016545	     -0.21458017	      0.00000000	     -0.00000000	     15.23100307
      0.05280630	     -0.06004972	     -0.00033952	     -0.20201099	     -0.06084082	      0.88292728	     -0.00016513	     -0.21457592	      0.00000000	      0.00000000	     14.58227377
      0.05427513	     -0.06002932	     -0.00034043	     -0.20199175	     -0.06083914	      0.88292737	     -0.00016485	     -0.21457164	      0.00000000	      0.00000000	     14.23020023
      0.05574396	     -0.06001244	     -0.00034144	     -0.20197600	     -0.06083734	      0.88292756	     -0.00016457	     -0.21456672	      0.00000000	      0.00000000	     13.59973132
      0.05721279	     -0.05998912	     -0.00034241	     -0.20195377	     -0.06083543	      0.88292784	     -0.00016429	     -0.21456127	      0.00000000	      0.00000000	     13.40589336
      0.05868163	     -0.05997252	     -0.00034349	     -0.20193822	     -0.06083341	      0.88292820	     -0.00016400	     -0.21455527	      0.00000000	      0.00000000	     12.69446424
      0.05992379	     -0.05995096	     -0.00034426	     -0.20191752	     -0.06083163	      0.88292857	     -0.00016376	     -0.21454988	      0.00000000	      0.00000000	     12.63381137
      0.06116596	     -0.05993364	     -0.00034517	     -0.20190104	     -0.06082977	      0.88292899	     -0.00016352	     -0.21454416	      0.00000000	      0.00000000	     12.22834706
      0.06277034	     -0.05990642	     -0.00034632	     -0.20187487	     -0.06082727	      0.88292960	     -0.00016320	     -0.21453640	      0.00000000	      0.00000000	     12.01799271
      0.06437472	     -0.05988261	     -0.00034758	     -0.20185208	     -0.06082466	      0.88293029	     -0.00016288	     -0.21452819	      0.00000000	      0.00000000	     11.47604287
      0.06561714	     -0.05985797	     -0.00034840	     -0.20182820	     -0.06082257	      0.88293087	     -0.00016263	     -0.21452162	      0.00000000	      0.00000000	     11.52217286
      0.06685956	     -0.05983736	     -0.00034925	     -0.20180833	     -0.06082042	      0.88293148	     -0.00016238	     -0.21451481	      0.00000000	      0.00000000	     11.21986281
      0.06849699	     -0.05980665	     -0.00035014	     -0.20177858	     -0.06081750	      0.88293232	     -0.00016204	     -0.21450561	      0.00000000	      0.00000000	     11.10473802
      0.07013442	     -0.05978031	     -0.00035104	     -0.20175316	     -0.06081449	      0.88293321	     -0.00016170	     -0.21449614	      0.00000000	      0.00000000	     10.62419883
      0.07131966	     -0.05975597	     -0.00035149	     -0.20172947	     -0.06081225	      0.88293387	     -0.00016146	     -0.21448923	      0.00000000	      0.00000000	     10.72509460
      0.07250489	     -0.05973633	     -0.00035202	     -0.20171046	     -0.06080997	      0.88293454	     -0.00016121	     -0.21448224	      0.00000000	      0.00000000	     10.52069332
      0.07424036	     -0.05970548	     -0.00035267	     -0.20168053	     -0.06080655	      0.88293553	     -0.00016084	     -0.21447195	      0.00000000	      0.00000000	     10.43499442
      0.07570748	     -0.05968265	     -0.00035317	     -0.20165845	     -0.06080358	      0.88293638	     -0.00016052	     -0.21446319	      0.00000000	      0.00000000	     10.18485337
      0.07717459	     -0.05965655	     -0.00035339	     -0.20163310	     -0.06080056	      0.88293723	     -0.00016020	     -0.21445446	      0.00000000	      0.00000000	     10.24540316
      0.07864170	     -0.05963851	     -0.00035377	     -0.20161578	     -0.06079747	      0.88293806	     -0.00015988	     -0.21444573	      0.00000000	      0.00000000	      9.95781902
      0.08010882	     -0.05961471	     -0.00035376	     -0.20159270	     -0.06079432	      0.88293889	     -0.00015956	     -0.21443715	      0.00000000	      0.00000000	     10.13405223
      0.08132783	     -0.05961340	     -0.00035386	     -0.20159197	     -0.06079167	      0.88293956	     -0.00015929	     -0.21443016	      0.00000000	      0.00000000	      9.80805556
      0.08254685	     -0.05966607	     -0.00035323	     -0.20164521	     -0.06078897	      0.88294021	     -0.00015901	     -0.21442436	      0.00000000	      0.00000000	      9.56293857
      0.08414626	     -0.05988781	     -0.00035129	     -0.20186767	     -0.06078538	      0.88294103	     -0.00015865	     -0.21442229	      0.00000000	      0.00000000	      9.23779669
      0.08574567	     -0.06026848	     -0.00034810	     -0.20224908	     -0.06078173	      0.88294177	     -0.00015829	     -0.21443135	      0.00000000	      0.00000000	     10.46583975
      0.08709027	     -0.06067815	     -0.00034512	     -0.20265942	     -0.06077859	      0.88294229	     -0.00015799	     -0.21444967	      0.00000000	      0.00000000	     11.61913446
      0.08843486	     -0.06111904	     -0.00034180	     -0.20310107	     -0.06077540	      0.88294267	     -0.00015769	     -0.21447802	      0.00000000	      0.00000000	     14.66693052
      0.08977946	     -0.06156687	     -0.00033867	     -0.20354976	     -0.06077212	      0.88294288	     -0.00015739	     -0.21451550	      0.00000000	      0.00000000	     17.50067160
      0.09153306	     -0.06213131	     -0.00033458	     -0.20411549	     -0.06076769	      0.88294282	     -0.00015701	     -0.21457614	      0.00000000	     -0.00000000	     22.49361256
      0.09307072	     -0.06259911	     -0.00033161	     -0.20458453	     -0.06076364	      0.88294240	     -0.00015669	     -0.21463811	      0.00000000	     -0.00000000	     24.77582334
      0.09460837	     -0.06302395	     -0.00032900	     -0.20501073	     -0.06075942	      0.88294160	     -0.00015637	     -0.21470647	      0.00000000	     -0.00000000	     28.33975318
      0.09614603	     -0.06341523	     -0.00032741	     -0.20540344	     -0.06075500	      0.88294038	     -0.00015606	     -0.21477958	      0.00000000	     -0.00000001	     27.38609921
      0.09768368	     -0.06375585	     -0.00032595	     -0.20574557	     -0.06075037	      0.88293872	     -0.00015576	     -0.21485619	      0.00000000	     -0.00000001	     28.05643158
      0.09922134	     -0.06406245	     -0.00032555	     -0.20605372	     -0.06074552	      0.88293661	     -0.00015547	     -0.21493499	      0.00000000	     -0.00000001	     23.65884080
      0.10075899	     -0.06431782	     -0.00032518	     -0.20631071	     -0.06074044	      0.88293404	     -0.00015519	     -0.21501506	      0.00000000	     -0.00000001	     21.51839172
      0.10229665	     -0.06453909	     -0.00032594	     -0.20653362	     -0.06073512	      0.88293103	     -0.00015492	     -0.21509527	      0.00000000	     -0.00000001	     15.67094043
      0.10383431	     -0.06471303	     -0.00032665	     -0.20670923	     -0.06072956	      0.88292761	     -0.00015466	     -0.21517496	      0.00000000	     -0.00000002	     12.55133525
      0.10537196	     -0.06485845	     -0.00032791	     -0.20685635	     -0.06072376	      0.88292380	     -0.00015441	     -0.21525319	      0.00000000	     -0.00000002	      7.96388474
      0.10690962	     -0.06495905	     -0.00032925	     -0.20695865	     -0.06071771	      0.88291964	     -0.00015417	     -0.21532957	      0.00000000	     -0.00000002	      5.93345693
      0.10844727	     -0.06504971	     -0.00033193	     -0.20705100	     -0.06071141	      0.88291518	     -0.00015394	     -0.21540369	      0.00000000	     -0.00000002	      4.11866112
      0.10998493	     -0.06512162	     -0.00033410	     -0.20712460	     -0.06070487	      0.88291048	     -0.00015372	     -0.21547542	      0.00000000	     -0.00000002	      3.95471604
      0.11152259	     -0.06519008	     -0.00033701	     -0.20719474	     -0.06069809	      0.88290559	     -0.00015352	     -0.21554447	      0.00000000	     -0.00000002	      4.61770318
      0.11306024	     -0.06525903	     -0.00033883	     -0.20726537	     -0.06069107	      0.88290056	     -0.00015332	     -0.21561091	      0.00000000	     -0.00000002	      5.65783642
      0.11459790	     -0.06532587	     -0.00034077	     -0.20733389	     -0.06068381	      0.88289545	     -0.00015313	     -0.21567465	      0.00000000	     -0.00000002	      7.30501427
      0.11613555	     -0.06540109	     -0.00034212	     -0.20741079	     -0.06067632	      0.88289031	     -0.00015295	     -0.21573589	      0.00000000	     -0.00000002	      8.28610416
      0.11767321	     -0.06548614	     -0.00034340	     -0.20749753	     -0.06066860	      0.88288518	     -0.00015278	     -0.21579450	      0.00000000	     -0.00000002	      9.53711578
      0.11921087	     -0.06557241	     -0.00034401	     -0.20758549	     -0.06066064	      0.88288012	     -0.00015262	     -0.21585040	      0.00000000	     -0.00000002	      9.71720769
      0.12074852	     -0.06566739	     -0.00034430	     -0.20768218	     -0.06065245	      0.88287515	     -0.00015247	     -0.21590340	      0.00000000	     -0.00000002	      9.96696455
      0.12262549	     -0.06577678	     -0.00034366	     -0.20779368	     -0.06064213	      0.88286926	     -0.00015229	     -0.21596418	      0.00000000	     -0.00000002	      8.82336243
      0.12400358	     -0.06586818	     -0.00034372	     -0.20788664	     -0.06063433	      0.88286508	     -0.00015216	     -0.21600608	      0.00000000	     -0.00000002	      8.54097459
      0.12538167	     -0.06595343	     -0.00034287	     -0.20797346	     -0.06062634	      0.88286105	     -0.00015205	     -0.21604582	      0.00000000	     -0.00000002	      7.39416310
      0.12721944	     -0.06606894	     -0.00034182	     -0.20809107	     -0.06061537	      0.88285592	     -0.00015190	     -0.21609540	      0.00000000	     -0.00000002	      6.27646921
      0.12885605	     -0.06616127	     -0.00034002	     -0.20818530	     -0.06060532	      0.88285161	     -0.00015178	     -0.21613646	      0.00000000	     -0.00000002	      4.91818793
      0.13049266	     -0.06625606	     -0.00033875	     -0.20828199	     -0.06059498	      0.88284755	     -0.00015167	     -0.21617459	      0.00000000	     -0.00000002	      4.25629015
      0.13195894	     -0.06632406	     -0.00033593	     -0.20835172	     -0.06058548	      0.88284412	     -0.00015157	     -0.21620654	      0.00000000	     -0.00000002	      3.42046861
      0.13342522	     -0.06639238	     -0.00033456	     -0.20842176	     -0.06057575	      0.88284091	     -0.00015149	     -0.21623644	      0.00000000	     -0.00000001	      2.99907587
      0.13489149	     -0.06645067	     -0.00033300	     -0.20848176	     -0.06056580	      0.88283791	     -0.00015141	     -0.21626462	      0.00000000	     -0.00000001	      2.66845148
      0.13677579	     -0.06652331	     -0.00033166	     -0.20855659	     -0.06055266	      0.88283437	     -0.00015133	     -0.21629844	      0.00000000	     -0.00000001	      2.40934568
      0.13828157	     -0.06656813	     -0.00032983	     -0.20860317	     -0.06054190	      0.88283178	     -0.00015127	     -0.21632381	      0.00000000	     -0.00000001	      2.44020383
      0.13978735	     -0.06661363	     -0.00032874	     -0.20865042	     -0.06053089	      0.88282941	     -0.00015122	     -0.21634775	      0.00000000	     -0.00000001	      2.32729319
      0.14129313	     -0.06664754	     -0.00032698	     -0.20868609	     -0.06051963	      0.88282724	     -0.00015118	     -0.21637049	      0.00000000	     -0.00000001	      2.43198986
      0.14314552	     -0.06668592	     -0.00032531	     -0.20872663	     -0.06050545	      0.88282485	     -0.00015114	     -0.21639677	      0.00000000	     -0.00000001	      2.28113514
      0.14463552	     -0.06670287	     -0.00032342	     -0.20874532	     -0.06049377	      0.88282313	     -0.00015112	     -0.21641672	      0.00000000	     -0.00000001	      2.47908448
      0.14612552	     -0.06672081	     -0.00032259	     -0.20876498	     -0.06048186	      0.88282158	     -0.00015112	     -0.21643552	      0.00000000	     -0.00000001	      2.29006818
      0.14761552	     -0.06672870	     -0.00032101	     -0.20877461	     -0.06046970	      0.88282019	     -0.00015112	     -0.21645327	      0.00000000	     -0.00000001	      2.31764109
      0.14953772	     -0.06673629	     -0.00031935	     -0.20878442	     -0.06045366	      0.88281862	     -0.00015114	     -0.21647451	      0.00000000	     -0.00000001	      2.06036497
      0.15103005	     -0.06672967	     -0.00031815	     -0.20877952	     -0.06044093	      0.88281755	     -0.00015116	     -0.21648988	      0.00000000	     -0.00000000	      2.12594143
      0.15252237	     -0.06672712	     -0.00031707	     -0.20877869	     -0.06042796	      0.88281661	     -0.00015120	     -0.21650425	      0.00000000	     -0.00000000	      1.92418389
      0.15401469	     -0.06671890	     -0.00031576	     -0.20877218	     -0.06041475	      0.88281577	     -0.00015125	     -0.21651776	      0.00000000	     -0.00000000	      1.90052205
      0.15598235	     -0.06671158	     -0.00031495	     -0.20876710	     -0.06039696	      0.88281481	     -0.00015133	     -0.21653412	      0.00000000	     -0.00000000	      1.75281907
      0.15746379	     -0.06669988	     -0.00031321	     -0.20875710	     -0.06038329	      0.88281418	     -0.00015140	     -0.21654543	      0.00000000	     -0.00000000	      1.79484886
      0.15894522	     -0.06669527	     -0.00031143	     -0.20875418	     -0.06036939	      0.88281362	     -0.00015148	     -0.21655578	      0.00000000	     -0.00000000	      1.74138074
      0.16073410	     -0.06668175	     -0.00030904	     -0.20874272	     -0.06035229	      0.88281301	     -0.00015160	     -0.21656722	      0.00000000	     -0.00000000	      1.75464806
      0.16252297	     -0.06668343	     -0.00030798	     -0.20874642	     -0.06033484	      0.88281246	     -0.00015173	     -0.21657762	      0.00000000	     -0.00000000	      1.75365486
      0.16389338	     -0.06667631	     -0.00030601	     -0.20874087	     -0.06032124	      0.88281207	     -0.00015184	     -0.21658507	      0.00000000	     -0.00000000	      1.75859741
      0.16526379	     -0.06667560	     -0.00030495	     -0.20874172	     -0.06030743	      0.88281168	     -0.00015196	     -0.21659188	      0.00000000	     -0.00000000	      1.78101717
      0.16717829	     -0.06666571	     -0.00030283	     -0.20873401	     -0.06028781	      0.88281115	     -0.00015214	     -0.21660026	      0.00000000	     -0.00000000	      1.80929142
      0.16885455	     -0.06665246	     -0.00030123	     -0.20872269	     -0.06027030	      0.88281067	     -0.00015232	     -0.21660613	      0.00000000	     -0.00000000	      1.89221732
      0.17053080	     -0.06661695	     -0.00029868	     -0.20868912	     -0.06025248	      0.88281016	     -0.00015251	     -0.21661024	      0.00000000	     -0.00000000	      1.92574212
      0.17220706	     -0.06655531	     -0.00029693	     -0.20862942	     -0.06023435	      0.88280961	     -0.00015271	     -0.21661158	      0.00000000	     -0.00000000	      2.18613356
      0.17368059	     -0.06643327	     -0.00029444	     -0.20850911	     -0.06021816	      0.88280910	     -0.00015290	     -0.21660913	      0.00000000	     -0.00000000	      2.33278533
      0.17515411	     -0.06624023	     -0.00029306	     -0.20831779	     -0.06020173	      0.88280855	     -0.00015311	     -0.21660104	      0.00000000	     -0.00000000	      2.75554293
      0.17662764	     -0.06596042	     -0.00029169	     -0.20803966	     -0.06018507	      0.88280799	     -0.00015332	     -0.21658536	      0.00000000	     -0.00000000	      3.07323799
      0.17861554	     -0.06547292	     -0.00029078	     -0.20755431	     -0.06016224	      0.88280723	     -0.00015362	     -0.21654967	      0.00000000	     -0.00000000	      3.77522420
      0.18004915	     -0.06505392	     -0.00028981	     -0.20713675	     -0.06014554	      0.88280671	     -0.00015386	     -0.21651301	      0.00000000	     -0.00000000	      3.89611568
      0.18148276	     -0.06460604	     -0.00028958	     -0.20669015	     -0.06012866	      0.88280625	     -0.00015410	     -0.21646738	      0.00000000	     -0.00000000	      4.46445668
      0.18325983	     -0.06401750	     -0.00028909	     -0.20610300	     -0.06010752	      0.88280581	     -0.00015441	     -0.21639958	      0.00000000	     -0.00000000	      4.76051027
      0.18476911	     -0.06351180	     -0.00029052	     -0.20559826	     -0.06008941	      0.88280559	     -0.00015469	     -0.21633339	      0.00000000	     -0.00000000	      5.60827336
      0.18627839	     -0.06299942	     -0.00029224	     -0.20508666	     -0.06007117	      0.88280553	     -0.00015498	     -0.21626067	      0.00000000	      0.00000000	      5.70546884
      0.18778766	     -0.06250418	     -0.00029391	     -0.20459204	     -0.06005284	      0.88280567	     -0.00015528	     -0.21618267	      0.00000000	      0.00000000	      6.55426499
      0.18929694	     -0.06201599	     -0.00029537	     -0.20410432	     -0.06003443	      0.88280603	     -0.00015559	     -0.21610069	      0.00000000	      0.00000000	      6.46180306
      0.19080622	     -0.06155233	     -0.00029752	     -0.20364100	     -0.06001596	      0.88280663	     -0.00015590	     -0.21601557	      0.00000000	      0.00000000	      7.24671226
      0.19231550	     -0.06109821	     -0.00029852	     -0.20318713	     -0.05999745	      0.88280747	     -0.00015623	     -0.21592819	      0.00000000	      0.00000000	      6.80816627
      0.19361743	     -0.06072930	     -0.00029996	     -0.20281836	     -0.05998146	      0.88280840	     -0.00015652	     -0.21585139	      0.00000000	      0.00000001	      7.35382754
      0.19491936	     -0.06036912	     -0.00030094	     -0.20245826	     -0.05996546	      0.88280952	     -0.00015682	     -0.21577373	      0.00000000	      0.00000001	      7.16823856
      0.19652266	     -0.05994584	     -0.00030275	     -0.20203502	     -0.05994574	      0.88281116	     -0.00015720	     -0.21567738	      0.00000000	      0.00000001	      7.41458355
      0.19812596	     -0.05953765	     -0.00030391	     -0.20162683	     -0.05992602	      0.88281306	     -0.00015759	     -0.21558099	      0.00000000	      0.00000001	      7.13510481
      0.19935546	     -0.05924774	     -0.00030522	     -0.20133690	     -0.05991090	      0.88281469	     -0.00015789	     -0.21550733	      0.00000000	      0.00000001	      7.55594741
      0.20058496	     -0.05896484	     -0.00030633	     -0.20105397	     -0.05989578	      0.88281645	     -0.00015820	     -0.21543415	      0.00000000	      0.00000001	      7.64900682
      0.20224536	     -0.05860416	     -0.00030797	     -0.20069326	     -0.05987536	      0.88281905	     -0.00015863	     -0.21533616	      0.00000000	      0.00000001	      8.15428003
      0.20390575	     -0.05825696	     -0.00030929	     -0.20034605	     -0.05985494	      0.88282185	     -0.00015906	     -0.21523941	      0.00000000	      0.00000001	      8.63576875
      0.20504816	     -0.05803496	     -0.00031059	     -0.20012404	     -0.05984089	      0.88282388	     -0.00015937	     -0.21517359	      0.00000000	      0.00000001	      9.29025294
      0.20619057	     -0.05781630	     -0.00031166	     -0.19990539	     -0.05982683	      0.88282599	     -0.00015968	     -0.21510850	      0.00000000	      0.00000001	      9.89804674
      0.20796816	     -0.05749255	     -0.00031283	     -0.19958170	     -0.05980495	      0.88282939	     -0.00016017	     -0.21500863	      0.00000000	      0.00000001	     11.02056333
      0.20941632	     -0.05723567	     -0.00031306	     -0.19932492	     -0.05978710	      0.88283225	     -0.00016057	     -0.21492853	      0.00000000	      0.00000001	     12.05548213
      0.21086448	     -0.05699006	     -0.00031397	     -0.19907942	     -0.05976924	      0.88283517	     -0.00016098	     -0.21484943	      0.00000000	      0.00000001	     13.07823164
      0.21231264	     -0.05674514	     -0.00031511	     -0.19883462	     -0.05975136	      0.88283812	     -0.00016140	     -0.21477137	      0.00000000	      0.00000001	     14.22764382
      0.21357704	     -0.05654112	     -0.00031586	     -0.19863072	     -0.05973573	      0.88284072	     -0.00016177	     -0.21470400	      0.00000000	      0.00000001	     15.03068614
      0.21484143	     -0.05633748	     -0.00031634	     -0.19842721	     -0.05972009	      0.88284333	     -0.00016214	     -0.21463741	      0.00000000	      0.00000001	     15.95468112
      0.21610583	     -0.05613946	     -0.00031675	     -0.19822933	     -0.05970442	      0.88284593	     -0.00016252	     -0.21457149	      0.00000000	      0.00000001	     16.73602178
      0.21778766	     -0.05587521	     -0.00031766	     -0.19796526	     -0.05968355	      0.88284936	     -0.00016303	     -0.21448475	      0.00000000	      0.00000001	     17.84776109
      0.21904861	     -0.05568179	     -0.00031838	     -0.19777197	     -0.05966788	      0.88285191	     -0.00016341	     -0.21442028	      0.00000000	      0.00000001	     18.43042700
      0.22030955	     -0.05548509	     -0.00031879	     -0.19757540	     -0.05965219	      0.88285442	     -0.00016380	     -0.21435625	      0.00000000	      0.00000001	     19.14245716
      0.22182417	     -0.05525372	     -0.00031962	     -0.19734416	     -0.05963332	      0.88285739	     -0.00016427	     -0.21427983	      0.00000000	      0.00000001	     19.73917805
      0.22316053	     -0.05504594	     -0.00032012	     -0.19713648	     -0.05961666	      0.88285996	     -0.00016469	     -0.21421279	      0.00000000	      0.00000001	     20.39114139
      0.22449689	     -0.05483963	     -0.00031983	     -0.19693027	     -0.05959998	      0.88286247	     -0.00016511	     -0.21414600	      0.00000000	      0.00000001	     20.74951438
      0.22583325	     -0.05463100	     -0.00031977	     -0.19672171	     -0.05958329	      0.88286492	     -0.00016553	     -0.21407953	      0.00000000	      0.00000001	     21.25888505
      0.22716961	     -0.05442994	     -0.00031967	     -0.19652068	     -0.05956659	      0.88286730	     -0.00016596	     -0.21401342	      0.00000000	      0.00000001	     21.51815098
      0.22850597	     -0.05422599	     -0.00032020	     -0.19631671	     -0.05954990	      0.88286962	     -0.00016639	     -0.21394771	      0.00000000	      0.00000001	     21.97174632
      0.22984233	     -0.05402561	     -0.00032020	     -0.19611631	     -0.05953320	      0.88287187	     -0.00016682	     -0.21388238	      0.00000000	      0.00000001	     22.15836792
      0.23117869	     -0.05382475	     -0.00032113	     -0.19591536	     -0.05951651	      0.88287404	     -0.00016725	     -0.21381754	      0.00000000	      0.00000001	     22.55011334
      0.23251506	     -0.05363162	     -0.00032130	     -0.19572211	     -0.05949983	      0.88287614	     -0.00016769	     -0.21375317	      0.00000000	      0.00000001	     22.70602473
      0.23385142	     -0.05343628	     -0.00032251	     -0.19552661	     -0.05948316	      0.88287817	     -0.00016813	     -0.21368926	      0.00000000	      0.00000001	     23.12642431
      0.23503504	     -0.05326967	     -0.00032264	     -0.19535984	     -0.05946842	      0.88287991	     -0.00016852	     -0.21363298	      0.00000000	      0.00000001	     23.23444288
      0.23621867	     -0.05310217	     -0.00032366	     -0.19519213	     -0.05945369	      0.88288159	     -0.00016891	     -0.21357702	      0.00000000	      0.00000001	     23.50943456
      0.23764967	     -0.05290555	     -0.00032435	     -0.19499524	     -0.05943592	      0.88288355	     -0.00016939	     -0.21350978	      0.00000000	      0.00000001	     23.71439329
      0.23908068	     -0.05271053	     -0.00032558	     -0.19479989	     -0.05941819	      0.88288543	     -0.00016986	     -0.21344303	      0.00000000	      0.00000001	     24.07522408
      0.24024232	     -0.05255745	     -0.00032480	     -0.19464655	     -0.05940383	      0.88288689	     -0.00017025	     -0.21338919	      0.00000000	      0.00000001	     24.16296327
      0.24140396	     -0.05240303	     -0.00032566	     -0.19449180	     -0.05938950	      0.88288831	     -0.00017064	     -0.21333574	      0.00000000	      0.00000001	     24.39480558
      0.24285909	     -0.05221740	     -0.00032654	     -0.19430573	     -0.05937160	      0.88289002	     -0.00017113	     -0.21326942	      0.00000000	      0.00000001	     24.59211929
      0.24431423	     -0.05203337	     -0.00032875	     -0.19412118	     -0.05935377	      0.88289166	     -0.00017163	     -0.21320383	      0.00000000	      0.00000001	     24.99115825
      0.24540430	     -0.05189990	     -0.00032900	     -0.19398734	     -0.05934046	      0.88289285	     -0.00017200	     -0.21315512	      0.00000000	      0.00000001	     25.07284960
      0.24649436	     -0.05176479	     -0.00033018	     -0.19385181	     -0.05932718	      0.88289400	     -0.00017237	     -0.21310677	      0.00000000	      0.00000001	     25.31850258
      0.24802557	     -0.05157742	     -0.00033098	     -0.19366384	     -0.05930861	      0.88289556	     -0.00017288	     -0.21303934	      0.00000000	      0.00000001	     25.57581388
      0.24939441	     -0.05141098	     -0.00033244	     -0.19349680	     -0.05929209	      0.88289690	     -0.00017335	     -0.21297953	      0.00000000	      0.00000001	     25.92400225
      0.25076325	     -0.05125190	     -0.00033239	     -0.19333713	     -0.05927564	      0.88289820	     -0.00017381	     -0.21292016	      0.00000000	      0.00000001	     26.04517615
      0.25185485	     -0.05112682	     -0.00033397	     -0.19321152	     -0.05926259	      0.88289921	     -0.00017419	     -0.21287322	      0.00000000	      0.00000001	     26.33863310
      0.25294645	     -0.05100825	     -0.00033432	     -0.19309242	     -0.05924958	      0.88290020	     -0.00017456	     -0.21282667	      0.00000000	      0.00000001	     26.46917298
      0.25441902	     -0.05085744	     -0.00033557	     -0.19294085	     -0.05923214	      0.88290150	     -0.00017506	     -0.21276466	      0.00000000	      0.00000001	     26.72992294
      0.25589159	     -0.05072437	     -0.00033544	     -0.19280703	     -0.05921480	      0.88290276	     -0.00017555	     -0.21270380	      0.00000000	      0.00000001	     26.78058366
      0.25694013	     -0.05063789	     -0.00033572	     -0.19271997	     -0.05920252	      0.88290364	     -0.00017591	     -0.21266136	      0.00000000	      0.00000001	     26.99787128
      0.25798868	     -0.05056141	     -0.00033443	     -0.19264295	     -0.05919030	      0.88290451	     -0.00017626	     -0.21261974	      0.00000000	      0.00000001	     27.04407525
      0.25953960	     -0.05045724	     -0.00033493	     -0.19253789	     -0.05917234	      0.88290575	     -0.00017678	     -0.21255996	      0.00000000	      0.00000001	     27.22321162
      0.26083012	     -0.05039065	     -0.00033523	     -0.19247055	     -0.05915749	      0.88290676	     -0.00017721	     -0.21251211	      0.00000000	      0.00000001	     27.18074196
      0.26212064	     -0.05033654	     -0.00033689	     -0.19241564	     -0.05914274	      0.88290774	     -0.00017765	     -0.21246613	      0.00000000	      0.00000001	     27.35171361
      0.26341116	     -0.05029702	     -0.00033678	     -0.19237536	     -0.05912809	      0.88290869	     -0.00017807	     -0.21242204	      0.00000000	      0.00000000	     27.25213628
      0.26470168	     -0.05026906	     -0.00033879	     -0.19234658	     -0.05911353	      0.88290960	     -0.00017850	     -0.21237987	      0.00000000	      0.00000000	     27.44001891
      0.26582208	     -0.05025725	     -0.00033832	     -0.19233412	     -0.05910097	      0.88291037	     -0.00017887	     -0.21234483	      0.00000000	      0.00000000	     27.24607888
      0.26694247	     -0.05025467	     -0.00033938	     -0.19233084	     -0.05908849	      0.88291110	     -0.00017924	     -0.21231127	      0.00000000	      0.00000000	     27.26445963
      0.26832029	     -0.05026654	     -0.00033942	     -0.19234189	     -0.05907323	      0.88291196	     -0.00017969	     -0.21227208	      0.00000000	      0.00000000	     27.07364867
      0.26969810	     -0.05029296	     -0.00034091	     -0.19236746	     -0.05905808	      0.88291275	     -0.00018014	     -0.21223522	      0.00000000	      0.00000000	     27.07798637
      0.27082285	     -0.05032672	     -0.00034016	     -0.19240058	     -0.05904580	      0.88291335	     -0.00018050	     -0.21220687	      0.00000000	      0.00000000	     26.75186546
      0.27194759	     -0.05036902	     -0.00034071	     -0.19244220	     -0.05903359	      0.88291391	     -0.00018086	     -0.21218009	      0.00000000	      0.00000000	     26.63953572
      0.27334666	     -0.05043416	     -0.00034002	     -0.19250656	     -0.05901850	      0.88291453	     -0.00018130	     -0.21214895	      0.00000000	      0.00000000	     26.28753002
      0.27474572	     -0.05050946	     -0.00034083	     -0.19258104	     -0.05900351	      0.88291506	     -0.00018174	     -0.21212017	      0.00000000	      0.00000000	     26.18024983
      0.27583921	     -0.05057560	     -0.00033938	     -0.19264661	     -0.05899187	      0.88291541	     -0.00018208	     -0.21209923	      0.00000000	      0.00000000	     25.75179549
      0.27693270	     -0.05064554	     -0.00033938	     -0.19271595	     -0.05898030	      0.88291571	     -0.00018242	     -0.21207958	      0.00000000	      0.00000000	     25.55952190
      0.27838796	     -0.05074527	     -0.00033833	     -0.19281493	     -0.05896499	      0.88291601	     -0.00018287	     -0.21205532	      0.00000000	      0.00000000	     25.12488180
      0.27984322	     -0.05085024	     -0.00033903	     -0.19291912	     -0.05894979	      0.88291619	     -0.00018331	     -0.21203306	      0.00000000	      0.00000000	     24.94272028
      0.28090864	     -0.05093100	     -0.00033747	     -0.19299937	     -0.05893873	      0.88291626	     -0.00018362	     -0.21201792	      0.00000000	      0.00000000	     24.46410167
      0.28197407	     -0.05101338	     -0.00033738	     -0.19308121	     -0.05892773	      0.88291626	     -0.00018394	     -0.21200371	      0.00000000	     -0.00000000	     24.22564070
      0.28350075	     -0.05113521	     -0.00033626	     -0.19320232	     -0.05891206	      0.88291616	     -0.00018438	     -0.21198483	      0.00000000	     -0.00000000	     23.73993780
      0.28480997	     -0.05124204	     -0.00033632	     -0.19330853	     -0.05889870	      0.88291598	     -0.00018476	     -0.21196995	      0.00000000	     -0.00000000	     23.47837685
      0.28611919	     -0.05135123	     -0.00033482	     -0.19341715	     -0.05888543	      0.88291570	     -0.00018513	     -0.21195618	      0.00000000	     -0.00000000	     22.97779970
      0.28742841	     -0.05146123	     -0.00033529	     -0.19352654	     -0.05887223	      0.88291533	     -0.00018549	     -0.21194346	      0.00000000	     -0.00000000	     22.78080616
      0.28873764	     -0.05157432	     -0.00033312	     -0.19363910	     -0.05885911	      0.88291488	     -0.00018584	     -0.21193175	      0.00000000	     -0.00000000	     22.20519836
      0.28986264	     -0.05167164	     -0.00033372	     -0.19373592	     -0.05884789	      0.88291443	     -0.00018614	     -0.21192242	      0.00000000	     -0.00000000	     22.06082990
      0.29098764	     -0.05177018	     -0.00033256	     -0.19383402	     -0.05883673	      0.88291392	     -0.00018643	     -0.21191373	      0.00000000	     -0.00000000	     21.67988474
      0.29240939	     -0.05189494	     -0.00033234	     -0.19395820	     -0.05882269	      0.88291319	     -0.00018679	     -0.21190359	      0.00000000	     -0.00000000	     21.38517037
      0.29383114	     -0.05202056	     -0.00033053	     -0.19408330	     -0.05880873	      0.88291239	     -0.00018714	     -0.21189428	      0.00000000	     -0.00000000	     20.88232054
      0.29497730	     -0.05212130	     -0.00033106	     -0.19418360	     -0.05879754	      0.88291168	     -0.00018742	     -0.21188732	      0.00000000	     -0.00000000	     20.74076975
      0.29612347	     -0.05222246	     -0.00032996	     -0.19428436	     -0.05878639	      0.88291094	     -0.00018768	     -0.21188082	      0.00000000	     -0.00000000	     20.38420319
      0.29755919	     -0.05234850	     -0.00032990	     -0.19440989	     -0.05877250	      0.88290994	     -0.00018801	     -0.21187324	      0.00000000	     -0.00000000	     20.12507861
      0.29899492	     -0.05247441	     -0.00032807	     -0.19453536	     -0.05875867	      0.88290889	     -0.00018832	     -0.21186622	      0.00000000	     -0.00000001	     19.64306211
      0.30010838	     -0.05257089	     -0.00032880	     -0.19463146	     -0.05874800	      0.88290803	     -0.00018855	     -0.21186112	      0.00000000	     -0.00000001	     19.53751686
      0.30122183	     -0.05266712	     -0.00032784	     -0.19472736	     -0.05873737	      0.88290716	     -0.00018878	     -0.21185627	      0.00000000	     -0.00000001	     19.23164618
      0.30271524	     -0.05279467	     -0.00032760	     -0.19485446	     -0.05872317	      0.88290594	     -0.00018907	     -0.21185013	      0.00000000	     -0.00000001	     18.97632989
      0.30420865	     -0.05292078	     -0.00032567	     -0.19498018	     -0.05870904	      0.88290469	     -0.00018934	     -0.21184432	      0.00000000	     -0.00000001	     18.52074339
      0.30529704	     -0.05301082	     -0.00032644	     -0.19506990	     -0.05869878	      0.88290377	     -0.00018953	     -0.21184026	      0.00000000	     -0.00000001	     18.44627233
      0.30638543	     -0.05309973	     -0.00032565	     -0.19515854	     -0.05868856	      0.88290284	     -0.00018972	     -0.21183631	      0.00000000	     -0.00000001	     18.18155183
      0.30794752	     -0.05322398	     -0.00032572	     -0.19528240	     -0.05867394	      0.88290148	     -0.00018997	     -0.21183080	      0.00000000	     -0.00000001	     17.94251288
      0.30928451	     -0.05332819	     -0.00032480	     -0.19538630	     -0.05866148	      0.88290032	     -0.00019017	     -0.21182620	      0.00000000	     -0.00000001	     17.59600593
      0.31062150	     -0.05342927	     -0.00032561	     -0.19548706	     -0.05864907	      0.88289916	     -0.00019036	     -0.21182166	      0.00000000	     -0.00000001	     17.49065679
      0.31195849	     -0.05352764	     -0.00032433	     -0.19558517	     -0.05863669	      0.88289800	     -0.00019053	     -0.21181716	      0.00000000	     -0.00000001	     17.08763953
      0.31329549	     -0.05362224	     -0.00032583	     -0.19567944	     -0.05862436	      0.88289685	     -0.00019069	     -0.21181266	      0.00000000	     -0.00000001	     17.09375740
      0.31444633	     -0.05370126	     -0.00032460	     -0.19575826	     -0.05861378	      0.88289588	     -0.00019082	     -0.21180875	      0.00000000	     -0.00000001	     16.70156489
      0.31559717	     -0.05377726	     -0.00032524	     -0.19583403	     -0.05860323	      0.88289492	     -0.00019094	     -0.21180481	      0.00000000	     -0.00000001	     16.60543343
      0.31704500	     -0.05386904	     -0.00032482	     -0.19592554	     -0.05858999	      0.88289374	     -0.00019108	     -0.21179978	      0.00000000	     -0.00000001	     16.28891844
      0.31849283	     -0.05395585	     -0.00032615	     -0.19601206	     -0.05857680	      0.88289259	     -0.00019120	     -0.21179465	      0.00000000	     -0.00000001	     16.27509177
      0.31965895	     -0.05402251	     -0.00032519	     -0.19607854	     -0.05856621	      0.88289170	     -0.00019129	     -0.21179043	      0.00000000	     -0.00000001	     15.89609556
      0.32082508	     -0.05408571	     -0.00032596	     -0.19614152	     -0.05855564	      0.88289083	     -0.00019136	     -0.21178614	      0.00000000	     -0.00000000	     15.83150295
      0.32229053	     -0.05416075	     -0.00032566	     -0.19621633	     -0.05854240	      0.88288978	     -0.00019144	     -0.21178062	      0.00000000	     -0.00000000	     15.52051634
      0.32375599	     -0.05423045	     -0.00032727	     -0.19628575	     -0.05852920	      0.88288878	     -0.00019150	     -0.21177496	      0.00000000	     -0.00000000	     15.58548739
      0.32488353	     -0.05428090	     -0.00032633	     -0.19633604	     -0.05851908	      0.88288805	     -0.00019154	     -0.21177052	      0.00000000	     -0.00000000	     15.19072717
      0.32601107	     -0.05432816	     -0.00032707	     -0.19638311	     -0.05850897	      0.88288736	     -0.00019157	     -0.21176601	      0.00000000	     -0.00000000	     15.13899274
      0.32754092	     -0.05438768	     -0.00032693	     -0.19644239	     -0.05849531	      0.88288648	     -0.00019159	     -0.21175976	      0.00000000	     -0.00000000	     14.85446674
      0.32907078	     -0.05444157	     -0.00032859	     -0.19649601	     -0.05848169	      0.88288566	     -0.00019159	     -0.21175338	      0.00000000	     -0.00000000	     14.96206448
      0.33015957	     -0.05447683	     -0.00032753	     -0.19653112	     -0.05847202	      0.88288513	     -0.00019158	     -0.21174877	      0.00000000	     -0.00000000	     14.55815618
      0.33124836	     -0.05450943	     -0.00032811	     -0.19656354	     -0.05846237	      0.88288464	     -0.00019156	     -0.21174410	      0.00000000	     -0.00000000	     14.50627590
      0.33286518	     -0.05455397	     -0.00032803	     -0.19660783	     -0.05844809	      0.88288398	     -0.00019151	     -0.21173708	      0.00000000	     -0.00000000	     14.24235761
      0.33422504	     -0.05458834	     -0.00032904	     -0.19664197	     -0.05843612	      0.88288350	     -0.00019145	     -0.21173113	      0.00000000	     -0.00000000	     14.24020593
      0.33558491	     -0.05462077	     -0.00032839	     -0.19667420	     -0.05842419	      0.88288308	     -0.00019137	     -0.21172519	      0.00000000	     -0.00000000	     13.89801416
      0.33694478	     -0.05465153	     -0.00032992	     -0.19670471	     -0.05841229	      0.88288273	     -0.00019128	     -0.21171930	      0.00000000	     -0.00000000	     14.00913146
      0.33816671	     -0.05467903	     -0.00032904	     -0.19673205	     -0.05840163	      0.88288247	     -0.00019118	     -0.21171411	      0.00000000	     -0.00000000	     13.63735327
      0.33938864	     -0.05470729	     -0.00033017	     -0.19676009	     -0.05839100	      0.88288226	     -0.00019107	     -0.21170908	      0.00000000	     -0.00000000	     13.66274102
      0.34061057	     -0.05473746	     -0.00033011	     -0.19679006	     -0.05838040	      0.88288210	     -0.00019095	     -0.21170430	      0.00000000	     -0.00000000	     13.43815014
      0.34216317	     -0.05477885	     -0.00033141	     -0.19683117	     -0.05836697	      0.88288197	     -0.00019078	     -0.21169872	      0.00000000	     -0.00000000	     13.44522743
      0.34340871	     -0.05481395	     -0.00033069	     -0.19686609	     -0.05835623	      0.88288193	     -0.00019062	     -0.21169474	      0.00000000	     -0.00000000	     13.12712576
      0.34465425	     -0.05484999	     -0.00033149	     -0.19690192	     -0.05834552	      0.88288193	     -0.00019045	     -0.21169123	      0.00000000	      0.00000000	     13.15674068
      0.34589979	     -0.05488666	     -0.00033074	     -0.19693842	     -0.05833484	      0.88288198	     -0.00019026	     -0.21168821	      0.00000000	      0.00000000	     12.93904979
      0.34743649	     -0.05493229	     -0.00033095	     -0.19698382	     -0.05832171	      0.88288210	     -0.00019001	     -0.21168517	      0.00000000	      0.00000000	     12.97542498
      0.34866580	     -0.05496873	     -0.00032912	     -0.19702012	     -0.05831123	      0.88288224	     -0.00018980	     -0.21168327	      0.00000000	      0.00000000	     12.66461427
      0.34989510	     -0.05500431	     -0.00032880	     -0.19705554	     -0.05830079	      0.88288242	     -0.00018957	     -0.21168181	      0.00000000	      0.00000000	     12.69037202
      0.35112441	     -0.05503901	     -0.00032715	     -0.19709012	     -0.05829037	      0.88288262	     -0.00018932	     -0.21168078	      0.00000000	      0.00000000	     12.49720430
      0.35272262	     -0.05508167	     -0.00032614	     -0.19713261	     -0.05827686	      0.88288293	     -0.00018899	     -0.21168000	      0.00000000	      0.00000000	     12.51738135
      0.35394862	     -0.05511181	     -0.00032360	     -0.19716266	     -0.05826653	      0.88288320	     -0.00018871	     -0.21167977	      0.00000000	      0.00000000	     12.22316868
      0.35517462	     -0.05513928	     -0.00032265	     -0.19719001	     -0.05825623	      0.88288348	     -0.00018842	     -0.21167979	      0.00000000	      0.00000000	     12.23722522
      0.35640062	     -0.05516415	     -0.00032059	     -0.19721480	     -0.05824595	      0.88288378	     -0.00018812	     -0.21168001	      0.00000000	      0.00000000	     12.06149663
      0.35803990	     -0.05519355	     -0.00031915	     -0.19724406	     -0.05823224	      0.88288420	     -0.00018770	     -0.21168053	      0.00000000	      0.00000000	     12.06934372
      0.35925722	     -0.05521233	     -0.00031670	     -0.19726277	     -0.05822209	      0.88288453	     -0.00018737	     -0.21168105	      0.00000000	      0.00000000	     11.80588961
      0.36047454	     -0.05522949	     -0.00031608	     -0.19727983	     -0.05821196	      0.88288486	     -0.00018703	     -0.21168167	      0.00000000	      0.00000000	     11.80962569
      0.36196362	     -0.05524813	     -0.00031399	     -0.19729837	     -0.05819960	      0.88288528	     -0.00018660	     -0.21168255	      0.00000000	      0.00000000	     11.60575739
      0.36329106	     -0.05526181	     -0.00031394	     -0.19731193	     -0.05818861	      0.88288565	     -0.00018620	     -0.21168342	      0.00000000	      0.00000000	     11.67474209
      0.36461850	     -0.05527180	     -0.00031193	     -0.19732185	     -0.05817765	      0.88288603	     -0.00018578	     -0.21168428	      0.00000000	      0.00000000	     11.46889089
      0.36594594	     -0.05527775	     -0.00031206	     -0.19732769	     -0.05816671	      0.88288640	     -0.00018536	     -0.21168506	      0.00000000	      0.00000000	     11.56001216
      0.36727338	     -0.05528035	     -0.00030993	     -0.19733023	     -0.05815580	      0.88288678	     -0.00018492	     -0.21168570	      0.00000000	      0.00000000	     11.37469174
      0.36860082	     -0.05528008	     -0.00031039	     -0.19732983	     -0.05814492	      0.88288715	     -0.00018447	     -0.21168615	      0.00000000	      0.00000000	     11.48240578
      0.36992826	     -0.05527676	     -0.00030838	     -0.19732645	     -0.05813406	      0.88288752	     -0.00018400	     -0.21168641	      0.00000000	      0.00000000	     11.32124436
      0.37125570	     -0.05527047	     -0.00030923	     -0.19732004	     -0.05812323	      0.88288789	     -0.00018353	     -0.21168642	      0.00000000	      0.00000000	     11.44880483
      0.37258314	     -0.05526146	     -0.00030740	     -0.19731096	     -0.05811242	      0.88288825	     -0.00018304	     -0.21168619	      0.00000000	      0.00000000	     11.30729915
      0.37391058	     -0.05524975	     -0.00030877	     -0.19729911	     -0.05810164	      0.88288861	     -0.00018254	     -0.21168570	      0.00000000	      0.00000000	     11.45317186
      0.37523803	     -0.05523534	     -0.00030706	     -0.19728464	     -0.05809089	      0.88288897	     -0.00018203	     -0.21168493	      0.00000000	      0.00000000	     11.32286800
      0.37656547	     -0.05521885	     -0.00030888	     -0.19726800	     -0.05808017	      0.88288932	     -0.00018151	     -0.21168388	      0.00000000	      0.00000000	     11.48434034
      0.37775097	     -0.05520259	     -0.00030779	     -0.19725167	     -0.05807062	      0.88288964	     -0.00018104	     -0.21168273	      0.00000000	      0.00000000	     11.38449584
      0.37893648	     -0.05518522	     -0.00030888	     -0.19723416	     -0.05806109	      0.88288995	     -0.00018055	     -0.21168138	      0.00000000	      0.00000000	     11.45566260
      0.38038704	     -0.05516288	     -0.00030924	     -0.19721169	     -0.05804946	      0.88289033	     -0.00017996	     -0.21167951	      0.00000000	      0.00000000	     11.44633798
      0.38183761	     -0.05513884	     -0.00031212	     -0.19718744	     -0.05803787	      0.88289071	     -0.00017935	     -0.21167742	      0.00000000	      0.00000000	     11.59038644
      0.38304202	     -0.05511583	     -0.00031277	     -0.19716431	     -0.05802828	      0.88289102	     -0.00017883	     -0.21167552	      0.00000000	      0.00000000	     11.54626381
      0.38424642	     -0.05508844	     -0.00031549	     -0.19713674	     -0.05801871	      0.88289134	     -0.00017831	     -0.21167340	      0.00000000	      0.00000000	     11.65046851
      0.38570176	     -0.05504963	     -0.00031746	     -0.19709774	     -0.05800718	      0.88289173	     -0.00017767	     -0.21167047	      0.00000000	      0.00000000	     11.67573943
      0.38715709	     -0.05500525	     -0.00032164	     -0.19705311	     -0.05799570	      0.88289213	     -0.00017702	     -0.21166706	      0.00000000	      0.00000000	     11.85565964
      0.38830703	     -0.05496582	     -0.00032265	     -0.19701353	     -0.05798665	      0.88289245	     -0.00017650	     -0.21166399	      0.00000000	      0.00000000	     11.82360846
      0.38945696	     -0.05492156	     -0.00032543	     -0.19696908	     -0.05797764	      0.88289278	     -0.00017598	     -0.21166056	      0.00000000	      0.00000000	     11.93152591
      0.39097330	     -0.05485574	     -0.00032768	     -0.19690303	     -0.05796580	      0.88289323	     -0.00017528	     -0.21165540	      0.00000000	      0.00000000	     11.99931601
      0.39248964	     -0.05478212	     -0.00033163	     -0.19682913	     -0.05795401	      0.88289370	     -0.00017457	     -0.21164945	      0.00000000	      0.00000000	     12.21365862
      0.39358793	     -0.05472498	     -0.00033200	     -0.19677183	     -0.05794551	      0.88289407	     -0.00017405	     -0.21164464	      0.00000000	      0.00000000	     12.19361238
      0.39468621	     -0.05466550	     -0.00033402	     -0.19671213	     -0.05793704	      0.88289445	     -0.00017354	     -0.21163942	      0.00000000	      0.00000000	     12.29856431
      0.39628499	     -0.05457578	     -0.00033587	     -0.19662213	     -0.05792477	      0.88289504	     -0.00017277	     -0.21163115	      0.00000000	      0.00000000	     12.40258807
      0.39762930	     -0.05449733	     -0.00033846	     -0.19654338	     -0.05791452	      0.88289557	     -0.00017213	     -0.21162364	      0.00000000	      0.00000000	     12.56135008
      0.39897360	     -0.05441603	     -0.00033921	     -0.19646182	     -0.05790432	      0.88289614	     -0.00017148	     -0.21161565	      0.00000000	      0.00000000	     12.64039368
      0.40031790	     -0.05433184	     -0.00034210	     -0.19637730	     -0.05789417	      0.88289675	     -0.00017084	     -0.21160718	      0.00000000	      0.00000000	     12.83641791
      0.40166220	     -0.05424535	     -0.00034206	     -0.19629054	     -0.05788409	      0.88289740	     -0.00017019	     -0.21159825	      0.00000000	      0.00000000	     12.91394572
      0.40281821	     -0.05416986	     -0.00034465	     -0.19621473	     -0.05787547	      0.88289799	     -0.00016963	     -0.21159022	      0.00000000	      0.00000000	     13.08144589
      0.40397422	     -0.05409356	     -0.00034523	     -0.19613816	     -0.05786690	      0.88289862	     -0.00016907	     -0.21158189	      0.00000000	      0.00000000	     13.18609401
      0.40541518	     -0.05399794	     -0.00034736	     -0.19604215	     -0.05785629	      0.88289945	     -0.00016837	     -0.21157112	      0.00000000	      0.00000000	     13.37687313
      0.40685614	     -0.05390203	     -0.00034766	     -0.19594587	     -0.05784575	      0.88290034	     -0.00016768	     -0.21155998	      0.00000000	      0.00000000	     13.53240119
      0.40800013	     -0.05382525	     -0.00035014	     -0.19586873	     -0.05783745	      0.88290109	     -0.00016713	     -0.21155087	      0.00000000	      0.00000000	     13.70254443
      0.40914411	     -0.05374740	     -0.00035049	     -0.19579056	     -0.05782920	      0.88290187	     -0.00016658	     -0.21154154	      0.00000000	      0.00000000	     13.84300918
      0.41061331	     -0.05364683	     -0.00035178	     -0.19568955	     -0.05781869	      0.88290292	     -0.00016588	     -0.21152925	      0.00000000	      0.00000001	     14.05835976
      0.41208251	     -0.05354560	     -0.00035185	     -0.19558789	     -0.05780827	      0.88290404	     -0.00016519	     -0.21151663	      0.00000000	      0.00000001	     14.27365881
      0.41317231	     -0.05346997	     -0.00035421	     -0.19551188	     -0.05780060	      0.88290490	     -0.00016468	     -0.21150704	      0.00000000	      0.00000001	     14.43082395
      0.41426210	     -0.05339403	     -0.00035476	     -0.19543559	     -0.05779299	      0.88290580	     -0.00016417	     -0.21149724	      0.00000000	      0.00000001	     14.59484853
      0.41580576	     -0.05328578	     -0.00035641	     -0.19532681	     -0.05778229	      0.88290712	     -0.00016346	     -0.21148301	      0.00000000	      0.00000001	     14.83512173
      0.41712578	     -0.05319304	     -0.00035645	     -0.19523364	     -0.05777324	      0.88290829	     -0.00016287	     -0.21147049	      0.00000000	      0.00000001	     15.05082205
      0.41844580	     -0.05310080	     -0.00035821	     -0.19514092	     -0.05776427	      0.88290951	     -0.00016228	     -0.21145765	      0.00000000	      0.00000001	     15.25016891
      0.41976582	     -0.05300959	     -0.00035761	     -0.19504926	     -0.05775539	      0.88291076	     -0.00016170	     -0.21144453	      0.00000000	      0.00000001	     15.48344322
      0.42108584	     -0.05291865	     -0.00035982	     -0.19495780	     -0.05774659	      0.88291205	     -0.00016113	     -0.21143112	      0.00000000	      0.00000001	     15.67223092
      0.42221993	     -0.05284037	     -0.00035888	     -0.19487914	     -0.05773910	      0.88291318	     -0.00016065	     -0.21141938	      0.00000000	      0.00000001	     15.87670175
      0.42335401	     -0.05276222	     -0.00035983	     -0.19480054	     -0.05773168	      0.88291433	     -0.00016018	     -0.21140741	      0.00000000	      0.00000001	     16.04459842
      0.42477581	     -0.05266483	     -0.00035949	     -0.19470263	     -0.05772247	      0.88291581	     -0.00015960	     -0.21139209	      0.00000000	      0.00000001	     16.29428150
      0.42619762	     -0.05256779	     -0.00036093	     -0.19460501	     -0.05771336	      0.88291731	     -0.00015903	     -0.21137643	      0.00000000	      0.00000001	     16.49760425
      0.42732533	     -0.05249084	     -0.00035985	     -0.19452764	     -0.05770622	      0.88291851	     -0.00015859	     -0.21136377	      0.00000000	      0.00000001	     16.71890173
      0.42845305	     -0.05241290	     -0.00036066	     -0.19444924	     -0.05769914	      0.88291973	     -0.00015816	     -0.21135087	      0.00000000	      0.00000001	     16.89111688
      0.42990211	     -0.05231105	     -0.00036027	     -0.19434681	     -0.05769015	      0.88292131	     -0.00015762	     -0.21133390	      0.00000000	      0.00000001	     17.16797928
      0.43135117	     -0.05220735	     -0.00036186	     -0.19424247	     -0.05768127	      0.88292290	     -0.00015710	     -0.21131643	      0.00000000	      0.00000001	     17.37364678
      0.43242391	     -0.05212961	     -0.00036053	     -0.19416431	     -0.05767478	      0.88292408	     -0.00015673	     -0.21130316	      0.00000000	      0.00000001	     17.59841455
      0.43349664	     -0.05205058	     -0.00036072	     -0.19408481	     -0.05766835	      0.88292526	     -0.00015637	     -0.21128957	      0.00000000	      0.00000001	     17.76018597
      0.43502638	     -0.05193652	     -0.00035963	     -0.19397011	     -0.05765930	      0.88292695	     -0.00015586	     -0.21126965	      0.00000000	      0.00000001	     18.04107747
      0.43633110	     -0.05183878	     -0.00035987	     -0.19387178	     -0.05765169	      0.88292839	     -0.00015545	     -0.21125214	     -0.00000000	      0.00000001	     18.21942179
      0.43763582	     -0.05174183	     -0.00035846	     -0.19377426	     -0.05764418	      0.88292982	     -0.00015506	     -0.21123421	     -0.00000000	      0.00000001	     18.48522146
      0.43894054	     -0.05164717	     -0.00035958	     -0.19367895	     -0.05763677	      0.88293125	     -0.00015468	     -0.21121590	     -0.00000000	      0.00000001	     18.62128464
      0.44024526	     -0.05155459	     -0.00035785	     -0.19358578	     -0.05762946	      0.88293267	     -0.00015432	     -0.21119730	     -0.00000000	      0.00000001	     18.91774474
      0.44136440	     -0.05147676	     -0.00035906	     -0.19350737	     -0.05762328	      0.88293388	     -0.00015402	     -0.21118116	     -0.00000000	      0.00000001	     18.99461409
      0.44248354	     -0.05140038	     -0.00035817	     -0.19343046	     -0.05761718	      0.88293509	     -0.00015373	     -0.21116488	     -0.00000000	      0.00000001	     19.18797784
      0.44389027	     -0.05130660	     -0.00035848	     -0.19333595	     -0.05760963	      0.88293659	     -0.00015339	     -0.21114426	     -0.00000000	      0.00000001	     19.35841728
      0.44529699	     -0.05121594	     -0.00035696	     -0.19324459	     -0.05760220	      0.88293807	     -0.00015307	     -0.21112352	     -0.00000000	      0.00000001	     19.63119924
      0.44641041	     -0.05114703	     -0.00035807	     -0.19317507	     -0.05759641	      0.88293923	     -0.00015283	     -0.21110706	     -0.00000000	      0.00000001	     19.69664743
      0.44752383	     -0.05108062	     -0.00035727	     -0.19310808	     -0.05759071	      0.88294037	     -0.00015260	     -0.21109063	     -0.00000000	      0.00000001	     19.86464936
      0.44895685	     -0.05099870	     -0.00035750	     -0.19302537	     -0.05758348	      0.88294182	     -0.00015233	     -0.21106954	     -0.00000000	      0.00000001	     20.00750266
      0.45038987	     -0.05092066	     -0.00035543	     -0.19294659	     -0.05757640	      0.88294324	     -0.00015208	     -0.21104859	     -0.00000000	      0.00000001	     20.25700867
      0.45145047	     -0.05086569	     -0.00035614	     -0.19289101	     -0.05757125	      0.88294428	     -0.00015191	     -0.21103319	     -0.00000000	      0.00000001	     20.28459742
      0.45251106	     -0.05081319	     -0.00035493	     -0.19283794	     -0.05756618	      0.88294529	     -0.00015175	     -0.21101790	     -0.00000000	      0.00000001	     20.41121435
      0.45402248	     -0.05074236	     -0.00035421	     -0.19276627	     -0.05755908	      0.88294671	     -0.00015154	     -0.21099636	     -0.00000000	      0.00000001	     20.54184497
      0.45531473	     -0.05068572	     -0.00035227	     -0.19270894	     -0.05755314	      0.88294788	     -0.00015138	     -0.21097820	     -0.00000000	      0.00000001	     20.69731247
      0.45660697	     -0.05063358	     -0.00035221	     -0.19265604	     -0.05754732	      0.88294903	     -0.00015124	     -0.21096031	     -0.00000000	      0.00000001	     20.76761841
      0.45789922	     -0.05058603	     -0.00034982	     -0.19260781	     -0.05754161	      0.88295013	     -0.00015112	     -0.21094275	     -0.00000000	      0.00000001	     20.92473108
      0.45919146	     -0.05054255	     -0.00035030	     -0.19256355	     -0.05753603	      0.88295120	     -0.00015101	     -0.21092555	     -0.00000000	      0.00000001	     20.96617457
      0.46029806	     -0.05050756	     -0.00034771	     -0.19252797	     -0.05753134	      0.88295209	     -0.00015094	     -0.21091112	     -0.00000000	      0.00000001	     21.08308371
      0.46140466	     -0.05047381	     -0.00034693	     -0.19249358	     -0.05752674	      0.88295294	     -0.00015088	     -0.21089694	     -0.00000000	      0.00000001	     21.14046152
      0.46280211	     -0.05043338	     -0.00034419	     -0.19245240	     -0.05752105	      0.88295398	     -0.00015082	     -0.21087935	     -0.00000000	      0.00000000	     21.24902327
      0.46419955	     -0.05039645	     -0.00034294	     -0.19241466	     -0.05751551	      0.88295497	     -0.00015078	     -0.21086212	     -0.00000000	      0.00000000	     21.29787381
      0.46530705	     -0.05037001	     -0.00033944	     -0.19238765	     -0.05751121	      0.88295571	     -0.00015077	     -0.21084873	     -0.00000000	      0.00000000	     21.36981947
      0.46641455	     -0.05034625	     -0.00033767	     -0.19236327	     -0.05750700	      0.88295642	     -0.00015077	     -0.21083559	     -0.00000000	      0.00000000	     21.40309831
      0.46783602	     -0.05031982	     -0.00033396	     -0.19233608	     -0.05750173	      0.88295727	     -0.00015079	     -0.21081912	     -0.00000000	      0.00000000	     21.47500037
      0.46925750	     -0.05029858	     -0.00033227	     -0.19231403	     -0.05749661	      0.88295807	     -0.00015084	     -0.21080314	     -0.00000000	      0.00000000	     21.51396169
      0.47031932	     -0.05028624	     -0.00032857	     -0.19230115	     -0.05749288	      0.88295862	     -0.00015089	     -0.21079155	     -0.00000000	      0.00000000	     21.54742050
      0.47138113	     -0.05027720	     -0.00032670	     -0.19229151	     -0.05748922	      0.88295914	     -0.00015095	     -0.21078028	     -0.00000000	      0.00000000	     21.56612941
      0.47287556	     -0.05026967	     -0.00032296	     -0.19228318	     -0.05748422	      0.88295981	     -0.00015107	     -0.21076500	     -0.00000000	      0.00000000	     21.60641986
      0.47416463	     -0.05026749	     -0.00032106	     -0.19228027	     -0.05748003	      0.88296033	     -0.00015118	     -0.21075238	     -0.00000000	      0.00000000	     21.62908713
      0.47545369	     -0.05026872	     -0.00031730	     -0.19228083	     -0.05747596	      0.88296079	     -0.00015132	     -0.21074027	     -0.00000000	      0.00000000	     21.65929808
      0.47674275	     -0.05027301	     -0.00031589	     -0.19228439	     -0.05747200	      0.88296119	     -0.00015148	     -0.21072865	     -0.00000000	      0.00000000	     21.67983827
      0.47803182	     -0.05028004	     -0.00031147	     -0.19229077	     -0.05746816	      0.88296154	     -0.00015166	     -0.21071752	     -0.00000000	      0.00000000	     21.70123727
      0.47914208	     -0.05028816	     -0.00031045	     -0.19229827	     -0.05746495	      0.88296179	     -0.00015183	     -0.21070829	     -0.00000000	      0.00000000	     21.70286654
      0.48025235	     -0.05029800	     -0.00030740	     -0.19230755	     -0.05746182	      0.88296200	     -0.00015201	     -0.21069938	     -0.00000000	      0.00000000	     21.70654085
      0.48164553	     -0.05031278	     -0.00030499	     -0.19232158	     -0.05745801	      0.88296220	     -0.00015227	     -0.21068864	     -0.00000000	      0.00000000	     21.72010341
      0.48303871	     -0.05033018	     -0.00030069	     -0.19233830	     -0.05745433	      0.88296234	     -0.00015254	     -0.21067835	     -0.00000000	      0.00000000	     21.72135977
      0.48415755	     -0.05034607	     -0.00029949	     -0.19235359	     -0.05745147	      0.88296239	     -0.00015278	     -0.21067042	     -0.00000000	      0.00000000	     21.72342370
      0.48527640	     -0.05036350	     -0.00029641	     -0.19237047	     -0.05744869	      0.88296241	     -0.00015304	     -0.21066276	     -0.00000000	     -0.00000000	     21.71147700
      0.48668860	     -0.05038751	     -0.00029390	     -0.19239377	     -0.05744530	      0.88296237	     -0.00015339	     -0.21065346	     -0.00000000	     -0.00000000	     21.71729140
      0.48810080	     -0.05041345	     -0.00028926	     -0.19241905	     -0.05744204	      0.88296226	     -0.00015375	     -0.21064457	     -0.00000000	     -0.00000000	     21.69909064
      0.48917910	     -0.05043446	     -0.00028807	     -0.19243951	     -0.05743963	      0.88296213	     -0.00015405	     -0.21063803	     -0.00000000	     -0.00000000	     21.70010667
      0.49025739	     -0.05045642	     -0.00028502	     -0.19246097	     -0.05743730	      0.88296196	     -0.00015437	     -0.21063169	     -0.00000000	     -0.00000000	     21.67941655
      0.49173433	     -0.05048821	     -0.00028201	     -0.19249206	     -0.05743423	      0.88296167	     -0.00015482	     -0.21062332	     -0.00000000	     -0.00000000	     21.67816137
      0.49321126	     -0.05052194	     -0.00027704	     -0.19252516	     -0.05743129	      0.88296132	     -0.00015530	     -0.21061530	     -0.00000000	     -0.00000000	     21.64394781
      0.49424984	     -0.05054690	     -0.00027576	     -0.19254962	     -0.05742930	      0.88296103	     -0.00015565	     -0.21060986	     -0.00000000	     -0.00000000	     21.64571741
      0.49528842	     -0.05057281	     -0.00027271	     -0.19257508	     -0.05742738	      0.88296071	     -0.00015602	     -0.21060458	     -0.00000000	     -0.00000000	     21.61851684
      0.49685472	     -0.05061354	     -0.00026907	     -0.19261512	     -0.05742460	      0.88296017	     -0.00015660	     -0.21059692	     -0.00000000	     -0.00000000	     21.60668296
      0.49816177	     -0.05064889	     -0.00026492	     -0.19264993	     -0.05742239	      0.88295967	     -0.00015710	     -0.21059078	     -0.00000000	     -0.00000000	     21.56019339
      0.49946883	     -0.05068545	     -0.00026254	     -0.19268592	     -0.05742028	      0.88295912	     -0.00015763	     -0.21058487	     -0.00000000	     -0.00000000	     21.57150835
      0.50077589	     -0.05072305	     -0.00025781	     -0.19272303	     -0.05741826	      0.88295853	     -0.00015818	     -0.21057917	     -0.00000000	     -0.00000000	     21.49875205
      0.50194815	     -0.05075769	     -0.00025603	     -0.19275716	     -0.05741654	      0.88295796	     -0.00015869	     -0.21057423	     -0.00000000	     -0.00000000	     21.51445007
      0.50312041	     -0.05079324	     -0.00025231	     -0.19279227	     -0.05741488	      0.88295736	     -0.00015922	     -0.21056945	     -0.00000000	     -0.00000000	     21.44991216
      0.50429267	     -0.05082962	     -0.00025000	     -0.19282819	     -0.05741330	      0.88295673	     -0.00015976	     -0.21056481	     -0.00000000	     -0.00000000	     21.44016878
      0.50578737	     -0.05087701	     -0.00024556	     -0.19287502	     -0.05741139	      0.88295589	     -0.00016048	     -0.21055908	     -0.00000000	     -0.00000000	     21.36512680
      0.50698297	     -0.05091578	     -0.00024378	     -0.19291332	     -0.05740995	      0.88295518	     -0.00016107	     -0.21055466	     -0.00000000	     -0.00000000	     21.37700111
      0.50817857	     -0.05095524	     -0.00024017	     -0.19295236	     -0.05740858	      0.88295445	     -0.00016168	     -0.21055037	     -0.00000000	     -0.00000000	     21.29852659
      0.50937417	     -0.05099533	     -0.00023796	     -0.19299200	     -0.05740727	      0.88295368	     -0.00016231	     -0.21054620	     -0.00000000	     -0.00000000	     21.28785952
      0.51085268	     -0.05104572	     -0.00023365	     -0.19304190	     -0.05740576	      0.88295270	     -0.00016310	     -0.21054121	     -0.00000000	     -0.00000000	     21.19257329
      0.51203245	     -0.05108656	     -0.00023204	     -0.19308230	     -0.05740463	      0.88295190	     -0.00016376	     -0.21053735	     -0.00000000	     -0.00000000	     21.20663710
      0.51321221	     -0.05112802	     -0.00022899	     -0.19312338	     -0.05740356	      0.88295107	     -0.00016443	     -0.21053359	     -0.00000000	     -0.00000000	     21.11683563
      0.51439198	     -0.05117029	     -0.00022730	     -0.19316523	     -0.05740255	      0.88295022	     -0.00016512	     -0.21052994	     -0.00000000	     -0.00000000	     21.09119496
      0.51593170	     -0.05122639	     -0.00022337	     -0.19322086	     -0.05740133	      0.88294907	     -0.00016603	     -0.21052534	     -0.00000000	     -0.00000001	     20.97412453
      0.51710556	     -0.05127027	     -0.00022187	     -0.19326433	     -0.05740047	      0.88294818	     -0.00016675	     -0.21052198	     -0.00000000	     -0.00000001	     20.98161807
      0.51827942	     -0.05131540	     -0.00021874	     -0.19330912	     -0.05739967	      0.88294727	     -0.00016749	     -0.21051877	     -0.00000001	     -0.00000001	     20.87693817
      0.51968946	     -0.05137096	     -0.00021669	     -0.19336424	     -0.05739878	      0.88294615	     -0.00016839	     -0.21051511	     -0.00000001	     -0.00000001	     20.86190730
      0.52109950	     -0.05142768	     -0.00021237	     -0.19342058	     -0.05739797	      0.88294501	     -0.00016931	     -0.21051167	     -0.00000001	     -0.00000001	     20.69106975
      0.52216850	     -0.05147143	     -0.00021173	     -0.19346400	     -0.05739741	      0.88294413	     -0.00017002	     -0.21050919	     -0.00000001	     -0.00000001	     20.71446510
      0.52323751	     -0.05151580	     -0.00020933	     -0.19350807	     -0.05739689	      0.88294324	     -0.00017075	     -0.21050683	     -0.00000001	     -0.00000001	     20.61999441
      0.52476500	     -0.05158018	     -0.00020704	     -0.19357203	     -0.05739622	      0.88294194	     -0.00017180	     -0.21050364	     -0.00000001	     -0.00000001	     20.56630317
      0.52609049	     -0.05163694	     -0.00020397	     -0.19362845	     -0.05739570	      0.88294079	     -0.00017274	     -0.21050106	     -0.00000001	     -0.00000001	     20.42688156
      0.52741598	     -0.05169447	     -0.00020287	     -0.19368562	     -0.05739525	      0.88293962	     -0.00017369	     -0.21049863	     -0.00000001	     -0.00000001	     20.43543952
      0.52874147	     -0.05175262	     -0.00019939	     -0.19374347	     -0.05739486	      0.88293844	     -0.00017466	     -0.21049636	     -0.00000001	     -0.00000001	     20.24093852
      0.52990216	     -0.05180406	     -0.00019890	     -0.19379459	     -0.05739456	      0.88293738	     -0.00017552	     -0.21049448	     -0.00000001	     -0.00000001	     20.26794348
      0.53106286	     -0.05185601	     -0.00019641	     -0.19384629	     -0.05739430	      0.88293632	     -0.00017640	     -0.21049272	     -0.00000001	     -0.00000001	     20.12581643
      0.53222355	     -0.05190845	     -0.00019510	     -0.19389846	     -0.05739408	      0.88293524	     -0.00017729	     -0.21049106	     -0.00000001	     -0.00000001	     20.08272791
      0.53382940	     -0.05198153	     -0.00019214	     -0.19397121	     -0.05739384	      0.88293372	     -0.00017853	     -0.21048894	     -0.00000001	     -0.00000001	     19.91498400
      0.53502722	     -0.05203628	     -0.00019160	     -0.19402567	     -0.05739371	      0.88293258	     -0.00017948	     -0.21048748	     -0.00000001	     -0.00000001	     19.92615988
      0.53622503	     -0.05209126	     -0.00018948	     -0.19408043	     -0.05739362	      0.88293141	     -0.00018044	     -0.21048612	     -0.00000001	     -0.00000001	     19.78109792
      0.53742285	     -0.05214650	     -0.00018863	     -0.19413542	     -0.05739357	      0.88293024	     -0.00018141	     -0.21048485	     -0.00000001	     -0.00000001	     19.74542760
      0.53898834	     -0.05221891	     -0.00018621	     -0.19420755	     -0.05739354	      0.88292868	     -0.00018270	     -0.21048333	     -0.00000001	     -0.00000001	     19.56405072
      0.54016504	     -0.05227291	     -0.00018627	     -0.19426130	     -0.05739357	      0.88292750	     -0.00018368	     -0.21048228	     -0.00000001	     -0.00000001	     19.58701603
      0.54134175	     -0.05232721	     -0.00018482	     -0.19431540	     -0.05739362	      0.88292630	     -0.00018467	     -0.21048132	     -0.00000001	     -0.00000001	     19.44146978
      0.54278266	     -0.05239394	     -0.00018468	     -0.19438185	     -0.05739372	      0.88292481	     -0.00018589	     -0.21048027	     -0.00000001	     -0.00000001	     19.42372989
      0.54407692	     -0.05245378	     -0.00018295	     -0.19444150	     -0.05739385	      0.88292346	     -0.00018701	     -0.21047943	     -0.00000001	     -0.00000001	     19.23224827
      0.54537117	     -0.05251335	     -0.00018348	     -0.19450083	     -0.05739400	      0.88292210	     -0.00018813	     -0.21047868	     -0.00000001	     -0.00000001	     19.26859609
      0.54666543	     -0.05257252	     -0.00018173	     -0.19455983	     -0.05739419	      0.88292072	     -0.00018927	     -0.21047800	     -0.00000001	     -0.00000001	     19.05784072
      0.54795969	     -0.05263146	     -0.00018266	     -0.19461855	     -0.05739440	      0.88291932	     -0.00019041	     -0.21047739	     -0.00000001	     -0.00000001	     19.11947051
      0.54925395	     -0.05269015	     -0.00018094	     -0.19467709	     -0.05739464	      0.88291791	     -0.00019157	     -0.21047682	     -0.00000001	     -0.00000001	     18.88703871
      0.55054821	     -0.05274868	     -0.00018233	     -0.19473540	     -0.05739490	      0.88291649	     -0.00019273	     -0.21047630	     -0.00000001	     -0.00000001	     18.97482902
      0.55184246	     -0.05280693	     -0.00018066	     -0.19479353	     -0.05739518	      0.88291505	     -0.00019391	     -0.21047582	     -0.00000001	     -0.00000001	     18.72001345
      0.55313672	     -0.05286493	     -0.00018252	     -0.19485131	     -0.05739548	      0.88291360	     -0.00019509	     -0.21047538	     -0.00000001	     -0.00000001	     18.83604756
      0.55429051	     -0.05291621	     -0.00018137	     -0.19490250	     -0.05739577	      0.88291230	     -0.00019615	     -0.21047502	     -0.00000001	     -0.00000001	     18.61142281
      0.55544429	     -0.05296702	     -0.00018232	     -0.19495316	     -0.05739607	      0.88291099	     -0.00019721	     -0.21047467	     -0.00000001	     -0.00000001	     18.61777241
      0.55686256	     -0.05302854	     -0.00018216	     -0.19501454	     -0.05739645	      0.88290936	     -0.00019853	     -0.21047426	     -0.00000001	     -0.00000001	     18.47419061
      0.55828082	     -0.05308883	     -0.00018388	     -0.19507465	     -0.05739684	      0.88290772	     -0.00019985	     -0.21047384	     -0.00000001	     -0.00000001	     18.53802635
      0.55946444	     -0.05313802	     -0.00018324	     -0.19512377	     -0.05739718	      0.88290635	     -0.00020096	     -0.21047346	     -0.00000001	     -0.00000001	     18.33809310
      0.56064807	     -0.05318622	     -0.00018455	     -0.19517184	     -0.05739753	      0.88290496	     -0.00020207	     -0.21047306	     -0.00000001	     -0.00000001	     18.35896688
      0.56206871	     -0.05324255	     -0.00018472	     -0.19522807	     -0.05739796	      0.88290329	     -0.00020340	     -0.21047253	     -0.00000001	     -0.00000001	     18.21400647
      0.56348934	     -0.05329708	     -0.00018707	     -0.19528245	     -0.05739839	      0.88290161	     -0.00020474	     -0.21047193	     -0.00000001	     -0.00000001	     18.32923643
      0.56463607	     -0.05333953	     -0.00018676	     -0.19532484	     -0.05739875	      0.88290025	     -0.00020582	     -0.21047141	     -0.00000001	     -0.00000001	     18.12004791
      0.56578279	     -0.05338058	     -0.00018838	     -0.19536579	     -0.05739911	      0.88289888	     -0.00020690	     -0.21047084	     -0.00000001	     -0.00000001	     18.15493453
      0.56725444	     -0.05343085	     -0.00018926	     -0.19541597	     -0.05739957	      0.88289712	     -0.00020829	     -0.21047004	     -0.00000001	     -0.00000001	     18.03484554
      0.56872608	     -0.05347846	     -0.00019222	     -0.19546346	     -0.05740003	      0.88289536	     -0.00020966	     -0.21046918	     -0.00000001	     -0.00000001	     18.20513801
      0.56984280	     -0.05351248	     -0.00019226	     -0.19549744	     -0.05740038	      0.88289402	     -0.00021071	     -0.21046848	     -0.00000001	     -0.00000001	     17.98191297
      0.57095951	     -0.05354469	     -0.00019410	     -0.19552956	     -0.05740073	      0.88289268	     -0.00021174	     -0.21046775	     -0.00000001	     -0.00000001	     18.03691128
      0.57249064	     -0.05358565	     -0.00019560	     -0.19557045	     -0.05740121	      0.88289084	     -0.00021316	     -0.21046669	     -0.00000001	     -0.00000001	     17.94204062
      0.57402176	     -0.05362279	     -0.00019914	     -0.19560746	     -0.05740169	      0.88288901	     -0.00021456	     -0.21046557	     -0.00000001	     -0.00000001	     18.19932887
      0.57509126	     -0.05364637	     -0.00019937	     -0.19563101	     -0.05740201	      0.88288773	     -0.00021553	     -0.21046475	     -0.00000001	     -0.00000001	     17.94387628
      0.57616076	     -0.05366808	     -0.00020135	     -0.19565265	     -0.05740234	      0.88288646	     -0.00021649	     -0.21046391	     -0.00000001	     -0.00000001	     18.00741414
      0.57779162	     -0.05369763	     -0.00020355	     -0.19568212	     -0.05740283	      0.88288452	     -0.00021794	     -0.21046261	     -0.00000001	     -0.00000001	     17.93942076
      0.57914354	     -0.05371877	     -0.00020649	     -0.19570316	     -0.05740323	      0.88288293	     -0.00021913	     -0.21046151	     -0.00000001	     -0.00000001	     18.08867845
      0.58049547	     -0.05373685	     -0.00020782	     -0.19572119	     -0.05740363	      0.88288135	     -0.00022030	     -0.21046041	     -0.00000001	     -0.00000001	     17.90589242
      0.58184739	     -0.05375200	     -0.00021144	     -0.19573622	     -0.05740402	      0.88287978	     -0.00022145	     -0.21045931	     -0.00000001	     -0.00000001	     18.18182359
      0.58305522	     -0.05376313	     -0.00021240	     -0.19574732	     -0.05740436	      0.88287839	     -0.00022246	     -0.21045834	     -0.00000001	     -0.00000001	     17.93359598
      0.58426306	     -0.05377218	     -0.00021538	     -0.19575627	     -0.05740470	      0.88287701	     -0.00022346	     -0.21045740	     -0.00000001	     -0.00000001	     18.10140254
      0.58547089	     -0.05377912	     -0.00021714	     -0.19576316	     -0.05740504	      0.88287564	     -0.00022444	     -0.21045648	     -0.00000001	     -0.00000001	     18.00129282
      0.58701832	     -0.05378498	     -0.00022087	     -0.19576889	     -0.05740546	      0.88287391	     -0.00022566	     -0.21045536	     -0.00000001	     -0.00000001	     18.18734830
      0.58824504	     -0.05378735	     -0.00022222	     -0.19577122	     -0.05740578	      0.88287256	     -0.00022661	     -0.21045453	     -0.00000001	     -0.00000001	     17.97111979
      0.58947175	     -0.05378793	     -0.00022535	     -0.19577169	     -0.05740611	      0.88287123	     -0.00022754	     -0.21045375	     -0.00000001	     -0.00000001	     18.13627214
      0.59069847	     -0.05378676	     -0.00022727	     -0.19577045	     -0.05740642	      0.88286991	     -0.00022844	     -0.21045302	     -0.00000001	     -0.00000001	     18.03147388
      0.59223301	     -0.05378294	     -0.00023121	     -0.19576650	     -0.05740681	      0.88286829	     -0.00022954	     -0.21045221	     -0.00000001	     -0.00000001	     18.23523641
      0.59343780	     -0.05377817	     -0.00023261	     -0.19576167	     -0.05740711	      0.88286704	     -0.00023038	     -0.21045165	     -0.00000001	     -0.00000001	     18.01787907
      0.59464260	     -0.05377194	     -0.00023572	     -0.19575533	     -0.05740741	      0.88286581	     -0.00023119	     -0.21045116	     -0.00000001	     -0.00000001	     18.16954682
      0.59584740	     -0.05376425	     -0.00023774	     -0.19574756	     -0.05740771	      0.88286461	     -0.00023198	     -0.21045073	     -0.00000001	     -0.00000001	     18.09266672
      0.59744689	     -0.05375206	     -0.00024178	     -0.19573523	     -0.05740809	      0.88286304	     -0.00023299	     -0.21045028	     -0.00000001	     -0.00000001	     18.28393926
      0.59864107	     -0.05374171	     -0.00024319	     -0.19572480	     -0.05740838	      0.88286190	     -0.00023372	     -0.21045002	     -0.00000001	     -0.00000001	     18.09215842
      0.59983526	     -0.05373043	     -0.00024622	     -0.19571341	     -0.05740866	      0.88286077	     -0.00023442	     -0.21044984	     -0.00000001	     -0.00000001	     18.23406193
      0.60129070	     -0.05371538	     -0.00024840	     -0.19569826	     -0.05740900	      0.88285944	     -0.00023524	     -0.21044973	     -0.00000001	     -0.00000001	     18.12419058
      0.60258597	     -0.05370083	     -0.00025201	     -0.19568357	     -0.05740931	      0.88285829	     -0.00023593	     -0.21044973	     -0.00000001	     -0.00000001	     18.35175454
      0.60388124	     -0.05368524	     -0.00025354	     -0.19566789	     -0.05740961	      0.88285716	     -0.00023659	     -0.21044983	     -0.00000001	     -0.00000001	     18.18711040
      0.60517651	     -0.05366859	     -0.00025720	     -0.19565109	     -0.05740991	      0.88285606	     -0.00023722	     -0.21045002	     -0.00000001	     -0.00000001	     18.43428548
      0.60647178	     -0.05365141	     -0.00025861	     -0.19563382	     -0.05741022	      0.88285500	     -0.00023782	     -0.21045031	     -0.00000001	     -0.00000001	     18.26690821
      0.60776706	     -0.05363476	     -0.00026245	     -0.19561702	     -0.05741053	      0.88285397	     -0.00023838	     -0.21045072	     -0.00000001	     -0.00000001	     18.53229956
      0.60906233	     -0.05362001	     -0.00026395	     -0.19560216	     -0.05741083	      0.88285296	     -0.00023891	     -0.21045131	     -0.00000001	     -0.00000001	     18.35281749
      0.61035760	     -0.05360857	     -0.00026822	     -0.19559055	     -0.05741114	      0.88285199	     -0.00023941	     -0.21045217	     -0.00000001	     -0.00000001	     18.63691932
      0.61165287	     -0.05360152	     -0.00026984	     -0.19558339	     -0.05741146	      0.88285105	     -0.00023986	     -0.21045342	     -0.00000001	     -0.00000000	     18.43629246
      0.61294815	     -0.05359957	     -0.00027424	     -0.19558124	     -0.05741178	      0.88285014	     -0.00024029	     -0.21045518	     -0.00000001	     -0.00000000	     18.73580263
      0.61424342	     -0.05360294	     -0.00027536	     -0.19558451	     -0.05741210	      0.88284926	     -0.00024067	     -0.21045755	     -0.00000001	     -0.00000000	     18.50016042
      0.61553869	     -0.05361091	     -0.00027945	     -0.19559230	     -0.05741242	      0.88284840	     -0.00024102	     -0.21046064	     -0.00000001	     -0.00000000	     18.83598520
      0.61669750	     -0.05362126	     -0.00028005	     -0.19560258	     -0.05741272	      0.88284766	     -0.00024129	     -0.21046404	     -0.00000001	     -0.00000000	     18.63284575
      0.61785631	     -0.05363454	     -0.00028234	     -0.19561573	     -0.05741301	      0.88284693	     -0.00024154	     -0.21046808	     -0.00000001	     -0.00000000	     18.78459601
      0.61926882	     -0.05365455	     -0.00028335	     -0.19563565	     -0.05741338	      0.88284607	     -0.00024179	     -0.21047387	     -0.00000001	     -0.00000000	     18.71163481
      0.62068133	     -0.05367858	     -0.00028571	     -0.19565956	     -0.05741375	      0.88284522	     -0.00024200	     -0.21048067	     -0.00000001	     -0.00000000	     18.96680251
      0.62186402	     -0.05370135	     -0.00028528	     -0.19568230	     -0.05741406	      0.88284453	     -0.00024214	     -0.21048714	     -0.00000001	     -0.00000000	     18.76298829
      0.62304671	     -0.05372604	     -0.00028640	     -0.19570692	     -0.05741438	      0.88284384	     -0.00024224	     -0.21049432	     -0.00000001	     -0.00000000	     18.90892509
      0.62422939	     -0.05375260	     -0.00028620	     -0.19573346	     -0.05741469	      0.88284316	     -0.00024231	     -0.21050220	     -0.00000001	     -0.00000000	     18.84193367
      0.62585475	     -0.05379349	     -0.00028690	     -0.19577430	     -0.05741513	      0.88284223	     -0.00024235	     -0.21051418	     -0.00000001	     -0.00000000	     18.99186436
      0.62705836	     -0.05382686	     -0.00028566	     -0.19580769	     -0.05741545	      0.88284154	     -0.00024233	     -0.21052393	     -0.00000001	     -0.00000000	     18.77715526
      0.62826196	     -0.05386244	     -0.00028583	     -0.19584326	     -0.05741577	      0.88284084	     -0.00024228	     -0.21053445	     -0.00000001	     -0.00000000	     18.88326950
      0.62970925	     -0.05390808	     -0.00028430	     -0.19588894	     -0.05741615	      0.88283999	     -0.00024217	     -0.21054808	     -0.00000001	     -0.00000000	     18.69289900
      0.63099624	     -0.05395084	     -0.00028447	     -0.19593171	     -0.05741649	      0.88283923	     -0.00024202	     -0.21056111	     -0.00000001	     -0.00000000	     18.86032912
      0.63228323	     -0.05399504	     -0.00028242	     -0.19597599	     -0.05741682	      0.88283844	     -0.00024184	     -0.21057495	     -0.00000001	     -0.00000000	     18.59946271
      0.63357023	     -0.05404052	     -0.00028227	     -0.19602151	     -0.05741714	      0.88283764	     -0.00024161	     -0.21058957	     -0.00000001	     -0.00000000	     18.74147498
      0.63485722	     -0.05408707	     -0.00028000	     -0.19606816	     -0.05741747	      0.88283682	     -0.00024134	     -0.21060493	     -0.00000001	     -0.00000000	     18.47042423
      0.63614421	     -0.05413474	     -0.00027959	     -0.19611590	     -0.05741778	      0.88283598	     -0.00024103	     -0.21062099	     -0.00000001	     -0.00000000	     18.58206360
      0.63743121	     -0.05418438	     -0.00027727	     -0.19616567	     -0.05741809	      0.88283511	     -0.00024067	     -0.21063774	     -0.00000001	     -0.00000000	     18.30781577
      0.63871820	     -0.05423657	     -0.00027686	     -0.19621794	     -0.05741838	      0.88283422	     -0.00024028	     -0.21065518	     -0.00000001	     -0.00000000	     18.38706777
      0.64000519	     -0.05429102	     -0.00027471	     -0.19627253	     -0.05741867	      0.88283329	     -0.00023984	     -0.21067330	     -0.00000001	     -0.00000000	     18.12239390
      0.64129219	     -0.05434732	     -0.00027436	     -0.19632893	     -0.05741895	      0.88283234	     -0.00023937	     -0.21069211	     -0.00000001	     -0.00000001	     18.17884254
      0.64257918	     -0.05440513	     -0.00027235	     -0.19638690	     -0.05741921	      0.88283136	     -0.00023885	     -0.21071156	     -0.00000001	     -0.00000001	     17.92893544
      0.64386617	     -0.05446462	     -0.00027197	     -0.19644651	     -0.05741947	      0.88283035	     -0.00023829	     -0.21073164	     -0.00000001	     -0.00000001	     17.95553543
      0.64515317	     -0.05452569	     -0.00027018	     -0.19650776	     -0.05741971	      0.88282930	     -0.00023769	     -0.21075232	     -0.00000001	     -0.00000001	     17.71947705
      0.64644016	     -0.05458789	     -0.00027026	     -0.19657009	     -0.05741993	      0.88282823	     -0.00023705	     -0.21077363	     -0.00000001	     -0.00000001	     17.71737469
      0.64772715	     -0.05465288	     -0.00026924	     -0.19663526	     -0.05742014	      0.88282713	     -0.00023637	     -0.21079558	     -0.00000001	     -0.00000001	     17.49996676
      0.64901415	     -0.05471923	     -0.00026959	     -0.19670176	     -0.05742034	      0.88282599	     -0.00023566	     -0.21081814	     -0.00000001	     -0.00000001	     17.47970916
      0.65030114	     -0.05478602	     -0.00026885	     -0.19676873	     -0.05742051	      0.88282483	     -0.00023490	     -0.21084127	     -0.00000001	     -0.00000001	     17.28901140
      0.65186787	     -0.05486740	     -0.00026964	     -0.19685032	     -0.05742070	      0.88282338	     -0.00023393	     -0.21087009	     -0.00000001	     -0.00000001	     17.31266145
      0.65302003	     -0.05492708	     -0.00026805	     -0.19691021	     -0.05742082	      0.88282229	     -0.00023318	     -0.21089168	     -0.00000001	     -0.00000001	     17.04276024
      0.65417219	     -0.05498600	     -0.00026778	     -0.19696933	     -0.05742093	      0.88282119	     -0.00023240	     -0.21091355	     -0.00000001	     -0.00000001	     17.00341400
      0.65571245	     -0.05506319	     -0.00026602	     -0.19704684	     -0.05742104	      0.88281968	     -0.00023130	     -0.21094312	     -0.00000001	     -0.00000001	     16.80584705
      0.65709398	     -0.05513088	     -0.00026591	     -0.19711478	     -0.05742112	      0.88281831	     -0.00023028	     -0.21096988	     -0.00000001	     -0.00000001	     16.81097925
      0.65847551	     -0.05519661	     -0.00026347	     -0.19718084	     -0.05742117	      0.88281692	     -0.00022921	     -0.21099676	     -0.00000001	     -0.00000001	     16.56662913
      0.65967963	     -0.05525155	     -0.00026381	     -0.19723601	     -0.05742119	      0.88281570	     -0.00022825	     -0.21102022	     -0.00000001	     -0.00000001	     16.60183163
      0.66088375	     -0.05530341	     -0.00026212	     -0.19728817	     -0.05742119	      0.88281447	     -0.00022726	     -0.21104363	     -0.00000001	     -0.00000001	     16.45416796
      0.66208788	     -0.05535254	     -0.00026153	     -0.19733758	     -0.05742117	      0.88281325	     -0.00022623	     -0.21106690	     -0.00000001	     -0.00000001	     16.41333161
      0.66374707	     -0.05541615	     -0.00025948	     -0.19740161	     -0.05742110	      0.88281156	     -0.00022478	     -0.21109863	     -0.00000001	     -0.00000001	     16.26734922
      0.66498596	     -0.05546045	     -0.00025955	     -0.19744620	     -0.05742103	      0.88281030	     -0.00022365	     -0.21112200	     -0.00000001	     -0.00000001	     16.26857905
      0.66622485	     -0.05550180	     -0.00025799	     -0.19748788	     -0.05742092	      0.88280906	     -0.00022250	     -0.21114502	     -0.00000001	     -0.00000001	     16.16871596
      0.66746374	     -0.05554030	     -0.00025765	     -0.19752669	     -0.05742080	      0.88280783	     -0.00022131	     -0.21116765	     -0.00000001	     -0.00000001	     16.14244133
      0.66908837	     -0.05558676	     -0.00025573	     -0.19757359	     -0.05742060	      0.88280625	     -0.00021972	     -0.21119665	     -0.00000001	     -0.00000001	     16.04984397
      0.67030406	     -0.05561895	     -0.00025599	     -0.19760608	     -0.05742042	      0.88280510	     -0.00021849	     -0.21121780	     -0.00000001	     -0.00000001	     16.03957247
      0.67151974	     -0.05564923	     -0.00025450	     -0.19763671	     -0.05742022	      0.88280397	     -0.00021724	     -0.21123846	     -0.00000001	     -0.00000001	     15.97311840
      0.67301294	     -0.05568441	     -0.00025415	     -0.19767227	     -0.05741994	      0.88280264	     -0.00021567	     -0.21126316	     -0.00000001	     -0.00000001	     15.93914246
      0.67434912	     -0.05571411	     -0.00025208	     -0.19770236	     -0.05741967	      0.88280150	     -0.00021423	     -0.21128461	     -0.00000001	     -0.00000001	     15.87204806
      0.67568531	     -0.05574256	     -0.00025219	     -0.19773115	     -0.05741936	      0.88280041	     -0.00021276	     -0.21130545	     -0.00000001	     -0.00000001	     15.84009116
      0.67702149	     -0.05576983	     -0.00024988	     -0.19775883	     -0.05741903	      0.88279937	     -0.00021127	     -0.21132568	     -0.00000001	     -0.00000001	     15.77863435
      0.67835768	     -0.05579599	     -0.00025015	     -0.19778533	     -0.05741867	      0.88279840	     -0.00020974	     -0.21134530	     -0.00000001	     -0.00000000	     15.73898261
      0.67969386	     -0.05582000	     -0.00024777	     -0.19780976	     -0.05741828	      0.88279749	     -0.00020819	     -0.21136432	     -0.00000001	     -0.00000000	     15.68190908
      0.68103005	     -0.05584351	     -0.00024849	     -0.19783359	     -0.05741787	      0.88279664	     -0.00020662	     -0.21138276	     -0.00000001	     -0.00000000	     15.63261166
      0.68236623	     -0.05586590	     -0.00024594	     -0.19785641	     -0.05741743	      0.88279587	     -0.00020502	     -0.21140062	     -0.00000001	     -0.00000000	     15.58051896
      0.68370241	     -0.05588728	     -0.00024691	     -0.19787811	     -0.05741696	      0.88279517	     -0.00020339	     -0.21141788	     -0.00000001	     -0.00000000	     15.53054929
      0.68488791	     -0.05590513	     -0.00024474	     -0.19789634	     -0.05741653	      0.88279461	     -0.00020193	     -0.21143270	     -0.00000001	     -0.00000000	     15.47486686
      0.68607341	     -0.05592204	     -0.00024462	     -0.19791356	     -0.05741607	      0.88279411	     -0.00020046	     -0.21144704	     -0.00000001	     -0.00000000	     15.42531685
      0.68754040	     -0.05594147	     -0.00024295	     -0.19793343	     -0.05741548	      0.88279357	     -0.00019861	     -0.21146411	     -0.00000001	     -0.00000000	     15.37324089
      0.68900738	     -0.05595867	     -0.00024325	     -0.19795102	     -0.05741485	      0.88279313	     -0.00019673	     -0.21148042	     -0.00000001	     -0.00000000	     15.32167420
      0.69022138	     -0.05597078	     -0.00024134	     -0.19796351	     -0.05741430	      0.88279283	     -0.00019516	     -0.21149338	     -0.00000001	     -0.00000000	     15.27276083
      0.69143538	     -0.05598345	     -0.00024138	     -0.19797651	     -0.05741374	      0.88279260	     -0.00019358	     -0.21150589	     -0.00000001	     -0.00000000	     15.21800646
      0.69290628	     -0.05599797	     -0.00023984	     -0.19799147	     -0.05741302	      0.88279241	     -0.00019165	     -0.21152045	     -0.00000001	     -0.00000000	     15.17437818
      0.69437718	     -0.05601085	     -0.00024024	     -0.19800474	     -0.05741227	      0.88279231	     -0.00018969	     -0.21153432	     -0.00000001	     -0.00000000	     15.12842034
      0.69555130	     -0.05601947	     -0.00023802	     -0.19801374	     -0.05741165	      0.88279229	     -0.00018812	     -0.21154486	     -0.00000001	      0.00000000	     15.09602181
      0.69672542	     -0.05602655	     -0.00023765	     -0.19802115	     -0.05741101	      0.88279233	     -0.00018653	     -0.21155489	     -0.00000001	      0.00000000	     15.05985194
      0.69825201	     -0.05603267	     -0.00023573	     -0.19802774	     -0.05741014	      0.88279246	     -0.00018446	     -0.21156710	     -0.00000001	      0.00000000	     15.04070506
      0.69977859	     -0.05603302	     -0.00023557	     -0.19802853	     -0.05740923	      0.88279269	     -0.00018237	     -0.21157828	     -0.00000001	      0.00000000	     15.01903285
      0.70092089	     -0.05602810	     -0.00023277	     -0.19802400	     -0.05740853	      0.88279292	     -0.00018080	     -0.21158584	     -0.00000001	      0.00000000	     15.02483131
      0.70206320	     -0.05601880	     -0.00023167	     -0.19801505	     -0.05740781	      0.88279319	     -0.00017922	     -0.21159265	     -0.00000001	      0.00000000	     15.01296238
      0.70365590	     -0.05599827	     -0.00022868	     -0.19799505	     -0.05740677	      0.88279365	     -0.00017700	     -0.21160074	     -0.00000001	      0.00000000	     15.02848587
      0.70524860	     -0.05596912	     -0.00022724	     -0.19796638	     -0.05740570	      0.88279421	     -0.00017478	     -0.21160710	     -0.00000001	      0.00000000	     15.01315660
      0.70634097	     -0.05594294	     -0.00022337	     -0.19794060	     -0.05740494	      0.88279463	     -0.00017325	     -0.21161039	     -0.00000001	      0.00000000	     15.04282813
      0.70743334	     -0.05591167	     -0.00022098	     -0.19790969	     -0.05740416	      0.88279510	     -0.00017172	     -0.21161274	     -0.00000001	      0.00000000	     15.04639167
      0.70913772	     -0.05585308	     -0.00021582	     -0.19785169	     -0.05740291	      0.88279591	     -0.00016933	     -0.21161447	     -0.00000001	      0.00000000	     15.08997644
      0.71053635	     -0.05579875	     -0.00021264	     -0.19779782	     -0.05740185	      0.88279664	     -0.00016736	     -0.21161409	     -0.00000001	      0.00000000	     15.09531232
      0.71193498	     -0.05574010	     -0.00020818	     -0.19773963	     -0.05740076	      0.88279744	     -0.00016539	     -0.21161217	     -0.00000001	      0.00000000	     15.16384956
      0.71333362	     -0.05567746	     -0.00020677	     -0.19767736	     -0.05739965	      0.88279829	     -0.00016343	     -0.21160876	     -0.00000001	      0.00000000	     15.17344450
      0.71456905	     -0.05561782	     -0.00020334	     -0.19761809	     -0.05739865	      0.88279910	     -0.00016169	     -0.21160456	     -0.00000001	      0.00000000	     15.25199820
      0.71580448	     -0.05555510	     -0.00020241	     -0.19755567	     -0.05739763	      0.88279995	     -0.00015996	     -0.21159925	     -0.00000001	      0.00000000	     15.27681919
      0.71703991	     -0.05548904	     -0.00020056	     -0.19748992	     -0.05739660	      0.88280085	     -0.00015824	     -0.21159288	     -0.00000001	      0.00000001	     15.34600980
      0.71866627	     -0.05539760	     -0.00020015	     -0.19739881	     -0.05739521	      0.88280211	     -0.00015598	     -0.21158292	     -0.00000001	      0.00000001	     15.41335950
      0.71992139	     -0.05532401	     -0.00019856	     -0.19732550	     -0.05739412	      0.88280314	     -0.00015424	     -0.21157408	     -0.00000001	      0.00000001	     15.51281489
      0.72117652	     -0.05524830	     -0.00019924	     -0.19724998	     -0.05739302	      0.88280421	     -0.00015252	     -0.21156427	     -0.00000001	      0.00000001	     15.57412245
      0.72243164	     -0.05516981	     -0.00019892	     -0.19717171	     -0.05739191	      0.88280533	     -0.00015081	     -0.21155353	     -0.00000001	      0.00000001	     15.67767146
      0.72403839	     -0.05506507	     -0.00020007	     -0.19706718	     -0.05739047	      0.88280684	     -0.00014864	     -0.21153845	     -0.00000001	      0.00000001	     15.79297004
      0.72526345	     -0.05498203	     -0.00019909	     -0.19698434	     -0.05738937	      0.88280805	     -0.00014701	     -0.21152597	     -0.00000001	      0.00000001	     15.91754441
      0.72648851	     -0.05489693	     -0.00020003	     -0.19689938	     -0.05738826	      0.88280930	     -0.00014539	     -0.21151265	     -0.00000001	      0.00000001	     16.01380721
      0.72797560	     -0.05478975	     -0.00019946	     -0.19679239	     -0.05738691	      0.88281089	     -0.00014346	     -0.21149539	     -0.00000001	      0.00000001	     16.18626663
      0.72930550	     -0.05469106	     -0.00020094	     -0.19669381	     -0.05738570	      0.88281236	     -0.00014175	     -0.21147896	     -0.00000001	      0.00000001	     16.31474067
      0.73063539	     -0.05458882	     -0.00020020	     -0.19659171	     -0.05738449	      0.88281390	     -0.00014007	     -0.21146160	     -0.00000001	      0.00000001	     16.49815620
      0.73196528	     -0.05448330	     -0.00020265	     -0.19648623	     -0.05738328	      0.88281549	     -0.00013842	     -0.21144337	     -0.00000001	      0.00000001	     16.64043521
      0.73329517	     -0.05437724	     -0.00020246	     -0.19638027	     -0.05738208	      0.88281713	     -0.00013680	     -0.21142437	     -0.00000001	      0.00000001	     16.83206434
      0.73462506	     -0.05427065	     -0.00020520	     -0.19627368	     -0.05738088	      0.88281884	     -0.00013521	     -0.21140465	     -0.00000001	      0.00000001	     16.98607559
      0.73595495	     -0.05416220	     -0.00020461	     -0.19616529	     -0.05737970	      0.88282059	     -0.00013366	     -0.21138425	     -0.00000001	      0.00000001	     17.20184288
      0.73728484	     -0.05405389	     -0.00020766	     -0.19605695	     -0.05737853	      0.88282241	     -0.00013214	     -0.21136319	     -0.00000001	      0.00000001	     17.37141395
      0.73845588	     -0.05395772	     -0.00020717	     -0.19596081	     -0.05737751	      0.88282404	     -0.00013083	     -0.21134414	     -0.00000001	      0.00000001	     17.55710708
      0.73962692	     -0.05386330	     -0.00020904	     -0.19586635	     -0.05737650	      0.88282573	     -0.00012954	     -0.21132467	     -0.00000001	      0.00000001	     17.71966538
      0.74107382	     -0.05374853	     -0.00020985	     -0.19575155	     -0.05737528	      0.88282785	     -0.00012800	     -0.21130012	     -0.00000001	      0.00000001	     17.94626814
      0.74252072	     -0.05363529	     -0.00021307	     -0.19563820	     -0.05737408	      0.88283004	     -0.00012651	     -0.21127511	     -0.00000001	      0.00000001	     18.17075557
      0.74368862	     -0.05354368	     -0.00021329	     -0.19554655	     -0.05737314	      0.88283184	     -0.00012534	     -0.21125463	     -0.00000001	      0.00000001	     18.36303559
      0.74485651	     -0.05345405	     -0.00021558	     -0.19545681	     -0.05737221	      0.88283368	     -0.00012420	     -0.21123392	     -0.00000001	      0.00000001	     18.54017493
      0.74632250	     -0.05334298	     -0.00021670	     -0.19534565	     -0.05737108	      0.88283603	     -0.00012281	     -0.21120766	     -0.00000001	      0.00000001	     18.78296447
      0.74778849	     -0.05323695	     -0.00022026	     -0.19523943	     -0.05736999	      0.88283842	     -0.00012148	     -0.21118114	     -0.00000001	      0.00000001	     19.00959153
      0.74889581	     -0.05315916	     -0.00022013	     -0.19516157	     -0.05736919	      0.88284025	     -0.00012051	     -0.21116105	     -0.00000001	      0.00000001	     19.17408219
      0.75000312	     -0.05308551	     -0.00022211	     -0.19508778	     -0.05736841	      0.88284210	     -0.00011958	     -0.21114093	     -0.00000001	      0.00000001	     19.33450554
      0.75154466	     -0.05298699	     -0.00022342	     -0.19498909	     -0.05736736	      0.88284469	     -0.00011832	     -0.21111300	     -0.00000001	      0.00000001	     19.56915283
      0.75308619	     -0.05289597	     -0.00022718	     -0.19489783	     -0.05736637	      0.88284731	     -0.00011713	     -0.21108522	     -0.00000001	      0.00000001	     19.80529225
      0.75413367	     -0.05283613	     -0.00022676	     -0.19483789	     -0.05736572	      0.88284909	     -0.00011636	     -0.21106650	     -0.00000001	      0.00000001	     19.93687852
      0.75518114	     -0.05278078	     -0.00022852	     -0.19478239	     -0.05736509	      0.88285088	     -0.00011562	     -0.21104792	     -0.00000001	      0.00000001	     20.07838580
      0.75683932	     -0.05269840	     -0.00023034	     -0.19469977	     -0.05736415	      0.88285371	     -0.00011450	     -0.21101889	     -0.00000001	      0.00000001	     20.30465380
      0.75818232	     -0.05263825	     -0.00023323	     -0.19463939	     -0.05736343	      0.88285598	     -0.00011365	     -0.21099576	     -0.00000001	      0.00000001	     20.47567898
      0.75952532	     -0.05258116	     -0.00023395	     -0.19458212	     -0.05736276	      0.88285824	     -0.00011285	     -0.21097302	     -0.00000001	      0.00000001	     20.64104195
      0.76086832	     -0.05253122	     -0.00023749	     -0.19453192	     -0.05736212	      0.88286048	     -0.00011211	     -0.21095069	     -0.00000001	      0.00000001	     20.79046438
      0.76206004	     -0.05248830	     -0.00023738	     -0.19448886	     -0.05736159	      0.88286243	     -0.00011149	     -0.21093127	     -0.00000001	      0.00000001	     20.90701941
      0.76325176	     -0.05245138	     -0.00023993	     -0.19445172	     -0.05736109	      0.88286436	     -0.00011091	     -0.21091221	     -0.00000001	      0.00000001	     21.02115902
      0.76444348	     -0.05241575	     -0.00024078	     -0.19441591	     -0.05736062	      0.88286624	     -0.00011036	     -0.21089355	     -0.00000001	      0.00000001	     21.13607894
      0.76598113	     -0.05237548	     -0.00024388	     -0.19437535	     -0.05736007	      0.88286862	     -0.00010973	     -0.21087001	     -0.00000001	      0.00000001	     21.28076270
      0.76718708	     -0.05234424	     -0.00024368	     -0.19434396	     -0.05735967	      0.88287043	     -0.00010927	     -0.21085200	     -0.00000001	      0.00000001	     21.37741283
      0.76839303	     -0.05231863	     -0.00024598	     -0.19431812	     -0.05735931	      0.88287219	     -0.00010886	     -0.21083438	     -0.00000001	      0.00000001	     21.46164755
      0.76959898	     -0.05229350	     -0.00024650	     -0.19429283	     -0.05735898	      0.88287390	     -0.00010849	     -0.21081717	     -0.00000001	      0.00000001	     21.54574840
      0.77112908	     -0.05226720	     -0.00024924	     -0.19426624	     -0.05735861	      0.88287598	     -0.00010808	     -0.21079587	     -0.00000001	      0.00000001	     21.64441366
      0.77231175	     -0.05224609	     -0.00024883	     -0.19424498	     -0.05735836	      0.88287751	     -0.00010781	     -0.21077984	     -0.00000001	      0.00000001	     21.71577982
      0.77349441	     -0.05222987	     -0.00025078	     -0.19422855	     -0.05735814	      0.88287899	     -0.00010758	     -0.21076413	     -0.00000001	      0.00000001	     21.76843331
      0.77491468	     -0.05220991	     -0.00025079	     -0.19420840	     -0.05735793	      0.88288067	     -0.00010736	     -0.21074574	     -0.00000001	      0.00000001	     21.84685930
      0.77633495	     -0.05219675	     -0.00025394	     -0.19419496	     -0.05735775	      0.88288224	     -0.00010720	     -0.21072780	     -0.00000001	      0.00000001	     21.90026491
      0.77741155	     -0.05218349	     -0.00025256	     -0.19418159	     -0.05735765	      0.88288337	     -0.00010711	     -0.21071453	     -0.00000001	      0.00000001	     21.94390194
      0.77848815	     -0.05217505	     -0.00025370	     -0.19417296	     -0.05735758	      0.88288444	     -0.00010705	     -0.21070152	     -0.00000001	      0.00000001	     21.97108891
      0.78002233	     -0.05216304	     -0.00025383	     -0.19416074	     -0.05735752	      0.88288586	     -0.00010703	     -0.21068343	     -0.00000001	      0.00000001	     22.03031265
      0.78134737	     -0.05215706	     -0.00025564	     -0.19415452	     -0.05735751	      0.88288698	     -0.00010707	     -0.21066822	     -0.00000001	      0.00000001	     22.05088057
      0.78267241	     -0.05214913	     -0.00025493	     -0.19414642	     -0.05735754	      0.88288800	     -0.00010716	     -0.21065342	     -0.00000001	      0.00000001	     22.11243243
      0.78399745	     -0.05214862	     -0.00025771	     -0.19414565	     -0.05735760	      0.88288893	     -0.00010729	     -0.21063898	     -0.00000001	      0.00000000	     22.10402380
      0.78516813	     -0.05214430	     -0.00025684	     -0.19414118	     -0.05735770	      0.88288967	     -0.00010745	     -0.21062658	     -0.00000001	      0.00000000	     22.15259070
      0.78633880	     -0.05214590	     -0.00025899	     -0.19414254	     -0.05735782	      0.88289034	     -0.00010765	     -0.21061450	     -0.00000001	      0.00000000	     22.13662301
      0.78750947	     -0.05214726	     -0.00025960	     -0.19414371	     -0.05735797	      0.88289093	     -0.00010788	     -0.21060280	     -0.00000001	      0.00000000	     22.15932830
      0.78907728	     -0.05215545	     -0.00026238	     -0.19415159	     -0.05735822	      0.88289161	     -0.00010826	     -0.21058770	     -0.00000001	      0.00000000	     22.14222252
      0.79027278	     -0.05216029	     -0.00026234	     -0.19415626	     -0.05735845	      0.88289205	     -0.00010858	     -0.21057666	     -0.00000001	      0.00000000	     22.18598375
      0.79146828	     -0.05217134	     -0.00026473	     -0.19416706	     -0.05735871	      0.88289241	     -0.00010895	     -0.21056599	     -0.00000001	      0.00000000	     22.15150732
      0.79266378	     -0.05218168	     -0.00026555	     -0.19417719	     -0.05735899	      0.88289269	     -0.00010935	     -0.21055574	     -0.00000001	      0.00000000	     22.16895884
      0.79420801	     -0.05220173	     -0.00026868	     -0.19419692	     -0.05735941	      0.88289296	     -0.00010993	     -0.21054306	     -0.00000001	      0.00000000	     22.11796964
      0.79538001	     -0.05221503	     -0.00026875	     -0.19421003	     -0.05735976	      0.88289309	     -0.00011041	     -0.21053390	     -0.00000001	      0.00000000	     22.15473580
      0.79655201	     -0.05223449	     -0.00027115	     -0.19422925	     -0.05736014	      0.88289316	     -0.00011092	     -0.21052511	     -0.00000001	      0.00000000	     22.09747279
      0.79797808	     -0.05225715	     -0.00027203	     -0.19425167	     -0.05736064	      0.88289316	     -0.00011159	     -0.21051495	     -0.00000001	     -0.00000000	     22.11415363
      0.79926015	     -0.05228430	     -0.00027510	     -0.19427853	     -0.05736112	      0.88289308	     -0.00011224	     -0.21050629	     -0.00000001	     -0.00000000	     22.01921985
      0.80054222	     -0.05230816	     -0.00027523	     -0.19430220	     -0.05736164	      0.88289294	     -0.00011292	     -0.21049810	     -0.00000001	     -0.00000000	     22.05443353
      0.80182429	     -0.05234016	     -0.00027844	     -0.19433392	     -0.05736219	      0.88289273	     -0.00011365	     -0.21049035	     -0.00000001	     -0.00000000	     21.93371263
      0.80310636	     -0.05236784	     -0.00027823	     -0.19436141	     -0.05736278	      0.88289246	     -0.00011441	     -0.21048307	     -0.00000001	     -0.00000000	     21.97519067
      0.80438843	     -0.05240455	     -0.00028153	     -0.19439784	     -0.05736339	      0.88289214	     -0.00011521	     -0.21047621	     -0.00000001	     -0.00000000	     21.82610422
      0.80567050	     -0.05243574	     -0.00028088	     -0.19442886	     -0.05736404	      0.88289175	     -0.00011604	     -0.21046981	     -0.00000001	     -0.00000000	     21.87623524
      0.80695257	     -0.05247693	     -0.00028425	     -0.19446978	     -0.05736472	      0.88289131	     -0.00011691	     -0.21046380	     -0.00000001	     -0.00000000	     21.69794396
      0.80823464	     -0.05251142	     -0.00028315	     -0.19450412	     -0.05736543	      0.88289081	     -0.00011781	     -0.21045824	     -0.00000001	     -0.00000000	     21.75806208
      0.80937860	     -0.05255133	     -0.00028587	     -0.19454379	     -0.05736608	      0.88289033	     -0.00011865	     -0.21045360	     -0.00000001	     -0.00000000	     21.58210795
      0.81052257	     -0.05258753	     -0.00028592	     -0.19457984	     -0.05736676	      0.88288981	     -0.00011951	     -0.21044930	     -0.00000001	     -0.00000000	     21.55978091
      0.81192408	     -0.05263758	     -0.00028779	     -0.19462965	     -0.05736763	      0.88288913	     -0.00012059	     -0.21044445	     -0.00000001	     -0.00000000	     21.42267585
      0.81332559	     -0.05268508	     -0.00028730	     -0.19467699	     -0.05736853	      0.88288839	     -0.00012171	     -0.21044008	     -0.00000001	     -0.00000000	     21.42151802
      0.81449754	     -0.05273206	     -0.00028972	     -0.19472375	     -0.05736930	      0.88288773	     -0.00012267	     -0.21043674	     -0.00000001	     -0.00000000	     21.23962207
      0.81566949	     -0.05277567	     -0.00028978	     -0.19476722	     -0.05737010	      0.88288705	     -0.00012366	     -0.21043373	     -0.00000001	     -0.00000000	     21.20094884
      0.81684143	     -0.05282350	     -0.00029138	     -0.19481486	     -0.05737091	      0.88288633	     -0.00012467	     -0.21043100	     -0.00000001	     -0.00000000	     21.07994724
      0.81845408	     -0.05288783	     -0.00029217	     -0.19487899	     -0.05737207	      0.88288529	     -0.00012609	     -0.21042775	     -0.00000001	     -0.00000000	     21.01304239
      0.81965025	     -0.05294070	     -0.00029505	     -0.19493165	     -0.05737295	      0.88288448	     -0.00012716	     -0.21042565	     -0.00000001	     -0.00000000	     20.84170360
      0.82084641	     -0.05299003	     -0.00029602	     -0.19498084	     -0.05737386	      0.88288364	     -0.00012826	     -0.21042384	     -0.00000001	     -0.00000000	     20.78880074
      0.82204257	     -0.05304274	     -0.00029868	     -0.19503335	     -0.05737478	      0.88288278	     -0.00012938	     -0.21042228	     -0.00000001	     -0.00000000	     20.66150774
      0.82364131	     -0.05311005	     -0.00030087	     -0.19510045	     -0.05737604	      0.88288158	     -0.00013091	     -0.21042058	     -0.00000001	     -0.00000001	     20.59267166
      0.82482137	     -0.05316396	     -0.00030498	     -0.19515414	     -0.05737699	      0.88288067	     -0.00013205	     -0.21041956	     -0.00000001	     -0.00000001	     20.42563514
      0.82600144	     -0.05321344	     -0.00030721	     -0.19520347	     -0.05737796	      0.88287974	     -0.00013322	     -0.21041877	     -0.00000001	     -0.00000001	     20.36824297
      0.82745911	     -0.05327765	     -0.00031226	     -0.19526742	     -0.05737918	      0.88287855	     -0.00013468	     -0.21041803	     -0.00000001	     -0.00000001	     20.21279782
      0.82875811	     -0.05332977	     -0.00031484	     -0.19531937	     -0.05738028	      0.88287747	     -0.00013601	     -0.21041761	     -0.00000001	     -0.00000001	     20.17462334
      0.83005710	     -0.05338608	     -0.00032051	     -0.19537544	     -0.05738141	      0.88287636	     -0.00013736	     -0.21041737	     -0.00000001	     -0.00000001	     20.01080406
      0.83135609	     -0.05343562	     -0.00032336	     -0.19542482	     -0.05738255	      0.88287522	     -0.00013872	     -0.21041735	     -0.00000001	     -0.00000001	     19.97916048
      0.83265508	     -0.05348983	     -0.00032976	     -0.19547877	     -0.05738370	      0.88287406	     -0.00014010	     -0.21041750	     -0.00000001	     -0.00000001	     19.81497771
      0.83395408	     -0.05353602	     -0.00033282	     -0.19552480	     -0.05738488	      0.88287288	     -0.00014150	     -0.21041786	     -0.00000001	     -0.00000001	     19.78744881
      0.83525307	     -0.05358679	     -0.00033978	     -0.19557530	     -0.05738607	      0.88287168	     -0.00014292	     -0.21041835	     -0.00000001	     -0.00000001	     19.62812468
      0.83655206	     -0.05362844	     -0.00034280	     -0.19561680	     -0.05738727	      0.88287046	     -0.00014436	     -0.21041904	     -0.00000001	     -0.00000001	     19.59569650
      0.83785105	     -0.05367486	     -0.00035009	     -0.19566295	     -0.05738849	      0.88286923	     -0.00014580	     -0.21041984	     -0.00000001	     -0.00000001	     19.44474808
      0.83915004	     -0.05371154	     -0.00035289	     -0.19569950	     -0.05738972	      0.88286797	     -0.00014727	     -0.21042082	     -0.00000001	     -0.00000001	     19.39707983
      0.84031695	     -0.05374858	     -0.00035924	     -0.19573631	     -0.05739084	      0.88286683	     -0.00014859	     -0.21042178	     -0.00000001	     -0.00000001	     19.27072164
      0.84148385	     -0.05377944	     -0.00036281	     -0.19576703	     -0.05739197	      0.88286568	     -0.00014993	     -0.21042286	     -0.00000001	     -0.00000001	     19.18840688
      0.84289785	     -0.05381715	     -0.00036901	     -0.19580450	     -0.05739335	      0.88286426	     -0.00015156	     -0.21042431	     -0.00000001	     -0.00000001	     19.08151046
      0.84431185	     -0.05384824	     -0.00037247	     -0.19583544	     -0.05739474	      0.88286284	     -0.00015320	     -0.21042592	     -0.00000001	     -0.00000001	     18.96692821
      0.84550142	     -0.05387693	     -0.00037787	     -0.19586393	     -0.05739593	      0.88286163	     -0.00015459	     -0.21042741	     -0.00000001	     -0.00000001	     18.87652048
      0.84669099	     -0.05390198	     -0.00038048	     -0.19588886	     -0.05739712	      0.88286041	     -0.00015599	     -0.21042908	     -0.00000001	     -0.00000001	     18.75077701
      0.84788056	     -0.05392951	     -0.00038427	     -0.19591623	     -0.05739833	      0.88285919	     -0.00015739	     -0.21043095	     -0.00000001	     -0.00000001	     18.65744584
      0.84949678	     -0.05396635	     -0.00038679	     -0.19595293	     -0.05739998	      0.88285752	     -0.00015930	     -0.21043397	     -0.00000001	     -0.00000001	     18.47800855
      0.85070391	     -0.05399924	     -0.00039054	     -0.19598567	     -0.05740122	      0.88285627	     -0.00016073	     -0.21043666	     -0.00000001	     -0.00000001	     18.42231888
      0.85191105	     -0.05403313	     -0.00039197	     -0.19601946	     -0.05740247	      0.88285500	     -0.00016217	     -0.21043984	     -0.00000001	     -0.00000001	     18.26458827
      0.85311818	     -0.05407299	     -0.00039480	     -0.19605919	     -0.05740373	      0.88285373	     -0.00016361	     -0.21044360	     -0.00000001	     -0.00000001	     18.19090197
      0.85473114	     -0.05413140	     -0.00039675	     -0.19611747	     -0.05740542	      0.88285202	     -0.00016554	     -0.21044971	     -0.00000001	     -0.00000001	     17.97393085
      0.85592133	     -0.05418039	     -0.00040025	     -0.19616631	     -0.05740667	      0.88285075	     -0.00016696	     -0.21045510	     -0.00000001	     -0.00000001	     17.98408409
      0.85711151	     -0.05423033	     -0.00040165	     -0.19621617	     -0.05740792	      0.88284946	     -0.00016838	     -0.21046128	     -0.00000001	     -0.00000001	     17.80631463
      0.85858249	     -0.05429721	     -0.00040513	     -0.19628289	     -0.05740947	      0.88284784	     -0.00017014	     -0.21047002	     -0.00000001	     -0.00000001	     17.77356531
      0.85989563	     -0.05435840	     -0.00040615	     -0.19634402	     -0.05741085	      0.88284638	     -0.00017170	     -0.21047889	     -0.00000001	     -0.00000001	     17.49660159
      0.86120877	     -0.05442400	     -0.00040958	     -0.19640949	     -0.05741222	      0.88284489	     -0.00017327	     -0.21048876	     -0.00000001	     -0.00000001	     17.52780187
      0.86252192	     -0.05449084	     -0.00041010	     -0.19647630	     -0.05741358	      0.88284336	     -0.00017483	     -0.21049965	     -0.00000001	     -0.00000001	     17.18410108
      0.86383506	     -0.05456231	     -0.00041337	     -0.19654766	     -0.05741494	      0.88284181	     -0.00017638	     -0.21051156	     -0.00000001	     -0.00000001	     17.23830164
      0.86514820	     -0.05463459	     -0.00041348	     -0.19661994	     -0.05741628	      0.88284022	     -0.00017792	     -0.21052451	     -0.00000001	     -0.00000001	     16.83526708
      0.86646135	     -0.05471025	     -0.00041671	     -0.19669552	     -0.05741761	      0.88283859	     -0.00017946	     -0.21053847	     -0.00000001	     -0.00000001	     16.90568096
      0.86777449	     -0.05478600	     -0.00041617	     -0.19677130	     -0.05741891	      0.88283691	     -0.00018099	     -0.21055343	     -0.00000001	     -0.00000001	     16.44482973
      0.86908763	     -0.05486425	     -0.00041857	     -0.19684952	     -0.05742020	      0.88283520	     -0.00018250	     -0.21056935	     -0.00000001	     -0.00000001	     16.52008999
      0.87040077	     -0.05494156	     -0.00041683	     -0.19692692	     -0.05742146	      0.88283343	     -0.00018401	     -0.21058620	     -0.00000001	     -0.00000001	     16.02571611
      0.87171392	     -0.05502106	     -0.00041820	     -0.19700643	     -0.05742269	      0.88283162	     -0.00018550	     -0.21060393	     -0.00000001	     -0.00000001	     16.10646084
      0.87302706	     -0.05509963	     -0.00041537	     -0.19708515	     -0.05742390	      0.88282976	     -0.00018697	     -0.21062250	     -0.00000001	     -0.00000001	     15.60080324
      0.87434020	     -0.05517950	     -0.00041544	     -0.19716510	     -0.05742507	      0.88282784	     -0.00018843	     -0.21064187	     -0.00000001	     -0.00000001	     15.68033939
      0.87565335	     -0.05525852	     -0.00041130	     -0.19724433	     -0.05742620	      0.88282588	     -0.00018987	     -0.21066201	     -0.00000001	     -0.00000001	     15.17667483
      0.87696649	     -0.05533795	     -0.00041024	     -0.19732389	     -0.05742730	      0.88282386	     -0.00019130	     -0.21068285	     -0.00000001	     -0.00000001	     15.24714780
      0.87827963	     -0.05541627	     -0.00040512	     -0.19740247	     -0.05742836	      0.88282178	     -0.00019270	     -0.21070434	     -0.00000001	     -0.00000001	     14.76873601
      0.87959277	     -0.05549483	     -0.00040302	     -0.19748122	     -0.05742938	      0.88281966	     -0.00019408	     -0.21072642	     -0.00000001	     -0.00000001	     14.82220283
      0.88090592	     -0.05557205	     -0.00039682	     -0.19755875	     -0.05743035	      0.88281748	     -0.00019544	     -0.21074905	     -0.00000001	     -0.00000001	     14.38295180
      0.88221906	     -0.05564996	     -0.00039338	     -0.19763691	     -0.05743127	      0.88281526	     -0.00019678	     -0.21077221	     -0.00000001	     -0.00000001	     14.41442844
      0.88353220	     -0.05572622	     -0.00038657	     -0.19771352	     -0.05743214	      0.88281299	     -0.00019810	     -0.21079587	     -0.00000001	     -0.00000001	     14.02320893
      0.88484535	     -0.05580178	     -0.00038233	     -0.19778937	     -0.05743295	      0.88281067	     -0.00019939	     -0.21081994	     -0.00000001	     -0.00000001	     14.03648309
      0.88615849	     -0.05587564	     -0.00037515	     -0.19786362	     -0.05743372	      0.88280831	     -0.00020065	     -0.21084437	     -0.00000001	     -0.00000001	     13.69178409
      0.88747163	     -0.05594830	     -0.00037020	     -0.19793661	     -0.05743442	      0.88280590	     -0.00020189	     -0.21086909	     -0.00000001	     -0.00000001	     13.68426309
      0.88878477	     -0.05601946	     -0.00036281	     -0.19800818	     -0.05743506	      0.88280346	     -0.00020311	     -0.21089406	     -0.00000001	     -0.00000001	     13.38545032
      0.89009792	     -0.05608805	     -0.00035786	     -0.19807711	     -0.05743564	      0.88280099	     -0.00020430	     -0.21091924	     -0.00000001	     -0.00000001	     13.35762906
      0.89141106	     -0.05615707	     -0.00035080	     -0.19814656	     -0.05743615	      0.88279848	     -0.00020546	     -0.21094468	     -0.00000001	     -0.00000001	     13.09726389
      0.89272420	     -0.05622523	     -0.00034509	     -0.19821511	     -0.05743660	      0.88279595	     -0.00020660	     -0.21097034	     -0.00000001	     -0.00000001	     13.04153088
      0.89403735	     -0.05629160	     -0.00033780	     -0.19828192	     -0.05743698	      0.88279340	     -0.00020770	     -0.21099616	     -0.00000001	     -0.00000001	     12.81993104
      0.89535049	     -0.05635577	     -0.00033179	     -0.19834651	     -0.05743728	      0.88279083	     -0.00020879	     -0.21102209	     -0.00000001	     -0.00000001	     12.76396719
      0.89666363	     -0.05641719	     -0.00032455	     -0.19840839	     -0.05743752	      0.88278824	     -0.00020984	     -0.21104803	     -0.00000001	     -0.00000001	     12.57508218
      0.89828382	     -0.05648968	     -0.00031724	     -0.19848142	     -0.05743770	      0.88278504	     -0.00021111	     -0.21107998	     -0.00000001	     -0.00000001	     12.55134760
      0.89947909	     -0.05654077	     -0.00030985	     -0.19853297	     -0.05743776	      0.88278267	     -0.00021201	     -0.21110346	     -0.00000001	     -0.00000001	     12.30270069
      0.90067436	     -0.05659004	     -0.00030417	     -0.19858266	     -0.05743776	      0.88278031	     -0.00021290	     -0.21112682	     -0.00000001	     -0.00000001	     12.25507069
      0.90224814	     -0.05665169	     -0.00029542	     -0.19864490	     -0.05743766	      0.88277720	     -0.00021403	     -0.21115738	     -0.00000001	     -0.00000001	     12.06043357
      0.90366387	     -0.05670396	     -0.00028914	     -0.19869766	     -0.05743746	      0.88277442	     -0.00021501	     -0.21118460	     -0.00000001	     -0.00000001	     12.05897726
      0.90507960	     -0.05675297	     -0.00028048	     -0.19874725	     -0.05743717	      0.88277167	     -0.00021596	     -0.21121154	     -0.00000001	     -0.00000001	     11.81598251
      0.90633211	     -0.05679382	     -0.00027528	     -0.19878854	     -0.05743684	      0.88276925	     -0.00021678	     -0.21123510	     -0.00000001	     -0.00000001	     11.84640288
      0.90758461	     -0.05683216	     -0.00026797	     -0.19882739	     -0.05743642	      0.88276685	     -0.00021757	     -0.21125838	     -0.00000001	     -0.00000001	     11.68340089
      0.90883712	     -0.05686819	     -0.00026181	     -0.19886389	     -0.05743593	      0.88276449	     -0.00021833	     -0.21128136	     -0.00000001	     -0.00000001	     11.64523488
      0.91050144	     -0.05691220	     -0.00025205	     -0.19890858	     -0.05743515	      0.88276139	     -0.00021930	     -0.21131140	     -0.00000001	     -0.00000001	     11.48396631
      0.91178704	     -0.05694248	     -0.00024599	     -0.19893936	     -0.05743446	      0.88275905	     -0.00022002	     -0.21133417	     -0.00000001	     -0.00000001	     11.50444135
      0.91307264	     -0.05696816	     -0.00023784	     -0.19896560	     -0.05743368	      0.88275676	     -0.00022071	     -0.21135650	     -0.00000001	     -0.00000001	     11.38948165
      0.91435824	     -0.05698838	     -0.00023060	     -0.19898635	     -0.05743282	      0.88275451	     -0.00022136	     -0.21137830	     -0.00000001	     -0.00000001	     11.38085931
      0.91599215	     -0.05700563	     -0.00021926	     -0.19900435	     -0.05743160	      0.88275173	     -0.00022215	     -0.21140510	     -0.00000001	     -0.00000001	     11.28448446
      0.91725746	     -0.05701161	     -0.00021161	     -0.19901087	     -0.05743056	      0.88274965	     -0.00022272	     -0.21142505	     -0.00000001	     -0.00000001	     11.32072028
      0.91852277	     -0.05700971	     -0.00020166	     -0.19900958	     -0.05742943	      0.88274762	     -0.00022327	     -0.21144420	     -0.00000001	     -0.00000001	     11.25577765
      0.91978808	     -0.05700264	     -0.00019236	     -0.19900310	     -0.05742823	      0.88274566	     -0.00022378	     -0.21146251	     -0.00000001	     -0.00000001	     11.25625850
      0.92149185	     -0.05698224	     -0.00017736	     -0.19898357	     -0.05742648	      0.88274314	     -0.00022441	     -0.21148573	     -0.00000001	     -0.00000001	     11.22401249
      0.92274972	     -0.05695653	     -0.00016788	     -0.19895845	     -0.05742509	      0.88274136	     -0.00022484	     -0.21150171	     -0.00000001	     -0.00000001	     11.26081389
      0.92400759	     -0.05692791	     -0.00015681	     -0.19893045	     -0.05742363	      0.88273966	     -0.00022524	     -0.21151676	     -0.00000001	     -0.00000001	     11.23505804
      0.92555009	     -0.05688936	     -0.00014450	     -0.19889262	     -0.05742172	      0.88273769	     -0.00022568	     -0.21153401	     -0.00000001	     -0.00000001	     11.26439589
      0.92692197	     -0.05685069	     -0.00013156	     -0.19885464	     -0.05741993	      0.88273605	     -0.00022603	     -0.21154826	     -0.00000001	     -0.00000001	     11.26340585
      0.92829385	     -0.05680779	     -0.00012066	     -0.19881236	     -0.05741804	      0.88273451	     -0.00022634	     -0.21156144	     -0.00000001	     -0.00000001	     11.30923040
      0.92966572	     -0.05676053	     -0.00010679	     -0.19876579	     -0.05741607	      0.88273309	     -0.00022661	     -0.21157355	     -0.00000001	     -0.00000001	     11.32462957
      0.93103760	     -0.05670828	     -0.00009458	     -0.19871417	     -0.05741400	      0.88273177	     -0.00022684	     -0.21158453	     -0.00000001	     -0.00000001	     11.37329611
      0.93240947	     -0.05665058	     -0.00007964	     -0.19865717	     -0.05741185	      0.88273057	     -0.00022703	     -0.21159433	     -0.00000001	     -0.00000001	     11.41113618
      0.93378135	     -0.05658729	     -0.00006782	     -0.19859448	     -0.05740961	      0.88272949	     -0.00022718	     -0.21160291	     -0.00000001	     -0.00000001	     11.48755172
      0.93515323	     -0.05651649	     -0.00005340	     -0.19852435	     -0.05740728	      0.88272852	     -0.00022730	     -0.21161019	     -0.00000001	     -0.00000000	     11.56784665
      0.93652510	     -0.05643724	     -0.00004266	     -0.19844565	     -0.05740487	      0.88272768	     -0.00022737	     -0.21161606	     -0.00000001	     -0.00000000	     11.67244837
      0.93789698	     -0.05634902	     -0.00002889	     -0.19835805	     -0.05740238	      0.88272696	     -0.00022741	     -0.21162040	     -0.00000001	     -0.00000000	     11.78768408
      0.93926886	     -0.05625190	     -0.00001902	     -0.19826143	     -0.05739981	      0.88272636	     -0.00022741	     -0.21162317	     -0.00000001	     -0.00000000	     11.90053812
      0.94048898	     -0.05615800	     -0.00000748	     -0.19816804	     -0.05739745	      0.88272594	     -0.00022737	     -0.21162427	     -0.00000001	     -0.00000000	     12.01273026
      0.94170910	     -0.05605707	      0.00000176	     -0.19806753	     -0.05739504	      0.88272562	     -0.00022731	     -0.21162402	     -0.00000001	     -0.00000000	     12.12616877
      0.94320551	     -0.05592333	      0.00001453	     -0.19793433	     -0.05739200	      0.88272538	     -0.00022719	     -0.21162179	     -0.00000001	     -0.00000000	     12.31268464
      0.94470193	     -0.05577813	      0.00002541	     -0.19778959	     -0.05738888	      0.88272529	     -0.00022703	     -0.21161735	     -0.00000001	      0.00000000	     12.47493353
      0.94592322	     -0.05565064	      0.00003683	     -0.19766254	     -0.05738628	      0.88272535	     -0.00022687	     -0.21161201	     -0.00000001	      0.00000000	     12.67113618
      0.94714450	     -0.05551494	      0.00004646	     -0.19752719	     -0.05738363	      0.88272552	     -0.00022668	     -0.21160507	     -0.00000001	      0.00000000	     12.82680145
      0.94865569	     -0.05533691	      0.00006001	     -0.19734963	     -0.05738028	      0.88272589	     -0.00022641	     -0.21159419	     -0.00000000	      0.00000000	     13.09575044
      0.95016688	     -0.05515024	      0.00007112	     -0.19716331	     -0.05737688	      0.88272644	     -0.00022610	     -0.21158078	     -0.00000000	      0.00000000	     13.28768384
      0.95131752	     -0.05500400	      0.00008181	     -0.19701738	     -0.05737424	      0.88272698	     -0.00022583	     -0.21156893	     -0.00000000	      0.00000000	     13.53219578
      0.95246816	     -0.05485488	      0.00009027	     -0.19686848	     -0.05737158	      0.88272763	     -0.00022554	     -0.21155572	     -0.00000000	      0.00000000	     13.70177678
      0.95405828	     -0.05464308	      0.00010279	     -0.19665697	     -0.05736785	      0.88272871	     -0.00022511	     -0.21153531	     -0.00000000	      0.00000001	     14.01317256
      0.95548515	     -0.05444801	      0.00011191	     -0.19646206	     -0.05736447	      0.88272985	     -0.00022469	     -0.21151492	     -0.00000000	      0.00000001	     14.21832148
      0.95691202	     -0.05424910	      0.00012328	     -0.19626334	     -0.05736106	      0.88273117	     -0.00022423	     -0.21149264	     -0.00000000	      0.00000001	     14.56837340
      0.95807058	     -0.05408507	      0.00012957	     -0.19609936	     -0.05735827	      0.88273236	     -0.00022384	     -0.21147323	     -0.00000000	      0.00000001	     14.68622931
      0.95922914	     -0.05392029	      0.00013756	     -0.19593465	     -0.05735547	      0.88273366	     -0.00022343	     -0.21145273	     -0.00000000	      0.00000001	     14.91850990
      0.96075082	     -0.05370348	      0.00014620	     -0.19571784	     -0.05735177	      0.88273554	     -0.00022286	     -0.21142426	     -0.00000000	      0.00000001	     15.16385201
      0.96227251	     -0.05348637	      0.00015622	     -0.19550073	     -0.05734806	      0.88273761	     -0.00022227	     -0.21139419	     -0.00000000	      0.00000001	     15.52169381
      0.96338774	     -0.05332697	      0.00016061	     -0.19534122	     -0.05734534	      0.88273924	     -0.00022181	     -0.21137122	     -0.00000000	      0.00000001	     15.66023277
      0.96450298	     -0.05316732	      0.00016647	     -0.19518150	     -0.05734262	      0.88274097	     -0.00022135	     -0.21134749	     -0.00000000	      0.00000001	     15.89136264
      0.96609074	     -0.05294066	      0.00017266	     -0.19495462	     -0.05733875	      0.88274360	     -0.00022066	     -0.21131253	     -0.00000000	      0.00000001	     16.19608945
      0.96743250	     -0.05274954	      0.00017839	     -0.19476330	     -0.05733549	      0.88274596	     -0.00022006	     -0.21128198	     -0.00000000	      0.00000001	     16.49277186
      0.96877426	     -0.05255884	      0.00018175	     -0.19457231	     -0.05733225	      0.88274845	     -0.00021944	     -0.21125059	     -0.00000000	      0.00000001	     16.74652818
      0.97011601	     -0.05236893	      0.00018694	     -0.19438214	     -0.05732902	      0.88275107	     -0.00021881	     -0.21121844	     -0.00000000	      0.00000001	     17.05332018
      0.97145777	     -0.05218092	      0.00018850	     -0.19419373	     -0.05732582	      0.88275380	     -0.00021816	     -0.21118560	     -0.00000000	      0.00000001	     17.32790622
      0.97262710	     -0.05201845	      0.00019216	     -0.19403096	     -0.05732304	      0.88275627	     -0.00021759	     -0.21115651	     -0.00000000	      0.00000001	     17.58861725
      0.97379643	     -0.05185714	      0.00019335	     -0.19386927	     -0.05732029	      0.88275882	     -0.00021701	     -0.21112702	     -0.00000000	      0.00000002	     17.84385646
      0.97521760	     -0.05166219	      0.00019599	     -0.19367385	     -0.05731699	      0.88276203	     -0.00021629	     -0.21109069	     -0.00000000	      0.00000002	     18.17105521
      0.97663877	     -0.05146944	      0.00019605	     -0.19348055	     -0.05731372	      0.88276534	     -0.00021557	     -0.21105390	     -0.00000000	      0.00000002	     18.51244684
      0.97778143	     -0.05131579	      0.00019854	     -0.19332649	     -0.05731113	      0.88276807	     -0.00021498	     -0.21102403	     -0.00000000	      0.00000002	     18.76471436
      0.97892409	     -0.05116421	      0.00019913	     -0.19317444	     -0.05730857	      0.88277086	     -0.00021439	     -0.21099395	     -0.00000000	      0.00000002	     19.02760418
      0.98037990	     -0.05097536	      0.00020052	     -0.19298499	     -0.05730536	      0.88277449	     -0.00021363	     -0.21095539	     -0.00000000	      0.00000002	     19.36104494
      0.98183570	     -0.05079140	      0.00019905	     -0.19280031	     -0.05730222	      0.88277820	     -0.00021286	     -0.21091668	     -0.00000000	      0.00000002	     19.75162936
      0.98291363	     -0.05065812	      0.00020009	     -0.19266655	     -0.05729993	      0.88278099	     -0.00021230	     -0.21088799	     -0.00000000	      0.00000002	     19.97404012
      0.98399156	     -0.05052751	      0.00019893	     -0.19253538	     -0.05729768	      0.88278382	     -0.00021173	     -0.21085933	     -0.00000000	      0.00000002	     20.24679900
      0.98552785	     -0.05034615	      0.00019780	     -0.19235321	     -0.05729454	      0.88278790	     -0.00021092	     -0.21081859	     -0.00000000	      0.00000002	     20.61696968
      0.98683306	     -0.05019717	      0.00019503	     -0.19220348	     -0.05729193	      0.88279141	     -0.00021023	     -0.21078416	     -0.00000000	      0.00000002	     20.95912260
      0.98813827	     -0.05005330	      0.00019364	     -0.19205889	     -0.05728939	      0.88279494	     -0.00020954	     -0.21074996	     -0.00000000	      0.00000002	     21.25063602
      0.98944349	     -0.04991507	      0.00018962	     -0.19191983	     -0.05728692	      0.88279850	     -0.00020885	     -0.21071607	     -0.00000000	      0.00000002	     21.60508253
      0.99074870	     -0.04978191	      0.00018829	     -0.19178591	     -0.05728451	      0.88280208	     -0.00020817	     -0.21068257	     -0.00000000	      0.00000002	     21.86820965
      0.99186619	     -0.04967149	      0.00018410	     -0.19167474	     -0.05728250	      0.88280514	     -0.00020759	     -0.21065420	     -0.00000000	      0.00000002	     22.16329685
      0.99298368	     -0.04956374	      0.00018159	     -0.19156628	     -0.05728055	      0.88280821	     -0.00020701	     -0.21062617	     -0.00000000	      0.00000002	     22.39784256
      0.99438702	     -0.04943297	      0.00017598	     -0.19143454	     -0.05727817	      0.88281206	     -0.00020630	     -0.21059150	     -0.00000000	      0.00000002	     22.74317861
      0.99579036	     -0.04931063	      0.00017151	     -0.19131124	     -0.05727588	      0.88281590	     -0.00020558	     -0.21055757	     -0.00000000	      0.00000002	     22.99478104
      0.99689091	     -0.04921973	      0.00016540	     -0.19121950	     -0.05727414	      0.88281890	     -0.00020503	     -0.21053154	     -0.00000000	      0.00000002	     23.26949322
      0.99799146	     -0.04913337	      0.00016096	     -0.19113235	     -0.05727246	      0.88282188	     -0.00020449	     -0.21050603	     -0.00000000	      0.00000002	     23.47508032
      0.99942718	     -0.04902788	      0.00015357	     -0.19102577	     -0.05727036	      0.88282574	     -0.00020379	     -0.21047358	     -0.00000000	      0.00000002	     23.79032989
      1.00086290	     -0.04893122	      0.00014816	     -0.19092806	     -0.05726835	      0.88282956	     -0.00020310	     -0.21044209	     -0.00000000	      0.00000002	     24.00695136
      1.00190359	     -0.04886756	      0.00014156	     -0.19086355	     -0.05726696	      0.88283230	     -0.00020261	     -0.21041993	     -0.00000000	      0.00000002	     24.23787143
      1.00294427	     -0.04880927	      0.00013660	     -0.19080446	     -0.05726562	      0.88283501	     -0.00020212	     -0.21039836	     -0.00000000	      0.00000002	     24.39560817
      1.00446799	     -0.04873352	      0.00012793	     -0.19072748	     -0.05726375	      0.88283891	     -0.00020143	     -0.21036791	     -0.00000000	      0.00000002	     24.67489515
      1.00575126	     -0.04867857	      0.00012154	     -0.19067153	     -0.05726228	      0.88284214	     -0.00020086	     -0.21034336	     -0.00000000	      0.00000002	     24.83422251
      1.00703453	     -0.04863241	      0.00011307	     -0.19062431	     -0.05726088	      0.88284531	     -0.00020031	     -0.21031986	     -0.00000000	      0.00000002	     25.07695677
      1.00831780	     -0.04859448	      0.00010680	     -0.19058537	     -0.05725957	      0.88284841	     -0.00019977	     -0.21029746	     -0.00000000	      0.00000002	     25.18026359
      1.00960108	     -0.04856437	      0.00009719	     -0.19055416	     -0.05725834	      0.88285144	     -0.00019925	     -0.21027619	     -0.00000000	      0.00000002	     25.45862686
      1.01068971	     -0.04854391	      0.00009171	     -0.19053285	     -0.05725737	      0.88285394	     -0.00019881	     -0.21025902	     -0.00000000	      0.00000002	     25.50090222
      1.01177835	     -0.04852815	      0.00008401	     -0.19051618	     -0.05725646	      0.88285639	     -0.00019840	     -0.21024263	     -0.00000000	      0.00000002	     25.67065283
      1.01317190	     -0.04851402	      0.00007532	     -0.19050092	     -0.05725538	      0.88285944	     -0.00019788	     -0.21022280	     -0.00000000	      0.00000001	     25.79389436
      1.01456544	     -0.04850653	      0.00006452	     -0.19049225	     -0.05725440	      0.88286238	     -0.00019738	     -0.21020419	     -0.00000000	      0.00000001	     26.03977442
      1.01565246	     -0.04850475	      0.00005838	     -0.19048962	     -0.05725371	      0.88286459	     -0.00019701	     -0.21019050	     -0.00000000	      0.00000001	     26.04376669
      1.01673948	     -0.04850677	      0.00005034	     -0.19049073	     -0.05725308	      0.88286674	     -0.00019666	     -0.21017753	     -0.00000000	      0.00000001	     26.17751233
      1.01816003	     -0.04851463	      0.00004109	     -0.19049746	     -0.05725234	      0.88286944	     -0.00019621	     -0.21016161	     -0.00000000	      0.00000001	     26.25317045
      1.01958057	     -0.04852849	      0.00002962	     -0.19051013	     -0.05725171	      0.88287202	     -0.00019579	     -0.21014684	     -0.00000000	      0.00000001	     26.48942598
      1.02061713	     -0.04854200	      0.00002364	     -0.19052284	     -0.05725132	      0.88287382	     -0.00019550	     -0.21013678	     -0.00000000	      0.00000001	     26.44045241
      1.02165369	     -0.04855873	      0.00001577	     -0.19053873	     -0.05725098	      0.88287555	     -0.00019522	     -0.21012730	     -0.00000000	      0.00000001	     26.53976174
      1.02315684	     -0.04858841	      0.00000547	     -0.19056723	     -0.05725059	      0.88287794	     -0.00019484	     -0.21011459	     -0.00000000	      0.00000001	     26.59519748
      1.02443440	     -0.04861885	     -0.00000435	     -0.19059665	     -0.05725034	      0.88287985	     -0.00019454	     -0.21010474	     -0.00000000	      0.00000001	     26.72414719
      1.02571197	     -0.04865387	     -0.00001237	     -0.19063070	     -0.05725018	      0.88288167	     -0.00019426	     -0.21009577	     -0.00000000	      0.00000001	     26.69936740
      1.02698953	     -0.04869385	     -0.00002289	     -0.19066966	     -0.05725010	      0.88288337	     -0.00019400	     -0.21008766	     -0.00000000	      0.00000001	     26.86823120
      1.02826710	     -0.04873834	     -0.00003039	     -0.19071322	     -0.05725011	      0.88288498	     -0.00019376	     -0.21008041	     -0.00000000	      0.00000001	     26.77403721
      1.02935085	     -0.04878023	     -0.00003972	     -0.19075425	     -0.05725017	      0.88288626	     -0.00019358	     -0.21007495	     -0.00000000	      0.00000001	     26.91213692
      1.03043459	     -0.04882633	     -0.00004783	     -0.19079953	     -0.05725030	      0.88288746	     -0.00019341	     -0.21007011	     -0.00000000	      0.00000001	     26.88239083
      1.03182989	     -0.04889110	     -0.00005972	     -0.19086321	     -0.05725054	      0.88288891	     -0.00019321	     -0.21006479	     -0.00000000	      0.00000001	     26.95786640
      1.03322518	     -0.04896096	     -0.00006983	     -0.19093207	     -0.05725087	      0.88289023	     -0.00019304	     -0.21006051	     -0.00000000	      0.00000001	     26.86705034
      1.03431216	     -0.04901932	     -0.00008018	     -0.19098958	     -0.05725120	      0.88289118	     -0.00019293	     -0.21005790	     -0.00000000	      0.00000001	     26.97003917
      1.03539913	     -0.04908131	     -0.00008868	     -0.19105078	     -0.05725158	      0.88289206	     -0.00019282	     -0.21005594	     -0.00000000	      0.00000001	     26.91188096
      1.03682114	     -0.04916809	     -0.00010136	     -0.19113650	     -0.05725216	      0.88289311	     -0.00019272	     -0.21005435	     -0.00000000	      0.00000000	     26.95289082
      1.03824315	     -0.04926021	     -0.00011199	     -0.19122764	     -0.05725284	      0.88289404	     -0.00019263	     -0.21005384	     -0.00000000	      0.00000000	     26.81128231
      1.03928672	     -0.04933149	     -0.00012219	     -0.19129816	     -0.05725339	      0.88289466	     -0.00019259	     -0.21005414	     -0.00000000	      0.00000000	     26.89513068
      1.04033029	     -0.04940538	     -0.00013053	     -0.19137134	     -0.05725399	      0.88289521	     -0.00019256	     -0.21005500	     -0.00000000	      0.00000000	     26.82206646
      1.04183067	     -0.04951650	     -0.00014352	     -0.19148144	     -0.05725493	      0.88289590	     -0.00019255	     -0.21005719	     -0.00000000	      0.00000000	     26.81115662
      1.04311581	     -0.04961529	     -0.00015304	     -0.19157941	     -0.05725582	      0.88289640	     -0.00019256	     -0.21005996	     -0.00000000	      0.00000000	     26.67843075
      1.04440096	     -0.04971811	     -0.00016397	     -0.19168140	     -0.05725677	      0.88289681	     -0.00019259	     -0.21006353	     -0.00000000	      0.00000000	     26.71249408
      1.04568611	     -0.04982467	     -0.00017241	     -0.19178722	     -0.05725779	      0.88289714	     -0.00019264	     -0.21006790	     -0.00000000	      0.00000000	     26.50792450
      1.04697125	     -0.04993535	     -0.00018389	     -0.19189709	     -0.05725887	      0.88289739	     -0.00019271	     -0.21007306	     -0.00000000	      0.00000000	     26.59830485
      1.04806402	     -0.05003188	     -0.00019068	     -0.19199304	     -0.05725984	      0.88289754	     -0.00019280	     -0.21007805	      0.00000000	      0.00000000	     26.36973914
      1.04915678	     -0.05013116	     -0.00019944	     -0.19209169	     -0.05726086	      0.88289763	     -0.00019289	     -0.21008357	      0.00000000	      0.00000000	     26.34220825
      1.05056102	     -0.05026186	     -0.00020920	     -0.19222166	     -0.05726223	      0.88289767	     -0.00019304	     -0.21009142	      0.00000000	     -0.00000000	     26.16907233
      1.05196526	     -0.05039635	     -0.00022067	     -0.19235539	     -0.05726366	      0.88289762	     -0.00019322	     -0.21010009	      0.00000000	     -0.00000000	     26.17645563
      1.05307504	     -0.05050468	     -0.00022735	     -0.19246320	     -0.05726484	      0.88289752	     -0.00019337	     -0.21010750	      0.00000000	     -0.00000000	     25.93140918
      1.05418482	     -0.05061532	     -0.00023583	     -0.19257329	     -0.05726606	      0.88289737	     -0.00019355	     -0.21011538	      0.00000000	     -0.00000000	     25.87515996
      1.05560837	     -0.05075976	     -0.00024520	     -0.19271710	     -0.05726768	      0.88289709	     -0.00019380	     -0.21012616	      0.00000000	     -0.00000000	     25.65972373
      1.05703193	     -0.05090747	     -0.00025652	     -0.19286415	     -0.05726937	      0.88289673	     -0.00019408	     -0.21013766	      0.00000000	     -0.00000000	     25.65605221
      1.05810589	     -0.05102028	     -0.00026253	     -0.19297654	     -0.05727067	      0.88289640	     -0.00019430	     -0.21014679	      0.00000000	     -0.00000000	     25.37634004
      1.05917985	     -0.05113491	     -0.00027035	     -0.19309073	     -0.05727201	      0.88289603	     -0.00019455	     -0.21015630	      0.00000000	     -0.00000000	     25.29254703
      1.06067296	     -0.05129623	     -0.00027992	     -0.19325149	     -0.05727392	      0.88289543	     -0.00019491	     -0.21017011	      0.00000000	     -0.00000000	     25.05453051
      1.06216608	     -0.05146038	     -0.00029137	     -0.19341507	     -0.05727588	      0.88289474	     -0.00019531	     -0.21018459	      0.00000000	     -0.00000000	     25.02731620
      1.06320685	     -0.05157545	     -0.00029674	     -0.19352984	     -0.05727728	      0.88289421	     -0.00019561	     -0.21019505	      0.00000000	     -0.00000000	     24.72343976
      1.06424762	     -0.05169186	     -0.00030382	     -0.19364591	     -0.05727870	      0.88289364	     -0.00019592	     -0.21020580	      0.00000000	     -0.00000000	     24.61445614
      1.06583436	     -0.05187042	     -0.00031339	     -0.19382403	     -0.05728091	      0.88289268	     -0.00019643	     -0.21022270	      0.00000000	     -0.00000000	     24.34691417
      1.06715720	     -0.05202011	     -0.00032224	     -0.19397334	     -0.05728278	      0.88289181	     -0.00019689	     -0.21023721	      0.00000000	     -0.00000000	     24.23248769
      1.06848003	     -0.05216915	     -0.00032896	     -0.19412210	     -0.05728468	      0.88289087	     -0.00019737	     -0.21025206	      0.00000000	     -0.00000001	     23.93576212
      1.06980286	     -0.05231828	     -0.00033790	     -0.19427091	     -0.05728661	      0.88288987	     -0.00019788	     -0.21026718	      0.00000000	     -0.00000001	     23.87630831
      1.07098529	     -0.05245000	     -0.00034306	     -0.19440245	     -0.05728836	      0.88288891	     -0.00019836	     -0.21028088	      0.00000000	     -0.00000001	     23.56318685
      1.07216773	     -0.05258143	     -0.00035020	     -0.19453366	     -0.05729013	      0.88288791	     -0.00019886	     -0.21029470	      0.00000000	     -0.00000001	     23.45609254
      1.07335016	     -0.05271133	     -0.00035583	     -0.19466341	     -0.05729191	      0.88288685	     -0.00019939	     -0.21030861	      0.00000000	     -0.00000001	     23.22151190
      1.07488477	     -0.05287864	     -0.00036464	     -0.19483050	     -0.05729424	      0.88288540	     -0.00020011	     -0.21032674	      0.00000000	     -0.00000001	     23.06673239
      1.07610321	     -0.05300919	     -0.00036988	     -0.19496096	     -0.05729610	      0.88288419	     -0.00020071	     -0.21034115	      0.00000000	     -0.00000001	     22.77093459
      1.07732166	     -0.05313890	     -0.00037727	     -0.19509053	     -0.05729798	      0.88288293	     -0.00020134	     -0.21035553	      0.00000000	     -0.00000001	     22.66070032
      1.07854011	     -0.05326630	     -0.00038341	     -0.19521784	     -0.05729986	      0.88288162	     -0.00020200	     -0.21036987	      0.00000000	     -0.00000001	     22.41681501
      1.08004576	     -0.05342166	     -0.00039313	     -0.19537306	     -0.05730220	      0.88287992	     -0.00020285	     -0.21038746	      0.00000000	     -0.00000001	     22.29241226
      1.08125421	     -0.05354294	     -0.00039923	     -0.19549429	     -0.05730409	      0.88287851	     -0.00020357	     -0.21040147	      0.00000000	     -0.00000001	     21.99641339
      1.08246266	     -0.05366261	     -0.00040765	     -0.19561386	     -0.05730598	      0.88287705	     -0.00020433	     -0.21041533	      0.00000000	     -0.00000001	     21.90310456
      1.08367111	     -0.05377893	     -0.00041499	     -0.19573014	     -0.05730787	      0.88287554	     -0.00020511	     -0.21042903	      0.00000000	     -0.00000001	     21.68095491
      1.08523195	     -0.05392577	     -0.00042654	     -0.19587688	     -0.05731031	      0.88287353	     -0.00020617	     -0.21044644	      0.00000000	     -0.00000001	     21.57434054
      1.08644293	     -0.05403509	     -0.00043383	     -0.19598619	     -0.05731221	      0.88287193	     -0.00020703	     -0.21045973	      0.00000000	     -0.00000001	     21.29444689
      1.08765391	     -0.05414231	     -0.00044336	     -0.19609335	     -0.05731411	      0.88287028	     -0.00020792	     -0.21047280	      0.00000000	     -0.00000001	     21.22628903
      1.08886489	     -0.05424538	     -0.00045176	     -0.19619640	     -0.05731600	      0.88286860	     -0.00020884	     -0.21048565	      0.00000000	     -0.00000001	     21.03088570
      1.09045790	     -0.05437663	     -0.00046471	     -0.19632759	     -0.05731849	      0.88286633	     -0.00021011	     -0.21050219	      0.00000000	     -0.00000001	     20.95813535
      1.09166499	     -0.05447046	     -0.00047269	     -0.19642144	     -0.05732037	      0.88286457	     -0.00021111	     -0.21051446	      0.00000000	     -0.00000001	     20.70695873
      1.09287209	     -0.05456170	     -0.00048268	     -0.19651266	     -0.05732224	      0.88286278	     -0.00021215	     -0.21052648	      0.00000000	     -0.00000001	     20.65993786
      1.09432715	     -0.05466538	     -0.00049280	     -0.19661638	     -0.05732449	      0.88286059	     -0.00021344	     -0.21054067	      0.00000000	     -0.00000001	     20.43908737
      1.09578221	     -0.05476583	     -0.00050552	     -0.19671681	     -0.05732673	      0.88285836	     -0.00021478	     -0.21055450	      0.00000000	     -0.00000001	     20.48917034
      1.09688118	     -0.05483575	     -0.00051171	     -0.19678681	     -0.05732842	      0.88285665	     -0.00021582	     -0.21056473	      0.00000000	     -0.00000001	     20.22749887
      1.09798015	     -0.05490499	     -0.00051978	     -0.19685609	     -0.05733009	      0.88285493	     -0.00021689	     -0.21057479	      0.00000000	     -0.00000001	     20.17002298
      1.09955860	     -0.05500082	     -0.00052956	     -0.19695204	     -0.05733249	      0.88285242	     -0.00021848	     -0.21058899	      0.00000000	     -0.00000001	     19.98874322
      1.10092819	     -0.05508600	     -0.00053938	     -0.19703728	     -0.05733456	      0.88285022	     -0.00021990	     -0.21060121	      0.00000000	     -0.00000001	     19.94071509
      1.10229779	     -0.05517138	     -0.00054714	     -0.19712279	     -0.05733661	      0.88284800	     -0.00022137	     -0.21061355	      0.00000000	     -0.00000001	     19.73483619
      1.10366738	     -0.05526266	     -0.00055802	     -0.19721412	     -0.05733865	      0.88284575	     -0.00022287	     -0.21062615	      0.00000000	     -0.00000001	     19.74043451
      1.10486129	     -0.05534074	     -0.00056417	     -0.19729235	     -0.05734041	      0.88284377	     -0.00022422	     -0.21063750	      0.00000000	     -0.00000001	     19.55157739
      1.10605520	     -0.05542403	     -0.00057281	     -0.19737572	     -0.05734216	      0.88284177	     -0.00022559	     -0.21064923	      0.00000000	     -0.00000001	     19.49437777
      1.10749461	     -0.05552521	     -0.00058116	     -0.19747706	     -0.05734425	      0.88283933	     -0.00022729	     -0.21066405	      0.00000000	     -0.00000001	     19.35821292
      1.10893403	     -0.05563315	     -0.00059197	     -0.19758510	     -0.05734631	      0.88283686	     -0.00022904	     -0.21067967	      0.00000000	     -0.00000001	     19.27127613
      1.11013562	     -0.05572145	     -0.00059788	     -0.19767359	     -0.05734801	      0.88283478	     -0.00023052	     -0.21069343	      0.00000000	     -0.00000001	     19.15117072
      1.11133721	     -0.05581515	     -0.00060610	     -0.19776743	     -0.05734969	      0.88283266	     -0.00023204	     -0.21070784	      0.00000000	     -0.00000001	     19.02421675
      1.11279647	     -0.05592796	     -0.00061368	     -0.19788048	     -0.05735170	      0.88283005	     -0.00023392	     -0.21072629	      0.00000000	     -0.00000001	     18.90519124
      1.11425573	     -0.05604627	     -0.00062340	     -0.19799900	     -0.05735367	      0.88282738	     -0.00023584	     -0.21074578	      0.00000000	     -0.00000001	     18.66234307
      1.11543403	     -0.05613799	     -0.00062773	     -0.19809099	     -0.05735522	      0.88282520	     -0.00023741	     -0.21076231	      0.00000000	     -0.00000001	     18.60519033
      1.11661233	     -0.05623476	     -0.00063406	     -0.19818799	     -0.05735675	      0.88282297	     -0.00023902	     -0.21077952	      0.00000000	     -0.00000001	     18.38541276
      1.11811625	     -0.05635503	     -0.00063957	     -0.19830865	     -0.05735866	      0.88282007	     -0.00024110	     -0.21080247	      0.00000000	     -0.00000001	     18.25553504
      1.11962018	     -0.05647964	     -0.00064670	     -0.19843363	     -0.05736051	      0.88281710	     -0.00024322	     -0.21082641	      0.00000000	     -0.00000001	     17.84884850
      1.12077615	     -0.05656897	     -0.00064862	     -0.19852335	     -0.05736189	      0.88281477	     -0.00024487	     -0.21084550	      0.00000000	     -0.00000001	     17.85870128
      1.12193211	     -0.05666276	     -0.00065227	     -0.19861750	     -0.05736324	      0.88281240	     -0.00024654	     -0.21086508	      0.00000000	     -0.00000001	     17.58606709
      1.12349146	     -0.05678570	     -0.00065492	     -0.19874102	     -0.05736499	      0.88280912	     -0.00024883	     -0.21089232	      0.00000000	     -0.00000001	     17.43751245
      1.12505080	     -0.05691317	     -0.00065906	     -0.19886905	     -0.05736667	      0.88280575	     -0.00025116	     -0.21092037	      0.00000000	     -0.00000001	     16.93467304
      1.12617413	     -0.05699803	     -0.00065868	     -0.19895441	     -0.05736783	      0.88280327	     -0.00025286	     -0.21094110	      0.00000000	     -0.00000002	     17.00428634
      1.12729745	     -0.05708771	     -0.00066001	     -0.19904456	     -0.05736895	      0.88280075	     -0.00025458	     -0.21096218	      0.00000000	     -0.00000002	     16.74801884
      1.12894103	     -0.05721532	     -0.00066048	     -0.19917293	     -0.05737050	      0.88279696	     -0.00025713	     -0.21099370	      0.00000000	     -0.00000002	     16.59637056
      1.13034498	     -0.05732716	     -0.00066156	     -0.19928541	     -0.05737175	      0.88279365	     -0.00025933	     -0.21102115	      0.00000000	     -0.00000002	     16.23024983
      1.13174892	     -0.05743292	     -0.00066001	     -0.19939191	     -0.05737291	      0.88279026	     -0.00026156	     -0.21104909	      0.00000000	     -0.00000002	     16.26074611
      1.13315287	     -0.05754421	     -0.00066046	     -0.19950390	     -0.05737400	      0.88278681	     -0.00026382	     -0.21107738	      0.00000000	     -0.00000002	     15.80632186
      1.13439906	     -0.05763348	     -0.00065723	     -0.19959391	     -0.05737489	      0.88278368	     -0.00026585	     -0.21110279	      0.00000000	     -0.00000002	     15.90447891
      1.13564525	     -0.05772723	     -0.00065571	     -0.19968837	     -0.05737571	      0.88278049	     -0.00026790	     -0.21112834	      0.00000000	     -0.00000002	     15.61048851
      1.13689144	     -0.05781636	     -0.00065259	     -0.19977827	     -0.05737647	      0.88277725	     -0.00026997	     -0.21115405	      0.00000000	     -0.00000002	     15.56696097
      1.13855459	     -0.05793639	     -0.00064963	     -0.19989932	     -0.05737735	      0.88277285	     -0.00027276	     -0.21118850	      0.00000000	     -0.00000002	     15.27250788
      1.13984272	     -0.05802159	     -0.00064566	     -0.19998536	     -0.05737795	      0.88276937	     -0.00027495	     -0.21121531	      0.00000000	     -0.00000002	     15.34746822
      1.14113085	     -0.05811218	     -0.00064346	     -0.20007676	     -0.05737846	      0.88276585	     -0.00027715	     -0.21124219	      0.00000000	     -0.00000002	     15.10308286
      1.14241899	     -0.05819839	     -0.00063978	     -0.20016384	     -0.05737888	      0.88276229	     -0.00027938	     -0.21126918	      0.00000000	     -0.00000002	     15.09586670
      1.14404661	     -0.05831086	     -0.00063647	     -0.20027739	     -0.05737929	      0.88275772	     -0.00028223	     -0.21130334	      0.00000000	     -0.00000002	     14.83732928
      1.14532287	     -0.05839212	     -0.00063181	     -0.20035956	     -0.05737950	      0.88275409	     -0.00028448	     -0.21133020	      0.00000000	     -0.00000002	     14.93416953
      1.14659913	     -0.05847768	     -0.00062882	     -0.20044601	     -0.05737962	      0.88275042	     -0.00028676	     -0.21135703	      0.00000000	     -0.00000002	     14.73744399
      1.14787539	     -0.05855798	     -0.00062444	     -0.20052724	     -0.05737965	      0.88274673	     -0.00028905	     -0.21138386	      0.00000000	     -0.00000002	     14.73644106
      1.14956922	     -0.05866633	     -0.00061977	     -0.20063682	     -0.05737954	      0.88274178	     -0.00029212	     -0.21141934	      0.00000000	     -0.00000002	     14.51987937
      1.15084777	     -0.05874137	     -0.00061437	     -0.20071285	     -0.05737934	      0.88273802	     -0.00029445	     -0.21144605	      0.00000000	     -0.00000002	     14.61712538
      1.15212632	     -0.05882093	     -0.00061059	     -0.20079338	     -0.05737904	      0.88273424	     -0.00029680	     -0.21147265	      0.00000000	     -0.00000002	     14.44842906
      1.15366777	     -0.05891035	     -0.00060423	     -0.20088401	     -0.05737853	      0.88272966	     -0.00029966	     -0.21150463	      0.00000000	     -0.00000002	     14.50205384
      1.15520921	     -0.05900535	     -0.00060001	     -0.20098019	     -0.05737788	      0.88272507	     -0.00030254	     -0.21153642	      0.00000000	     -0.00000002	     14.20855311
      1.15637843	     -0.05906845	     -0.00059407	     -0.20104428	     -0.05737727	      0.88272159	     -0.00030473	     -0.21156048	      0.00000000	     -0.00000002	     14.35679480
      1.15754764	     -0.05913660	     -0.00058988	     -0.20111337	     -0.05737658	      0.88271810	     -0.00030694	     -0.21158443	      0.00000000	     -0.00000002	     14.24435518
      1.15921742	     -0.05922920	     -0.00058265	     -0.20120736	     -0.05737542	      0.88271312	     -0.00031010	     -0.21161851	      0.00000000	     -0.00000002	     14.25560038
      1.16067347	     -0.05931251	     -0.00057737	     -0.20129188	     -0.05737425	      0.88270878	     -0.00031287	     -0.21164807	      0.00000000	     -0.00000002	     14.09107098
      1.16212951	     -0.05938876	     -0.00056964	     -0.20136942	     -0.05737294	      0.88270446	     -0.00031566	     -0.21167754	      0.00000000	     -0.00000002	     14.21512947
      1.16358555	     -0.05947162	     -0.00056407	     -0.20145353	     -0.05737146	      0.88270016	     -0.00031845	     -0.21170681	      0.00000000	     -0.00000002	     13.95493119
      1.16485414	     -0.05953397	     -0.00055646	     -0.20151705	     -0.05737005	      0.88269643	     -0.00032088	     -0.21173224	      0.00000000	     -0.00000002	     14.11255405
      1.16612274	     -0.05960029	     -0.00055071	     -0.20158450	     -0.05736852	      0.88269272	     -0.00032332	     -0.21175750	      0.00000000	     -0.00000002	     13.97292476
      1.16765616	     -0.05967474	     -0.00054080	     -0.20166042	     -0.05736650	      0.88268827	     -0.00032627	     -0.21178792	      0.00000000	     -0.00000002	     14.02866810
      1.16918958	     -0.05975343	     -0.00053208	     -0.20174056	     -0.05736430	      0.88268387	     -0.00032923	     -0.21181811	      0.00000000	     -0.00000002	     13.80503049
      1.17047363	     -0.05980953	     -0.00052216	     -0.20179796	     -0.05736232	      0.88268021	     -0.00033170	     -0.21184323	      0.00000000	     -0.00000002	     13.96042095
      1.17175768	     -0.05986924	     -0.00051389	     -0.20185893	     -0.05736021	      0.88267659	     -0.00033416	     -0.21186807	      0.00000000	     -0.00000002	     13.83852292
      1.17330787	     -0.05993270	     -0.00050189	     -0.20192398	     -0.05735748	      0.88267227	     -0.00033713	     -0.21189769	      0.00000000	     -0.00000002	     13.92006826
      1.17485806	     -0.05999496	     -0.00049192	     -0.20198780	     -0.05735455	      0.88266801	     -0.00034009	     -0.21192673	      0.00000000	     -0.00000002	     13.72262972
      1.17611759	     -0.06003538	     -0.00048197	     -0.20202955	     -0.05735202	      0.88266460	     -0.00034249	     -0.21195002	      0.00000000	     -0.00000002	     13.85976138
      1.17737713	     -0.06008073	     -0.00047357	     -0.20207618	     -0.05734936	      0.88266123	     -0.00034487	     -0.21197299	      0.00000000	     -0.00000002	     13.76511831
      1.17897388	     -0.06012805	     -0.00046057	     -0.20212520	     -0.05734580	      0.88265704	     -0.00034788	     -0.21200157	      0.00000000	     -0.00000002	     13.84222629
      1.18057063	     -0.06017360	     -0.00044864	     -0.20217245	     -0.05734202	      0.88265293	     -0.00035086	     -0.21202924	      0.00000000	     -0.00000002	     13.71077645
      1.18181139	     -0.06019503	     -0.00043632	     -0.20219528	     -0.05733893	      0.88264980	     -0.00035317	     -0.21205001	      0.00000000	     -0.00000002	     13.85430959
      1.18305216	     -0.06021742	     -0.00042541	     -0.20221904	     -0.05733570	      0.88264673	     -0.00035546	     -0.21206996	      0.00000000	     -0.00000002	     13.81470941
      1.18470015	     -0.06023640	     -0.00040912	     -0.20223989	     -0.05733121	      0.88264275	     -0.00035847	     -0.21209513	      0.00000000	     -0.00000002	     13.89497553
      1.18634814	     -0.06025495	     -0.00039471	     -0.20226027	     -0.05732648	      0.88263888	     -0.00036145	     -0.21211864	     -0.00000000	     -0.00000002	     13.83397162
      1.18754908	     -0.06025649	     -0.00038161	     -0.20226321	     -0.05732288	      0.88263614	     -0.00036361	     -0.21213475	     -0.00000000	     -0.00000002	     13.95723083
      1.18875002	     -0.06026046	     -0.00037027	     -0.20226854	     -0.05731915	      0.88263346	     -0.00036574	     -0.21214990	     -0.00000000	     -0.00000001	     13.96788593
      1.19048275	     -0.06025656	     -0.00035233	     -0.20226663	     -0.05731355	      0.88262972	     -0.00036879	     -0.21217009	     -0.00000000	     -0.00000001	     14.06698093
      1.19195939	     -0.06024788	     -0.00033863	     -0.20225961	     -0.05730856	      0.88262666	     -0.00037136	     -0.21218566	     -0.00000000	     -0.00000001	     14.11072406
      1.19343604	     -0.06022939	     -0.00032423	     -0.20224280	     -0.05730338	      0.88262371	     -0.00037390	     -0.21219979	     -0.00000000	     -0.00000001	     14.24188178
      1.19491268	     -0.06021065	     -0.00031293	     -0.20222565	     -0.05729800	      0.88262087	     -0.00037640	     -0.21221236	     -0.00000000	     -0.00000001	     14.33239998
      1.19638933	     -0.06017043	     -0.00029868	     -0.20218709	     -0.05729243	      0.88261817	     -0.00037888	     -0.21222322	     -0.00000000	     -0.00000001	     14.53448767
      1.19765949	     -0.06013221	     -0.00028919	     -0.20215024	     -0.05728748	      0.88261594	     -0.00038098	     -0.21223088	     -0.00000000	     -0.00000001	     14.64007049
      1.19892965	     -0.06007596	     -0.00027731	     -0.20209541	     -0.05728239	      0.88261382	     -0.00038306	     -0.21223689	     -0.00000000	     -0.00000001	     14.80204494
      1.20052205	     -0.05999198	     -0.00026338	     -0.20201316	     -0.05727580	      0.88261130	     -0.00038563	     -0.21224169	     -0.00000000	     -0.00000001	     15.01300242
      1.20211446	     -0.05988160	     -0.00024677	     -0.20190459	     -0.05726900	      0.88260896	     -0.00038816	     -0.21224320	     -0.00000000	     -0.00000001	     15.24805101
      1.20337557	     -0.05978706	     -0.00023565	     -0.20181141	     -0.05726346	      0.88260724	     -0.00039013	     -0.21224182	     -0.00000000	     -0.00000001	     15.44651129
      1.20463669	     -0.05967422	     -0.00022211	     -0.20169997	     -0.05725779	      0.88260564	     -0.00039208	     -0.21223810	     -0.00000000	     -0.00000001	     15.63199095
      1.20625993	     -0.05951679	     -0.00020551	     -0.20154428	     -0.05725029	      0.88260376	     -0.00039455	     -0.21222969	     -0.00000000	     -0.00000001	     15.90003524
      1.20788317	     -0.05933669	     -0.00018600	     -0.20136597	     -0.05724259	      0.88260211	     -0.00039698	     -0.21221725	     -0.00000000	     -0.00000001	     16.09850428
      1.20906790	     -0.05920442	     -0.00017417	     -0.20123491	     -0.05723684	      0.88260105	     -0.00039873	     -0.21220558	     -0.00000000	     -0.00000001	     16.30760734
      1.21025263	     -0.05905953	     -0.00016030	     -0.20109126	     -0.05723098	      0.88260011	     -0.00040045	     -0.21219186	     -0.00000000	     -0.00000000	     16.46470327
      1.21197715	     -0.05884067	     -0.00014155	     -0.20087412	     -0.05722227	      0.88259899	     -0.00040292	     -0.21216819	     -0.00000000	     -0.00000000	     16.75003601
      1.21342095	     -0.05864546	     -0.00012496	     -0.20068033	     -0.05721482	      0.88259827	     -0.00040495	     -0.21214518	     -0.00000000	     -0.00000000	     16.92139074
      1.21486474	     -0.05845078	     -0.00011089	     -0.20048696	     -0.05720722	      0.88259776	     -0.00040694	     -0.21211937	     -0.00000000	     -0.00000000	     17.17657973
      1.21630854	     -0.05824421	     -0.00009459	     -0.20028171	     -0.05719949	      0.88259746	     -0.00040890	     -0.21209100	     -0.00000000	     -0.00000000	     17.30951718
      1.21775234	     -0.05804205	     -0.00008195	     -0.20008073	     -0.05719163	      0.88259737	     -0.00041083	     -0.21206014	     -0.00000000	      0.00000000	     17.59297427
      1.21898701	     -0.05785772	     -0.00006828	     -0.19989744	     -0.05718480	      0.88259747	     -0.00041245	     -0.21203195	     -0.00000000	      0.00000000	     17.68089373
      1.22022168	     -0.05767731	     -0.00005735	     -0.19971797	     -0.05717789	      0.88259772	     -0.00041405	     -0.21200215	     -0.00000000	      0.00000000	     17.87713441
      1.22176698	     -0.05744503	     -0.00004261	     -0.19948686	     -0.05716912	      0.88259826	     -0.00041602	     -0.21196277	     -0.00000000	      0.00000000	     18.06227629
      1.22331227	     -0.05721816	     -0.00003104	     -0.19926102	     -0.05716022	      0.88259905	     -0.00041794	     -0.21192126	     -0.00000000	      0.00000000	     18.32948409
      1.22451504	     -0.05703366	     -0.00001910	     -0.19907735	     -0.05715322	      0.88259984	     -0.00041941	     -0.21188767	     -0.00000000	      0.00000000	     18.44023626
      1.22571780	     -0.05685384	     -0.00000964	     -0.19889828	     -0.05714614	      0.88260077	     -0.00042085	     -0.21185296	     -0.00000000	      0.00000001	     18.61705467
      1.22730305	     -0.05661178	      0.00000414	     -0.19865719	     -0.05713671	      0.88260221	     -0.00042272	     -0.21180569	     -0.00000000	      0.00000001	     18.83080882
      1.22888830	     -0.05637413	      0.00001479	     -0.19842039	     -0.05712717	      0.88260390	     -0.00042454	     -0.21175675	     -0.00000000	      0.00000001	     19.10466359
      1.23000716	     -0.05619828	      0.00002550	     -0.19824518	     -0.05712037	      0.88260523	     -0.00042580	     -0.21172131	     -0.00000000	      0.00000001	     19.23356656
      1.23112602	     -0.05602715	      0.00003361	     -0.19807461	     -0.05711353	      0.88260668	     -0.00042703	     -0.21168513	     -0.00000000	      0.00000001	     19.40450412
      1.23282286	     -0.05576535	      0.00004678	     -0.19781362	     -0.05710306	      0.88260909	     -0.00042886	     -0.21162900	     -0.00000000	      0.00000001	     19.66667253
      1.23421118	     -0.05555417	      0.00005572	     -0.19760303	     -0.05709443	      0.88261124	     -0.00043031	     -0.21158203	     -0.00000000	      0.00000001	     19.88976714
      1.23559950	     -0.05533883	      0.00006688	     -0.19738829	     -0.05708573	      0.88261355	     -0.00043173	     -0.21153423	     -0.00000000	      0.00000001	     20.11383789
      1.23698782	     -0.05512831	      0.00007453	     -0.19717824	     -0.05707697	      0.88261600	     -0.00043311	     -0.21148563	     -0.00000000	      0.00000001	     20.34158667
      1.23823461	     -0.05493318	      0.00008471	     -0.19698359	     -0.05706907	      0.88261833	     -0.00043431	     -0.21144137	     -0.00000000	      0.00000001	     20.54744217
      1.23948140	     -0.05474193	      0.00009173	     -0.19679271	     -0.05706112	      0.88262077	     -0.00043549	     -0.21139651	     -0.00000000	      0.00000001	     20.73999794
      1.24072818	     -0.05454848	      0.00010075	     -0.19659965	     -0.05705314	      0.88262330	     -0.00043663	     -0.21135112	     -0.00000000	      0.00000001	     20.93866138
      1.24224831	     -0.05431421	      0.00010835	     -0.19636573	     -0.05704336	      0.88262653	     -0.00043797	     -0.21129516	     -0.00000000	      0.00000001	     21.18563422
      1.24347272	     -0.05412476	      0.00011689	     -0.19617660	     -0.05703545	      0.88262922	     -0.00043902	     -0.21124974	     -0.00000000	      0.00000002	     21.37121008
      1.24469714	     -0.05393860	      0.00012313	     -0.19599066	     -0.05702752	      0.88263200	     -0.00044004	     -0.21120403	     -0.00000000	      0.00000002	     21.56168199
      1.24592155	     -0.05375048	      0.00013123	     -0.19580278	     -0.05701957	      0.88263485	     -0.00044103	     -0.21115805	     -0.00000000	      0.00000002	     21.76315681
      1.24746954	     -0.05351348	      0.00013985	     -0.19556601	     -0.05700949	      0.88263856	     -0.00044223	     -0.21109949	     -0.00000000	      0.00000002	     22.02588430
      1.24865645	     -0.05333041	      0.00014940	     -0.19538316	     -0.05700174	      0.88264148	     -0.00044311	     -0.21105428	     -0.00000000	      0.00000002	     22.21303337
      1.24984336	     -0.05314868	      0.00015681	     -0.19520156	     -0.05699399	      0.88264445	     -0.00044396	     -0.21100880	     -0.00000000	      0.00000002	     22.41237807
      1.25128147	     -0.05292731	      0.00016757	     -0.19498037	     -0.05698458	      0.88264811	     -0.00044496	     -0.21095336	     -0.00000000	      0.00000002	     22.66659624
      1.25255904	     -0.05273165	      0.00017490	     -0.19478478	     -0.05697621	      0.88265143	     -0.00044580	     -0.21090381	     -0.00000000	      0.00000002	     22.90353205
      1.25383662	     -0.05253619	      0.00018451	     -0.19458942	     -0.05696784	      0.88265479	     -0.00044661	     -0.21085400	     -0.00000000	      0.00000002	     23.12048746
      1.25511419	     -0.05234288	      0.00019142	     -0.19439610	     -0.05695947	      0.88265820	     -0.00044739	     -0.21080399	     -0.00000000	      0.00000002	     23.35593883
      1.25639177	     -0.05215028	      0.00020120	     -0.19420353	     -0.05695111	      0.88266165	     -0.00044813	     -0.21075383	     -0.00000000	      0.00000002	     23.56298499
      1.25766934	     -0.05195949	      0.00020843	     -0.19401268	     -0.05694276	      0.88266514	     -0.00044883	     -0.21070353	     -0.00000000	      0.00000002	     23.79068252
      1.25894692	     -0.05176934	      0.00021880	     -0.19382252	     -0.05693442	      0.88266865	     -0.00044950	     -0.21065313	     -0.00000000	      0.00000002	     23.98377138
      1.26022449	     -0.05158095	      0.00022597	     -0.19363401	     -0.05692609	      0.88267219	     -0.00045014	     -0.21060266	     -0.00000000	      0.00000002	     24.22910318
      1.26137204	     -0.05141301	      0.00023537	     -0.19346602	     -0.05691863	      0.88267539	     -0.00045068	     -0.21055728	     -0.00000000	      0.00000002	     24.38531060
      1.26251960	     -0.05124797	      0.00024245	     -0.19330083	     -0.05691117	      0.88267860	     -0.00045119	     -0.21051191	     -0.00000000	      0.00000002	     24.58580213
      1.26366715	     -0.05108652	      0.00025047	     -0.19313924	     -0.05690374	      0.88268182	     -0.00045168	     -0.21046662	     -0.00000000	      0.00000002	     24.75602859
      1.26523564	     -0.05087353	      0.00025959	     -0.19292597	     -0.05689361	      0.88268623	     -0.00045229	     -0.21040498	     -0.00000000	      0.00000002	     25.01529224
      1.26640607	     -0.05072036	      0.00026777	     -0.19277259	     -0.05688608	      0.88268952	     -0.00045272	     -0.21035930	     -0.00000000	      0.00000002	     25.14839128
      1.26757650	     -0.05057273	      0.00027376	     -0.19262468	     -0.05687857	      0.88269282	     -0.00045311	     -0.21031398	     -0.00000000	      0.00000002	     25.33137804
      1.26874693	     -0.05042980	      0.00028040	     -0.19248145	     -0.05687108	      0.88269610	     -0.00045348	     -0.21026908	     -0.00000000	      0.00000002	     25.47235730
      1.27028076	     -0.05024795	      0.00028622	     -0.19229912	     -0.05686132	      0.88270040	     -0.00045392	     -0.21021099	     -0.00000000	      0.00000002	     25.70692466
      1.27141597	     -0.05012044	      0.00029125	     -0.19217124	     -0.05685413	      0.88270357	     -0.00045422	     -0.21016872	     -0.00000000	      0.00000002	     25.78347671
      1.27255119	     -0.04999874	      0.00029436	     -0.19204910	     -0.05684696	      0.88270673	     -0.00045449	     -0.21012715	     -0.00000000	      0.00000002	     25.93461479
      1.27396288	     -0.04985441	      0.00029966	     -0.19190424	     -0.05683810	      0.88271063	     -0.00045479	     -0.21007643	     -0.00000000	      0.00000002	     26.05248913
      1.27521156	     -0.04973310	      0.00030268	     -0.19178241	     -0.05683030	      0.88271405	     -0.00045502	     -0.21003250	     -0.00000000	      0.00000002	     26.22912966
      1.27646023	     -0.04961724	      0.00030797	     -0.19166606	     -0.05682255	      0.88271745	     -0.00045522	     -0.20998944	     -0.00000000	      0.00000002	     26.28874541
      1.27770891	     -0.04950759	      0.00031085	     -0.19155586	     -0.05681483	      0.88272081	     -0.00045539	     -0.20994725	     -0.00000000	      0.00000002	     26.46817317
      1.27895759	     -0.04940532	      0.00031609	     -0.19145307	     -0.05680717	      0.88272414	     -0.00045553	     -0.20990598	     -0.00000000	      0.00000002	     26.48915132
      1.28020627	     -0.04931096	      0.00031819	     -0.19135809	     -0.05679955	      0.88272742	     -0.00045564	     -0.20986568	     -0.00000000	      0.00000002	     26.67357799
      1.28145495	     -0.04922491	      0.00032298	     -0.19127149	     -0.05679197	      0.88273067	     -0.00045572	     -0.20982640	     -0.00000000	      0.00000002	     26.65014178
      1.28270363	     -0.04914770	      0.00032393	     -0.19119362	     -0.05678445	      0.88273386	     -0.00045577	     -0.20978823	     -0.00000000	      0.00000002	     26.84273897
      1.28380317	     -0.04908676	      0.00032738	     -0.19113216	     -0.05677786	      0.88273663	     -0.00045579	     -0.20975556	     -0.00000000	      0.00000002	     26.78649000
      1.28490271	     -0.04903198	      0.00032831	     -0.19107678	     -0.05677131	      0.88273936	     -0.00045579	     -0.20972381	     -0.00000000	      0.00000002	     26.87076898
      1.28626758	     -0.04897182	      0.00033076	     -0.19101591	     -0.05676324	      0.88274268	     -0.00045575	     -0.20968569	     -0.00000000	      0.00000002	     26.85988489
      1.28763245	     -0.04891971	      0.00033112	     -0.19096303	     -0.05675522	      0.88274593	     -0.00045568	     -0.20964898	     -0.00000000	      0.00000002	     26.98804910
      1.28874991	     -0.04888269	      0.00033339	     -0.19092542	     -0.05674870	      0.88274853	     -0.00045560	     -0.20961997	     -0.00000000	      0.00000002	     26.89936302
      1.28986737	     -0.04885075	      0.00033358	     -0.19089284	     -0.05674223	      0.88275108	     -0.00045549	     -0.20959188	     -0.00000000	      0.00000002	     26.95451695
      1.29124044	     -0.04881839	      0.00033501	     -0.19085973	     -0.05673433	      0.88275413	     -0.00045533	     -0.20955861	     -0.00000000	      0.00000001	     26.89375026
      1.29261351	     -0.04879349	      0.00033411	     -0.19083402	     -0.05672649	      0.88275710	     -0.00045513	     -0.20952671	     -0.00000000	      0.00000001	     27.00010552
      1.29368708	     -0.04877909	      0.00033557	     -0.19081903	     -0.05672040	      0.88275935	     -0.00045495	     -0.20950272	     -0.00000000	      0.00000001	     26.85089036
      1.29476065	     -0.04876910	      0.00033505	     -0.19080842	     -0.05671435	      0.88276155	     -0.00045475	     -0.20947954	     -0.00000000	      0.00000001	     26.86062444
      1.29619306	     -0.04876260	      0.00033531	     -0.19080110	     -0.05670634	      0.88276439	     -0.00045446	     -0.20944989	     -0.00000000	      0.00000001	     26.75885515
      1.29762546	     -0.04876371	      0.00033337	     -0.19080134	     -0.05669840	      0.88276714	     -0.00045413	     -0.20942168	     -0.00000000	      0.00000001	     26.83479800
      1.29866235	     -0.04876915	      0.00033411	     -0.19080621	     -0.05669269	      0.88276905	     -0.00045387	     -0.20940215	     -0.00000000	      0.00000001	     26.63906056
      1.29969923	     -0.04877785	      0.00033339	     -0.19081430	     -0.05668702	      0.88277092	     -0.00045359	     -0.20938336	     -0.00000000	      0.00000001	     26.61512250
      1.30120688	     -0.04879781	      0.00033321	     -0.19083339	     -0.05667883	      0.88277353	     -0.00045315	     -0.20935738	     -0.00000000	      0.00000001	     26.47251880
      1.30248599	     -0.04881983	      0.00033146	     -0.19085466	     -0.05667194	      0.88277565	     -0.00045275	     -0.20933659	     -0.00000000	      0.00000001	     26.46160803
      1.30376510	     -0.04884800	      0.00033111	     -0.19088211	     -0.05666510	      0.88277769	     -0.00045232	     -0.20931694	     -0.00000000	      0.00000001	     26.26385569
      1.30504422	     -0.04888164	      0.00032820	     -0.19091496	     -0.05665831	      0.88277964	     -0.00045187	     -0.20929843	     -0.00000000	      0.00000001	     26.30306130
      1.30632333	     -0.04892026	      0.00032786	     -0.19095288	     -0.05665156	      0.88278151	     -0.00045139	     -0.20928101	     -0.00000000	      0.00000001	     26.04058678
      1.30741750	     -0.04895675	      0.00032475	     -0.19098870	     -0.05664584	      0.88278304	     -0.00045097	     -0.20926694	     -0.00000000	      0.00000001	     26.08419070
      1.30851166	     -0.04899657	      0.00032341	     -0.19102790	     -0.05664014	      0.88278452	     -0.00045052	     -0.20925361	     -0.00000000	      0.00000001	     25.92922521
      1.30989920	     -0.04905174	      0.00032019	     -0.19108227	     -0.05663297	      0.88278630	     -0.00044993	     -0.20923775	     -0.00000000	      0.00000001	     25.88043365
      1.31128674	     -0.04911201	      0.00031853	     -0.19114179	     -0.05662585	      0.88278799	     -0.00044931	     -0.20922303	     -0.00000000	      0.00000001	     25.63758879
      1.31239241	     -0.04916341	      0.00031489	     -0.19119254	     -0.05662022	      0.88278926	     -0.00044880	     -0.20921208	     -0.00000000	      0.00000001	     25.66666587
      1.31349808	     -0.04921798	      0.00031273	     -0.19124652	     -0.05661461	      0.88279048	     -0.00044827	     -0.20920181	     -0.00000000	      0.00000001	     25.49739039
      1.31490492	     -0.04929119	      0.00030853	     -0.19131894	     -0.05660753	      0.88279195	     -0.00044757	     -0.20918969	     -0.00000000	      0.00000001	     25.43712779
      1.31631176	     -0.04936847	      0.00030610	     -0.19139549	     -0.05660049	      0.88279333	     -0.00044685	     -0.20917860	     -0.00000000	      0.00000001	     25.15185231
      1.31737946	     -0.04942974	      0.00030186	     -0.19145616	     -0.05659517	      0.88279432	     -0.00044629	     -0.20917083	     -0.00000000	      0.00000001	     25.17789886
      1.31844716	     -0.04949325	      0.00029923	     -0.19151912	     -0.05658989	      0.88279526	     -0.00044571	     -0.20916362	     -0.00000000	      0.00000001	     25.00498412
      1.31992009	     -0.04958422	      0.00029427	     -0.19160933	     -0.05658263	      0.88279647	     -0.00044488	     -0.20915454	     -0.00000000	      0.00000001	     24.90119498
      1.32139303	     -0.04967885	      0.00029084	     -0.19170324	     -0.05657542	      0.88279760	     -0.00044403	     -0.20914643	     -0.00000000	      0.00000001	     24.57507783
      1.32242437	     -0.04974718	      0.00028591	     -0.19177102	     -0.05657040	      0.88279833	     -0.00044342	     -0.20914130	     -0.00000000	      0.00000000	     24.59886211
      1.32345571	     -0.04981712	      0.00028239	     -0.19184047	     -0.05656539	      0.88279903	     -0.00044280	     -0.20913661	     -0.00000000	      0.00000000	     24.42623823
      1.32501880	     -0.04992597	      0.00027555	     -0.19194853	     -0.05655784	      0.88280000	     -0.00044184	     -0.20913031	     -0.00000000	      0.00000000	     24.28487716
      1.32632298	     -0.05001916	      0.00027025	     -0.19204110	     -0.05655157	      0.88280075	     -0.00044102	     -0.20912575	     -0.00000000	      0.00000000	     24.02544481
      1.32762716	     -0.05011433	      0.00026257	     -0.19213559	     -0.05654532	      0.88280143	     -0.00044018	     -0.20912180	     -0.00000000	      0.00000000	     24.00316954
      1.32893134	     -0.05021131	      0.00025634	     -0.19223196	     -0.05653910	      0.88280206	     -0.00043933	     -0.20911841	     -0.00000000	      0.00000000	     23.65659084
      1.33009725	     -0.05029951	      0.00024768	     -0.19231954	     -0.05653356	      0.88280257	     -0.00043856	     -0.20911585	     -0.00000000	      0.00000000	     23.69131765
      1.33126316	     -0.05038904	      0.00024018	     -0.19240849	     -0.05652803	      0.88280304	     -0.00043778	     -0.20911369	     -0.00000000	      0.00000000	     23.42712360
      1.33242906	     -0.05047984	      0.00023059	     -0.19249868	     -0.05652252	      0.88280347	     -0.00043699	     -0.20911193	     -0.00000000	      0.00000000	     23.36779084
      1.33393383	     -0.05059841	      0.00021829	     -0.19261648	     -0.05651542	      0.88280396	     -0.00043595	     -0.20911019	     -0.00000000	      0.00000000	     23.06368064
      1.33512786	     -0.05069335	      0.00020585	     -0.19271075	     -0.05650981	      0.88280431	     -0.00043513	     -0.20910922	     -0.00000000	      0.00000000	     23.10456780
      1.33632188	     -0.05078883	      0.00019420	     -0.19280561	     -0.05650421	      0.88280461	     -0.00043429	     -0.20910857	     -0.00000000	      0.00000000	     22.82948984
      1.33751590	     -0.05088459	      0.00018035	     -0.19290069	     -0.05649861	      0.88280488	     -0.00043345	     -0.20910822	     -0.00000000	      0.00000000	     22.79431119
      1.33899871	     -0.05100349	      0.00016341	     -0.19301878	     -0.05649168	      0.88280516	     -0.00043240	     -0.20910817	     -0.00000000	      0.00000000	     22.46076434
      1.34017792	     -0.05109776	      0.00014728	     -0.19311235	     -0.05648618	      0.88280534	     -0.00043156	     -0.20910840	     -0.00000000	      0.00000000	     22.53315241
      1.34135714	     -0.05119163	      0.00013210	     -0.19320557	     -0.05648068	      0.88280549	     -0.00043072	     -0.20910885	     -0.00000000	      0.00000000	     22.25041828
      1.34253635	     -0.05128491	      0.00011507	     -0.19329814	     -0.05647519	      0.88280561	     -0.00042988	     -0.20910951	     -0.00000000	      0.00000000	     22.20570479
      1.34407888	     -0.05140559	      0.00009327	     -0.19341795	     -0.05646802	      0.88280571	     -0.00042877	     -0.20911065	     -0.00000000	      0.00000000	     21.85391298
      1.34525555	     -0.05149637	      0.00007443	     -0.19350801	     -0.05646255	      0.88280575	     -0.00042792	     -0.20911172	     -0.00000000	      0.00000000	     21.93033966
      1.34643221	     -0.05158584	      0.00005685	     -0.19359680	     -0.05645708	      0.88280576	     -0.00042707	     -0.20911296	     -0.00000000	     -0.00000000	     21.64132098
      1.34760887	     -0.05167379	      0.00003791	     -0.19368406	     -0.05645162	      0.88280574	     -0.00042622	     -0.20911436	     -0.00000000	     -0.00000000	     21.58753536
      1.34919060	     -0.05178929	      0.00001351	     -0.19379866	     -0.05644428	      0.88280566	     -0.00042507	     -0.20911647	     -0.00000000	     -0.00000000	     21.21851204
      1.35035895	     -0.05187226	     -0.00000615	     -0.19388094	     -0.05643885	      0.88280558	     -0.00042421	     -0.20911819	     -0.00000000	     -0.00000000	     21.29744504
      1.35152731	     -0.05195290	     -0.00002414	     -0.19396094	     -0.05643343	      0.88280546	     -0.00042336	     -0.20912004	     -0.00000000	     -0.00000000	     21.01258570
      1.35296148	     -0.05204846	     -0.00004733	     -0.19405570	     -0.05642678	      0.88280528	     -0.00042231	     -0.20912246	     -0.00000000	     -0.00000000	     20.99646108
      1.35424046	     -0.05213022	     -0.00006586	     -0.19413681	     -0.05642084	      0.88280509	     -0.00042137	     -0.20912476	     -0.00000000	     -0.00000000	     20.59680407
      1.35551945	     -0.05220864	     -0.00008583	     -0.19421455	     -0.05641491	      0.88280487	     -0.00042043	     -0.20912716	     -0.00000000	     -0.00000000	     20.68033902
      1.35679843	     -0.05228361	     -0.00010294	     -0.19428892	     -0.05640897	      0.88280462	     -0.00041948	     -0.20912965	     -0.00000000	     -0.00000000	     20.24553967
      1.35807741	     -0.05235520	     -0.00012175	     -0.19435988	     -0.05640304	      0.88280433	     -0.00041854	     -0.20913224	     -0.00000000	     -0.00000000	     20.36881213
      1.35935640	     -0.05242346	     -0.00013773	     -0.19442759	     -0.05639710	      0.88280402	     -0.00041759	     -0.20913491	     -0.00000000	     -0.00000000	     19.90640692
      1.36063538	     -0.05248853	     -0.00015598	     -0.19449205	     -0.05639116	      0.88280367	     -0.00041664	     -0.20913766	     -0.00000000	     -0.00000000	     20.06955055
      1.36191436	     -0.05255039	     -0.00017139	     -0.19455338	     -0.05638521	      0.88280329	     -0.00041569	     -0.20914049	     -0.00000000	     -0.00000000	     19.57599128
      1.36319334	     -0.05260941	     -0.00018933	     -0.19461180	     -0.05637927	      0.88280288	     -0.00041475	     -0.20914341	     -0.00000000	     -0.00000000	     19.75892658
      1.36447233	     -0.05266555	     -0.00020448	     -0.19466744	     -0.05637332	      0.88280244	     -0.00041380	     -0.20914642	     -0.00000000	     -0.00000000	     19.24330709
      1.36575131	     -0.05271893	     -0.00022241	     -0.19472023	     -0.05636737	      0.88280196	     -0.00041286	     -0.20914953	     -0.00000000	     -0.00000000	     19.43651192
      1.36703029	     -0.05276958	     -0.00023770	     -0.19477037	     -0.05636141	      0.88280145	     -0.00041192	     -0.20915272	     -0.00000000	     -0.00000000	     18.91385314
      1.36830928	     -0.05281783	     -0.00025584	     -0.19481804	     -0.05635545	      0.88280090	     -0.00041098	     -0.20915600	     -0.00000000	     -0.00000000	     19.09628615
      1.36958826	     -0.05286390	     -0.00027154	     -0.19486360	     -0.05634948	      0.88280031	     -0.00041004	     -0.20915938	     -0.00000000	     -0.00000000	     18.58528283
      1.37086724	     -0.05290804	     -0.00029014	     -0.19490716	     -0.05634350	      0.88279969	     -0.00040912	     -0.20916286	     -0.00000000	     -0.00000000	     18.74554166
      1.37214623	     -0.05295080	     -0.00030650	     -0.19494939	     -0.05633753	      0.88279902	     -0.00040819	     -0.20916647	     -0.00000000	     -0.00000000	     18.26154043
      1.37342521	     -0.05299351	     -0.00032560	     -0.19499150	     -0.05633154	      0.88279832	     -0.00040727	     -0.20917023	     -0.00000000	     -0.00000000	     18.38172006
      1.37470419	     -0.05303705	     -0.00034278	     -0.19503450	     -0.05632555	      0.88279758	     -0.00040636	     -0.20917421	     -0.00000000	     -0.00000000	     17.93954837
      1.37598317	     -0.05308183	     -0.00036237	     -0.19507868	     -0.05631955	      0.88279680	     -0.00040545	     -0.20917848	     -0.00000000	     -0.00000000	     18.01626866
      1.37726216	     -0.05312753	     -0.00038010	     -0.19512383	     -0.05631354	      0.88279597	     -0.00040454	     -0.20918310	     -0.00000000	     -0.00000000	     17.62861463
      1.37854114	     -0.05317469	     -0.00039981	     -0.19517039	     -0.05630753	      0.88279511	     -0.00040364	     -0.20918809	     -0.00000000	     -0.00000000	     17.66815226
      1.37982012	     -0.05322364	     -0.00041790	     -0.19521880	     -0.05630151	      0.88279420	     -0.00040275	     -0.20919353	     -0.00000000	     -0.00000000	     17.33688842
      1.38109911	     -0.05327447	     -0.00043753	     -0.19526905	     -0.05629547	      0.88279325	     -0.00040185	     -0.20919945	     -0.00000000	     -0.00000001	     17.34372578
      1.38237809	     -0.05332642	     -0.00045569	     -0.19532048	     -0.05628943	      0.88279226	     -0.00040096	     -0.20920588	     -0.00000000	     -0.00000001	     17.07066155
      1.38365707	     -0.05337897	     -0.00047485	     -0.19537248	     -0.05628338	      0.88279122	     -0.00040008	     -0.20921283	     -0.00000000	     -0.00000001	     17.05267275
      1.38493606	     -0.05343185	     -0.00049258	     -0.19542486	     -0.05627732	      0.88279014	     -0.00039919	     -0.20922029	     -0.00000000	     -0.00000001	     16.82822146
      1.38651751	     -0.05349751	     -0.00051550	     -0.19548990	     -0.05626980	      0.88278874	     -0.00039810	     -0.20923021	     -0.00000000	     -0.00000001	     16.86860049
      1.38767342	     -0.05354490	     -0.00052978	     -0.19553691	     -0.05626430	      0.88278767	     -0.00039731	     -0.20923792	     -0.00000000	     -0.00000001	     16.55855638
      1.38882933	     -0.05359152	     -0.00054509	     -0.19558313	     -0.05625878	      0.88278657	     -0.00039651	     -0.20924600	     -0.00000000	     -0.00000001	     16.53646736
      1.39036968	     -0.05365245	     -0.00056338	     -0.19564361	     -0.05625141	      0.88278504	     -0.00039545	     -0.20925729	     -0.00000000	     -0.00000001	     16.32007188
      1.39175090	     -0.05370608	     -0.00058044	     -0.19569682	     -0.05624479	      0.88278362	     -0.00039451	     -0.20926788	     -0.00000000	     -0.00000001	     16.35984287
      1.39313212	     -0.05375812	     -0.00059449	     -0.19574855	     -0.05623814	      0.88278214	     -0.00039356	     -0.20927889	     -0.00000000	     -0.00000001	     16.06487510
      1.39434394	     -0.05380214	     -0.00060863	     -0.19579225	     -0.05623230	      0.88278081	     -0.00039274	     -0.20928885	     -0.00000000	     -0.00000001	     16.14712094
      1.39555575	     -0.05384424	     -0.00062032	     -0.19583411	     -0.05622644	      0.88277943	     -0.00039191	     -0.20929905	     -0.00000000	     -0.00000001	     15.96354463
      1.39676756	     -0.05388448	     -0.00063264	     -0.19587410	     -0.05622056	      0.88277802	     -0.00039109	     -0.20930944	     -0.00000000	     -0.00000001	     15.93921011
      1.39841190	     -0.05393622	     -0.00064671	     -0.19592559	     -0.05621257	      0.88277605	     -0.00038998	     -0.20932380	     -0.00000000	     -0.00000001	     15.74693542
      1.39966177	     -0.05397325	     -0.00065828	     -0.19596242	     -0.05620647	      0.88277451	     -0.00038915	     -0.20933487	     -0.00000000	     -0.00000001	     15.78972090
      1.40091164	     -0.05400823	     -0.00066775	     -0.19599726	     -0.05620035	      0.88277293	     -0.00038831	     -0.20934603	     -0.00000000	     -0.00000001	     15.63595549
      1.40216150	     -0.05404102	     -0.00067810	     -0.19602989	     -0.05619421	      0.88277132	     -0.00038749	     -0.20935724	     -0.00000000	     -0.00000001	     15.63498242
      1.40376210	     -0.05408088	     -0.00068953	     -0.19606961	     -0.05618633	      0.88276921	     -0.00038644	     -0.20937165	     -0.00000000	     -0.00000001	     15.47011795
      1.40498892	     -0.05410990	     -0.00069981	     -0.19609849	     -0.05618027	      0.88276757	     -0.00038565	     -0.20938272	     -0.00000000	     -0.00000001	     15.53715430
      1.40621573	     -0.05413715	     -0.00070825	     -0.19612565	     -0.05617419	      0.88276590	     -0.00038487	     -0.20939379	     -0.00000000	     -0.00000001	     15.42299440
      1.40769928	     -0.05416639	     -0.00071977	     -0.19615477	     -0.05616681	      0.88276385	     -0.00038394	     -0.20940711	     -0.00000000	     -0.00000001	     15.46983326
      1.40918282	     -0.05418919	     -0.00072874	     -0.19617751	     -0.05615940	      0.88276177	     -0.00038303	     -0.20942026	     -0.00000000	     -0.00000001	     15.31192297
      1.41030736	     -0.05420038	     -0.00073791	     -0.19618862	     -0.05615377	      0.88276018	     -0.00038235	     -0.20942998	     -0.00000000	     -0.00000001	     15.43749396
      1.41143190	     -0.05420588	     -0.00074519	     -0.19619408	     -0.05614813	      0.88275857	     -0.00038168	     -0.20943940	     -0.00000000	     -0.00000001	     15.40688111
      1.41303075	     -0.05420466	     -0.00075638	     -0.19619279	     -0.05614007	      0.88275628	     -0.00038075	     -0.20945210	     -0.00000000	     -0.00000001	     15.47326981
      1.41441561	     -0.05419487	     -0.00076483	     -0.19618297	     -0.05613307	      0.88275428	     -0.00037996	     -0.20946238	     -0.00000000	     -0.00000001	     15.43366612
      1.41580048	     -0.05417959	     -0.00077521	     -0.19616761	     -0.05612605	      0.88275228	     -0.00037919	     -0.20947197	     -0.00000000	     -0.00000001	     15.56053775
      1.41718534	     -0.05415764	     -0.00078295	     -0.19614565	     -0.05611901	      0.88275029	     -0.00037845	     -0.20948084	     -0.00000000	     -0.00000001	     15.51452349
      1.41840262	     -0.05413339	     -0.00079194	     -0.19612134	     -0.05611280	      0.88274854	     -0.00037781	     -0.20948802	     -0.00000000	     -0.00000001	     15.65232959
      1.41961990	     -0.05410551	     -0.00079854	     -0.19609345	     -0.05610658	      0.88274681	     -0.00037719	     -0.20949460	     -0.00000000	     -0.00000001	     15.65936115
      1.42083718	     -0.05407424	     -0.00080589	     -0.19606215	     -0.05610035	      0.88274509	     -0.00037659	     -0.20950062	     -0.00000000	     -0.00000001	     15.75340714
      1.42248899	     -0.05402548	     -0.00081371	     -0.19601340	     -0.05609187	      0.88274280	     -0.00037580	     -0.20950788	     -0.00000000	     -0.00000001	     15.83042572
      1.42372835	     -0.05398420	     -0.00082059	     -0.19597209	     -0.05608550	      0.88274111	     -0.00037522	     -0.20951262	     -0.00000000	     -0.00000001	     15.97652915
      1.42496771	     -0.05393858	     -0.00082504	     -0.19592650	     -0.05607912	      0.88273945	     -0.00037467	     -0.20951675	     -0.00000000	     -0.00000001	     16.04898879
      1.42620708	     -0.05388905	     -0.00082991	     -0.19587699	     -0.05607273	      0.88273783	     -0.00037414	     -0.20952026	     -0.00000000	     -0.00000001	     16.17718425
      1.42783457	     -0.05381956	     -0.00083390	     -0.19580756	     -0.05606433	      0.88273577	     -0.00037347	     -0.20952392	     -0.00000000	     -0.00000001	     16.31088012
      1.42904131	     -0.05376440	     -0.00083799	     -0.19575243	     -0.05605810	      0.88273429	     -0.00037300	     -0.20952597	     -0.00000000	     -0.00000001	     16.47000734
      1.43024805	     -0.05370480	     -0.00083977	     -0.19569290	     -0.05605187	      0.88273285	     -0.00037255	     -0.20952743	     -0.00000000	     -0.00000001	     16.59535891
      1.43174300	     -0.05362452	     -0.00084267	     -0.19561268	     -0.05604414	      0.88273114	     -0.00037201	     -0.20952834	     -0.00000000	     -0.00000001	     16.80394574
      1.43306794	     -0.05354828	     -0.00084280	     -0.19553655	     -0.05603730	      0.88272968	     -0.00037157	     -0.20952828	     -0.00000000	     -0.00000001	     16.95538998
      1.43439288	     -0.05346821	     -0.00084534	     -0.19545651	     -0.05603046	      0.88272830	     -0.00037115	     -0.20952738	     -0.00000000	     -0.00000001	     17.14991550
      1.43571782	     -0.05338402	     -0.00084451	     -0.19537243	     -0.05602362	      0.88272698	     -0.00037076	     -0.20952566	     -0.00000000	     -0.00000001	     17.32003095
      1.43704276	     -0.05329685	     -0.00084575	     -0.19528531	     -0.05601679	      0.88272573	     -0.00037039	     -0.20952309	     -0.00000000	     -0.00000001	     17.52053820
      1.43836770	     -0.05320672	     -0.00084366	     -0.19519530	     -0.05600997	      0.88272455	     -0.00037005	     -0.20951971	     -0.00000000	     -0.00000001	     17.72372620
      1.43969264	     -0.05311538	     -0.00084488	     -0.19510397	     -0.05600316	      0.88272345	     -0.00036975	     -0.20951555	     -0.00000000	     -0.00000001	     17.93997120
      1.44086733	     -0.05303281	     -0.00084301	     -0.19502148	     -0.05599714	      0.88272253	     -0.00036950	     -0.20951125	     -0.00000000	     -0.00000001	     18.13673312
      1.44204201	     -0.05294961	     -0.00084332	     -0.19493830	     -0.05599112	      0.88272168	     -0.00036927	     -0.20950638	     -0.00000000	     -0.00000000	     18.33545391
      1.44347316	     -0.05284597	     -0.00084196	     -0.19483470	     -0.05598381	      0.88272072	     -0.00036903	     -0.20949972	     -0.00000000	     -0.00000000	     18.61018994
      1.44490430	     -0.05274024	     -0.00084239	     -0.19472895	     -0.05597653	      0.88271985	     -0.00036882	     -0.20949225	     -0.00000000	     -0.00000000	     18.86673756
      1.44607220	     -0.05265190	     -0.00084011	     -0.19464066	     -0.05597061	      0.88271922	     -0.00036868	     -0.20948554	     -0.00000000	     -0.00000000	     19.11551833
      1.44724009	     -0.05256227	     -0.00083902	     -0.19455103	     -0.05596470	      0.88271864	     -0.00036857	     -0.20947831	     -0.00000000	     -0.00000000	     19.33299328
      1.44868954	     -0.05245070	     -0.00083577	     -0.19443950	     -0.05595740	      0.88271802	     -0.00036846	     -0.20946867	     -0.00000000	     -0.00000000	     19.65219249
      1.45013898	     -0.05233941	     -0.00083460	     -0.19432817	     -0.05595014	      0.88271749	     -0.00036838	     -0.20945830	     -0.00000000	     -0.00000000	     19.91622348
      1.45124101	     -0.05225330	     -0.00083073	     -0.19424209	     -0.05594464	      0.88271716	     -0.00036835	     -0.20944996	     -0.00000000	     -0.00000000	     20.19009621
      1.45234305	     -0.05216685	     -0.00082855	     -0.19415563	     -0.05593917	      0.88271688	     -0.00036835	     -0.20944119	     -0.00000000	     -0.00000000	     20.41031107
      1.45386609	     -0.05204589	     -0.00082377	     -0.19403467	     -0.05593165	      0.88271660	     -0.00036838	     -0.20942839	     -0.00000000	     -0.00000000	     20.77459005
      1.45523239	     -0.05193735	     -0.00082082	     -0.19392609	     -0.05592495	      0.88271643	     -0.00036844	     -0.20941623	     -0.00000000	     -0.00000000	     21.04371178
      1.45659870	     -0.05182686	     -0.00081429	     -0.19381564	     -0.05591830	      0.88271635	     -0.00036854	     -0.20940343	     -0.00000000	     -0.00000000	     21.43737689
      1.45770799	     -0.05173762	     -0.00081155	     -0.19372634	     -0.05591294	      0.88271636	     -0.00036864	     -0.20939257	     -0.00000000	      0.00000000	     21.60868327
      1.45881729	     -0.05164692	     -0.00080630	     -0.19363564	     -0.05590761	      0.88271642	     -0.00036877	     -0.20938129	     -0.00000000	      0.00000000	     21.88291553
      1.46027486	     -0.05152805	     -0.00080055	     -0.19351673	     -0.05590066	      0.88271658	     -0.00036898	     -0.20936583	     -0.00000000	      0.00000000	     22.18553034
      1.46173243	     -0.05140666	     -0.00079168	     -0.19339535	     -0.05589378	      0.88271684	     -0.00036924	     -0.20934967	     -0.00000000	      0.00000000	     22.59202351
      1.46279902	     -0.05131753	     -0.00078735	     -0.19330616	     -0.05588879	      0.88271708	     -0.00036945	     -0.20933736	     -0.00000000	      0.00000000	     22.74989256
      1.46386560	     -0.05122573	     -0.00078049	     -0.19321436	     -0.05588384	      0.88271738	     -0.00036969	     -0.20932464	     -0.00000000	      0.00000000	     23.00232639
      1.46538780	     -0.05109324	     -0.00077141	     -0.19308183	     -0.05587685	      0.88271789	     -0.00037006	     -0.20930573	     -0.00000000	      0.00000000	     23.31713831
      1.46667303	     -0.05097995	     -0.00076205	     -0.19296853	     -0.05587101	      0.88271840	     -0.00037042	     -0.20928907	     -0.00000000	      0.00000000	     23.62399947
      1.46795827	     -0.05086726	     -0.00075457	     -0.19285576	     -0.05586523	      0.88271897	     -0.00037082	     -0.20927182	     -0.00000000	      0.00000000	     23.86458851
      1.46924350	     -0.05075295	     -0.00074429	     -0.19274143	     -0.05585953	      0.88271961	     -0.00037125	     -0.20925399	     -0.00000000	      0.00000000	     24.17178534
      1.47052874	     -0.05064015	     -0.00073717	     -0.19262849	     -0.05585390	      0.88272031	     -0.00037171	     -0.20923562	     -0.00000000	      0.00000000	     24.39312184
      1.47164832	     -0.05054032	     -0.00072775	     -0.19252863	     -0.05584905	      0.88272097	     -0.00037215	     -0.20921919	     -0.00000000	      0.00000000	     24.64153649
      1.47276790	     -0.05044127	     -0.00072051	     -0.19242946	     -0.05584426	      0.88272168	     -0.00037262	     -0.20920237	     -0.00000000	      0.00000000	     24.84665153
      1.47412985	     -0.05031944	     -0.00070970	     -0.19230753	     -0.05583851	      0.88272260	     -0.00037322	     -0.20918141	     -0.00000000	      0.00000000	     25.12838937
      1.47549181	     -0.05019907	     -0.00070132	     -0.19218697	     -0.05583285	      0.88272359	     -0.00037387	     -0.20915990	     -0.00000000	      0.00000001	     25.37397467
      1.47658907	     -0.05010216	     -0.00069202	     -0.19208995	     -0.05582836	      0.88272442	     -0.00037443	     -0.20914223	     -0.00000000	      0.00000001	     25.57410269
      1.47768633	     -0.05000731	     -0.00068490	     -0.19199492	     -0.05582394	      0.88272530	     -0.00037501	     -0.20912427	     -0.00000000	      0.00000001	     25.75017382
      1.47907689	     -0.04988765	     -0.00067430	     -0.19187506	     -0.05581842	      0.88272646	     -0.00037579	     -0.20910115	     -0.00000000	      0.00000001	     25.98895621
      1.48046744	     -0.04976991	     -0.00066623	     -0.19175702	     -0.05581301	      0.88272768	     -0.00037661	     -0.20907768	     -0.00000000	      0.00000001	     26.22554100
      1.48150678	     -0.04968166	     -0.00065759	     -0.19166861	     -0.05580904	      0.88272863	     -0.00037726	     -0.20905992	     -0.00000000	      0.00000001	     26.38097428
      1.48254612	     -0.04959500	     -0.00065112	     -0.19158170	     -0.05580513	      0.88272960	     -0.00037793	     -0.20904199	     -0.00000000	      0.00000001	     26.54034047
      1.48400885	     -0.04947419	     -0.00064097	     -0.19146057	     -0.05579974	      0.88273102	     -0.00037892	     -0.20901651	     -0.00000000	      0.00000001	     26.76194462
      1.48531800	     -0.04936877	     -0.00063365	     -0.19135478	     -0.05579503	      0.88273234	     -0.00037985	     -0.20899351	     -0.00000000	      0.00000001	     26.95501637
      1.48662714	     -0.04926497	     -0.00062362	     -0.19125067	     -0.05579043	      0.88273369	     -0.00038082	     -0.20897037	     -0.00000000	      0.00000001	     27.13683855
      1.48767155	     -0.04918488	     -0.00061865	     -0.19117024	     -0.05578683	      0.88273480	     -0.00038162	     -0.20895186	     -0.00000000	      0.00000001	     27.26563378
      1.48871595	     -0.04910569	     -0.00061167	     -0.19109074	     -0.05578331	      0.88273593	     -0.00038244	     -0.20893332	     -0.00000000	      0.00000001	     27.39679249
      1.49012653	     -0.04900121	     -0.00060371	     -0.19098580	     -0.05577867	      0.88273749	     -0.00038360	     -0.20890827	     -0.00000000	      0.00000001	     27.58684003
      1.49153711	     -0.04889967	     -0.00059392	     -0.19088381	     -0.05577416	      0.88273909	     -0.00038480	     -0.20888325	     -0.00000000	      0.00000001	     27.76573821
      1.49254627	     -0.04883018	     -0.00058967	     -0.19081392	     -0.05577102	      0.88274025	     -0.00038568	     -0.20886541	     -0.00000000	      0.00000001	     27.88415876
      1.49355544	     -0.04876283	     -0.00058371	     -0.19074621	     -0.05576796	      0.88274143	     -0.00038659	     -0.20884765	     -0.00000000	      0.00000001	     27.99484189
      1.49503397	     -0.04866932	     -0.00057634	     -0.19065210	     -0.05576360	      0.88274319	     -0.00038796	     -0.20882185	     -0.00000000	      0.00000001	     28.16208142
      1.49627055	     -0.04859505	     -0.00056891	     -0.19057736	     -0.05576007	      0.88274468	     -0.00038914	     -0.20880052	     -0.00000000	      0.00000001	     28.27421898
      1.49750714	     -0.04852533	     -0.00056324	     -0.19050710	     -0.05575666	      0.88274620	     -0.00039035	     -0.20877947	     -0.00000000	      0.00000001	     28.40349422
      1.49874373	     -0.04846021	     -0.00055526	     -0.19044150	     -0.05575337	      0.88274773	     -0.00039159	     -0.20875875	     -0.00000000	      0.00000001	     28.49002421
      1.49998032	     -0.04840119	     -0.00055034	     -0.19038190	     -0.05575019	      0.88274928	     -0.00039287	     -0.20873843	     -0.00000000	      0.00000001	     28.62004160
      1.50105179	     -0.04835427	     -0.00054332	     -0.19033454	     -0.05574753	      0.88275063	     -0.00039400	     -0.20872122	     -0.00000000	      0.00000001	     28.65854543
      1.50212326	     -0.04831164	     -0.00053840	     -0.19029141	     -0.05574496	      0.88275199	     -0.00039515	     -0.20870439	     -0.00000000	      0.00000001	     28.74005708
      1.50344297	     -0.04826444	     -0.00053077	     -0.19024362	     -0.05574192	      0.88275367	     -0.00039659	     -0.20868425	     -0.00000000	      0.00000001	     28.80099700
      1.50476269	     -0.04822301	     -0.00052500	     -0.19020155	     -0.05573901	      0.88275536	     -0.00039807	     -0.20866477	     -0.00000000	      0.00000001	     28.90524923
      1.50582859	     -0.04819365	     -0.00051802	     -0.19017174	     -0.05573676	      0.88275673	     -0.00039928	     -0.20864954	     -0.00000000	      0.00000001	     28.90635331
      1.50689448	     -0.04816835	     -0.00051301	     -0.19014593	     -0.05573461	      0.88275809	     -0.00040052	     -0.20863478	     -0.00000000	      0.00000001	     28.95863413
      1.50823726	     -0.04814174	     -0.00050532	     -0.19011870	     -0.05573202	      0.88275981	     -0.00040210	     -0.20861688	     -0.00000000	      0.00000001	     28.97963879
      1.50958004	     -0.04812081	     -0.00049969	     -0.19009709	     -0.05572957	      0.88276151	     -0.00040371	     -0.20859975	     -0.00000000	      0.00000001	     29.06453121
      1.51060340	     -0.04810829	     -0.00049285	     -0.19008413	     -0.05572780	      0.88276281	     -0.00040496	     -0.20858723	     -0.00000000	      0.00000001	     29.02076773
      1.51162676	     -0.04809865	     -0.00048784	     -0.19007400	     -0.05572611	      0.88276409	     -0.00040622	     -0.20857515	     -0.00000000	      0.00000001	     29.04334657
      1.51303184	     -0.04808945	     -0.00047988	     -0.19006415	     -0.05572393	      0.88276584	     -0.00040798	     -0.20855930	     -0.00000000	      0.00000001	     29.03498652
      1.51443692	     -0.04808460	     -0.00047408	     -0.19005859	     -0.05572190	      0.88276756	     -0.00040977	     -0.20854424	     -0.00000000	      0.00000001	     29.11188772
      1.51541659	     -0.04808347	     -0.00046774	     -0.19005703	     -0.05572058	      0.88276875	     -0.00041103	     -0.20853420	     -0.00000000	      0.00000001	     29.03741744
      1.51639626	     -0.04808421	     -0.00046324	     -0.19005729	     -0.05571933	      0.88276992	     -0.00041231	     -0.20852453	     -0.00000000	      0.00000001	     29.04505162
      1.51789253	     -0.04808876	     -0.00045560	     -0.19006112	     -0.05571757	      0.88277168	     -0.00041428	     -0.20851043	     -0.00000000	      0.00000001	     29.01664392
      1.51913106	     -0.04809561	     -0.00045052	     -0.19006736	     -0.05571625	      0.88277311	     -0.00041593	     -0.20849936	     -0.00000000	      0.00000001	     29.03409739
      1.52036959	     -0.04810517	     -0.00044388	     -0.19007634	     -0.05571504	      0.88277451	     -0.00041760	     -0.20848881	     -0.00000000	      0.00000001	     28.97433421
      1.52160812	     -0.04811739	     -0.00043971	     -0.19008792	     -0.05571395	      0.88277589	     -0.00041929	     -0.20847879	     -0.00000000	      0.00000001	     29.01777597
      1.52271612	     -0.04813039	     -0.00043368	     -0.19010041	     -0.05571308	      0.88277710	     -0.00042081	     -0.20847025	     -0.00000000	      0.00000001	     28.93263512
      1.52382412	     -0.04814534	     -0.00042980	     -0.19011481	     -0.05571229	      0.88277828	     -0.00042235	     -0.20846210	     -0.00000000	      0.00000001	     28.94635121
      1.52493212	     -0.04816214	     -0.00042469	     -0.19013107	     -0.05571161	      0.88277944	     -0.00042390	     -0.20845435	     -0.00000000	      0.00000001	     28.89572327
      1.52634710	     -0.04818559	     -0.00041985	     -0.19015382	     -0.05571086	      0.88278088	     -0.00042590	     -0.20844499	     -0.00000000	      0.00000001	     28.91083186
      1.52747436	     -0.04820687	     -0.00041467	     -0.19017457	     -0.05571037	      0.88278200	     -0.00042750	     -0.20843798	     -0.00000000	      0.00000001	     28.82137952
      1.52860161	     -0.04823008	     -0.00041139	     -0.19019720	     -0.05570998	      0.88278310	     -0.00042911	     -0.20843135	     -0.00000000	      0.00000001	     28.82840909
      1.52972887	     -0.04825491	     -0.00040686	     -0.19022149	     -0.05570968	      0.88278417	     -0.00043074	     -0.20842511	     -0.00000000	      0.00000001	     28.76371582
      1.53113076	     -0.04828783	     -0.00040283	     -0.19025371	     -0.05570944	      0.88278547	     -0.00043277	     -0.20841786	     -0.00000000	      0.00000001	     28.77492079
      1.53224141	     -0.04831545	     -0.00039789	     -0.19028082	     -0.05570935	      0.88278648	     -0.00043439	     -0.20841250	     -0.00000000	      0.00000001	     28.66940409
      1.53335205	     -0.04834437	     -0.00039475	     -0.19030919	     -0.05570935	      0.88278746	     -0.00043602	     -0.20840746	     -0.00000000	      0.00000001	     28.66404325
      1.53446270	     -0.04837448	     -0.00039045	     -0.19033879	     -0.05570943	      0.88278842	     -0.00043765	     -0.20840273	     -0.00000000	      0.00000001	     28.58900039
      1.53592102	     -0.04841571	     -0.00038624	     -0.19037932	     -0.05570968	      0.88278964	     -0.00043981	     -0.20839698	     -0.00000000	      0.00000001	     28.57629148
      1.53702673	     -0.04844851	     -0.00038149	     -0.19041163	     -0.05570996	      0.88279055	     -0.00044145	     -0.20839295	     -0.00000000	      0.00000001	     28.45197039
      1.53813244	     -0.04848267	     -0.00037855	     -0.19044526	     -0.05571033	      0.88279143	     -0.00044309	     -0.20838920	     -0.00000000	      0.00000001	     28.42858330
      1.53946437	     -0.04852539	     -0.00037347	     -0.19048739	     -0.05571088	      0.88279248	     -0.00044508	     -0.20838504	     -0.00000000	      0.00000001	     28.30643279
      1.54066205	     -0.04856526	     -0.00037036	     -0.19052670	     -0.05571148	      0.88279339	     -0.00044687	     -0.20838163	     -0.00000000	      0.00000001	     28.29822357
      1.54185972	     -0.04860637	     -0.00036499	     -0.19056731	     -0.05571218	      0.88279429	     -0.00044867	     -0.20837853	     -0.00000000	      0.00000001	     28.15182825
      1.54305740	     -0.04864857	     -0.00036182	     -0.19060896	     -0.05571297	      0.88279516	     -0.00045047	     -0.20837572	     -0.00000000	      0.00000000	     28.14836531
      1.54425507	     -0.04869179	     -0.00035636	     -0.19065169	     -0.05571386	      0.88279602	     -0.00045227	     -0.20837319	     -0.00000000	      0.00000000	     27.99000437
      1.54545275	     -0.04873598	     -0.00035340	     -0.19069535	     -0.05571483	      0.88279686	     -0.00045407	     -0.20837093	     -0.00000000	      0.00000000	     27.99343655
      1.54665042	     -0.04878121	     -0.00034800	     -0.19074011	     -0.05571590	      0.88279768	     -0.00045587	     -0.20836894	     -0.00000000	      0.00000000	     27.82342158
      1.54784810	     -0.04882753	     -0.00034581	     -0.19078588	     -0.05571706	      0.88279849	     -0.00045767	     -0.20836720	     -0.00000000	      0.00000000	     27.83378472
      1.54904577	     -0.04887476	     -0.00034097	     -0.19083264	     -0.05571830	      0.88279928	     -0.00045947	     -0.20836570	     -0.00000000	      0.00000000	     27.64991489
      1.55024345	     -0.04892280	     -0.00033853	     -0.19088016	     -0.05571963	      0.88280007	     -0.00046126	     -0.20836447	     -0.00000000	      0.00000000	     27.66317348
      1.55144112	     -0.04897236	     -0.00033347	     -0.19092927	     -0.05572105	      0.88280083	     -0.00046305	     -0.20836350	     -0.00000000	      0.00000000	     27.47151845
      1.55263880	     -0.04902296	     -0.00033133	     -0.19097935	     -0.05572255	      0.88280159	     -0.00046484	     -0.20836280	     -0.00000000	      0.00000000	     27.48859173
      1.55383647	     -0.04907451	     -0.00032647	     -0.19103046	     -0.05572413	      0.88280233	     -0.00046663	     -0.20836234	     -0.00000000	      0.00000000	     27.29026624
      1.55503415	     -0.04912697	     -0.00032451	     -0.19108241	     -0.05572579	      0.88280307	     -0.00046841	     -0.20836213	     -0.00000000	      0.00000000	     27.30388418
      1.55623182	     -0.04918043	     -0.00031983	     -0.19113545	     -0.05572753	      0.88280379	     -0.00047018	     -0.20836215	     -0.00000000	      0.00000000	     27.09716712
      1.55742949	     -0.04923478	     -0.00031801	     -0.19118930	     -0.05572935	      0.88280450	     -0.00047194	     -0.20836240	     -0.00000000	      0.00000000	     27.10362197
      1.55862717	     -0.04928994	     -0.00031352	     -0.19124405	     -0.05573125	      0.88280519	     -0.00047370	     -0.20836287	     -0.00000000	      0.00000000	     26.89170072
      1.55982484	     -0.04934592	     -0.00031179	     -0.19129956	     -0.05573321	      0.88280588	     -0.00047545	     -0.20836354	     -0.00000000	      0.00000000	     26.88740237
      1.56102252	     -0.04940276	     -0.00030754	     -0.19135600	     -0.05573525	      0.88280655	     -0.00047719	     -0.20836443	     -0.00000000	      0.00000000	     26.67234243
      1.56222019	     -0.04946041	     -0.00030587	     -0.19141319	     -0.05573736	      0.88280722	     -0.00047892	     -0.20836552	     -0.00000000	      0.00000000	     26.65508225
      1.56341787	     -0.04951888	     -0.00030185	     -0.19147127	     -0.05573954	      0.88280787	     -0.00048064	     -0.20836682	     -0.00000000	      0.00000000	     26.44022257
      1.56461554	     -0.04957816	     -0.00030021	     -0.19153011	     -0.05574179	      0.88280851	     -0.00048235	     -0.20836831	     -0.00000000	      0.00000000	     26.40834527
      1.56581322	     -0.04963832	     -0.00029643	     -0.19158989	     -0.05574410	      0.88280913	     -0.00048405	     -0.20837000	     -0.00000000	      0.00000000	     26.19530472
      1.56701089	     -0.04969929	     -0.00029478	     -0.19165044	     -0.05574648	      0.88280975	     -0.00048574	     -0.20837189	     -0.00000000	      0.00000000	     26.14833437
      1.56820857	     -0.04976101	     -0.00029123	     -0.19171179	     -0.05574891	      0.88281035	     -0.00048741	     -0.20837398	     -0.00000000	      0.00000000	     25.94049024
      1.56940624	     -0.04982338	     -0.00028954	     -0.19177376	     -0.05575141	      0.88281093	     -0.00048906	     -0.20837626	     -0.00000000	      0.00000000	     25.87992501
      1.57060392	     -0.04988634	     -0.00028622	     -0.19183637	     -0.05575397	      0.88281150	     -0.00049071	     -0.20837874	     -0.00000000	      0.00000000	     25.67931163
      1.57180159	     -0.04994984	     -0.00028449	     -0.19189949	     -0.05575659	      0.88281206	     -0.00049233	     -0.20838140	     -0.00000000	      0.00000000	     25.60600047
      1.57299927	     -0.05001385	     -0.00028143	     -0.19196317	     -0.05575926	      0.88281260	     -0.00049395	     -0.20838424	     -0.00000000	      0.00000000	     25.41391344
      1.57419694	     -0.05007835	     -0.00027980	     -0.19202729	     -0.05576198	      0.88281313	     -0.00049554	     -0.20838725	     -0.00000000	      0.00000000	     25.33143141
      1.57539462	     -0.05014320	     -0.00027722	     -0.19209182	     -0.05576476	      0.88281364	     -0.00049712	     -0.20839044	     -0.00000000	      0.00000000	     25.15095116
      1.57685220	     -0.05022263	     -0.00027617	     -0.19217081	     -0.05576821	      0.88281424	     -0.00049902	     -0.20839453	     -0.00000000	      0.00000000	     25.09568504
      1.57793884	     -0.05028219	     -0.00027385	     -0.19223009	     -0.05577083	      0.88281467	     -0.00050042	     -0.20839773	     -0.00000000	      0.00000000	     24.86388405
      1.57902547	     -0.05034194	     -0.00027355	     -0.19228952	     -0.05577349	      0.88281508	     -0.00050180	     -0.20840105	     -0.00000000	      0.00000000	     24.79754648
      1.58044910	     -0.05042025	     -0.00027259	     -0.19236743	     -0.05577703	      0.88281560	     -0.00050359	     -0.20840557	     -0.00000000	      0.00000000	     24.59562820
      1.58187272	     -0.05049850	     -0.00027460	     -0.19244522	     -0.05578063	      0.88281609	     -0.00050536	     -0.20841027	     -0.00000000	      0.00000000	     24.63819790
      1.58289074	     -0.05055442	     -0.00027435	     -0.19250087	     -0.05578325	      0.88281642	     -0.00050660	     -0.20841373	     -0.00000000	      0.00000000	     24.37028034
      1.58390877	     -0.05061022	     -0.00027640	     -0.19255634	     -0.05578589	      0.88281674	     -0.00050784	     -0.20841726	     -0.00000000	      0.00000000	     24.32110505
      1.58544505	     -0.05069398	     -0.00027987	     -0.19263961	     -0.05578993	      0.88281719	     -0.00050967	     -0.20842270	     -0.00000000	      0.00000000	     24.14134872
      1.58673575	     -0.05076374	     -0.00028506	     -0.19270891	     -0.05579338	      0.88281755	     -0.00051119	     -0.20842737	     -0.00000000	      0.00000000	     24.13783866
      1.58802646	     -0.05083279	     -0.00028979	     -0.19277753	     -0.05579686	      0.88281787	     -0.00051269	     -0.20843211	     -0.00000000	      0.00000000	     23.89940969
      1.58931717	     -0.05090087	     -0.00029803	     -0.19284510	     -0.05580039	      0.88281817	     -0.00051417	     -0.20843689	     -0.00000000	      0.00000000	     24.01205470
      1.59045593	     -0.05095995	     -0.00030398	     -0.19290377	     -0.05580354	      0.88281842	     -0.00051546	     -0.20844113	     -0.00000000	      0.00000000	     23.73469038
      1.59159469	     -0.05101788	     -0.00031280	     -0.19296122	     -0.05580671	      0.88281864	     -0.00051674	     -0.20844538	     -0.00000000	      0.00000000	     23.77486992
      1.59273345	     -0.05107437	     -0.00032140	     -0.19301725	     -0.05580992	      0.88281884	     -0.00051799	     -0.20844962	     -0.00000000	      0.00000000	     23.62992596
      1.59426032	     -0.05114759	     -0.00033554	     -0.19308981	     -0.05581425	      0.88281908	     -0.00051966	     -0.20845527	     -0.00000000	      0.00000000	     23.67440799
      1.59542993	     -0.05120148	     -0.00034580	     -0.19314320	     -0.05581761	      0.88281924	     -0.00052091	     -0.20845955	     -0.00000000	      0.00000000	     23.42437557
      1.59659954	     -0.05125330	     -0.00035847	     -0.19319448	     -0.05582099	      0.88281937	     -0.00052214	     -0.20846378	     -0.00000000	      0.00000000	     23.48611025
      1.59776915	     -0.05130290	     -0.00037069	     -0.19324355	     -0.05582440	      0.88281949	     -0.00052336	     -0.20846794	     -0.00000000	      0.00000000	     23.33277131
      1.59926628	     -0.05136300	     -0.00038866	     -0.19330294	     -0.05582880	      0.88281960	     -0.00052489	     -0.20847317	     -0.00000000	      0.00000000	     23.42678365
      1.60041627	     -0.05140646	     -0.00040141	     -0.19334587	     -0.05583221	      0.88281966	     -0.00052605	     -0.20847709	     -0.00000000	      0.00000000	     23.16717473
      1.60156626	     -0.05144759	     -0.00041625	     -0.19338644	     -0.05583564	      0.88281970	     -0.00052718	     -0.20848094	     -0.00000000	      0.00000000	     23.23870052
      1.60295284	     -0.05149403	     -0.00043313	     -0.19343222	     -0.05583981	      0.88281972	     -0.00052853	     -0.20848549	     -0.00000000	      0.00000000	     23.03864910
      1.60433942	     -0.05153710	     -0.00045260	     -0.19347458	     -0.05584401	      0.88281971	     -0.00052984	     -0.20848993	     -0.00000000	     -0.00000000	     23.29052736
      1.60539087	     -0.05156749	     -0.00046514	     -0.19350449	     -0.05584721	      0.88281969	     -0.00053082	     -0.20849324	     -0.00000000	     -0.00000000	     22.97445233
      1.60644231	     -0.05159591	     -0.00047949	     -0.19353238	     -0.05585044	      0.88281964	     -0.00053178	     -0.20849650	     -0.00000000	     -0.00000000	     23.01785743
      1.60793945	     -0.05163297	     -0.00049900	     -0.19356873	     -0.05585506	      0.88281956	     -0.00053311	     -0.20850107	     -0.00000000	     -0.00000000	     22.88614034
      1.60923641	     -0.05166192	     -0.00051700	     -0.19359702	     -0.05585909	      0.88281946	     -0.00053424	     -0.20850497	     -0.00000000	     -0.00000000	     22.99412068
      1.61053337	     -0.05168801	     -0.00053315	     -0.19362252	     -0.05586315	      0.88281933	     -0.00053533	     -0.20850882	     -0.00000000	     -0.00000000	     22.76763504
      1.61183032	     -0.05171132	     -0.00055148	     -0.19364518	     -0.05586724	      0.88281919	     -0.00053639	     -0.20851265	     -0.00000000	     -0.00000000	     22.99010295
      1.61297321	     -0.05172952	     -0.00056507	     -0.19366287	     -0.05587086	      0.88281904	     -0.00053730	     -0.20851601	     -0.00000000	     -0.00000000	     22.73367967
      1.61411610	     -0.05174563	     -0.00058036	     -0.19367844	     -0.05587450	      0.88281888	     -0.00053818	     -0.20851936	     -0.00000000	     -0.00000000	     22.83622800
      1.61525898	     -0.05175982	     -0.00059433	     -0.19369210	     -0.05587816	      0.88281870	     -0.00053904	     -0.20852271	     -0.00000000	     -0.00000000	     22.74382132
      1.61680710	     -0.05177612	     -0.00061415	     -0.19370769	     -0.05588315	      0.88281843	     -0.00054016	     -0.20852726	     -0.00000000	     -0.00000000	     22.85723933
      1.61797908	     -0.05178632	     -0.00062731	     -0.19371739	     -0.05588695	      0.88281821	     -0.00054097	     -0.20853073	     -0.00000000	     -0.00000000	     22.67739746
      1.61915106	     -0.05179477	     -0.00064181	     -0.19372530	     -0.05589078	      0.88281797	     -0.00054175	     -0.20853424	     -0.00000000	     -0.00000000	     22.78391863
      1.62032304	     -0.05180150	     -0.00065488	     -0.19373154	     -0.05589462	      0.88281772	     -0.00054251	     -0.20853778	     -0.00000000	     -0.00000000	     22.70914967
      1.62184044	     -0.05180769	     -0.00067273	     -0.19373706	     -0.05589962	      0.88281737	     -0.00054344	     -0.20854243	     -0.00000000	     -0.00000000	     22.85910414
      1.62298928	     -0.05181054	     -0.00068421	     -0.19373945	     -0.05590344	      0.88281709	     -0.00054411	     -0.20854600	     -0.00000000	     -0.00000000	     22.70550176
      1.62413812	     -0.05181198	     -0.00069693	     -0.19374040	     -0.05590727	      0.88281679	     -0.00054476	     -0.20854962	     -0.00000000	     -0.00000000	     22.81399616
      1.62553899	     -0.05181210	     -0.00071044	     -0.19373997	     -0.05591197	      0.88281641	     -0.00054550	     -0.20855411	     -0.00000000	     -0.00000000	     22.72881509
      1.62679881	     -0.05181094	     -0.00072371	     -0.19373829	     -0.05591622	      0.88281604	     -0.00054613	     -0.20855823	     -0.00000000	     -0.00000000	     22.90443462
      1.62805864	     -0.05180855	     -0.00073437	     -0.19373544	     -0.05592049	      0.88281566	     -0.00054673	     -0.20856243	     -0.00000000	     -0.00000000	     22.75887585
      1.62931846	     -0.05180502	     -0.00074681	     -0.19373139	     -0.05592478	      0.88281526	     -0.00054729	     -0.20856672	     -0.00000000	     -0.00000000	     22.96536453
      1.63057828	     -0.05180050	     -0.00075642	     -0.19372644	     -0.05592910	      0.88281483	     -0.00054781	     -0.20857111	     -0.00000000	     -0.00000000	     22.79187277
      1.63183811	     -0.05179509	     -0.00076843	     -0.19372053	     -0.05593344	      0.88281439	     -0.00054830	     -0.20857560	     -0.00000000	     -0.00000000	     23.04139341
      1.63309793	     -0.05178895	     -0.00077740	     -0.19371397	     -0.05593780	      0.88281392	     -0.00054876	     -0.20858021	     -0.00000000	     -0.00000000	     22.83049149
      1.63435775	     -0.05178269	     -0.00078940	     -0.19370721	     -0.05594218	      0.88281342	     -0.00054918	     -0.20858493	     -0.00000000	     -0.00000000	     23.12189772
      1.63561758	     -0.05177813	     -0.00079824	     -0.19370222	     -0.05594657	      0.88281289	     -0.00054956	     -0.20858983	     -0.00000000	     -0.00000000	     22.85757271
      1.63674256	     -0.05177729	     -0.00080924	     -0.19370091	     -0.05595052	      0.88281239	     -0.00054988	     -0.20859442	     -0.00000000	     -0.00000000	     23.08480184
      1.63786755	     -0.05178005	     -0.00081864	     -0.19370324	     -0.05595448	      0.88281187	     -0.00055017	     -0.20859931	     -0.00000000	     -0.00000000	     22.98166148
      1.63924882	     -0.05178822	     -0.00083201	     -0.19371083	     -0.05595936	      0.88281118	     -0.00055049	     -0.20860585	     -0.00000000	     -0.00000000	     23.10598771
      1.64063009	     -0.05180194	     -0.00084415	     -0.19372401	     -0.05596425	      0.88281044	     -0.00055077	     -0.20861308	     -0.00000000	     -0.00000000	     22.92186002
      1.64179081	     -0.05181817	     -0.00085678	     -0.19373971	     -0.05596838	      0.88280978	     -0.00055097	     -0.20861977	     -0.00000000	     -0.00000000	     23.12693376
      1.64295153	     -0.05183901	     -0.00086783	     -0.19376008	     -0.05597253	      0.88280908	     -0.00055115	     -0.20862711	     -0.00000000	     -0.00000000	     22.99647739
      1.64411226	     -0.05186434	     -0.00088014	     -0.19378489	     -0.05597668	      0.88280834	     -0.00055129	     -0.20863515	     -0.00000000	     -0.00000000	     23.06108092
      1.64569123	     -0.05190534	     -0.00089568	     -0.19382525	     -0.05598234	      0.88280725	     -0.00055145	     -0.20864729	     -0.00000000	     -0.00000000	     22.91225187
      1.64687722	     -0.05194070	     -0.00090885	     -0.19386008	     -0.05598661	      0.88280637	     -0.00055152	     -0.20865737	     -0.00000000	     -0.00000001	     23.06416539
      1.64806320	     -0.05198012	     -0.00092024	     -0.19389903	     -0.05599088	      0.88280544	     -0.00055157	     -0.20866830	     -0.00000000	     -0.00000001	     22.91636518
      1.64924919	     -0.05202313	     -0.00093250	     -0.19394157	     -0.05599515	      0.88280444	     -0.00055159	     -0.20868011	     -0.00000000	     -0.00000001	     22.95560444
      1.65081697	     -0.05208436	     -0.00094673	     -0.19400223	     -0.05600081	      0.88280303	     -0.00055156	     -0.20869707	     -0.00000000	     -0.00000001	     22.76659879
      1.65199205	     -0.05213327	     -0.00095850	     -0.19405070	     -0.05600506	      0.88280190	     -0.00055150	     -0.20871078	     -0.00000000	     -0.00000001	     22.87988772
      1.65316712	     -0.05218447	     -0.00096811	     -0.19410153	     -0.05600930	      0.88280070	     -0.00055140	     -0.20872532	     -0.00000000	     -0.00000001	     22.71815171
      1.65460106	     -0.05225004	     -0.00098058	     -0.19416664	     -0.05601448	      0.88279915	     -0.00055125	     -0.20874417	     -0.00000000	     -0.00000001	     22.75182714
      1.65589126	     -0.05231221	     -0.00098943	     -0.19422848	     -0.05601914	      0.88279766	     -0.00055106	     -0.20876216	     -0.00000000	     -0.00000001	     22.51417983
      1.65718146	     -0.05237746	     -0.00099982	     -0.19429338	     -0.05602379	      0.88279608	     -0.00055084	     -0.20878112	     -0.00000000	     -0.00000001	     22.59183711
      1.65847166	     -0.05244558	     -0.00100735	     -0.19436122	     -0.05602843	      0.88279441	     -0.00055057	     -0.20880104	     -0.00000000	     -0.00000001	     22.33269922
      1.65976186	     -0.05251622	     -0.00101677	     -0.19443157	     -0.05603306	      0.88279265	     -0.00055027	     -0.20882190	     -0.00000000	     -0.00000001	     22.41539855
      1.66105207	     -0.05258910	     -0.00102306	     -0.19450425	     -0.05603768	      0.88279079	     -0.00054993	     -0.20884366	     -0.00000000	     -0.00000001	     22.14478352
      1.66234227	     -0.05266432	     -0.00103161	     -0.19457923	     -0.05604228	      0.88278884	     -0.00054954	     -0.20886630	     -0.00000000	     -0.00000001	     22.23012533
      1.66363247	     -0.05274162	     -0.00103686	     -0.19465640	     -0.05604687	      0.88278680	     -0.00054912	     -0.20888978	     -0.00000000	     -0.00000001	     21.95768323
      1.66492267	     -0.05282111	     -0.00104431	     -0.19473571	     -0.05605144	      0.88278467	     -0.00054865	     -0.20891408	     -0.00000000	     -0.00000001	     22.03776215
      1.66621287	     -0.05290229	     -0.00104792	     -0.19481684	     -0.05605599	      0.88278244	     -0.00054815	     -0.20893916	     -0.00000000	     -0.00000001	     21.76173238
      1.66750307	     -0.05298515	     -0.00105404	     -0.19489959	     -0.05606051	      0.88278012	     -0.00054761	     -0.20896497	     -0.00000000	     -0.00000001	     21.82976098
      1.66879328	     -0.05306980	     -0.00105673	     -0.19498425	     -0.05606501	      0.88277771	     -0.00054703	     -0.20899148	     -0.00000000	     -0.00000001	     21.58931857
      1.67008348	     -0.05315620	     -0.00106199	     -0.19507061	     -0.05606948	      0.88277521	     -0.00054641	     -0.20901865	     -0.00000000	     -0.00000001	     21.64763375
      1.67137368	     -0.05324461	     -0.00106389	     -0.19515909	     -0.05607392	      0.88277262	     -0.00054575	     -0.20904645	     -0.00000000	     -0.00000001	     21.43757651
      1.67266388	     -0.05333552	     -0.00106834	     -0.19525001	     -0.05607833	      0.88276995	     -0.00054506	     -0.20907487	     -0.00000000	     -0.00000001	     21.48193444
      1.67395408	     -0.05342863	     -0.00106961	     -0.19534324	     -0.05608270	      0.88276720	     -0.00054432	     -0.20910390	     -0.00000000	     -0.00000001	     21.30996764
      1.67524428	     -0.05352322	     -0.00107309	     -0.19543792	     -0.05608703	      0.88276438	     -0.00054355	     -0.20913351	     -0.00000000	     -0.00000002	     21.34070943
      1.67653449	     -0.05361879	     -0.00107337	     -0.19553368	     -0.05609132	      0.88276148	     -0.00054275	     -0.20916366	     -0.00000000	     -0.00000002	     21.20511640
      1.67782469	     -0.05371533	     -0.00107546	     -0.19563038	     -0.05609557	      0.88275850	     -0.00054190	     -0.20919428	     -0.00000000	     -0.00000002	     21.21737559
      1.67911489	     -0.05381211	     -0.00107448	     -0.19572743	     -0.05609978	      0.88275547	     -0.00054102	     -0.20922535	     -0.00000000	     -0.00000002	     21.11544291
      1.68040509	     -0.05390733	     -0.00107513	     -0.19582289	     -0.05610394	      0.88275237	     -0.00054010	     -0.20925677	     -0.00000000	     -0.00000002	     21.12215232
      1.68169529	     -0.05400255	     -0.00107336	     -0.19591845	     -0.05610805	      0.88274922	     -0.00053914	     -0.20928855	     -0.00000000	     -0.00000002	     21.04818230
      1.68298549	     -0.05409860	     -0.00107277	     -0.19601481	     -0.05611211	      0.88274601	     -0.00053814	     -0.20932066	     -0.00000000	     -0.00000002	     21.04074430
      1.68427570	     -0.05419421	     -0.00106954	     -0.19611083	     -0.05611612	      0.88274276	     -0.00053711	     -0.20935305	     -0.00000000	     -0.00000002	     20.99152148
      1.68556590	     -0.05428874	     -0.00106695	     -0.19620577	     -0.05612007	      0.88273947	     -0.00053604	     -0.20938564	     -0.00000000	     -0.00000002	     20.97993716
      1.68685610	     -0.05438178	     -0.00106186	     -0.19629931	     -0.05612397	      0.88273615	     -0.00053494	     -0.20941835	     -0.00000000	     -0.00000002	     20.94603903
      1.68814630	     -0.05447274	     -0.00105706	     -0.19639078	     -0.05612780	      0.88273279	     -0.00053379	     -0.20945109	     -0.00000000	     -0.00000002	     20.93068114
      1.68943650	     -0.05456090	     -0.00104994	     -0.19647952	     -0.05613158	      0.88272941	     -0.00053262	     -0.20948378	     -0.00000000	     -0.00000002	     20.90949516
      1.69099635	     -0.05466388	     -0.00104237	     -0.19658322	     -0.05613606	      0.88272529	     -0.00053115	     -0.20952308	     -0.00000000	     -0.00000002	     20.90404192
      1.69216063	     -0.05473757	     -0.00103383	     -0.19665753	     -0.05613935	      0.88272221	     -0.00053002	     -0.20955218	     -0.00000000	     -0.00000002	     20.87805474
      1.69332491	     -0.05480837	     -0.00102605	     -0.19672895	     -0.05614258	      0.88271911	     -0.00052886	     -0.20958101	     -0.00000000	     -0.00000002	     20.86457006
      1.69485701	     -0.05489636	     -0.00101327	     -0.19681784	     -0.05614675	      0.88271504	     -0.00052730	     -0.20961841	     -0.00000000	     -0.00000002	     20.85817811
      1.69623556	     -0.05496983	     -0.00100229	     -0.19689213	     -0.05615042	      0.88271138	     -0.00052586	     -0.20965141	     -0.00000000	     -0.00000002	     20.85311060
      1.69761411	     -0.05503776	     -0.00098804	     -0.19696096	     -0.05615401	      0.88270772	     -0.00052438	     -0.20968368	     -0.00000000	     -0.00000002	     20.86795115
      1.69883318	     -0.05509400	     -0.00097737	     -0.19701797	     -0.05615712	      0.88270450	     -0.00052304	     -0.20971152	     -0.00000000	     -0.00000002	     20.85083038
      1.70005224	     -0.05514746	     -0.00096423	     -0.19707229	     -0.05616016	      0.88270129	     -0.00052169	     -0.20973869	     -0.00000000	     -0.00000002	     20.85191645
      1.70127130	     -0.05519839	     -0.00095179	     -0.19712405	     -0.05616313	      0.88269810	     -0.00052030	     -0.20976516	     -0.00000000	     -0.00000002	     20.84237366
      1.70288673	     -0.05526276	     -0.00093274	     -0.19718960	     -0.05616697	      0.88269390	     -0.00051844	     -0.20979917	     -0.00000000	     -0.00000002	     20.84396477
      1.70414014	     -0.05531056	     -0.00091926	     -0.19723829	     -0.05616987	      0.88269068	     -0.00051696	     -0.20982471	     -0.00000000	     -0.00000002	     20.81801499
      1.70539356	     -0.05535671	     -0.00090378	     -0.19728538	     -0.05617269	      0.88268749	     -0.00051546	     -0.20984953	     -0.00000000	     -0.00000002	     20.82139114
      1.70664698	     -0.05540157	     -0.00088950	     -0.19733117	     -0.05617544	      0.88268433	     -0.00051394	     -0.20987361	     -0.00000000	     -0.00000002	     20.81355586
      1.70822502	     -0.05545653	     -0.00086979	     -0.19738735	     -0.05617879	      0.88268041	     -0.00051201	     -0.20990292	     -0.00000000	     -0.00000002	     20.82790407
      1.70945753	     -0.05549824	     -0.00085616	     -0.19742998	     -0.05618133	      0.88267739	     -0.00051047	     -0.20992504	     -0.00000000	     -0.00000002	     20.81388265
      1.71069005	     -0.05553846	     -0.00084065	     -0.19747116	     -0.05618379	      0.88267441	     -0.00050892	     -0.20994649	     -0.00000000	     -0.00000002	     20.82240113
      1.71192257	     -0.05557723	     -0.00082644	     -0.19751088	     -0.05618617	      0.88267148	     -0.00050735	     -0.20996728	     -0.00000000	     -0.00000002	     20.82180142
      1.71357364	     -0.05562822	     -0.00080593	     -0.19756318	     -0.05618925	      0.88266761	     -0.00050522	     -0.20999413	     -0.00000000	     -0.00000002	     20.84646972
      1.71480262	     -0.05566481	     -0.00079232	     -0.19760071	     -0.05619145	      0.88266479	     -0.00050362	     -0.21001338	     -0.00000000	     -0.00000002	     20.84789854
      1.71603159	     -0.05569981	     -0.00077690	     -0.19763670	     -0.05619356	      0.88266201	     -0.00050200	     -0.21003199	     -0.00000000	     -0.00000002	     20.87360819
      1.71752833	     -0.05573867	     -0.00076045	     -0.19767672	     -0.05619604	      0.88265869	     -0.00050002	     -0.21005381	     -0.00000000	     -0.00000001	     20.90174187
      1.71886444	     -0.05577395	     -0.00074407	     -0.19771309	     -0.05619814	      0.88265579	     -0.00049823	     -0.21007256	     -0.00000000	     -0.00000001	     20.93750094
      1.72020056	     -0.05580811	     -0.00072989	     -0.19774830	     -0.05620015	      0.88265294	     -0.00049642	     -0.21009064	     -0.00000000	     -0.00000001	     20.96671353
      1.72153668	     -0.05584046	     -0.00071319	     -0.19778176	     -0.05620206	      0.88265015	     -0.00049460	     -0.21010801	     -0.00000000	     -0.00000001	     21.02513954
      1.72287279	     -0.05587047	     -0.00069878	     -0.19781284	     -0.05620387	      0.88264742	     -0.00049277	     -0.21012463	     -0.00000000	     -0.00000001	     21.06560306
      1.72420891	     -0.05589774	     -0.00068153	     -0.19784125	     -0.05620558	      0.88264475	     -0.00049092	     -0.21014044	     -0.00000000	     -0.00000001	     21.13607296
      1.72554503	     -0.05592230	     -0.00066677	     -0.19786691	     -0.05620719	      0.88264214	     -0.00048906	     -0.21015540	     -0.00000000	     -0.00000001	     21.18545127
      1.72688115	     -0.05594394	     -0.00064903	     -0.19788973	     -0.05620869	      0.88263959	     -0.00048719	     -0.21016948	     -0.00000000	     -0.00000001	     21.26317028
      1.72821726	     -0.05596209	     -0.00063386	     -0.19790900	     -0.05621009	      0.88263710	     -0.00048531	     -0.21018262	     -0.00000000	     -0.00000001	     21.32407080
      1.72955338	     -0.05597700	     -0.00061556	     -0.19792512	     -0.05621139	      0.88263467	     -0.00048342	     -0.21019480	     -0.00000000	     -0.00000001	     21.40369127
      1.73088950	     -0.05598843	     -0.00060037	     -0.19793768	     -0.05621258	      0.88263229	     -0.00048152	     -0.21020597	     -0.00000000	     -0.00000001	     21.47537479
      1.73222561	     -0.05599606	     -0.00058203	     -0.19794654	     -0.05621366	      0.88262998	     -0.00047962	     -0.21021610	     -0.00000000	     -0.00000001	     21.56055868
      1.73356173	     -0.05599986	     -0.00056716	     -0.19795148	     -0.05621464	      0.88262772	     -0.00047771	     -0.21022514	     -0.00000000	     -0.00000001	     21.65000388
      1.73489785	     -0.05599955	     -0.00054904	     -0.19795240	     -0.05621550	      0.88262552	     -0.00047580	     -0.21023305	     -0.00000000	     -0.00000001	     21.73750778
      1.73623396	     -0.05599436	     -0.00053471	     -0.19794834	     -0.05621626	      0.88262338	     -0.00047389	     -0.21023978	     -0.00000000	     -0.00000001	     21.84888258
      1.73757008	     -0.05598351	     -0.00051707	     -0.19793873	     -0.05621691	      0.88262131	     -0.00047198	     -0.21024527	     -0.00000000	     -0.00000001	     21.94958185
      1.73876866	     -0.05596826	     -0.00050484	     -0.19792448	     -0.05621740	      0.88261949	     -0.00047027	     -0.21024908	     -0.00000000	     -0.00000001	     22.07155698
      1.73996723	     -0.05594673	     -0.00049086	     -0.19790400	     -0.05621780	      0.88261773	     -0.00046856	     -0.21025177	     -0.00000000	     -0.00000001	     22.18304057
      1.74143030	     -0.05591144	     -0.00047573	     -0.19786996	     -0.05621816	      0.88261564	     -0.00046648	     -0.21025342	     -0.00000000	     -0.00000001	     22.34852196
      1.74289336	     -0.05586658	     -0.00045911	     -0.19782638	     -0.05621840	      0.88261363	     -0.00046440	     -0.21025319	     -0.00000000	     -0.00000001	     22.48782659
      1.74411394	     -0.05582285	     -0.00044793	     -0.19778364	     -0.05621849	      0.88261201	     -0.00046268	     -0.21025152	     -0.00000000	     -0.00000001	     22.63322418
      1.74533452	     -0.05577309	     -0.00043514	     -0.19773490	     -0.05621849	      0.88261045	     -0.00046097	     -0.21024851	     -0.00000000	     -0.00000001	     22.75302676
      1.74680067	     -0.05570500	     -0.00042192	     -0.19766800	     -0.05621837	      0.88260865	     -0.00045892	     -0.21024309	     -0.00000000	     -0.00000001	     22.95124902
      1.74826681	     -0.05562855	     -0.00040722	     -0.19759274	     -0.05621813	      0.88260694	     -0.00045688	     -0.21023569	     -0.00000000	     -0.00000001	     23.11153225
      1.74943564	     -0.05556243	     -0.00039850	     -0.19752750	     -0.05621784	      0.88260564	     -0.00045527	     -0.21022840	     -0.00000000	     -0.00000001	     23.28878360
      1.75060446	     -0.05549175	     -0.00038822	     -0.19745772	     -0.05621747	      0.88260440	     -0.00045367	     -0.21021990	     -0.00000000	     -0.00000001	     23.42311884
      1.75212814	     -0.05539357	     -0.00037678	     -0.19736066	     -0.05621687	      0.88260289	     -0.00045160	     -0.21020703	     -0.00000000	     -0.00000001	     23.65536844
      1.75365182	     -0.05528911	     -0.00036378	     -0.19725733	     -0.05621614	      0.88260148	     -0.00044955	     -0.21019224	     -0.00000000	     -0.00000001	     23.82389920
      1.75477103	     -0.05520934	     -0.00035697	     -0.19717832	     -0.05621553	      0.88260053	     -0.00044806	     -0.21018020	     -0.00000000	     -0.00000001	     24.01451318
      1.75589024	     -0.05512699	     -0.00034850	     -0.19709675	     -0.05621484	      0.88259964	     -0.00044658	     -0.21016722	     -0.00000000	     -0.00000001	     24.15157045
      1.75749079	     -0.05500444	     -0.00033777	     -0.19697526	     -0.05621374	      0.88259848	     -0.00044448	     -0.21014707	     -0.00000000	     -0.00000000	     24.40996085
      1.75885079	     -0.05489578	     -0.00032728	     -0.19686753	     -0.05621270	      0.88259761	     -0.00044272	     -0.21012854	     -0.00000000	     -0.00000000	     24.57292458
      1.76021078	     -0.05478251	     -0.00031781	     -0.19675514	     -0.05621157	      0.88259684	     -0.00044098	     -0.21010875	     -0.00000000	     -0.00000000	     24.82166136
      1.76157078	     -0.05466547	     -0.00030566	     -0.19663903	     -0.05621035	      0.88259619	     -0.00043926	     -0.21008774	     -0.00000000	     -0.00000000	     24.94716889
      1.76293077	     -0.05454570	     -0.00029648	     -0.19652009	     -0.05620904	      0.88259564	     -0.00043756	     -0.21006557	     -0.00000000	     -0.00000000	     25.24808892
      1.76409742	     -0.05444142	     -0.00028584	     -0.19641658	     -0.05620784	      0.88259525	     -0.00043612	     -0.21004567	     -0.00000000	     -0.00000000	     25.33508075
      1.76526407	     -0.05433579	     -0.00027755	     -0.19631165	     -0.05620659	      0.88259495	     -0.00043469	     -0.21002502	     -0.00000000	     -0.00000000	     25.54590795
      1.76672854	     -0.05420131	     -0.00026680	     -0.19617803	     -0.05620492	      0.88259468	     -0.00043293	     -0.20999819	     -0.00000000	     -0.00000000	     25.72063723
      1.76819301	     -0.05406734	     -0.00025814	     -0.19604483	     -0.05620317	      0.88259455	     -0.00043119	     -0.20997051	     -0.00000000	     -0.00000000	     26.00890020
      1.76935218	     -0.05396034	     -0.00024883	     -0.19593849	     -0.05620171	      0.88259453	     -0.00042984	     -0.20994802	     -0.00000000	      0.00000000	     26.06840362
      1.77051136	     -0.05385303	     -0.00024121	     -0.19583178	     -0.05620020	      0.88259459	     -0.00042850	     -0.20992504	     -0.00000000	      0.00000000	     26.25454996
      1.77200640	     -0.05371428	     -0.00023018	     -0.19569382	     -0.05619817	      0.88259478	     -0.00042681	     -0.20989475	     -0.00000000	      0.00000000	     26.39365912
      1.77350145	     -0.05357811	     -0.00022158	     -0.19555835	     -0.05619606	      0.88259509	     -0.00042515	     -0.20986385	     -0.00000000	      0.00000000	     26.69102449
      1.77460200	     -0.05347946	     -0.00021305	     -0.19546026	     -0.05619445	      0.88259540	     -0.00042394	     -0.20984077	     -0.00000000	      0.00000000	     26.70052935
      1.77570256	     -0.05338223	     -0.00020688	     -0.19536350	     -0.05619279	      0.88259578	     -0.00042276	     -0.20981745	     -0.00000000	      0.00000000	     26.85641386
      1.77728167	     -0.05324600	     -0.00019757	     -0.19522795	     -0.05619034	      0.88259642	     -0.00042109	     -0.20978366	     -0.00000000	      0.00000000	     26.98382825
      1.77863270	     -0.05313360	     -0.00019125	     -0.19511606	     -0.05618817	      0.88259706	     -0.00041970	     -0.20975453	     -0.00000000	      0.00000000	     27.18410315
      1.77998373	     -0.05302735	     -0.00018388	     -0.19501033	     -0.05618594	      0.88259779	     -0.00041833	     -0.20972534	     -0.00000000	      0.00000000	     27.21178434
      1.78133476	     -0.05292748	     -0.00017972	     -0.19491089	     -0.05618365	      0.88259859	     -0.00041700	     -0.20969623	     -0.00000000	      0.00000000	     27.43442510
      1.78254972	     -0.05284318	     -0.00017408	     -0.19482700	     -0.05618153	      0.88259938	     -0.00041582	     -0.20967021	     -0.00000000	      0.00000000	     27.39881582
      1.78376468	     -0.05276370	     -0.00017097	     -0.19474786	     -0.05617937	      0.88260022	     -0.00041467	     -0.20964441	     -0.00000000	      0.00000000	     27.53931621
      1.78497965	     -0.05268900	     -0.00016695	     -0.19467351	     -0.05617716	      0.88260111	     -0.00041355	     -0.20961887	     -0.00000000	      0.00000001	     27.55365910
      1.78652113	     -0.05260112	     -0.00016405	     -0.19458600	     -0.05617430	      0.88260231	     -0.00041216	     -0.20958693	     -0.00000000	      0.00000001	     27.70795454
      1.78775378	     -0.05253671	     -0.00016046	     -0.19452192	     -0.05617195	      0.88260332	     -0.00041108	     -0.20956180	     -0.00000000	      0.00000001	     27.64825004
      1.78898643	     -0.05247727	     -0.00015911	     -0.19446273	     -0.05616956	      0.88260436	     -0.00041003	     -0.20953708	     -0.00000000	      0.00000001	     27.75742631
      1.79021908	     -0.05242185	     -0.00015675	     -0.19440759	     -0.05616712	      0.88260544	     -0.00040900	     -0.20951279	     -0.00000000	      0.00000001	     27.73840224
      1.79174860	     -0.05235857	     -0.00015591	     -0.19434459	     -0.05616404	      0.88260682	     -0.00040777	     -0.20948325	     -0.00000000	      0.00000001	     27.87035332
      1.79296010	     -0.05231293	     -0.00015380	     -0.19429920	     -0.05616155	      0.88260794	     -0.00040683	     -0.20946033	     -0.00000000	      0.00000001	     27.77877868
      1.79417159	     -0.05227135	     -0.00015386	     -0.19425782	     -0.05615902	      0.88260908	     -0.00040592	     -0.20943786	     -0.00000000	      0.00000001	     27.86160401
      1.79538309	     -0.05223323	     -0.00015298	     -0.19421991	     -0.05615645	      0.88261023	     -0.00040503	     -0.20941583	     -0.00000000	      0.00000001	     27.82176404
      1.79697561	     -0.05218783	     -0.00015348	     -0.19417475	     -0.05615300	      0.88261175	     -0.00040392	     -0.20938755	     -0.00000000	      0.00000001	     27.91117768
      1.79817778	     -0.05215718	     -0.00015227	     -0.19414432	     -0.05615035	      0.88261292	     -0.00040311	     -0.20936669	     -0.00000000	      0.00000001	     27.78814670
      1.79937995	     -0.05212986	     -0.00015297	     -0.19411716	     -0.05614767	      0.88261408	     -0.00040233	     -0.20934627	     -0.00000000	      0.00000001	     27.84177633
      1.80083398	     -0.05210071	     -0.00015246	     -0.19408824	     -0.05614437	      0.88261549	     -0.00040142	     -0.20932215	     -0.00000000	      0.00000001	     27.74514876
      1.80213557	     -0.05207769	     -0.00015402	     -0.19406538	     -0.05614136	      0.88261674	     -0.00040065	     -0.20930108	     -0.00000000	      0.00000001	     27.84470335
      1.80343715	     -0.05205693	     -0.00015351	     -0.19404482	     -0.05613831	      0.88261798	     -0.00039992	     -0.20928049	     -0.00000000	      0.00000001	     27.70424175
      1.80473873	     -0.05203924	     -0.00015553	     -0.19402727	     -0.05613522	      0.88261922	     -0.00039922	     -0.20926036	     -0.00000000	      0.00000001	     27.80073608
      1.80604032	     -0.05202429	     -0.00015533	     -0.19401251	     -0.05613208	      0.88262043	     -0.00039856	     -0.20924069	     -0.00000000	      0.00000001	     27.63200308
      1.80734190	     -0.05201125	     -0.00015819	     -0.19399958	     -0.05612890	      0.88262163	     -0.00039793	     -0.20922149	     -0.00000000	      0.00000001	     27.72994420
      1.80864349	     -0.05200176	     -0.00015868	     -0.19399027	     -0.05612567	      0.88262281	     -0.00039735	     -0.20920281	     -0.00000000	      0.00000001	     27.53369286
      1.80994507	     -0.05199531	     -0.00016212	     -0.19398392	     -0.05612240	      0.88262397	     -0.00039680	     -0.20918465	     -0.00000000	      0.00000001	     27.64067223
      1.81124666	     -0.05199063	     -0.00016277	     -0.19397941	     -0.05611908	      0.88262511	     -0.00039629	     -0.20916699	     -0.00000000	      0.00000001	     27.43287845
      1.81254824	     -0.05198856	     -0.00016649	     -0.19397743	     -0.05611573	      0.88262623	     -0.00039582	     -0.20914980	     -0.00000000	      0.00000001	     27.54945748
      1.81384982	     -0.05198807	     -0.00016692	     -0.19397712	     -0.05611232	      0.88262732	     -0.00039538	     -0.20913306	     -0.00000000	      0.00000001	     27.31464909
      1.81515141	     -0.05199037	     -0.00017084	     -0.19397950	     -0.05610888	      0.88262838	     -0.00039499	     -0.20911676	     -0.00000000	      0.00000001	     27.43954315
      1.81645299	     -0.05199391	     -0.00017135	     -0.19398321	     -0.05610539	      0.88262942	     -0.00039464	     -0.20910089	     -0.00000000	      0.00000001	     27.18837954
      1.81775458	     -0.05200053	     -0.00017579	     -0.19398990	     -0.05610185	      0.88263044	     -0.00039432	     -0.20908543	     -0.00000000	      0.00000001	     27.32651376
      1.81891624	     -0.05200727	     -0.00017669	     -0.19399679	     -0.05609867	      0.88263133	     -0.00039407	     -0.20907199	     -0.00000000	      0.00000001	     27.10307828
      1.82007790	     -0.05201652	     -0.00017994	     -0.19400613	     -0.05609544	      0.88263219	     -0.00039386	     -0.20905888	     -0.00000000	      0.00000001	     27.10774468
      1.82150563	     -0.05202983	     -0.00018249	     -0.19401959	     -0.05609143	      0.88263323	     -0.00039364	     -0.20904321	     -0.00000000	      0.00000000	     26.95525364
      1.82293336	     -0.05204692	     -0.00018732	     -0.19403676	     -0.05608738	      0.88263424	     -0.00039347	     -0.20902804	     -0.00000000	      0.00000000	     26.99487095
      1.82411782	     -0.05206203	     -0.00018898	     -0.19405201	     -0.05608397	      0.88263507	     -0.00039336	     -0.20901584	     -0.00000000	      0.00000000	     26.78181813
      1.82530228	     -0.05208027	     -0.00019298	     -0.19407031	     -0.05608053	      0.88263587	     -0.00039329	     -0.20900399	     -0.00000000	      0.00000000	     26.76254770
      1.82673421	     -0.05210386	     -0.00019625	     -0.19409404	     -0.05607632	      0.88263682	     -0.00039325	     -0.20899012	     -0.00000000	      0.00000000	     26.58897755
      1.82816613	     -0.05213232	     -0.00020240	     -0.19412256	     -0.05607206	      0.88263775	     -0.00039326	     -0.20897677	     -0.00000000	      0.00000000	     26.61232399
      1.82930272	     -0.05215494	     -0.00020470	     -0.19414529	     -0.05606864	      0.88263847	     -0.00039330	     -0.20896654	     -0.00000000	      0.00000000	     26.39250575
      1.83043932	     -0.05218139	     -0.00020964	     -0.19417179	     -0.05606519	      0.88263918	     -0.00039338	     -0.20895664	     -0.00000000	      0.00000000	     26.33994195
      1.83192814	     -0.05221735	     -0.00021510	     -0.19420785	     -0.05606062	      0.88264009	     -0.00039353	     -0.20894418	     -0.00000000	      0.00000000	     26.16863723
      1.83341696	     -0.05225939	     -0.00022403	     -0.19424990	     -0.05605600	      0.88264099	     -0.00039373	     -0.20893226	     -0.00000000	      0.00000000	     26.15181109
      1.83450672	     -0.05228872	     -0.00022813	     -0.19427930	     -0.05605258	      0.88264164	     -0.00039391	     -0.20892392	     -0.00000000	      0.00000000	     25.94612273
      1.83559648	     -0.05232254	     -0.00023515	     -0.19431313	     -0.05604913	      0.88264228	     -0.00039413	     -0.20891585	     -0.00000000	      0.00000000	     25.86860412
      1.83715911	     -0.05237189	     -0.00024494	     -0.19436249	     -0.05604413	      0.88264319	     -0.00039449	     -0.20890482	     -0.00000000	      0.00000000	     25.70300482
      1.83848281	     -0.05241847	     -0.00025595	     -0.19440902	     -0.05603984	      0.88264394	     -0.00039484	     -0.20889593	     -0.00000000	      0.00000000	     25.60877259
      1.83980651	     -0.05246301	     -0.00026562	     -0.19445354	     -0.05603551	      0.88264470	     -0.00039524	     -0.20888748	     -0.00000000	      0.00000000	     25.45780374
      1.84113022	     -0.05251416	     -0.00027931	     -0.19450459	     -0.05603114	      0.88264544	     -0.00039569	     -0.20887940	     -0.00000000	      0.00000000	     25.35146460
      1.84245392	     -0.05255973	     -0.00029031	     -0.19455012	     -0.05602672	      0.88264618	     -0.00039619	     -0.20887174	     -0.00000000	      0.00000000	     25.22503359
      1.84359807	     -0.05260629	     -0.00030405	     -0.19459654	     -0.05602287	      0.88264681	     -0.00039666	     -0.20886538	     -0.00000000	      0.00000000	     25.09127843
      1.84474223	     -0.05264826	     -0.00031595	     -0.19463843	     -0.05601898	      0.88264745	     -0.00039716	     -0.20885930	     -0.00000000	      0.00000000	     24.99129617
      1.84616031	     -0.05270423	     -0.00033330	     -0.19469425	     -0.05601411	      0.88264823	     -0.00039783	     -0.20885209	     -0.00000000	      0.00000000	     24.82665871
      1.84757839	     -0.05275527	     -0.00034925	     -0.19474516	     -0.05600919	      0.88264900	     -0.00039855	     -0.20884528	     -0.00000000	      0.00000000	     24.76763034
      1.84872138	     -0.05280212	     -0.00036526	     -0.19479185	     -0.05600518	      0.88264963	     -0.00039917	     -0.20884003	     -0.00000000	      0.00000000	     24.56301220
      1.84986437	     -0.05284353	     -0.00037951	     -0.19483314	     -0.05600115	      0.88265025	     -0.00039983	     -0.20883502	     -0.00000000	      0.00000000	     24.49787857
      1.85130649	     -0.05289844	     -0.00039947	     -0.19488785	     -0.05599600	      0.88265104	     -0.00040070	     -0.20882899	     -0.00000000	      0.00000000	     24.29657791
      1.85274862	     -0.05294633	     -0.00041753	     -0.19493560	     -0.05599080	      0.88265183	     -0.00040163	     -0.20882331	     -0.00000000	      0.00000000	     24.32367475
      1.85385007	     -0.05298831	     -0.00043404	     -0.19497740	     -0.05598680	      0.88265243	     -0.00040237	     -0.20881916	     -0.00000000	      0.00000000	     24.04666123
      1.85495153	     -0.05302441	     -0.00044867	     -0.19501337	     -0.05598276	      0.88265304	     -0.00040314	     -0.20881521	     -0.00000000	      0.00000000	     24.00096048
      1.85645919	     -0.05307537	     -0.00046995	     -0.19506414	     -0.05597718	      0.88265386	     -0.00040424	     -0.20881007	     -0.00000000	      0.00000000	     23.78245618
      1.85796686	     -0.05311895	     -0.00048908	     -0.19510758	     -0.05597155	      0.88265469	     -0.00040540	     -0.20880529	     -0.00000000	      0.00000000	     23.88030986
      1.85902575	     -0.05315497	     -0.00050485	     -0.19514344	     -0.05596756	      0.88265528	     -0.00040624	     -0.20880210	     -0.00000000	      0.00000000	     23.54298165
      1.86008465	     -0.05318514	     -0.00051869	     -0.19517351	     -0.05596353	      0.88265587	     -0.00040710	     -0.20879910	     -0.00000000	      0.00000000	     23.50311052
      1.86168554	     -0.05323138	     -0.00054016	     -0.19521958	     -0.05595740	      0.88265676	     -0.00040845	     -0.20879486	     -0.00000000	      0.00000000	     23.28232341
      1.86301919	     -0.05326491	     -0.00055650	     -0.19525302	     -0.05595224	      0.88265751	     -0.00040962	     -0.20879162	     -0.00000000	      0.00000000	     23.29363187
      1.86435283	     -0.05330168	     -0.00057397	     -0.19528966	     -0.05594704	      0.88265827	     -0.00041082	     -0.20878860	     -0.00000000	      0.00000000	     22.98234748
      1.86568648	     -0.05333094	     -0.00058843	     -0.19531887	     -0.05594179	      0.88265902	     -0.00041206	     -0.20878587	     -0.00000000	      0.00000000	     23.10061412
      1.86688102	     -0.05336409	     -0.00060316	     -0.19535194	     -0.05593705	      0.88265970	     -0.00041320	     -0.20878363	     -0.00000000	      0.00000000	     22.73468316
      1.86807556	     -0.05339323	     -0.00061535	     -0.19538105	     -0.05593228	      0.88266039	     -0.00041436	     -0.20878171	     -0.00000000	      0.00000000	     22.75856042
      1.86927011	     -0.05342961	     -0.00062831	     -0.19541739	     -0.05592747	      0.88266107	     -0.00041555	     -0.20878015	     -0.00000000	      0.00000000	     22.52077919
      1.87079796	     -0.05347935	     -0.00064308	     -0.19546711	     -0.05592127	      0.88266195	     -0.00041711	     -0.20877895	     -0.00000000	      0.00000000	     22.52057484
      1.87201522	     -0.05352930	     -0.00065610	     -0.19551702	     -0.05591629	      0.88266264	     -0.00041839	     -0.20877875	     -0.00000000	      0.00000000	     22.16629008
      1.87323248	     -0.05357904	     -0.00066722	     -0.19556677	     -0.05591127	      0.88266333	     -0.00041969	     -0.20877935	     -0.00000000	      0.00000000	     22.19865951
      1.87444974	     -0.05363697	     -0.00067940	     -0.19562469	     -0.05590622	      0.88266401	     -0.00042101	     -0.20878078	     -0.00000000	      0.00000000	     21.94719647
      1.87596479	     -0.05370994	     -0.00069274	     -0.19569768	     -0.05589987	      0.88266484	     -0.00042270	     -0.20878384	     -0.00000000	      0.00000000	     21.99279848
      1.87716962	     -0.05377645	     -0.00070477	     -0.19576420	     -0.05589478	      0.88266548	     -0.00042407	     -0.20878727	     -0.00000000	      0.00000000	     21.60488781
      1.87837446	     -0.05384044	     -0.00071477	     -0.19582824	     -0.05588966	      0.88266610	     -0.00042546	     -0.20879162	     -0.00000000	      0.00000000	     21.63154646
      1.87957929	     -0.05391015	     -0.00072561	     -0.19589799	     -0.05588449	      0.88266669	     -0.00042688	     -0.20879686	     -0.00000000	      0.00000000	     21.36934717
      1.88115209	     -0.05400048	     -0.00073799	     -0.19598844	     -0.05587768	      0.88266743	     -0.00042876	     -0.20880505	     -0.00000000	      0.00000000	     21.37190561
      1.88235740	     -0.05407678	     -0.00074878	     -0.19606481	     -0.05587242	      0.88266795	     -0.00043023	     -0.20881231	     -0.00000000	      0.00000000	     20.93854441
      1.88356270	     -0.05415022	     -0.00075766	     -0.19613837	     -0.05586711	      0.88266844	     -0.00043172	     -0.20882047	     -0.00000000	      0.00000000	     20.92415444
      1.88476801	     -0.05422895	     -0.00076724	     -0.19621721	     -0.05586175	      0.88266888	     -0.00043323	     -0.20882947	     -0.00000000	      0.00000000	     20.62385463
      1.88638172	     -0.05433254	     -0.00077802	     -0.19632103	     -0.05585451	      0.88266940	     -0.00043528	     -0.20884289	     -0.00000000	      0.00000000	     20.56789848
      1.88758334	     -0.05441575	     -0.00078722	     -0.19640438	     -0.05584906	      0.88266974	     -0.00043684	     -0.20885382	     -0.00000000	      0.00000000	     20.09573102
      1.88878496	     -0.05449489	     -0.00079427	     -0.19648374	     -0.05584357	      0.88267002	     -0.00043841	     -0.20886557	     -0.00000000	      0.00000000	     20.03556269
      1.89025006	     -0.05459791	     -0.00080378	     -0.19658701	     -0.05583680	      0.88267028	     -0.00044036	     -0.20888092	     -0.00000000	      0.00000000	     19.58625829
      1.89156561	     -0.05468721	     -0.00081029	     -0.19667660	     -0.05583066	      0.88267045	     -0.00044213	     -0.20889571	     -0.00000000	      0.00000000	     19.59012509
      1.89288115	     -0.05478345	     -0.00081839	     -0.19677310	     -0.05582445	      0.88267055	     -0.00044392	     -0.20891135	     -0.00000000	      0.00000000	     19.08449522
      1.89419670	     -0.05487288	     -0.00082376	     -0.19686288	     -0.05581818	      0.88267057	     -0.00044573	     -0.20892784	     -0.00000000	     -0.00000000	     19.10850287
      1.89551225	     -0.05496911	     -0.00083090	     -0.19695943	     -0.05581185	      0.88267052	     -0.00044757	     -0.20894503	     -0.00000000	     -0.00000000	     18.59264916
      1.89682779	     -0.05505781	     -0.00083509	     -0.19704853	     -0.05580544	      0.88267039	     -0.00044942	     -0.20896295	     -0.00000000	     -0.00000000	     18.62785989
      1.89814334	     -0.05515438	     -0.00084126	     -0.19714548	     -0.05579897	      0.88267018	     -0.00045129	     -0.20898145	     -0.00000000	     -0.00000000	     18.11656959
      1.89945889	     -0.05524358	     -0.00084443	     -0.19723513	     -0.05579243	      0.88266990	     -0.00045318	     -0.20900060	     -0.00000000	     -0.00000000	     18.15622695
      1.90077443	     -0.05534057	     -0.00084973	     -0.19733254	     -0.05578581	      0.88266954	     -0.00045509	     -0.20902026	     -0.00000000	     -0.00000000	     17.67091702
      1.90208998	     -0.05542878	     -0.00085177	     -0.19742126	     -0.05577912	      0.88266910	     -0.00045702	     -0.20904045	     -0.00000000	     -0.00000000	     17.71192705
      1.90340553	     -0.05552417	     -0.00085562	     -0.19751713	     -0.05577235	      0.88266859	     -0.00045896	     -0.20906104	     -0.00000000	     -0.00000000	     17.25956098
      1.90472107	     -0.05561101	     -0.00085645	     -0.19760454	     -0.05576551	      0.88266801	     -0.00046092	     -0.20908206	     -0.00000000	     -0.00000000	     17.29138015
      1.90603662	     -0.05570478	     -0.00085947	     -0.19769884	     -0.05575859	      0.88266736	     -0.00046289	     -0.20910338	     -0.00000000	     -0.00000000	     16.88472366
      1.90735217	     -0.05579004	     -0.00085969	     -0.19778471	     -0.05575158	      0.88266664	     -0.00046488	     -0.20912503	     -0.00000000	     -0.00000000	     16.90768763
      1.90866771	     -0.05588194	     -0.00086201	     -0.19787720	     -0.05574450	      0.88266585	     -0.00046689	     -0.20914691	     -0.00000000	     -0.00000000	     16.54585124
      1.90998326	     -0.05596555	     -0.00086170	     -0.19796145	     -0.05573733	      0.88266500	     -0.00046890	     -0.20916903	     -0.00000000	     -0.00000000	     16.55778429
      1.91129881	     -0.05605386	     -0.00086323	     -0.19805038	     -0.05573008	      0.88266410	     -0.00047094	     -0.20919127	     -0.00000000	     -0.00000000	     16.24397456
      1.91261435	     -0.05613318	     -0.00086235	     -0.19813039	     -0.05572274	      0.88266313	     -0.00047298	     -0.20921362	     -0.00000000	     -0.00000001	     16.24097775
      1.91392990	     -0.05621490	     -0.00086356	     -0.19821277	     -0.05571532	      0.88266212	     -0.00047504	     -0.20923600	     -0.00000000	     -0.00000001	     15.96584279
      1.91524545	     -0.05629033	     -0.00086276	     -0.19828891	     -0.05570781	      0.88266105	     -0.00047711	     -0.20925846	     -0.00000000	     -0.00000001	     15.94498245
      1.91656099	     -0.05636891	     -0.00086338	     -0.19836818	     -0.05570020	      0.88265995	     -0.00047920	     -0.20928091	     -0.00000000	     -0.00000001	     15.71132108
      1.91787654	     -0.05643956	     -0.00086204	     -0.19843958	     -0.05569251	      0.88265880	     -0.00048129	     -0.20930333	     -0.00000000	     -0.00000001	     15.68769086
      1.91919209	     -0.05651103	     -0.00086169	     -0.19851179	     -0.05568472	      0.88265761	     -0.00048340	     -0.20932558	     -0.00000000	     -0.00000001	     15.49194594
      1.92050763	     -0.05657527	     -0.00085964	     -0.19857682	     -0.05567685	      0.88265640	     -0.00048551	     -0.20934764	     -0.00000000	     -0.00000001	     15.46054600
      1.92182318	     -0.05663998	     -0.00085835	     -0.19864231	     -0.05566887	      0.88265515	     -0.00048764	     -0.20936942	     -0.00000000	     -0.00000001	     15.29707412
      1.92342263	     -0.05670928	     -0.00085444	     -0.19871264	     -0.05565905	      0.88265361	     -0.00049023	     -0.20939550	     -0.00000000	     -0.00000001	     15.30925395
      1.92461717	     -0.05676441	     -0.00085298	     -0.19876850	     -0.05565162	      0.88265244	     -0.00049217	     -0.20941463	     -0.00000000	     -0.00000001	     15.09565780
      1.92581172	     -0.05681192	     -0.00084944	     -0.19881681	     -0.05564412	      0.88265126	     -0.00049412	     -0.20943349	     -0.00000000	     -0.00000001	     15.07955487
      1.92737357	     -0.05687363	     -0.00084541	     -0.19887954	     -0.05563418	      0.88264971	     -0.00049668	     -0.20945762	     -0.00000000	     -0.00000001	     14.94013593
      1.92893543	     -0.05692365	     -0.00083860	     -0.19893066	     -0.05562411	      0.88264815	     -0.00049924	     -0.20948116	     -0.00000000	     -0.00000001	     15.04298831
      1.93005351	     -0.05696342	     -0.00083555	     -0.19897119	     -0.05561681	      0.88264703	     -0.00050108	     -0.20949754	     -0.00000000	     -0.00000001	     14.84986007
      1.93117158	     -0.05699395	     -0.00083005	     -0.19900254	     -0.05560945	      0.88264592	     -0.00050293	     -0.20951354	     -0.00000000	     -0.00000001	     14.84636577
      1.93285604	     -0.05703451	     -0.00082147	     -0.19904435	     -0.05559821	      0.88264426	     -0.00050570	     -0.20953672	     -0.00000000	     -0.00000001	     14.76812836
      1.93427727	     -0.05705622	     -0.00081165	     -0.19906717	     -0.05558861	      0.88264288	     -0.00050805	     -0.20955530	     -0.00000000	     -0.00000001	     14.80895537
      1.93569850	     -0.05707447	     -0.00080168	     -0.19908654	     -0.05557890	      0.88264152	     -0.00051040	     -0.20957278	     -0.00000000	     -0.00000001	     14.71483173
      1.93711973	     -0.05707396	     -0.00078803	     -0.19908725	     -0.05556907	      0.88264019	     -0.00051275	     -0.20958907	     -0.00000000	     -0.00000001	     14.81857801
      1.93834373	     -0.05707174	     -0.00077826	     -0.19908602	     -0.05556051	      0.88263907	     -0.00051478	     -0.20960195	     -0.00000000	     -0.00000001	     14.74319341
      1.93956772	     -0.05705708	     -0.00076598	     -0.19907241	     -0.05555188	      0.88263799	     -0.00051681	     -0.20961377	      0.00000000	     -0.00000001	     14.79474625
      1.94106101	     -0.05703378	     -0.00075208	     -0.19905036	     -0.05554123	      0.88263671	     -0.00051929	     -0.20962661	      0.00000000	     -0.00000001	     14.80642949
      1.94255429	     -0.05699345	     -0.00073590	     -0.19901133	     -0.05553046	      0.88263549	     -0.00052177	     -0.20963766	      0.00000000	     -0.00000001	     14.90853017
      1.94376657	     -0.05696043	     -0.00072439	     -0.19897932	     -0.05552164	      0.88263455	     -0.00052379	     -0.20964519	      0.00000000	     -0.00000001	     14.90539120
      1.94497884	     -0.05691633	     -0.00071056	     -0.19893626	     -0.05551273	      0.88263365	     -0.00052582	     -0.20965148	      0.00000000	     -0.00000000	     14.96683978
      1.94650202	     -0.05685476	     -0.00069513	     -0.19887595	     -0.05550144	      0.88263259	     -0.00052836	     -0.20965763	      0.00000000	     -0.00000000	     15.03407759
      1.94802520	     -0.05678371	     -0.00067763	     -0.19880617	     -0.05549003	      0.88263161	     -0.00053091	     -0.20966204	      0.00000000	     -0.00000000	     15.11951087
      1.94919016	     -0.05673195	     -0.00066636	     -0.19875534	     -0.05548122	      0.88263092	     -0.00053286	     -0.20966422	      0.00000000	     -0.00000000	     15.17978015
      1.95035513	     -0.05666862	     -0.00065228	     -0.19869297	     -0.05547236	      0.88263028	     -0.00053482	     -0.20966541	      0.00000000	     -0.00000000	     15.27407232
      1.95193691	     -0.05657885	     -0.00063435	     -0.19860449	     -0.05546021	      0.88262950	     -0.00053747	     -0.20966532	      0.00000000	     -0.00000000	     15.42588095
      1.95351869	     -0.05647196	     -0.00061421	     -0.19849889	     -0.05544795	      0.88262881	     -0.00054014	     -0.20966320	      0.00000000	     -0.00000000	     15.60475713
      1.95463314	     -0.05639541	     -0.00060219	     -0.19842319	     -0.05543925	      0.88262840	     -0.00054202	     -0.20966032	      0.00000000	     -0.00000000	     15.74695696
      1.95574758	     -0.05630593	     -0.00058807	     -0.19833460	     -0.05543050	      0.88262804	     -0.00054390	     -0.20965625	      0.00000000	     -0.00000000	     15.89759165
      1.95742344	     -0.05615818	     -0.00056719	     -0.19818816	     -0.05541723	      0.88262759	     -0.00054674	     -0.20964760	      0.00000000	     -0.00000000	     16.16961454
      1.95881009	     -0.05601768	     -0.00054811	     -0.19804876	     -0.05540617	      0.88262733	     -0.00054909	     -0.20963800	      0.00000000	     -0.00000000	     16.38301305
      1.96019674	     -0.05587025	     -0.00053031	     -0.19790237	     -0.05539504	      0.88262715	     -0.00055144	     -0.20962603	      0.00000000	     -0.00000000	     16.66358589
      1.96158339	     -0.05570441	     -0.00050980	     -0.19773759	     -0.05538383	      0.88262707	     -0.00055380	     -0.20961170	      0.00000000	     -0.00000000	     16.88197468
      1.96297003	     -0.05553601	     -0.00049186	     -0.19757017	     -0.05537256	      0.88262709	     -0.00055617	     -0.20959487	      0.00000000	      0.00000000	     17.24457399
      1.96413182	     -0.05537784	     -0.00047359	     -0.19741287	     -0.05536308	      0.88262718	     -0.00055815	     -0.20957892	      0.00000000	      0.00000000	     17.40983218
      1.96529361	     -0.05521811	     -0.00045705	     -0.19725394	     -0.05535355	      0.88262735	     -0.00056013	     -0.20956119	      0.00000000	      0.00000000	     17.69774618
      1.96679958	     -0.05499685	     -0.00043402	     -0.19703372	     -0.05534114	      0.88262767	     -0.00056271	     -0.20953562	      0.00000000	      0.00000000	     18.01513876
      1.96830555	     -0.05476997	     -0.00041267	     -0.19680779	     -0.05532868	      0.88262813	     -0.00056529	     -0.20950713	      0.00000000	      0.00000000	     18.49481069
      1.96944136	     -0.05458664	     -0.00039446	     -0.19662518	     -0.05531926	      0.88262856	     -0.00056724	     -0.20948382	      0.00000000	      0.00000000	     18.67515812
      1.97057718	     -0.05440450	     -0.00037830	     -0.19644370	     -0.05530980	      0.88262906	     -0.00056920	     -0.20945894	      0.00000000	      0.00000000	     19.00722782
      1.97212250	     -0.05414699	     -0.00035528	     -0.19618707	     -0.05529690	      0.88262988	     -0.00057186	     -0.20942270	      0.00000000	      0.00000000	     19.37152413
      1.97350471	     -0.05391554	     -0.00033648	     -0.19595630	     -0.05528534	      0.88263072	     -0.00057425	     -0.20938803	      0.00000000	      0.00000000	     19.83695432
      1.97488693	     -0.05367228	     -0.00031549	     -0.19571374	     -0.05527375	      0.88263169	     -0.00057665	     -0.20935136	      0.00000000	      0.00000001	     20.09735750
      1.97603799	     -0.05347396	     -0.00030089	     -0.19551590	     -0.05526409	      0.88263257	     -0.00057865	     -0.20931929	      0.00000000	      0.00000001	     20.53163881
      1.97718906	     -0.05326751	     -0.00028458	     -0.19530994	     -0.05525443	      0.88263354	     -0.00058065	     -0.20928596	      0.00000000	      0.00000001	     20.80598305
      1.97864401	     -0.05300801	     -0.00026598	     -0.19505096	     -0.05524220	      0.88263488	     -0.00058319	     -0.20924204	      0.00000000	      0.00000001	     21.29095240
      1.98009896	     -0.05273989	     -0.00024599	     -0.19478335	     -0.05522997	      0.88263633	     -0.00058573	     -0.20919628	      0.00000000	      0.00000001	     21.61756509
      1.98119794	     -0.05254240	     -0.00023368	     -0.19458616	     -0.05522074	      0.88263751	     -0.00058766	     -0.20916052	      0.00000000	      0.00000001	     22.05591735
      1.98229692	     -0.05233831	     -0.00021977	     -0.19438236	     -0.05521151	      0.88263876	     -0.00058959	     -0.20912382	      0.00000000	      0.00000001	     22.35687464
      1.98381401	     -0.05205854	     -0.00020210	     -0.19410293	     -0.05519879	      0.88264059	     -0.00059226	     -0.20907164	      0.00000000	      0.00000001	     22.88111416
      1.98516577	     -0.05180321	     -0.00018525	     -0.19384788	     -0.05518747	      0.88264232	     -0.00059465	     -0.20902380	      0.00000000	      0.00000001	     23.25128556
      1.98651753	     -0.05155382	     -0.00017123	     -0.19359867	     -0.05517618	      0.88264414	     -0.00059704	     -0.20897471	      0.00000000	      0.00000001	     23.81327605
      1.98763124	     -0.05134127	     -0.00015720	     -0.19338628	     -0.05516689	      0.88264570	     -0.00059901	     -0.20893348	      0.00000000	      0.00000001	     24.07357084
      1.98874494	     -0.05113470	     -0.00014552	     -0.19317980	     -0.05515763	      0.88264733	     -0.00060099	     -0.20889156	      0.00000000	      0.00000001	     24.48231971
      1.99017375	     -0.05086566	     -0.00012945	     -0.19291086	     -0.05514578	      0.88264949	     -0.00060352	     -0.20883692	      0.00000000	      0.00000001	     24.93129036
      1.99160257	     -0.05060193	     -0.00011569	     -0.19264713	     -0.05513398	      0.88265173	     -0.00060607	     -0.20878131	      0.00000000	      0.00000001	     25.51008208
      1.99267043	     -0.05039846	     -0.00010280	     -0.19244369	     -0.05512520	      0.88265346	     -0.00060797	     -0.20873922	      0.00000000	      0.00000001	     25.78741951
      1.99373829	     -0.05020066	     -0.00009134	     -0.19224586	     -0.05511644	      0.88265523	     -0.00060987	     -0.20869668	      0.00000000	      0.00000001	     26.16576469
      1.99522551	     -0.04992465	     -0.00007474	     -0.19196978	     -0.05510431	      0.88265775	     -0.00061252	     -0.20863680	      0.00000000	      0.00000001	     26.64529036
      1.99655765	     -0.04968205	     -0.00006131	     -0.19172705	     -0.05509350	      0.88266007	     -0.00061490	     -0.20858257	      0.00000000	      0.00000001	     27.14898882
      1.99788979	     -0.04943331	     -0.00004529	     -0.19147821	     -0.05508276	      0.88266244	     -0.00061727	     -0.20852788	      0.00000000	      0.00000001	     27.55808774
      1.99895513	     -0.04924318	     -0.00003539	     -0.19128789	     -0.05507421	      0.88266437	     -0.00061917	     -0.20848381	      0.00000000	      0.00000001	     27.96175736
      2.00002046	     -0.04904933	     -0.00002372	     -0.19109388	     -0.05506571	      0.88266632	     -0.00062107	     -0.20843955	      0.00000000	      0.00000001	     28.30646138
      2.00145132	     -0.04879489	     -0.00000957	     -0.19083914	     -0.05505437	      0.88266898	     -0.00062363	     -0.20837982	      0.00000000	      0.00000001	     28.80887177
      2.00288219	     -0.04853789	      0.00000647	     -0.19058184	     -0.05504313	      0.88267168	     -0.00062618	     -0.20831989	      0.00000000	      0.00000001	     29.26645031
      2.00390034	     -0.04836204	      0.00001497	     -0.19040569	     -0.05503518	      0.88267362	     -0.00062799	     -0.20827713	      0.00000000	      0.00000001	     29.62279919
      2.00491849	     -0.04818275	      0.00002447	     -0.19022610	     -0.05502729	      0.88267557	     -0.00062980	     -0.20823439	      0.00000000	      0.00000001	     29.93299729
      2.00643060	     -0.04792540	      0.00003709	     -0.18996823	     -0.05501567	      0.88267848	     -0.00063249	     -0.20817108	      0.00000000	      0.00000001	     30.41834972
      2.00767670	     -0.04771433	      0.00004848	     -0.18975671	     -0.05500618	      0.88268090	     -0.00063470	     -0.20811913	      0.00000000	      0.00000001	     30.79434585
      2.00892281	     -0.04751131	      0.00005786	     -0.18955317	     -0.05499679	      0.88268332	     -0.00063691	     -0.20806739	      0.00000000	      0.00000001	     31.19751668
      2.01016891	     -0.04730525	      0.00006958	     -0.18934661	     -0.05498748	      0.88268575	     -0.00063912	     -0.20801591	      0.00000000	      0.00000001	     31.55856746
      2.01141501	     -0.04711017	      0.00007843	     -0.18915093	     -0.05497827	      0.88268817	     -0.00064132	     -0.20796466	      0.00000000	      0.00000001	     31.94544726
      2.01250604	     -0.04693571	      0.00008896	     -0.18897598	     -0.05497029	      0.88269029	     -0.00064324	     -0.20792007	      0.00000000	      0.00000001	     32.22606426
      2.01359708	     -0.04677028	      0.00009729	     -0.18880999	     -0.05496238	      0.88269241	     -0.00064516	     -0.20787572	      0.00000000	      0.00000001	     32.52688273
      2.01490932	     -0.04657217	      0.00010878	     -0.18861122	     -0.05495297	      0.88269494	     -0.00064747	     -0.20782280	      0.00000000	      0.00000001	     32.87048850
      2.01622157	     -0.04638476	      0.00011793	     -0.18842306	     -0.05494368	      0.88269745	     -0.00064977	     -0.20777036	      0.00000000	      0.00000001	     33.22654695
      2.01729045	     -0.04623062	      0.00012753	     -0.18826834	     -0.05493621	      0.88269947	     -0.00065163	     -0.20772808	      0.00000000	      0.00000001	     33.47182337
      2.01835933	     -0.04608636	      0.00013480	     -0.18812342	     -0.05492881	      0.88270148	     -0.00065350	     -0.20768618	      0.00000000	      0.00000001	     33.72190380
      2.01969812	     -0.04590896	      0.00014515	     -0.18794520	     -0.05491967	      0.88270397	     -0.00065583	     -0.20763435	      0.00000000	      0.00000001	     34.01747335
      2.02103691	     -0.04574544	      0.00015286	     -0.18778075	     -0.05491066	      0.88270643	     -0.00065815	     -0.20758332	      0.00000000	      0.00000001	     34.31238546
      2.02205402	     -0.04562059	      0.00016132	     -0.18765525	     -0.05490391	      0.88270826	     -0.00065990	     -0.20754518	      0.00000000	      0.00000001	     34.49923196
      2.02307113	     -0.04550593	      0.00016773	     -0.18753987	     -0.05489723	      0.88271007	     -0.00066166	     -0.20750758	      0.00000000	      0.00000001	     34.67746995
      2.02447362	     -0.04535421	      0.00017732	     -0.18738717	     -0.05488816	      0.88271252	     -0.00066407	     -0.20745676	      0.00000000	      0.00000001	     34.92171600
      2.02587610	     -0.04521874	      0.00018408	     -0.18725061	     -0.05487925	      0.88271491	     -0.00066647	     -0.20740718	      0.00000000	      0.00000001	     35.15426862
      2.02683793	     -0.04512558	      0.00019102	     -0.18715675	     -0.05487323	      0.88271652	     -0.00066811	     -0.20737399	      0.00000000	      0.00000001	     35.28722142
      2.02779975	     -0.04504212	      0.00019584	     -0.18707252	     -0.05486729	      0.88271809	     -0.00066974	     -0.20734145	      0.00000000	      0.00000001	     35.41272545
      2.02930505	     -0.04491970	      0.00020385	     -0.18694890	     -0.05485814	      0.88272048	     -0.00067229	     -0.20729191	      0.00000000	      0.00000001	     35.60275265
      2.03053191	     -0.04483195	      0.00020886	     -0.18686013	     -0.05485082	      0.88272237	     -0.00067435	     -0.20725283	      0.00000000	      0.00000001	     35.72428441
      2.03175877	     -0.04474736	      0.00021541	     -0.18677453	     -0.05484364	      0.88272419	     -0.00067641	     -0.20721496	      0.00000000	      0.00000001	     35.86723194
      2.03298562	     -0.04467583	      0.00021910	     -0.18670192	     -0.05483657	      0.88272595	     -0.00067846	     -0.20717828	      0.00000000	      0.00000001	     35.94514496
      2.03407738	     -0.04461180	      0.00022442	     -0.18663697	     -0.05483040	      0.88272746	     -0.00068027	     -0.20714671	      0.00000000	      0.00000001	     36.04908328
      2.03516914	     -0.04455975	      0.00022726	     -0.18658394	     -0.05482432	      0.88272891	     -0.00068208	     -0.20711612	      0.00000000	      0.00000001	     36.09396134
      2.03626090	     -0.04450924	      0.00023149	     -0.18653247	     -0.05481835	      0.88273031	     -0.00068387	     -0.20708656	      0.00000000	      0.00000001	     36.17469465
      2.03766114	     -0.04445563	      0.00023514	     -0.18647759	     -0.05481085	      0.88273202	     -0.00068617	     -0.20705007	      0.00000000	      0.00000001	     36.22414436
      2.03876727	     -0.04441416	      0.00023968	     -0.18643515	     -0.05480504	      0.88273330	     -0.00068797	     -0.20702240	      0.00000000	      0.00000001	     36.30676310
      2.03987341	     -0.04438192	      0.00024208	     -0.18640189	     -0.05479933	      0.88273451	     -0.00068976	     -0.20699567	      0.00000000	      0.00000001	     36.31545442
      2.04097955	     -0.04435070	      0.00024571	     -0.18636967	     -0.05479373	      0.88273567	     -0.00069153	     -0.20696989	      0.00000000	      0.00000001	     36.36594656
      2.04237153	     -0.04432168	      0.00024833	     -0.18633934	     -0.05478684	      0.88273703	     -0.00069376	     -0.20693874	      0.00000000	      0.00000001	     36.35915961
      2.04345782	     -0.04429917	      0.00025212	     -0.18631586	     -0.05478158	      0.88273802	     -0.00069548	     -0.20691544	      0.00000000	      0.00000001	     36.41110478
      2.04454412	     -0.04428552	      0.00025381	     -0.18630119	     -0.05477642	      0.88273895	     -0.00069720	     -0.20689298	      0.00000000	      0.00000001	     36.37694292
      2.04563042	     -0.04427318	      0.00025653	     -0.18628784	     -0.05477137	      0.88273982	     -0.00069890	     -0.20687138	      0.00000000	      0.00000001	     36.38832310
      2.04708246	     -0.04426702	      0.00025836	     -0.18628029	     -0.05476477	      0.88274089	     -0.00070116	     -0.20684380	      0.00000000	      0.00000000	     36.32930969
      2.04816012	     -0.04426314	      0.00026125	     -0.18627543	     -0.05475999	      0.88274161	     -0.00070282	     -0.20682431	      0.00000000	      0.00000000	     36.35208843
      2.04923777	     -0.04426800	      0.00026209	     -0.18627925	     -0.05475531	      0.88274228	     -0.00070448	     -0.20680563	      0.00000000	      0.00000000	     36.28285187
      2.05055581	     -0.04427554	      0.00026489	     -0.18628557	     -0.05474973	      0.88274301	     -0.00070648	     -0.20678391	      0.00000000	      0.00000000	     36.27952485
      2.05172878	     -0.04429188	      0.00026538	     -0.18630077	     -0.05474488	      0.88274360	     -0.00070826	     -0.20676558	      0.00000000	      0.00000000	     36.16901978
      2.05290175	     -0.04430735	      0.00026800	     -0.18631516	     -0.05474016	      0.88274412	     -0.00071001	     -0.20674822	      0.00000000	      0.00000000	     36.17845492
      2.05407473	     -0.04433340	      0.00026793	     -0.18634008	     -0.05473555	      0.88274458	     -0.00071176	     -0.20673180	      0.00000000	      0.00000000	     36.04277481
      2.05524770	     -0.04435792	      0.00027023	     -0.18636353	     -0.05473106	      0.88274498	     -0.00071348	     -0.20671634	      0.00000000	      0.00000000	     36.04747389
      2.05642067	     -0.04439337	      0.00026962	     -0.18639783	     -0.05472669	      0.88274532	     -0.00071520	     -0.20670179	      0.00000000	      0.00000000	     35.88658524
      2.05759364	     -0.04442644	      0.00027162	     -0.18642983	     -0.05472243	      0.88274560	     -0.00071690	     -0.20668820	      0.00000000	      0.00000000	     35.88987182
      2.05876662	     -0.04447068	      0.00027010	     -0.18647292	     -0.05471829	      0.88274583	     -0.00071858	     -0.20667548	      0.00000000	      0.00000000	     35.70563900
      2.05993959	     -0.04451176	      0.00027119	     -0.18651293	     -0.05471427	      0.88274601	     -0.00072025	     -0.20666369	      0.00000000	      0.00000000	     35.70301558
      2.06111256	     -0.04456448	      0.00026892	     -0.18656450	     -0.05471035	      0.88274614	     -0.00072190	     -0.20665276	      0.00000000	      0.00000000	     35.49104326
      2.06228554	     -0.04461345	      0.00026967	     -0.18661240	     -0.05470655	      0.88274622	     -0.00072354	     -0.20664272	      0.00000000	      0.00000000	     35.48739275
      2.06345851	     -0.04467430	      0.00026683	     -0.18667211	     -0.05470286	      0.88274626	     -0.00072516	     -0.20663351	      0.00000000	      0.00000000	     35.25161633
      2.06463148	     -0.04473067	      0.00026722	     -0.18672742	     -0.05469928	      0.88274626	     -0.00072677	     -0.20662517	      0.00000000	     -0.00000000	     35.24336059
      2.06580446	     -0.04479969	      0.00026365	     -0.18679530	     -0.05469581	      0.88274622	     -0.00072836	     -0.20661763	      0.00000000	     -0.00000000	     34.98261656
      2.06697743	     -0.04486383	      0.00026343	     -0.18685839	     -0.05469245	      0.88274614	     -0.00072994	     -0.20661093	      0.00000000	     -0.00000000	     34.96579907
      2.06815040	     -0.04493989	      0.00025937	     -0.18693332	     -0.05468920	      0.88274603	     -0.00073149	     -0.20660497	      0.00000000	     -0.00000000	     34.68139312
      2.06932338	     -0.04501024	      0.00025887	     -0.18700263	     -0.05468605	      0.88274588	     -0.00073303	     -0.20659982	      0.00000000	     -0.00000000	     34.65691859
      2.07049635	     -0.04509243	      0.00025446	     -0.18708371	     -0.05468301	      0.88274570	     -0.00073456	     -0.20659538	      0.00000000	     -0.00000000	     34.35302720
      2.07166932	     -0.04516865	      0.00025365	     -0.18715891	     -0.05468006	      0.88274550	     -0.00073607	     -0.20659170	      0.00000000	     -0.00000000	     34.31693229
      2.07284230	     -0.04525632	      0.00024898	     -0.18724549	     -0.05467722	      0.88274527	     -0.00073756	     -0.20658869	      0.00000000	     -0.00000000	     33.99630705
      2.07401527	     -0.04533781	      0.00024787	     -0.18732598	     -0.05467448	      0.88274501	     -0.00073903	     -0.20658639	      0.00000000	     -0.00000000	     33.94653288
      2.07518824	     -0.04543031	      0.00024299	     -0.18741741	     -0.05467184	      0.88274474	     -0.00074049	     -0.20658471	      0.00000000	     -0.00000000	     33.61467667
      2.07636122	     -0.04551627	      0.00024194	     -0.18750239	     -0.05466930	      0.88274444	     -0.00074192	     -0.20658371	      0.00000000	     -0.00000000	     33.55058056
      2.07753419	     -0.04561316	      0.00023737	     -0.18759825	     -0.05466685	      0.88274413	     -0.00074334	     -0.20658332	      0.00000000	     -0.00000000	     33.21071730
      2.07870716	     -0.04570456	      0.00023587	     -0.18768870	     -0.05466449	      0.88274380	     -0.00074475	     -0.20658359	      0.00000000	     -0.00000000	     33.12743502
      2.07988014	     -0.04580540	      0.00023078	     -0.18778852	     -0.05466223	      0.88274346	     -0.00074613	     -0.20658444	      0.00000000	     -0.00000000	     32.79781251
      2.08105311	     -0.04590072	      0.00022837	     -0.18788290	     -0.05466006	      0.88274310	     -0.00074750	     -0.20658589	      0.00000000	     -0.00000000	     32.69922830
      2.08222608	     -0.04600442	      0.00022251	     -0.18798559	     -0.05465798	      0.88274274	     -0.00074885	     -0.20658786	      0.00000000	     -0.00000000	     32.38135008
      2.08339906	     -0.04610324	      0.00021882	     -0.18808347	     -0.05465599	      0.88274236	     -0.00075018	     -0.20659037	      0.00000000	     -0.00000000	     32.26464717
      2.08457203	     -0.04620987	      0.00021156	     -0.18818908	     -0.05465408	      0.88274197	     -0.00075150	     -0.20659335	      0.00000000	     -0.00000000	     31.96347031
      2.08574500	     -0.04631307	      0.00020572	     -0.18829132	     -0.05465226	      0.88274158	     -0.00075280	     -0.20659681	      0.00000000	     -0.00000000	     31.82899027
      2.08691798	     -0.04642269	      0.00019665	     -0.18839992	     -0.05465052	      0.88274118	     -0.00075408	     -0.20660067	      0.00000000	     -0.00000000	     31.54868492
      2.08809095	     -0.04652856	      0.00018871	     -0.18850482	     -0.05464886	      0.88274078	     -0.00075535	     -0.20660495	      0.00000000	     -0.00000000	     31.40036620
      2.08926392	     -0.04663931	      0.00017794	     -0.18861453	     -0.05464728	      0.88274037	     -0.00075661	     -0.20660959	      0.00000000	     -0.00000000	     31.13930808
      2.09043690	     -0.04674713	      0.00016776	     -0.18872135	     -0.05464578	      0.88273996	     -0.00075785	     -0.20661460	      0.00000000	     -0.00000000	     30.97596911
      2.09160987	     -0.04685887	      0.00015495	     -0.18883204	     -0.05464435	      0.88273955	     -0.00075908	     -0.20661992	      0.00000000	     -0.00000000	     30.73309458
      2.09278284	     -0.04696823	      0.00014227	     -0.18894037	     -0.05464301	      0.88273914	     -0.00076030	     -0.20662557	      0.00000000	     -0.00000000	     30.55909800
      2.09423551	     -0.04710840	      0.00012279	     -0.18907920	     -0.05464144	      0.88273863	     -0.00076179	     -0.20663294	      0.00000000	     -0.00000000	     30.26996231
      2.09529847	     -0.04720632	      0.00010962	     -0.18917618	     -0.05464036	      0.88273826	     -0.00076286	     -0.20663862	      0.00000000	     -0.00000000	     30.13221082
      2.09636144	     -0.04730841	      0.00009334	     -0.18927727	     -0.05463934	      0.88273789	     -0.00076394	     -0.20664447	      0.00000000	     -0.00000000	     29.93214021
      2.09777360	     -0.04744073	      0.00007162	     -0.18940828	     -0.05463807	      0.88273740	     -0.00076535	     -0.20665254	      0.00000000	     -0.00000000	     29.71426608
      2.09903847	     -0.04756236	      0.00004870	     -0.18952867	     -0.05463702	      0.88273697	     -0.00076660	     -0.20665999	      0.00000000	     -0.00000000	     29.49107671
      2.10030334	     -0.04767767	      0.00002730	     -0.18964280	     -0.05463605	      0.88273654	     -0.00076784	     -0.20666766	      0.00000000	     -0.00000000	     29.30553206
      2.10142112	     -0.04778430	      0.00000417	     -0.18974830	     -0.05463525	      0.88273616	     -0.00076892	     -0.20667456	      0.00000000	     -0.00000000	     29.11729857
      2.10253890	     -0.04788519	     -0.00001736	     -0.18984812	     -0.05463451	      0.88273579	     -0.00077000	     -0.20668158	      0.00000000	     -0.00000000	     28.93407684
      2.10365668	     -0.04798731	     -0.00004132	     -0.18994912	     -0.05463383	      0.88273543	     -0.00077108	     -0.20668869	     -0.00000000	     -0.00000000	     28.76995129
      2.10514092	     -0.04811736	     -0.00007253	     -0.19007771	     -0.05463300	      0.88273495	     -0.00077249	     -0.20669824	     -0.00000000	     -0.00000000	     28.52769354
      2.10628348	     -0.04821840	     -0.00009951	     -0.19017757	     -0.05463244	      0.88273459	     -0.00077356	     -0.20670564	     -0.00000000	     -0.00000000	     28.40085530
      2.10742605	     -0.04831378	     -0.00012474	     -0.19027183	     -0.05463193	      0.88273424	     -0.00077463	     -0.20671308	     -0.00000000	     -0.00000000	     28.19810229
      2.10856861	     -0.04840888	     -0.00015206	     -0.19036578	     -0.05463147	      0.88273389	     -0.00077568	     -0.20672054	     -0.00000000	     -0.00000000	     28.07436100
      2.11002508	     -0.04852363	     -0.00018534	     -0.19047912	     -0.05463097	      0.88273346	     -0.00077702	     -0.20673005	     -0.00000000	     -0.00000000	     27.81676877
      2.11114029	     -0.04861076	     -0.00021332	     -0.19056511	     -0.05463065	      0.88273314	     -0.00077802	     -0.20673730	     -0.00000000	     -0.00000000	     27.76918695
      2.11225550	     -0.04869243	     -0.00023915	     -0.19064571	     -0.05463038	      0.88273283	     -0.00077902	     -0.20674454	     -0.00000000	     -0.00000000	     27.56603650
      2.11360617	     -0.04878898	     -0.00027240	     -0.19074094	     -0.05463011	      0.88273246	     -0.00078021	     -0.20675324	     -0.00000000	     -0.00000000	     27.50555830
      2.11481961	     -0.04886997	     -0.00030004	     -0.19082080	     -0.05462993	      0.88273214	     -0.00078127	     -0.20676100	     -0.00000000	     -0.00000000	     27.24481179
      2.11603305	     -0.04894912	     -0.00033009	     -0.19089877	     -0.05462982	      0.88273184	     -0.00078231	     -0.20676870	     -0.00000000	     -0.00000000	     27.27132513
      2.11724649	     -0.04902258	     -0.00035711	     -0.19097114	     -0.05462975	      0.88273155	     -0.00078333	     -0.20677633	     -0.00000000	     -0.00000000	     26.98671076
      2.11845993	     -0.04909359	     -0.00038659	     -0.19104100	     -0.05462975	      0.88273127	     -0.00078434	     -0.20678389	     -0.00000000	     -0.00000000	     27.06654426
      2.11967337	     -0.04915882	     -0.00041258	     -0.19110518	     -0.05462980	      0.88273100	     -0.00078533	     -0.20679137	     -0.00000000	     -0.00000000	     26.75590827
      2.12088680	     -0.04922103	     -0.00044119	     -0.19116629	     -0.05462991	      0.88273075	     -0.00078630	     -0.20679876	     -0.00000000	     -0.00000000	     26.89057317
      2.12210024	     -0.04927783	     -0.00046589	     -0.19122208	     -0.05463007	      0.88273052	     -0.00078726	     -0.20680606	     -0.00000000	     -0.00000000	     26.55090158
      2.12331368	     -0.04933170	     -0.00049354	     -0.19127488	     -0.05463029	      0.88273030	     -0.00078819	     -0.20681325	     -0.00000000	     -0.00000000	     26.74155497
      2.12439082	     -0.04937546	     -0.00051459	     -0.19131778	     -0.05463053	      0.88273013	     -0.00078900	     -0.20681956	     -0.00000000	     -0.00000000	     26.44833214
      2.12546796	     -0.04941665	     -0.00053719	     -0.19135807	     -0.05463081	      0.88272996	     -0.00078980	     -0.20682579	     -0.00000000	     -0.00000000	     26.48465953
      2.12679555	     -0.04946308	     -0.00056293	     -0.19140345	     -0.05463121	      0.88272978	     -0.00079075	     -0.20683337	     -0.00000000	     -0.00000000	     26.31566724
      2.12812314	     -0.04950522	     -0.00058966	     -0.19144451	     -0.05463169	      0.88272962	     -0.00079168	     -0.20684084	     -0.00000000	     -0.00000000	     26.44152633
      2.12922053	     -0.04953649	     -0.00060904	     -0.19147497	     -0.05463212	      0.88272950	     -0.00079243	     -0.20684693	     -0.00000000	     -0.00000000	     26.20005296
      2.13031792	     -0.04956511	     -0.00062971	     -0.19150274	     -0.05463261	      0.88272940	     -0.00079317	     -0.20685294	     -0.00000000	     -0.00000000	     26.25560641
      2.13165160	     -0.04959616	     -0.00065266	     -0.19153281	     -0.05463325	      0.88272930	     -0.00079403	     -0.20686014	     -0.00000000	     -0.00000000	     26.10518634
      2.13298528	     -0.04962349	     -0.00067676	     -0.19155914	     -0.05463397	      0.88272922	     -0.00079487	     -0.20686725	     -0.00000000	     -0.00000000	     26.27401679
      2.13404252	     -0.04964235	     -0.00069298	     -0.19157727	     -0.05463458	      0.88272918	     -0.00079552	     -0.20687281	     -0.00000000	     -0.00000000	     26.03946616
      2.13509975	     -0.04965896	     -0.00071040	     -0.19159313	     -0.05463523	      0.88272915	     -0.00079615	     -0.20687830	     -0.00000000	     -0.00000000	     26.08693845
      2.13648730	     -0.04967737	     -0.00073126	     -0.19161061	     -0.05463615	      0.88272913	     -0.00079695	     -0.20688542	     -0.00000000	     -0.00000000	     25.96893824
      2.13787484	     -0.04969222	     -0.00075323	     -0.19162448	     -0.05463714	      0.88272914	     -0.00079772	     -0.20689243	     -0.00000000	      0.00000000	     26.16342367
      2.13890116	     -0.04970092	     -0.00076692	     -0.19163254	     -0.05463792	      0.88272916	     -0.00079828	     -0.20689755	     -0.00000000	      0.00000000	     25.93376099
      2.13992748	     -0.04970780	     -0.00078203	     -0.19163872	     -0.05463873	      0.88272919	     -0.00079882	     -0.20690261	     -0.00000000	      0.00000000	     25.98710030
      2.14137849	     -0.04971456	     -0.00080203	     -0.19164454	     -0.05463995	      0.88272926	     -0.00079956	     -0.20690966	     -0.00000000	      0.00000000	     25.90278658
      2.14262625	     -0.04971774	     -0.00082018	     -0.19164688	     -0.05464106	      0.88272932	     -0.00080017	     -0.20691565	     -0.00000000	      0.00000000	     26.02439588
      2.14387400	     -0.04971856	     -0.00083647	     -0.19164691	     -0.05464223	      0.88272940	     -0.00080076	     -0.20692155	     -0.00000000	      0.00000000	     25.85823228
      2.14512175	     -0.04971709	     -0.00085487	     -0.19164459	     -0.05464345	      0.88272949	     -0.00080134	     -0.20692739	     -0.00000000	      0.00000000	     26.06413944
      2.14636950	     -0.04971344	     -0.00087051	     -0.19164017	     -0.05464473	      0.88272959	     -0.00080189	     -0.20693315	     -0.00000000	      0.00000000	     25.80818692
      2.14745415	     -0.04970865	     -0.00088666	     -0.19163464	     -0.05464588	      0.88272968	     -0.00080236	     -0.20693810	     -0.00000000	      0.00000000	     26.00956515
      2.14853880	     -0.04970244	     -0.00090094	     -0.19162773	     -0.05464708	      0.88272977	     -0.00080282	     -0.20694300	     -0.00000000	      0.00000000	     25.89806328
      2.14987975	     -0.04969281	     -0.00092001	     -0.19161720	     -0.05464862	      0.88272989	     -0.00080337	     -0.20694901	     -0.00000000	      0.00000000	     26.00296470
      2.15122069	     -0.04968100	     -0.00093741	     -0.19160453	     -0.05465022	      0.88273000	     -0.00080389	     -0.20695495	     -0.00000000	      0.00000000	     25.81540909
      2.15231903	     -0.04966981	     -0.00095383	     -0.19159259	     -0.05465158	      0.88273010	     -0.00080431	     -0.20695978	     -0.00000000	      0.00000000	     26.00635190
      2.15341737	     -0.04965725	     -0.00096853	     -0.19157932	     -0.05465299	      0.88273018	     -0.00080471	     -0.20696457	     -0.00000000	      0.00000000	     25.90401333
      2.15477250	     -0.04963982	     -0.00098810	     -0.19156097	     -0.05465477	      0.88273028	     -0.00080519	     -0.20697044	     -0.00000000	      0.00000000	     26.01819063
      2.15612762	     -0.04962043	     -0.00100577	     -0.19154071	     -0.05465663	      0.88273037	     -0.00080566	     -0.20697625	     -0.00000000	      0.00000000	     25.82997719
      2.15719450	     -0.04960392	     -0.00102194	     -0.19152345	     -0.05465813	      0.88273043	     -0.00080601	     -0.20698079	     -0.00000000	      0.00000000	     26.02163621
      2.15826137	     -0.04958636	     -0.00103637	     -0.19150519	     -0.05465967	      0.88273048	     -0.00080635	     -0.20698531	     -0.00000000	      0.00000000	     25.95061186
      2.15966842	     -0.04956180	     -0.00105654	     -0.19147968	     -0.05466176	      0.88273052	     -0.00080678	     -0.20699124	     -0.00000000	      0.00000000	     26.04764128
      2.16107548	     -0.04953594	     -0.00107471	     -0.19145291	     -0.05466392	      0.88273054	     -0.00080719	     -0.20699716	     -0.00000000	      0.00000000	     25.89164645
      2.16211327	     -0.04951617	     -0.00109023	     -0.19143242	     -0.05466555	      0.88273055	     -0.00080749	     -0.20700152	     -0.00000000	     -0.00000000	     26.06894490
      2.16315106	     -0.04949583	     -0.00110393	     -0.19141140	     -0.05466722	      0.88273053	     -0.00080777	     -0.20700590	     -0.00000000	     -0.00000000	     26.02960486
      2.16462422	     -0.04946644	     -0.00112417	     -0.19138104	     -0.05466966	      0.88273049	     -0.00080815	     -0.20701214	     -0.00000000	     -0.00000000	     26.11703997
      2.16588956	     -0.04944162	     -0.00114017	     -0.19135541	     -0.05467180	      0.88273042	     -0.00080845	     -0.20701758	     -0.00000000	     -0.00000000	     26.05485128
      2.16715491	     -0.04941824	     -0.00115770	     -0.19133118	     -0.05467400	      0.88273033	     -0.00080875	     -0.20702313	     -0.00000000	     -0.00000000	     26.19802268
      2.16842026	     -0.04939590	     -0.00117266	     -0.19130805	     -0.05467626	      0.88273021	     -0.00080902	     -0.20702886	     -0.00000000	     -0.00000000	     26.10148477
      2.16968561	     -0.04937494	     -0.00119006	     -0.19128625	     -0.05467856	      0.88273007	     -0.00080928	     -0.20703480	     -0.00000000	     -0.00000000	     26.30402212
      2.17078654	     -0.04935853	     -0.00120230	     -0.19126918	     -0.05468061	      0.88272992	     -0.00080949	     -0.20704019	     -0.00000000	     -0.00000000	     26.20772131
      2.17188748	     -0.04934380	     -0.00121611	     -0.19125375	     -0.05468269	      0.88272974	     -0.00080969	     -0.20704582	     -0.00000000	     -0.00000000	     26.30248436
      2.17324622	     -0.04932743	     -0.00123116	     -0.19123656	     -0.05468532	      0.88272949	     -0.00080991	     -0.20705315	     -0.00000000	     -0.00000000	     26.31227018
      2.17460495	     -0.04931302	     -0.00124724	     -0.19122132	     -0.05468800	      0.88272921	     -0.00081012	     -0.20706092	     -0.00000000	     -0.00000000	     26.46591253
      2.17571904	     -0.04930284	     -0.00125759	     -0.19121053	     -0.05469025	      0.88272894	     -0.00081027	     -0.20706765	     -0.00000000	     -0.00000000	     26.43111130
      2.17683313	     -0.04929390	     -0.00126931	     -0.19120094	     -0.05469253	      0.88272865	     -0.00081040	     -0.20707471	     -0.00000000	     -0.00000000	     26.52313710
      2.17820617	     -0.04928427	     -0.00128188	     -0.19119057	     -0.05469540	      0.88272826	     -0.00081055	     -0.20708390	     -0.00000000	     -0.00000000	     26.57005538
      2.17957922	     -0.04927595	     -0.00129505	     -0.19118150	     -0.05469832	      0.88272783	     -0.00081067	     -0.20709360	     -0.00000000	     -0.00000000	     26.70989532
      2.18065990	     -0.04927050	     -0.00130202	     -0.19117555	     -0.05470066	      0.88272747	     -0.00081074	     -0.20710161	     -0.00000000	     -0.00000000	     26.72190449
      2.18174058	     -0.04926577	     -0.00130948	     -0.19117030	     -0.05470303	      0.88272708	     -0.00081081	     -0.20710995	     -0.00000000	     -0.00000000	     26.79678548
      2.18316323	     -0.04926026	     -0.00131631	     -0.19116419	     -0.05470622	      0.88272653	     -0.00081086	     -0.20712142	     -0.00000000	     -0.00000000	     26.87735836
      2.18458587	     -0.04925554	     -0.00132309	     -0.19115887	     -0.05470946	      0.88272594	     -0.00081089	     -0.20713343	     -0.00000000	     -0.00000000	     26.99674793
      2.18562976	     -0.04925208	     -0.00132443	     -0.19115507	     -0.05471187	      0.88272548	     -0.00081089	     -0.20714258	     -0.00000000	     -0.00000000	     27.04475131
      2.18667365	     -0.04924736	     -0.00132628	     -0.19115000	     -0.05471432	      0.88272500	     -0.00081088	     -0.20715197	     -0.00000000	     -0.00000000	     27.12027271
      2.18816723	     -0.04923829	     -0.00132576	     -0.19114051	     -0.05471787	      0.88272429	     -0.00081083	     -0.20716574	     -0.00000000	     -0.00000000	     27.23616458
      2.18944339	     -0.04922928	     -0.00132465	     -0.19113116	     -0.05472096	      0.88272364	     -0.00081076	     -0.20717776	     -0.00000000	     -0.00000000	     27.32348573
      2.19071956	     -0.04921986	     -0.00132019	     -0.19112149	     -0.05472410	      0.88272298	     -0.00081068	     -0.20718999	     -0.00000000	     -0.00000000	     27.43090867
      2.19199572	     -0.04920926	     -0.00131645	     -0.19111061	     -0.05472728	      0.88272228	     -0.00081057	     -0.20720240	     -0.00000000	     -0.00000000	     27.51220692
      2.19327188	     -0.04919698	     -0.00130830	     -0.19109818	     -0.05473051	      0.88272157	     -0.00081043	     -0.20721494	     -0.00000000	     -0.00000000	     27.65060015
      2.19436731	     -0.04918591	     -0.00130296	     -0.19108692	     -0.05473332	      0.88272094	     -0.00081030	     -0.20722578	     -0.00000000	     -0.00000000	     27.69805923
      2.19546274	     -0.04917410	     -0.00129469	     -0.19107501	     -0.05473616	      0.88272029	     -0.00081016	     -0.20723667	     -0.00000000	     -0.00000000	     27.80031598
      2.19684251	     -0.04915730	     -0.00128428	     -0.19105808	     -0.05473979	      0.88271946	     -0.00080995	     -0.20725042	     -0.00000000	     -0.00000000	     27.90849100
      2.19822228	     -0.04913876	     -0.00127064	     -0.19103948	     -0.05474347	      0.88271862	     -0.00080973	     -0.20726414	     -0.00000000	     -0.00000000	     28.07691402
      2.19932243	     -0.04912288	     -0.00126108	     -0.19102352	     -0.05474644	      0.88271793	     -0.00080953	     -0.20727503	     -0.00000000	     -0.00000000	     28.13672709
      2.20042258	     -0.04910624	     -0.00124898	     -0.19100687	     -0.05474945	      0.88271723	     -0.00080932	     -0.20728583	     -0.00000000	     -0.00000000	     28.25898520
      2.20182324	     -0.04908417	     -0.00123388	     -0.19098477	     -0.05475332	      0.88271633	     -0.00080904	     -0.20729945	     -0.00000000	     -0.00000000	     28.38378176
      2.20322390	     -0.04906139	     -0.00121570	     -0.19096204	     -0.05475725	      0.88271543	     -0.00080874	     -0.20731288	     -0.00000000	     -0.00000000	     28.58866623
      2.20427966	     -0.04904412	     -0.00120379	     -0.19094476	     -0.05476024	      0.88271474	     -0.00080850	     -0.20732287	     -0.00000000	     -0.00000000	     28.64083845
      2.20533541	     -0.04902685	     -0.00118961	     -0.19092754	     -0.05476327	      0.88271405	     -0.00080826	     -0.20733274	     -0.00000000	     -0.00000000	     28.76758023
      2.20680472	     -0.04900318	     -0.00117030	     -0.19090392	     -0.05476753	      0.88271308	     -0.00080790	     -0.20734626	     -0.00000000	     -0.00000000	     28.90943347
      2.20827403	     -0.04898022	     -0.00114822	     -0.19088108	     -0.05477185	      0.88271211	     -0.00080754	     -0.20735953	     -0.00000000	     -0.00000000	     29.14204687
      2.20928408	     -0.04896487	     -0.00113500	     -0.19086576	     -0.05477485	      0.88271145	     -0.00080728	     -0.20736850	     -0.00000000	     -0.00000000	     29.17727876
      2.21029413	     -0.04894979	     -0.00111968	     -0.19085076	     -0.05477787	      0.88271079	     -0.00080701	     -0.20737736	     -0.00000000	     -0.00000000	     29.29676405
      2.21186496	     -0.04892694	     -0.00109612	     -0.19082804	     -0.05478264	      0.88270975	     -0.00080659	     -0.20739087	     -0.00000000	     -0.00000000	     29.44895527
      2.21315482	     -0.04890826	     -0.00107496	     -0.19080950	     -0.05478659	      0.88270891	     -0.00080623	     -0.20740172	     -0.00000000	     -0.00000000	     29.61252754
      2.21444468	     -0.04889043	     -0.00105496	     -0.19079179	     -0.05479059	      0.88270807	     -0.00080587	     -0.20741236	     -0.00000000	     -0.00000000	     29.70723085
      2.21573454	     -0.04887309	     -0.00103241	     -0.19077463	     -0.05479463	      0.88270723	     -0.00080551	     -0.20742278	     -0.00000000	     -0.00000000	     29.88532297
      2.21688121	     -0.04885877	     -0.00101473	     -0.19076041	     -0.05479825	      0.88270649	     -0.00080518	     -0.20743190	     -0.00000000	     -0.00000000	     29.93779806
      2.21802788	     -0.04884576	     -0.00099483	     -0.19074757	     -0.05480191	      0.88270575	     -0.00080485	     -0.20744088	     -0.00000001	     -0.00000000	     30.06355557
      2.21917455	     -0.04883390	     -0.00097605	     -0.19073584	     -0.05480559	      0.88270501	     -0.00080451	     -0.20744974	     -0.00000001	     -0.00000000	     30.14401697
      2.22066303	     -0.04882014	     -0.00094999	     -0.19072230	     -0.05481042	      0.88270405	     -0.00080408	     -0.20746105	     -0.00000001	     -0.00000000	     30.29656724
      2.22183273	     -0.04881074	     -0.00093110	     -0.19071303	     -0.05481425	      0.88270330	     -0.00080374	     -0.20746978	     -0.00000001	     -0.00000000	     30.35358660
      2.22300243	     -0.04880265	     -0.00091031	     -0.19070513	     -0.05481811	      0.88270255	     -0.00080340	     -0.20747839	     -0.00000001	     -0.00000000	     30.45880762
      2.22417212	     -0.04879655	     -0.00089097	     -0.19069917	     -0.05482200	      0.88270180	     -0.00080306	     -0.20748688	     -0.00000001	     -0.00000000	     30.52719449
      2.22564310	     -0.04879097	     -0.00086510	     -0.19069383	     -0.05482693	      0.88270086	     -0.00080263	     -0.20749739	     -0.00000001	     -0.00000000	     30.65142972
      2.22679498	     -0.04878827	     -0.00084670	     -0.19069127	     -0.05483083	      0.88270012	     -0.00080230	     -0.20750550	     -0.00000001	     -0.00000000	     30.70023158
      2.22794687	     -0.04878712	     -0.00082656	     -0.19069031	     -0.05483475	      0.88269938	     -0.00080197	     -0.20751351	     -0.00000001	     -0.00000000	     30.77952631
      2.22909875	     -0.04878764	     -0.00080771	     -0.19069099	     -0.05483869	      0.88269863	     -0.00080164	     -0.20752144	     -0.00000001	     -0.00000000	     30.84031374
      2.23063180	     -0.04879102	     -0.00078145	     -0.19069463	     -0.05484398	      0.88269763	     -0.00080121	     -0.20753189	     -0.00000001	     -0.00000000	     30.93873709
      2.23177813	     -0.04879565	     -0.00076378	     -0.19069940	     -0.05484796	      0.88269688	     -0.00080090	     -0.20753962	     -0.00000001	     -0.00000000	     30.98747665
      2.23292447	     -0.04880203	     -0.00074463	     -0.19070596	     -0.05485196	      0.88269611	     -0.00080059	     -0.20754731	     -0.00000001	     -0.00000000	     31.04557156
      2.23431786	     -0.04881213	     -0.00072329	     -0.19071625	     -0.05485686	      0.88269518	     -0.00080021	     -0.20755659	     -0.00000001	     -0.00000000	     31.11685231
      2.23556272	     -0.04882324	     -0.00070278	     -0.19072757	     -0.05486126	      0.88269433	     -0.00079989	     -0.20756484	     -0.00000001	     -0.00000000	     31.17180728
      2.23680757	     -0.04883642	     -0.00068485	     -0.19074091	     -0.05486569	      0.88269348	     -0.00079957	     -0.20757304	     -0.00000001	     -0.00000000	     31.23384308
      2.23805243	     -0.04885155	     -0.00066494	     -0.19075625	     -0.05487013	      0.88269261	     -0.00079926	     -0.20758121	     -0.00000001	     -0.00000000	     31.27647019
      2.23929729	     -0.04886873	     -0.00064785	     -0.19077358	     -0.05487460	      0.88269173	     -0.00079897	     -0.20758935	     -0.00000001	     -0.00000000	     31.34222271
      2.24054215	     -0.04888786	     -0.00062863	     -0.19079291	     -0.05487909	      0.88269083	     -0.00079867	     -0.20759746	     -0.00000001	     -0.00000000	     31.37406514
      2.24178701	     -0.04890905	     -0.00061247	     -0.19081425	     -0.05488360	      0.88268992	     -0.00079839	     -0.20760555	     -0.00000001	     -0.00000001	     31.44514705
      2.24303187	     -0.04893221	     -0.00059400	     -0.19083762	     -0.05488813	      0.88268899	     -0.00079812	     -0.20761362	     -0.00000001	     -0.00000001	     31.46518202
      2.24427672	     -0.04895750	     -0.00057882	     -0.19086304	     -0.05489267	      0.88268805	     -0.00079786	     -0.20762167	     -0.00000001	     -0.00000001	     31.54237069
      2.24552158	     -0.04898474	     -0.00056127	     -0.19089049	     -0.05489723	      0.88268708	     -0.00079762	     -0.20762972	     -0.00000001	     -0.00000001	     31.55705759
      2.24676644	     -0.04901387	     -0.00054739	     -0.19091974	     -0.05490181	      0.88268610	     -0.00079738	     -0.20763775	     -0.00000001	     -0.00000001	     31.65300754
      2.24801130	     -0.04904468	     -0.00053102	     -0.19095074	     -0.05490640	      0.88268510	     -0.00079715	     -0.20764578	     -0.00000001	     -0.00000001	     31.66209282
      2.24925616	     -0.04907714	     -0.00051841	     -0.19098331	     -0.05491100	      0.88268408	     -0.00079694	     -0.20765380	     -0.00000001	     -0.00000001	     31.76162139
      2.25050101	     -0.04911100	     -0.00050293	     -0.19101737	     -0.05491561	      0.88268304	     -0.00079674	     -0.20766180	     -0.00000001	     -0.00000001	     31.76038598
      2.25174587	     -0.04914638	     -0.00049145	     -0.19105286	     -0.05492023	      0.88268199	     -0.00079655	     -0.20766977	     -0.00000001	     -0.00000001	     31.87243720
      2.25299073	     -0.04918305	     -0.00047705	     -0.19108972	     -0.05492487	      0.88268091	     -0.00079637	     -0.20767772	     -0.00000001	     -0.00000001	     31.86045655
      2.25423559	     -0.04922094	     -0.00046666	     -0.19112771	     -0.05492951	      0.88267981	     -0.00079621	     -0.20768564	     -0.00000001	     -0.00000001	     31.97754495
      2.25535325	     -0.04925568	     -0.00045458	     -0.19116261	     -0.05493368	      0.88267881	     -0.00079607	     -0.20769271	     -0.00000001	     -0.00000001	     31.94791619
      2.25647091	     -0.04929106	     -0.00044480	     -0.19119811	     -0.05493786	      0.88267780	     -0.00079595	     -0.20769974	     -0.00000001	     -0.00000001	     32.01034768
      2.25783368	     -0.04933495	     -0.00043165	     -0.19124218	     -0.05494296	      0.88267654	     -0.00079581	     -0.20770823	     -0.00000001	     -0.00000001	     32.02523510
      2.25919645	     -0.04937968	     -0.00042071	     -0.19128706	     -0.05494806	      0.88267527	     -0.00079568	     -0.20771662	     -0.00000001	     -0.00000001	     32.13351130
      2.26033671	     -0.04941771	     -0.00040957	     -0.19132526	     -0.05495234	      0.88267419	     -0.00079559	     -0.20772356	     -0.00000001	     -0.00000001	     32.09855017
      2.26147696	     -0.04945622	     -0.00040051	     -0.19136390	     -0.05495661	      0.88267309	     -0.00079552	     -0.20773043	     -0.00000001	     -0.00000001	     32.16278500
      2.26261722	     -0.04949504	     -0.00039040	     -0.19140290	     -0.05496089	      0.88267199	     -0.00079545	     -0.20773720	     -0.00000001	     -0.00000001	     32.16373842
      2.26418209	     -0.04954886	     -0.00037807	     -0.19145692	     -0.05496676	      0.88267045	     -0.00079537	     -0.20774634	     -0.00000001	     -0.00000001	     32.24635295
      2.26533906	     -0.04958896	     -0.00036754	     -0.19149723	     -0.05497110	      0.88266930	     -0.00079533	     -0.20775297	     -0.00000001	     -0.00000001	     32.19813401
      2.26649604	     -0.04962940	     -0.00035893	     -0.19153782	     -0.05497544	      0.88266814	     -0.00079531	     -0.20775949	     -0.00000001	     -0.00000001	     32.25698342
      2.26789102	     -0.04967857	     -0.00034729	     -0.19158723	     -0.05498067	      0.88266672	     -0.00079529	     -0.20776719	     -0.00000001	     -0.00000001	     32.22289491
      2.26912807	     -0.04972264	     -0.00033913	     -0.19163145	     -0.05498530	      0.88266546	     -0.00079529	     -0.20777389	     -0.00000001	     -0.00000001	     32.31023442
      2.27036512	     -0.04976703	     -0.00032916	     -0.19167605	     -0.05498993	      0.88266418	     -0.00079530	     -0.20778045	     -0.00000001	     -0.00000001	     32.23660450
      2.27160217	     -0.04981173	     -0.00032173	     -0.19172092	     -0.05499455	      0.88266289	     -0.00079533	     -0.20778689	     -0.00000001	     -0.00000001	     32.32126085
      2.27283922	     -0.04985673	     -0.00031258	     -0.19176613	     -0.05499916	      0.88266159	     -0.00079537	     -0.20779319	     -0.00000001	     -0.00000001	     32.23779390
      2.27407627	     -0.04990209	     -0.00030595	     -0.19181164	     -0.05500377	      0.88266028	     -0.00079542	     -0.20779936	     -0.00000001	     -0.00000001	     32.32282047
      2.27531332	     -0.04994781	     -0.00029770	     -0.19185757	     -0.05500836	      0.88265896	     -0.00079549	     -0.20780540	     -0.00000001	     -0.00000001	     32.23240631
      2.27655038	     -0.04999406	     -0.00029192	     -0.19190397	     -0.05501294	      0.88265763	     -0.00079558	     -0.20781132	     -0.00000001	     -0.00000001	     32.31570743
      2.27778743	     -0.05004095	     -0.00028464	     -0.19195105	     -0.05501752	      0.88265630	     -0.00079567	     -0.20781712	     -0.00000001	     -0.00000001	     32.21890249
      2.27902448	     -0.05008904	     -0.00027995	     -0.19199928	     -0.05502207	      0.88265495	     -0.00079578	     -0.20782282	     -0.00000001	     -0.00000001	     32.30009650
      2.28026153	     -0.05013788	     -0.00027391	     -0.19204830	     -0.05502662	      0.88265360	     -0.00079591	     -0.20782841	     -0.00000001	     -0.00000001	     32.20177965
      2.28149858	     -0.05018731	     -0.00027021	     -0.19209786	     -0.05503114	      0.88265225	     -0.00079605	     -0.20783390	     -0.00000001	     -0.00000001	     32.28246859
      2.28273563	     -0.05023739	     -0.00026516	     -0.19214810	     -0.05503565	      0.88265089	     -0.00079620	     -0.20783930	     -0.00000001	     -0.00000001	     32.18207706
      2.28397268	     -0.05028817	     -0.00026235	     -0.19219901	     -0.05504014	      0.88264952	     -0.00079637	     -0.20784462	     -0.00000001	     -0.00000001	     32.25893708
      2.28520974	     -0.05033960	     -0.00025826	     -0.19225060	     -0.05504461	      0.88264815	     -0.00079655	     -0.20784985	     -0.00000001	     -0.00000001	     32.15807199
      2.28644679	     -0.05039176	     -0.00025628	     -0.19230288	     -0.05504907	      0.88264678	     -0.00079674	     -0.20785501	     -0.00000001	     -0.00000001	     32.23088384
      2.28768384	     -0.05044472	     -0.00025313	     -0.19235601	     -0.05505349	      0.88264540	     -0.00079695	     -0.20786011	     -0.00000001	     -0.00000001	     32.13163213
      2.28892089	     -0.05049820	     -0.00025175	     -0.19240961	     -0.05505790	      0.88264403	     -0.00079716	     -0.20786515	     -0.00000001	     -0.00000001	     32.19768673
      2.29015794	     -0.05055244	     -0.00024904	     -0.19246401	     -0.05506228	      0.88264265	     -0.00079739	     -0.20787015	     -0.00000001	     -0.00000001	     32.09785420
      2.29139499	     -0.05060776	     -0.00024817	     -0.19251946	     -0.05506663	      0.88264127	     -0.00079764	     -0.20787513	     -0.00000001	     -0.00000001	     32.15479087
      2.29263204	     -0.05066421	     -0.00024651	     -0.19257607	     -0.05507096	      0.88263989	     -0.00079789	     -0.20788010	     -0.00000001	     -0.00000001	     32.05785728
      2.29386910	     -0.05072158	     -0.00024660	     -0.19263357	     -0.05507526	      0.88263851	     -0.00079816	     -0.20788505	     -0.00000001	     -0.00000001	     32.10699735
      2.29510615	     -0.05077979	     -0.00024617	     -0.19269192	     -0.05507953	      0.88263713	     -0.00079844	     -0.20788998	     -0.00000001	     -0.00000001	     32.01062657
      2.29634320	     -0.05083891	     -0.00024750	     -0.19275115	     -0.05508377	      0.88263575	     -0.00079873	     -0.20789491	     -0.00000001	     -0.00000001	     32.04433390
      2.29783949	     -0.05091152	     -0.00024772	     -0.19282395	     -0.05508885	      0.88263408	     -0.00079909	     -0.20790086	     -0.00000001	     -0.00000001	     31.88221814
      2.29893317	     -0.05096533	     -0.00025022	     -0.19287784	     -0.05509254	      0.88263287	     -0.00079937	     -0.20790521	     -0.00000001	     -0.00000001	     31.98563047
      2.30002685	     -0.05101969	     -0.00025127	     -0.19293233	     -0.05509619	      0.88263166	     -0.00079966	     -0.20790956	     -0.00000001	     -0.00000001	     31.89474684
      2.30150716	     -0.05109406	     -0.00025426	     -0.19300686	     -0.05510110	      0.88263002	     -0.00080006	     -0.20791545	     -0.00000001	     -0.00000001	     31.92081981
      2.30283076	     -0.05116122	     -0.00025580	     -0.19307419	     -0.05510544	      0.88262855	     -0.00080043	     -0.20792072	     -0.00000001	     -0.00000001	     31.76626143
      2.30415437	     -0.05122907	     -0.00026001	     -0.19314216	     -0.05510974	      0.88262709	     -0.00080081	     -0.20792598	     -0.00000001	     -0.00000001	     31.90601743
      2.30529303	     -0.05128792	     -0.00026123	     -0.19320118	     -0.05511340	      0.88262584	     -0.00080114	     -0.20793051	     -0.00000001	     -0.00000001	     31.70237471
      2.30643169	     -0.05134709	     -0.00026456	     -0.19326048	     -0.05511702	      0.88262459	     -0.00080149	     -0.20793503	     -0.00000001	     -0.00000001	     31.74500407
      2.30781499	     -0.05141932	     -0.00026736	     -0.19333292	     -0.05512138	      0.88262308	     -0.00080192	     -0.20794052	     -0.00000001	     -0.00000001	     31.61437027
      2.30919828	     -0.05149206	     -0.00027239	     -0.19340582	     -0.05512568	      0.88262157	     -0.00080236	     -0.20794600	     -0.00000001	     -0.00000001	     31.73209137
      2.31033046	     -0.05155206	     -0.00027447	     -0.19346601	     -0.05512916	      0.88262034	     -0.00080273	     -0.20795047	     -0.00000001	     -0.00000001	     31.52360144
      2.31146263	     -0.05161249	     -0.00027859	     -0.19352658	     -0.05513259	      0.88261911	     -0.00080311	     -0.20795495	     -0.00000001	     -0.00000001	     31.55655362
      2.31287347	     -0.05168743	     -0.00028275	     -0.19360174	     -0.05513683	      0.88261759	     -0.00080360	     -0.20796053	     -0.00000001	     -0.00000001	     31.41707642
      2.31428431	     -0.05176356	     -0.00028921	     -0.19367805	     -0.05514099	      0.88261608	     -0.00080409	     -0.20796614	     -0.00000001	     -0.00000001	     31.53759110
      2.31538497	     -0.05182318	     -0.00029212	     -0.19373788	     -0.05514420	      0.88261490	     -0.00080448	     -0.20797054	     -0.00000001	     -0.00000001	     31.30953166
      2.31648562	     -0.05188288	     -0.00029694	     -0.19379774	     -0.05514737	      0.88261372	     -0.00080488	     -0.20797496	     -0.00000001	     -0.00000001	     31.32499545
      2.31795027	     -0.05196248	     -0.00030232	     -0.19387759	     -0.05515152	      0.88261217	     -0.00080542	     -0.20798084	     -0.00000001	     -0.00000001	     31.18439490
      2.31941493	     -0.05204221	     -0.00030983	     -0.19395753	     -0.05515560	      0.88261062	     -0.00080598	     -0.20798673	     -0.00000001	     -0.00000001	     31.31089241
      2.32047951	     -0.05210014	     -0.00031311	     -0.19401568	     -0.05515851	      0.88260950	     -0.00080639	     -0.20799100	     -0.00000001	     -0.00000001	     31.06236513
      2.32154410	     -0.05215811	     -0.00031820	     -0.19407383	     -0.05516139	      0.88260838	     -0.00080680	     -0.20799526	     -0.00000001	     -0.00000001	     31.05737361
      2.32308485	     -0.05224207	     -0.00032468	     -0.19415808	     -0.05516548	      0.88260678	     -0.00080741	     -0.20800141	     -0.00000001	     -0.00000001	     30.91204479
      2.32439628	     -0.05231343	     -0.00033146	     -0.19422968	     -0.05516888	      0.88260542	     -0.00080794	     -0.20800663	     -0.00000001	     -0.00000001	     30.94484201
      2.32570770	     -0.05238458	     -0.00033660	     -0.19430111	     -0.05517223	      0.88260406	     -0.00080848	     -0.20801181	     -0.00000001	     -0.00000001	     30.73514105
      2.32701912	     -0.05245558	     -0.00034411	     -0.19437235	     -0.05517551	      0.88260272	     -0.00080902	     -0.20801697	     -0.00000001	     -0.00000001	     30.83390458
      2.32833055	     -0.05252642	     -0.00034890	     -0.19444351	     -0.05517872	      0.88260138	     -0.00080957	     -0.20802208	     -0.00000001	     -0.00000001	     30.53464021
      2.32945222	     -0.05258686	     -0.00035583	     -0.19450415	     -0.05518141	      0.88260025	     -0.00081005	     -0.20802642	     -0.00000001	     -0.00000001	     30.63647507
      2.33057389	     -0.05264712	     -0.00036105	     -0.19456467	     -0.05518405	      0.88259912	     -0.00081054	     -0.20803073	     -0.00000001	     -0.00000001	     30.48073373
      2.33199706	     -0.05272327	     -0.00036933	     -0.19464112	     -0.05518733	      0.88259770	     -0.00081116	     -0.20803615	     -0.00000001	     -0.00000001	     30.47658264
      2.33342023	     -0.05279876	     -0.00037634	     -0.19471695	     -0.05519052	      0.88259628	     -0.00081179	     -0.20804150	     -0.00000001	     -0.00000001	     30.22259982
      2.33455273	     -0.05285848	     -0.00038449	     -0.19477689	     -0.05519300	      0.88259517	     -0.00081230	     -0.20804571	     -0.00000001	     -0.00000001	     30.32305388
      2.33568523	     -0.05291797	     -0.00039136	     -0.19483663	     -0.05519542	      0.88259406	     -0.00081281	     -0.20804986	     -0.00000001	     -0.00000001	     30.16225651
      2.33712803	     -0.05299338	     -0.00040220	     -0.19491232	     -0.05519843	      0.88259266	     -0.00081348	     -0.20805508	     -0.00000001	     -0.00000001	     30.17231088
      2.33857083	     -0.05306816	     -0.00041211	     -0.19498742	     -0.05520135	      0.88259128	     -0.00081415	     -0.20806021	     -0.00000001	     -0.00000001	     29.86950478
      2.33966072	     -0.05312429	     -0.00042265	     -0.19504372	     -0.05520349	      0.88259025	     -0.00081467	     -0.20806403	     -0.00000001	     -0.00000001	     30.01006938
      2.34075061	     -0.05318000	     -0.00043220	     -0.19509963	     -0.05520558	      0.88258922	     -0.00081520	     -0.20806779	     -0.00000001	     -0.00000001	     29.86213943
      2.34226291	     -0.05325649	     -0.00044782	     -0.19517636	     -0.05520840	      0.88258781	     -0.00081594	     -0.20807291	     -0.00000001	     -0.00000001	     29.86308722
      2.34377521	     -0.05333185	     -0.00046316	     -0.19525197	     -0.05521111	      0.88258642	     -0.00081669	     -0.20807790	     -0.00000001	     -0.00000001	     29.51466227
      2.34482155	     -0.05338337	     -0.00047705	     -0.19530359	     -0.05521292	      0.88258548	     -0.00081723	     -0.20808127	     -0.00000001	     -0.00000001	     29.69792283
      2.34586789	     -0.05343422	     -0.00049010	     -0.19535457	     -0.05521468	      0.88258454	     -0.00081777	     -0.20808456	     -0.00000001	     -0.00000001	     29.56389346
      2.34747900	     -0.05351145	     -0.00051276	     -0.19543194	     -0.05521730	      0.88258312	     -0.00081862	     -0.20808950	     -0.00000000	     -0.00000001	     29.54730274
      2.34880842	     -0.05357397	     -0.00053198	     -0.19549457	     -0.05521936	      0.88258197	     -0.00081933	     -0.20809345	     -0.00000000	     -0.00000001	     29.31531049
      2.35013783	     -0.05363513	     -0.00055413	     -0.19555579	     -0.05522135	      0.88258083	     -0.00082006	     -0.20809727	     -0.00000000	     -0.00000001	     29.45315080
      2.35146724	     -0.05369450	     -0.00057530	     -0.19561524	     -0.05522325	      0.88257972	     -0.00082081	     -0.20810094	     -0.00000000	     -0.00000001	     29.08994738
      2.35265115	     -0.05374562	     -0.00059739	     -0.19566636	     -0.05522488	      0.88257876	     -0.00082148	     -0.20810409	     -0.00000000	     -0.00000001	     29.29204069
      2.35383506	     -0.05379488	     -0.00061835	     -0.19571565	     -0.05522643	      0.88257781	     -0.00082217	     -0.20810711	     -0.00000000	     -0.00000001	     29.04467177
      2.35501897	     -0.05384216	     -0.00064122	     -0.19576293	     -0.05522793	      0.88257688	     -0.00082286	     -0.20810999	     -0.00000000	     -0.00000001	     29.09151100
      2.35654733	     -0.05389998	     -0.00067022	     -0.19582076	     -0.05522976	      0.88257571	     -0.00082378	     -0.20811349	     -0.00000000	     -0.00000001	     28.82807170
      2.35775065	     -0.05394278	     -0.00069516	     -0.19586353	     -0.05523112	      0.88257482	     -0.00082451	     -0.20811608	     -0.00000000	     -0.00000000	     29.00092150
      2.35895396	     -0.05398306	     -0.00071871	     -0.19590382	     -0.05523241	      0.88257395	     -0.00082525	     -0.20811850	     -0.00000000	     -0.00000000	     28.76488505
      2.36015727	     -0.05402075	     -0.00074368	     -0.19594148	     -0.05523364	      0.88257310	     -0.00082600	     -0.20812077	     -0.00000000	     -0.00000000	     28.82500907
      2.36167183	     -0.05406431	     -0.00077379	     -0.19598505	     -0.05523509	      0.88257208	     -0.00082696	     -0.20812340	     -0.00000000	     -0.00000000	     28.55896367
      2.36285400	     -0.05409517	     -0.00079894	     -0.19601588	     -0.05523615	      0.88257131	     -0.00082771	     -0.20812528	     -0.00000000	     -0.00000000	     28.74193153
      2.36403617	     -0.05412262	     -0.00082181	     -0.19604336	     -0.05523714	      0.88257057	     -0.00082847	     -0.20812702	     -0.00000000	     -0.00000000	     28.53294227
      2.36521834	     -0.05414793	     -0.00084561	     -0.19606866	     -0.05523806	      0.88256985	     -0.00082924	     -0.20812864	     -0.00000000	     -0.00000000	     28.57274500
      2.36679686	     -0.05417721	     -0.00087548	     -0.19609800	     -0.05523920	      0.88256895	     -0.00083026	     -0.20813061	     -0.00000000	     -0.00000000	     28.33779592
      2.36796868	     -0.05419556	     -0.00089848	     -0.19611637	     -0.05523997	      0.88256831	     -0.00083103	     -0.20813195	     -0.00000000	     -0.00000000	     28.50634895
      2.36914050	     -0.05421148	     -0.00091953	     -0.19613236	     -0.05524067	      0.88256770	     -0.00083180	     -0.20813319	     -0.00000000	     -0.00000000	     28.32630290
      2.37057409	     -0.05422727	     -0.00094610	     -0.19614822	     -0.05524145	      0.88256701	     -0.00083275	     -0.20813457	     -0.00000000	     -0.00000000	     28.42773571
      2.37184894	     -0.05423786	     -0.00096737	     -0.19615893	     -0.05524207	      0.88256642	     -0.00083359	     -0.20813566	     -0.00000000	     -0.00000000	     28.16509378
      2.37312380	     -0.05424518	     -0.00098986	     -0.19616633	     -0.05524261	      0.88256588	     -0.00083444	     -0.20813661	     -0.00000000	     -0.00000000	     28.32689269
      2.37439865	     -0.05424936	     -0.00100931	     -0.19617066	     -0.05524308	      0.88256538	     -0.00083528	     -0.20813743	     -0.00000000	     -0.00000000	     28.04029643
      2.37567351	     -0.05425050	     -0.00103009	     -0.19617191	     -0.05524348	      0.88256491	     -0.00083613	     -0.20813810	     -0.00000000	     -0.00000000	     28.21334692
      2.37694837	     -0.05424862	     -0.00104763	     -0.19617023	     -0.05524381	      0.88256449	     -0.00083697	     -0.20813864	     -0.00000000	     -0.00000000	     27.89942353
      2.37822322	     -0.05424459	     -0.00106689	     -0.19616635	     -0.05524407	      0.88256410	     -0.00083782	     -0.20813904	     -0.00000000	     -0.00000000	     28.09344302
      2.37949808	     -0.05424079	     -0.00108308	     -0.19616276	     -0.05524426	      0.88256375	     -0.00083866	     -0.20813937	     -0.00000000	     -0.00000000	     27.73825681
      2.38077293	     -0.05423961	     -0.00110167	     -0.19616173	     -0.05524437	      0.88256343	     -0.00083950	     -0.20813974	     -0.00000000	     -0.00000000	     27.94312971
      2.38204779	     -0.05424177	     -0.00111724	     -0.19616410	     -0.05524442	      0.88256315	     -0.00084034	     -0.20814030	     -0.00000000	     -0.00000000	     27.54073364
      2.38332265	     -0.05424745	     -0.00113555	     -0.19616992	     -0.05524440	      0.88256289	     -0.00084119	     -0.20814119	     -0.00000000	     -0.00000000	     27.77155685
      2.38459750	     -0.05425718	     -0.00115076	     -0.19617986	     -0.05524431	      0.88256267	     -0.00084203	     -0.20814250	     -0.00000000	     -0.00000000	     27.32663670
      2.38587236	     -0.05427120	     -0.00116906	     -0.19619401	     -0.05524415	      0.88256247	     -0.00084287	     -0.20814435	     -0.00000000	     -0.00000000	     27.57727497
      2.38714721	     -0.05428935	     -0.00118414	     -0.19621236	     -0.05524391	      0.88256228	     -0.00084371	     -0.20814684	     -0.00000000	     -0.00000000	     27.09367031
      2.38842207	     -0.05431164	     -0.00120234	     -0.19623479	     -0.05524361	      0.88256211	     -0.00084455	     -0.20815002	     -0.00000000	     -0.00000000	     27.34339009
      2.38969693	     -0.05433756	     -0.00121714	     -0.19626092	     -0.05524324	      0.88256195	     -0.00084539	     -0.20815396	     -0.00000000	     -0.00000000	     26.82953376
      2.39097178	     -0.05436693	     -0.00123502	     -0.19629043	     -0.05524279	      0.88256180	     -0.00084623	     -0.20815870	     -0.00000000	     -0.00000000	     27.06164798
      2.39224664	     -0.05439974	     -0.00124944	     -0.19632346	     -0.05524227	      0.88256165	     -0.00084706	     -0.20816426	     -0.00000000	     -0.00000000	     26.52876986
      2.39352149	     -0.05443559	     -0.00126671	     -0.19635948	     -0.05524168	      0.88256149	     -0.00084789	     -0.20817067	     -0.00000000	     -0.00000000	     26.71917423
      2.39479635	     -0.05447334	     -0.00128037	     -0.19639748	     -0.05524102	      0.88256133	     -0.00084872	     -0.20817794	     -0.00000000	     -0.00000000	     26.18280808
      2.39607121	     -0.05451242	     -0.00129646	     -0.19643676	     -0.05524027	      0.88256115	     -0.00084955	     -0.20818602	     -0.00000000	     -0.00000000	     26.31767046
      2.39734606	     -0.05455304	     -0.00130912	     -0.19647766	     -0.05523946	      0.88256096	     -0.00085037	     -0.20819489	     -0.00000000	     -0.00000000	     25.79618887
      2.39862092	     -0.05459563	     -0.00132402	     -0.19652050	     -0.05523856	      0.88256074	     -0.00085119	     -0.20820455	     -0.00000000	     -0.00000000	     25.86844923
      2.39989577	     -0.05464002	     -0.00133577	     -0.19656521	     -0.05523758	      0.88256050	     -0.00085200	     -0.20821498	     -0.00000000	     -0.00000000	     25.37499659
      2.40117063	     -0.05468578	     -0.00134935	     -0.19661126	     -0.05523653	      0.88256023	     -0.00085281	     -0.20822617	     -0.00000000	     -0.00000000	     25.38420088
      2.40244549	     -0.05473241	     -0.00136004	     -0.19665825	     -0.05523539	      0.88255992	     -0.00085361	     -0.20823808	     -0.00000000	     -0.00000000	     24.93139081
      2.40372034	     -0.05477963	     -0.00137218	     -0.19670581	     -0.05523418	      0.88255958	     -0.00085440	     -0.20825069	     -0.00000000	     -0.00000000	     24.88776692
      2.40499520	     -0.05482697	     -0.00138164	     -0.19675356	     -0.05523287	      0.88255920	     -0.00085519	     -0.20826395	     -0.00000000	     -0.00000000	     24.48311625
      2.40627005	     -0.05487494	     -0.00139193	     -0.19680192	     -0.05523149	      0.88255879	     -0.00085597	     -0.20827782	     -0.00000000	     -0.00000000	     24.39023485
      2.40754491	     -0.05492339	     -0.00139985	     -0.19685084	     -0.05523002	      0.88255833	     -0.00085675	     -0.20829231	     -0.00000000	     -0.00000000	     24.02790479
      2.40881977	     -0.05497304	     -0.00140839	     -0.19690094	     -0.05522846	      0.88255782	     -0.00085752	     -0.20830740	     -0.00000000	     -0.00000000	     23.89606047
      2.41009462	     -0.05502346	     -0.00141517	     -0.19695186	     -0.05522681	      0.88255728	     -0.00085828	     -0.20832308	     -0.00000000	     -0.00000000	     23.57848609
      2.41165244	     -0.05508573	     -0.00142390	     -0.19701474	     -0.05522467	      0.88255655	     -0.00085920	     -0.20834297	     -0.00000000	     -0.00000000	     23.46548202
      2.41282639	     -0.05513270	     -0.00142800	     -0.19706225	     -0.05522298	      0.88255595	     -0.00085988	     -0.20835844	     -0.00000000	     -0.00000000	     23.08552531
      2.41400034	     -0.05517937	     -0.00143335	     -0.19710943	     -0.05522120	      0.88255532	     -0.00086056	     -0.20837427	     -0.00000000	     -0.00000000	     22.96727778
      2.41551165	     -0.05523943	     -0.00143844	     -0.19717019	     -0.05521879	      0.88255445	     -0.00086143	     -0.20839513	     -0.00000000	     -0.00000000	     22.65064560
      2.41702295	     -0.05529993	     -0.00144514	     -0.19723137	     -0.05521626	      0.88255352	     -0.00086229	     -0.20841647	     -0.00000000	     -0.00000000	     22.61782464
      2.41812854	     -0.05534427	     -0.00144731	     -0.19727628	     -0.05521431	      0.88255280	     -0.00086291	     -0.20843237	     -0.00000000	     -0.00000000	     22.27720247
      2.41923413	     -0.05538851	     -0.00145089	     -0.19732106	     -0.05521230	      0.88255206	     -0.00086353	     -0.20844849	     -0.00000000	     -0.00000000	     22.16305052
      2.42085415	     -0.05545251	     -0.00145446	     -0.19738590	     -0.05520921	      0.88255091	     -0.00086442	     -0.20847245	     -0.00000000	     -0.00000000	     21.89624275
      2.42224003	     -0.05550660	     -0.00145797	     -0.19744071	     -0.05520644	      0.88254988	     -0.00086518	     -0.20849320	     -0.00000000	     -0.00000001	     21.78935802
      2.42362591	     -0.05556082	     -0.00145910	     -0.19749571	     -0.05520354	      0.88254882	     -0.00086593	     -0.20851415	     -0.00000000	     -0.00000001	     21.51631280
      2.42501178	     -0.05561528	     -0.00146203	     -0.19755092	     -0.05520053	      0.88254772	     -0.00086667	     -0.20853530	     -0.00000000	     -0.00000001	     21.46165359
      2.42623415	     -0.05566272	     -0.00146152	     -0.19759911	     -0.05519777	      0.88254672	     -0.00086731	     -0.20855409	     -0.00000000	     -0.00000001	     21.21148355
      2.42745652	     -0.05570879	     -0.00146249	     -0.19764589	     -0.05519492	      0.88254570	     -0.00086795	     -0.20857297	     -0.00000000	     -0.00000001	     21.11948202
      2.42867889	     -0.05575339	     -0.00146201	     -0.19769124	     -0.05519196	      0.88254466	     -0.00086858	     -0.20859195	     -0.00000000	     -0.00000001	     20.95207247
      2.43033468	     -0.05581413	     -0.00146180	     -0.19775299	     -0.05518780	      0.88254323	     -0.00086941	     -0.20861784	     -0.00000000	     -0.00000001	     20.82109766
      2.43159413	     -0.05585926	     -0.00145915	     -0.19779896	     -0.05518452	      0.88254213	     -0.00087004	     -0.20863763	     -0.00000000	     -0.00000001	     20.65374363
      2.43285358	     -0.05590352	     -0.00145739	     -0.19784404	     -0.05518113	      0.88254102	     -0.00087065	     -0.20865746	     -0.00000000	     -0.00000001	     20.56352572
      2.43411302	     -0.05594618	     -0.00145300	     -0.19788759	     -0.05517763	      0.88253991	     -0.00087125	     -0.20867729	     -0.00000000	     -0.00000001	     20.43844749
      2.43572979	     -0.05599810	     -0.00144707	     -0.19794068	     -0.05517298	      0.88253849	     -0.00087201	     -0.20870267	     -0.00000000	     -0.00000001	     20.31736034
      2.43696689	     -0.05603494	     -0.00143910	     -0.19797848	     -0.05516931	      0.88253740	     -0.00087258	     -0.20872195	     -0.00000000	     -0.00000001	     20.20866450
      2.43820400	     -0.05606965	     -0.00143124	     -0.19801417	     -0.05516553	      0.88253633	     -0.00087313	     -0.20874105	     -0.00000000	     -0.00000001	     20.08110082
      2.43970176	     -0.05610789	     -0.00141813	     -0.19805367	     -0.05516081	      0.88253505	     -0.00087378	     -0.20876388	     -0.00000000	     -0.00000001	     19.96626384
      2.44119953	     -0.05614087	     -0.00140537	     -0.19808791	     -0.05515594	      0.88253379	     -0.00087442	     -0.20878626	     -0.00000000	     -0.00000001	     19.85978766
      2.44232543	     -0.05616156	     -0.00139182	     -0.19810964	     -0.05515218	      0.88253288	     -0.00087488	     -0.20880271	     -0.00000000	     -0.00000001	     19.79126113
      2.44345134	     -0.05617912	     -0.00137907	     -0.19812823	     -0.05514833	      0.88253198	     -0.00087533	     -0.20881879	     -0.00000000	     -0.00000001	     19.71136572
      2.44507520	     -0.05619772	     -0.00135767	     -0.19814837	     -0.05514262	      0.88253074	     -0.00087596	     -0.20884120	     -0.00000000	     -0.00000001	     19.62819454
      2.44647271	     -0.05620665	     -0.00133872	     -0.19815863	     -0.05513756	      0.88252971	     -0.00087649	     -0.20885963	     -0.00000000	     -0.00000000	     19.53616574
      2.44787022	     -0.05620859	     -0.00131634	     -0.19816199	     -0.05513237	      0.88252874	     -0.00087700	     -0.20887714	     -0.00000000	     -0.00000000	     19.50014703
      2.44926773	     -0.05620424	     -0.00129518	     -0.19815902	     -0.05512705	      0.88252783	     -0.00087749	     -0.20889365	     -0.00000000	     -0.00000000	     19.39648206
      2.45049520	     -0.05619388	     -0.00127288	     -0.19814996	     -0.05512226	      0.88252707	     -0.00087791	     -0.20890723	     -0.00000000	     -0.00000000	     19.38381211
      2.45172267	     -0.05617745	     -0.00125170	     -0.19813479	     -0.05511737	      0.88252636	     -0.00087833	     -0.20891987	     -0.00000000	     -0.00000000	     19.31449182
      2.45295013	     -0.05615594	     -0.00122854	     -0.19811458	     -0.05511238	      0.88252570	     -0.00087873	     -0.20893151	     -0.00000000	     -0.00000000	     19.28371720
      2.45462328	     -0.05611963	     -0.00119784	     -0.19808001	     -0.05510541	      0.88252489	     -0.00087925	     -0.20894579	     -0.00000000	     -0.00000000	     19.20180181
      2.45588236	     -0.05608981	     -0.00117274	     -0.19805153	     -0.05510004	      0.88252435	     -0.00087964	     -0.20895538	     -0.00000000	     -0.00000000	     19.18702386
      2.45714144	     -0.05605779	     -0.00114904	     -0.19802080	     -0.05509456	      0.88252387	     -0.00088002	     -0.20896403	     -0.00000000	     -0.00000000	     19.12321878
      2.45840052	     -0.05602350	     -0.00112373	     -0.19798782	     -0.05508898	      0.88252346	     -0.00088039	     -0.20897174	     -0.00000000	     -0.00000000	     19.11186027
      2.46003745	     -0.05597291	     -0.00109248	     -0.19793890	     -0.05508157	      0.88252301	     -0.00088085	     -0.20898039	     -0.00000000	     -0.00000000	     19.04978054
      2.46126947	     -0.05593190	     -0.00106744	     -0.19789917	     -0.05507587	      0.88252275	     -0.00088120	     -0.20898597	     -0.00000000	     -0.00000000	     19.07162661
      2.46250150	     -0.05588920	     -0.00104391	     -0.19785769	     -0.05507008	      0.88252255	     -0.00088153	     -0.20899078	     -0.00000000	     -0.00000000	     19.03152374
      2.46401029	     -0.05583097	     -0.00101213	     -0.19780101	     -0.05506285	      0.88252240	     -0.00088193	     -0.20899558	     -0.00000000	     -0.00000000	     19.08400276
      2.46535957	     -0.05577510	     -0.00098489	     -0.19774649	     -0.05505626	      0.88252235	     -0.00088228	     -0.20899880	     -0.00000000	     -0.00000000	     19.05568840
      2.46670886	     -0.05571277	     -0.00095510	     -0.19768555	     -0.05504956	      0.88252237	     -0.00088262	     -0.20900092	     -0.00000000	      0.00000000	     19.16887214
      2.46805815	     -0.05564410	     -0.00092781	     -0.19761821	     -0.05504275	      0.88252248	     -0.00088295	     -0.20900183	     -0.00000000	      0.00000000	     19.17097695
      2.46940743	     -0.05556715	     -0.00089768	     -0.19754263	     -0.05503582	      0.88252267	     -0.00088327	     -0.20900140	     -0.00000000	      0.00000000	     19.34460820
      2.47075672	     -0.05548104	     -0.00087061	     -0.19745781	     -0.05502879	      0.88252294	     -0.00088359	     -0.20899949	     -0.00000000	      0.00000000	     19.36479774
      2.47210601	     -0.05538414	     -0.00083997	     -0.19736226	     -0.05502164	      0.88252329	     -0.00088389	     -0.20899594	     -0.00000000	      0.00000000	     19.59427970
      2.47331152	     -0.05528983	     -0.00081542	     -0.19726909	     -0.05501517	      0.88252368	     -0.00088416	     -0.20899129	     -0.00000000	      0.00000000	     19.60510769
      2.47451703	     -0.05518761	     -0.00078846	     -0.19716804	     -0.05500861	      0.88252414	     -0.00088442	     -0.20898517	     -0.00000000	      0.00000000	     19.76691967
      2.47596459	     -0.05505338	     -0.00075733	     -0.19703516	     -0.05500063	      0.88252479	     -0.00088472	     -0.20897580	     -0.00000000	      0.00000000	     19.87666911
      2.47741216	     -0.05490703	     -0.00072397	     -0.19689018	     -0.05499255	      0.88252555	     -0.00088502	     -0.20896408	     -0.00000000	      0.00000000	     20.14333750
      2.47861094	     -0.05477720	     -0.00069878	     -0.19676141	     -0.05498577	      0.88252626	     -0.00088526	     -0.20895256	     -0.00000000	      0.00000000	     20.21032703
      2.47980971	     -0.05463913	     -0.00067170	     -0.19662441	     -0.05497892	      0.88252704	     -0.00088550	     -0.20893935	     -0.00000000	      0.00000000	     20.42923523
      2.48127133	     -0.05446135	     -0.00064068	     -0.19644786	     -0.05497047	      0.88252812	     -0.00088579	     -0.20892092	     -0.00000000	      0.00000001	     20.60731717
      2.48273295	     -0.05427568	     -0.00060811	     -0.19626342	     -0.05496194	      0.88252931	     -0.00088607	     -0.20890001	     -0.00000000	      0.00000001	     20.94126889
      2.48386578	     -0.05412781	     -0.00058628	     -0.19611640	     -0.05495526	      0.88253032	     -0.00088628	     -0.20888215	     -0.00000000	      0.00000001	     21.03567462
      2.48499861	     -0.05397637	     -0.00056316	     -0.19596581	     -0.05494853	      0.88253141	     -0.00088650	     -0.20886291	     -0.00000000	      0.00000001	     21.26068432
      2.48652621	     -0.05376687	     -0.00053405	     -0.19575736	     -0.05493937	      0.88253300	     -0.00088679	     -0.20883483	     -0.00000000	      0.00000001	     21.50691757
      2.48805381	     -0.05355178	     -0.00050334	     -0.19554332	     -0.05493014	      0.88253473	     -0.00088707	     -0.20880440	     -0.00000000	      0.00000001	     21.89192596
      2.48911746	     -0.05339918	     -0.00048516	     -0.19539135	     -0.05492367	      0.88253603	     -0.00088727	     -0.20878189	     -0.00000000	      0.00000001	     22.00912119
      2.49018110	     -0.05324439	     -0.00046573	     -0.19523719	     -0.05491716	      0.88253739	     -0.00088747	     -0.20875832	     -0.00000000	      0.00000001	     22.24454008
      2.49181382	     -0.05300426	     -0.00043813	     -0.19499794	     -0.05490712	      0.88253962	     -0.00088778	     -0.20872021	     -0.00000000	      0.00000001	     22.57457807
      2.49314631	     -0.05280628	     -0.00041550	     -0.19480065	     -0.05489887	      0.88254157	     -0.00088804	     -0.20868748	     -0.00000000	      0.00000001	     22.89497612
      2.49447880	     -0.05260618	     -0.00039546	     -0.19460114	     -0.05489058	      0.88254362	     -0.00088830	     -0.20865338	     -0.00000000	      0.00000001	     23.17062202
      2.49581129	     -0.05240341	     -0.00037386	     -0.19439895	     -0.05488226	      0.88254578	     -0.00088855	     -0.20861797	     -0.00000000	      0.00000001	     23.52748567
      2.49700646	     -0.05221971	     -0.00035758	     -0.19421568	     -0.05487477	      0.88254780	     -0.00088878	     -0.20858514	     -0.00000000	      0.00000001	     23.78228108
      2.49820162	     -0.05203424	     -0.00033966	     -0.19403065	     -0.05486726	      0.88254991	     -0.00088902	     -0.20855133	     -0.00000000	      0.00000001	     24.09697519
      2.49939679	     -0.05184812	     -0.00032380	     -0.19384490	     -0.05485974	      0.88255210	     -0.00088925	     -0.20851660	     -0.00000000	      0.00000001	     24.38452982
      2.50087324	     -0.05161777	     -0.00030337	     -0.19361498	     -0.05485042	      0.88255492	     -0.00088954	     -0.20847252	     -0.00000000	      0.00000001	     24.78609401
      2.50205917	     -0.05143349	     -0.00028980	     -0.19343095	     -0.05484293	      0.88255726	     -0.00088978	     -0.20843626	     -0.00000000	      0.00000001	     25.07823648
      2.50324510	     -0.05124914	     -0.00027480	     -0.19324686	     -0.05483543	      0.88255968	     -0.00089001	     -0.20839928	     -0.00000000	      0.00000001	     25.39951912
      2.50443103	     -0.05106507	     -0.00026150	     -0.19306298	     -0.05482793	      0.88256216	     -0.00089024	     -0.20836165	     -0.00000000	      0.00000001	     25.70853558
      2.50592084	     -0.05083365	     -0.00024352	     -0.19283180	     -0.05481850	      0.88256537	     -0.00089053	     -0.20831353	     -0.00000000	      0.00000001	     26.12645752
      2.50707109	     -0.05065512	     -0.00023170	     -0.19265338	     -0.05481123	      0.88256792	     -0.00089076	     -0.20827578	     -0.00000000	      0.00000002	     26.42836081
      2.50822135	     -0.05047650	     -0.00021823	     -0.19247488	     -0.05480397	      0.88257052	     -0.00089098	     -0.20823755	     -0.00000000	      0.00000002	     26.74746275
      2.50960819	     -0.05026047	     -0.00020402	     -0.19225892	     -0.05479522	      0.88257372	     -0.00089125	     -0.20819085	     -0.00000000	      0.00000002	     27.14889768
      2.51084550	     -0.05006797	     -0.00018985	     -0.19206648	     -0.05478744	      0.88257664	     -0.00089149	     -0.20814867	     -0.00000000	      0.00000002	     27.50107225
      2.51208280	     -0.04987629	     -0.00017776	     -0.19187479	     -0.05477967	      0.88257960	     -0.00089172	     -0.20810604	     -0.00000000	      0.00000002	     27.85968866
      2.51332011	     -0.04968582	     -0.00016278	     -0.19168434	     -0.05477193	      0.88258261	     -0.00089195	     -0.20806302	     -0.00000000	      0.00000002	     28.19042273
      2.51455742	     -0.04949682	     -0.00015033	     -0.19149529	     -0.05476422	      0.88258566	     -0.00089218	     -0.20801967	     -0.00000000	      0.00000002	     28.54289587
      2.51579473	     -0.04930920	     -0.00013543	     -0.19130764	     -0.05475653	      0.88258874	     -0.00089241	     -0.20797605	     -0.00000000	      0.00000002	     28.87480575
      2.51703204	     -0.04912281	     -0.00012362	     -0.19112113	     -0.05474887	      0.88259186	     -0.00089263	     -0.20793219	     -0.00000000	      0.00000002	     29.24985757
      2.51826935	     -0.04893764	     -0.00010844	     -0.19093587	     -0.05474125	      0.88259500	     -0.00089284	     -0.20788813	     -0.00000000	      0.00000002	     29.56930856
      2.51936334	     -0.04877533	     -0.00009803	     -0.19077341	     -0.05473455	      0.88259779	     -0.00089303	     -0.20784902	     -0.00000000	      0.00000002	     29.88513294
      2.52045733	     -0.04861440	     -0.00008578	     -0.19061234	     -0.05472788	      0.88260059	     -0.00089322	     -0.20780982	     -0.00000000	      0.00000002	     30.17066457
      2.52179282	     -0.04842045	     -0.00007299	     -0.19041814	     -0.05471978	      0.88260403	     -0.00089344	     -0.20776185	     -0.00000000	      0.00000002	     30.56296997
      2.52312831	     -0.04822860	     -0.00005889	     -0.19022604	     -0.05471174	      0.88260747	     -0.00089365	     -0.20771380	     -0.00000000	      0.00000002	     30.89847381
      2.52421358	     -0.04807547	     -0.00005046	     -0.19007263	     -0.05470525	      0.88261026	     -0.00089382	     -0.20767476	     -0.00000000	      0.00000002	     31.21329900
      2.52529885	     -0.04792564	     -0.00004061	     -0.18992251	     -0.05469880	      0.88261305	     -0.00089399	     -0.20763580	     -0.00000000	      0.00000002	     31.47273834
      2.52665333	     -0.04774363	     -0.00003045	     -0.18974007	     -0.05469080	      0.88261652	     -0.00089419	     -0.20758735	     -0.00000000	      0.00000002	     31.84554705
      2.52800781	     -0.04756526	     -0.00001982	     -0.18956126	     -0.05468288	      0.88261997	     -0.00089438	     -0.20753923	     -0.00000000	      0.00000002	     32.14088580
      2.52903682	     -0.04743562	     -0.00001483	     -0.18943120	     -0.05467691	      0.88262258	     -0.00089452	     -0.20750301	     -0.00000000	      0.00000002	     32.41088646
      2.53006584	     -0.04731012	     -0.00000837	     -0.18930529	     -0.05467098	      0.88262517	     -0.00089466	     -0.20746713	     -0.00000000	      0.00000002	     32.62507782
      2.53148779	     -0.04714419	     -0.00000128	     -0.18913872	     -0.05466287	      0.88262871	     -0.00089484	     -0.20741820	     -0.00000000	      0.00000002	     32.96916891
      2.53290974	     -0.04698752	      0.00000704	     -0.18898142	     -0.05465484	      0.88263220	     -0.00089501	     -0.20737011	     -0.00000000	      0.00000002	     33.22375568
      2.53388198	     -0.04688570	      0.00000988	     -0.18887909	     -0.05464940	      0.88263456	     -0.00089513	     -0.20733776	     -0.00000000	      0.00000002	     33.47160120
      2.53485423	     -0.04678792	      0.00001412	     -0.18878082	     -0.05464401	      0.88263689	     -0.00089523	     -0.20730587	     -0.00000000	      0.00000002	     33.65371336
      2.53638180	     -0.04664217	      0.00001908	     -0.18863424	     -0.05463563	      0.88264050	     -0.00089539	     -0.20725672	     -0.00000000	      0.00000002	     33.98652511
      2.53762198	     -0.04653166	      0.00002344	     -0.18852304	     -0.05462890	      0.88264336	     -0.00089551	     -0.20721773	     -0.00000000	      0.00000002	     34.18193938
      2.53886215	     -0.04642809	      0.00002557	     -0.18841873	     -0.05462226	      0.88264617	     -0.00089562	     -0.20717959	     -0.00000000	      0.00000002	     34.46409579
      2.54010233	     -0.04633047	      0.00002954	     -0.18832039	     -0.05461569	      0.88264891	     -0.00089572	     -0.20714232	     -0.00000000	      0.00000001	     34.60734467
      2.54120725	     -0.04624841	      0.00003034	     -0.18823762	     -0.05460990	      0.88265129	     -0.00089580	     -0.20710986	     -0.00000000	      0.00000001	     34.86335504
      2.54231217	     -0.04617130	      0.00003289	     -0.18815984	     -0.05460418	      0.88265362	     -0.00089588	     -0.20707811	     -0.00000000	      0.00000001	     34.98720573
      2.54341710	     -0.04609974	      0.00003405	     -0.18808756	     -0.05459852	      0.88265589	     -0.00089595	     -0.20704708	     -0.00000000	      0.00000001	     35.18086378
      2.54482530	     -0.04601649	      0.00003664	     -0.18800341	     -0.05459141	      0.88265869	     -0.00089602	     -0.20700862	     -0.00000000	      0.00000001	     35.31589260
      2.54593843	     -0.04595695	      0.00003668	     -0.18794311	     -0.05458586	      0.88266083	     -0.00089607	     -0.20697911	     -0.00000000	      0.00000001	     35.52549608
      2.54705155	     -0.04590245	      0.00003829	     -0.18788788	     -0.05458038	      0.88266291	     -0.00089611	     -0.20695040	     -0.00000000	      0.00000001	     35.60414566
      2.54816468	     -0.04585309	      0.00003837	     -0.18783775	     -0.05457497	      0.88266492	     -0.00089614	     -0.20692249	     -0.00000000	      0.00000001	     35.76486090
      2.54957316	     -0.04579821	      0.00003973	     -0.18778192	     -0.05456822	      0.88266735	     -0.00089617	     -0.20688833	     -0.00000000	      0.00000001	     35.83884916
      2.55066427	     -0.04576135	      0.00003890	     -0.18774427	     -0.05456307	      0.88266916	     -0.00089618	     -0.20686278	     -0.00000000	      0.00000001	     36.00798004
      2.55175538	     -0.04572913	      0.00003969	     -0.18771130	     -0.05455798	      0.88267090	     -0.00089618	     -0.20683803	     -0.00000000	      0.00000001	     36.03552896
      2.55284648	     -0.04570129	      0.00003926	     -0.18768268	     -0.05455297	      0.88267257	     -0.00089617	     -0.20681408	     -0.00000000	      0.00000001	     36.14512973
      2.55431771	     -0.04567027	      0.00003981	     -0.18765064	     -0.05454631	      0.88267470	     -0.00089615	     -0.20678302	     -0.00000000	      0.00000001	     36.17670500
      2.55539807	     -0.04565120	      0.00003826	     -0.18763078	     -0.05454151	      0.88267617	     -0.00089612	     -0.20676112	     -0.00000000	      0.00000001	     36.31983403
      2.55647842	     -0.04563618	      0.00003793	     -0.18761499	     -0.05453676	      0.88267758	     -0.00089608	     -0.20673999	     -0.00000000	      0.00000001	     36.31121730
      2.55781029	     -0.04562357	      0.00003574	     -0.18760139	     -0.05453101	      0.88267921	     -0.00089602	     -0.20671502	     -0.00000000	      0.00000001	     36.42914957
      2.55898873	     -0.04561730	      0.00003527	     -0.18759428	     -0.05452601	      0.88268055	     -0.00089596	     -0.20669390	     -0.00000000	      0.00000001	     36.36975591
      2.56016716	     -0.04561577	      0.00003231	     -0.18759185	     -0.05452108	      0.88268181	     -0.00089588	     -0.20667369	     -0.00000000	      0.00000001	     36.49545764
      2.56134559	     -0.04561869	      0.00003131	     -0.18759392	     -0.05451624	      0.88268298	     -0.00089579	     -0.20665437	     -0.00000000	      0.00000001	     36.40348446
      2.56252402	     -0.04562605	      0.00002778	     -0.18760038	     -0.05451147	      0.88268406	     -0.00089569	     -0.20663592	     -0.00000000	      0.00000001	     36.52309845
      2.56370245	     -0.04563783	      0.00002647	     -0.18761131	     -0.05450679	      0.88268506	     -0.00089558	     -0.20661834	     -0.00000000	      0.00000001	     36.39624964
      2.56488088	     -0.04565402	      0.00002238	     -0.18762659	     -0.05450218	      0.88268597	     -0.00089546	     -0.20660161	     -0.00000000	      0.00000001	     36.51252416
      2.56605931	     -0.04567451	      0.00002077	     -0.18764623	     -0.05449765	      0.88268680	     -0.00089533	     -0.20658574	     -0.00000000	      0.00000000	     36.35046461
      2.56723774	     -0.04569928	      0.00001614	     -0.18767009	     -0.05449320	      0.88268754	     -0.00089518	     -0.20657072	     -0.00000000	      0.00000000	     36.46570184
      2.56841617	     -0.04572831	      0.00001426	     -0.18769827	     -0.05448883	      0.88268820	     -0.00089502	     -0.20655653	     -0.00000000	      0.00000000	     36.26764315
      2.56959460	     -0.04576147	      0.00000910	     -0.18773051	     -0.05448454	      0.88268878	     -0.00089485	     -0.20654318	     -0.00000000	      0.00000000	     36.38501440
      2.57077303	     -0.04579865	      0.00000698	     -0.18776686	     -0.05448033	      0.88268928	     -0.00089467	     -0.20653064	     -0.00000000	      0.00000000	     36.15140899
      2.57195147	     -0.04583985	      0.00000129	     -0.18780715	     -0.05447619	      0.88268971	     -0.00089448	     -0.20651892	     -0.00000000	      0.00000000	     36.27167120
      2.57300546	     -0.04588006	     -0.00000108	     -0.18784661	     -0.05447255	      0.88269003	     -0.00089429	     -0.20650912	     -0.00000000	      0.00000000	     36.04741385
      2.57405945	     -0.04592329	     -0.00000574	     -0.18788904	     -0.05446898	      0.88269028	     -0.00089410	     -0.20649996	     -0.00000000	      0.00000000	     36.04181694
      2.57535127	     -0.04598021	     -0.00001058	     -0.18794502	     -0.05446468	      0.88269053	     -0.00089385	     -0.20648959	     -0.00000000	      0.00000000	     35.87212101
      2.57664308	     -0.04604216	     -0.00001750	     -0.18800599	     -0.05446046	      0.88269068	     -0.00089359	     -0.20648014	     -0.00000000	      0.00000000	     35.89208450
      2.57772355	     -0.04609743	     -0.00002138	     -0.18806049	     -0.05445701	      0.88269076	     -0.00089335	     -0.20647294	     -0.00000000	      0.00000000	     35.65610758
      2.57880401	     -0.04615542	     -0.00002717	     -0.18811768	     -0.05445361	      0.88269077	     -0.00089311	     -0.20646636	     -0.00000000	     -0.00000000	     35.62570892
      2.57988447	     -0.04621602	     -0.00003196	     -0.18817751	     -0.05445028	      0.88269074	     -0.00089286	     -0.20646039	     -0.00000000	     -0.00000000	     35.47043713
      2.58136496	     -0.04630244	     -0.00003923	     -0.18826286	     -0.05444581	      0.88269062	     -0.00089250	     -0.20645319	     -0.00000000	     -0.00000000	     35.40325616
      2.58246457	     -0.04637023	     -0.00004307	     -0.18832991	     -0.05444256	      0.88269047	     -0.00089222	     -0.20644857	     -0.00000000	     -0.00000000	     35.15184822
      2.58356417	     -0.04644035	     -0.00004856	     -0.18839927	     -0.05443937	      0.88269027	     -0.00089193	     -0.20644456	     -0.00000000	     -0.00000000	     35.09135641
      2.58488457	     -0.04652742	     -0.00005369	     -0.18848547	     -0.05443562	      0.88268998	     -0.00089156	     -0.20644052	     -0.00000000	     -0.00000000	     34.84132249
      2.58606031	     -0.04660741	     -0.00006007	     -0.18856465	     -0.05443235	      0.88268966	     -0.00089122	     -0.20643760	     -0.00000000	     -0.00000000	     34.81275653
      2.58723604	     -0.04668979	     -0.00006460	     -0.18864628	     -0.05442914	      0.88268930	     -0.00089087	     -0.20643531	     -0.00000000	     -0.00000000	     34.53438156
      2.58841178	     -0.04677426	     -0.00007139	     -0.18872996	     -0.05442600	      0.88268890	     -0.00089051	     -0.20643361	     -0.00000000	     -0.00000000	     34.50062033
      2.58958752	     -0.04686064	     -0.00007651	     -0.18881561	     -0.05442292	      0.88268846	     -0.00089014	     -0.20643248	     -0.00000000	     -0.00000000	     34.21221317
      2.59076326	     -0.04694868	     -0.00008393	     -0.18890288	     -0.05441990	      0.88268797	     -0.00088975	     -0.20643190	     -0.00000000	     -0.00000000	     34.17422482
      2.59193900	     -0.04703925	     -0.00009022	     -0.18899270	     -0.05441694	      0.88268745	     -0.00088936	     -0.20643183	     -0.00000000	     -0.00000000	     33.87520584
      2.59311473	     -0.04713240	     -0.00009938	     -0.18908507	     -0.05441404	      0.88268690	     -0.00088895	     -0.20643224	     -0.00000000	     -0.00000000	     33.83579830
      2.59429047	     -0.04722677	     -0.00010735	     -0.18917869	     -0.05441119	      0.88268631	     -0.00088854	     -0.20643311	     -0.00000000	     -0.00000000	     33.53042753
      2.59546621	     -0.04732243	     -0.00011774	     -0.18927357	     -0.05440840	      0.88268569	     -0.00088811	     -0.20643440	     -0.00000000	     -0.00000000	     33.48604204
      2.59664195	     -0.04741927	     -0.00012726	     -0.18936965	     -0.05440567	      0.88268504	     -0.00088768	     -0.20643611	     -0.00000000	     -0.00000000	     33.17528629
      2.59781769	     -0.04751716	     -0.00013922	     -0.18946675	     -0.05440299	      0.88268437	     -0.00088723	     -0.20643822	     -0.00000000	     -0.00000000	     33.12538159
      2.59899342	     -0.04761602	     -0.00015061	     -0.18956484	     -0.05440036	      0.88268367	     -0.00088678	     -0.20644069	     -0.00000000	     -0.00000000	     32.81414035
      2.60016916	     -0.04771569	     -0.00016442	     -0.18966371	     -0.05439778	      0.88268295	     -0.00088633	     -0.20644352	     -0.00000000	     -0.00000000	     32.75667184
      2.60134490	     -0.04781606	     -0.00017795	     -0.18976329	     -0.05439525	      0.88268220	     -0.00088586	     -0.20644667	     -0.00000000	     -0.00000000	     32.44799782
      2.60252064	     -0.04791709	     -0.00019383	     -0.18986350	     -0.05439277	      0.88268144	     -0.00088539	     -0.20645014	     -0.00000000	     -0.00000000	     32.37699240
      2.60369638	     -0.04801868	     -0.00020970	     -0.18996428	     -0.05439034	      0.88268066	     -0.00088492	     -0.20645390	     -0.00000000	     -0.00000000	     32.07254823
      2.60511295	     -0.04814147	     -0.00023207	     -0.19008605	     -0.05438747	      0.88267970	     -0.00088434	     -0.20645879	     -0.00000000	     -0.00000000	     32.07355513
      2.60616854	     -0.04823302	     -0.00024792	     -0.19017686	     -0.05438537	      0.88267896	     -0.00088391	     -0.20646266	     -0.00000000	     -0.00000000	     31.64713349
      2.60722414	     -0.04832458	     -0.00026631	     -0.19026764	     -0.05438331	      0.88267822	     -0.00088348	     -0.20646671	     -0.00000000	     -0.00000000	     31.57754536
      2.60861786	     -0.04844528	     -0.00029074	     -0.19038732	     -0.05438063	      0.88267723	     -0.00088290	     -0.20647230	     -0.00000000	     -0.00000000	     31.22113009
      2.61001158	     -0.04856505	     -0.00031856	     -0.19050603	     -0.05437802	      0.88267622	     -0.00088232	     -0.20647815	     -0.00000000	     -0.00000000	     31.33623718
      2.61100000	     -0.04864912	     -0.00033675	     -0.19058939	     -0.05437620	      0.88267550	     -0.00088190	     -0.20648242	     -0.00000000	     -0.00000001	     30.84775002
      2.61198842	     -0.04873221	     -0.00035716	     -0.19067173	     -0.05437441	      0.88267477	     -0.00088149	     -0.20648678	     -0.00000000	     -0.00000001	     30.76245749
      2.61349367	     -0.04885649	     -0.00038831	     -0.19079488	     -0.05437173	      0.88267365	     -0.00088085	     -0.20649356	     -0.00000000	     -0.00000001	     30.43146850
      2.61475185	     -0.04895791	     -0.00041605	     -0.19089533	     -0.05436953	      0.88267271	     -0.00088032	     -0.20649930	     -0.00000000	     -0.00000001	     30.39325743
      2.61601002	     -0.04905673	     -0.00044263	     -0.19099324	     -0.05436738	      0.88267176	     -0.00087978	     -0.20650510	     -0.00000000	     -0.00000001	     29.97348490
      2.61726819	     -0.04915256	     -0.00047176	     -0.19108810	     -0.05436527	      0.88267081	     -0.00087925	     -0.20651093	     -0.00000000	     -0.00000001	     30.08859874
      2.61837222	     -0.04923395	     -0.00049513	     -0.19116871	     -0.05436345	      0.88266997	     -0.00087877	     -0.20651605	     -0.00000000	     -0.00000001	     29.63908213
      2.61947624	     -0.04931265	     -0.00052037	     -0.19124659	     -0.05436166	      0.88266914	     -0.00087829	     -0.20652115	     -0.00000000	     -0.00000001	     29.63394110
      2.62058027	     -0.04938850	     -0.00054444	     -0.19132166	     -0.05435990	      0.88266830	     -0.00087781	     -0.20652623	     -0.00000000	     -0.00000001	     29.38479504
      2.62207927	     -0.04948664	     -0.00057804	     -0.19141874	     -0.05435755	      0.88266717	     -0.00087715	     -0.20653307	     -0.00000000	     -0.00000001	     29.34798172
      2.62321338	     -0.04955703	     -0.00060159	     -0.19148838	     -0.05435580	      0.88266632	     -0.00087664	     -0.20653820	     -0.00000000	     -0.00000001	     28.98032712
      2.62434750	     -0.04962403	     -0.00062634	     -0.19155461	     -0.05435409	      0.88266547	     -0.00087613	     -0.20654326	     -0.00000000	     -0.00000001	     28.98056822
      2.62548161	     -0.04968753	     -0.00064950	     -0.19161738	     -0.05435241	      0.88266462	     -0.00087561	     -0.20654827	     -0.00000000	     -0.00000001	     28.74160875
      2.62695081	     -0.04976448	     -0.00068005	     -0.19169338	     -0.05435026	      0.88266354	     -0.00087493	     -0.20655464	     -0.00000000	     -0.00000001	     28.74958874
      2.62806484	     -0.04981880	     -0.00070092	     -0.19174705	     -0.05434867	      0.88266272	     -0.00087441	     -0.20655940	     -0.00000000	     -0.00000000	     28.40470618
      2.62917887	     -0.04986965	     -0.00072275	     -0.19179722	     -0.05434710	      0.88266191	     -0.00087388	     -0.20656408	     -0.00000000	     -0.00000000	     28.40706805
      2.63053461	     -0.04992692	     -0.00074700	     -0.19185373	     -0.05434523	      0.88266094	     -0.00087322	     -0.20656967	      0.00000000	     -0.00000000	     28.12326747
      2.63189035	     -0.04997909	     -0.00077241	     -0.19190512	     -0.05434340	      0.88265998	     -0.00087256	     -0.20657515	      0.00000000	     -0.00000000	     28.29684384
      2.63290594	     -0.05001484	     -0.00078837	     -0.19194034	     -0.05434205	      0.88265927	     -0.00087205	     -0.20657917	      0.00000000	     -0.00000000	     27.92031398
      2.63392153	     -0.05004768	     -0.00080542	     -0.19197265	     -0.05434072	      0.88265857	     -0.00087154	     -0.20658313	      0.00000000	     -0.00000000	     27.89963745
      2.63539181	     -0.05009019	     -0.00082809	     -0.19201443	     -0.05433884	      0.88265757	     -0.00087078	     -0.20658873	      0.00000000	     -0.00000000	     27.68990401
      2.63665727	     -0.05012236	     -0.00084767	     -0.19204597	     -0.05433725	      0.88265673	     -0.00087012	     -0.20659343	      0.00000000	     -0.00000000	     27.71738325
      2.63792274	     -0.05015036	     -0.00086453	     -0.19207340	     -0.05433570	      0.88265591	     -0.00086944	     -0.20659801	      0.00000000	     -0.00000000	     27.42401606
      2.63918820	     -0.05017420	     -0.00088268	     -0.19209664	     -0.05433418	      0.88265510	     -0.00086876	     -0.20660247	      0.00000000	     -0.00000000	     27.56514485
      2.64029587	     -0.05019179	     -0.00089538	     -0.19211379	     -0.05433288	      0.88265441	     -0.00086816	     -0.20660628	      0.00000000	     -0.00000000	     27.24135879
      2.64140354	     -0.05020646	     -0.00090923	     -0.19212798	     -0.05433160	      0.88265373	     -0.00086754	     -0.20661000	      0.00000000	     -0.00000000	     27.27050626
      2.64251121	     -0.05021831	     -0.00092139	     -0.19213938	     -0.05433035	      0.88265307	     -0.00086692	     -0.20661362	      0.00000000	     -0.00000000	     27.11209617
      2.64404144	     -0.05023014	     -0.00093846	     -0.19215059	     -0.05432866	      0.88265217	     -0.00086606	     -0.20661847	      0.00000000	     -0.00000000	     27.13336333
      2.64518458	     -0.05023573	     -0.00094911	     -0.19215577	     -0.05432743	      0.88265152	     -0.00086540	     -0.20662198	      0.00000000	     -0.00000000	     26.86608410
      2.64632771	     -0.05023866	     -0.00096093	     -0.19215825	     -0.05432622	      0.88265089	     -0.00086474	     -0.20662539	      0.00000000	     -0.00000000	     26.90766218
      2.64747084	     -0.05023906	     -0.00097130	     -0.19215823	     -0.05432504	      0.88265027	     -0.00086408	     -0.20662871	      0.00000000	     -0.00000000	     26.74467234
      2.64896209	     -0.05023592	     -0.00098581	     -0.19215452	     -0.05432355	      0.88264948	     -0.00086321	     -0.20663290	      0.00000000	     -0.00000000	     26.81175556
      2.65008585	     -0.05023094	     -0.00099486	     -0.19214915	     -0.05432245	      0.88264890	     -0.00086255	     -0.20663596	      0.00000000	     -0.00000000	     26.53626882
      2.65120961	     -0.05022381	     -0.00100537	     -0.19214159	     -0.05432138	      0.88264833	     -0.00086189	     -0.20663894	      0.00000000	     -0.00000000	     26.58111176
      2.65258311	     -0.05021228	     -0.00101669	     -0.19212957	     -0.05432011	      0.88264765	     -0.00086107	     -0.20664246	      0.00000000	     -0.00000000	     26.36294979
      2.65395661	     -0.05019778	     -0.00103016	     -0.19211453	     -0.05431888	      0.88264699	     -0.00086026	     -0.20664586	      0.00000000	     -0.00000000	     26.59126163
      2.65498419	     -0.05018516	     -0.00103784	     -0.19210155	     -0.05431798	      0.88264650	     -0.00085966	     -0.20664834	      0.00000000	     -0.00000000	     26.25430401
      2.65601178	     -0.05017107	     -0.00104727	     -0.19208705	     -0.05431710	      0.88264602	     -0.00085905	     -0.20665075	      0.00000000	     -0.00000000	     26.27400311
      2.65750166	     -0.05014799	     -0.00106010	     -0.19206341	     -0.05431586	      0.88264533	     -0.00085817	     -0.20665415	      0.00000000	     -0.00000000	     26.12100577
      2.65878587	     -0.05012572	     -0.00107235	     -0.19204062	     -0.05431483	      0.88264475	     -0.00085742	     -0.20665699	     -0.00000000	     -0.00000000	     26.20070088
      2.66007008	     -0.05010132	     -0.00108288	     -0.19201573	     -0.05431384	      0.88264418	     -0.00085667	     -0.20665974	     -0.00000000	     -0.00000000	     25.95434093
      2.66135429	     -0.05007488	     -0.00109572	     -0.19198875	     -0.05431287	      0.88264361	     -0.00085593	     -0.20666242	     -0.00000000	     -0.00000000	     26.14659134
      2.66247830	     -0.05005019	     -0.00110448	     -0.19196364	     -0.05431206	      0.88264312	     -0.00085528	     -0.20666470	     -0.00000000	     -0.00000000	     25.87247293
      2.66360231	     -0.05002413	     -0.00111505	     -0.19193713	     -0.05431127	      0.88264263	     -0.00085463	     -0.20666694	     -0.00000000	     -0.00000000	     25.94213080
      2.66472632	     -0.04999675	     -0.00112443	     -0.19190930	     -0.05431050	      0.88264214	     -0.00085399	     -0.20666914	     -0.00000000	     -0.00000000	     25.83523477
      2.66628468	     -0.04995656	     -0.00113844	     -0.19186848	     -0.05430948	      0.88264148	     -0.00085310	     -0.20667211	     -0.00000000	     -0.00000000	     25.90668803
      2.66744602	     -0.04992508	     -0.00114720	     -0.19183656	     -0.05430874	      0.88264099	     -0.00085245	     -0.20667429	     -0.00000000	     -0.00000000	     25.72239378
      2.66860736	     -0.04989252	     -0.00115738	     -0.19180353	     -0.05430804	      0.88264050	     -0.00085180	     -0.20667643	     -0.00000000	     -0.00000000	     25.79414172
      2.66976870	     -0.04985895	     -0.00116623	     -0.19176951	     -0.05430736	      0.88264001	     -0.00085115	     -0.20667856	     -0.00000000	     -0.00000000	     25.70796652
      2.67128664	     -0.04981340	     -0.00117878	     -0.19172336	     -0.05430652	      0.88263938	     -0.00085032	     -0.20668132	     -0.00000000	     -0.00000000	     25.80902146
      2.67242843	     -0.04977766	     -0.00118617	     -0.19168720	     -0.05430591	      0.88263890	     -0.00084969	     -0.20668339	     -0.00000000	     -0.00000000	     25.66346963
      2.67357021	     -0.04974093	     -0.00119483	     -0.19165003	     -0.05430533	      0.88263843	     -0.00084907	     -0.20668545	     -0.00000000	     -0.00000000	     25.73832748
      2.67496718	     -0.04969416	     -0.00120337	     -0.19160276	     -0.05430465	      0.88263786	     -0.00084832	     -0.20668797	     -0.00000000	     -0.00000000	     25.66735082
      2.67622198	     -0.04965055	     -0.00121214	     -0.19155868	     -0.05430408	      0.88263735	     -0.00084765	     -0.20669023	     -0.00000000	     -0.00000000	     25.79971437
      2.67747679	     -0.04960525	     -0.00121814	     -0.19151296	     -0.05430353	      0.88263685	     -0.00084699	     -0.20669249	     -0.00000000	     -0.00000000	     25.70976606
      2.67873159	     -0.04955836	     -0.00122577	     -0.19146562	     -0.05430302	      0.88263635	     -0.00084633	     -0.20669475	     -0.00000000	     -0.00000000	     25.86331219
      2.67998639	     -0.04950985	     -0.00123008	     -0.19141672	     -0.05430254	      0.88263585	     -0.00084568	     -0.20669700	     -0.00000000	     -0.00000000	     25.78680096
      2.68124120	     -0.04946042	     -0.00123634	     -0.19136686	     -0.05430209	      0.88263536	     -0.00084504	     -0.20669927	     -0.00000000	     -0.00000000	     25.95461248
      2.68249600	     -0.04940969	     -0.00123881	     -0.19131578	     -0.05430167	      0.88263488	     -0.00084439	     -0.20670157	     -0.00000000	     -0.00000000	     25.89830443
      2.68375081	     -0.04935780	     -0.00124340	     -0.19126348	     -0.05430128	      0.88263441	     -0.00084376	     -0.20670390	     -0.00000000	     -0.00000000	     26.07774448
      2.68500561	     -0.04930445	     -0.00124332	     -0.19120983	     -0.05430093	      0.88263395	     -0.00084312	     -0.20670627	     -0.00000000	     -0.00000000	     26.04385899
      2.68612530	     -0.04925593	     -0.00124567	     -0.19116098	     -0.05430064	      0.88263355	     -0.00084256	     -0.20670843	     -0.00000000	     -0.00000000	     26.17678721
      2.68724499	     -0.04920648	     -0.00124530	     -0.19111127	     -0.05430038	      0.88263316	     -0.00084200	     -0.20671061	     -0.00000000	     -0.00000000	     26.21194386
      2.68861565	     -0.04914575	     -0.00124508	     -0.19105019	     -0.05430010	      0.88263270	     -0.00084132	     -0.20671336	     -0.00000000	     -0.00000000	     26.33463091
      2.68998632	     -0.04908428	     -0.00124167	     -0.19098845	     -0.05429985	      0.88263226	     -0.00084065	     -0.20671621	     -0.00000000	     -0.00000000	     26.41198381
      2.69112951	     -0.04903223	     -0.00123993	     -0.19093614	     -0.05429968	      0.88263191	     -0.00084008	     -0.20671866	     -0.00000000	     -0.00000000	     26.53878589
      2.69227270	     -0.04897923	     -0.00123530	     -0.19088294	     -0.05429954	      0.88263157	     -0.00083953	     -0.20672116	     -0.00000000	     -0.00000000	     26.62470333
      2.69364681	     -0.04891536	     -0.00123005	     -0.19081882	     -0.05429941	      0.88263120	     -0.00083886	     -0.20672426	     -0.00000000	     -0.00000000	     26.76766147
      2.69502091	     -0.04885090	     -0.00122145	     -0.19075418	     -0.05429932	      0.88263085	     -0.00083819	     -0.20672746	     -0.00000000	     -0.00000000	     26.90417454
      2.69612307	     -0.04879930	     -0.00121612	     -0.19070238	     -0.05429928	      0.88263058	     -0.00083766	     -0.20673009	     -0.00000000	     -0.00000000	     27.01910635
      2.69722523	     -0.04874754	     -0.00120815	     -0.19065049	     -0.05429927	      0.88263034	     -0.00083713	     -0.20673279	     -0.00000000	     -0.00000000	     27.13207564
      2.69865087	     -0.04868094	     -0.00119828	     -0.19058371	     -0.05429930	      0.88263006	     -0.00083645	     -0.20673640	     -0.00000000	     -0.00000000	     27.29759205
      2.70007650	     -0.04861319	     -0.00118517	     -0.19051583	     -0.05429938	      0.88262981	     -0.00083578	     -0.20674011	     -0.00000000	     -0.00000000	     27.48654145
      2.70114196	     -0.04856311	     -0.00117717	     -0.19046561	     -0.05429947	      0.88262965	     -0.00083527	     -0.20674293	     -0.00000000	     -0.00000000	     27.58752589
      2.70220742	     -0.04851222	     -0.00116664	     -0.19041463	     -0.05429959	      0.88262951	     -0.00083478	     -0.20674579	     -0.00000000	     -0.00000000	     27.72367772
      2.70369608	     -0.04843896	     -0.00115192	     -0.19034124	     -0.05429981	      0.88262936	     -0.00083408	     -0.20674978	     -0.00000000	     -0.00000000	     27.91889108
      2.70518475	     -0.04836175	     -0.00113365	     -0.19026398	     -0.05430008	      0.88262924	     -0.00083340	     -0.20675367	     -0.00000000	     -0.00000000	     28.18042017
      2.70619440	     -0.04830937	     -0.00112343	     -0.19021151	     -0.05430030	      0.88262919	     -0.00083294	     -0.20675619	     -0.00000000	     -0.00000000	     28.26626268
      2.70720405	     -0.04825478	     -0.00111064	     -0.19015687	     -0.05430054	      0.88262916	     -0.00083248	     -0.20675861	     -0.00000000	     -0.00000000	     28.42085977
      2.70880321	     -0.04816736	     -0.00109050	     -0.19006938	     -0.05430099	      0.88262916	     -0.00083177	     -0.20676216	     -0.00000000	      0.00000000	     28.64372300
      2.71009315	     -0.04809574	     -0.00107220	     -0.18999773	     -0.05430140	      0.88262920	     -0.00083120	     -0.20676477	     -0.00000000	      0.00000000	     28.85877987
      2.71138309	     -0.04802591	     -0.00105465	     -0.18992785	     -0.05430185	      0.88262927	     -0.00083064	     -0.20676718	     -0.00000000	      0.00000000	     29.01244422
      2.71267304	     -0.04795443	     -0.00103351	     -0.18985638	     -0.05430236	      0.88262939	     -0.00083009	     -0.20676945	     -0.00000000	      0.00000000	     29.25357366
      2.71381868	     -0.04789475	     -0.00101737	     -0.18979665	     -0.05430285	      0.88262953	     -0.00082962	     -0.20677133	     -0.00000000	      0.00000000	     29.36681951
      2.71496433	     -0.04783216	     -0.00099790	     -0.18973407	     -0.05430338	      0.88262969	     -0.00082914	     -0.20677311	     -0.00000000	      0.00000000	     29.56024082
      2.71610998	     -0.04777237	     -0.00097982	     -0.18967426	     -0.05430395	      0.88262989	     -0.00082868	     -0.20677474	     -0.00000000	      0.00000000	     29.71120355
      2.71755827	     -0.04769481	     -0.00095438	     -0.18959671	     -0.05430472	      0.88263019	     -0.00082811	     -0.20677663	     -0.00000000	      0.00000000	     29.95445088
      2.71869720	     -0.04763856	     -0.00093642	     -0.18954042	     -0.05430538	      0.88263045	     -0.00082767	     -0.20677796	     -0.00000000	      0.00000000	     30.09470842
      2.71983614	     -0.04757956	     -0.00091586	     -0.18948144	     -0.05430607	      0.88263074	     -0.00082724	     -0.20677919	     -0.00000000	      0.00000000	     30.27062561
      2.72097507	     -0.04752506	     -0.00089682	     -0.18942690	     -0.05430681	      0.88263107	     -0.00082681	     -0.20678029	     -0.00000000	      0.00000000	     30.42513313
      2.72243347	     -0.04745378	     -0.00087008	     -0.18935563	     -0.05430782	      0.88263152	     -0.00082629	     -0.20678158	     -0.00000000	      0.00000000	     30.63564541
      2.72354512	     -0.04740615	     -0.00085170	     -0.18930796	     -0.05430863	      0.88263189	     -0.00082590	     -0.20678247	     -0.00000000	      0.00000000	     30.77470974
      2.72465677	     -0.04735743	     -0.00083139	     -0.18925922	     -0.05430949	      0.88263228	     -0.00082553	     -0.20678334	     -0.00000000	      0.00000000	     30.90873243
      2.72600594	     -0.04730623	     -0.00080875	     -0.18920796	     -0.05431058	      0.88263280	     -0.00082508	     -0.20678438	     -0.00000000	      0.00000000	     31.08699276
      2.72721443	     -0.04725854	     -0.00078648	     -0.18916026	     -0.05431161	      0.88263328	     -0.00082470	     -0.20678536	     -0.00000000	      0.00000000	     31.22347418
      2.72842292	     -0.04721913	     -0.00076672	     -0.18912077	     -0.05431268	      0.88263379	     -0.00082433	     -0.20678636	     -0.00000000	      0.00000000	     31.38690373
      2.72963140	     -0.04717701	     -0.00074460	     -0.18907862	     -0.05431381	      0.88263432	     -0.00082397	     -0.20678746	     -0.00000000	      0.00000000	     31.50154265
      2.73083989	     -0.04714517	     -0.00072541	     -0.18904669	     -0.05431499	      0.88263487	     -0.00082363	     -0.20678865	     -0.00000000	      0.00000000	     31.66023292
      2.73204838	     -0.04710945	     -0.00070375	     -0.18901092	     -0.05431621	      0.88263544	     -0.00082330	     -0.20679001	     -0.00000000	      0.00000000	     31.75439134
      2.73325686	     -0.04708419	     -0.00068544	     -0.18898554	     -0.05431749	      0.88263603	     -0.00082299	     -0.20679153	     -0.00000000	      0.00000000	     31.91418703
      2.73446535	     -0.04705426	     -0.00066427	     -0.18895555	     -0.05431882	      0.88263663	     -0.00082269	     -0.20679329	     -0.00000000	      0.00000000	     31.98540543
      2.73567384	     -0.04703564	     -0.00064673	     -0.18893679	     -0.05432020	      0.88263725	     -0.00082241	     -0.20679522	     -0.00000000	      0.00000000	     32.15676804
      2.73688232	     -0.04701061	     -0.00062611	     -0.18891168	     -0.05432163	      0.88263788	     -0.00082215	     -0.20679738	     -0.00000000	      0.00000000	     32.21690960
      2.73795959	     -0.04699827	     -0.00061108	     -0.18889920	     -0.05432295	      0.88263845	     -0.00082193	     -0.20679944	     -0.00000000	      0.00000000	     32.36216926
      2.73903686	     -0.04698261	     -0.00059434	     -0.18888344	     -0.05432431	      0.88263903	     -0.00082172	     -0.20680167	     -0.00000000	      0.00000000	     32.43902706
      2.74035809	     -0.04697022	     -0.00057574	     -0.18887089	     -0.05432604	      0.88263975	     -0.00082148	     -0.20680458	     -0.00000000	      0.00000000	     32.59256187
      2.74167932	     -0.04695618	     -0.00055576	     -0.18885672	     -0.05432783	      0.88264048	     -0.00082127	     -0.20680773	     -0.00000000	      0.00000000	     32.66604518
      2.74277913	     -0.04695270	     -0.00054172	     -0.18885308	     -0.05432937	      0.88264110	     -0.00082111	     -0.20681048	     -0.00000000	      0.00000000	     32.81372758
      2.74387893	     -0.04694630	     -0.00052621	     -0.18884654	     -0.05433096	      0.88264172	     -0.00082097	     -0.20681338	     -0.00000000	      0.00000000	     32.87839456
      2.74520481	     -0.04694546	     -0.00050961	     -0.18884550	     -0.05433293	      0.88264247	     -0.00082082	     -0.20681705	     -0.00000000	      0.00000000	     33.03669837
      2.74653069	     -0.04694216	     -0.00049150	     -0.18884203	     -0.05433497	      0.88264322	     -0.00082069	     -0.20682092	     -0.00000000	      0.00000000	     33.08564686
      2.74759455	     -0.04694798	     -0.00047968	     -0.18884767	     -0.05433665	      0.88264383	     -0.00082061	     -0.20682413	     -0.00000000	      0.00000000	     33.22890115
      2.74865841	     -0.04695074	     -0.00046640	     -0.18885027	     -0.05433838	      0.88264444	     -0.00082054	     -0.20682747	     -0.00000000	      0.00000000	     33.28079836
      2.75003347	     -0.04696060	     -0.00045113	     -0.18885989	     -0.05434068	      0.88264523	     -0.00082048	     -0.20683194	     -0.00000000	      0.00000000	     33.42581862
      2.75140854	     -0.04696828	     -0.00043457	     -0.18886736	     -0.05434305	      0.88264602	     -0.00082045	     -0.20683660	     -0.00000000	      0.00000000	     33.46570002
      2.75244446	     -0.04698239	     -0.00042483	     -0.18888125	     -0.05434489	      0.88264662	     -0.00082045	     -0.20684019	     -0.00000000	      0.00000000	     33.60285426
      2.75348039	     -0.04699344	     -0.00041369	     -0.18889213	     -0.05434676	      0.88264722	     -0.00082046	     -0.20684390	     -0.00000000	      0.00000000	     33.64797356
      2.75491284	     -0.04701447	     -0.00039999	     -0.18891288	     -0.05434943	      0.88264804	     -0.00082050	     -0.20684917	     -0.00000000	      0.00000000	     33.77812934
      2.75634528	     -0.04703315	     -0.00038502	     -0.18893132	     -0.05435218	      0.88264886	     -0.00082058	     -0.20685462	     -0.00000000	      0.00000000	     33.81181643
      2.75733882	     -0.04705432	     -0.00037744	     -0.18895225	     -0.05435414	      0.88264942	     -0.00082065	     -0.20685847	     -0.00000000	      0.00000000	     33.93473841
      2.75833236	     -0.04707217	     -0.00036848	     -0.18896991	     -0.05435614	      0.88264998	     -0.00082074	     -0.20686240	     -0.00000000	      0.00000000	     33.97751225
      2.75986094	     -0.04710449	     -0.00035609	     -0.18900190	     -0.05435929	      0.88265084	     -0.00082091	     -0.20686858	     -0.00000000	      0.00000000	     34.09207856
      2.76112635	     -0.04713050	     -0.00034520	     -0.18902768	     -0.05436197	      0.88265155	     -0.00082108	     -0.20687381	     -0.00000000	      0.00000000	     34.12738108
      2.76239175	     -0.04716298	     -0.00033643	     -0.18905987	     -0.05436471	      0.88265225	     -0.00082127	     -0.20687910	     -0.00000000	      0.00000000	     34.24751710
      2.76365716	     -0.04719096	     -0.00032560	     -0.18908762	     -0.05436753	      0.88265294	     -0.00082148	     -0.20688451	     -0.00000000	      0.00000000	     34.24851964
[truncated: 331,178 more chars]
