# Supplementary material for: A Neural Controller Model Considering the Vestibulospinal Tract in Human Postural Control
Source: Front Comput Neurosci. 2022 Feb 25;16:785099. doi: 10.3389/fncom.2022.785099 (PMC8913724; doi:10.3389/fncom.2022.785099)
Supplement: Supplementary file 8 [file Data_Sheet_3.zip › SimulationResults/VST-/2.564/opt_8/jiang_CoPpositon_pos.sto]

CoP
version=1
nRows=3897
nColumns=11
inDegrees=no

This file contains CoP trajectory (of origin) and orientations.

Units are S.I. units (seconds, meters, Newtons, ...)
Angles are in degrees.

endheader
time	cop-x	cop-z	cop-x-calcn-r	com-x	com-y	com-z	com-x-calcn-r	com-x-vel	com-y-vel	s_torques
      0.00042287	     -0.06091226	     -0.00031696	     -0.20285075	     -0.06082890	      0.88293412	     -0.00017323	     -0.21492593	     -0.00000000	     -0.00000000	    179.01042240
      0.00094277	     -0.06024323	     -0.00032469	     -0.20218181	     -0.06082890	      0.88293412	     -0.00017322	     -0.21491040	     -0.00000000	     -0.00000000	    173.45728092
      0.00157270	     -0.05968348	     -0.00033090	     -0.20162205	     -0.06082891	      0.88293412	     -0.00017320	     -0.21488253	     -0.00000000	      0.00000000	    121.22690003
      0.00238626	     -0.05927802	     -0.00033536	     -0.20121629	     -0.06082895	      0.88293416	     -0.00017315	     -0.21483996	     -0.00000000	      0.00000000	     76.71955409
      0.00350044	     -0.05911187	     -0.00033724	     -0.20104939	     -0.06082909	      0.88293430	     -0.00017307	     -0.21478168	     -0.00000000	      0.00000000	     51.98536490
      0.00530926	     -0.05931066	     -0.00033530	     -0.20124672	     -0.06082961	      0.88293475	     -0.00017289	     -0.21470630	     -0.00000000	      0.00000000	     35.02957790
      0.00681292	     -0.05958918	     -0.00033266	     -0.20152416	     -0.06083032	      0.88293528	     -0.00017272	     -0.21466498	     -0.00000000	      0.00000000	     25.19332908
      0.00831659	     -0.05982594	     -0.00033048	     -0.20176010	     -0.06083123	      0.88293590	     -0.00017253	     -0.21463804	     -0.00000000	      0.00000000	     16.89244171
      0.00982025	     -0.06000415	     -0.00032887	     -0.20193774	     -0.06083230	      0.88293655	     -0.00017233	     -0.21461982	      0.00000000	      0.00000000	     12.19825242
      0.01112787	     -0.06010925	     -0.00032778	     -0.20204251	     -0.06083334	      0.88293709	     -0.00017215	     -0.21460800	      0.00000000	      0.00000000	      9.33977483
      0.01243549	     -0.06019068	     -0.00032705	     -0.20212374	     -0.06083445	      0.88293760	     -0.00017197	     -0.21459823	      0.00000000	      0.00000000	      7.88780584
      0.01374311	     -0.06024837	     -0.00032638	     -0.20218135	     -0.06083562	      0.88293805	     -0.00017179	     -0.21458982	      0.00000000	      0.00000000	      7.30691185
      0.01553825	     -0.06031259	     -0.00032552	     -0.20224565	     -0.06083727	      0.88293853	     -0.00017152	     -0.21458007	      0.00000000	      0.00000000	      7.01235336
      0.01688268	     -0.06034625	     -0.00032449	     -0.20227950	     -0.06083853	      0.88293877	     -0.00017132	     -0.21457418	      0.00000000	      0.00000000	      7.67656840
      0.01822711	     -0.06037733	     -0.00032356	     -0.20231089	     -0.06083980	      0.88293891	     -0.00017112	     -0.21456946	      0.00000000	      0.00000000	      7.80529121
      0.01957154	     -0.06039746	     -0.00032282	     -0.20233143	     -0.06084104	      0.88293894	     -0.00017091	     -0.21456595	      0.00000000	     -0.00000000	      8.55837810
      0.02135559	     -0.06041604	     -0.00032170	     -0.20235074	     -0.06084264	      0.88293880	     -0.00017063	     -0.21456298	      0.00000000	     -0.00000000	      8.84565061
      0.02266617	     -0.06041789	     -0.00032097	     -0.20235324	     -0.06084376	      0.88293858	     -0.00017042	     -0.21456200	      0.00000000	     -0.00000000	     10.07356550
      0.02397675	     -0.06041799	     -0.00032037	     -0.20235409	     -0.06084482	      0.88293826	     -0.00017021	     -0.21456186	      0.00000000	     -0.00000000	     10.38288124
      0.02561296	     -0.06040724	     -0.00031972	     -0.20234440	     -0.06084604	      0.88293773	     -0.00016993	     -0.21456274	      0.00000000	     -0.00000000	     11.63318678
      0.02707682	     -0.06039593	     -0.00031931	     -0.20233414	     -0.06084702	      0.88293715	     -0.00016969	     -0.21456429	      0.00000000	     -0.00000000	     11.91269358
      0.02854068	     -0.06037504	     -0.00031894	     -0.20231439	     -0.06084788	      0.88293648	     -0.00016944	     -0.21456647	      0.00000000	     -0.00000000	     13.35965428
      0.03000454	     -0.06035750	     -0.00031879	     -0.20229808	     -0.06084862	      0.88293575	     -0.00016918	     -0.21456902	      0.00000000	     -0.00000000	     13.58709420
      0.03146840	     -0.06033056	     -0.00031859	     -0.20227241	     -0.06084921	      0.88293497	     -0.00016892	     -0.21457188	      0.00000000	     -0.00000000	     15.09885849
      0.03275822	     -0.06031274	     -0.00031863	     -0.20225576	     -0.06084961	      0.88293425	     -0.00016870	     -0.21457445	      0.00000000	     -0.00000000	     15.27547325
      0.03404804	     -0.06028965	     -0.00031861	     -0.20223387	     -0.06084989	      0.88293351	     -0.00016847	     -0.21457705	      0.00000000	     -0.00000000	     16.12897074
      0.03562000	     -0.06026545	     -0.00031874	     -0.20221118	     -0.06085007	      0.88293262	     -0.00016818	     -0.21458006	      0.00000000	     -0.00000000	     16.58158573
      0.03719197	     -0.06023735	     -0.00031880	     -0.20218459	     -0.06085007	      0.88293174	     -0.00016790	     -0.21458282	      0.00000000	     -0.00000000	     17.37693692
      0.03847817	     -0.06022091	     -0.00031902	     -0.20216940	     -0.06084993	      0.88293105	     -0.00016766	     -0.21458474	      0.00000000	     -0.00000000	     17.35600599
      0.03976438	     -0.06020073	     -0.00031913	     -0.20215047	     -0.06084968	      0.88293040	     -0.00016743	     -0.21458637	      0.00000000	     -0.00000000	     17.62359123
      0.04135669	     -0.06018086	     -0.00031940	     -0.20213214	     -0.06084919	      0.88292965	     -0.00016713	     -0.21458782	      0.00000000	     -0.00000000	     17.52708383
      0.04294899	     -0.06015689	     -0.00031960	     -0.20210969	     -0.06084851	      0.88292897	     -0.00016683	     -0.21458865	      0.00000000	     -0.00000000	     17.57956531
      0.04418198	     -0.06014506	     -0.00032011	     -0.20209902	     -0.06084787	      0.88292852	     -0.00016660	     -0.21458874	      0.00000000	     -0.00000000	     17.15509206
      0.04541496	     -0.06012900	     -0.00032053	     -0.20208411	     -0.06084712	      0.88292812	     -0.00016637	     -0.21458841	      0.00000000	     -0.00000000	     16.93320629
      0.04707457	     -0.06010980	     -0.00032117	     -0.20206641	     -0.06084595	      0.88292769	     -0.00016605	     -0.21458717	      0.00000000	     -0.00000000	     16.41304051
      0.04873418	     -0.06008574	     -0.00032160	     -0.20204383	     -0.06084459	      0.88292737	     -0.00016573	     -0.21458504	      0.00000000	     -0.00000000	     16.09121202
      0.04991827	     -0.06007509	     -0.00032219	     -0.20203420	     -0.06084352	      0.88292723	     -0.00016550	     -0.21458292	      0.00000000	     -0.00000000	     15.49848606
      0.05110236	     -0.06006017	     -0.00032258	     -0.20202028	     -0.06084236	      0.88292714	     -0.00016527	     -0.21458041	      0.00000000	     -0.00000000	     15.15255997
      0.05285385	     -0.06004092	     -0.00032330	     -0.20200247	     -0.06084049	      0.88292714	     -0.00016493	     -0.21457593	      0.00000000	      0.00000000	     14.50270148
      0.05432720	     -0.06002090	     -0.00032360	     -0.20198362	     -0.06083878	      0.88292724	     -0.00016464	     -0.21457154	      0.00000000	      0.00000000	     14.14671019
      0.05580055	     -0.06000454	     -0.00032415	     -0.20196840	     -0.06083696	      0.88292743	     -0.00016435	     -0.21456654	      0.00000000	      0.00000000	     13.51785783
      0.05727390	     -0.05998149	     -0.00032448	     -0.20194645	     -0.06083502	      0.88292772	     -0.00016405	     -0.21456105	      0.00000000	      0.00000000	     13.33866906
      0.05859421	     -0.05996726	     -0.00032526	     -0.20193318	     -0.06083319	      0.88292804	     -0.00016378	     -0.21455568	      0.00000000	      0.00000000	     12.75472664
      0.05991453	     -0.05994750	     -0.00032573	     -0.20191434	     -0.06083127	      0.88292843	     -0.00016351	     -0.21455003	      0.00000000	      0.00000000	     12.59205547
      0.06123484	     -0.05993047	     -0.00032643	     -0.20189822	     -0.06082928	      0.88292888	     -0.00016324	     -0.21454405	      0.00000000	      0.00000000	     12.19801891
      0.06291769	     -0.05990305	     -0.00032694	     -0.20187192	     -0.06082662	      0.88292954	     -0.00016289	     -0.21453606	      0.00000000	      0.00000000	     12.03137706
      0.06425826	     -0.05988443	     -0.00032755	     -0.20185416	     -0.06082442	      0.88293011	     -0.00016261	     -0.21452935	      0.00000000	      0.00000000	     11.56246775
      0.06559882	     -0.05985984	     -0.00032771	     -0.20183040	     -0.06082214	      0.88293073	     -0.00016233	     -0.21452241	      0.00000000	      0.00000000	     11.48509467
      0.06693938	     -0.05983841	     -0.00032810	     -0.20180980	     -0.06081980	      0.88293139	     -0.00016204	     -0.21451522	      0.00000000	      0.00000000	     11.15640921
      0.06861259	     -0.05980723	     -0.00032820	     -0.20177961	     -0.06081678	      0.88293225	     -0.00016168	     -0.21450599	      0.00000000	      0.00000000	     11.09281827
      0.06992917	     -0.05978699	     -0.00032856	     -0.20176012	     -0.06081433	      0.88293296	     -0.00016140	     -0.21449852	      0.00000000	      0.00000000	     10.70255908
      0.07124575	     -0.05976186	     -0.00032858	     -0.20173573	     -0.06081182	      0.88293369	     -0.00016111	     -0.21449097	      0.00000000	      0.00000000	     10.67007525
      0.07256233	     -0.05974056	     -0.00032884	     -0.20171516	     -0.06080926	      0.88293444	     -0.00016082	     -0.21448332	      0.00000000	      0.00000000	     10.44036076
      0.07430886	     -0.05970990	     -0.00032885	     -0.20168543	     -0.06080577	      0.88293544	     -0.00016044	     -0.21447313	      0.00000000	      0.00000000	     10.41593481
      0.07561386	     -0.05969263	     -0.00032921	     -0.20166885	     -0.06080311	      0.88293620	     -0.00016015	     -0.21446549	      0.00000000	      0.00000000	     10.12485428
      0.07691885	     -0.05967147	     -0.00032913	     -0.20164836	     -0.06080039	      0.88293695	     -0.00015985	     -0.21445789	      0.00000000	      0.00000000	     10.12497997
      0.07851025	     -0.05965103	     -0.00032935	     -0.20162873	     -0.06079702	      0.88293786	     -0.00015949	     -0.21444863	      0.00000000	      0.00000000	      9.91119915
      0.07992888	     -0.05962916	     -0.00032904	     -0.20160756	     -0.06079395	      0.88293866	     -0.00015917	     -0.21444047	      0.00000000	      0.00000000	      9.98298131
      0.08134752	     -0.05962559	     -0.00032913	     -0.20160469	     -0.06079083	      0.88293945	     -0.00015885	     -0.21443244	      0.00000000	      0.00000000	      9.69505121
      0.08276615	     -0.05969525	     -0.00032812	     -0.20167502	     -0.06078765	      0.88294022	     -0.00015852	     -0.21442606	      0.00000000	      0.00000000	      9.51602051
      0.08418478	     -0.05990748	     -0.00032693	     -0.20188788	     -0.06078443	      0.88294094	     -0.00015819	     -0.21442484	      0.00000000	      0.00000000	      9.06871010
      0.08560341	     -0.06024081	     -0.00032438	     -0.20222186	     -0.06078115	      0.88294161	     -0.00015786	     -0.21443252	      0.00000000	      0.00000000	     10.28496496
      0.08702205	     -0.06066931	     -0.00032208	     -0.20265105	     -0.06077781	      0.88294218	     -0.00015754	     -0.21445104	      0.00000000	      0.00000000	     11.39699660
      0.08844068	     -0.06113180	     -0.00031914	     -0.20311434	     -0.06077441	      0.88294260	     -0.00015722	     -0.21448073	      0.00000000	      0.00000000	     14.95405903
      0.08985931	     -0.06160544	     -0.00031683	     -0.20358888	     -0.06077091	      0.88294282	     -0.00015690	     -0.21452053	      0.00000000	      0.00000000	     17.46941768
      0.09127794	     -0.06206158	     -0.00031401	     -0.20404604	     -0.06076730	      0.88294281	     -0.00015659	     -0.21456907	      0.00000000	     -0.00000000	     21.84997028
      0.09269657	     -0.06249813	     -0.00031175	     -0.20448372	     -0.06076356	      0.88294250	     -0.00015628	     -0.21462475	      0.00000000	     -0.00000000	     24.36463952
      0.09411521	     -0.06290080	     -0.00030954	     -0.20488761	     -0.06075967	      0.88294188	     -0.00015599	     -0.21468620	      0.00000000	     -0.00000000	     27.26597810
      0.09596285	     -0.06337870	     -0.00030754	     -0.20536721	     -0.06075436	      0.88294055	     -0.00015561	     -0.21477270	      0.00000000	     -0.00000001	     27.31422426
      0.09734191	     -0.06368993	     -0.00030588	     -0.20567978	     -0.06075021	      0.88293914	     -0.00015534	     -0.21484080	      0.00000000	     -0.00000001	     27.92652619
      0.09872097	     -0.06397181	     -0.00030510	     -0.20596306	     -0.06074588	      0.88293738	     -0.00015507	     -0.21491086	      0.00000000	     -0.00000001	     25.23302090
      0.10047549	     -0.06427668	     -0.00030447	     -0.20626976	     -0.06074010	      0.88293460	     -0.00015475	     -0.21500169	      0.00000000	     -0.00000001	     21.89258258
      0.10223000	     -0.06453120	     -0.00030540	     -0.20652615	     -0.06073402	      0.88293125	     -0.00015443	     -0.21509293	      0.00000000	     -0.00000001	     15.67903323
      0.10355619	     -0.06468124	     -0.00030597	     -0.20667763	     -0.06072921	      0.88292835	     -0.00015420	     -0.21516149	      0.00000000	     -0.00000002	     13.11901180
      0.10488238	     -0.06481177	     -0.00030756	     -0.20680961	     -0.06072422	      0.88292516	     -0.00015398	     -0.21522905	      0.00000000	     -0.00000002	      9.45691750
      0.10676030	     -0.06494000	     -0.00030996	     -0.20693991	     -0.06071684	      0.88292019	     -0.00015369	     -0.21532242	      0.00000000	     -0.00000002	      6.21673890
      0.10836035	     -0.06503443	     -0.00031292	     -0.20703610	     -0.06071027	      0.88291560	     -0.00015344	     -0.21539941	      0.00000000	     -0.00000002	      4.15114166
      0.10996040	     -0.06510703	     -0.00031597	     -0.20711044	     -0.06070343	      0.88291073	     -0.00015321	     -0.21547387	      0.00000000	     -0.00000002	      3.93979298
      0.11156044	     -0.06517717	     -0.00031938	     -0.20718233	     -0.06069633	      0.88290566	     -0.00015300	     -0.21554545	      0.00000000	     -0.00000002	      4.59920229
      0.11316049	     -0.06524489	     -0.00032167	     -0.20725179	     -0.06068897	      0.88290043	     -0.00015279	     -0.21561423	      0.00000000	     -0.00000002	      5.60187948
      0.11476054	     -0.06531560	     -0.00032492	     -0.20732424	     -0.06068135	      0.88289512	     -0.00015259	     -0.21568006	      0.00000000	     -0.00000002	      7.62510538
      0.11615304	     -0.06538048	     -0.00032647	     -0.20739063	     -0.06067452	      0.88289046	     -0.00015242	     -0.21573522	      0.00000000	     -0.00000002	      8.26641166
      0.11754553	     -0.06545626	     -0.00032821	     -0.20746793	     -0.06066749	      0.88288582	     -0.00015226	     -0.21578822	      0.00000000	     -0.00000002	      9.46188251
      0.11927575	     -0.06555219	     -0.00032944	     -0.20756576	     -0.06065849	      0.88288012	     -0.00015207	     -0.21585098	      0.00000000	     -0.00000002	      9.75336061
      0.12100597	     -0.06565958	     -0.00033052	     -0.20767507	     -0.06064920	      0.88287453	     -0.00015189	     -0.21591007	      0.00000000	     -0.00000002	     10.27508295
      0.12243926	     -0.06574148	     -0.00033028	     -0.20775858	     -0.06064127	      0.88287002	     -0.00015175	     -0.21595631	      0.00000000	     -0.00000002	      9.19605588
      0.12387254	     -0.06583368	     -0.00033046	     -0.20785239	     -0.06063314	      0.88286565	     -0.00015162	     -0.21600006	      0.00000000	     -0.00000002	      8.72487534
      0.12530583	     -0.06592247	     -0.00032994	     -0.20794281	     -0.06062479	      0.88286143	     -0.00015149	     -0.21604144	      0.00000000	     -0.00000002	      7.59411601
      0.12729047	     -0.06604760	     -0.00032934	     -0.20807021	     -0.06061290	      0.88285586	     -0.00015132	     -0.21609484	      0.00000000	     -0.00000002	      6.42198380
      0.12874528	     -0.06612944	     -0.00032805	     -0.20815373	     -0.06060392	      0.88285200	     -0.00015120	     -0.21613126	      0.00000000	     -0.00000002	      5.12959090
      0.13020009	     -0.06621278	     -0.00032742	     -0.20823875	     -0.06059472	      0.88284834	     -0.00015110	     -0.21616538	      0.00000000	     -0.00000002	      4.40655908
      0.13197013	     -0.06629900	     -0.00032497	     -0.20832705	     -0.06058322	      0.88284415	     -0.00015097	     -0.21620406	      0.00000000	     -0.00000002	      3.48409931
      0.13355181	     -0.06637446	     -0.00032412	     -0.20840435	     -0.06057267	      0.88284066	     -0.00015087	     -0.21623615	      0.00000000	     -0.00000001	      3.02404075
      0.13513348	     -0.06643527	     -0.00032269	     -0.20846700	     -0.06056185	      0.88283742	     -0.00015078	     -0.21626628	      0.00000000	     -0.00000001	      2.67968673
      0.13671516	     -0.06649761	     -0.00032221	     -0.20853117	     -0.06055077	      0.88283442	     -0.00015070	     -0.21629447	      0.00000000	     -0.00000001	      2.44830018
      0.13829683	     -0.06654310	     -0.00032057	     -0.20857851	     -0.06053942	      0.88283166	     -0.00015063	     -0.21632101	      0.00000000	     -0.00000001	      2.48737457
      0.13987851	     -0.06659022	     -0.00032016	     -0.20862745	     -0.06052779	      0.88282914	     -0.00015057	     -0.21634587	      0.00000000	     -0.00000001	      2.32024583
      0.14146018	     -0.06662069	     -0.00031874	     -0.20865977	     -0.06051590	      0.88282684	     -0.00015052	     -0.21636935	      0.00000000	     -0.00000001	      2.53606083
      0.14304186	     -0.06665323	     -0.00031863	     -0.20869413	     -0.06050374	      0.88282476	     -0.00015048	     -0.21639138	      0.00000000	     -0.00000001	      2.32207192
      0.14462353	     -0.06666858	     -0.00031761	     -0.20871131	     -0.06049130	      0.88282288	     -0.00015045	     -0.21641218	      0.00000000	     -0.00000001	      2.55051947
      0.14620521	     -0.06668678	     -0.00031812	     -0.20873131	     -0.06047860	      0.88282120	     -0.00015043	     -0.21643160	      0.00000000	     -0.00000001	      2.26213025
      0.14778688	     -0.06669066	     -0.00031716	     -0.20873701	     -0.06046562	      0.88281969	     -0.00015043	     -0.21644986	      0.00000000	     -0.00000001	      2.42318590
      0.14936856	     -0.06669862	     -0.00031705	     -0.20874678	     -0.06045237	      0.88281836	     -0.00015043	     -0.21646683	      0.00000000	     -0.00000001	      2.10938806
      0.15095023	     -0.06669113	     -0.00031676	     -0.20874108	     -0.06043886	      0.88281717	     -0.00015045	     -0.21648275	      0.00000000	     -0.00000000	      2.19624152
      0.15253191	     -0.06669052	     -0.00031704	     -0.20874226	     -0.06042507	      0.88281612	     -0.00015048	     -0.21649759	      0.00000000	     -0.00000000	      1.92350754
      0.15411358	     -0.06668027	     -0.00031666	     -0.20873380	     -0.06041101	      0.88281519	     -0.00015052	     -0.21651154	      0.00000000	     -0.00000000	      1.97572720
      0.15569526	     -0.06667627	     -0.00031769	     -0.20873156	     -0.06039667	      0.88281437	     -0.00015058	     -0.21652444	      0.00000000	     -0.00000000	      1.80326608
      0.15727693	     -0.06666359	     -0.00031748	     -0.20872066	     -0.06038207	      0.88281364	     -0.00015065	     -0.21653636	      0.00000000	     -0.00000000	      1.84034904
      0.15885861	     -0.06665878	     -0.00031732	     -0.20871763	     -0.06036720	      0.88281298	     -0.00015072	     -0.21654717	      0.00000000	     -0.00000000	      1.76399490
      0.16044028	     -0.06664543	     -0.00031640	     -0.20870606	     -0.06035206	      0.88281239	     -0.00015081	     -0.21655707	      0.00000000	     -0.00000000	      1.78247722
      0.16202196	     -0.06664337	     -0.00031670	     -0.20870577	     -0.06033664	      0.88281184	     -0.00015092	     -0.21656612	      0.00000000	     -0.00000000	      1.76265547
      0.16360363	     -0.06663723	     -0.00031616	     -0.20870140	     -0.06032096	      0.88281133	     -0.00015103	     -0.21657454	      0.00000000	     -0.00000000	      1.78247967
      0.16518531	     -0.06663634	     -0.00031650	     -0.20870228	     -0.06030500	      0.88281083	     -0.00015115	     -0.21658216	      0.00000000	     -0.00000000	      1.80897640
      0.16676698	     -0.06662707	     -0.00031600	     -0.20869478	     -0.06028877	      0.88281034	     -0.00015129	     -0.21658892	      0.00000000	     -0.00000000	      1.83011654
      0.16834866	     -0.06661576	     -0.00031601	     -0.20868526	     -0.06027227	      0.88280983	     -0.00015144	     -0.21659451	      0.00000000	     -0.00000000	      1.89185762
      0.16993033	     -0.06658926	     -0.00031512	     -0.20866055	     -0.06025549	      0.88280930	     -0.00015160	     -0.21659868	      0.00000000	     -0.00000000	      1.93942735
      0.17187215	     -0.06653176	     -0.00031435	     -0.20860526	     -0.06023452	      0.88280861	     -0.00015181	     -0.21660088	      0.00000000	     -0.00000000	      2.16241834
      0.17327574	     -0.06643091	     -0.00031243	     -0.20850605	     -0.06021909	      0.88280808	     -0.00015197	     -0.21659936	      0.00000000	     -0.00000000	      2.30042452
      0.17467933	     -0.06626837	     -0.00031136	     -0.20834513	     -0.06020346	      0.88280752	     -0.00015214	     -0.21659323	      0.00000000	     -0.00000000	      2.65753799
      0.17657524	     -0.06592150	     -0.00030962	     -0.20800044	     -0.06018199	      0.88280673	     -0.00015238	     -0.21657446	      0.00000000	     -0.00000000	      3.07592761
      0.17823262	     -0.06552152	     -0.00030964	     -0.20760224	     -0.06016292	      0.88280604	     -0.00015261	     -0.21654571	      0.00000000	     -0.00000000	      3.69512300
      0.17989001	     -0.06504258	     -0.00030959	     -0.20712495	     -0.06014358	      0.88280537	     -0.00015285	     -0.21650469	      0.00000000	     -0.00000000	      3.83015279
      0.18132022	     -0.06459923	     -0.00031137	     -0.20668285	     -0.06012670	      0.88280486	     -0.00015306	     -0.21645956	      0.00000000	     -0.00000000	      4.55278062
      0.18275044	     -0.06412681	     -0.00031229	     -0.20621155	     -0.06010965	      0.88280443	     -0.00015329	     -0.21640627	      0.00000000	     -0.00000000	      4.75937493
      0.18418066	     -0.06364759	     -0.00031504	     -0.20573326	     -0.06009246	      0.88280412	     -0.00015352	     -0.21634563	      0.00000000	     -0.00000000	      5.36184406
      0.18606049	     -0.06301085	     -0.00031945	     -0.20509748	     -0.06006970	      0.88280393	     -0.00015383	     -0.21625661	      0.00000000	     -0.00000000	      5.64863150
      0.18743369	     -0.06255784	     -0.00032165	     -0.20464504	     -0.06005296	      0.88280399	     -0.00015407	     -0.21618614	      0.00000000	      0.00000000	      6.44816423
      0.18880689	     -0.06211091	     -0.00032326	     -0.20419857	     -0.06003616	      0.88280422	     -0.00015432	     -0.21611220	      0.00000000	      0.00000000	      6.55422362
      0.19050574	     -0.06158186	     -0.00032540	     -0.20366993	     -0.06001530	      0.88280478	     -0.00015464	     -0.21601693	      0.00000000	      0.00000000	      7.17015967
      0.19194318	     -0.06114728	     -0.00032642	     -0.20323560	     -0.05999761	      0.88280550	     -0.00015492	     -0.21593392	      0.00000000	      0.00000000	      6.94411150
      0.19338062	     -0.06073720	     -0.00032845	     -0.20282566	     -0.05997988	      0.88280645	     -0.00015520	     -0.21584929	      0.00000000	      0.00000001	      7.37744680
      0.19481806	     -0.06033896	     -0.00033018	     -0.20242751	     -0.05996214	      0.88280764	     -0.00015549	     -0.21576363	      0.00000000	      0.00000001	      7.11834401
      0.19625550	     -0.05996188	     -0.00033360	     -0.20205042	     -0.05994438	      0.88280905	     -0.00015579	     -0.21567738	      0.00000000	      0.00000001	      7.43339181
      0.19769294	     -0.05959509	     -0.00033591	     -0.20168361	     -0.05992662	      0.88281068	     -0.00015610	     -0.21559111	      0.00000000	      0.00000001	      7.24102471
      0.19913038	     -0.05925407	     -0.00033826	     -0.20134255	     -0.05990886	      0.88281252	     -0.00015642	     -0.21550516	      0.00000000	      0.00000001	      7.60508203
      0.20056782	     -0.05892340	     -0.00033939	     -0.20101184	     -0.05989110	      0.88281455	     -0.00015674	     -0.21541984	      0.00000000	      0.00000001	      7.61057446
      0.20200526	     -0.05861450	     -0.00034173	     -0.20070289	     -0.05987334	      0.88281676	     -0.00015707	     -0.21533522	      0.00000000	      0.00000001	      8.18022223
      0.20344270	     -0.05831100	     -0.00034306	     -0.20039937	     -0.05985557	      0.88281914	     -0.00015741	     -0.21525150	      0.00000000	      0.00000001	      8.51067086
      0.20488014	     -0.05802925	     -0.00034556	     -0.20011758	     -0.05983780	      0.88282165	     -0.00015775	     -0.21516866	      0.00000000	      0.00000001	      9.32347911
      0.20611135	     -0.05778850	     -0.00034645	     -0.19987686	     -0.05982258	      0.88282390	     -0.00015805	     -0.21509855	      0.00000000	      0.00000001	      9.88868628
      0.20734257	     -0.05756147	     -0.00034772	     -0.19964985	     -0.05980735	      0.88282623	     -0.00015836	     -0.21502916	      0.00000000	      0.00000001	     10.65831022
      0.20891441	     -0.05727860	     -0.00034828	     -0.19936706	     -0.05978789	      0.88282930	     -0.00015876	     -0.21494168	      0.00000000	      0.00000001	     11.70515847
      0.21048625	     -0.05700954	     -0.00034921	     -0.19909810	     -0.05976841	      0.88283244	     -0.00015916	     -0.21485536	      0.00000000	      0.00000001	     12.78379452
      0.21167498	     -0.05680451	     -0.00034946	     -0.19889317	     -0.05975366	      0.88283485	     -0.00015947	     -0.21479088	      0.00000000	      0.00000001	     13.68084956
      0.21286371	     -0.05660723	     -0.00035029	     -0.19869598	     -0.05973890	      0.88283729	     -0.00015978	     -0.21472700	      0.00000000	      0.00000001	     14.49267359
      0.21449341	     -0.05634202	     -0.00035078	     -0.19843093	     -0.05971864	      0.88284065	     -0.00016022	     -0.21464051	      0.00000000	      0.00000001	     15.64324212
      0.21594811	     -0.05611503	     -0.00035147	     -0.19820407	     -0.05970052	      0.88284364	     -0.00016061	     -0.21456429	      0.00000000	      0.00000001	     16.49229642
      0.21740281	     -0.05588437	     -0.00035189	     -0.19797356	     -0.05968239	      0.88284663	     -0.00016101	     -0.21448896	      0.00000000	      0.00000001	     17.52610690
      0.21860783	     -0.05570145	     -0.00035319	     -0.19779074	     -0.05966734	      0.88284908	     -0.00016135	     -0.21442708	      0.00000000	      0.00000001	     18.04885616
      0.21981285	     -0.05551433	     -0.00035364	     -0.19760373	     -0.05965228	      0.88285150	     -0.00016169	     -0.21436567	      0.00000000	      0.00000001	     18.72748671
      0.22134450	     -0.05528237	     -0.00035477	     -0.19737189	     -0.05963312	      0.88285454	     -0.00016212	     -0.21428819	      0.00000000	      0.00000001	     19.37091613
      0.22287615	     -0.05504698	     -0.00035567	     -0.19713659	     -0.05961393	      0.88285751	     -0.00016256	     -0.21421131	      0.00000000	      0.00000001	     20.16074990
      0.22403470	     -0.05487365	     -0.00035763	     -0.19696329	     -0.05959940	      0.88285972	     -0.00016290	     -0.21415346	      0.00000000	      0.00000001	     20.43461623
      0.22519325	     -0.05469755	     -0.00035825	     -0.19678723	     -0.05958487	      0.88286187	     -0.00016324	     -0.21409596	      0.00000000	      0.00000001	     20.83553012
      0.22678047	     -0.05446405	     -0.00035943	     -0.19655373	     -0.05956495	      0.88286475	     -0.00016371	     -0.21401776	      0.00000000	      0.00000001	     21.23891439
      0.22820174	     -0.05425293	     -0.00036036	     -0.19634259	     -0.05954710	      0.88286725	     -0.00016413	     -0.21394832	      0.00000000	      0.00000001	     21.72128000
      0.22962300	     -0.05404697	     -0.00036266	     -0.19613654	     -0.05952926	      0.88286967	     -0.00016456	     -0.21387938	      0.00000000	      0.00000001	     21.93411596
      0.23079157	     -0.05387456	     -0.00036391	     -0.19596404	     -0.05951459	      0.88287160	     -0.00016492	     -0.21382316	      0.00000000	      0.00000001	     22.26814681
      0.23196014	     -0.05370817	     -0.00036525	     -0.19579753	     -0.05949993	      0.88287347	     -0.00016527	     -0.21376731	      0.00000000	      0.00000001	     22.45950776
      0.23346438	     -0.05349243	     -0.00036636	     -0.19558163	     -0.05948108	      0.88287580	     -0.00016573	     -0.21369590	      0.00000000	      0.00000001	     22.82581558
      0.23496862	     -0.05328302	     -0.00036745	     -0.19537200	     -0.05946224	      0.88287804	     -0.00016620	     -0.21362491	      0.00000000	      0.00000001	     23.02071297
      0.23608212	     -0.05312467	     -0.00036822	     -0.19521346	     -0.05944832	      0.88287963	     -0.00016654	     -0.21357266	      0.00000000	      0.00000001	     23.33056082
      0.23719561	     -0.05297205	     -0.00036935	     -0.19506062	     -0.05943442	      0.88288118	     -0.00016689	     -0.21352062	      0.00000000	      0.00000001	     23.50947347
      0.23877059	     -0.05275655	     -0.00037106	     -0.19484476	     -0.05941480	      0.88288329	     -0.00016739	     -0.21344742	      0.00000000	      0.00000001	     23.84890526
      0.24016566	     -0.05257129	     -0.00037230	     -0.19465914	     -0.05939746	      0.88288507	     -0.00016782	     -0.21338295	      0.00000000	      0.00000001	     24.02389824
      0.24156072	     -0.05238374	     -0.00037371	     -0.19447119	     -0.05938017	      0.88288679	     -0.00016827	     -0.21331898	      0.00000000	      0.00000001	     24.38124466
      0.24267991	     -0.05224312	     -0.00037477	     -0.19433022	     -0.05936634	      0.88288812	     -0.00016862	     -0.21326808	      0.00000000	      0.00000001	     24.44423159
      0.24379910	     -0.05210136	     -0.00037624	     -0.19418808	     -0.05935254	      0.88288941	     -0.00016898	     -0.21321761	      0.00000000	      0.00000001	     24.68726556
      0.24529081	     -0.05191763	     -0.00037791	     -0.19400381	     -0.05933422	      0.88289107	     -0.00016945	     -0.21315095	      0.00000000	      0.00000001	     24.93028242
      0.24678253	     -0.05173347	     -0.00037993	     -0.19381906	     -0.05931597	      0.88289267	     -0.00016993	     -0.21308499	      0.00000000	      0.00000001	     25.35803139
      0.24785431	     -0.05160746	     -0.00038107	     -0.19369261	     -0.05930291	      0.88289378	     -0.00017027	     -0.21303797	      0.00000000	      0.00000001	     25.43751142
      0.24892610	     -0.05148009	     -0.00038260	     -0.19356477	     -0.05928990	      0.88289487	     -0.00017061	     -0.21299128	      0.00000000	      0.00000001	     25.67583990
      0.25048693	     -0.05130019	     -0.00038439	     -0.19338416	     -0.05927103	      0.88289640	     -0.00017111	     -0.21292385	      0.00000000	      0.00000001	     25.93325781
      0.25179082	     -0.05115221	     -0.00038609	     -0.19323555	     -0.05925535	      0.88289765	     -0.00017153	     -0.21286807	      0.00000000	      0.00000001	     26.24961417
      0.25309470	     -0.05101324	     -0.00038721	     -0.19309594	     -0.05923975	      0.88289886	     -0.00017194	     -0.21281282	      0.00000000	      0.00000001	     26.38292507
      0.25439858	     -0.05088017	     -0.00038895	     -0.19296218	     -0.05922423	      0.88290006	     -0.00017236	     -0.21275826	      0.00000000	      0.00000001	     26.69458715
      0.25570247	     -0.05076366	     -0.00038955	     -0.19284499	     -0.05920880	      0.88290122	     -0.00017277	     -0.21270457	      0.00000000	      0.00000001	     26.70180469
      0.25682458	     -0.05067018	     -0.00039062	     -0.19275088	     -0.05919559	      0.88290221	     -0.00017313	     -0.21265925	      0.00000000	      0.00000001	     26.94797953
      0.25794669	     -0.05058912	     -0.00038980	     -0.19266923	     -0.05918245	      0.88290317	     -0.00017348	     -0.21261485	      0.00000000	      0.00000001	     26.97824663
      0.25933964	     -0.05049431	     -0.00039066	     -0.19257361	     -0.05916623	      0.88290435	     -0.00017392	     -0.21256124	      0.00000000	      0.00000001	     27.16379412
      0.26073259	     -0.05042230	     -0.00039110	     -0.19250080	     -0.05915012	      0.88290550	     -0.00017436	     -0.21250959	      0.00000000	      0.00000001	     27.08418107
      0.26184289	     -0.05037370	     -0.00039261	     -0.19245150	     -0.05913736	      0.88290640	     -0.00017471	     -0.21246997	      0.00000000	      0.00000001	     27.27875268
      0.26295320	     -0.05033698	     -0.00039313	     -0.19241413	     -0.05912468	      0.88290728	     -0.00017505	     -0.21243172	      0.00000000	      0.00000001	     27.24748738
      0.26437223	     -0.05030281	     -0.00039448	     -0.19237908	     -0.05910857	      0.88290837	     -0.00017549	     -0.21238487	      0.00000000	      0.00000001	     27.34270813
      0.26579127	     -0.05028721	     -0.00039456	     -0.19236263	     -0.05909257	      0.88290942	     -0.00017593	     -0.21234033	      0.00000000	      0.00000000	     27.14882312
      0.26685226	     -0.05028404	     -0.00039597	     -0.19235879	     -0.05908069	      0.88291017	     -0.00017625	     -0.21230859	      0.00000000	      0.00000000	     27.25086688
      0.26791326	     -0.05029197	     -0.00039628	     -0.19236609	     -0.05906888	      0.88291090	     -0.00017658	     -0.21227820	      0.00000000	      0.00000000	     27.11004607
      0.26940667	     -0.05031777	     -0.00039735	     -0.19239098	     -0.05905236	      0.88291186	     -0.00017703	     -0.21223774	      0.00000000	      0.00000000	     27.01522877
      0.27069646	     -0.05035535	     -0.00039740	     -0.19242780	     -0.05903820	      0.88291263	     -0.00017741	     -0.21220500	      0.00000000	      0.00000000	     26.72794654
      0.27198624	     -0.05040390	     -0.00039863	     -0.19247556	     -0.05902414	      0.88291335	     -0.00017780	     -0.21217434	      0.00000000	      0.00000000	     26.65553721
      0.27327603	     -0.05046554	     -0.00039794	     -0.19253648	     -0.05901017	      0.88291399	     -0.00017818	     -0.21214572	      0.00000000	      0.00000000	     26.23187391
      0.27456582	     -0.05053425	     -0.00039906	     -0.19260443	     -0.05899629	      0.88291457	     -0.00017855	     -0.21211910	      0.00000000	      0.00000000	     26.19614882
      0.27567850	     -0.05060173	     -0.00039790	     -0.19267132	     -0.05898439	      0.88291501	     -0.00017887	     -0.21209765	      0.00000000	      0.00000000	     25.74746191
      0.27679119	     -0.05067255	     -0.00039804	     -0.19274152	     -0.05897256	      0.88291538	     -0.00017919	     -0.21207756	      0.00000000	      0.00000000	     25.57085906
      0.27818793	     -0.05076836	     -0.00039722	     -0.19283660	     -0.05895780	      0.88291577	     -0.00017958	     -0.21205412	      0.00000000	      0.00000000	     25.14200756
      0.27958467	     -0.05086851	     -0.00039777	     -0.19293601	     -0.05894314	      0.88291605	     -0.00017997	     -0.21203252	      0.00000000	      0.00000000	     24.95875660
      0.28071595	     -0.05095424	     -0.00039643	     -0.19302119	     -0.05893134	      0.88291621	     -0.00018028	     -0.21201627	      0.00000000	      0.00000000	     24.47753833
      0.28184722	     -0.05104138	     -0.00039645	     -0.19310776	     -0.05891961	      0.88291629	     -0.00018059	     -0.21200106	      0.00000000	      0.00000000	     24.25311889
      0.28325988	     -0.05115407	     -0.00039525	     -0.19321979	     -0.05890504	      0.88291629	     -0.00018097	     -0.21198343	      0.00000000	     -0.00000000	     23.77525440
      0.28467253	     -0.05126863	     -0.00039557	     -0.19333366	     -0.05889057	      0.88291619	     -0.00018133	     -0.21196720	      0.00000000	     -0.00000000	     23.57809042
      0.28577263	     -0.05136042	     -0.00039367	     -0.19342499	     -0.05887936	      0.88291604	     -0.00018162	     -0.21195545	      0.00000000	     -0.00000000	     23.08525526
      0.28687272	     -0.05145231	     -0.00039269	     -0.19351640	     -0.05886822	      0.88291582	     -0.00018189	     -0.21194446	      0.00000000	     -0.00000000	     22.84585456
      0.28834308	     -0.05157823	     -0.00039140	     -0.19364170	     -0.05885340	      0.88291543	     -0.00018225	     -0.21193088	      0.00000000	     -0.00000000	     22.37054521
      0.28981343	     -0.05170492	     -0.00039149	     -0.19376775	     -0.05883868	      0.88291494	     -0.00018260	     -0.21191850	      0.00000000	     -0.00000000	     22.15813942
      0.29089522	     -0.05179986	     -0.00038964	     -0.19386229	     -0.05882790	      0.88291451	     -0.00018285	     -0.21191007	      0.00000000	     -0.00000000	     21.68730938
      0.29197702	     -0.05189438	     -0.00038922	     -0.19395638	     -0.05881718	      0.88291402	     -0.00018310	     -0.21190219	      0.00000000	     -0.00000000	     21.46233242
      0.29350394	     -0.05202866	     -0.00038770	     -0.19409010	     -0.05880212	      0.88291326	     -0.00018343	     -0.21189190	      0.00000000	     -0.00000000	     21.01418002
      0.29481861	     -0.05214389	     -0.00038742	     -0.19420484	     -0.05878923	      0.88291253	     -0.00018371	     -0.21188375	      0.00000000	     -0.00000000	     20.79431363
      0.29613328	     -0.05225976	     -0.00038559	     -0.19432027	     -0.05877640	      0.88291173	     -0.00018398	     -0.21187619	      0.00000000	     -0.00000000	     20.34891094
      0.29744795	     -0.05237445	     -0.00038573	     -0.19443449	     -0.05876363	      0.88291088	     -0.00018424	     -0.21186917	      0.00000000	     -0.00000000	     20.20099804
      0.29876262	     -0.05248968	     -0.00038344	     -0.19454933	     -0.05875093	      0.88290997	     -0.00018448	     -0.21186261	      0.00000000	     -0.00000000	     19.70783889
      0.29991674	     -0.05258930	     -0.00038375	     -0.19464857	     -0.05873983	      0.88290914	     -0.00018469	     -0.21185721	      0.00000000	     -0.00000001	     19.60179036
      0.30107087	     -0.05268891	     -0.00038234	     -0.19474785	     -0.05872877	      0.88290828	     -0.00018489	     -0.21185209	      0.00000000	     -0.00000001	     19.26240853
      0.30247707	     -0.05280865	     -0.00038180	     -0.19486718	     -0.05871535	      0.88290719	     -0.00018512	     -0.21184620	      0.00000000	     -0.00000001	     19.04413291
      0.30388326	     -0.05292741	     -0.00037955	     -0.19498558	     -0.05870200	      0.88290607	     -0.00018533	     -0.21184061	      0.00000000	     -0.00000001	     18.61087861
      0.30505717	     -0.05302444	     -0.00037961	     -0.19508229	     -0.05869090	      0.88290511	     -0.00018550	     -0.21183614	      0.00000000	     -0.00000001	     18.51308893
      0.30623108	     -0.05312041	     -0.00037801	     -0.19517800	     -0.05867983	      0.88290414	     -0.00018566	     -0.21183182	      0.00000000	     -0.00000001	     18.19611801
      0.30764821	     -0.05323308	     -0.00037760	     -0.19529032	     -0.05866653	      0.88290295	     -0.00018584	     -0.21182675	      0.00000000	     -0.00000001	     18.01335296
      0.30906534	     -0.05334386	     -0.00037540	     -0.19540082	     -0.05865328	      0.88290175	     -0.00018601	     -0.21182180	      0.00000000	     -0.00000001	     17.59165993
      0.31021282	     -0.05343068	     -0.00037569	     -0.19548736	     -0.05864259	      0.88290078	     -0.00018613	     -0.21181787	      0.00000000	     -0.00000001	     17.53437550
      0.31136030	     -0.05351569	     -0.00037430	     -0.19557215	     -0.05863193	      0.88289981	     -0.00018625	     -0.21181396	      0.00000000	     -0.00000001	     17.25272632
      0.31282314	     -0.05362018	     -0.00037372	     -0.19567635	     -0.05861838	      0.88289858	     -0.00018638	     -0.21180898	      0.00000000	     -0.00000001	     17.08524751
      0.31428597	     -0.05372087	     -0.00037134	     -0.19577681	     -0.05860489	      0.88289736	     -0.00018649	     -0.21180396	      0.00000000	     -0.00000001	     16.66592073
      0.31541063	     -0.05379475	     -0.00037157	     -0.19585047	     -0.05859455	      0.88289644	     -0.00018657	     -0.21180007	      0.00000000	     -0.00000001	     16.65672947
      0.31653529	     -0.05386632	     -0.00037016	     -0.19592186	     -0.05858424	      0.88289553	     -0.00018663	     -0.21179612	      0.00000000	     -0.00000001	     16.40339999
      0.31805155	     -0.05395811	     -0.00036933	     -0.19601340	     -0.05857038	      0.88289434	     -0.00018670	     -0.21179071	      0.00000000	     -0.00000001	     16.25727991
      0.31956780	     -0.05404499	     -0.00036670	     -0.19610008	     -0.05855656	      0.88289318	     -0.00018675	     -0.21178517	      0.00000000	     -0.00000001	     15.82181847
      0.32065554	     -0.05410351	     -0.00036693	     -0.19615841	     -0.05854668	      0.88289238	     -0.00018678	     -0.21178112	      0.00000000	     -0.00000000	     15.87391885
      0.32174327	     -0.05415956	     -0.00036557	     -0.19621431	     -0.05853683	      0.88289160	     -0.00018680	     -0.21177699	      0.00000000	     -0.00000000	     15.65506546
      0.32334279	     -0.05423668	     -0.00036448	     -0.19629121	     -0.05852237	      0.88289051	     -0.00018680	     -0.21177079	      0.00000000	     -0.00000000	     15.51919171
      0.32469597	     -0.05429734	     -0.00036251	     -0.19635170	     -0.05851019	      0.88288963	     -0.00018679	     -0.21176543	      0.00000000	     -0.00000000	     15.20644093
      0.32604914	     -0.05435337	     -0.00036215	     -0.19640753	     -0.05849804	      0.88288880	     -0.00018676	     -0.21175995	      0.00000000	     -0.00000000	     15.22721792
      0.32740232	     -0.05440546	     -0.00035965	     -0.19645947	     -0.05848592	      0.88288803	     -0.00018672	     -0.21175436	      0.00000000	     -0.00000000	     14.81667009
      0.32875550	     -0.05445286	     -0.00035992	     -0.19650666	     -0.05847384	      0.88288731	     -0.00018666	     -0.21174868	      0.00000000	     -0.00000000	     14.99044314
      0.32989872	     -0.05448997	     -0.00035752	     -0.19654366	     -0.05846366	      0.88288675	     -0.00018659	     -0.21174379	      0.00000000	     -0.00000000	     14.57821419
      0.33104193	     -0.05452401	     -0.00035693	     -0.19657754	     -0.05845351	      0.88288622	     -0.00018652	     -0.21173885	      0.00000000	     -0.00000000	     14.55721634
      0.33252285	     -0.05456442	     -0.00035501	     -0.19661777	     -0.05844039	      0.88288561	     -0.00018640	     -0.21173236	      0.00000000	     -0.00000000	     14.28329514
      0.33400376	     -0.05460109	     -0.00035483	     -0.19665422	     -0.05842732	      0.88288507	     -0.00018627	     -0.21172580	      0.00000000	     -0.00000000	     14.37244035
      0.33515738	     -0.05462804	     -0.00035271	     -0.19668104	     -0.05841717	      0.88288471	     -0.00018615	     -0.21172067	      0.00000000	     -0.00000000	     13.99287385
      0.33631101	     -0.05465338	     -0.00035228	     -0.19670622	     -0.05840704	      0.88288439	     -0.00018602	     -0.21171556	      0.00000000	     -0.00000000	     13.97418451
      0.33781583	     -0.05468560	     -0.00035058	     -0.19673825	     -0.05839387	      0.88288404	     -0.00018584	     -0.21170897	      0.00000000	     -0.00000000	     13.70463526
      0.33932065	     -0.05471871	     -0.00035091	     -0.19677112	     -0.05838075	      0.88288377	     -0.00018563	     -0.21170258	      0.00000000	     -0.00000000	     13.83583745
      0.34042575	     -0.05474476	     -0.00034902	     -0.19679704	     -0.05837114	      0.88288363	     -0.00018546	     -0.21169810	      0.00000000	     -0.00000000	     13.45420368
      0.34153085	     -0.05477161	     -0.00034879	     -0.19682372	     -0.05836155	      0.88288352	     -0.00018529	     -0.21169387	      0.00000000	     -0.00000000	     13.42480494
      0.34312083	     -0.05481302	     -0.00034740	     -0.19686492	     -0.05834780	      0.88288344	     -0.00018501	     -0.21168830	      0.00000000	     -0.00000000	     13.19040396
      0.34448009	     -0.05485050	     -0.00034717	     -0.19690219	     -0.05833608	      0.88288344	     -0.00018476	     -0.21168412	      0.00000000	      0.00000000	     13.21405695
      0.34583935	     -0.05488894	     -0.00034501	     -0.19694048	     -0.05832440	      0.88288349	     -0.00018448	     -0.21168050	      0.00000000	      0.00000000	     12.90852323
      0.34719861	     -0.05492755	     -0.00034474	     -0.19697890	     -0.05831276	      0.88288359	     -0.00018419	     -0.21167747	      0.00000000	      0.00000000	     13.03493635
      0.34855787	     -0.05496669	     -0.00034137	     -0.19701793	     -0.05830115	      0.88288375	     -0.00018388	     -0.21167500	      0.00000000	      0.00000000	     12.61934493
      0.34971418	     -0.05499946	     -0.00034090	     -0.19705056	     -0.05829130	      0.88288391	     -0.00018361	     -0.21167334	      0.00000000	      0.00000000	     12.75579198
      0.35087049	     -0.05503138	     -0.00033836	     -0.19708238	     -0.05828148	      0.88288410	     -0.00018332	     -0.21167207	      0.00000000	      0.00000000	     12.55152285
      0.35235295	     -0.05507027	     -0.00033609	     -0.19712115	     -0.05826892	      0.88288439	     -0.00018293	     -0.21167094	      0.00000000	      0.00000000	     12.53237898
      0.35383541	     -0.05510623	     -0.00033184	     -0.19715703	     -0.05825640	      0.88288471	     -0.00018251	     -0.21167029	      0.00000000	      0.00000000	     12.20857971
      0.35500441	     -0.05513172	     -0.00033043	     -0.19718242	     -0.05824656	      0.88288499	     -0.00018217	     -0.21167005	      0.00000000	      0.00000000	     12.31660299
      0.35617340	     -0.05515463	     -0.00032720	     -0.19720529	     -0.05823673	      0.88288528	     -0.00018182	     -0.21167000	      0.00000000	      0.00000000	     12.12653819
      0.35767733	     -0.05518046	     -0.00032426	     -0.19723102	     -0.05822413	      0.88288568	     -0.00018135	     -0.21167012	      0.00000000	      0.00000000	     12.10928728
      0.35918125	     -0.05520151	     -0.00031950	     -0.19725203	     -0.05821156	      0.88288610	     -0.00018085	     -0.21167038	      0.00000000	      0.00000000	     11.79516558
      0.36030611	     -0.05521447	     -0.00031840	     -0.19726491	     -0.05820219	      0.88288642	     -0.00018047	     -0.21167063	      0.00000000	      0.00000000	     11.90119717
      0.36143097	     -0.05522617	     -0.00031574	     -0.19727657	     -0.05819283	      0.88288674	     -0.00018008	     -0.21167092	      0.00000000	      0.00000000	     11.75838696
      0.36300971	     -0.05523999	     -0.00031332	     -0.19729031	     -0.05817974	      0.88288721	     -0.00017951	     -0.21167138	      0.00000000	      0.00000000	     11.73374044
      0.36458845	     -0.05525023	     -0.00030926	     -0.19730050	     -0.05816668	      0.88288768	     -0.00017893	     -0.21167184	      0.00000000	      0.00000000	     11.48611123
      0.36566507	     -0.05525491	     -0.00030898	     -0.19730509	     -0.05815780	      0.88288800	     -0.00017851	     -0.21167212	      0.00000000	      0.00000000	     11.60017527
      0.36674169	     -0.05525763	     -0.00030706	     -0.19730777	     -0.05814893	      0.88288832	     -0.00017809	     -0.21167235	      0.00000000	      0.00000000	     11.52512701
      0.36842942	     -0.05525710	     -0.00030498	     -0.19730715	     -0.05813507	      0.88288883	     -0.00017742	     -0.21167254	      0.00000000	      0.00000000	     11.52621225
      0.36981628	     -0.05525222	     -0.00030242	     -0.19730222	     -0.05812371	      0.88288923	     -0.00017684	     -0.21167245	      0.00000000	      0.00000000	     11.43148852
      0.37120313	     -0.05524377	     -0.00030168	     -0.19729366	     -0.05811238	      0.88288964	     -0.00017626	     -0.21167211	      0.00000000	      0.00000000	     11.52285871
      0.37258999	     -0.05523173	     -0.00029872	     -0.19728158	     -0.05810109	      0.88289004	     -0.00017566	     -0.21167147	      0.00000000	      0.00000000	     11.39222692
      0.37379427	     -0.05521902	     -0.00029871	     -0.19726877	     -0.05809130	      0.88289038	     -0.00017513	     -0.21167067	      0.00000000	      0.00000000	     11.50459079
      0.37499855	     -0.05520468	     -0.00029697	     -0.19725438	     -0.05808154	      0.88289072	     -0.00017459	     -0.21166965	      0.00000000	      0.00000000	     11.44840255
      0.37620283	     -0.05518889	     -0.00029650	     -0.19723849	     -0.05807180	      0.88289106	     -0.00017404	     -0.21166842	      0.00000000	      0.00000000	     11.49480740
      0.37786688	     -0.05516459	     -0.00029486	     -0.19721409	     -0.05805839	      0.88289152	     -0.00017327	     -0.21166640	      0.00000000	      0.00000000	     11.46688381
      0.37909897	     -0.05514443	     -0.00029535	     -0.19719380	     -0.05804849	      0.88289186	     -0.00017269	     -0.21166468	      0.00000000	      0.00000000	     11.56920862
      0.38033106	     -0.05512228	     -0.00029436	     -0.19717156	     -0.05803861	      0.88289219	     -0.00017210	     -0.21166276	      0.00000000	      0.00000000	     11.54802520
      0.38156314	     -0.05509866	     -0.00029479	     -0.19714782	     -0.05802877	      0.88289253	     -0.00017150	     -0.21166065	      0.00000000	      0.00000000	     11.61837256
      0.38319586	     -0.05506289	     -0.00029445	     -0.19711189	     -0.05801576	      0.88289297	     -0.00017069	     -0.21165756	      0.00000000	      0.00000000	     11.63168620
      0.38439744	     -0.05503052	     -0.00029608	     -0.19707936	     -0.05800622	      0.88289329	     -0.00017009	     -0.21165500	      0.00000000	      0.00000000	     11.76621682
      0.38559902	     -0.05499286	     -0.00029620	     -0.19704158	     -0.05799671	      0.88289362	     -0.00016948	     -0.21165209	      0.00000000	      0.00000000	     11.78721053
      0.38709454	     -0.05493937	     -0.00029803	     -0.19698788	     -0.05798492	      0.88289403	     -0.00016872	     -0.21164791	      0.00000000	      0.00000000	     11.92854055
      0.38841582	     -0.05488599	     -0.00029806	     -0.19693435	     -0.05797454	      0.88289441	     -0.00016803	     -0.21164366	      0.00000000	      0.00000000	     11.93838291
      0.38973711	     -0.05482646	     -0.00030015	     -0.19687460	     -0.05796420	      0.88289479	     -0.00016734	     -0.21163884	      0.00000000	      0.00000000	     12.10268219
      0.39105840	     -0.05476161	     -0.00029989	     -0.19680959	     -0.05795390	      0.88289519	     -0.00016664	     -0.21163341	      0.00000000	      0.00000000	     12.11476320
      0.39237969	     -0.05469331	     -0.00030218	     -0.19674104	     -0.05794365	      0.88289561	     -0.00016594	     -0.21162740	      0.00000000	      0.00000000	     12.29427341
      0.39370097	     -0.05462219	     -0.00030170	     -0.19666973	     -0.05793344	      0.88289604	     -0.00016522	     -0.21162087	      0.00000000	      0.00000000	     12.30232571
      0.39502226	     -0.05454808	     -0.00030419	     -0.19659535	     -0.05792328	      0.88289651	     -0.00016451	     -0.21161385	      0.00000000	      0.00000000	     12.50668813
      0.39619967	     -0.05447948	     -0.00030354	     -0.19652656	     -0.05791428	      0.88289694	     -0.00016387	     -0.21160720	      0.00000000	      0.00000000	     12.51952550
      0.39737707	     -0.05440883	     -0.00030496	     -0.19645566	     -0.05790531	      0.88289741	     -0.00016323	     -0.21160019	      0.00000000	      0.00000000	     12.66444332
      0.39879799	     -0.05432120	     -0.00030531	     -0.19636774	     -0.05789455	      0.88289800	     -0.00016245	     -0.21159129	      0.00000000	      0.00000000	     12.77031712
      0.40021891	     -0.05423158	     -0.00030768	     -0.19627777	     -0.05788386	      0.88289863	     -0.00016167	     -0.21158192	      0.00000000	      0.00000000	     12.98361591
      0.40139373	     -0.05415580	     -0.00030740	     -0.19620173	     -0.05787507	      0.88289919	     -0.00016102	     -0.21157385	      0.00000000	      0.00000000	     13.04585286
      0.40256856	     -0.05407867	     -0.00030891	     -0.19612430	     -0.05786633	      0.88289978	     -0.00016037	     -0.21156549	      0.00000000	      0.00000000	     13.20238830
      0.40400545	     -0.05398248	     -0.00030920	     -0.19602776	     -0.05785571	      0.88290055	     -0.00015958	     -0.21155488	      0.00000000	      0.00000000	     13.34747999
      0.40544234	     -0.05388391	     -0.00031139	     -0.19592878	     -0.05784517	      0.88290138	     -0.00015878	     -0.21154383	      0.00000000	      0.00000000	     13.58374910
      0.40656206	     -0.05380593	     -0.00031065	     -0.19585052	     -0.05783702	      0.88290206	     -0.00015817	     -0.21153492	      0.00000000	      0.00000000	     13.67312837
      0.40768179	     -0.05372797	     -0.00031170	     -0.19577223	     -0.05782892	      0.88290277	     -0.00015755	     -0.21152577	      0.00000000	      0.00000000	     13.82964812
      0.40918215	     -0.05362394	     -0.00031154	     -0.19566778	     -0.05781814	      0.88290378	     -0.00015673	     -0.21151316	      0.00000000	      0.00000000	     14.01692756
      0.41068250	     -0.05352158	     -0.00031313	     -0.19556493	     -0.05780747	      0.88290484	     -0.00015591	     -0.21150028	      0.00000000	      0.00000000	     14.26663628
      0.41174802	     -0.05344941	     -0.00031206	     -0.19549246	     -0.05779995	      0.88290564	     -0.00015533	     -0.21149101	      0.00000000	      0.00000001	     14.38077601
      0.41281354	     -0.05337707	     -0.00031325	     -0.19541976	     -0.05779248	      0.88290646	     -0.00015476	     -0.21148161	      0.00000000	      0.00000001	     14.54282419
      0.41440175	     -0.05326874	     -0.00031399	     -0.19531089	     -0.05778144	      0.88290775	     -0.00015391	     -0.21146736	      0.00000000	      0.00000001	     14.78768058
      0.41572889	     -0.05317783	     -0.00031569	     -0.19521950	     -0.05777232	      0.88290886	     -0.00015321	     -0.21145518	      0.00000000	      0.00000001	     14.99951080
      0.41705602	     -0.05308684	     -0.00031558	     -0.19512806	     -0.05776327	      0.88291003	     -0.00015251	     -0.21144275	      0.00000000	      0.00000001	     15.21742843
      0.41838315	     -0.05299569	     -0.00031773	     -0.19503640	     -0.05775432	      0.88291123	     -0.00015183	     -0.21143004	      0.00000000	      0.00000001	     15.42778999
      0.41957383	     -0.05291442	     -0.00031731	     -0.19495471	     -0.05774636	      0.88291233	     -0.00015122	     -0.21141841	      0.00000000	      0.00000001	     15.62994044
      0.42076451	     -0.05283388	     -0.00031894	     -0.19487370	     -0.05773847	      0.88291347	     -0.00015062	     -0.21140656	      0.00000000	      0.00000001	     15.80937963
      0.42195519	     -0.05275383	     -0.00031919	     -0.19479320	     -0.05773065	      0.88291463	     -0.00015003	     -0.21139450	      0.00000000	      0.00000001	     16.01268741
      0.42345725	     -0.05265193	     -0.00032078	     -0.19469069	     -0.05772090	      0.88291613	     -0.00014929	     -0.21137898	      0.00000000	      0.00000001	     16.24907499
      0.42465884	     -0.05256998	     -0.00032015	     -0.19460830	     -0.05771319	      0.88291735	     -0.00014871	     -0.21136627	      0.00000000	      0.00000001	     16.46952799
      0.42586043	     -0.05248768	     -0.00032124	     -0.19452550	     -0.05770555	      0.88291859	     -0.00014815	     -0.21135330	      0.00000000	      0.00000001	     16.64654908
      0.42706202	     -0.05240483	     -0.00032094	     -0.19444217	     -0.05769799	      0.88291984	     -0.00014759	     -0.21134004	      0.00000000	      0.00000001	     16.86445256
      0.42855838	     -0.05230045	     -0.00032205	     -0.19433716	     -0.05768869	      0.88292143	     -0.00014691	     -0.21132311	      0.00000000	      0.00000001	     17.09422686
      0.42973621	     -0.05221678	     -0.00032100	     -0.19425302	     -0.05768146	      0.88292268	     -0.00014639	     -0.21130942	      0.00000000	      0.00000001	     17.33053054
      0.43091405	     -0.05213186	     -0.00032166	     -0.19416759	     -0.05767430	      0.88292394	     -0.00014587	     -0.21129538	      0.00000000	      0.00000001	     17.50267156
      0.43209189	     -0.05204599	     -0.00032105	     -0.19408122	     -0.05766723	      0.88292521	     -0.00014537	     -0.21128098	      0.00000000	      0.00000001	     17.71966510
      0.43365084	     -0.05193152	     -0.00032159	     -0.19396604	     -0.05765799	      0.88292689	     -0.00014473	     -0.21126136	      0.00000000	      0.00000001	     17.95002169
      0.43481466	     -0.05184660	     -0.00032018	     -0.19388063	     -0.05765118	      0.88292815	     -0.00014426	     -0.21124632	      0.00000000	      0.00000001	     18.18182999
      0.43597848	     -0.05176289	     -0.00032056	     -0.19379638	     -0.05764446	      0.88292940	     -0.00014380	     -0.21123098	     -0.00000000	      0.00000001	     18.33504664
      0.43739911	     -0.05166258	     -0.00031974	     -0.19369543	     -0.05763636	      0.88293092	     -0.00014326	     -0.21121190	     -0.00000000	      0.00000001	     18.59903909
      0.43866111	     -0.05157474	     -0.00032094	     -0.19360694	     -0.05762927	      0.88293227	     -0.00014280	     -0.21119467	     -0.00000000	      0.00000001	     18.74591280
      0.43992312	     -0.05148799	     -0.00032005	     -0.19351960	     -0.05762228	      0.88293361	     -0.00014235	     -0.21117721	     -0.00000000	      0.00000001	     18.99820281
      0.44118513	     -0.05140258	     -0.00032142	     -0.19343353	     -0.05761539	      0.88293494	     -0.00014191	     -0.21115953	     -0.00000000	      0.00000001	     19.12351571
      0.44244714	     -0.05131872	     -0.00032031	     -0.19334905	     -0.05760860	      0.88293625	     -0.00014149	     -0.21114168	     -0.00000000	      0.00000001	     19.36785148
      0.44370914	     -0.05123627	     -0.00032161	     -0.19326591	     -0.05760192	      0.88293755	     -0.00014109	     -0.21112368	     -0.00000000	      0.00000001	     19.47259665
      0.44497115	     -0.05115587	     -0.00032019	     -0.19318489	     -0.05759534	      0.88293884	     -0.00014070	     -0.21110556	     -0.00000000	      0.00000001	     19.71339739
      0.44623316	     -0.05107809	     -0.00032153	     -0.19310639	     -0.05758886	      0.88294010	     -0.00014032	     -0.21108737	     -0.00000000	      0.00000001	     19.79390897
      0.44749517	     -0.05100253	     -0.00031961	     -0.19303020	     -0.05758249	      0.88294135	     -0.00013997	     -0.21106915	     -0.00000000	      0.00000001	     20.02877809
      0.44875717	     -0.05092946	     -0.00032078	     -0.19295641	     -0.05757623	      0.88294258	     -0.00013962	     -0.21105093	     -0.00000000	      0.00000001	     20.08998450
      0.45001918	     -0.05085938	     -0.00031837	     -0.19288568	     -0.05757007	      0.88294378	     -0.00013930	     -0.21103276	     -0.00000000	      0.00000001	     20.32383047
      0.45113271	     -0.05080047	     -0.00031925	     -0.19282612	     -0.05756473	      0.88294482	     -0.00013902	     -0.21101680	     -0.00000000	      0.00000001	     20.36294008
      0.45224625	     -0.05074474	     -0.00031813	     -0.19276979	     -0.05755948	      0.88294584	     -0.00013876	     -0.21100095	     -0.00000000	      0.00000001	     20.50384845
      0.45363257	     -0.05068059	     -0.00031829	     -0.19270483	     -0.05755306	      0.88294708	     -0.00013845	     -0.21098144	     -0.00000000	      0.00000001	     20.60776741
      0.45501890	     -0.05062186	     -0.00031672	     -0.19264532	     -0.05754677	      0.88294829	     -0.00013817	     -0.21096226	     -0.00000000	      0.00000001	     20.79388133
      0.45614786	     -0.05057785	     -0.00031771	     -0.19260063	     -0.05754175	      0.88294924	     -0.00013795	     -0.21094692	     -0.00000000	      0.00000001	     20.82924255
      0.45727682	     -0.05053712	     -0.00031672	     -0.19255925	     -0.05753683	      0.88295016	     -0.00013774	     -0.21093186	     -0.00000000	      0.00000001	     20.93920043
      0.45867232	     -0.05049073	     -0.00031687	     -0.19251203	     -0.05753086	      0.88295127	     -0.00013751	     -0.21091365	     -0.00000000	      0.00000001	     21.02177664
      0.46006782	     -0.05044845	     -0.00031475	     -0.19246897	     -0.05752503	      0.88295233	     -0.00013729	     -0.21089588	     -0.00000000	      0.00000001	     21.17697566
      0.46114832	     -0.05041859	     -0.00031538	     -0.19243845	     -0.05752062	      0.88295312	     -0.00013714	     -0.21088244	     -0.00000000	      0.00000000	     21.18913873
      0.46222882	     -0.05039080	     -0.00031404	     -0.19241004	     -0.05751629	      0.88295388	     -0.00013700	     -0.21086927	     -0.00000000	      0.00000000	     21.26847485
      0.46368809	     -0.05035628	     -0.00031313	     -0.19237466	     -0.05751057	      0.88295486	     -0.00013683	     -0.21085191	     -0.00000000	      0.00000000	     21.33598472
      0.46514736	     -0.05032574	     -0.00031000	     -0.19234333	     -0.05750501	      0.88295578	     -0.00013669	     -0.21083501	     -0.00000000	      0.00000000	     21.46144540
      0.46618633	     -0.05030699	     -0.00031004	     -0.19232394	     -0.05750114	      0.88295640	     -0.00013660	     -0.21082328	     -0.00000000	      0.00000000	     21.45390192
      0.46722530	     -0.05029101	     -0.00030820	     -0.19230738	     -0.05749735	      0.88295699	     -0.00013653	     -0.21081181	     -0.00000000	      0.00000000	     21.49661301
      0.46876819	     -0.05027308	     -0.00030634	     -0.19228856	     -0.05749187	      0.88295781	     -0.00013644	     -0.21079531	     -0.00000000	      0.00000000	     21.53433172
      0.47006253	     -0.05026288	     -0.00030355	     -0.19227765	     -0.05748740	      0.88295844	     -0.00013639	     -0.21078201	     -0.00000000	      0.00000000	     21.58218155
      0.47135687	     -0.05025653	     -0.00030247	     -0.19227054	     -0.05748305	      0.88295902	     -0.00013635	     -0.21076919	     -0.00000000	      0.00000000	     21.60402708
      0.47265121	     -0.05025400	     -0.00029905	     -0.19226732	     -0.05747882	      0.88295955	     -0.00013634	     -0.21075688	     -0.00000000	      0.00000000	     21.64959750
      0.47394554	     -0.05025515	     -0.00029867	     -0.19226772	     -0.05747471	      0.88296002	     -0.00013634	     -0.21074506	     -0.00000000	      0.00000000	     21.66669572
      0.47504132	     -0.05025869	     -0.00029549	     -0.19227068	     -0.05747133	      0.88296038	     -0.00013636	     -0.21073544	     -0.00000000	      0.00000000	     21.67953174
      0.47613709	     -0.05026437	     -0.00029429	     -0.19227574	     -0.05746803	      0.88296070	     -0.00013640	     -0.21072617	     -0.00000000	      0.00000000	     21.68964200
      0.47754832	     -0.05027443	     -0.00029136	     -0.19228505	     -0.05746390	      0.88296105	     -0.00013646	     -0.21071471	     -0.00000000	      0.00000000	     21.70779101
      0.47895954	     -0.05028739	     -0.00029022	     -0.19229722	     -0.05745990	      0.88296133	     -0.00013655	     -0.21070376	     -0.00000000	      0.00000000	     21.73052867
      0.48006257	     -0.05029947	     -0.00028705	     -0.19230875	     -0.05745688	      0.88296150	     -0.00013664	     -0.21069555	     -0.00000000	      0.00000000	     21.72161023
      0.48116561	     -0.05031321	     -0.00028569	     -0.19232189	     -0.05745393	      0.88296163	     -0.00013674	     -0.21068762	     -0.00000000	      0.00000000	     21.72507416
      0.48260057	     -0.05033319	     -0.00028257	     -0.19234114	     -0.05745023	      0.88296174	     -0.00013690	     -0.21067772	     -0.00000000	      0.00000000	     21.72359122
      0.48403553	     -0.05035547	     -0.00028143	     -0.19236264	     -0.05744666	      0.88296178	     -0.00013708	     -0.21066826	     -0.00000000	      0.00000000	     21.74877958
      0.48509254	     -0.05037336	     -0.00027814	     -0.19238003	     -0.05744412	      0.88296177	     -0.00013723	     -0.21066155	     -0.00000000	     -0.00000000	     21.71210905
      0.48614956	     -0.05039256	     -0.00027661	     -0.19239869	     -0.05744165	      0.88296172	     -0.00013739	     -0.21065506	     -0.00000000	     -0.00000000	     21.70741411
      0.48766363	     -0.05042233	     -0.00027331	     -0.19242772	     -0.05743824	      0.88296158	     -0.00013765	     -0.21064613	     -0.00000000	     -0.00000000	     21.68694329
      0.48896085	     -0.05044988	     -0.00027165	     -0.19245461	     -0.05743543	      0.88296141	     -0.00013790	     -0.21063881	     -0.00000000	     -0.00000000	     21.68680253
      0.49025808	     -0.05047903	     -0.00026809	     -0.19248317	     -0.05743273	      0.88296118	     -0.00013816	     -0.21063180	     -0.00000000	     -0.00000000	     21.65202172
      0.49155531	     -0.05050964	     -0.00026684	     -0.19251314	     -0.05743013	      0.88296090	     -0.00013845	     -0.21062507	     -0.00000000	     -0.00000000	     21.66518274
      0.49285253	     -0.05054140	     -0.00026241	     -0.19254434	     -0.05742764	      0.88296057	     -0.00013876	     -0.21061860	     -0.00000000	     -0.00000000	     21.61241669
      0.49395700	     -0.05056939	     -0.00026128	     -0.19257179	     -0.05742560	      0.88296025	     -0.00013904	     -0.21061329	     -0.00000000	     -0.00000000	     21.61478477
      0.49506146	     -0.05059814	     -0.00025813	     -0.19260008	     -0.05742363	      0.88295990	     -0.00013933	     -0.21060815	     -0.00000000	     -0.00000000	     21.57690269
      0.49647489	     -0.05063602	     -0.00025542	     -0.19263733	     -0.05742122	      0.88295940	     -0.00013973	     -0.21060179	     -0.00000000	     -0.00000000	     21.56935112
      0.49788832	     -0.05067504	     -0.00025083	     -0.19267578	     -0.05741892	      0.88295884	     -0.00014016	     -0.21059568	     -0.00000000	     -0.00000000	     21.51076667
      0.49900340	     -0.05070672	     -0.00024944	     -0.19270696	     -0.05741718	      0.88295837	     -0.00014051	     -0.21059102	     -0.00000000	     -0.00000000	     21.51683585
      0.50011848	     -0.05073909	     -0.00024622	     -0.19273889	     -0.05741552	      0.88295787	     -0.00014088	     -0.21058649	     -0.00000000	     -0.00000000	     21.46816284
      0.50155278	     -0.05078180	     -0.00024342	     -0.19278101	     -0.05741348	      0.88295718	     -0.00014138	     -0.21058086	     -0.00000000	     -0.00000000	     21.45715414
      0.50298708	     -0.05082595	     -0.00023874	     -0.19282462	     -0.05741155	      0.88295645	     -0.00014190	     -0.21057543	     -0.00000000	     -0.00000000	     21.37488917
      0.50405918	     -0.05085984	     -0.00023771	     -0.19285806	     -0.05741019	      0.88295587	     -0.00014231	     -0.21057150	     -0.00000000	     -0.00000000	     21.38463114
      0.50513127	     -0.05089430	     -0.00023491	     -0.19289213	     -0.05740888	      0.88295527	     -0.00014273	     -0.21056768	     -0.00000000	     -0.00000000	     21.33059090
      0.50663887	     -0.05094378	     -0.00023210	     -0.19294102	     -0.05740714	      0.88295439	     -0.00014334	     -0.21056247	     -0.00000000	     -0.00000000	     21.30655646
      0.50794245	     -0.05098744	     -0.00022848	     -0.19298422	     -0.05740572	      0.88295359	     -0.00014390	     -0.21055813	     -0.00000000	     -0.00000000	     21.22424153
      0.50924603	     -0.05103200	     -0.00022680	     -0.19302829	     -0.05740440	      0.88295277	     -0.00014447	     -0.21055393	     -0.00000000	     -0.00000000	     21.23414965
      0.51054961	     -0.05107752	     -0.00022282	     -0.19307338	     -0.05740315	      0.88295192	     -0.00014507	     -0.21054987	     -0.00000000	     -0.00000000	     21.11720785
      0.51185319	     -0.05112404	     -0.00022190	     -0.19311940	     -0.05740198	      0.88295104	     -0.00014569	     -0.21054594	     -0.00000000	     -0.00000000	     21.16493242
      0.51297428	     -0.05116469	     -0.00021886	     -0.19315969	     -0.05740104	      0.88295026	     -0.00014623	     -0.21054268	     -0.00000000	     -0.00000000	     21.02832368
      0.51409537	     -0.05120597	     -0.00021781	     -0.19320057	     -0.05740016	      0.88294946	     -0.00014679	     -0.21053951	     -0.00000000	     -0.00000000	     21.01308062
      0.51550755	     -0.05125880	     -0.00021514	     -0.19325294	     -0.05739912	      0.88294844	     -0.00014752	     -0.21053566	     -0.00000000	     -0.00000001	     20.91415613
      0.51691972	     -0.05131198	     -0.00021374	     -0.19330564	     -0.05739817	      0.88294739	     -0.00014827	     -0.21053197	     -0.00000000	     -0.00000001	     20.93637389
      0.51805291	     -0.05135597	     -0.00021052	     -0.19334931	     -0.05739747	      0.88294652	     -0.00014889	     -0.21052915	     -0.00000001	     -0.00000001	     20.78904013
      0.51918610	     -0.05140060	     -0.00020918	     -0.19339358	     -0.05739682	      0.88294565	     -0.00014952	     -0.21052644	     -0.00000001	     -0.00000001	     20.77139309
      0.52061665	     -0.05145779	     -0.00020616	     -0.19345036	     -0.05739608	      0.88294452	     -0.00015034	     -0.21052319	     -0.00000001	     -0.00000001	     20.65616369
      0.52204720	     -0.05151593	     -0.00020521	     -0.19350805	     -0.05739541	      0.88294337	     -0.00015119	     -0.21052012	     -0.00000001	     -0.00000001	     20.69184003
      0.52314165	     -0.05156113	     -0.00020219	     -0.19355298	     -0.05739495	      0.88294247	     -0.00015185	     -0.21051788	     -0.00000001	     -0.00000001	     20.52279442
      0.52423610	     -0.05160697	     -0.00020100	     -0.19359851	     -0.05739454	      0.88294157	     -0.00015252	     -0.21051574	     -0.00000001	     -0.00000001	     20.49493432
      0.52573137	     -0.05167051	     -0.00019827	     -0.19366166	     -0.05739404	      0.88294031	     -0.00015346	     -0.21051298	     -0.00000001	     -0.00000001	     20.37136846
      0.52722663	     -0.05173501	     -0.00019760	     -0.19372573	     -0.05739362	      0.88293903	     -0.00015443	     -0.21051040	     -0.00000001	     -0.00000001	     20.41389567
      0.52828374	     -0.05178125	     -0.00019485	     -0.19377175	     -0.05739337	      0.88293811	     -0.00015512	     -0.21050868	     -0.00000001	     -0.00000001	     20.22325996
      0.52934085	     -0.05182800	     -0.00019388	     -0.19381823	     -0.05739315	      0.88293718	     -0.00015583	     -0.21050705	     -0.00000001	     -0.00000001	     20.18751451
      0.53092349	     -0.05189865	     -0.00019136	     -0.19388852	     -0.05739289	      0.88293577	     -0.00015691	     -0.21050477	     -0.00000001	     -0.00000001	     20.05590718
      0.53225015	     -0.05195833	     -0.00019040	     -0.19394788	     -0.05739273	      0.88293457	     -0.00015783	     -0.21050300	     -0.00000001	     -0.00000001	     20.03669854
      0.53357682	     -0.05201839	     -0.00018779	     -0.19400768	     -0.05739262	      0.88293335	     -0.00015877	     -0.21050136	     -0.00000001	     -0.00000001	     19.86684304
      0.53490348	     -0.05207885	     -0.00018759	     -0.19406782	     -0.05739256	      0.88293212	     -0.00015972	     -0.21049982	     -0.00000001	     -0.00000001	     19.90498362
      0.53609562	     -0.05213339	     -0.00018509	     -0.19412216	     -0.05739254	      0.88293100	     -0.00016060	     -0.21049855	     -0.00000001	     -0.00000001	     19.70957455
      0.53728775	     -0.05218807	     -0.00018471	     -0.19417658	     -0.05739256	      0.88292986	     -0.00016148	     -0.21049735	     -0.00000001	     -0.00000001	     19.70603419
      0.53847988	     -0.05224281	     -0.00018308	     -0.19423111	     -0.05739262	      0.88292872	     -0.00016238	     -0.21049624	     -0.00000001	     -0.00000001	     19.57843437
      0.53999656	     -0.05231247	     -0.00018261	     -0.19430048	     -0.05739273	      0.88292724	     -0.00016354	     -0.21049493	     -0.00000001	     -0.00000001	     19.56585428
      0.54121391	     -0.05236768	     -0.00018075	     -0.19435550	     -0.05739286	      0.88292603	     -0.00016448	     -0.21049396	     -0.00000001	     -0.00000001	     19.38126119
      0.54243126	     -0.05242319	     -0.00018085	     -0.19441078	     -0.05739302	      0.88292482	     -0.00016544	     -0.21049306	     -0.00000001	     -0.00000001	     19.37695912
      0.54364861	     -0.05247871	     -0.00017969	     -0.19446611	     -0.05739320	      0.88292359	     -0.00016640	     -0.21049225	     -0.00000001	     -0.00000001	     19.23899675
      0.54514748	     -0.05254687	     -0.00017994	     -0.19453401	     -0.05739347	      0.88292206	     -0.00016761	     -0.21049135	     -0.00000001	     -0.00000001	     19.24168921
      0.54634987	     -0.05260128	     -0.00017844	     -0.19458827	     -0.05739371	      0.88292081	     -0.00016858	     -0.21049070	     -0.00000001	     -0.00000001	     19.04924536
      0.54755226	     -0.05265541	     -0.00017884	     -0.19464221	     -0.05739398	      0.88291956	     -0.00016957	     -0.21049010	     -0.00000001	     -0.00000001	     19.04960919
      0.54875465	     -0.05270921	     -0.00017811	     -0.19469586	     -0.05739427	      0.88291829	     -0.00017057	     -0.21048954	     -0.00000001	     -0.00000001	     18.92404330
      0.55031089	     -0.05277844	     -0.00017875	     -0.19476486	     -0.05739467	      0.88291663	     -0.00017187	     -0.21048888	     -0.00000001	     -0.00000001	     18.92627546
      0.55150999	     -0.05283144	     -0.00017765	     -0.19481773	     -0.05739500	      0.88291534	     -0.00017288	     -0.21048840	     -0.00000001	     -0.00000001	     18.73679365
      0.55270909	     -0.05288413	     -0.00017838	     -0.19487026	     -0.05739535	      0.88291403	     -0.00017390	     -0.21048795	     -0.00000001	     -0.00000001	     18.73909561
      0.55390819	     -0.05293650	     -0.00017810	     -0.19492250	     -0.05739571	      0.88291272	     -0.00017493	     -0.21048752	     -0.00000001	     -0.00000001	     18.62165806
      0.55550367	     -0.05300548	     -0.00017926	     -0.19499129	     -0.05739622	      0.88291096	     -0.00017631	     -0.21048697	     -0.00000001	     -0.00000001	     18.63073650
      0.55669443	     -0.05305614	     -0.00017856	     -0.19504186	     -0.05739661	      0.88290963	     -0.00017735	     -0.21048657	     -0.00000001	     -0.00000001	     18.44722317
      0.55788518	     -0.05310609	     -0.00017959	     -0.19509168	     -0.05739702	      0.88290829	     -0.00017839	     -0.21048617	     -0.00000001	     -0.00000001	     18.45386024
      0.55933777	     -0.05316596	     -0.00017944	     -0.19515143	     -0.05739752	      0.88290665	     -0.00017967	     -0.21048566	     -0.00000001	     -0.00000001	     18.30030432
      0.56063638	     -0.05321835	     -0.00018111	     -0.19520368	     -0.05739798	      0.88290517	     -0.00018081	     -0.21048518	     -0.00000001	     -0.00000001	     18.36098428
      0.56193499	     -0.05326933	     -0.00018074	     -0.19525459	     -0.05739845	      0.88290368	     -0.00018196	     -0.21048466	     -0.00000001	     -0.00000001	     18.17554444
      0.56323360	     -0.05331873	     -0.00018272	     -0.19530386	     -0.05739893	      0.88290219	     -0.00018311	     -0.21048410	     -0.00000001	     -0.00000001	     18.26540283
      0.56453221	     -0.05336624	     -0.00018240	     -0.19535131	     -0.05739941	      0.88290068	     -0.00018426	     -0.21048349	     -0.00000001	     -0.00000001	     18.06617740
      0.56583082	     -0.05341176	     -0.00018467	     -0.19539672	     -0.05739989	      0.88289918	     -0.00018542	     -0.21048281	     -0.00000001	     -0.00000001	     18.19263893
      0.56712944	     -0.05345496	     -0.00018439	     -0.19543988	     -0.05740038	      0.88289766	     -0.00018657	     -0.21048206	     -0.00000001	     -0.00000001	     17.97597718
      0.56842805	     -0.05349597	     -0.00018692	     -0.19548077	     -0.05740087	      0.88289615	     -0.00018771	     -0.21048126	     -0.00000001	     -0.00000001	     18.14357307
      0.56972666	     -0.05353446	     -0.00018664	     -0.19551924	     -0.05740136	      0.88289463	     -0.00018886	     -0.21048039	     -0.00000001	     -0.00000001	     17.90432641
      0.57102527	     -0.05357043	     -0.00018936	     -0.19555510	     -0.05740185	      0.88289311	     -0.00018999	     -0.21047946	     -0.00000001	     -0.00000001	     18.11891184
      0.57232388	     -0.05360377	     -0.00018906	     -0.19558842	     -0.05740233	      0.88289159	     -0.00019112	     -0.21047848	     -0.00000001	     -0.00000001	     17.85373597
      0.57362249	     -0.05363455	     -0.00019197	     -0.19561910	     -0.05740282	      0.88289007	     -0.00019224	     -0.21047745	     -0.00000001	     -0.00000001	     18.11782209
      0.57492110	     -0.05366260	     -0.00019165	     -0.19564713	     -0.05740330	      0.88288855	     -0.00019336	     -0.21047639	     -0.00000001	     -0.00000001	     17.82295010
      0.57621972	     -0.05368797	     -0.00019477	     -0.19567241	     -0.05740378	      0.88288704	     -0.00019446	     -0.21047529	     -0.00000001	     -0.00000001	     18.13670994
      0.57738599	     -0.05370838	     -0.00019475	     -0.19569280	     -0.05740420	      0.88288569	     -0.00019543	     -0.21047429	     -0.00000001	     -0.00000001	     17.88444279
      0.57855227	     -0.05372655	     -0.00019675	     -0.19571090	     -0.05740462	      0.88288435	     -0.00019640	     -0.21047328	     -0.00000001	     -0.00000001	     18.01533687
      0.57997321	     -0.05374552	     -0.00019781	     -0.19572984	     -0.05740513	      0.88288272	     -0.00019756	     -0.21047205	     -0.00000001	     -0.00000001	     17.90323830
      0.58139414	     -0.05376134	     -0.00020070	     -0.19574556	     -0.05740564	      0.88288110	     -0.00019870	     -0.21047082	     -0.00000001	     -0.00000001	     18.15094368
      0.58258545	     -0.05377220	     -0.00020105	     -0.19575640	     -0.05740605	      0.88287976	     -0.00019964	     -0.21046980	     -0.00000001	     -0.00000001	     17.91476567
      0.58377675	     -0.05378090	     -0.00020325	     -0.19576504	     -0.05740646	      0.88287842	     -0.00020057	     -0.21046880	     -0.00000001	     -0.00000001	     18.06334866
      0.58496806	     -0.05378756	     -0.00020441	     -0.19577165	     -0.05740687	      0.88287710	     -0.00020148	     -0.21046783	     -0.00000001	     -0.00000001	     17.98818897
      0.58659514	     -0.05379368	     -0.00020735	     -0.19577768	     -0.05740742	      0.88287532	     -0.00020269	     -0.21046657	     -0.00000001	     -0.00000001	     18.16731227
      0.58780249	     -0.05379603	     -0.00020803	     -0.19577999	     -0.05740782	      0.88287401	     -0.00020357	     -0.21046569	     -0.00000001	     -0.00000001	     17.96130285
      0.58900984	     -0.05379653	     -0.00021035	     -0.19578042	     -0.05740822	      0.88287273	     -0.00020442	     -0.21046487	     -0.00000001	     -0.00000001	     18.10720988
      0.59046260	     -0.05379470	     -0.00021162	     -0.19577854	     -0.05740869	      0.88287120	     -0.00020543	     -0.21046396	     -0.00000001	     -0.00000001	     17.96026175
      0.59175070	     -0.05379104	     -0.00021446	     -0.19577478	     -0.05740910	      0.88286986	     -0.00020630	     -0.21046323	     -0.00000001	     -0.00000001	     18.19146737
      0.59303880	     -0.05378558	     -0.00021527	     -0.19576928	     -0.05740951	      0.88286855	     -0.00020714	     -0.21046257	     -0.00000001	     -0.00000001	     17.98787126
      0.59432691	     -0.05377860	     -0.00021812	     -0.19576220	     -0.05740992	      0.88286726	     -0.00020795	     -0.21046199	     -0.00000001	     -0.00000001	     18.21258451
      0.59561501	     -0.05377018	     -0.00021900	     -0.19575373	     -0.05741032	      0.88286600	     -0.00020874	     -0.21046148	     -0.00000001	     -0.00000001	     18.02215513
      0.59690311	     -0.05376049	     -0.00022188	     -0.19574392	     -0.05741072	      0.88286476	     -0.00020950	     -0.21046107	     -0.00000001	     -0.00000001	     18.24232716
      0.59819121	     -0.05374960	     -0.00022283	     -0.19573298	     -0.05741111	      0.88286355	     -0.00021023	     -0.21046075	     -0.00000001	     -0.00000001	     18.06405607
      0.59947932	     -0.05373752	     -0.00022575	     -0.19572079	     -0.05741150	      0.88286236	     -0.00021094	     -0.21046053	     -0.00000001	     -0.00000001	     18.28218745
      0.60076742	     -0.05372424	     -0.00022673	     -0.19570745	     -0.05741189	      0.88286120	     -0.00021161	     -0.21046040	     -0.00000001	     -0.00000001	     18.11837561
      0.60205552	     -0.05370989	     -0.00022965	     -0.19569298	     -0.05741228	      0.88286006	     -0.00021226	     -0.21046036	     -0.00000001	     -0.00000001	     18.33769320
      0.60334362	     -0.05369439	     -0.00023060	     -0.19567741	     -0.05741267	      0.88285896	     -0.00021288	     -0.21046042	     -0.00000001	     -0.00000001	     18.18793611
      0.60463172	     -0.05367774	     -0.00023346	     -0.19566064	     -0.05741306	      0.88285788	     -0.00021346	     -0.21046057	     -0.00000001	     -0.00000001	     18.41080375
      0.60591983	     -0.05366029	     -0.00023434	     -0.19564312	     -0.05741344	      0.88285684	     -0.00021402	     -0.21046081	     -0.00000001	     -0.00000001	     18.27146097
      0.60720793	     -0.05364312	     -0.00023720	     -0.19562583	     -0.05741383	      0.88285582	     -0.00021454	     -0.21046115	     -0.00000001	     -0.00000001	     18.49460446
      0.60849603	     -0.05362744	     -0.00023820	     -0.19561006	     -0.05741422	      0.88285483	     -0.00021503	     -0.21046165	     -0.00000001	     -0.00000001	     18.35991738
      0.60978413	     -0.05361498	     -0.00024139	     -0.19559745	     -0.05741462	      0.88285387	     -0.00021549	     -0.21046240	     -0.00000001	     -0.00000000	     18.58426629
      0.61107224	     -0.05360661	     -0.00024270	     -0.19558899	     -0.05741501	      0.88285294	     -0.00021592	     -0.21046351	     -0.00000001	     -0.00000000	     18.44880600
      0.61236034	     -0.05360295	     -0.00024612	     -0.19558517	     -0.05741541	      0.88285204	     -0.00021631	     -0.21046508	     -0.00000001	     -0.00000000	     18.67381489
      0.61364844	     -0.05360393	     -0.00024729	     -0.19558605	     -0.05741582	      0.88285117	     -0.00021666	     -0.21046723	     -0.00000001	     -0.00000000	     18.53076189
      0.61493654	     -0.05360896	     -0.00025029	     -0.19559093	     -0.05741623	      0.88285033	     -0.00021698	     -0.21047003	     -0.00000001	     -0.00000000	     18.76201176
      0.61622464	     -0.05361764	     -0.00025071	     -0.19559954	     -0.05741664	      0.88284951	     -0.00021726	     -0.21047353	     -0.00000001	     -0.00000000	     18.60903133
      0.61751275	     -0.05363013	     -0.00025295	     -0.19561191	     -0.05741705	      0.88284871	     -0.00021751	     -0.21047777	     -0.00000001	     -0.00000000	     18.84949594
      0.61880085	     -0.05364657	     -0.00025258	     -0.19562830	     -0.05741747	      0.88284793	     -0.00021771	     -0.21048279	     -0.00000001	     -0.00000000	     18.67525015
      0.62008895	     -0.05366668	     -0.00025422	     -0.19564831	     -0.05741790	      0.88284717	     -0.00021788	     -0.21048863	     -0.00000001	     -0.00000000	     18.92634822
      0.62137705	     -0.05369005	     -0.00025315	     -0.19567167	     -0.05741832	      0.88284642	     -0.00021801	     -0.21049531	     -0.00000001	     -0.00000000	     18.72569349
      0.62266516	     -0.05371643	     -0.00025417	     -0.19569798	     -0.05741875	      0.88284568	     -0.00021810	     -0.21050285	     -0.00000001	     -0.00000000	     18.98357419
      0.62395326	     -0.05374592	     -0.00025241	     -0.19572748	     -0.05741918	      0.88284495	     -0.00021815	     -0.21051125	     -0.00000001	     -0.00000000	     18.74780620
      0.62524136	     -0.05377875	     -0.00025297	     -0.19576027	     -0.05741961	      0.88284422	     -0.00021815	     -0.21052053	     -0.00000001	     -0.00000000	     19.00495049
      0.62652946	     -0.05381424	     -0.00025086	     -0.19579581	     -0.05742004	      0.88284349	     -0.00021812	     -0.21053070	     -0.00000001	     -0.00000000	     18.74010509
      0.62781756	     -0.05385158	     -0.00025115	     -0.19583313	     -0.05742047	      0.88284275	     -0.00021805	     -0.21054174	     -0.00000001	     -0.00000000	     18.99139504
      0.62910567	     -0.05389054	     -0.00024875	     -0.19587216	     -0.05742090	      0.88284201	     -0.00021794	     -0.21055362	     -0.00000001	     -0.00000000	     18.69696456
      0.63039377	     -0.05393137	     -0.00024884	     -0.19591300	     -0.05742132	      0.88284125	     -0.00021779	     -0.21056631	     -0.00000001	     -0.00000000	     18.92708834
      0.63168187	     -0.05397395	     -0.00024627	     -0.19595566	     -0.05742174	      0.88284048	     -0.00021760	     -0.21057980	     -0.00000001	     -0.00000000	     18.60823510
      0.63296997	     -0.05401848	     -0.00024618	     -0.19600023	     -0.05742216	      0.88283968	     -0.00021736	     -0.21059406	     -0.00000001	     -0.00000000	     18.81059195
      0.63425808	     -0.05406494	     -0.00024355	     -0.19604680	     -0.05742257	      0.88283887	     -0.00021709	     -0.21060910	     -0.00000001	     -0.00000000	     18.48070495
      0.63554618	     -0.05411312	     -0.00024339	     -0.19609503	     -0.05742297	      0.88283803	     -0.00021678	     -0.21062488	     -0.00000001	     -0.00000000	     18.65447021
      0.63683428	     -0.05416312	     -0.00024079	     -0.19614516	     -0.05742337	      0.88283717	     -0.00021642	     -0.21064139	     -0.00000001	     -0.00000000	     18.32585081
      0.63812238	     -0.05421565	     -0.00024066	     -0.19619776	     -0.05742375	      0.88283628	     -0.00021603	     -0.21065861	     -0.00000001	     -0.00000000	     18.46588183
      0.63941048	     -0.05427044	     -0.00023828	     -0.19625270	     -0.05742413	      0.88283536	     -0.00021559	     -0.21067656	     -0.00000001	     -0.00000000	     18.14833698
      0.64069859	     -0.05432742	     -0.00023814	     -0.19630977	     -0.05742450	      0.88283441	     -0.00021512	     -0.21069522	     -0.00000001	     -0.00000001	     18.25334118
      0.64198669	     -0.05438664	     -0.00023589	     -0.19636915	     -0.05742486	      0.88283343	     -0.00021461	     -0.21071457	     -0.00000001	     -0.00000001	     17.95247269
      0.64327479	     -0.05444803	     -0.00023578	     -0.19643066	     -0.05742520	      0.88283242	     -0.00021405	     -0.21073460	     -0.00000001	     -0.00000001	     18.02652351
      0.64456289	     -0.05451115	     -0.00023380	     -0.19649396	     -0.05742553	      0.88283137	     -0.00021346	     -0.21075530	     -0.00000001	     -0.00000001	     17.75032533
      0.64585100	     -0.05457432	     -0.00023403	     -0.19655726	     -0.05742585	      0.88283030	     -0.00021283	     -0.21077664	     -0.00000001	     -0.00000001	     17.79273922
      0.64713910	     -0.05464020	     -0.00023284	     -0.19662331	     -0.05742615	      0.88282919	     -0.00021216	     -0.21079863	     -0.00000001	     -0.00000001	     17.53649784
      0.64842720	     -0.05470760	     -0.00023335	     -0.19669086	     -0.05742643	      0.88282805	     -0.00021145	     -0.21082127	     -0.00000001	     -0.00000001	     17.54699008
      0.64971530	     -0.05477551	     -0.00023233	     -0.19675896	     -0.05742670	      0.88282687	     -0.00021071	     -0.21084451	     -0.00000001	     -0.00000001	     17.32365639
      0.65100340	     -0.05484313	     -0.00023263	     -0.19682676	     -0.05742694	      0.88282567	     -0.00020992	     -0.21086825	     -0.00000001	     -0.00000001	     17.31057240
      0.65229151	     -0.05490999	     -0.00023151	     -0.19689385	     -0.05742717	      0.88282445	     -0.00020910	     -0.21089243	     -0.00000001	     -0.00000001	     17.11350841
      0.65357961	     -0.05497589	     -0.00023138	     -0.19695996	     -0.05742738	      0.88282319	     -0.00020824	     -0.21091696	     -0.00000001	     -0.00000001	     17.07951735
      0.65513634	     -0.05505428	     -0.00022901	     -0.19703869	     -0.05742760	      0.88282165	     -0.00020715	     -0.21094697	     -0.00000001	     -0.00000001	     16.82763396
      0.65630291	     -0.05511204	     -0.00022907	     -0.19709666	     -0.05742775	      0.88282047	     -0.00020630	     -0.21096966	     -0.00000001	     -0.00000001	     16.85644257
      0.65746949	     -0.05516872	     -0.00022742	     -0.19715361	     -0.05742787	      0.88281928	     -0.00020542	     -0.21099246	     -0.00000001	     -0.00000001	     16.70183970
      0.65899462	     -0.05524092	     -0.00022660	     -0.19722613	     -0.05742801	      0.88281770	     -0.00020423	     -0.21102237	     -0.00000001	     -0.00000001	     16.65438998
      0.66051976	     -0.05531000	     -0.00022374	     -0.19729561	     -0.05742811	      0.88281611	     -0.00020299	     -0.21105229	     -0.00000001	     -0.00000001	     16.42307725
      0.66161314	     -0.05535704	     -0.00022411	     -0.19734289	     -0.05742816	      0.88281497	     -0.00020207	     -0.21107366	     -0.00000001	     -0.00000001	     16.45974199
      0.66270652	     -0.05540148	     -0.00022273	     -0.19738761	     -0.05742820	      0.88281383	     -0.00020113	     -0.21109491	     -0.00000001	     -0.00000001	     16.36297641
      0.66434830	     -0.05546322	     -0.00022170	     -0.19744975	     -0.05742821	      0.88281211	     -0.00019967	     -0.21112645	     -0.00000001	     -0.00000001	     16.30826002
      0.66573024	     -0.05551091	     -0.00021990	     -0.19749782	     -0.05742819	      0.88281068	     -0.00019840	     -0.21115254	     -0.00000001	     -0.00000001	     16.19788396
      0.66711218	     -0.05555506	     -0.00021998	     -0.19754231	     -0.05742814	      0.88280927	     -0.00019709	     -0.21117814	     -0.00000001	     -0.00000001	     16.19849664
      0.66849412	     -0.05559578	     -0.00021771	     -0.19758344	     -0.05742805	      0.88280787	     -0.00019575	     -0.21120319	     -0.00000001	     -0.00000001	     16.07847165
      0.66971077	     -0.05562928	     -0.00021818	     -0.19761723	     -0.05742795	      0.88280667	     -0.00019455	     -0.21122474	     -0.00000001	     -0.00000001	     16.07438432
      0.67092741	     -0.05566092	     -0.00021665	     -0.19764922	     -0.05742783	      0.88280549	     -0.00019332	     -0.21124580	     -0.00000001	     -0.00000001	     15.99656490
      0.67214406	     -0.05569104	     -0.00021631	     -0.19767966	     -0.05742768	      0.88280435	     -0.00019206	     -0.21126637	     -0.00000001	     -0.00000001	     15.96197614
      0.67378237	     -0.05572958	     -0.00021451	     -0.19771867	     -0.05742744	      0.88280286	     -0.00019033	     -0.21129327	     -0.00000001	     -0.00000001	     15.88723943
      0.67502962	     -0.05575769	     -0.00021480	     -0.19774710	     -0.05742723	      0.88280178	     -0.00018898	     -0.21131315	     -0.00000001	     -0.00000001	     15.85556318
      0.67627688	     -0.05578478	     -0.00021337	     -0.19777455	     -0.05742699	      0.88280075	     -0.00018761	     -0.21133251	     -0.00000001	     -0.00000001	     15.79530799
      0.67752413	     -0.05581092	     -0.00021317	     -0.19780103	     -0.05742673	      0.88279976	     -0.00018621	     -0.21135135	     -0.00000001	     -0.00000001	     15.75191523
      0.67913307	     -0.05584230	     -0.00021156	     -0.19783288	     -0.05742636	      0.88279857	     -0.00018438	     -0.21137489	     -0.00000001	     -0.00000000	     15.69052573
      0.68035831	     -0.05586545	     -0.00021223	     -0.19785634	     -0.05742605	      0.88279773	     -0.00018296	     -0.21139226	     -0.00000001	     -0.00000000	     15.64062717
      0.68158355	     -0.05588760	     -0.00021116	     -0.19787885	     -0.05742572	      0.88279694	     -0.00018152	     -0.21140914	     -0.00000001	     -0.00000000	     15.58712857
      0.68307012	     -0.05591323	     -0.00021146	     -0.19790487	     -0.05742528	      0.88279607	     -0.00017975	     -0.21142897	     -0.00000001	     -0.00000000	     15.53330213
      0.68455668	     -0.05593744	     -0.00020940	     -0.19792954	     -0.05742481	      0.88279529	     -0.00017794	     -0.21144806	     -0.00000001	     -0.00000000	     15.48340659
      0.68567507	     -0.05595479	     -0.00021045	     -0.19794717	     -0.05742443	      0.88279476	     -0.00017657	     -0.21146193	     -0.00000001	     -0.00000000	     15.42255936
      0.68679346	     -0.05597126	     -0.00020966	     -0.19796396	     -0.05742404	      0.88279429	     -0.00017518	     -0.21147538	     -0.00000001	     -0.00000000	     15.37455682
      0.68840306	     -0.05599275	     -0.00020975	     -0.19798589	     -0.05742343	      0.88279370	     -0.00017316	     -0.21149398	     -0.00000001	     -0.00000000	     15.31084508
      0.68979287	     -0.05600897	     -0.00020887	     -0.19800252	     -0.05742288	      0.88279328	     -0.00017140	     -0.21150936	     -0.00000001	     -0.00000000	     15.25669540
      0.69118268	     -0.05602590	     -0.00020989	     -0.19801980	     -0.05742229	      0.88279294	     -0.00016961	     -0.21152417	     -0.00000001	     -0.00000000	     15.19802117
      0.69257249	     -0.05604177	     -0.00020839	     -0.19803610	     -0.05742167	      0.88279269	     -0.00016781	     -0.21153842	     -0.00000001	     -0.00000000	     15.15879283
      0.69378922	     -0.05605435	     -0.00020963	     -0.19804898	     -0.05742111	      0.88279253	     -0.00016622	     -0.21155040	     -0.00000001	     -0.00000000	     15.10799264
      0.69500594	     -0.05606509	     -0.00020866	     -0.19806009	     -0.05742052	      0.88279244	     -0.00016462	     -0.21156187	     -0.00000001	     -0.00000000	     15.07532808
      0.69622267	     -0.05607396	     -0.00020877	     -0.19806931	     -0.05741990	      0.88279241	     -0.00016300	     -0.21157279	     -0.00000001	     -0.00000000	     15.03945984
      0.69790315	     -0.05608291	     -0.00020749	     -0.19807876	     -0.05741901	      0.88279246	     -0.00016076	     -0.21158689	     -0.00000001	      0.00000000	     15.01636698
      0.69915630	     -0.05608648	     -0.00020809	     -0.19808267	     -0.05741832	      0.88279257	     -0.00015907	     -0.21159660	     -0.00000001	      0.00000000	     14.98025409
      0.70040945	     -0.05608577	     -0.00020674	     -0.19808236	     -0.05741760	      0.88279274	     -0.00015737	     -0.21160557	     -0.00000001	      0.00000000	     14.97788191
      0.70166260	     -0.05607951	     -0.00020628	     -0.19807647	     -0.05741686	      0.88279297	     -0.00015567	     -0.21161367	     -0.00000001	      0.00000000	     14.96715652
      0.70330231	     -0.05606242	     -0.00020372	     -0.19805992	     -0.05741585	      0.88279335	     -0.00015343	     -0.21162280	     -0.00000001	      0.00000000	     14.99498465
      0.70453084	     -0.05604357	     -0.00020332	     -0.19804143	     -0.05741506	      0.88279370	     -0.00015174	     -0.21162845	     -0.00000001	      0.00000000	     14.96885668
      0.70575937	     -0.05601989	     -0.00020106	     -0.19801817	     -0.05741424	      0.88279410	     -0.00015005	     -0.21163303	     -0.00000001	      0.00000000	     14.98676362
      0.70726902	     -0.05598446	     -0.00019956	     -0.19798320	     -0.05741321	      0.88279466	     -0.00014797	     -0.21163715	     -0.00000001	      0.00000000	     14.97588445
      0.70861896	     -0.05594608	     -0.00019610	     -0.19794528	     -0.05741226	      0.88279523	     -0.00014611	     -0.21163939	     -0.00000001	      0.00000000	     15.02276943
      0.70996890	     -0.05590155	     -0.00019470	     -0.19790115	     -0.05741128	      0.88279585	     -0.00014424	     -0.21164023	     -0.00000001	      0.00000000	     15.01166948
      0.71131883	     -0.05585108	     -0.00019073	     -0.19785115	     -0.05741027	      0.88279653	     -0.00014237	     -0.21163964	     -0.00000001	      0.00000000	     15.07980823
      0.71266877	     -0.05579537	     -0.00018984	     -0.19779581	     -0.05740923	      0.88279726	     -0.00014050	     -0.21163762	     -0.00000001	      0.00000000	     15.08056498
      0.71401870	     -0.05573492	     -0.00018662	     -0.19773577	     -0.05740817	      0.88279806	     -0.00013864	     -0.21163421	     -0.00000001	      0.00000000	     15.17811561
      0.71536864	     -0.05566989	     -0.00018704	     -0.19767104	     -0.05740708	      0.88279890	     -0.00013677	     -0.21162942	     -0.00000001	      0.00000000	     15.18423786
      0.71671857	     -0.05559999	     -0.00018437	     -0.19760152	     -0.05740597	      0.88279980	     -0.00013492	     -0.21162329	     -0.00000001	      0.00000000	     15.30216488
      0.71791945	     -0.05553457	     -0.00018534	     -0.19753633	     -0.05740497	      0.88280065	     -0.00013328	     -0.21161673	     -0.00000001	      0.00000000	     15.30966084
      0.71912034	     -0.05546593	     -0.00018450	     -0.19746796	     -0.05740395	      0.88280155	     -0.00013164	     -0.21160917	     -0.00000001	      0.00000001	     15.39428664
      0.72058709	     -0.05537890	     -0.00018549	     -0.19738119	     -0.05740268	      0.88280270	     -0.00012966	     -0.21159864	     -0.00000001	      0.00000001	     15.46573084
      0.72205384	     -0.05528741	     -0.00018480	     -0.19728999	     -0.05740140	      0.88280392	     -0.00012769	     -0.21158675	     -0.00000001	      0.00000001	     15.60832851
      0.72326403	     -0.05520872	     -0.00018671	     -0.19721145	     -0.05740033	      0.88280497	     -0.00012609	     -0.21157592	     -0.00000001	      0.00000001	     15.66178463
      0.72447421	     -0.05512798	     -0.00018667	     -0.19713090	     -0.05739925	      0.88280608	     -0.00012450	     -0.21156420	     -0.00000001	      0.00000001	     15.77345912
      0.72595105	     -0.05502763	     -0.00018843	     -0.19703072	     -0.05739791	      0.88280749	     -0.00012258	     -0.21154879	     -0.00000001	      0.00000001	     15.88500734
      0.72742789	     -0.05492444	     -0.00018804	     -0.19692774	     -0.05739657	      0.88280897	     -0.00012069	     -0.21153222	     -0.00000001	      0.00000001	     16.06569508
      0.72858147	     -0.05484135	     -0.00019027	     -0.19684473	     -0.05739552	      0.88281018	     -0.00011923	     -0.21151848	     -0.00000001	      0.00000001	     16.14738234
      0.72973506	     -0.05475535	     -0.00019053	     -0.19675885	     -0.05739447	      0.88281144	     -0.00011779	     -0.21150406	     -0.00000001	      0.00000001	     16.28943225
      0.73127578	     -0.05463695	     -0.00019219	     -0.19664057	     -0.05739307	      0.88281318	     -0.00011591	     -0.21148370	     -0.00000001	      0.00000001	     16.46845533
      0.73281651	     -0.05451279	     -0.00019227	     -0.19651654	     -0.05739166	      0.88281500	     -0.00011406	     -0.21146215	     -0.00000001	      0.00000001	     16.71193312
      0.73391422	     -0.05442479	     -0.00019506	     -0.19642854	     -0.05739067	      0.88281634	     -0.00011278	     -0.21144615	     -0.00000001	      0.00000001	     16.80162685
      0.73501193	     -0.05433588	     -0.00019597	     -0.19633967	     -0.05738968	      0.88281773	     -0.00011151	     -0.21142967	     -0.00000001	      0.00000001	     16.95452833
      0.73664332	     -0.05420302	     -0.00019834	     -0.19620683	     -0.05738822	      0.88281986	     -0.00010967	     -0.21140431	     -0.00000001	      0.00000001	     17.17735475
      0.73800264	     -0.05409086	     -0.00019900	     -0.19609470	     -0.05738702	      0.88282169	     -0.00010817	     -0.21138245	     -0.00000001	      0.00000001	     17.39695655
      0.73936197	     -0.05397781	     -0.00020153	     -0.19598161	     -0.05738583	      0.88282359	     -0.00010672	     -0.21135992	     -0.00000001	      0.00000001	     17.59900067
      0.74072129	     -0.05386388	     -0.00020174	     -0.19586769	     -0.05738466	      0.88282554	     -0.00010531	     -0.21133677	     -0.00000001	      0.00000001	     17.83867313
      0.74208062	     -0.05375206	     -0.00020535	     -0.19575577	     -0.05738352	      0.88282755	     -0.00010393	     -0.21131304	     -0.00000001	      0.00000001	     18.03688283
      0.74322510	     -0.05365842	     -0.00020545	     -0.19566211	     -0.05738257	      0.88282928	     -0.00010281	     -0.21129269	     -0.00000001	      0.00000001	     18.22377133
      0.74436959	     -0.05356746	     -0.00020801	     -0.19557105	     -0.05738164	      0.88283104	     -0.00010171	     -0.21127209	     -0.00000001	      0.00000001	     18.39236453
      0.74584652	     -0.05345328	     -0.00020988	     -0.19545675	     -0.05738047	      0.88283337	     -0.00010035	     -0.21124523	     -0.00000001	      0.00000001	     18.63070909
      0.74732345	     -0.05334329	     -0.00021388	     -0.19534659	     -0.05737933	      0.88283574	     -0.00009903	     -0.21121815	     -0.00000001	      0.00000001	     18.86411680
      0.74845151	     -0.05326043	     -0.00021419	     -0.19526366	     -0.05737848	      0.88283758	     -0.00009807	     -0.21119737	     -0.00000001	      0.00000001	     19.04095025
      0.74957958	     -0.05318149	     -0.00021654	     -0.19518457	     -0.05737766	      0.88283945	     -0.00009713	     -0.21117653	     -0.00000001	      0.00000001	     19.20550323
      0.75109483	     -0.05308119	     -0.00021839	     -0.19508410	     -0.05737660	      0.88284198	     -0.00009592	     -0.21114858	     -0.00000001	      0.00000001	     19.43294175
      0.75261009	     -0.05298990	     -0.00022285	     -0.19499256	     -0.05737558	      0.88284455	     -0.00009478	     -0.21112082	     -0.00000001	      0.00000001	     19.65873013
      0.75367094	     -0.05292866	     -0.00022308	     -0.19493121	     -0.05737489	      0.88284635	     -0.00009401	     -0.21110157	     -0.00000001	      0.00000001	     19.79490699
      0.75473180	     -0.05287149	     -0.00022539	     -0.19487387	     -0.05737423	      0.88284816	     -0.00009327	     -0.21108250	     -0.00000001	      0.00000001	     19.94104466
      0.75635724	     -0.05278823	     -0.00022760	     -0.19479039	     -0.05737326	      0.88285094	     -0.00009220	     -0.21105367	     -0.00000001	      0.00000001	     20.16182390
      0.75769720	     -0.05272448	     -0.00023050	     -0.19472641	     -0.05737251	      0.88285323	     -0.00009137	     -0.21103025	     -0.00000001	      0.00000001	     20.33944516
      0.75903716	     -0.05266326	     -0.00023113	     -0.19466502	     -0.05737179	      0.88285551	     -0.00009058	     -0.21100716	     -0.00000001	      0.00000001	     20.50479255
      0.76037712	     -0.05260845	     -0.00023462	     -0.19460996	     -0.05737112	      0.88285776	     -0.00008985	     -0.21098443	     -0.00000001	      0.00000001	     20.66849305
      0.76157273	     -0.05256070	     -0.00023466	     -0.19456207	     -0.05737055	      0.88285976	     -0.00008924	     -0.21096448	     -0.00000001	      0.00000001	     20.79304181
      0.76276835	     -0.05251832	     -0.00023737	     -0.19451947	     -0.05737001	      0.88286172	     -0.00008867	     -0.21094484	     -0.00000001	      0.00000001	     20.91906438
      0.76396397	     -0.05247830	     -0.00023844	     -0.19447927	     -0.05736951	      0.88286365	     -0.00008813	     -0.21092555	     -0.00000001	      0.00000001	     21.03182884
      0.76549156	     -0.05243412	     -0.00024181	     -0.19443480	     -0.05736891	      0.88286607	     -0.00008751	     -0.21090144	     -0.00000001	      0.00000001	     21.17702088
      0.76670123	     -0.05240050	     -0.00024201	     -0.19440102	     -0.05736848	      0.88286794	     -0.00008706	     -0.21088282	     -0.00000001	      0.00000001	     21.27240877
      0.76791090	     -0.05237232	     -0.00024446	     -0.19437262	     -0.05736808	      0.88286976	     -0.00008665	     -0.21086461	     -0.00000001	      0.00000001	     21.36509948
      0.76912057	     -0.05234537	     -0.00024512	     -0.19434549	     -0.05736771	      0.88287152	     -0.00008628	     -0.21084684	     -0.00000001	      0.00000001	     21.44843064
      0.77064107	     -0.05231683	     -0.00024797	     -0.19431667	     -0.05736730	      0.88287366	     -0.00008588	     -0.21082508	     -0.00000001	      0.00000001	     21.55861028
      0.77182762	     -0.05229415	     -0.00024777	     -0.19429383	     -0.05736701	      0.88287526	     -0.00008561	     -0.21080855	     -0.00000001	      0.00000001	     21.63034060
      0.77301417	     -0.05227580	     -0.00025002	     -0.19427526	     -0.05736676	      0.88287680	     -0.00008538	     -0.21079237	     -0.00000001	      0.00000001	     21.69873685
      0.77420071	     -0.05225735	     -0.00025065	     -0.19425663	     -0.05736654	      0.88287828	     -0.00008519	     -0.21077655	     -0.00000001	      0.00000001	     21.76019045
      0.77578764	     -0.05223738	     -0.00025323	     -0.19423638	     -0.05736630	      0.88288014	     -0.00008499	     -0.21075589	     -0.00000001	      0.00000001	     21.83289381
      0.77696251	     -0.05222177	     -0.00025253	     -0.19422062	     -0.05736615	      0.88288144	     -0.00008489	     -0.21074098	     -0.00000001	      0.00000001	     21.88006340
      0.77813737	     -0.05221072	     -0.00025405	     -0.19420937	     -0.05736604	      0.88288267	     -0.00008483	     -0.21072637	     -0.00000001	      0.00000001	     21.91237732
      0.77957865	     -0.05219697	     -0.00025381	     -0.19419543	     -0.05736594	      0.88288408	     -0.00008481	     -0.21070890	     -0.00000001	      0.00000001	     21.96699825
      0.78085691	     -0.05218988	     -0.00025601	     -0.19418809	     -0.05736590	      0.88288524	     -0.00008483	     -0.21069379	     -0.00000001	      0.00000001	     21.99329621
      0.78213517	     -0.05218061	     -0.00025525	     -0.19417867	     -0.05736589	      0.88288630	     -0.00008490	     -0.21067907	     -0.00000001	      0.00000001	     22.04009028
      0.78341343	     -0.05217734	     -0.00025766	     -0.19417515	     -0.05736591	      0.88288728	     -0.00008502	     -0.21066470	     -0.00000001	      0.00000000	     22.05292180
      0.78469170	     -0.05217147	     -0.00025685	     -0.19416911	     -0.05736598	      0.88288817	     -0.00008518	     -0.21065072	     -0.00000001	      0.00000000	     22.09759965
      0.78596996	     -0.05217173	     -0.00025965	     -0.19416911	     -0.05736608	      0.88288897	     -0.00008538	     -0.21063710	     -0.00000001	      0.00000000	     22.09276599
      0.78724822	     -0.05216929	     -0.00025910	     -0.19416649	     -0.05736621	      0.88288969	     -0.00008563	     -0.21062392	     -0.00000001	      0.00000000	     22.13135972
      0.78852648	     -0.05217526	     -0.00026246	     -0.19417218	     -0.05736638	      0.88289031	     -0.00008592	     -0.21061116	     -0.00000001	      0.00000000	     22.10535920
      0.78980474	     -0.05217775	     -0.00026186	     -0.19417449	     -0.05736659	      0.88289085	     -0.00008625	     -0.21059888	     -0.00000001	      0.00000000	     22.15138337
      0.79108300	     -0.05218889	     -0.00026552	     -0.19418534	     -0.05736684	      0.88289131	     -0.00008663	     -0.21058704	     -0.00000001	      0.00000000	     22.10930037
      0.79236127	     -0.05219550	     -0.00026473	     -0.19419177	     -0.05736712	      0.88289168	     -0.00008705	     -0.21057568	     -0.00000001	      0.00000000	     22.16187883
      0.79363953	     -0.05221170	     -0.00026863	     -0.19420766	     -0.05736743	      0.88289198	     -0.00008751	     -0.21056474	     -0.00000001	      0.00000000	     22.09663179
      0.79478290	     -0.05222174	     -0.00026808	     -0.19421754	     -0.05736774	      0.88289218	     -0.00008795	     -0.21055537	     -0.00000001	      0.00000000	     22.12595298
      0.79592627	     -0.05223809	     -0.00027032	     -0.19423365	     -0.05736808	      0.88289231	     -0.00008843	     -0.21054635	     -0.00000001	      0.00000000	     22.08288310
      0.79732089	     -0.05225727	     -0.00027100	     -0.19425260	     -0.05736853	      0.88289240	     -0.00008905	     -0.21053585	     -0.00000001	      0.00000000	     22.09057799
      0.79871551	     -0.05228330	     -0.00027414	     -0.19427832	     -0.05736902	      0.88289240	     -0.00008972	     -0.21052587	     -0.00000001	     -0.00000000	     22.01807797
      0.79988135	     -0.05230216	     -0.00027374	     -0.19429702	     -0.05736946	      0.88289234	     -0.00009031	     -0.21051797	     -0.00000001	     -0.00000000	     22.03880947
      0.80104718	     -0.05232726	     -0.00027588	     -0.19432188	     -0.05736993	      0.88289223	     -0.00009094	     -0.21051042	     -0.00000001	     -0.00000000	     21.97140151
      0.80221301	     -0.05235170	     -0.00027647	     -0.19434613	     -0.05737043	      0.88289206	     -0.00009160	     -0.21050327	     -0.00000001	     -0.00000000	     21.95380965
      0.80381891	     -0.05239143	     -0.00027897	     -0.19438554	     -0.05737116	      0.88289175	     -0.00009255	     -0.21049400	     -0.00000001	     -0.00000000	     21.86156185
      0.80500360	     -0.05241913	     -0.00027857	     -0.19441307	     -0.05737173	      0.88289146	     -0.00009328	     -0.21048764	     -0.00000001	     -0.00000000	     21.86400294
      0.80618829	     -0.05245247	     -0.00028036	     -0.19444620	     -0.05737233	      0.88289113	     -0.00009405	     -0.21048163	     -0.00000001	     -0.00000000	     21.77474815
      0.80761766	     -0.05249124	     -0.00028028	     -0.19448476	     -0.05737308	      0.88289066	     -0.00009501	     -0.21047488	     -0.00000001	     -0.00000000	     21.75278111
      0.80888600	     -0.05253185	     -0.00028249	     -0.19452512	     -0.05737379	      0.88289020	     -0.00009589	     -0.21046931	     -0.00000001	     -0.00000000	     21.62485489
      0.81015434	     -0.05256933	     -0.00028177	     -0.19456245	     -0.05737452	      0.88288968	     -0.00009681	     -0.21046417	     -0.00000001	     -0.00000000	     21.61140641
      0.81142268	     -0.05261368	     -0.00028383	     -0.19460657	     -0.05737528	      0.88288913	     -0.00009775	     -0.21045940	     -0.00000001	     -0.00000000	     21.47275891
      0.81269102	     -0.05265488	     -0.00028305	     -0.19464762	     -0.05737607	      0.88288853	     -0.00009872	     -0.21045505	     -0.00000001	     -0.00000000	     21.44720499
      0.81395936	     -0.05270257	     -0.00028501	     -0.19469509	     -0.05737688	      0.88288789	     -0.00009972	     -0.21045104	     -0.00000001	     -0.00000000	     21.30045513
      0.81522770	     -0.05274710	     -0.00028431	     -0.19473948	     -0.05737773	      0.88288720	     -0.00010074	     -0.21044743	     -0.00000001	     -0.00000000	     21.26203823
      0.81649604	     -0.05279781	     -0.00028634	     -0.19478998	     -0.05737859	      0.88288649	     -0.00010178	     -0.21044415	     -0.00000001	     -0.00000000	     21.11187900
      0.81776437	     -0.05284537	     -0.00028593	     -0.19483740	     -0.05737949	      0.88288573	     -0.00010285	     -0.21044122	     -0.00000001	     -0.00000000	     21.06089323
      0.81903271	     -0.05289855	     -0.00028821	     -0.19489037	     -0.05738040	      0.88288495	     -0.00010394	     -0.21043861	     -0.00000001	     -0.00000000	     20.91201339
      0.82030105	     -0.05294860	     -0.00028831	     -0.19494028	     -0.05738134	      0.88288413	     -0.00010505	     -0.21043633	     -0.00000001	     -0.00000000	     20.85000356
      0.82156939	     -0.05300352	     -0.00029100	     -0.19499499	     -0.05738231	      0.88288327	     -0.00010618	     -0.21043433	     -0.00000001	     -0.00000000	     20.70654613
      0.82283773	     -0.05305516	     -0.00029173	     -0.19504648	     -0.05738329	      0.88288239	     -0.00010733	     -0.21043264	     -0.00000001	     -0.00000000	     20.63524985
      0.82410607	     -0.05311071	     -0.00029490	     -0.19510183	     -0.05738430	      0.88288148	     -0.00010851	     -0.21043121	     -0.00000001	     -0.00000000	     20.49988332
      0.82537441	     -0.05316286	     -0.00029633	     -0.19515382	     -0.05738533	      0.88288055	     -0.00010970	     -0.21043004	     -0.00000001	     -0.00000001	     20.42157521
      0.82664275	     -0.05321797	     -0.00029998	     -0.19520872	     -0.05738637	      0.88287958	     -0.00011090	     -0.21042911	     -0.00000001	     -0.00000001	     20.29471421
      0.82791109	     -0.05326958	     -0.00030207	     -0.19526016	     -0.05738744	      0.88287859	     -0.00011213	     -0.21042841	     -0.00000001	     -0.00000001	     20.21025712
      0.82917943	     -0.05332319	     -0.00030607	     -0.19531356	     -0.05738852	      0.88287758	     -0.00011337	     -0.21042793	     -0.00000001	     -0.00000001	     20.09229926
      0.83044777	     -0.05337311	     -0.00030867	     -0.19536331	     -0.05738962	      0.88287654	     -0.00011463	     -0.21042766	     -0.00000001	     -0.00000001	     20.00372056
      0.83198218	     -0.05343546	     -0.00031444	     -0.19542539	     -0.05739098	      0.88287526	     -0.00011618	     -0.21042758	     -0.00000001	     -0.00000001	     19.87775990
      0.83311341	     -0.05347598	     -0.00031618	     -0.19546579	     -0.05739200	      0.88287429	     -0.00011733	     -0.21042772	     -0.00000001	     -0.00000001	     19.79493165
      0.83424464	     -0.05351858	     -0.00032026	     -0.19550820	     -0.05739303	      0.88287331	     -0.00011850	     -0.21042798	     -0.00000001	     -0.00000001	     19.70357929
      0.83575577	     -0.05357065	     -0.00032414	     -0.19556007	     -0.05739442	      0.88287197	     -0.00012007	     -0.21042855	     -0.00000001	     -0.00000001	     19.58891214
      0.83711062	     -0.05361757	     -0.00032965	     -0.19560676	     -0.05739569	      0.88287075	     -0.00012150	     -0.21042923	     -0.00000001	     -0.00000001	     19.49921350
      0.83846547	     -0.05365770	     -0.00033202	     -0.19564675	     -0.05739697	      0.88286952	     -0.00012293	     -0.21043010	     -0.00000001	     -0.00000001	     19.37761065
      0.83964437	     -0.05369480	     -0.00033734	     -0.19568364	     -0.05739810	      0.88286842	     -0.00012420	     -0.21043096	     -0.00000001	     -0.00000001	     19.31060845
      0.84082326	     -0.05372656	     -0.00034004	     -0.19571527	     -0.05739924	      0.88286732	     -0.00012547	     -0.21043195	     -0.00000001	     -0.00000001	     19.19503208
      0.84200216	     -0.05375808	     -0.00034414	     -0.19574661	     -0.05740040	      0.88286620	     -0.00012675	     -0.21043304	     -0.00000001	     -0.00000001	     19.12053919
      0.84362718	     -0.05379620	     -0.00034812	     -0.19578454	     -0.05740200	      0.88286465	     -0.00012853	     -0.21043473	     -0.00000001	     -0.00000001	     18.96025711
      0.84483741	     -0.05382441	     -0.00035286	     -0.19581256	     -0.05740322	      0.88286348	     -0.00012986	     -0.21043610	     -0.00000001	     -0.00000001	     18.91607488
      0.84604763	     -0.05384843	     -0.00035482	     -0.19583647	     -0.05740444	      0.88286231	     -0.00013120	     -0.21043762	     -0.00000001	     -0.00000001	     18.76450676
      0.84725786	     -0.05387403	     -0.00035799	     -0.19586191	     -0.05740567	      0.88286112	     -0.00013254	     -0.21043929	     -0.00000001	     -0.00000001	     18.68995555
      0.84884399	     -0.05390779	     -0.00035995	     -0.19589554	     -0.05740730	      0.88285956	     -0.00013430	     -0.21044186	     -0.00000001	     -0.00000001	     18.47224385
      0.85002991	     -0.05393777	     -0.00036337	     -0.19592536	     -0.05740853	      0.88285839	     -0.00013563	     -0.21044414	     -0.00000001	     -0.00000001	     18.46339521
      0.85121583	     -0.05396878	     -0.00036443	     -0.19595628	     -0.05740977	      0.88285721	     -0.00013695	     -0.21044686	     -0.00000001	     -0.00000001	     18.28678407
      0.85267399	     -0.05401344	     -0.00036748	     -0.19600077	     -0.05741131	      0.88285575	     -0.00013858	     -0.21045092	     -0.00000001	     -0.00000001	     18.24934562
      0.85398028	     -0.05405674	     -0.00036812	     -0.19604398	     -0.05741269	      0.88285443	     -0.00014004	     -0.21045535	     -0.00000001	     -0.00000001	     18.00161992
      0.85528657	     -0.05410669	     -0.00037131	     -0.19609377	     -0.05741407	      0.88285310	     -0.00014151	     -0.21046061	     -0.00000001	     -0.00000001	     18.04821200
      0.85659286	     -0.05415915	     -0.00037163	     -0.19614615	     -0.05741546	      0.88285175	     -0.00014297	     -0.21046682	     -0.00000001	     -0.00000001	     17.75093647
      0.85789915	     -0.05421696	     -0.00037475	     -0.19620381	     -0.05741686	      0.88285039	     -0.00014442	     -0.21047398	     -0.00000001	     -0.00000001	     17.84429401
      0.85920544	     -0.05427648	     -0.00037455	     -0.19626329	     -0.05741825	      0.88284900	     -0.00014588	     -0.21048214	     -0.00000001	     -0.00000001	     17.48462224
      0.86051172	     -0.05434077	     -0.00037752	     -0.19632744	     -0.05741964	      0.88284760	     -0.00014733	     -0.21049131	     -0.00000001	     -0.00000001	     17.61827699
      0.86181801	     -0.05440599	     -0.00037695	     -0.19639264	     -0.05742102	      0.88284616	     -0.00014877	     -0.21050151	     -0.00000001	     -0.00000001	     17.19475298
      0.86312430	     -0.05447527	     -0.00037990	     -0.19646181	     -0.05742239	      0.88284469	     -0.00015021	     -0.21051272	     -0.00000001	     -0.00000001	     17.35378565
      0.86443059	     -0.05454515	     -0.00037887	     -0.19653170	     -0.05742376	      0.88284319	     -0.00015164	     -0.21052495	     -0.00000001	     -0.00000001	     16.86501489
      0.86560392	     -0.05461044	     -0.00038088	     -0.19659692	     -0.05742497	      0.88284181	     -0.00015292	     -0.21053676	     -0.00000001	     -0.00000001	     16.95537733
      0.86677725	     -0.05467603	     -0.00038060	     -0.19666251	     -0.05742617	      0.88284040	     -0.00015419	     -0.21054936	     -0.00000001	     -0.00000001	     16.66156611
      0.86820878	     -0.05475827	     -0.00038162	     -0.19674474	     -0.05742761	      0.88283863	     -0.00015572	     -0.21056576	     -0.00000001	     -0.00000001	     16.57329835
      0.86964031	     -0.05484213	     -0.00038038	     -0.19682866	     -0.05742903	      0.88283680	     -0.00015724	     -0.21058328	     -0.00000001	     -0.00000001	     16.14529880
      0.87085542	     -0.05491493	     -0.00038114	     -0.19690147	     -0.05743021	      0.88283521	     -0.00015852	     -0.21059901	     -0.00000001	     -0.00000001	     16.16845625
      0.87207053	     -0.05498770	     -0.00037927	     -0.19697434	     -0.05743136	      0.88283357	     -0.00015978	     -0.21061552	     -0.00000001	     -0.00000001	     15.83536905
      0.87328565	     -0.05506103	     -0.00037809	     -0.19704775	     -0.05743249	      0.88283189	     -0.00016103	     -0.21063277	     -0.00000001	     -0.00000001	     15.71734505
      0.87490261	     -0.05515805	     -0.00037443	     -0.19714495	     -0.05743395	      0.88282958	     -0.00016267	     -0.21065679	     -0.00000001	     -0.00000001	     15.32235700
      0.87614299	     -0.05523238	     -0.00037275	     -0.19721941	     -0.05743504	      0.88282775	     -0.00016391	     -0.21067598	     -0.00000001	     -0.00000001	     15.29727278
      0.87738336	     -0.05530623	     -0.00036887	     -0.19729346	     -0.05743609	      0.88282587	     -0.00016513	     -0.21069578	     -0.00000001	     -0.00000001	     14.97652488
      0.87862374	     -0.05538026	     -0.00036579	     -0.19736767	     -0.05743710	      0.88282395	     -0.00016633	     -0.21071614	     -0.00000001	     -0.00000001	     14.85909370
      0.88023233	     -0.05547534	     -0.00035936	     -0.19746307	     -0.05743836	      0.88282139	     -0.00016786	     -0.21074334	     -0.00000001	     -0.00000001	     14.48737755
      0.88146331	     -0.05554878	     -0.00035572	     -0.19753673	     -0.05743928	      0.88281938	     -0.00016900	     -0.21076475	     -0.00000001	     -0.00000001	     14.45792719
      0.88269429	     -0.05562184	     -0.00035006	     -0.19761008	     -0.05744015	      0.88281732	     -0.00017013	     -0.21078664	     -0.00000001	     -0.00000001	     14.17885011
      0.88417469	     -0.05570951	     -0.00034461	     -0.19769807	     -0.05744114	      0.88281479	     -0.00017146	     -0.21081355	     -0.00000001	     -0.00000001	     14.09059733
      0.88565509	     -0.05579595	     -0.00033656	     -0.19778492	     -0.05744206	      0.88281220	     -0.00017275	     -0.21084103	     -0.00000001	     -0.00000001	     13.69347796
      0.88678854	     -0.05586127	     -0.00033271	     -0.19785049	     -0.05744272	      0.88281018	     -0.00017372	     -0.21086239	     -0.00000001	     -0.00000001	     13.72188174
      0.88792199	     -0.05592527	     -0.00032686	     -0.19791482	     -0.05744334	      0.88280814	     -0.00017467	     -0.21088398	     -0.00000001	     -0.00000001	     13.51900970
      0.88951630	     -0.05601192	     -0.00031981	     -0.19800190	     -0.05744412	      0.88280521	     -0.00017597	     -0.21091469	     -0.00000001	     -0.00000001	     13.39422613
      0.89091384	     -0.05608673	     -0.00031265	     -0.19807714	     -0.05744474	      0.88280260	     -0.00017708	     -0.21094192	     -0.00000001	     -0.00000001	     13.12926086
      0.89231138	     -0.05615991	     -0.00030697	     -0.19815070	     -0.05744528	      0.88279996	     -0.00017817	     -0.21096940	     -0.00000001	     -0.00000001	     13.11780218
      0.89370892	     -0.05623087	     -0.00029839	     -0.19822214	     -0.05744574	      0.88279729	     -0.00017922	     -0.21099706	     -0.00000001	     -0.00000001	     12.78589571
      0.89493467	     -0.05629171	     -0.00029335	     -0.19828334	     -0.05744608	      0.88279493	     -0.00018011	     -0.21102140	     -0.00000001	     -0.00000001	     12.80706924
      0.89616042	     -0.05635099	     -0.00028633	     -0.19834305	     -0.05744636	      0.88279255	     -0.00018099	     -0.21104579	     -0.00000001	     -0.00000001	     12.59751599
      0.89738617	     -0.05640880	     -0.00028049	     -0.19840126	     -0.05744658	      0.88279016	     -0.00018184	     -0.21107019	     -0.00000001	     -0.00000001	     12.52633077
      0.89908937	     -0.05648563	     -0.00027107	     -0.19847869	     -0.05744677	      0.88278684	     -0.00018298	     -0.21110404	     -0.00000001	     -0.00000001	     12.29035438
      0.90035967	     -0.05654013	     -0.00026559	     -0.19853361	     -0.05744683	      0.88278435	     -0.00018381	     -0.21112917	     -0.00000001	     -0.00000001	     12.29111475
      0.90162998	     -0.05659215	     -0.00025840	     -0.19858610	     -0.05744682	      0.88278187	     -0.00018461	     -0.21115416	     -0.00000001	     -0.00000001	     12.10517094
      0.90290028	     -0.05664212	     -0.00025243	     -0.19863652	     -0.05744673	      0.88277940	     -0.00018538	     -0.21117898	     -0.00000001	     -0.00000001	     12.05346189
      0.90455313	     -0.05670375	     -0.00024324	     -0.19869878	     -0.05744650	      0.88277620	     -0.00018635	     -0.21121097	     -0.00000001	     -0.00000001	     11.84337667
      0.90580296	     -0.05674731	     -0.00023801	     -0.19874277	     -0.05744624	      0.88277380	     -0.00018706	     -0.21123489	     -0.00000001	     -0.00000001	     11.86081609
      0.90705278	     -0.05678825	     -0.00023102	     -0.19878419	     -0.05744591	      0.88277142	     -0.00018774	     -0.21125855	     -0.00000001	     -0.00000001	     11.70914992
      0.90857624	     -0.05683456	     -0.00022395	     -0.19883106	     -0.05744540	      0.88276855	     -0.00018853	     -0.21128698	     -0.00000001	     -0.00000001	     11.68708020
      0.91009971	     -0.05687668	     -0.00021436	     -0.19887382	     -0.05744478	      0.88276573	     -0.00018928	     -0.21131491	     -0.00000001	     -0.00000001	     11.47132218
      0.91124280	     -0.05690539	     -0.00020962	     -0.19890294	     -0.05744423	      0.88276365	     -0.00018982	     -0.21133552	     -0.00000001	     -0.00000001	     11.51571941
      0.91238589	     -0.05693089	     -0.00020288	     -0.19892892	     -0.05744362	      0.88276160	     -0.00019033	     -0.21135577	     -0.00000001	     -0.00000001	     11.42538512
      0.91403589	     -0.05696062	     -0.00019386	     -0.19895932	     -0.05744263	      0.88275870	     -0.00019103	     -0.21138430	     -0.00000001	     -0.00000001	     11.39521923
      0.91546075	     -0.05697737	     -0.00018434	     -0.19897671	     -0.05744165	      0.88275627	     -0.00019160	     -0.21140810	     -0.00000001	     -0.00000001	     11.30115806
      0.91688560	     -0.05698666	     -0.00017628	     -0.19898660	     -0.05744058	      0.88275391	     -0.00019212	     -0.21143099	     -0.00000001	     -0.00000001	     11.33710836
      0.91831046	     -0.05698560	     -0.00016513	     -0.19898623	     -0.05743940	      0.88275162	     -0.00019260	     -0.21145286	     -0.00000001	     -0.00000001	     11.24182718
      0.91955036	     -0.05697873	     -0.00015746	     -0.19897989	     -0.05743829	      0.88274969	     -0.00019299	     -0.21147098	     -0.00000001	     -0.00000001	     11.27639444
      0.92079026	     -0.05696663	     -0.00014736	     -0.19896839	     -0.05743710	      0.88274782	     -0.00019335	     -0.21148822	     -0.00000001	     -0.00000001	     11.23053331
      0.92228429	     -0.05694424	     -0.00013678	     -0.19894668	     -0.05743557	      0.88274567	     -0.00019374	     -0.21150779	     -0.00000001	     -0.00000001	     11.25084056
      0.92377833	     -0.05691619	     -0.00012468	     -0.19891934	     -0.05743393	      0.88274362	     -0.00019408	     -0.21152616	     -0.00000001	     -0.00000001	     11.21884123
      0.92501457	     -0.05688979	     -0.00011679	     -0.19889346	     -0.05743248	      0.88274201	     -0.00019433	     -0.21154049	     -0.00000001	     -0.00000001	     11.25034524
      0.92625081	     -0.05685939	     -0.00010661	     -0.19886364	     -0.05743096	      0.88274048	     -0.00019455	     -0.21155401	     -0.00000001	     -0.00000001	     11.24561532
      0.92776881	     -0.05681698	     -0.00009542	     -0.19882190	     -0.05742900	      0.88273872	     -0.00019477	     -0.21156945	     -0.00000001	     -0.00000001	     11.28356631
      0.92928681	     -0.05676820	     -0.00008176	     -0.19877383	     -0.05742692	      0.88273708	     -0.00019494	     -0.21158355	     -0.00000001	     -0.00000001	     11.30743763
      0.93048517	     -0.05672592	     -0.00007307	     -0.19873206	     -0.05742520	      0.88273589	     -0.00019504	     -0.21159370	     -0.00000001	     -0.00000001	     11.34307366
      0.93168352	     -0.05668024	     -0.00006191	     -0.19868695	     -0.05742342	      0.88273478	     -0.00019512	     -0.21160298	     -0.00000001	     -0.00000001	     11.36903155
      0.93325803	     -0.05661420	     -0.00004864	     -0.19862160	     -0.05742097	      0.88273345	     -0.00019517	     -0.21161380	     -0.00000001	     -0.00000001	     11.43441892
      0.93483253	     -0.05654086	     -0.00003369	     -0.19854898	     -0.05741842	      0.88273227	     -0.00019517	     -0.21162300	     -0.00000001	     -0.00000000	     11.52035585
      0.93598958	     -0.05648129	     -0.00002550	     -0.19848985	     -0.05741647	      0.88273150	     -0.00019513	     -0.21162869	     -0.00000001	     -0.00000000	     11.58328029
      0.93714663	     -0.05641552	     -0.00001577	     -0.19842457	     -0.05741446	      0.88273082	     -0.00019507	     -0.21163338	     -0.00000001	     -0.00000000	     11.66593325
      0.93879544	     -0.05630918	     -0.00000262	     -0.19831887	     -0.05741150	      0.88273000	     -0.00019494	     -0.21163824	     -0.00000001	     -0.00000000	     11.80229689
      0.94020408	     -0.05620816	      0.00000904	     -0.19821840	     -0.05740888	      0.88272944	     -0.00019479	     -0.21164058	     -0.00000001	     -0.00000000	     11.93702851
      0.94161272	     -0.05609672	      0.00001843	     -0.19810744	     -0.05740618	      0.88272902	     -0.00019459	     -0.21164116	     -0.00000001	     -0.00000000	     12.06587885
      0.94302136	     -0.05597495	      0.00003010	     -0.19798618	     -0.05740340	      0.88272873	     -0.00019436	     -0.21163985	     -0.00000001	     -0.00000000	     12.24816729
      0.94443000	     -0.05584244	      0.00003881	     -0.19785407	     -0.05740055	      0.88272858	     -0.00019409	     -0.21163656	     -0.00000001	     -0.00000000	     12.38259485
      0.94561791	     -0.05572237	      0.00004907	     -0.19773442	     -0.05739809	      0.88272857	     -0.00019383	     -0.21163218	     -0.00000000	      0.00000000	     12.57067900
      0.94680583	     -0.05559422	      0.00005742	     -0.19760660	     -0.05739558	      0.88272866	     -0.00019355	     -0.21162628	     -0.00000000	      0.00000000	     12.72253001
      0.94833936	     -0.05541912	      0.00006941	     -0.19743194	     -0.05739229	      0.88272894	     -0.00019315	     -0.21161634	     -0.00000000	      0.00000000	     12.98732525
      0.94987288	     -0.05523441	      0.00007924	     -0.19724757	     -0.05738892	      0.88272939	     -0.00019270	     -0.21160381	     -0.00000000	      0.00000000	     13.18356024
      0.95103765	     -0.05508912	      0.00008892	     -0.19710258	     -0.05738632	      0.88272986	     -0.00019234	     -0.21159258	     -0.00000000	      0.00000000	     13.42922072
      0.95220242	     -0.05494010	      0.00009668	     -0.19695378	     -0.05738369	      0.88273044	     -0.00019195	     -0.21157993	     -0.00000000	      0.00000000	     13.59467919
      0.95377928	     -0.05473370	      0.00010816	     -0.19674767	     -0.05738008	      0.88273140	     -0.00019139	     -0.21156062	     -0.00000000	      0.00000000	     13.89662050
      0.95519142	     -0.05454523	      0.00011649	     -0.19655936	     -0.05737681	      0.88273243	     -0.00019085	     -0.21154131	     -0.00000000	      0.00000001	     14.08379532
      0.95660356	     -0.05435342	      0.00012672	     -0.19636773	     -0.05737351	      0.88273363	     -0.00019028	     -0.21152019	     -0.00000000	      0.00000001	     14.43173545
      0.95779251	     -0.05418838	      0.00013250	     -0.19620274	     -0.05737071	      0.88273476	     -0.00018978	     -0.21150104	     -0.00000000	      0.00000001	     14.55774712
      0.95898147	     -0.05402202	      0.00013990	     -0.19603644	     -0.05736789	      0.88273601	     -0.00018926	     -0.21148071	     -0.00000000	      0.00000001	     14.80595892
      0.96046178	     -0.05381415	      0.00014705	     -0.19582856	     -0.05736437	      0.88273773	     -0.00018859	     -0.21145387	     -0.00000000	      0.00000001	     15.03784857
      0.96194209	     -0.05360586	      0.00015561	     -0.19562027	     -0.05736083	      0.88273962	     -0.00018789	     -0.21142549	     -0.00000000	      0.00000001	     15.38989322
      0.96308989	     -0.05344311	      0.00015955	     -0.19545741	     -0.05735808	      0.88274121	     -0.00018733	     -0.21140247	     -0.00000000	      0.00000001	     15.52925284
      0.96423768	     -0.05327951	      0.00016507	     -0.19529373	     -0.05735533	      0.88274290	     -0.00018675	     -0.21137862	     -0.00000000	      0.00000001	     15.77075437
      0.96576729	     -0.05306151	      0.00017044	     -0.19507553	     -0.05735167	      0.88274531	     -0.00018596	     -0.21134560	     -0.00000000	      0.00000001	     16.05051410
      0.96729690	     -0.05284445	      0.00017692	     -0.19485827	     -0.05734802	      0.88274789	     -0.00018515	     -0.21131132	     -0.00000000	      0.00000001	     16.42751742
      0.96837437	     -0.05269258	      0.00017845	     -0.19470615	     -0.05734546	      0.88274981	     -0.00018457	     -0.21128649	     -0.00000000	      0.00000001	     16.58333210
      0.96945184	     -0.05254185	      0.00018137	     -0.19455519	     -0.05734291	      0.88275181	     -0.00018398	     -0.21126116	     -0.00000000	      0.00000001	     16.81411127
      0.97108519	     -0.05231487	      0.00018421	     -0.19432779	     -0.05733906	      0.88275499	     -0.00018306	     -0.21122192	     -0.00000000	      0.00000001	     17.15264452
      0.97242987	     -0.05212839	      0.00018727	     -0.19414095	     -0.05733592	      0.88275773	     -0.00018230	     -0.21118892	     -0.00000000	      0.00000001	     17.46083422
      0.97377454	     -0.05194228	      0.00018819	     -0.19395440	     -0.05733281	      0.88276058	     -0.00018152	     -0.21115532	     -0.00000000	      0.00000001	     17.75571170
      0.97511922	     -0.05175741	      0.00019110	     -0.19376913	     -0.05732973	      0.88276354	     -0.00018073	     -0.21112117	     -0.00000000	      0.00000002	     18.06873594
      0.97632892	     -0.05159389	      0.00019081	     -0.19360514	     -0.05732699	      0.88276627	     -0.00018002	     -0.21109006	     -0.00000000	      0.00000002	     18.33343318
      0.97753863	     -0.05143306	      0.00019235	     -0.19344387	     -0.05732429	      0.88276908	     -0.00017930	     -0.21105868	     -0.00000000	      0.00000002	     18.60968613
      0.97874833	     -0.05127475	      0.00019238	     -0.19328506	     -0.05732161	      0.88277196	     -0.00017858	     -0.21102709	     -0.00000000	      0.00000002	     18.89427056
      0.98024418	     -0.05108254	      0.00019306	     -0.19309223	     -0.05731836	      0.88277560	     -0.00017768	     -0.21098781	     -0.00000000	      0.00000002	     19.25376905
      0.98145120	     -0.05093061	      0.00019098	     -0.19293969	     -0.05731578	      0.88277860	     -0.00017696	     -0.21095599	     -0.00000000	      0.00000002	     19.56041496
      0.98265822	     -0.05078192	      0.00019035	     -0.19279043	     -0.05731324	      0.88278165	     -0.00017623	     -0.21092412	     -0.00000000	      0.00000002	     19.84263823
      0.98386524	     -0.05063725	      0.00018789	     -0.19264512	     -0.05731075	      0.88278474	     -0.00017550	     -0.21089226	     -0.00000000	      0.00000002	     20.14329162
      0.98536814	     -0.05046246	      0.00018599	     -0.19246955	     -0.05730771	      0.88278865	     -0.00017459	     -0.21085273	     -0.00000000	      0.00000002	     20.49707236
      0.98654372	     -0.05032915	      0.00018241	     -0.19233554	     -0.05730539	      0.88279174	     -0.00017388	     -0.21082196	     -0.00000000	      0.00000002	     20.80318421
      0.98771929	     -0.05019851	      0.00018058	     -0.19220425	     -0.05730312	      0.88279486	     -0.00017317	     -0.21079133	     -0.00000000	      0.00000002	     21.07079100
      0.98889486	     -0.05007084	      0.00017760	     -0.19207588	     -0.05730089	      0.88279800	     -0.00017246	     -0.21076089	     -0.00000000	      0.00000002	     21.36662806
      0.99046733	     -0.04990552	      0.00017503	     -0.19190964	     -0.05729800	      0.88280222	     -0.00017152	     -0.21072048	     -0.00000000	      0.00000002	     21.72045447
      0.99161841	     -0.04978830	      0.00017127	     -0.19179169	     -0.05729595	      0.88280532	     -0.00017084	     -0.21069118	     -0.00000000	      0.00000002	     22.01816455
      0.99276949	     -0.04967376	      0.00016885	     -0.19167643	     -0.05729395	      0.88280843	     -0.00017016	     -0.21066214	     -0.00000000	      0.00000002	     22.26632921
      0.99420019	     -0.04953563	      0.00016321	     -0.19153733	     -0.05729154	      0.88281229	     -0.00016932	     -0.21062651	     -0.00000000	      0.00000002	     22.62261285
      0.99545613	     -0.04942292	      0.00015902	     -0.19142377	     -0.05728949	      0.88281567	     -0.00016859	     -0.21059580	     -0.00000000	      0.00000002	     22.84260547
      0.99671206	     -0.04931825	      0.00015209	     -0.19131817	     -0.05728752	      0.88281904	     -0.00016787	     -0.21056576	     -0.00000000	      0.00000002	     23.14564734
      0.99796800	     -0.04922070	      0.00014719	     -0.19121972	     -0.05728562	      0.88282239	     -0.00016716	     -0.21053647	     -0.00000000	      0.00000002	     23.35551708
      0.99922394	     -0.04912973	      0.00013967	     -0.19112777	     -0.05728379	      0.88282572	     -0.00016646	     -0.21050796	     -0.00000000	      0.00000002	     23.65494478
      1.00047987	     -0.04904547	      0.00013467	     -0.19104260	     -0.05728203	      0.88282901	     -0.00016576	     -0.21048025	     -0.00000000	      0.00000002	     23.83529316
      1.00173581	     -0.04896859	      0.00012668	     -0.19096471	     -0.05728035	      0.88283228	     -0.00016508	     -0.21045337	     -0.00000000	      0.00000002	     24.12597177
      1.00299175	     -0.04889946	      0.00012159	     -0.19089466	     -0.05727874	      0.88283550	     -0.00016441	     -0.21042739	     -0.00000000	      0.00000002	     24.26842616
      1.00424768	     -0.04883789	      0.00011291	     -0.19083205	     -0.05727721	      0.88283867	     -0.00016376	     -0.21040233	     -0.00000000	      0.00000002	     24.56378799
      1.00535892	     -0.04878994	      0.00010797	     -0.19078325	     -0.05727593	      0.88284144	     -0.00016318	     -0.21038097	     -0.00000000	      0.00000002	     24.65749788
      1.00647016	     -0.04874844	      0.00010065	     -0.19074085	     -0.05727470	      0.88284416	     -0.00016263	     -0.21036039	     -0.00000000	      0.00000002	     24.85866058
      1.00783690	     -0.04870598	      0.00009273	     -0.19069730	     -0.05727327	      0.88284744	     -0.00016195	     -0.21033621	     -0.00000000	      0.00000002	     25.02183218
      1.00920364	     -0.04867217	      0.00008257	     -0.19066234	     -0.05727194	      0.88285064	     -0.00016130	     -0.21031329	     -0.00000000	      0.00000002	     25.28846194
      1.01032383	     -0.04865016	      0.00007629	     -0.19063944	     -0.05727092	      0.88285320	     -0.00016078	     -0.21029545	     -0.00000000	      0.00000002	     25.35277830
      1.01144402	     -0.04863280	      0.00006803	     -0.19062114	     -0.05726996	      0.88285570	     -0.00016027	     -0.21027844	     -0.00000000	      0.00000002	     25.52778203
      1.01282221	     -0.04861726	      0.00005936	     -0.19060450	     -0.05726887	      0.88285869	     -0.00015967	     -0.21025861	     -0.00000000	      0.00000001	     25.64210418
      1.01420040	     -0.04860785	      0.00004862	     -0.19059394	     -0.05726788	      0.88286158	     -0.00015909	     -0.21023997	     -0.00000000	      0.00000001	     25.89049826
      1.01527422	     -0.04860466	      0.00004266	     -0.19058992	     -0.05726717	      0.88286375	     -0.00015865	     -0.21022624	     -0.00000000	      0.00000001	     25.89083200
      1.01634803	     -0.04860512	      0.00003483	     -0.19058951	     -0.05726653	      0.88286586	     -0.00015822	     -0.21021319	     -0.00000000	      0.00000001	     26.02243925
      1.01778616	     -0.04861122	      0.00002545	     -0.19059447	     -0.05726575	      0.88286858	     -0.00015767	     -0.21019676	     -0.00000000	      0.00000001	     26.10719494
      1.01922429	     -0.04862332	      0.00001393	     -0.19060538	     -0.05726508	      0.88287117	     -0.00015715	     -0.21018150	     -0.00000000	      0.00000001	     26.34521658
      1.02025728	     -0.04863564	      0.00000794	     -0.19061692	     -0.05726466	      0.88287296	     -0.00015679	     -0.21017124	     -0.00000000	      0.00000001	     26.29881234
      1.02129027	     -0.04865107	      0.00000011	     -0.19063152	     -0.05726429	      0.88287467	     -0.00015645	     -0.21016157	     -0.00000000	      0.00000001	     26.39748500
      1.02280766	     -0.04867917	     -0.00001049	     -0.19065843	     -0.05726386	      0.88287707	     -0.00015596	     -0.21014840	     -0.00000000	      0.00000001	     26.45709185
      1.02408791	     -0.04870784	     -0.00002037	     -0.19068610	     -0.05726358	      0.88287898	     -0.00015558	     -0.21013824	     -0.00000000	      0.00000001	     26.59126140
      1.02536815	     -0.04874112	     -0.00002844	     -0.19071842	     -0.05726338	      0.88288079	     -0.00015521	     -0.21012895	     -0.00000000	      0.00000001	     26.56623617
      1.02664840	     -0.04877913	     -0.00003890	     -0.19075541	     -0.05726326	      0.88288249	     -0.00015487	     -0.21012052	     -0.00000000	      0.00000001	     26.73407166
      1.02792864	     -0.04882191	     -0.00004641	     -0.19079728	     -0.05726323	      0.88288409	     -0.00015454	     -0.21011295	     -0.00000000	      0.00000001	     26.63999279
      1.02901031	     -0.04886240	     -0.00005582	     -0.19083691	     -0.05726326	      0.88288536	     -0.00015429	     -0.21010722	     -0.00000000	      0.00000001	     26.77858983
      1.03009197	     -0.04890642	     -0.00006382	     -0.19088013	     -0.05726335	      0.88288656	     -0.00015405	     -0.21010211	     -0.00000000	      0.00000001	     26.75381513
      1.03149324	     -0.04896850	     -0.00007556	     -0.19094114	     -0.05726355	      0.88288801	     -0.00015376	     -0.21009637	     -0.00000000	      0.00000001	     26.82912679
      1.03289450	     -0.04903622	     -0.00008546	     -0.19100786	     -0.05726384	      0.88288933	     -0.00015349	     -0.21009166	     -0.00000000	      0.00000001	     26.74237379
      1.03397897	     -0.04909158	     -0.00009557	     -0.19106239	     -0.05726413	      0.88289028	     -0.00015331	     -0.21008871	     -0.00000000	      0.00000001	     26.85008254
      1.03506344	     -0.04915109	     -0.00010401	     -0.19112112	     -0.05726447	      0.88289115	     -0.00015313	     -0.21008639	     -0.00000000	      0.00000001	     26.79569435
      1.03649247	     -0.04923550	     -0.00011673	     -0.19120448	     -0.05726501	      0.88289221	     -0.00015293	     -0.21008432	     -0.00000000	      0.00000000	     26.84043565
      1.03792150	     -0.04932539	     -0.00012736	     -0.19129340	     -0.05726564	      0.88289314	     -0.00015275	     -0.21008333	     -0.00000000	      0.00000000	     26.70150779
      1.03896073	     -0.04939425	     -0.00013743	     -0.19136150	     -0.05726615	      0.88289375	     -0.00015264	     -0.21008328	     -0.00000000	      0.00000000	     26.79032536
      1.03999996	     -0.04946582	     -0.00014569	     -0.19143237	     -0.05726672	      0.88289431	     -0.00015254	     -0.21008379	     -0.00000000	      0.00000000	     26.72256377
      1.04151159	     -0.04957481	     -0.00015866	     -0.19154034	     -0.05726761	      0.88289501	     -0.00015242	     -0.21008550	     -0.00000000	      0.00000000	     26.71715250
      1.04279916	     -0.04967135	     -0.00016810	     -0.19163608	     -0.05726846	      0.88289551	     -0.00015234	     -0.21008784	     -0.00000000	      0.00000000	     26.59016285
      1.04408673	     -0.04977213	     -0.00017898	     -0.19173604	     -0.05726937	      0.88289593	     -0.00015229	     -0.21009100	     -0.00000000	      0.00000000	     26.62991021
      1.04537430	     -0.04987684	     -0.00018744	     -0.19184001	     -0.05727034	      0.88289627	     -0.00015225	     -0.21009497	      0.00000000	      0.00000000	     26.42930082
      1.04666187	     -0.04998531	     -0.00019888	     -0.19194768	     -0.05727138	      0.88289653	     -0.00015224	     -0.21009973	      0.00000000	      0.00000000	     26.53188660
      1.04775033	     -0.05007960	     -0.00020564	     -0.19204139	     -0.05727231	      0.88289669	     -0.00015225	     -0.21010435	      0.00000000	      0.00000000	     26.30384308
      1.04883880	     -0.05017641	     -0.00021429	     -0.19213759	     -0.05727328	      0.88289680	     -0.00015227	     -0.21010950	      0.00000000	      0.00000000	     26.28040438
      1.05025057	     -0.05030519	     -0.00022405	     -0.19226563	     -0.05727461	      0.88289685	     -0.00015232	     -0.21011693	      0.00000000	      0.00000000	     26.11148196
      1.05166235	     -0.05043742	     -0.00023543	     -0.19239710	     -0.05727600	      0.88289682	     -0.00015240	     -0.21012519	      0.00000000	     -0.00000000	     26.12901079
      1.05276725	     -0.05054304	     -0.00024201	     -0.19250222	     -0.05727714	      0.88289674	     -0.00015248	     -0.21013220	      0.00000000	     -0.00000000	     25.88496378
      1.05387214	     -0.05065069	     -0.00025031	     -0.19260933	     -0.05727832	      0.88289660	     -0.00015258	     -0.21013968	      0.00000000	     -0.00000000	     25.83375911
      1.05530481	     -0.05079299	     -0.00025962	     -0.19275099	     -0.05727990	      0.88289635	     -0.00015273	     -0.21015003	      0.00000000	     -0.00000000	     25.62289893
      1.05673749	     -0.05093859	     -0.00027080	     -0.19289594	     -0.05728154	      0.88289601	     -0.00015291	     -0.21016110	      0.00000000	     -0.00000000	     25.62853017
      1.05780424	     -0.05104878	     -0.00027668	     -0.19300573	     -0.05728281	      0.88289571	     -0.00015306	     -0.21016980	      0.00000000	     -0.00000000	     25.34679867
      1.05887099	     -0.05116065	     -0.00028424	     -0.19311717	     -0.05728410	      0.88289536	     -0.00015323	     -0.21017887	      0.00000000	     -0.00000000	     25.26483220
      1.06037852	     -0.05132116	     -0.00029368	     -0.19327712	     -0.05728597	      0.88289478	     -0.00015349	     -0.21019230	      0.00000000	     -0.00000000	     25.02667175
      1.06168326	     -0.05146225	     -0.00030292	     -0.19341774	     -0.05728764	      0.88289422	     -0.00015375	     -0.21020448	      0.00000000	     -0.00000000	     24.94770814
      1.06298801	     -0.05160473	     -0.00031013	     -0.19355982	     -0.05728935	      0.88289359	     -0.00015403	     -0.21021714	      0.00000000	     -0.00000000	     24.66212961
      1.06429276	     -0.05174871	     -0.00031954	     -0.19370336	     -0.05729109	      0.88289289	     -0.00015433	     -0.21023026	      0.00000000	     -0.00000000	     24.63048655
      1.06559751	     -0.05189347	     -0.00032575	     -0.19384781	     -0.05729287	      0.88289213	     -0.00015466	     -0.21024378	      0.00000000	     -0.00000000	     24.26817267
      1.06672038	     -0.05201889	     -0.00033371	     -0.19397290	     -0.05729443	      0.88289142	     -0.00015497	     -0.21025573	      0.00000000	     -0.00000000	     24.24077322
      1.06784325	     -0.05214423	     -0.00033951	     -0.19409800	     -0.05729600	      0.88289067	     -0.00015529	     -0.21026793	      0.00000000	     -0.00000000	     24.00497034
      1.06926123	     -0.05230234	     -0.00034795	     -0.19425579	     -0.05729802	      0.88288965	     -0.00015573	     -0.21028365	      0.00000000	     -0.00000001	     23.85786188
      1.07067922	     -0.05245938	     -0.00035426	     -0.19441260	     -0.05730007	      0.88288855	     -0.00015620	     -0.21029965	      0.00000000	     -0.00000001	     23.51941456
      1.07182938	     -0.05258613	     -0.00036136	     -0.19453914	     -0.05730176	      0.88288761	     -0.00015661	     -0.21031279	      0.00000000	     -0.00000001	     23.46413331
      1.07297954	     -0.05271168	     -0.00036644	     -0.19466454	     -0.05730345	      0.88288662	     -0.00015704	     -0.21032603	      0.00000000	     -0.00000001	     23.21387071
      1.07440842	     -0.05286634	     -0.00037409	     -0.19481901	     -0.05730558	      0.88288532	     -0.00015761	     -0.21034256	      0.00000000	     -0.00000001	     23.06339520
      1.07583730	     -0.05301878	     -0.00037973	     -0.19497135	     -0.05730773	      0.88288395	     -0.00015822	     -0.21035914	      0.00000000	     -0.00000001	     22.70554300
      1.07696151	     -0.05313761	     -0.00038663	     -0.19509005	     -0.05730943	      0.88288283	     -0.00015872	     -0.21037218	      0.00000000	     -0.00000001	     22.66156305
      1.07808572	     -0.05325464	     -0.00039181	     -0.19520701	     -0.05731114	      0.88288166	     -0.00015925	     -0.21038520	      0.00000000	     -0.00000001	     22.42799415
      1.07956793	     -0.05340654	     -0.00040017	     -0.19535880	     -0.05731340	      0.88288005	     -0.00015999	     -0.21040227	      0.00000000	     -0.00000001	     22.27087709
      1.08105013	     -0.05355464	     -0.00040688	     -0.19550686	     -0.05731568	      0.88287836	     -0.00016077	     -0.21041919	      0.00000000	     -0.00000001	     21.90696814
      1.08215342	     -0.05366290	     -0.00041445	     -0.19561504	     -0.05731738	      0.88287707	     -0.00016138	     -0.21043166	      0.00000000	     -0.00000001	     21.89241660
      1.08325671	     -0.05376852	     -0.00042038	     -0.19572063	     -0.05731908	      0.88287573	     -0.00016202	     -0.21044400	      0.00000000	     -0.00000001	     21.68093569
      1.08480070	     -0.05391258	     -0.00043010	     -0.19586464	     -0.05732146	      0.88287380	     -0.00016296	     -0.21046103	      0.00000000	     -0.00000001	     21.53501927
      1.08614174	     -0.05403338	     -0.00043751	     -0.19598544	     -0.05732353	      0.88287207	     -0.00016382	     -0.21047558	      0.00000000	     -0.00000001	     21.25510068
      1.08748277	     -0.05415077	     -0.00044705	     -0.19610279	     -0.05732560	      0.88287029	     -0.00016472	     -0.21048987	      0.00000000	     -0.00000001	     21.23087539
      1.08882381	     -0.05426333	     -0.00045430	     -0.19621539	     -0.05732767	      0.88286847	     -0.00016566	     -0.21050392	      0.00000000	     -0.00000001	     20.89353717
      1.09016484	     -0.05437242	     -0.00046476	     -0.19632444	     -0.05732973	      0.88286660	     -0.00016664	     -0.21051768	      0.00000000	     -0.00000001	     20.98112258
      1.09132335	     -0.05446207	     -0.00047096	     -0.19641415	     -0.05733151	      0.88286495	     -0.00016753	     -0.21052936	      0.00000000	     -0.00000001	     20.65435146
      1.09248186	     -0.05454868	     -0.00047920	     -0.19650077	     -0.05733329	      0.88286327	     -0.00016844	     -0.21054082	      0.00000000	     -0.00000001	     20.62420498
      1.09393444	     -0.05465191	     -0.00048794	     -0.19660407	     -0.05733551	      0.88286114	     -0.00016963	     -0.21055490	      0.00000000	     -0.00000001	     20.39404937
      1.09538702	     -0.05475047	     -0.00049839	     -0.19670266	     -0.05733772	      0.88285896	     -0.00017086	     -0.21056865	      0.00000000	     -0.00000001	     20.44570841
      1.09656323	     -0.05482562	     -0.00050418	     -0.19677792	     -0.05733950	      0.88285717	     -0.00017190	     -0.21057956	      0.00000000	     -0.00000001	     20.14681403
      1.09773943	     -0.05489894	     -0.00051163	     -0.19685131	     -0.05734128	      0.88285537	     -0.00017296	     -0.21059027	      0.00000000	     -0.00000001	     20.12887178
      1.09920880	     -0.05498799	     -0.00051899	     -0.19694052	     -0.05734349	      0.88285308	     -0.00017434	     -0.21060347	      0.00000000	     -0.00000001	     19.89833379
      1.10067817	     -0.05507871	     -0.00052846	     -0.19703133	     -0.05734568	      0.88285077	     -0.00017576	     -0.21061658	      0.00000000	     -0.00000001	     19.98409861
      1.10182194	     -0.05514986	     -0.00053332	     -0.19710263	     -0.05734738	      0.88284895	     -0.00017691	     -0.21062689	      0.00000000	     -0.00000001	     19.67127326
      1.10296570	     -0.05522388	     -0.00054007	     -0.19717675	     -0.05734907	      0.88284712	     -0.00017808	     -0.21063738	      0.00000000	     -0.00000001	     19.65285954
      1.10449470	     -0.05532547	     -0.00054762	     -0.19727853	     -0.05735131	      0.88284465	     -0.00017969	     -0.21065185	      0.00000000	     -0.00000001	     19.45067619
      1.10602370	     -0.05543240	     -0.00055727	     -0.19738559	     -0.05735353	      0.88284214	     -0.00018135	     -0.21066701	      0.00000000	     -0.00000001	     19.55615722
      1.10713960	     -0.05551128	     -0.00056153	     -0.19746466	     -0.05735513	      0.88284029	     -0.00018259	     -0.21067861	      0.00000000	     -0.00000001	     19.25765772
      1.10825550	     -0.05559344	     -0.00056775	     -0.19754695	     -0.05735672	      0.88283843	     -0.00018386	     -0.21069070	      0.00000000	     -0.00000001	     19.22719973
      1.10986179	     -0.05571437	     -0.00057525	     -0.19766814	     -0.05735899	      0.88283570	     -0.00018573	     -0.21070909	      0.00000000	     -0.00000001	     19.03345824
      1.11123840	     -0.05582194	     -0.00058277	     -0.19777591	     -0.05736089	      0.88283333	     -0.00018737	     -0.21072582	      0.00000000	     -0.00000001	     19.00325158
      1.11261501	     -0.05592952	     -0.00058764	     -0.19788378	     -0.05736277	      0.88283092	     -0.00018905	     -0.21074348	      0.00000000	     -0.00000001	     18.75311072
      1.11399162	     -0.05604130	     -0.00059494	     -0.19799579	     -0.05736462	      0.88282847	     -0.00019077	     -0.21076209	      0.00000000	     -0.00000001	     18.72868168
      1.11536823	     -0.05615084	     -0.00059803	     -0.19810571	     -0.05736643	      0.88282597	     -0.00019252	     -0.21078169	      0.00000000	     -0.00000001	     18.43196409
      1.11655164	     -0.05624875	     -0.00060375	     -0.19820387	     -0.05736796	      0.88282378	     -0.00019406	     -0.21079927	      0.00000000	     -0.00000001	     18.35785708
      1.11773505	     -0.05634357	     -0.00060644	     -0.19829904	     -0.05736945	      0.88282155	     -0.00019562	     -0.21081753	      0.00000000	     -0.00000001	     18.16283389
      1.11923036	     -0.05646520	     -0.00061091	     -0.19842111	     -0.05737129	      0.88281867	     -0.00019762	     -0.21084148	      0.00000000	     -0.00000001	     17.95660471
      1.12072566	     -0.05658362	     -0.00061226	     -0.19854007	     -0.05737307	      0.88281573	     -0.00019966	     -0.21086638	      0.00000000	     -0.00000001	     17.73601954
      1.12193153	     -0.05668281	     -0.00061565	     -0.19863965	     -0.05737447	      0.88281330	     -0.00020133	     -0.21088710	      0.00000000	     -0.00000001	     17.51746976
      1.12313739	     -0.05677832	     -0.00061607	     -0.19873564	     -0.05737582	      0.88281081	     -0.00020303	     -0.21090838	      0.00000000	     -0.00000001	     17.34318337
      1.12464771	     -0.05690093	     -0.00061783	     -0.19885884	     -0.05737745	      0.88280763	     -0.00020518	     -0.21093577	      0.00000000	     -0.00000001	     17.06319748
      1.12615803	     -0.05701841	     -0.00061607	     -0.19897704	     -0.05737901	      0.88280437	     -0.00020737	     -0.21096395	      0.00000000	     -0.00000001	     16.93687230
      1.12733093	     -0.05711390	     -0.00061724	     -0.19907302	     -0.05738017	      0.88280178	     -0.00020910	     -0.21098628	      0.00000000	     -0.00000002	     16.63658875
      1.12850383	     -0.05720456	     -0.00061552	     -0.19916428	     -0.05738128	      0.88279914	     -0.00021084	     -0.21100901	      0.00000000	     -0.00000002	     16.50803661
      1.13007497	     -0.05732816	     -0.00061450	     -0.19928866	     -0.05738269	      0.88279552	     -0.00021321	     -0.21103998	      0.00000000	     -0.00000002	     16.22113170
      1.13164611	     -0.05744501	     -0.00061055	     -0.19940640	     -0.05738400	      0.88279180	     -0.00021561	     -0.21107150	      0.00000000	     -0.00000002	     16.19216752
      1.13278995	     -0.05753491	     -0.00061041	     -0.19949687	     -0.05738490	      0.88278904	     -0.00021738	     -0.21109469	      0.00000000	     -0.00000002	     15.86346994
      1.13393379	     -0.05761919	     -0.00060778	     -0.19958182	     -0.05738573	      0.88278623	     -0.00021917	     -0.21111810	      0.00000000	     -0.00000002	     15.78080646
      1.13558084	     -0.05774188	     -0.00060447	     -0.19970548	     -0.05738684	      0.88278210	     -0.00022178	     -0.21115207	      0.00000000	     -0.00000002	     15.52987490
      1.13698968	     -0.05784175	     -0.00059960	     -0.19980626	     -0.05738769	      0.88277850	     -0.00022404	     -0.21118134	      0.00000000	     -0.00000002	     15.48656011
      1.13839853	     -0.05794378	     -0.00059694	     -0.19990914	     -0.05738844	      0.88277483	     -0.00022633	     -0.21121074	      0.00000000	     -0.00000002	     15.20660778
      1.13980737	     -0.05803984	     -0.00059144	     -0.20000615	     -0.05738910	      0.88277109	     -0.00022864	     -0.21124035	      0.00000000	     -0.00000002	     15.25444052
      1.14121621	     -0.05814491	     -0.00058940	     -0.20011210	     -0.05738966	      0.88276730	     -0.00023099	     -0.21127012	      0.00000000	     -0.00000002	     14.90541107
      1.14243353	     -0.05822748	     -0.00058427	     -0.20019553	     -0.05739006	      0.88276398	     -0.00023303	     -0.21129605	      0.00000000	     -0.00000002	     14.99649220
      1.14365086	     -0.05831499	     -0.00058135	     -0.20028385	     -0.05739039	      0.88276061	     -0.00023509	     -0.21132207	      0.00000000	     -0.00000002	     14.81539335
      1.14517472	     -0.05841816	     -0.00057575	     -0.20038811	     -0.05739067	      0.88275635	     -0.00023770	     -0.21135477	      0.00000000	     -0.00000002	     14.80390736
      1.14669858	     -0.05852383	     -0.00057192	     -0.20049485	     -0.05739083	      0.88275204	     -0.00024034	     -0.21138747	      0.00000000	     -0.00000002	     14.54310464
      1.14794256	     -0.05860045	     -0.00056600	     -0.20057243	     -0.05739086	      0.88274849	     -0.00024251	     -0.21141415	      0.00000000	     -0.00000002	     14.63902504
      1.14918653	     -0.05868081	     -0.00056207	     -0.20065371	     -0.05739080	      0.88274490	     -0.00024470	     -0.21144070	      0.00000000	     -0.00000002	     14.47397913
      1.15072274	     -0.05877335	     -0.00055550	     -0.20074744	     -0.05739060	      0.88274045	     -0.00024743	     -0.21147335	      0.00000000	     -0.00000002	     14.48993131
      1.15225894	     -0.05886973	     -0.00055105	     -0.20084498	     -0.05739025	      0.88273596	     -0.00025018	     -0.21150577	      0.00000000	     -0.00000002	     14.23200729
      1.15347403	     -0.05893716	     -0.00054480	     -0.20091340	     -0.05738987	      0.88273240	     -0.00025237	     -0.21153131	      0.00000000	     -0.00000002	     14.33928431
      1.15468911	     -0.05900961	     -0.00054046	     -0.20098681	     -0.05738939	      0.88272882	     -0.00025458	     -0.21155669	      0.00000000	     -0.00000002	     14.19907514
      1.15628158	     -0.05910048	     -0.00053326	     -0.20107899	     -0.05738862	      0.88272413	     -0.00025749	     -0.21158982	      0.00000000	     -0.00000002	     14.20301658
      1.15787406	     -0.05919707	     -0.00052801	     -0.20117686	     -0.05738768	      0.88271943	     -0.00026043	     -0.21162279	      0.00000000	     -0.00000002	     13.96044239
      1.15906541	     -0.05926132	     -0.00052148	     -0.20124214	     -0.05738686	      0.88271591	     -0.00026263	     -0.21164743	      0.00000000	     -0.00000002	     14.08776173
      1.16025677	     -0.05933003	     -0.00051671	     -0.20131185	     -0.05738594	      0.88271240	     -0.00026485	     -0.21167197	      0.00000000	     -0.00000002	     13.98069620
      1.16191552	     -0.05941927	     -0.00050846	     -0.20140253	     -0.05738450	      0.88270753	     -0.00026794	     -0.21170599	      0.00000000	     -0.00000002	     13.99866748
      1.16357426	     -0.05951167	     -0.00050148	     -0.20149638	     -0.05738286	      0.88270268	     -0.00027105	     -0.21173972	      0.00000000	     -0.00000002	     13.76567415
      1.16472743	     -0.05956571	     -0.00049404	     -0.20155149	     -0.05738160	      0.88269933	     -0.00027322	     -0.21176305	      0.00000000	     -0.00000002	     13.90497573
      1.16588061	     -0.05962469	     -0.00048837	     -0.20161152	     -0.05738025	      0.88269599	     -0.00027539	     -0.21178624	      0.00000000	     -0.00000002	     13.81738983
      1.16764030	     -0.05970993	     -0.00047787	     -0.20169841	     -0.05737798	      0.88269093	     -0.00027870	     -0.21182140	      0.00000000	     -0.00000002	     13.82266411
      1.16910932	     -0.05978234	     -0.00046890	     -0.20177223	     -0.05737591	      0.88268675	     -0.00028147	     -0.21185048	      0.00000000	     -0.00000002	     13.68159654
      1.17057834	     -0.05984608	     -0.00045751	     -0.20183744	     -0.05737367	      0.88268261	     -0.00028424	     -0.21187932	      0.00000000	     -0.00000002	     13.79161128
      1.17204736	     -0.05991440	     -0.00044831	     -0.20190720	     -0.05737125	      0.88267852	     -0.00028700	     -0.21190774	      0.00000000	     -0.00000002	     13.58421065
      1.17335029	     -0.05996368	     -0.00043726	     -0.20195786	     -0.05736897	      0.88267493	     -0.00028945	     -0.21193263	      0.00000000	     -0.00000002	     13.73015856
      1.17465321	     -0.06001169	     -0.00042929	     -0.20200716	     -0.05736654	      0.88267138	     -0.00029189	     -0.21195713	      0.00000000	     -0.00000002	     13.60753383
      1.17595614	     -0.06005536	     -0.00041989	     -0.20205217	     -0.05736398	      0.88266788	     -0.00029432	     -0.21198133	      0.00000000	     -0.00000002	     13.64026437
      1.17768582	     -0.06011303	     -0.00040806	     -0.20211161	     -0.05736036	      0.88266332	     -0.00029753	     -0.21201281	      0.00000000	     -0.00000002	     13.54096463
      1.17902536	     -0.06014618	     -0.00039649	     -0.20214620	     -0.05735738	      0.88265985	     -0.00030000	     -0.21203658	      0.00000000	     -0.00000002	     13.66412190
      1.18036489	     -0.06018005	     -0.00038626	     -0.20218149	     -0.05735425	      0.88265644	     -0.00030246	     -0.21205960	      0.00000000	     -0.00000002	     13.58527622
      1.18170442	     -0.06020416	     -0.00037410	     -0.20220708	     -0.05735097	      0.88265310	     -0.00030491	     -0.21208182	      0.00000000	     -0.00000002	     13.65029030
      1.18340015	     -0.06023205	     -0.00035969	     -0.20223682	     -0.05734659	      0.88264897	     -0.00030798	     -0.21210857	      0.00000000	     -0.00000002	     13.59710478
      1.18472024	     -0.06024259	     -0.00034618	     -0.20224886	     -0.05734301	      0.88264583	     -0.00031035	     -0.21212829	      0.00000000	     -0.00000002	     13.71345274
      1.18604033	     -0.06025473	     -0.00033440	     -0.20226247	     -0.05733928	      0.88264277	     -0.00031270	     -0.21214693	      0.00000000	     -0.00000002	     13.68925529
      1.18736041	     -0.06025884	     -0.00032143	     -0.20226807	     -0.05733539	      0.88263979	     -0.00031504	     -0.21216451	     -0.00000000	     -0.00000002	     13.75880657
      1.18913146	     -0.06026227	     -0.00030541	     -0.20227348	     -0.05732994	      0.88263592	     -0.00031814	     -0.21218629	     -0.00000000	     -0.00000001	     13.77535699
      1.19044593	     -0.06025320	     -0.00029195	     -0.20226591	     -0.05732571	      0.88263314	     -0.00032042	     -0.21220113	     -0.00000000	     -0.00000001	     13.88695569
      1.19176041	     -0.06024460	     -0.00028096	     -0.20225875	     -0.05732133	      0.88263045	     -0.00032267	     -0.21221479	     -0.00000000	     -0.00000001	     13.91855081
      1.19336652	     -0.06022450	     -0.00026601	     -0.20224044	     -0.05731577	      0.88262729	     -0.00032540	     -0.21222999	     -0.00000000	     -0.00000001	     14.04510629
      1.19479964	     -0.06020336	     -0.00025495	     -0.20222084	     -0.05731062	      0.88262459	     -0.00032780	     -0.21224196	     -0.00000000	     -0.00000001	     14.12929657
      1.19623276	     -0.06016144	     -0.00024107	     -0.20218053	     -0.05730528	      0.88262200	     -0.00033017	     -0.21225227	     -0.00000000	     -0.00000001	     14.31258615
      1.19766587	     -0.06011203	     -0.00022931	     -0.20213267	     -0.05729977	      0.88261954	     -0.00033252	     -0.21226052	     -0.00000000	     -0.00000001	     14.45577129
      1.19909899	     -0.06003727	     -0.00021518	     -0.20205952	     -0.05729407	      0.88261721	     -0.00033484	     -0.21226650	     -0.00000000	     -0.00000001	     14.66715345
      1.20053211	     -0.05995381	     -0.00020356	     -0.20197760	     -0.05728820	      0.88261501	     -0.00033712	     -0.21226979	     -0.00000000	     -0.00000001	     14.85747940
      1.20196522	     -0.05984445	     -0.00018846	     -0.20186985	     -0.05728215	      0.88261294	     -0.00033938	     -0.21227027	     -0.00000000	     -0.00000001	     15.06423600
      1.20339834	     -0.05972957	     -0.00017648	     -0.20175648	     -0.05727593	      0.88261103	     -0.00034160	     -0.21226767	     -0.00000000	     -0.00000001	     15.30019257
      1.20483146	     -0.05958851	     -0.00016054	     -0.20161701	     -0.05726953	      0.88260928	     -0.00034380	     -0.21226201	     -0.00000000	     -0.00000001	     15.49633927
      1.20610220	     -0.05946071	     -0.00014925	     -0.20149052	     -0.05726373	      0.88260786	     -0.00034572	     -0.21225426	     -0.00000000	     -0.00000001	     15.72257808
      1.20737293	     -0.05931591	     -0.00013542	     -0.20134707	     -0.05725779	      0.88260657	     -0.00034761	     -0.21224401	     -0.00000000	     -0.00000001	     15.89930737
      1.20892767	     -0.05913291	     -0.00012025	     -0.20116564	     -0.05725036	      0.88260519	     -0.00034990	     -0.21222804	     -0.00000000	     -0.00000001	     16.17074182
      1.21048240	     -0.05893519	     -0.00010319	     -0.20096949	     -0.05724275	      0.88260403	     -0.00035215	     -0.21220853	     -0.00000000	     -0.00000000	     16.34618596
      1.21173814	     -0.05877755	     -0.00009212	     -0.20081301	     -0.05723648	      0.88260326	     -0.00035394	     -0.21219027	     -0.00000000	     -0.00000000	     16.57942949
      1.21299387	     -0.05860965	     -0.00007910	     -0.20064629	     -0.05723010	      0.88260264	     -0.00035571	     -0.21216997	     -0.00000000	     -0.00000000	     16.72399477
      1.21457400	     -0.05839786	     -0.00006478	     -0.20043588	     -0.05722192	      0.88260208	     -0.00035789	     -0.21214159	     -0.00000000	     -0.00000000	     16.98534924
      1.21615412	     -0.05817463	     -0.00004853	     -0.20021403	     -0.05721357	      0.88260177	     -0.00036004	     -0.21211031	     -0.00000000	     -0.00000000	     17.13783132
      1.21732950	     -0.05801367	     -0.00003967	     -0.20005398	     -0.05720727	      0.88260171	     -0.00036162	     -0.21208522	     -0.00000000	      0.00000000	     17.35648367
      1.21850487	     -0.05784483	     -0.00002908	     -0.19988607	     -0.05720088	      0.88260179	     -0.00036317	     -0.21205871	     -0.00000000	      0.00000000	     17.49666907
      1.22017842	     -0.05760404	     -0.00001586	     -0.19964650	     -0.05719165	      0.88260214	     -0.00036534	     -0.21201859	     -0.00000000	      0.00000000	     17.75294334
      1.22159518	     -0.05739350	     -0.00000361	     -0.19943697	     -0.05718371	      0.88260267	     -0.00036714	     -0.21198261	     -0.00000000	      0.00000000	     17.91283706
      1.22301194	     -0.05718577	      0.00000627	     -0.19923016	     -0.05717566	      0.88260340	     -0.00036891	     -0.21194483	     -0.00000000	      0.00000000	     18.15128392
      1.22442870	     -0.05696864	      0.00001910	     -0.19901399	     -0.05716752	      0.88260433	     -0.00037065	     -0.21190543	     -0.00000000	      0.00000000	     18.31039209
      1.22584546	     -0.05675796	      0.00002818	     -0.19880412	     -0.05715928	      0.88260547	     -0.00037235	     -0.21186440	     -0.00000000	      0.00000001	     18.55999995
      1.22706568	     -0.05656647	      0.00003920	     -0.19861338	     -0.05715211	      0.88260660	     -0.00037379	     -0.21182791	     -0.00000000	      0.00000001	     18.70056611
      1.22828590	     -0.05637930	      0.00004746	     -0.19842686	     -0.05714488	      0.88260787	     -0.00037521	     -0.21179034	     -0.00000000	      0.00000001	     18.89649764
      1.22979654	     -0.05614217	      0.00005916	     -0.19819053	     -0.05713585	      0.88260965	     -0.00037692	     -0.21174248	     -0.00000000	      0.00000001	     19.12127039
      1.23130717	     -0.05591184	      0.00006742	     -0.19796087	     -0.05712672	      0.88261163	     -0.00037859	     -0.21169323	     -0.00000000	      0.00000001	     19.37413405
      1.23249270	     -0.05572582	      0.00007659	     -0.19777540	     -0.05711950	      0.88261332	     -0.00037988	     -0.21165380	     -0.00000000	      0.00000001	     19.53959638
      1.23367823	     -0.05554561	      0.00008312	     -0.19759566	     -0.05711224	      0.88261513	     -0.00038113	     -0.21161371	     -0.00000000	      0.00000001	     19.72633212
      1.23522852	     -0.05530608	      0.00009347	     -0.19735674	     -0.05710267	      0.88261768	     -0.00038274	     -0.21156040	     -0.00000000	      0.00000001	     19.97765533
      1.23677881	     -0.05507102	      0.00010083	     -0.19712217	     -0.05709303	      0.88262041	     -0.00038430	     -0.21150610	     -0.00000000	      0.00000001	     20.24208433
      1.23787599	     -0.05489796	      0.00010960	     -0.19694951	     -0.05708617	      0.88262245	     -0.00038537	     -0.21146715	     -0.00000000	      0.00000001	     20.40957352
      1.23897317	     -0.05472906	      0.00011567	     -0.19678093	     -0.05707929	      0.88262457	     -0.00038642	     -0.21142773	     -0.00000000	      0.00000001	     20.58738689
      1.24063187	     -0.05447097	      0.00012630	     -0.19652332	     -0.05706882	      0.88262793	     -0.00038796	     -0.21136735	     -0.00000000	      0.00000001	     20.85876239
      1.24198739	     -0.05426044	      0.00013280	     -0.19631308	     -0.05706023	      0.88263081	     -0.00038918	     -0.21131737	     -0.00000000	      0.00000001	     21.08027890
      1.24334290	     -0.05404822	      0.00014150	     -0.19610118	     -0.05705160	      0.88263379	     -0.00039036	     -0.21126698	     -0.00000000	      0.00000002	     21.31266562
      1.24469842	     -0.05384094	      0.00014719	     -0.19589410	     -0.05704295	      0.88263687	     -0.00039150	     -0.21121621	     -0.00000000	      0.00000002	     21.54267995
      1.24605394	     -0.05362916	      0.00015695	     -0.19568259	     -0.05703427	      0.88264005	     -0.00039261	     -0.21116509	     -0.00000000	      0.00000002	     21.79071237
      1.24719568	     -0.05345454	      0.00016151	     -0.19550807	     -0.05702694	      0.88264279	     -0.00039351	     -0.21112172	     -0.00000000	      0.00000002	     21.97431324
      1.24833742	     -0.05327815	      0.00016943	     -0.19533186	     -0.05701961	      0.88264559	     -0.00039438	     -0.21107812	     -0.00000000	      0.00000002	     22.16028666
      1.24979485	     -0.05305536	      0.00017791	     -0.19510921	     -0.05701023	      0.88264923	     -0.00039546	     -0.21102214	     -0.00000000	      0.00000002	     22.40450659
      1.25125228	     -0.05283141	      0.00018886	     -0.19488542	     -0.05700084	      0.88265295	     -0.00039648	     -0.21096585	     -0.00000000	      0.00000002	     22.66752412
      1.25235803	     -0.05266359	      0.00019421	     -0.19471762	     -0.05699371	      0.88265582	     -0.00039724	     -0.21092292	     -0.00000000	      0.00000002	     22.85601664
      1.25346377	     -0.05249577	      0.00020162	     -0.19454985	     -0.05698658	      0.88265873	     -0.00039796	     -0.21087984	     -0.00000000	      0.00000002	     23.04476446
      1.25496919	     -0.05226991	      0.00021002	     -0.19432397	     -0.05697688	      0.88266274	     -0.00039891	     -0.21082101	     -0.00000000	      0.00000002	     23.31703602
      1.25631781	     -0.05206819	      0.00021945	     -0.19412226	     -0.05696820	      0.88266638	     -0.00039972	     -0.21076815	     -0.00000000	      0.00000002	     23.54677964
      1.25766644	     -0.05186929	      0.00022620	     -0.19392326	     -0.05695953	      0.88267005	     -0.00040049	     -0.21071519	     -0.00000000	      0.00000002	     23.79383024
      1.25879114	     -0.05170430	      0.00023468	     -0.19375823	     -0.05695231	      0.88267314	     -0.00040111	     -0.21067098	     -0.00000000	      0.00000002	     23.95301966
      1.25991584	     -0.05154174	      0.00024096	     -0.19359555	     -0.05694510	      0.88267624	     -0.00040169	     -0.21062677	     -0.00000000	      0.00000002	     24.14673838
      1.26133631	     -0.05133899	      0.00025038	     -0.19339266	     -0.05693602	      0.88268018	     -0.00040240	     -0.21057096	     -0.00000000	      0.00000002	     24.36794150
      1.26275679	     -0.05114111	      0.00025751	     -0.19319454	     -0.05692695	      0.88268414	     -0.00040306	     -0.21051528	     -0.00000000	      0.00000002	     24.63171008
      1.26384373	     -0.05099299	      0.00026527	     -0.19304627	     -0.05692004	      0.88268718	     -0.00040353	     -0.21047282	     -0.00000000	      0.00000002	     24.75580914
      1.26493068	     -0.05084848	      0.00027091	     -0.19290153	     -0.05691314	      0.88269022	     -0.00040399	     -0.21043054	     -0.00000000	      0.00000002	     24.93191872
      1.26640331	     -0.05065782	      0.00027958	     -0.19271057	     -0.05690383	      0.88269434	     -0.00040456	     -0.21037363	     -0.00000000	      0.00000002	     25.13405348
      1.26787593	     -0.05047532	      0.00028561	     -0.19252765	     -0.05689456	      0.88269846	     -0.00040510	     -0.21031724	     -0.00000000	      0.00000002	     25.40431541
      1.26889786	     -0.05035235	      0.00029181	     -0.19240443	     -0.05688815	      0.88270131	     -0.00040544	     -0.21027849	     -0.00000000	      0.00000002	     25.46879551
      1.26991978	     -0.05023224	      0.00029516	     -0.19228397	     -0.05688176	      0.88270415	     -0.00040576	     -0.21024015	     -0.00000000	      0.00000002	     25.60430307
      1.27150040	     -0.05005831	      0.00030039	     -0.19210947	     -0.05687193	      0.88270853	     -0.00040622	     -0.21018186	     -0.00000000	      0.00000002	     25.76732055
      1.27279577	     -0.04992418	      0.00030337	     -0.19197482	     -0.05686392	      0.88271209	     -0.00040656	     -0.21013513	     -0.00000000	      0.00000002	     25.94309935
      1.27409115	     -0.04979610	      0.00030807	     -0.19184624	     -0.05685595	      0.88271563	     -0.00040687	     -0.21008933	     -0.00000000	      0.00000002	     26.04309289
      1.27538652	     -0.04967406	      0.00031039	     -0.19172362	     -0.05684802	      0.88271915	     -0.00040714	     -0.21004447	     -0.00000000	      0.00000002	     26.24891381
      1.27653961	     -0.04957055	      0.00031491	     -0.19161964	     -0.05684101	      0.88272225	     -0.00040736	     -0.21000532	     -0.00000000	      0.00000002	     26.29077716
      1.27769269	     -0.04947277	      0.00031727	     -0.19152133	     -0.05683403	      0.88272531	     -0.00040755	     -0.20996692	     -0.00000000	      0.00000002	     26.43367610
      1.27884578	     -0.04938173	      0.00032076	     -0.19142978	     -0.05682710	      0.88272835	     -0.00040771	     -0.20992933	     -0.00000000	      0.00000002	     26.49332620
      1.28032437	     -0.04927665	      0.00032319	     -0.19132396	     -0.05681826	      0.88273220	     -0.00040789	     -0.20988238	     -0.00000000	      0.00000002	     26.65102471
      1.28149108	     -0.04920297	      0.00032637	     -0.19124972	     -0.05681134	      0.88273518	     -0.00040800	     -0.20984644	     -0.00000000	      0.00000002	     26.65061487
      1.28265780	     -0.04913691	      0.00032736	     -0.19118304	     -0.05680446	      0.88273813	     -0.00040808	     -0.20981152	     -0.00000000	      0.00000002	     26.76225697
      1.28382451	     -0.04907765	      0.00032922	     -0.19112317	     -0.05679762	      0.88274103	     -0.00040814	     -0.20977764	     -0.00000000	      0.00000002	     26.78009819
      1.28529595	     -0.04901193	      0.00032967	     -0.19105663	     -0.05678906	      0.88274461	     -0.00040817	     -0.20973641	     -0.00000000	      0.00000002	     26.90434129
      1.28643875	     -0.04896727	      0.00033172	     -0.19101137	     -0.05678246	      0.88274734	     -0.00040817	     -0.20970553	     -0.00000000	      0.00000002	     26.84312784
      1.28758155	     -0.04892801	      0.00033180	     -0.19097146	     -0.05677591	      0.88275001	     -0.00040815	     -0.20967564	     -0.00000000	      0.00000002	     26.91510054
      1.28872435	     -0.04889396	      0.00033279	     -0.19093678	     -0.05676940	      0.88275263	     -0.00040810	     -0.20964671	     -0.00000000	      0.00000002	     26.89531298
      1.29026775	     -0.04885628	      0.00033241	     -0.19089820	     -0.05676067	      0.88275607	     -0.00040800	     -0.20960916	     -0.00000000	      0.00000001	     26.97071361
      1.29140255	     -0.04883456	      0.00033356	     -0.19087586	     -0.05675431	      0.88275853	     -0.00040789	     -0.20958265	     -0.00000000	      0.00000001	     26.86978086
      1.29253736	     -0.04881793	      0.00033285	     -0.19085856	     -0.05674799	      0.88276094	     -0.00040777	     -0.20955707	     -0.00000000	      0.00000001	     26.89901487
      1.29393282	     -0.04880427	      0.00033326	     -0.19084411	     -0.05674027	      0.88276380	     -0.00040759	     -0.20952688	     -0.00000000	      0.00000001	     26.80055893
      1.29516900	     -0.04879826	      0.00033171	     -0.19083735	     -0.05673349	      0.88276627	     -0.00040739	     -0.20950128	     -0.00000000	      0.00000001	     26.84836730
      1.29640519	     -0.04879775	      0.00033212	     -0.19083614	     -0.05672676	      0.88276865	     -0.00040718	     -0.20947675	     -0.00000000	      0.00000001	     26.69866943
      1.29764138	     -0.04880276	      0.00033009	     -0.19084039	     -0.05672008	      0.88277096	     -0.00040693	     -0.20945328	     -0.00000000	      0.00000001	     26.74168282
      1.29887756	     -0.04881317	      0.00033017	     -0.19085010	     -0.05671346	      0.88277318	     -0.00040666	     -0.20943085	     -0.00000000	      0.00000001	     26.56482483
      1.30011375	     -0.04882822	      0.00032813	     -0.19086440	     -0.05670688	      0.88277533	     -0.00040637	     -0.20940947	     -0.00000000	      0.00000001	     26.60837561
      1.30134994	     -0.04884897	      0.00032847	     -0.19088446	     -0.05670035	      0.88277740	     -0.00040605	     -0.20938914	     -0.00000000	      0.00000001	     26.40200763
      1.30258612	     -0.04887361	      0.00032575	     -0.19090835	     -0.05669387	      0.88277940	     -0.00040571	     -0.20936987	     -0.00000000	      0.00000001	     26.44733572
      1.30382231	     -0.04890428	      0.00032533	     -0.19093832	     -0.05668744	      0.88278131	     -0.00040534	     -0.20935165	     -0.00000000	      0.00000001	     26.21970601
      1.30505850	     -0.04893981	      0.00032187	     -0.19097309	     -0.05668105	      0.88278314	     -0.00040495	     -0.20933447	     -0.00000000	      0.00000001	     26.27423506
      1.30629468	     -0.04897966	      0.00032112	     -0.19101225	     -0.05667472	      0.88278490	     -0.00040453	     -0.20931828	     -0.00000000	      0.00000001	     26.03183359
      1.30753087	     -0.04902375	      0.00031730	     -0.19105559	     -0.05666843	      0.88278658	     -0.00040410	     -0.20930306	     -0.00000000	      0.00000001	     26.09355245
      1.30876706	     -0.04907190	      0.00031633	     -0.19110307	     -0.05666218	      0.88278818	     -0.00040364	     -0.20928878	     -0.00000000	      0.00000001	     25.83172716
      1.31000324	     -0.04912394	      0.00031218	     -0.19115436	     -0.05665597	      0.88278971	     -0.00040316	     -0.20927541	     -0.00000000	      0.00000001	     25.89826899
      1.31123943	     -0.04917974	      0.00031100	     -0.19120951	     -0.05664981	      0.88279116	     -0.00040265	     -0.20926292	     -0.00000000	      0.00000001	     25.61773231
      1.31247562	     -0.04923969	      0.00030629	     -0.19126873	     -0.05664369	      0.88279254	     -0.00040213	     -0.20925128	     -0.00000000	      0.00000001	     25.68432402
      1.31371180	     -0.04930311	      0.00030466	     -0.19133151	     -0.05663761	      0.88279385	     -0.00040158	     -0.20924048	     -0.00000000	      0.00000001	     25.38541421
      1.31494799	     -0.04936984	      0.00029973	     -0.19139752	     -0.05663157	      0.88279509	     -0.00040102	     -0.20923048	     -0.00000000	      0.00000001	     25.44809539
      1.31618418	     -0.04943964	      0.00029790	     -0.19146671	     -0.05662556	      0.88279626	     -0.00040044	     -0.20922126	     -0.00000000	      0.00000001	     25.13445603
      1.31742037	     -0.04951235	      0.00029277	     -0.19153872	     -0.05661959	      0.88279736	     -0.00039983	     -0.20921278	     -0.00000000	      0.00000001	     25.19048326
      1.31865655	     -0.04958775	      0.00029069	     -0.19161352	     -0.05661365	      0.88279839	     -0.00039921	     -0.20920503	     -0.00000000	      0.00000001	     24.86598918
      1.31989274	     -0.04966566	      0.00028534	     -0.19169077	     -0.05660775	      0.88279936	     -0.00039857	     -0.20919797	     -0.00000000	      0.00000001	     24.91130258
      1.32112893	     -0.04974596	      0.00028289	     -0.19177049	     -0.05660188	      0.88280027	     -0.00039791	     -0.20919157	     -0.00000000	      0.00000000	     24.57926707
      1.32236511	     -0.04982863	      0.00027719	     -0.19185251	     -0.05659603	      0.88280112	     -0.00039723	     -0.20918580	     -0.00000000	      0.00000000	     24.61139960
      1.32360130	     -0.04991363	      0.00027410	     -0.19193695	     -0.05659022	      0.88280191	     -0.00039654	     -0.20918065	     -0.00000000	      0.00000000	     24.27379789
      1.32483749	     -0.05000087	      0.00026779	     -0.19202355	     -0.05658443	      0.88280265	     -0.00039583	     -0.20917608	     -0.00000000	      0.00000000	     24.29451829
      1.32607367	     -0.05009018	      0.00026372	     -0.19211230	     -0.05657866	      0.88280332	     -0.00039510	     -0.20917209	     -0.00000000	      0.00000000	     23.95762458
      1.32730986	     -0.05018141	      0.00025650	     -0.19220290	     -0.05657292	      0.88280395	     -0.00039436	     -0.20916864	     -0.00000000	      0.00000000	     23.97112996
      1.32854605	     -0.05027429	      0.00025109	     -0.19229521	     -0.05656720	      0.88280452	     -0.00039361	     -0.20916570	     -0.00000000	      0.00000000	     23.64065103
      1.32978223	     -0.05036871	      0.00024262	     -0.19238900	     -0.05656150	      0.88280505	     -0.00039284	     -0.20916326	     -0.00000000	      0.00000000	     23.65054420
      1.33101842	     -0.05046457	      0.00023552	     -0.19248428	     -0.05655582	      0.88280552	     -0.00039207	     -0.20916128	     -0.00000000	      0.00000000	     23.33172952
      1.33225461	     -0.05056168	      0.00022551	     -0.19258075	     -0.05655016	      0.88280595	     -0.00039128	     -0.20915974	     -0.00000000	      0.00000000	     23.33731055
      1.33349079	     -0.05065978	      0.00021647	     -0.19267825	     -0.05654452	      0.88280634	     -0.00039048	     -0.20915861	     -0.00000000	      0.00000000	     23.03582184
      1.33472698	     -0.05075870	      0.00020472	     -0.19277651	     -0.05653889	      0.88280668	     -0.00038968	     -0.20915786	     -0.00000000	      0.00000000	     23.03537202
      1.33596317	     -0.05085814	      0.00019359	     -0.19287533	     -0.05653327	      0.88280698	     -0.00038887	     -0.20915746	     -0.00000000	      0.00000000	     22.75294193
      1.33719935	     -0.05095781	      0.00018004	     -0.19297432	     -0.05652766	      0.88280724	     -0.00038805	     -0.20915738	     -0.00000000	      0.00000000	     22.74011683
      1.33843554	     -0.05105742	      0.00016692	     -0.19307328	     -0.05652207	      0.88280746	     -0.00038722	     -0.20915759	     -0.00000000	      0.00000000	     22.47503434
      1.33967173	     -0.05115680	      0.00015172	     -0.19317198	     -0.05651648	      0.88280764	     -0.00038639	     -0.20915807	     -0.00000000	      0.00000000	     22.44442635
      1.34090792	     -0.05125576	      0.00013679	     -0.19327027	     -0.05651090	      0.88280779	     -0.00038556	     -0.20915878	     -0.00000000	      0.00000000	     22.19552919
      1.34243222	     -0.05137679	      0.00011569	     -0.19339044	     -0.05650404	      0.88280792	     -0.00038452	     -0.20915998	     -0.00000000	      0.00000000	     22.24410754
      1.34354129	     -0.05146389	      0.00010159	     -0.19347695	     -0.05649904	      0.88280798	     -0.00038377	     -0.20916105	     -0.00000000	      0.00000000	     21.86266332
      1.34465037	     -0.05155003	      0.00008547	     -0.19356245	     -0.05649405	      0.88280801	     -0.00038301	     -0.20916227	     -0.00000000	      0.00000000	     21.82989670
      1.34613998	     -0.05166389	      0.00006443	     -0.19367550	     -0.05648736	      0.88280801	     -0.00038199	     -0.20916414	     -0.00000000	     -0.00000000	     21.53185729
      1.34746994	     -0.05176341	      0.00004380	     -0.19377425	     -0.05648138	      0.88280797	     -0.00038107	     -0.20916603	     -0.00000000	     -0.00000000	     21.58438488
      1.34879989	     -0.05186042	      0.00002516	     -0.19387058	     -0.05647541	      0.88280789	     -0.00038015	     -0.20916810	     -0.00000000	     -0.00000000	     21.13108416
      1.34996303	     -0.05194286	      0.00000650	     -0.19395235	     -0.05647019	      0.88280780	     -0.00037935	     -0.20917004	     -0.00000000	     -0.00000000	     21.25130135
      1.35112617	     -0.05202278	     -0.00001020	     -0.19403167	     -0.05646497	      0.88280767	     -0.00037854	     -0.20917209	     -0.00000000	     -0.00000000	     20.94500455
      1.35228932	     -0.05210002	     -0.00002780	     -0.19410829	     -0.05645974	      0.88280752	     -0.00037772	     -0.20917425	     -0.00000000	     -0.00000000	     20.88901077
      1.35387686	     -0.05220092	     -0.00005002	     -0.19420841	     -0.05645262	      0.88280728	     -0.00037661	     -0.20917732	     -0.00000000	     -0.00000000	     20.52208287
      1.35507327	     -0.05227343	     -0.00006766	     -0.19428031	     -0.05644725	      0.88280706	     -0.00037577	     -0.20917973	     -0.00000000	     -0.00000000	     20.58584186
      1.35626968	     -0.05234289	     -0.00008308	     -0.19434924	     -0.05644188	      0.88280682	     -0.00037492	     -0.20918220	     -0.00000000	     -0.00000000	     20.26855377
      1.35746609	     -0.05240930	     -0.00009903	     -0.19441510	     -0.05643650	      0.88280655	     -0.00037408	     -0.20918474	     -0.00000000	     -0.00000000	     20.21793133
      1.35902020	     -0.05249109	     -0.00011764	     -0.19449625	     -0.05642952	      0.88280617	     -0.00037297	     -0.20918812	     -0.00000000	     -0.00000000	     19.82791822
      1.36019847	     -0.05254987	     -0.00013297	     -0.19455450	     -0.05642423	      0.88280585	     -0.00037213	     -0.20919075	     -0.00000000	     -0.00000000	     19.92230693
      1.36137674	     -0.05260588	     -0.00014639	     -0.19461005	     -0.05641893	      0.88280550	     -0.00037129	     -0.20919344	     -0.00000000	     -0.00000000	     19.62116241
      1.36281025	     -0.05267073	     -0.00016402	     -0.19467431	     -0.05641249	      0.88280505	     -0.00037027	     -0.20919679	     -0.00000000	     -0.00000000	     19.62542455
      1.36424377	     -0.05273207	     -0.00017941	     -0.19473512	     -0.05640604	      0.88280455	     -0.00036924	     -0.20920025	     -0.00000000	     -0.00000000	     19.08650752
      1.36532689	     -0.05277622	     -0.00019341	     -0.19477881	     -0.05640117	      0.88280415	     -0.00036847	     -0.20920293	     -0.00000000	     -0.00000000	     19.26486673
      1.36641002	     -0.05281858	     -0.00020577	     -0.19482075	     -0.05639629	      0.88280373	     -0.00036770	     -0.20920567	     -0.00000000	     -0.00000000	     19.01888342
      1.36795871	     -0.05287635	     -0.00022471	     -0.19487790	     -0.05638931	      0.88280308	     -0.00036660	     -0.20920971	     -0.00000000	     -0.00000000	     18.93172580
      1.36930606	     -0.05292416	     -0.00024040	     -0.19492518	     -0.05638324	      0.88280248	     -0.00036564	     -0.20921334	     -0.00000000	     -0.00000000	     18.56594465
      1.37065342	     -0.05297004	     -0.00025822	     -0.19497050	     -0.05637716	      0.88280183	     -0.00036469	     -0.20921710	     -0.00000000	     -0.00000000	     18.65840815
      1.37200078	     -0.05301482	     -0.00027411	     -0.19501476	     -0.05637107	      0.88280115	     -0.00036374	     -0.20922101	     -0.00000000	     -0.00000000	     18.14047022
      1.37318269	     -0.05305426	     -0.00029087	     -0.19505367	     -0.05636573	      0.88280051	     -0.00036292	     -0.20922459	     -0.00000000	     -0.00000000	     18.28422732
      1.37436460	     -0.05309472	     -0.00030611	     -0.19509365	     -0.05636038	      0.88279984	     -0.00036209	     -0.20922839	     -0.00000000	     -0.00000000	     17.95584819
      1.37554651	     -0.05313634	     -0.00032270	     -0.19513475	     -0.05635503	      0.88279914	     -0.00036127	     -0.20923244	     -0.00000000	     -0.00000000	     17.89239188
      1.37718392	     -0.05319635	     -0.00034479	     -0.19519407	     -0.05634760	      0.88279812	     -0.00036014	     -0.20923858	     -0.00000000	     -0.00000000	     17.52196169
      1.37840985	     -0.05324344	     -0.00036303	     -0.19524061	     -0.05634203	      0.88279730	     -0.00035930	     -0.20924364	     -0.00000000	     -0.00000000	     17.58701573
      1.37963579	     -0.05329239	     -0.00037971	     -0.19528905	     -0.05633645	      0.88279645	     -0.00035846	     -0.20924916	     -0.00000000	     -0.00000000	     17.28991553
      1.38086172	     -0.05334239	     -0.00039744	     -0.19533853	     -0.05633087	      0.88279556	     -0.00035762	     -0.20925516	     -0.00000000	     -0.00000001	     17.24562847
      1.38245105	     -0.05340742	     -0.00041864	     -0.19540294	     -0.05632362	      0.88279435	     -0.00035654	     -0.20926364	     -0.00000000	     -0.00000001	     16.90987828
      1.38365953	     -0.05345730	     -0.00043612	     -0.19545232	     -0.05631810	      0.88279338	     -0.00035572	     -0.20927061	     -0.00000000	     -0.00000001	     16.98206742
      1.38486801	     -0.05350721	     -0.00045157	     -0.19550181	     -0.05631256	      0.88279238	     -0.00035490	     -0.20927802	     -0.00000000	     -0.00000001	     16.73629639
      1.38633546	     -0.05356771	     -0.00047121	     -0.19556177	     -0.05630583	      0.88279110	     -0.00035390	     -0.20928760	     -0.00000000	     -0.00000001	     16.72655034
      1.38780290	     -0.05362748	     -0.00048797	     -0.19562110	     -0.05629908	      0.88278976	     -0.00035291	     -0.20929780	     -0.00000000	     -0.00000001	     16.34418317
      1.38891299	     -0.05367196	     -0.00050268	     -0.19566521	     -0.05629396	      0.88278871	     -0.00035216	     -0.20930588	     -0.00000000	     -0.00000001	     16.45630632
      1.39002308	     -0.05371542	     -0.00051520	     -0.19570835	     -0.05628883	      0.88278762	     -0.00035141	     -0.20931427	     -0.00000000	     -0.00000001	     16.29019917
      1.39160899	     -0.05377536	     -0.00053336	     -0.19576786	     -0.05628148	      0.88278601	     -0.00035034	     -0.20932671	     -0.00000000	     -0.00000001	     16.22829760
      1.39298768	     -0.05382587	     -0.00054728	     -0.19581806	     -0.05627508	      0.88278455	     -0.00034941	     -0.20933792	     -0.00000000	     -0.00000001	     16.00601262
      1.39436637	     -0.05387508	     -0.00056240	     -0.19586695	     -0.05626865	      0.88278304	     -0.00034849	     -0.20934947	     -0.00000000	     -0.00000001	     16.05203818
      1.39574505	     -0.05392223	     -0.00057436	     -0.19591386	     -0.05626221	      0.88278147	     -0.00034756	     -0.20936132	     -0.00000000	     -0.00000001	     15.76723605
      1.39694754	     -0.05396179	     -0.00058673	     -0.19595317	     -0.05625657	      0.88278007	     -0.00034676	     -0.20937187	     -0.00000000	     -0.00000001	     15.83929005
      1.39815002	     -0.05399975	     -0.00059649	     -0.19599096	     -0.05625092	      0.88277863	     -0.00034596	     -0.20938259	     -0.00000000	     -0.00000001	     15.67058811
      1.39959824	     -0.05404343	     -0.00060890	     -0.19603443	     -0.05624409	      0.88277685	     -0.00034501	     -0.20939568	     -0.00000000	     -0.00000001	     15.66237012
      1.40104646	     -0.05408464	     -0.00061891	     -0.19607552	     -0.05623724	      0.88277502	     -0.00034406	     -0.20940893	     -0.00000000	     -0.00000001	     15.44837044
      1.40225151	     -0.05411716	     -0.00062920	     -0.19610788	     -0.05623152	      0.88277347	     -0.00034328	     -0.20942004	     -0.00000000	     -0.00000001	     15.51969615
      1.40345655	     -0.05414762	     -0.00063736	     -0.19613825	     -0.05622578	      0.88277188	     -0.00034250	     -0.20943119	     -0.00000000	     -0.00000001	     15.39213183
      1.40492577	     -0.05418257	     -0.00064849	     -0.19617306	     -0.05621876	      0.88276992	     -0.00034156	     -0.20944481	     -0.00000000	     -0.00000001	     15.40601974
      1.40639500	     -0.05421480	     -0.00065724	     -0.19620523	     -0.05621172	      0.88276791	     -0.00034064	     -0.20945842	     -0.00000000	     -0.00000001	     15.22920527
      1.40757128	     -0.05423765	     -0.00066628	     -0.19622799	     -0.05620606	      0.88276628	     -0.00033991	     -0.20946926	     -0.00000000	     -0.00000001	     15.31388289
      1.40874757	     -0.05425543	     -0.00067314	     -0.19624574	     -0.05620038	      0.88276464	     -0.00033919	     -0.20947998	     -0.00000000	     -0.00000001	     15.24239822
      1.41026369	     -0.05426956	     -0.00068281	     -0.19625981	     -0.05619304	      0.88276249	     -0.00033828	     -0.20949342	     -0.00000000	     -0.00000001	     15.29647701
      1.41177981	     -0.05427489	     -0.00069032	     -0.19626516	     -0.05618568	      0.88276033	     -0.00033738	     -0.20950625	     -0.00000000	     -0.00000001	     15.19911809
      1.41292127	     -0.05427241	     -0.00069857	     -0.19626262	     -0.05618011	      0.88275869	     -0.00033672	     -0.20951546	     -0.00000000	     -0.00000001	     15.31863346
      1.41406272	     -0.05426505	     -0.00070499	     -0.19625526	     -0.05617453	      0.88275704	     -0.00033608	     -0.20952425	     -0.00000000	     -0.00000001	     15.30338802
      1.41564371	     -0.05424694	     -0.00071486	     -0.19623711	     -0.05616678	      0.88275476	     -0.00033520	     -0.20953564	     -0.00000000	     -0.00000001	     15.39091289
      1.41722470	     -0.05422037	     -0.00072243	     -0.19621057	     -0.05615900	      0.88275248	     -0.00033435	     -0.20954604	     -0.00000000	     -0.00000001	     15.36206755
      1.41831440	     -0.05419788	     -0.00072983	     -0.19618803	     -0.05615362	      0.88275092	     -0.00033379	     -0.20955262	     -0.00000000	     -0.00000001	     15.48761553
      1.41940410	     -0.05417170	     -0.00073521	     -0.19616185	     -0.05614824	      0.88274937	     -0.00033323	     -0.20955871	     -0.00000000	     -0.00000001	     15.51904437
      1.42108982	     -0.05412545	     -0.00074398	     -0.19611560	     -0.05613988	      0.88274700	     -0.00033240	     -0.20956717	     -0.00000000	     -0.00000001	     15.63916150
      1.42247441	     -0.05408191	     -0.00074951	     -0.19607209	     -0.05613300	      0.88274509	     -0.00033174	     -0.20957327	     -0.00000000	     -0.00000001	     15.69695936
      1.42385899	     -0.05403349	     -0.00075611	     -0.19602366	     -0.05612611	      0.88274321	     -0.00033110	     -0.20957858	     -0.00000000	     -0.00000001	     15.85072909
      1.42524357	     -0.05397977	     -0.00075953	     -0.19597002	     -0.05611921	      0.88274137	     -0.00033049	     -0.20958312	     -0.00000000	     -0.00000001	     15.91161906
      1.42646979	     -0.05392874	     -0.00076453	     -0.19591900	     -0.05611308	      0.88273978	     -0.00032997	     -0.20958647	     -0.00000000	     -0.00000001	     16.06597874
      1.42769600	     -0.05387350	     -0.00076681	     -0.19586383	     -0.05610696	      0.88273824	     -0.00032946	     -0.20958919	     -0.00000000	     -0.00000001	     16.15627204
      1.42892222	     -0.05381422	     -0.00076980	     -0.19580460	     -0.05610082	      0.88273673	     -0.00032898	     -0.20959128	     -0.00000000	     -0.00000001	     16.29969392
      1.43051705	     -0.05373036	     -0.00077140	     -0.19572085	     -0.05609284	      0.88273484	     -0.00032838	     -0.20959298	     -0.00000000	     -0.00000001	     16.47276322
      1.43175687	     -0.05366086	     -0.00077400	     -0.19565139	     -0.05608664	      0.88273343	     -0.00032794	     -0.20959348	     -0.00000000	     -0.00000001	     16.64570374
      1.43299668	     -0.05358707	     -0.00077422	     -0.19557769	     -0.05608043	      0.88273208	     -0.00032752	     -0.20959325	     -0.00000000	     -0.00000001	     16.79109187
      1.43423650	     -0.05351036	     -0.00077554	     -0.19550104	     -0.05607423	      0.88273078	     -0.00032712	     -0.20959228	     -0.00000000	     -0.00000001	     16.96168268
      1.43582098	     -0.05340783	     -0.00077570	     -0.19539860	     -0.05606630	      0.88272921	     -0.00032665	     -0.20958999	     -0.00000000	     -0.00000001	     17.17933074
      1.43703561	     -0.05332809	     -0.00077728	     -0.19531888	     -0.05606023	      0.88272807	     -0.00032631	     -0.20958746	     -0.00000000	     -0.00000001	     17.34687226
      1.43825024	     -0.05324602	     -0.00077654	     -0.19523688	     -0.05605417	      0.88272700	     -0.00032600	     -0.20958430	     -0.00000000	     -0.00000001	     17.52347551
      1.43971064	     -0.05314731	     -0.00077739	     -0.19513820	     -0.05604690	      0.88272579	     -0.00032566	     -0.20957969	     -0.00000000	     -0.00000001	     17.74857258
      1.44101769	     -0.05305750	     -0.00077610	     -0.19504845	     -0.05604040	      0.88272478	     -0.00032538	     -0.20957490	     -0.00000000	     -0.00000001	     17.97246882
      1.44232474	     -0.05296771	     -0.00077754	     -0.19495863	     -0.05603392	      0.88272385	     -0.00032513	     -0.20956950	     -0.00000000	     -0.00000000	     18.19371658
      1.44363180	     -0.05287362	     -0.00077616	     -0.19486459	     -0.05602745	      0.88272300	     -0.00032490	     -0.20956347	     -0.00000000	     -0.00000000	     18.45760155
      1.44493885	     -0.05277890	     -0.00077771	     -0.19476982	     -0.05602100	      0.88272222	     -0.00032471	     -0.20955677	     -0.00000000	     -0.00000000	     18.68962898
      1.44624591	     -0.05267881	     -0.00077513	     -0.19466978	     -0.05601457	      0.88272152	     -0.00032455	     -0.20954940	     -0.00000000	     -0.00000000	     18.97782599
      1.44755296	     -0.05258136	     -0.00077588	     -0.19457227	     -0.05600817	      0.88272089	     -0.00032441	     -0.20954138	     -0.00000000	     -0.00000000	     19.19616680
      1.44886001	     -0.05248031	     -0.00077226	     -0.19447127	     -0.05600179	      0.88272035	     -0.00032431	     -0.20953278	     -0.00000000	     -0.00000000	     19.50793919
      1.45002983	     -0.05239310	     -0.00077243	     -0.19438400	     -0.05599611	      0.88271993	     -0.00032424	     -0.20952458	     -0.00000000	     -0.00000000	     19.69901933
      1.45119965	     -0.05230246	     -0.00076956	     -0.19429337	     -0.05599045	      0.88271958	     -0.00032420	     -0.20951595	     -0.00000000	     -0.00000000	     19.96525977
      1.45236946	     -0.05221199	     -0.00076787	     -0.19420286	     -0.05598482	      0.88271929	     -0.00032418	     -0.20950684	     -0.00000000	     -0.00000000	     20.20728723
      1.45398242	     -0.05208290	     -0.00076310	     -0.19407377	     -0.05597710	      0.88271899	     -0.00032420	     -0.20949348	     -0.00000000	     -0.00000000	     20.59259210
      1.45516995	     -0.05198923	     -0.00076146	     -0.19398003	     -0.05597145	      0.88271885	     -0.00032424	     -0.20948301	     -0.00000000	     -0.00000000	     20.82769260
      1.45635748	     -0.05189206	     -0.00075718	     -0.19388286	     -0.05596584	      0.88271878	     -0.00032431	     -0.20947205	     -0.00000000	     -0.00000000	     21.10901153
      1.45778470	     -0.05177761	     -0.00075365	     -0.19376834	     -0.05595915	      0.88271878	     -0.00032443	     -0.20945818	     -0.00000000	      0.00000000	     21.40981566
      1.45903391	     -0.05167434	     -0.00074756	     -0.19366508	     -0.05595333	      0.88271885	     -0.00032456	     -0.20944549	     -0.00000000	      0.00000000	     21.70178511
      1.46028313	     -0.05157412	     -0.00074409	     -0.19356478	     -0.05594757	      0.88271900	     -0.00032473	     -0.20943226	     -0.00000000	      0.00000000	     21.96353067
      1.46153235	     -0.05146830	     -0.00073726	     -0.19345896	     -0.05594184	      0.88271922	     -0.00032492	     -0.20941850	     -0.00000000	      0.00000000	     22.25885849
      1.46278156	     -0.05136443	     -0.00073267	     -0.19335500	     -0.05593617	      0.88271950	     -0.00032515	     -0.20940416	     -0.00000000	      0.00000000	     22.52676470
      1.46403078	     -0.05125625	     -0.00072512	     -0.19324681	     -0.05593056	      0.88271985	     -0.00032541	     -0.20938926	     -0.00000000	      0.00000000	     22.80181782
      1.46527999	     -0.05115141	     -0.00071988	     -0.19314187	     -0.05592499	      0.88272027	     -0.00032570	     -0.20937380	     -0.00000000	      0.00000000	     23.06426434
      1.46652921	     -0.05104259	     -0.00071176	     -0.19303302	     -0.05591949	      0.88272076	     -0.00032602	     -0.20935782	     -0.00000000	      0.00000000	     23.32308231
      1.46777843	     -0.05093696	     -0.00070600	     -0.19292727	     -0.05591404	      0.88272131	     -0.00032638	     -0.20934131	     -0.00000000	      0.00000000	     23.58832364
      1.46902764	     -0.05082696	     -0.00069739	     -0.19281721	     -0.05590866	      0.88272192	     -0.00032677	     -0.20932431	     -0.00000000	      0.00000000	     23.84196562
      1.47027686	     -0.05072033	     -0.00069145	     -0.19271044	     -0.05590334	      0.88272259	     -0.00032719	     -0.20930678	     -0.00000000	      0.00000000	     24.11029024
      1.47152607	     -0.05060960	     -0.00068258	     -0.19259962	     -0.05589809	      0.88272332	     -0.00032765	     -0.20928879	     -0.00000000	      0.00000000	     24.34684135
      1.47277529	     -0.05050286	     -0.00067660	     -0.19249271	     -0.05589291	      0.88272411	     -0.00032814	     -0.20927030	     -0.00000000	      0.00000000	     24.61133326
      1.47402451	     -0.05039120	     -0.00066727	     -0.19238094	     -0.05588780	      0.88272496	     -0.00032867	     -0.20925137	     -0.00000000	      0.00000000	     24.83154978
      1.47527372	     -0.05028434	     -0.00066107	     -0.19227386	     -0.05588276	      0.88272585	     -0.00032923	     -0.20923196	     -0.00000000	      0.00000001	     25.08831848
      1.47652294	     -0.05017261	     -0.00065114	     -0.19216201	     -0.05587781	      0.88272680	     -0.00032983	     -0.20921214	     -0.00000000	      0.00000001	     25.28740916
      1.47777215	     -0.05006697	     -0.00064543	     -0.19205610	     -0.05587293	      0.88272780	     -0.00033046	     -0.20919190	     -0.00000000	      0.00000001	     25.54415059
      1.47902137	     -0.04995644	     -0.00063531	     -0.19194540	     -0.05586814	      0.88272885	     -0.00033113	     -0.20917131	     -0.00000000	      0.00000001	     25.72040038
      1.48012614	     -0.04986461	     -0.00063047	     -0.19185330	     -0.05586397	      0.88272982	     -0.00033175	     -0.20915281	     -0.00000000	      0.00000001	     25.92432657
      1.48123092	     -0.04977012	     -0.00062286	     -0.19175861	     -0.05585987	      0.88273082	     -0.00033240	     -0.20913409	     -0.00000000	      0.00000001	     26.08240884
      1.48258079	     -0.04965786	     -0.00061577	     -0.19164600	     -0.05585496	      0.88273209	     -0.00033323	     -0.20911093	     -0.00000000	      0.00000001	     26.31671610
      1.48393066	     -0.04954288	     -0.00060604	     -0.19153074	     -0.05585015	      0.88273341	     -0.00033410	     -0.20908749	     -0.00000000	      0.00000001	     26.50399383
      1.48502781	     -0.04945398	     -0.00060137	     -0.19144150	     -0.05584632	      0.88273451	     -0.00033485	     -0.20906822	     -0.00000000	      0.00000001	     26.68923661
      1.48612496	     -0.04936411	     -0.00059429	     -0.19135135	     -0.05584257	      0.88273565	     -0.00033561	     -0.20904881	     -0.00000000	      0.00000001	     26.82828654
      1.48749340	     -0.04925664	     -0.00058760	     -0.19124343	     -0.05583800	      0.88273710	     -0.00033661	     -0.20902447	     -0.00000000	      0.00000001	     27.03601135
      1.48886183	     -0.04914875	     -0.00057808	     -0.19113516	     -0.05583355	      0.88273859	     -0.00033764	     -0.20900004	     -0.00000000	      0.00000001	     27.19897920
      1.48989940	     -0.04907205	     -0.00057418	     -0.19105807	     -0.05583025	      0.88273975	     -0.00033845	     -0.20898147	     -0.00000000	      0.00000001	     27.34720864
      1.49093697	     -0.04899539	     -0.00056798	     -0.19098106	     -0.05582703	      0.88274093	     -0.00033929	     -0.20896292	     -0.00000000	      0.00000001	     27.46357607
      1.49237552	     -0.04889464	     -0.00056113	     -0.19087977	     -0.05582269	      0.88274260	     -0.00034049	     -0.20893728	     -0.00000000	      0.00000001	     27.64792177
      1.49366939	     -0.04880729	     -0.00055332	     -0.19079195	     -0.05581891	      0.88274414	     -0.00034160	     -0.20891439	     -0.00000000	      0.00000001	     27.77591232
      1.49496326	     -0.04872752	     -0.00054902	     -0.19071160	     -0.05581525	      0.88274570	     -0.00034274	     -0.20889171	     -0.00000000	      0.00000001	     27.95605401
      1.49600820	     -0.04866453	     -0.00054230	     -0.19064823	     -0.05581238	      0.88274698	     -0.00034370	     -0.20887362	     -0.00000000	      0.00000001	     28.01498593
      1.49705313	     -0.04860677	     -0.00053802	     -0.19059000	     -0.05580959	      0.88274827	     -0.00034467	     -0.20885575	     -0.00000000	      0.00000001	     28.12118314
      1.49844004	     -0.04853453	     -0.00053084	     -0.19051717	     -0.05580601	      0.88275000	     -0.00034599	     -0.20883247	     -0.00000000	      0.00000001	     28.23200687
      1.49982694	     -0.04846968	     -0.00052603	     -0.19045166	     -0.05580258	      0.88275176	     -0.00034735	     -0.20880972	     -0.00000000	      0.00000001	     28.39134244
      1.50084308	     -0.04842478	     -0.00051977	     -0.19040633	     -0.05580015	      0.88275305	     -0.00034837	     -0.20879344	     -0.00000000	      0.00000001	     28.41963808
      1.50185922	     -0.04838415	     -0.00051562	     -0.19036522	     -0.05579781	      0.88275436	     -0.00034941	     -0.20877750	     -0.00000000	      0.00000001	     28.49908004
      1.50330309	     -0.04833198	     -0.00050850	     -0.19031238	     -0.05579461	      0.88275622	     -0.00035091	     -0.20875548	     -0.00000000	      0.00000001	     28.57567506
      1.50453206	     -0.04829393	     -0.00050388	     -0.19027372	     -0.05579202	      0.88275781	     -0.00035222	     -0.20873735	     -0.00000000	      0.00000001	     28.65999770
      1.50576102	     -0.04826061	     -0.00049715	     -0.19023983	     -0.05578955	      0.88275940	     -0.00035356	     -0.20871983	     -0.00000000	      0.00000001	     28.68209133
      1.50698998	     -0.04823328	     -0.00049293	     -0.19021187	     -0.05578719	      0.88276099	     -0.00035492	     -0.20870295	     -0.00000000	      0.00000001	     28.76179305
      1.50821895	     -0.04821007	     -0.00048563	     -0.19018812	     -0.05578495	      0.88276257	     -0.00035630	     -0.20868673	     -0.00000000	      0.00000001	     28.75232535
      1.50929564	     -0.04819459	     -0.00048223	     -0.19017206	     -0.05578308	      0.88276396	     -0.00035753	     -0.20867306	     -0.00000000	      0.00000001	     28.80617498
      1.51037234	     -0.04818205	     -0.00047664	     -0.19015902	     -0.05578131	      0.88276533	     -0.00035878	     -0.20865991	     -0.00000000	      0.00000001	     28.80043978
      1.51168048	     -0.04817143	     -0.00047135	     -0.19014773	     -0.05577927	      0.88276699	     -0.00036032	     -0.20864462	     -0.00000000	      0.00000001	     28.84022638
      1.51298861	     -0.04816456	     -0.00046408	     -0.19014026	     -0.05577737	      0.88276862	     -0.00036189	     -0.20863007	     -0.00000000	      0.00000001	     28.81278484
      1.51406315	     -0.04816210	     -0.00046062	     -0.19013724	     -0.05577590	      0.88276995	     -0.00036319	     -0.20861865	     -0.00000000	      0.00000001	     28.85268501
      1.51513768	     -0.04816168	     -0.00045526	     -0.19013630	     -0.05577453	      0.88277127	     -0.00036451	     -0.20860770	     -0.00000000	      0.00000001	     28.82542331
      1.51646627	     -0.04816448	     -0.00045032	     -0.19013843	     -0.05577295	      0.88277287	     -0.00036616	     -0.20859477	     -0.00000000	      0.00000001	     28.84832702
      1.51779486	     -0.04817034	     -0.00044341	     -0.19014366	     -0.05577151	      0.88277444	     -0.00036783	     -0.20858250	     -0.00000000	      0.00000001	     28.79149172
      1.51883286	     -0.04817737	     -0.00044055	     -0.19015014	     -0.05577048	      0.88277564	     -0.00036915	     -0.20857336	     -0.00000000	      0.00000001	     28.81854922
      1.51987086	     -0.04818608	     -0.00043590	     -0.19015834	     -0.05576953	      0.88277683	     -0.00037048	     -0.20856460	     -0.00000000	      0.00000001	     28.77817070
      1.52125233	     -0.04820054	     -0.00043112	     -0.19017210	     -0.05576840	      0.88277837	     -0.00037228	     -0.20855351	     -0.00000000	      0.00000001	     28.78215364
      1.52263380	     -0.04821791	     -0.00042449	     -0.19018882	     -0.05576740	      0.88277988	     -0.00037409	     -0.20854306	     -0.00000000	      0.00000001	     28.70768864
      1.52363456	     -0.04823248	     -0.00042217	     -0.19020285	     -0.05576677	      0.88278095	     -0.00037541	     -0.20853587	     -0.00000000	      0.00000001	     28.73283309
      1.52463532	     -0.04824838	     -0.00041815	     -0.19021828	     -0.05576622	      0.88278200	     -0.00037675	     -0.20852900	     -0.00000000	      0.00000001	     28.69078957
      1.52608974	     -0.04827399	     -0.00041345	     -0.19024315	     -0.05576555	      0.88278348	     -0.00037870	     -0.20851956	     -0.00000000	      0.00000001	     28.68313398
      1.52732382	     -0.04829834	     -0.00040858	     -0.19026690	     -0.05576510	      0.88278471	     -0.00038037	     -0.20851205	     -0.00000000	      0.00000001	     28.61403737
      1.52855791	     -0.04832401	     -0.00040572	     -0.19029194	     -0.05576476	      0.88278591	     -0.00038206	     -0.20850498	     -0.00000000	      0.00000001	     28.63531481
      1.52979199	     -0.04835199	     -0.00040063	     -0.19031934	     -0.05576453	      0.88278707	     -0.00038375	     -0.20849836	     -0.00000000	      0.00000001	     28.52988710
      1.53102607	     -0.04838196	     -0.00039855	     -0.19034865	     -0.05576441	      0.88278821	     -0.00038546	     -0.20849217	     -0.00000000	      0.00000001	     28.58612154
      1.53207734	     -0.04840881	     -0.00039402	     -0.19037503	     -0.05576440	      0.88278915	     -0.00038692	     -0.20848724	     -0.00000000	      0.00000001	     28.45918129
      1.53312861	     -0.04843690	     -0.00039145	     -0.19040259	     -0.05576446	      0.88279008	     -0.00038839	     -0.20848261	     -0.00000000	      0.00000001	     28.44935452
      1.53447029	     -0.04847437	     -0.00038685	     -0.19043943	     -0.05576466	      0.88279122	     -0.00039027	     -0.20847711	     -0.00000000	      0.00000001	     28.36108629
      1.53581197	     -0.04851365	     -0.00038406	     -0.19047805	     -0.05576498	      0.88279234	     -0.00039217	     -0.20847206	     -0.00000000	      0.00000001	     28.38116219
      1.53687077	     -0.04854613	     -0.00037978	     -0.19051006	     -0.05576532	      0.88279320	     -0.00039366	     -0.20846838	     -0.00000000	      0.00000001	     28.24392503
      1.53792958	     -0.04857983	     -0.00037736	     -0.19054325	     -0.05576573	      0.88279404	     -0.00039516	     -0.20846497	     -0.00000000	      0.00000001	     28.21873978
      1.53929284	     -0.04862454	     -0.00037273	     -0.19058735	     -0.05576638	      0.88279509	     -0.00039710	     -0.20846095	     -0.00000000	      0.00000001	     28.10788545
      1.54065611	     -0.04867077	     -0.00036995	     -0.19063292	     -0.05576715	      0.88279612	     -0.00039905	     -0.20845733	     -0.00000000	      0.00000001	     28.13025114
      1.54167366	     -0.04870629	     -0.00036538	     -0.19066803	     -0.05576781	      0.88279687	     -0.00040050	     -0.20845488	     -0.00000000	      0.00000000	     27.96997650
      1.54269122	     -0.04874270	     -0.00036259	     -0.19070398	     -0.05576853	      0.88279760	     -0.00040196	     -0.20845264	     -0.00000000	      0.00000000	     27.93278650
      1.54412546	     -0.04879535	     -0.00035763	     -0.19075603	     -0.05576966	      0.88279862	     -0.00040401	     -0.20844983	     -0.00000000	      0.00000000	     27.81141743
      1.54536396	     -0.04884200	     -0.00035461	     -0.19080211	     -0.05577074	      0.88279947	     -0.00040578	     -0.20844772	     -0.00000000	      0.00000000	     27.78585124
      1.54660246	     -0.04888970	     -0.00034986	     -0.19084932	     -0.05577192	      0.88280031	     -0.00040755	     -0.20844589	     -0.00000000	      0.00000000	     27.63618725
      1.54784096	     -0.04893850	     -0.00034812	     -0.19089756	     -0.05577319	      0.88280113	     -0.00040932	     -0.20844432	     -0.00000000	      0.00000000	     27.64740067
      1.54907946	     -0.04898798	     -0.00034328	     -0.19094655	     -0.05577456	      0.88280194	     -0.00041109	     -0.20844302	     -0.00000000	      0.00000000	     27.44940507
      1.55014464	     -0.04903133	     -0.00034163	     -0.19098943	     -0.05577580	      0.88280262	     -0.00041261	     -0.20844211	     -0.00000000	      0.00000000	     27.45603000
      1.55120982	     -0.04907571	     -0.00033814	     -0.19103339	     -0.05577712	      0.88280329	     -0.00041413	     -0.20844141	     -0.00000000	      0.00000000	     27.33026672
      1.55255279	     -0.04913272	     -0.00033518	     -0.19108984	     -0.05577887	      0.88280413	     -0.00041604	     -0.20844081	     -0.00000000	      0.00000000	     27.27658635
      1.55389576	     -0.04919072	     -0.00033052	     -0.19114735	     -0.05578072	      0.88280495	     -0.00041794	     -0.20844051	     -0.00000000	      0.00000000	     27.09214328
      1.55497658	     -0.04923818	     -0.00032898	     -0.19119435	     -0.05578228	      0.88280559	     -0.00041946	     -0.20844047	     -0.00000000	      0.00000000	     27.08859822
      1.55605741	     -0.04928646	     -0.00032572	     -0.19124223	     -0.05578390	      0.88280623	     -0.00042099	     -0.20844061	     -0.00000000	      0.00000000	     26.95057662
      1.55741543	     -0.04934831	     -0.00032308	     -0.19130355	     -0.05578603	      0.88280702	     -0.00042289	     -0.20844104	     -0.00000000	      0.00000000	     26.88507482
      1.55877345	     -0.04941137	     -0.00031854	     -0.19136614	     -0.05578826	      0.88280780	     -0.00042478	     -0.20844175	     -0.00000000	      0.00000000	     26.67064837
      1.55982121	     -0.04946083	     -0.00031736	     -0.19141518	     -0.05579004	      0.88280839	     -0.00042623	     -0.20844248	     -0.00000000	      0.00000000	     26.65941604
      1.56086897	     -0.04951101	     -0.00031447	     -0.19146500	     -0.05579187	      0.88280897	     -0.00042768	     -0.20844338	     -0.00000000	      0.00000000	     26.51862463
      1.56228488	     -0.04957990	     -0.00031180	     -0.19153338	     -0.05579444	      0.88280974	     -0.00042962	     -0.20844484	     -0.00000000	      0.00000000	     26.42341064
      1.56370079	     -0.04964985	     -0.00030733	     -0.19160287	     -0.05579710	      0.88281050	     -0.00043155	     -0.20844660	     -0.00000000	      0.00000000	     26.18952811
      1.56471876	     -0.04970067	     -0.00030641	     -0.19165331	     -0.05579907	      0.88281103	     -0.00043292	     -0.20844803	     -0.00000000	      0.00000000	     26.17306767
      1.56573673	     -0.04975197	     -0.00030383	     -0.19170428	     -0.05580108	      0.88281155	     -0.00043429	     -0.20844960	     -0.00000000	      0.00000000	     26.03418338
      1.56722678	     -0.04982800	     -0.00030106	     -0.19177982	     -0.05580411	      0.88281230	     -0.00043628	     -0.20845214	     -0.00000000	      0.00000000	     25.91158269
      1.56849199	     -0.04989343	     -0.00029762	     -0.19184487	     -0.05580676	      0.88281293	     -0.00043795	     -0.20845453	     -0.00000000	      0.00000000	     25.71470831
      1.56975720	     -0.04995967	     -0.00029592	     -0.19191070	     -0.05580948	      0.88281353	     -0.00043960	     -0.20845713	     -0.00000000	      0.00000000	     25.65844934
      1.57102241	     -0.05002675	     -0.00029202	     -0.19197743	     -0.05581226	      0.88281412	     -0.00044124	     -0.20845994	     -0.00000000	      0.00000000	     25.41611335
      1.57228762	     -0.05009453	     -0.00029109	     -0.19204481	     -0.05581510	      0.88281470	     -0.00044286	     -0.20846295	     -0.00000000	      0.00000000	     25.41823657
      1.57336074	     -0.05015248	     -0.00028765	     -0.19210249	     -0.05581756	      0.88281517	     -0.00044421	     -0.20846567	     -0.00000000	      0.00000000	     25.17361956
      1.57443385	     -0.05021080	     -0.00028620	     -0.19216050	     -0.05582006	      0.88281563	     -0.00044556	     -0.20846852	     -0.00000000	      0.00000000	     25.09898131
      1.57581823	     -0.05028658	     -0.00028328	     -0.19223591	     -0.05582335	      0.88281620	     -0.00044728	     -0.20847240	     -0.00000000	      0.00000000	     24.89939702
      1.57720260	     -0.05036294	     -0.00028244	     -0.19231187	     -0.05582670	      0.88281675	     -0.00044897	     -0.20847651	     -0.00000000	      0.00000000	     24.86417950
      1.57829314	     -0.05042336	     -0.00028000	     -0.19237202	     -0.05582938	      0.88281717	     -0.00045029	     -0.20847988	     -0.00000000	      0.00000000	     24.62599549
      1.57938368	     -0.05048387	     -0.00027966	     -0.19243222	     -0.05583211	      0.88281757	     -0.00045159	     -0.20848338	     -0.00000000	      0.00000000	     24.56195078
      1.58078651	     -0.05056172	     -0.00027858	     -0.19250970	     -0.05583567	      0.88281806	     -0.00045325	     -0.20848805	     -0.00000000	      0.00000000	     24.36039938
      1.58218933	     -0.05063938	     -0.00028026	     -0.19258694	     -0.05583928	      0.88281853	     -0.00045488	     -0.20849287	     -0.00000000	      0.00000000	     24.38467368
      1.58324173	     -0.05069743	     -0.00027991	     -0.19264472	     -0.05584203	      0.88281886	     -0.00045608	     -0.20849659	     -0.00000000	      0.00000000	     24.12591067
      1.58429413	     -0.05075530	     -0.00028188	     -0.19270227	     -0.05584482	      0.88281918	     -0.00045728	     -0.20850037	     -0.00000000	      0.00000000	     24.08015422
      1.58576777	     -0.05083587	     -0.00028471	     -0.19278241	     -0.05584876	      0.88281959	     -0.00045893	     -0.20850577	     -0.00000000	      0.00000000	     23.89278118
      1.58724140	     -0.05091569	     -0.00029083	     -0.19286171	     -0.05585276	      0.88281997	     -0.00046055	     -0.20851127	     -0.00000000	      0.00000000	     23.98544381
      1.58825553	     -0.05097001	     -0.00029365	     -0.19291573	     -0.05585554	      0.88282021	     -0.00046165	     -0.20851510	     -0.00000000	      0.00000000	     23.69918155
      1.58926965	     -0.05102366	     -0.00029885	     -0.19296903	     -0.05585835	      0.88282043	     -0.00046274	     -0.20851895	     -0.00000000	      0.00000000	     23.67231203
      1.59084223	     -0.05110516	     -0.00030745	     -0.19304997	     -0.05586275	      0.88282075	     -0.00046441	     -0.20852496	     -0.00000000	      0.00000000	     23.50564169
      1.59213762	     -0.05117018	     -0.00031677	     -0.19311449	     -0.05586642	      0.88282098	     -0.00046576	     -0.20852990	     -0.00000000	      0.00000000	     23.53963983
      1.59343302	     -0.05123296	     -0.00032553	     -0.19317679	     -0.05587012	      0.88282118	     -0.00046709	     -0.20853482	     -0.00000000	      0.00000000	     23.30013923
      1.59472841	     -0.05129344	     -0.00033750	     -0.19323672	     -0.05587385	      0.88282135	     -0.00046840	     -0.20853968	     -0.00000000	      0.00000000	     23.45391413
      1.59588258	     -0.05134534	     -0.00034668	     -0.19328817	     -0.05587721	      0.88282148	     -0.00046955	     -0.20854396	     -0.00000000	      0.00000000	     23.16517495
      1.59703675	     -0.05139521	     -0.00035847	     -0.19333753	     -0.05588059	      0.88282159	     -0.00047068	     -0.20854819	     -0.00000000	      0.00000000	     23.23947515
      1.59819092	     -0.05144281	     -0.00036965	     -0.19338466	     -0.05588399	      0.88282168	     -0.00047180	     -0.20855237	     -0.00000000	      0.00000000	     23.08789168
      1.59968499	     -0.05150086	     -0.00038627	     -0.19344204	     -0.05588843	      0.88282176	     -0.00047323	     -0.20855767	     -0.00000000	      0.00000000	     23.16907140
      1.60086393	     -0.05154374	     -0.00039830	     -0.19348443	     -0.05589196	      0.88282180	     -0.00047433	     -0.20856177	     -0.00000000	      0.00000000	     22.91366625
      1.60204287	     -0.05158401	     -0.00041241	     -0.19352415	     -0.05589552	      0.88282181	     -0.00047541	     -0.20856579	     -0.00000000	      0.00000000	     23.00267405
      1.60322181	     -0.05162163	     -0.00042558	     -0.19356126	     -0.05589910	      0.88282181	     -0.00047647	     -0.20856975	     -0.00000000	     -0.00000000	     22.84817550
      1.60469553	     -0.05166504	     -0.00044385	     -0.19360399	     -0.05590360	      0.88282177	     -0.00047777	     -0.20857459	     -0.00000000	     -0.00000000	     22.96473577
      1.60585661	     -0.05169643	     -0.00045674	     -0.19363489	     -0.05590718	      0.88282172	     -0.00047878	     -0.20857833	     -0.00000000	     -0.00000000	     22.70910177
      1.60701769	     -0.05172532	     -0.00047139	     -0.19366324	     -0.05591077	      0.88282165	     -0.00047976	     -0.20858203	     -0.00000000	     -0.00000000	     22.79850250
      1.60817876	     -0.05175177	     -0.00048497	     -0.19368918	     -0.05591439	      0.88282156	     -0.00048072	     -0.20858567	     -0.00000000	     -0.00000000	     22.67271683
      1.60971304	     -0.05178320	     -0.00050424	     -0.19371991	     -0.05591920	      0.88282141	     -0.00048195	     -0.20859043	     -0.00000000	     -0.00000000	     22.78420535
      1.61086768	     -0.05180423	     -0.00051707	     -0.19374046	     -0.05592284	      0.88282128	     -0.00048285	     -0.20859398	     -0.00000000	     -0.00000000	     22.55141649
      1.61202232	     -0.05182306	     -0.00053138	     -0.19375877	     -0.05592650	      0.88282113	     -0.00048373	     -0.20859751	     -0.00000000	     -0.00000000	     22.63612837
      1.61342035	     -0.05184299	     -0.00054703	     -0.19377812	     -0.05593097	      0.88282093	     -0.00048476	     -0.20860177	     -0.00000000	     -0.00000000	     22.46822756
      1.61467161	     -0.05185833	     -0.00056246	     -0.19379290	     -0.05593498	      0.88282073	     -0.00048565	     -0.20860559	     -0.00000000	     -0.00000000	     22.62702965
      1.61592287	     -0.05187136	     -0.00057560	     -0.19380544	     -0.05593903	      0.88282052	     -0.00048651	     -0.20860942	     -0.00000000	     -0.00000000	     22.41479161
      1.61717413	     -0.05188222	     -0.00059063	     -0.19381574	     -0.05594309	      0.88282028	     -0.00048734	     -0.20861326	     -0.00000000	     -0.00000000	     22.59261717
      1.61842539	     -0.05189100	     -0.00060313	     -0.19382404	     -0.05594718	      0.88282003	     -0.00048815	     -0.20861714	     -0.00000000	     -0.00000000	     22.38378530
      1.61967665	     -0.05189784	     -0.00061766	     -0.19383034	     -0.05595129	      0.88281976	     -0.00048892	     -0.20862104	     -0.00000000	     -0.00000000	     22.58103875
      1.62092791	     -0.05190284	     -0.00062946	     -0.19383487	     -0.05595542	      0.88281947	     -0.00048966	     -0.20862499	     -0.00000000	     -0.00000000	     22.37808682
      1.62217917	     -0.05190611	     -0.00064344	     -0.19383762	     -0.05595958	      0.88281917	     -0.00049036	     -0.20862899	     -0.00000000	     -0.00000000	     22.59391374
      1.62343043	     -0.05190776	     -0.00065444	     -0.19383881	     -0.05596376	      0.88281885	     -0.00049104	     -0.20863303	     -0.00000000	     -0.00000000	     22.39387296
      1.62468169	     -0.05190784	     -0.00066770	     -0.19383839	     -0.05596796	      0.88281852	     -0.00049168	     -0.20863714	     -0.00000000	     -0.00000000	     22.62456328
      1.62593295	     -0.05190638	     -0.00067761	     -0.19383650	     -0.05597218	      0.88281817	     -0.00049229	     -0.20864131	     -0.00000000	     -0.00000000	     22.41753518
      1.62718420	     -0.05190357	     -0.00068991	     -0.19383320	     -0.05597643	      0.88281780	     -0.00049287	     -0.20864553	     -0.00000000	     -0.00000000	     22.66489193
      1.62843546	     -0.05189957	     -0.00069877	     -0.19382880	     -0.05598070	      0.88281742	     -0.00049341	     -0.20864983	     -0.00000000	     -0.00000000	     22.44955147
      1.62968672	     -0.05189463	     -0.00071032	     -0.19382338	     -0.05598499	      0.88281701	     -0.00049393	     -0.20865420	     -0.00000000	     -0.00000000	     22.71784004
      1.63093798	     -0.05188878	     -0.00071840	     -0.19381715	     -0.05598930	      0.88281659	     -0.00049441	     -0.20865866	     -0.00000000	     -0.00000000	     22.48747462
      1.63218924	     -0.05188217	     -0.00072952	     -0.19381006	     -0.05599363	      0.88281614	     -0.00049486	     -0.20866321	     -0.00000000	     -0.00000000	     22.77988639
      1.63344050	     -0.05187558	     -0.00073737	     -0.19380309	     -0.05599798	      0.88281567	     -0.00049528	     -0.20866788	     -0.00000000	     -0.00000000	     22.53447941
      1.63469176	     -0.05187064	     -0.00074875	     -0.19379766	     -0.05600235	      0.88281517	     -0.00049566	     -0.20867269	     -0.00000000	     -0.00000000	     22.83995770
      1.63594302	     -0.05186930	     -0.00075713	     -0.19379592	     -0.05600673	      0.88281464	     -0.00049602	     -0.20867776	     -0.00000000	     -0.00000000	     22.57075157
      1.63719428	     -0.05187289	     -0.00076931	     -0.19379900	     -0.05601114	      0.88281408	     -0.00049635	     -0.20868321	     -0.00000000	     -0.00000000	     22.87588033
      1.63844554	     -0.05188147	     -0.00077854	     -0.19380714	     -0.05601556	      0.88281349	     -0.00049664	     -0.20868917	     -0.00000000	     -0.00000000	     22.59341940
      1.63969680	     -0.05189513	     -0.00079135	     -0.19382026	     -0.05602000	      0.88281286	     -0.00049690	     -0.20869573	     -0.00000000	     -0.00000000	     22.88939340
      1.64094805	     -0.05191358	     -0.00080116	     -0.19383827	     -0.05602446	      0.88281218	     -0.00049714	     -0.20870299	     -0.00000000	     -0.00000000	     22.60379981
      1.64219931	     -0.05193625	     -0.00081424	     -0.19386040	     -0.05602892	      0.88281147	     -0.00049734	     -0.20871100	     -0.00000000	     -0.00000000	     22.88340356
      1.64345057	     -0.05196326	     -0.00082435	     -0.19388695	     -0.05603340	      0.88281070	     -0.00049751	     -0.20871981	     -0.00000000	     -0.00000000	     22.60197873
      1.64470183	     -0.05199523	     -0.00083743	     -0.19391839	     -0.05603790	      0.88280988	     -0.00049765	     -0.20872948	     -0.00000000	     -0.00000000	     22.84493226
      1.64595309	     -0.05203204	     -0.00084770	     -0.19395476	     -0.05604240	      0.88280900	     -0.00049776	     -0.20874006	     -0.00000000	     -0.00000000	     22.57253276
      1.64720435	     -0.05207286	     -0.00086048	     -0.19399508	     -0.05604690	      0.88280807	     -0.00049784	     -0.20875159	     -0.00000000	     -0.00000001	     22.77184915
      1.64845561	     -0.05211720	     -0.00087053	     -0.19403900	     -0.05605142	      0.88280706	     -0.00049788	     -0.20876408	     -0.00000000	     -0.00000001	     22.52091876
      1.64970687	     -0.05216569	     -0.00088260	     -0.19408703	     -0.05605594	      0.88280600	     -0.00049789	     -0.20877755	     -0.00000000	     -0.00000001	     22.66313243
      1.65095813	     -0.05221779	     -0.00089220	     -0.19413874	     -0.05606046	      0.88280486	     -0.00049786	     -0.20879200	     -0.00000000	     -0.00000001	     22.43381990
      1.65220939	     -0.05227270	     -0.00090325	     -0.19419324	     -0.05606499	      0.88280364	     -0.00049780	     -0.20880744	     -0.00000000	     -0.00000001	     22.52354533
      1.65346065	     -0.05232954	     -0.00091200	     -0.19424974	     -0.05606951	      0.88280235	     -0.00049771	     -0.20882383	     -0.00000000	     -0.00000001	     22.31950809
      1.65471191	     -0.05238799	     -0.00092169	     -0.19430784	     -0.05607403	      0.88280099	     -0.00049758	     -0.20884112	     -0.00000000	     -0.00000001	     22.36005016
      1.65596316	     -0.05244863	     -0.00092942	     -0.19436820	     -0.05607855	      0.88279953	     -0.00049741	     -0.20885930	     -0.00000000	     -0.00000001	     22.17427701
      1.65721442	     -0.05251155	     -0.00093785	     -0.19443084	     -0.05608306	      0.88279800	     -0.00049721	     -0.20887833	     -0.00000000	     -0.00000001	     22.17213967
      1.65872063	     -0.05259008	     -0.00094562	     -0.19450912	     -0.05608847	      0.88279604	     -0.00049693	     -0.20890234	     -0.00000000	     -0.00000001	     21.92886753
      1.65988076	     -0.05265357	     -0.00095307	     -0.19457237	     -0.05609264	      0.88279445	     -0.00049667	     -0.20892165	     -0.00000000	     -0.00000001	     21.98833017
      1.66104089	     -0.05271945	     -0.00095839	     -0.19463810	     -0.05609679	      0.88279278	     -0.00049638	     -0.20894168	     -0.00000000	     -0.00000001	     21.81704910
      1.66250493	     -0.05280512	     -0.00096585	     -0.19472358	     -0.05610201	      0.88279057	     -0.00049598	     -0.20896793	     -0.00000000	     -0.00000001	     21.78779671
      1.66396897	     -0.05289339	     -0.00097067	     -0.19481175	     -0.05610721	      0.88278824	     -0.00049552	     -0.20899524	     -0.00000000	     -0.00000001	     21.51918768
      1.66506707	     -0.05296126	     -0.00097609	     -0.19487950	     -0.05611109	      0.88278641	     -0.00049515	     -0.20901638	     -0.00000000	     -0.00000001	     21.58314799
      1.66616517	     -0.05303086	     -0.00097927	     -0.19494907	     -0.05611496	      0.88278452	     -0.00049475	     -0.20903806	     -0.00000000	     -0.00000001	     21.44192790
      1.66772209	     -0.05313282	     -0.00098442	     -0.19505099	     -0.05612041	      0.88278173	     -0.00049415	     -0.20906972	     -0.00000000	     -0.00000001	     21.37780044
      1.66907462	     -0.05322406	     -0.00098737	     -0.19514224	     -0.05612511	      0.88277919	     -0.00049357	     -0.20909807	     -0.00000000	     -0.00000001	     21.21217436
      1.67042715	     -0.05331729	     -0.00099183	     -0.19523548	     -0.05612978	      0.88277657	     -0.00049296	     -0.20912716	     -0.00000000	     -0.00000001	     21.23251744
      1.67177968	     -0.05341201	     -0.00099341	     -0.19533030	     -0.05613441	      0.88277384	     -0.00049231	     -0.20915694	     -0.00000000	     -0.00000001	     21.03576966
      1.67298606	     -0.05349764	     -0.00099691	     -0.19541598	     -0.05613852	      0.88277134	     -0.00049170	     -0.20918405	     -0.00000000	     -0.00000001	     21.06965207
      1.67419243	     -0.05358418	     -0.00099803	     -0.19550265	     -0.05614259	      0.88276877	     -0.00049106	     -0.20921163	     -0.00000000	     -0.00000001	     20.94656060
      1.67539881	     -0.05367191	     -0.00100002	     -0.19559051	     -0.05614662	      0.88276613	     -0.00049039	     -0.20923965	     -0.00000000	     -0.00000002	     20.92183343
      1.67699055	     -0.05378951	     -0.00100065	     -0.19570836	     -0.05615189	      0.88276255	     -0.00048945	     -0.20927727	     -0.00000000	     -0.00000002	     20.80561155
      1.67823225	     -0.05388216	     -0.00100227	     -0.19580120	     -0.05615595	      0.88275969	     -0.00048868	     -0.20930707	     -0.00000000	     -0.00000002	     20.81674344
      1.67947396	     -0.05397368	     -0.00100207	     -0.19589298	     -0.05615998	      0.88275677	     -0.00048788	     -0.20933727	     -0.00000000	     -0.00000002	     20.73186942
      1.68071566	     -0.05406708	     -0.00100279	     -0.19598663	     -0.05616395	      0.88275380	     -0.00048705	     -0.20936786	     -0.00000000	     -0.00000002	     20.71563990
      1.68227430	     -0.05418394	     -0.00100127	     -0.19610389	     -0.05616888	      0.88274999	     -0.00048596	     -0.20940675	     -0.00000000	     -0.00000002	     20.65297958
      1.68349894	     -0.05427416	     -0.00100100	     -0.19619442	     -0.05617269	      0.88274695	     -0.00048507	     -0.20943759	     -0.00000000	     -0.00000002	     20.66008989
      1.68472359	     -0.05436268	     -0.00099806	     -0.19628335	     -0.05617646	      0.88274387	     -0.00048415	     -0.20946858	     -0.00000000	     -0.00000002	     20.61673677
      1.68594823	     -0.05444940	     -0.00099539	     -0.19637048	     -0.05618018	      0.88274076	     -0.00048319	     -0.20949964	     -0.00000000	     -0.00000002	     20.60431165
      1.68757202	     -0.05456097	     -0.00098899	     -0.19648270	     -0.05618502	      0.88273659	     -0.00048188	     -0.20954079	     -0.00000000	     -0.00000002	     20.57579273
      1.68879291	     -0.05464245	     -0.00098487	     -0.19656468	     -0.05618860	      0.88273342	     -0.00048086	     -0.20957163	     -0.00000000	     -0.00000002	     20.56543811
      1.69001380	     -0.05472173	     -0.00097817	     -0.19664453	     -0.05619213	      0.88273024	     -0.00047981	     -0.20960230	     -0.00000000	     -0.00000002	     20.54598240
      1.69149132	     -0.05481460	     -0.00097078	     -0.19673810	     -0.05619632	      0.88272637	     -0.00047850	     -0.20963911	     -0.00000000	     -0.00000002	     20.53576498
      1.69281758	     -0.05489397	     -0.00096165	     -0.19681818	     -0.05620001	      0.88272288	     -0.00047728	     -0.20967179	     -0.00000000	     -0.00000002	     20.52971535
      1.69414384	     -0.05496861	     -0.00095354	     -0.19689352	     -0.05620362	      0.88271939	     -0.00047604	     -0.20970400	     -0.00000000	     -0.00000002	     20.51899385
      1.69547010	     -0.05503883	     -0.00094222	     -0.19696455	     -0.05620717	      0.88271590	     -0.00047476	     -0.20973564	     -0.00000000	     -0.00000002	     20.52484653
      1.69679636	     -0.05510448	     -0.00093261	     -0.19703096	     -0.05621064	      0.88271241	     -0.00047345	     -0.20976662	     -0.00000000	     -0.00000002	     20.52071248
      1.69812262	     -0.05516573	     -0.00091978	     -0.19709308	     -0.05621403	      0.88270894	     -0.00047211	     -0.20979686	     -0.00000000	     -0.00000002	     20.53622846
      1.69944888	     -0.05522343	     -0.00090916	     -0.19715160	     -0.05621735	      0.88270548	     -0.00047074	     -0.20982630	     -0.00000000	     -0.00000002	     20.52935290
      1.70077513	     -0.05527854	     -0.00089531	     -0.19720762	     -0.05622059	      0.88270205	     -0.00046935	     -0.20985495	     -0.00000000	     -0.00000002	     20.54370930
      1.70210139	     -0.05533157	     -0.00088347	     -0.19726152	     -0.05622375	      0.88269864	     -0.00046793	     -0.20988278	     -0.00000000	     -0.00000002	     20.52577608
      1.70342765	     -0.05538256	     -0.00086825	     -0.19731349	     -0.05622683	      0.88269526	     -0.00046648	     -0.20990982	     -0.00000000	     -0.00000002	     20.53347215
      1.70475391	     -0.05543188	     -0.00085594	     -0.19736370	     -0.05622983	      0.88269191	     -0.00046501	     -0.20993605	     -0.00000000	     -0.00000002	     20.52025964
      1.70608017	     -0.05547952	     -0.00084030	     -0.19741233	     -0.05623274	      0.88268861	     -0.00046352	     -0.20996148	     -0.00000000	     -0.00000002	     20.54000570
      1.70740643	     -0.05552596	     -0.00082780	     -0.19745969	     -0.05623557	      0.88268534	     -0.00046201	     -0.20998612	     -0.00000000	     -0.00000002	     20.52681863
      1.70873269	     -0.05557085	     -0.00081193	     -0.19750560	     -0.05623832	      0.88268212	     -0.00046047	     -0.21000998	     -0.00000000	     -0.00000002	     20.54784674
      1.71005895	     -0.05561450	     -0.00079953	     -0.19755018	     -0.05624098	      0.88267894	     -0.00045892	     -0.21003310	     -0.00000000	     -0.00000002	     20.53186919
      1.71138520	     -0.05565759	     -0.00078366	     -0.19759430	     -0.05624355	      0.88267582	     -0.00045735	     -0.21005550	     -0.00000000	     -0.00000002	     20.55573372
      1.71271146	     -0.05569972	     -0.00077108	     -0.19763737	     -0.05624603	      0.88267274	     -0.00045575	     -0.21007719	     -0.00000000	     -0.00000002	     20.54521071
      1.71403772	     -0.05574031	     -0.00075497	     -0.19767902	     -0.05624842	      0.88266972	     -0.00045414	     -0.21009817	     -0.00000000	     -0.00000002	     20.57944883
      1.71536398	     -0.05577789	     -0.00074286	     -0.19771755	     -0.05625072	      0.88266675	     -0.00045252	     -0.21011845	     -0.00000000	     -0.00000002	     20.56936638
      1.71669024	     -0.05581631	     -0.00072740	     -0.19775702	     -0.05625293	      0.88266384	     -0.00045088	     -0.21013811	     -0.00000000	     -0.00000001	     20.60117470
      1.71801650	     -0.05585392	     -0.00071522	     -0.19779560	     -0.05625504	      0.88266098	     -0.00044922	     -0.21015716	     -0.00000000	     -0.00000001	     20.60029353
      1.71934276	     -0.05588992	     -0.00069951	     -0.19783267	     -0.05625706	      0.88265818	     -0.00044755	     -0.21017555	     -0.00000000	     -0.00000001	     20.65268127
      1.72066901	     -0.05592399	     -0.00068690	     -0.19786774	     -0.05625898	      0.88265545	     -0.00044586	     -0.21019326	     -0.00000000	     -0.00000001	     20.66278234
      1.72199527	     -0.05595568	     -0.00067080	     -0.19790053	     -0.05626081	      0.88265276	     -0.00044416	     -0.21021023	     -0.00000000	     -0.00000001	     20.72384088
      1.72332153	     -0.05598491	     -0.00065770	     -0.19793080	     -0.05626254	      0.88265014	     -0.00044245	     -0.21022642	     -0.00000000	     -0.00000001	     20.74233825
      1.72464779	     -0.05601121	     -0.00064109	     -0.19795823	     -0.05626417	      0.88264758	     -0.00044073	     -0.21024179	     -0.00000000	     -0.00000001	     20.80850639
      1.72597405	     -0.05603436	     -0.00062713	     -0.19798246	     -0.05626569	      0.88264508	     -0.00043900	     -0.21025629	     -0.00000000	     -0.00000001	     20.83832317
      1.72730031	     -0.05605454	     -0.00061003	     -0.19800380	     -0.05626712	      0.88264264	     -0.00043726	     -0.21026990	     -0.00000000	     -0.00000001	     20.91152486
      1.72862657	     -0.05607134	     -0.00059590	     -0.19802170	     -0.05626845	      0.88264026	     -0.00043551	     -0.21028257	     -0.00000000	     -0.00000001	     20.96255623
      1.72995283	     -0.05608438	     -0.00057889	     -0.19803592	     -0.05626967	      0.88263794	     -0.00043375	     -0.21029423	     -0.00000000	     -0.00000001	     21.04171785
      1.73127908	     -0.05609347	     -0.00056482	     -0.19804611	     -0.05627079	      0.88263568	     -0.00043200	     -0.21030485	     -0.00000000	     -0.00000001	     21.10778411
      1.73260534	     -0.05609855	     -0.00054813	     -0.19805237	     -0.05627181	      0.88263348	     -0.00043023	     -0.21031437	     -0.00000000	     -0.00000001	     21.18664839
      1.73393160	     -0.05610000	     -0.00053445	     -0.19805494	     -0.05627272	      0.88263134	     -0.00042847	     -0.21032276	     -0.00000000	     -0.00000001	     21.26628323
      1.73525786	     -0.05609699	     -0.00051838	     -0.19805310	     -0.05627352	      0.88262926	     -0.00042671	     -0.21032999	     -0.00000000	     -0.00000001	     21.34847139
      1.73658412	     -0.05608863	     -0.00050513	     -0.19804585	     -0.05627422	      0.88262724	     -0.00042495	     -0.21033600	     -0.00000000	     -0.00000001	     21.45117815
      1.73791038	     -0.05607373	     -0.00048975	     -0.19803211	     -0.05627481	      0.88262529	     -0.00042320	     -0.21034071	     -0.00000000	     -0.00000001	     21.55408141
      1.73923664	     -0.05605133	     -0.00047736	     -0.19801081	     -0.05627530	      0.88262339	     -0.00042145	     -0.21034404	     -0.00000000	     -0.00000001	     21.69929665
      1.74056290	     -0.05602056	     -0.00046316	     -0.19798117	     -0.05627568	      0.88262156	     -0.00041970	     -0.21034589	     -0.00000000	     -0.00000001	     21.82515303
      1.74188915	     -0.05598161	     -0.00045190	     -0.19794329	     -0.05627595	      0.88261979	     -0.00041797	     -0.21034617	     -0.00000000	     -0.00000001	     21.99285361
      1.74321541	     -0.05593486	     -0.00043900	     -0.19789764	     -0.05627612	      0.88261808	     -0.00041624	     -0.21034483	     -0.00000000	     -0.00000001	     22.12482024
      1.74454167	     -0.05588106	     -0.00042896	     -0.19784486	     -0.05627617	      0.88261644	     -0.00041453	     -0.21034184	     -0.00000000	     -0.00000001	     22.30357694
      1.74586793	     -0.05582031	     -0.00041725	     -0.19778517	     -0.05627613	      0.88261488	     -0.00041283	     -0.21033721	     -0.00000000	     -0.00000001	     22.43526473
      1.74719419	     -0.05575350	     -0.00040836	     -0.19771934	     -0.05627598	      0.88261338	     -0.00041114	     -0.21033096	     -0.00000000	     -0.00000001	     22.62560367
      1.74852045	     -0.05568107	     -0.00039795	     -0.19764792	     -0.05627573	      0.88261196	     -0.00040946	     -0.21032312	     -0.00000000	     -0.00000001	     22.76821287
      1.74984671	     -0.05560291	     -0.00039021	     -0.19757068	     -0.05627537	      0.88261062	     -0.00040780	     -0.21031373	     -0.00000000	     -0.00000001	     22.97759486
      1.75117297	     -0.05551930	     -0.00038059	     -0.19748804	     -0.05627492	      0.88260937	     -0.00040615	     -0.21030283	     -0.00000000	     -0.00000001	     23.12143702
      1.75249922	     -0.05543055	     -0.00037333	     -0.19740017	     -0.05627437	      0.88260820	     -0.00040452	     -0.21029046	     -0.00000000	     -0.00000001	     23.33912667
      1.75382548	     -0.05533709	     -0.00036383	     -0.19730765	     -0.05627372	      0.88260711	     -0.00040291	     -0.21027666	     -0.00000000	     -0.00000001	     23.48024099
      1.75515174	     -0.05524004	     -0.00035675	     -0.19721146	     -0.05627298	      0.88260612	     -0.00040131	     -0.21026149	     -0.00000000	     -0.00000000	     23.70806485
      1.75647800	     -0.05513955	     -0.00034731	     -0.19711187	     -0.05627215	      0.88260523	     -0.00039973	     -0.21024502	     -0.00000000	     -0.00000000	     23.85109113
      1.75780426	     -0.05503587	     -0.00034057	     -0.19700900	     -0.05627123	      0.88260443	     -0.00039817	     -0.21022732	     -0.00000000	     -0.00000000	     24.10479896
      1.75913052	     -0.05492879	     -0.00033105	     -0.19690280	     -0.05627022	      0.88260373	     -0.00039663	     -0.21020844	     -0.00000000	     -0.00000000	     24.24818886
      1.76045678	     -0.05481817	     -0.00032384	     -0.19679297	     -0.05626913	      0.88260312	     -0.00039510	     -0.21018842	     -0.00000000	     -0.00000000	     24.51993173
      1.76178304	     -0.05470459	     -0.00031344	     -0.19668025	     -0.05626795	      0.88260262	     -0.00039360	     -0.21016732	     -0.00000000	     -0.00000000	     24.64255499
      1.76310929	     -0.05458762	     -0.00030622	     -0.19656403	     -0.05626670	      0.88260223	     -0.00039212	     -0.21014517	     -0.00000000	     -0.00000000	     24.93714185
      1.76429380	     -0.05448068	     -0.00029665	     -0.19645783	     -0.05626551	      0.88260196	     -0.00039081	     -0.21012451	     -0.00000000	     -0.00000000	     25.03591742
      1.76547830	     -0.05437046	     -0.00028945	     -0.19634829	     -0.05626426	      0.88260178	     -0.00038952	     -0.21010307	     -0.00000000	     -0.00000000	     25.24895746
      1.76691174	     -0.05423654	     -0.00027982	     -0.19621516	     -0.05626266	      0.88260166	     -0.00038798	     -0.21007622	     -0.00000000	     -0.00000000	     25.41260596
      1.76834519	     -0.05410270	     -0.00027219	     -0.19608205	     -0.05626099	      0.88260167	     -0.00038647	     -0.21004851	     -0.00000000	      0.00000000	     25.69255369
      1.76953629	     -0.05399101	     -0.00026347	     -0.19597101	     -0.05625953	      0.88260177	     -0.00038523	     -0.21002489	     -0.00000000	      0.00000000	     25.77359808
      1.77072740	     -0.05387948	     -0.00025653	     -0.19586007	     -0.05625802	      0.88260194	     -0.00038402	     -0.21000075	     -0.00000000	      0.00000000	     25.97256979
      1.77217295	     -0.05374516	     -0.00024697	     -0.19572646	     -0.05625612	      0.88260226	     -0.00038257	     -0.20997087	     -0.00000000	      0.00000000	     26.10656990
      1.77361850	     -0.05361475	     -0.00024000	     -0.19559667	     -0.05625413	      0.88260270	     -0.00038115	     -0.20994050	     -0.00000000	      0.00000000	     26.38514605
      1.77476048	     -0.05351418	     -0.00023236	     -0.19549663	     -0.05625251	      0.88260312	     -0.00038004	     -0.20991625	     -0.00000000	      0.00000000	     26.41437446
      1.77590246	     -0.05341624	     -0.00022722	     -0.19539914	     -0.05625085	      0.88260361	     -0.00037896	     -0.20989181	     -0.00000000	      0.00000000	     26.57796324
      1.77740462	     -0.05329188	     -0.00021966	     -0.19527538	     -0.05624859	      0.88260434	     -0.00037757	     -0.20985950	     -0.00000000	      0.00000000	     26.68766055
      1.77890678	     -0.05317289	     -0.00021440	     -0.19515690	     -0.05624626	      0.88260518	     -0.00037621	     -0.20982710	     -0.00000000	      0.00000000	     26.95137201
      1.78001017	     -0.05308991	     -0.00020843	     -0.19507434	     -0.05624451	      0.88260586	     -0.00037524	     -0.20980333	     -0.00000000	      0.00000000	     26.92170921
      1.78111357	     -0.05301105	     -0.00020464	     -0.19499583	     -0.05624271	      0.88260659	     -0.00037428	     -0.20977966	     -0.00000000	      0.00000000	     27.03943488
      1.78268786	     -0.05290504	     -0.00019877	     -0.19489031	     -0.05624008	      0.88260771	     -0.00037295	     -0.20974614	     -0.00000000	      0.00000001	     27.11325132
      1.78403140	     -0.05282062	     -0.00019558	     -0.19480625	     -0.05623778	      0.88260873	     -0.00037185	     -0.20971784	     -0.00000000	      0.00000001	     27.26471024
      1.78537494	     -0.05274145	     -0.00019096	     -0.19472746	     -0.05623542	      0.88260981	     -0.00037078	     -0.20968988	     -0.00000000	      0.00000001	     27.24847463
      1.78671848	     -0.05266778	     -0.00018912	     -0.19465410	     -0.05623302	      0.88261093	     -0.00036974	     -0.20966230	     -0.00000000	      0.00000001	     27.42611168
      1.78806201	     -0.05259973	     -0.00018476	     -0.19458640	     -0.05623056	      0.88261211	     -0.00036874	     -0.20963515	     -0.00000000	      0.00000001	     27.33734863
      1.78922248	     -0.05254553	     -0.00018415	     -0.19453243	     -0.05622839	      0.88261315	     -0.00036789	     -0.20961208	     -0.00000000	      0.00000001	     27.48702948
      1.79038295	     -0.05249489	     -0.00018184	     -0.19448204	     -0.05622619	      0.88261422	     -0.00036707	     -0.20958938	     -0.00000000	      0.00000001	     27.46000951
      1.79182769	     -0.05243692	     -0.00018088	     -0.19442435	     -0.05622339	      0.88261557	     -0.00036609	     -0.20956165	     -0.00000000	      0.00000001	     27.55597604
      1.79327242	     -0.05238400	     -0.00017841	     -0.19437173	     -0.05622054	      0.88261695	     -0.00036514	     -0.20953453	     -0.00000000	      0.00000001	     27.47079112
      1.79443524	     -0.05234544	     -0.00017896	     -0.19433334	     -0.05621821	      0.88261808	     -0.00036441	     -0.20951314	     -0.00000000	      0.00000001	     27.58762126
      1.79559807	     -0.05230978	     -0.00017780	     -0.19429789	     -0.05621583	      0.88261921	     -0.00036370	     -0.20949216	     -0.00000000	      0.00000001	     27.53187449
      1.79706451	     -0.05226836	     -0.00017798	     -0.19425669	     -0.05621279	      0.88262065	     -0.00036285	     -0.20946626	     -0.00000000	      0.00000001	     27.60101109
      1.79853095	     -0.05222941	     -0.00017616	     -0.19421801	     -0.05620970	      0.88262208	     -0.00036203	     -0.20944095	     -0.00000000	      0.00000001	     27.47531890
      1.79964778	     -0.05220232	     -0.00017732	     -0.19419106	     -0.05620730	      0.88262318	     -0.00036144	     -0.20942203	     -0.00000000	      0.00000001	     27.58243202
      1.80076461	     -0.05217752	     -0.00017673	     -0.19416644	     -0.05620487	      0.88262426	     -0.00036088	     -0.20940344	     -0.00000000	      0.00000001	     27.51458533
      1.80229943	     -0.05214762	     -0.00017737	     -0.19413674	     -0.05620148	      0.88262575	     -0.00036014	     -0.20937842	     -0.00000000	      0.00000001	     27.53975054
      1.80383426	     -0.05212087	     -0.00017613	     -0.19411024	     -0.05619804	      0.88262721	     -0.00035946	     -0.20935404	     -0.00000000	      0.00000001	     27.38214368
      1.80490409	     -0.05210529	     -0.00017794	     -0.19409477	     -0.05619560	      0.88262822	     -0.00035901	     -0.20933740	     -0.00000000	      0.00000001	     27.47966569
      1.80597392	     -0.05209152	     -0.00017807	     -0.19408115	     -0.05619313	      0.88262922	     -0.00035859	     -0.20932107	     -0.00000000	      0.00000001	     27.41390751
      1.80760771	     -0.05207319	     -0.00017991	     -0.19406300	     -0.05618931	      0.88263072	     -0.00035799	     -0.20929677	     -0.00000000	      0.00000001	     27.41330355
      1.80896025	     -0.05206227	     -0.00018064	     -0.19405225	     -0.05618610	      0.88263194	     -0.00035753	     -0.20927727	     -0.00000000	      0.00000001	     27.28603692
      1.81031279	     -0.05205475	     -0.00018344	     -0.19404484	     -0.05618285	      0.88263313	     -0.00035712	     -0.20925833	     -0.00000000	      0.00000001	     27.35034839
      1.81166533	     -0.05204885	     -0.00018385	     -0.19403911	     -0.05617955	      0.88263429	     -0.00035674	     -0.20923994	     -0.00000000	      0.00000001	     27.17835693
      1.81287337	     -0.05204650	     -0.00018677	     -0.19403685	     -0.05617656	      0.88263530	     -0.00035644	     -0.20922395	     -0.00000000	      0.00000001	     27.25683703
      1.81408141	     -0.05204496	     -0.00018741	     -0.19403546	     -0.05617354	      0.88263630	     -0.00035618	     -0.20920835	     -0.00000000	      0.00000001	     27.12461735
      1.81528945	     -0.05204589	     -0.00018964	     -0.19403651	     -0.05617049	      0.88263727	     -0.00035594	     -0.20919313	     -0.00000000	      0.00000001	     27.12471331
      1.81683614	     -0.05204884	     -0.00019097	     -0.19403963	     -0.05616652	      0.88263848	     -0.00035569	     -0.20917418	     -0.00000000	      0.00000001	     26.98396182
      1.81806253	     -0.05205456	     -0.00019422	     -0.19404544	     -0.05616334	      0.88263941	     -0.00035553	     -0.20915958	     -0.00000000	      0.00000001	     27.02268205
      1.81928893	     -0.05206088	     -0.00019542	     -0.19405190	     -0.05616012	      0.88264032	     -0.00035540	     -0.20914535	     -0.00000000	      0.00000001	     26.88976415
      1.82051532	     -0.05207030	     -0.00019834	     -0.19406141	     -0.05615687	      0.88264121	     -0.00035531	     -0.20913149	     -0.00000000	      0.00000000	     26.86971099
      1.82204774	     -0.05208337	     -0.00020021	     -0.19407465	     -0.05615275	      0.88264229	     -0.00035524	     -0.20911470	     -0.00000000	      0.00000000	     26.71548375
      1.82324949	     -0.05209802	     -0.00020413	     -0.19408937	     -0.05614949	      0.88264312	     -0.00035523	     -0.20910192	     -0.00000000	      0.00000000	     26.71779913
      1.82445125	     -0.05211278	     -0.00020592	     -0.19410425	     -0.05614618	      0.88264392	     -0.00035525	     -0.20908952	     -0.00000000	      0.00000000	     26.58618288
      1.82565301	     -0.05213129	     -0.00020936	     -0.19412284	     -0.05614285	      0.88264471	     -0.00035530	     -0.20907747	     -0.00000000	      0.00000000	     26.52413525
      1.82724938	     -0.05215703	     -0.00021232	     -0.19414874	     -0.05613837	      0.88264573	     -0.00035542	     -0.20906206	     -0.00000000	      0.00000000	     26.36579344
      1.82843355	     -0.05218150	     -0.00021708	     -0.19417326	     -0.05613500	      0.88264647	     -0.00035555	     -0.20905104	     -0.00000000	      0.00000000	     26.31286317
      1.82961772	     -0.05220508	     -0.00021985	     -0.19419694	     -0.05613160	      0.88264719	     -0.00035571	     -0.20904039	     -0.00000000	      0.00000000	     26.19314809
      1.83106949	     -0.05223987	     -0.00022582	     -0.19423179	     -0.05612739	      0.88264806	     -0.00035596	     -0.20902783	     -0.00000000	      0.00000000	     26.09035901
      1.83235157	     -0.05226949	     -0.00022931	     -0.19426151	     -0.05612363	      0.88264881	     -0.00035622	     -0.20901721	     -0.00000000	      0.00000000	     25.96428346
      1.83363366	     -0.05230625	     -0.00023627	     -0.19429829	     -0.05611983	      0.88264955	     -0.00035651	     -0.20900699	     -0.00000000	      0.00000000	     25.85478269
      1.83491575	     -0.05234010	     -0.00024099	     -0.19433222	     -0.05611599	      0.88265028	     -0.00035685	     -0.20899721	     -0.00000000	      0.00000000	     25.74352194
      1.83619784	     -0.05238185	     -0.00024949	     -0.19437396	     -0.05611211	      0.88265100	     -0.00035723	     -0.20898783	     -0.00000000	      0.00000000	     25.60685419
      1.83747993	     -0.05241965	     -0.00025575	     -0.19441181	     -0.05610819	      0.88265170	     -0.00035765	     -0.20897888	     -0.00000000	      0.00000000	     25.51543963
      1.83876202	     -0.05246580	     -0.00026607	     -0.19445791	     -0.05610423	      0.88265240	     -0.00035811	     -0.20897030	     -0.00000000	      0.00000000	     25.35003520
      1.84004411	     -0.05250614	     -0.00027391	     -0.19449826	     -0.05610023	      0.88265309	     -0.00035861	     -0.20896214	     -0.00000000	      0.00000000	     25.28487913
      1.84132620	     -0.05255523	     -0.00028605	     -0.19454727	     -0.05609619	      0.88265377	     -0.00035915	     -0.20895432	     -0.00000000	      0.00000000	     25.08279173
      1.84260828	     -0.05259681	     -0.00029540	     -0.19458884	     -0.05609211	      0.88265445	     -0.00035974	     -0.20894689	     -0.00000000	      0.00000000	     25.05400865
      1.84389037	     -0.05264787	     -0.00030923	     -0.19463977	     -0.05608799	      0.88265512	     -0.00036036	     -0.20893975	     -0.00000000	      0.00000000	     24.80647658
      1.84517246	     -0.05268976	     -0.00031986	     -0.19468163	     -0.05608383	      0.88265578	     -0.00036103	     -0.20893299	     -0.00000000	      0.00000000	     24.82664627
      1.84631070	     -0.05273520	     -0.00033308	     -0.19472695	     -0.05608010	      0.88265637	     -0.00036166	     -0.20892721	     -0.00000000	      0.00000000	     24.57667607
      1.84744893	     -0.05277495	     -0.00034454	     -0.19476662	     -0.05607633	      0.88265695	     -0.00036232	     -0.20892171	     -0.00000000	      0.00000000	     24.52586500
      1.84885766	     -0.05282763	     -0.00036074	     -0.19481917	     -0.05607163	      0.88265767	     -0.00036318	     -0.20891521	     -0.00000000	      0.00000000	     24.31592248
      1.85026639	     -0.05287449	     -0.00037552	     -0.19486593	     -0.05606688	      0.88265839	     -0.00036409	     -0.20890909	     -0.00000000	      0.00000000	     24.33132574
      1.85143073	     -0.05291864	     -0.00039024	     -0.19490994	     -0.05606292	      0.88265898	     -0.00036488	     -0.20890426	     -0.00000000	      0.00000000	     24.04853642
      1.85259507	     -0.05295687	     -0.00040322	     -0.19494808	     -0.05605892	      0.88265957	     -0.00036570	     -0.20889969	     -0.00000000	      0.00000000	     24.02667422
      1.85400809	     -0.05300640	     -0.00042063	     -0.19499746	     -0.05605402	      0.88266029	     -0.00036673	     -0.20889444	     -0.00000000	      0.00000000	     23.78331480
      1.85542110	     -0.05304877	     -0.00043605	     -0.19503974	     -0.05604907	      0.88266100	     -0.00036781	     -0.20888955	     -0.00000000	      0.00000000	     23.87590786
      1.85654533	     -0.05308782	     -0.00045060	     -0.19507866	     -0.05604510	      0.88266158	     -0.00036870	     -0.20888587	     -0.00000000	      0.00000000	     23.54425591
      1.85766955	     -0.05312060	     -0.00046326	     -0.19511136	     -0.05604109	      0.88266215	     -0.00036962	     -0.20888242	     -0.00000000	      0.00000000	     23.53024235
      1.85913799	     -0.05316529	     -0.00048083	     -0.19515592	     -0.05603581	      0.88266290	     -0.00037086	     -0.20887821	     -0.00000000	      0.00000000	     23.28962059
      1.86060642	     -0.05320232	     -0.00049619	     -0.19519288	     -0.05603048	      0.88266365	     -0.00037215	     -0.20887435	     -0.00000000	      0.00000000	     23.42122583
      1.86169798	     -0.05323479	     -0.00050956	     -0.19522526	     -0.05602648	      0.88266421	     -0.00037313	     -0.20887166	     -0.00000000	      0.00000000	     23.05777548
      1.86278954	     -0.05326113	     -0.00052095	     -0.19525155	     -0.05602245	      0.88266478	     -0.00037413	     -0.20886916	     -0.00000000	      0.00000000	     23.03920469
      1.86432458	     -0.05329952	     -0.00053735	     -0.19528986	     -0.05601674	      0.88266557	     -0.00037559	     -0.20886592	     -0.00000000	      0.00000000	     22.79678414
      1.86585962	     -0.05333125	     -0.00055094	     -0.19532160	     -0.05601097	      0.88266637	     -0.00037708	     -0.20886305	     -0.00000000	      0.00000000	     22.95551208
      1.86690064	     -0.05336037	     -0.00056199	     -0.19535066	     -0.05600702	      0.88266692	     -0.00037812	     -0.20886130	     -0.00000000	      0.00000000	     22.54600059
      1.86794165	     -0.05338658	     -0.00057117	     -0.19537687	     -0.05600305	      0.88266746	     -0.00037918	     -0.20885981	     -0.00000000	      0.00000000	     22.49833822
      1.86959289	     -0.05343627	     -0.00058617	     -0.19542655	     -0.05599670	      0.88266832	     -0.00038090	     -0.20885811	     -0.00000000	      0.00000000	     22.24685136
      1.87093530	     -0.05348079	     -0.00059714	     -0.19547108	     -0.05599148	      0.88266902	     -0.00038233	     -0.20885753	     -0.00000000	      0.00000000	     22.24846320
      1.87227771	     -0.05353728	     -0.00060964	     -0.19552755	     -0.05598623	      0.88266972	     -0.00038380	     -0.20885783	     -0.00000000	      0.00000000	     21.89678391
      1.87362012	     -0.05359406	     -0.00061992	     -0.19558436	     -0.05598092	      0.88267040	     -0.00038530	     -0.20885919	     -0.00000000	      0.00000000	     22.04240765
      1.87481850	     -0.05365573	     -0.00063114	     -0.19564603	     -0.05597615	      0.88267100	     -0.00038666	     -0.20886132	     -0.00000000	      0.00000000	     21.63080098
      1.87601689	     -0.05371480	     -0.00064023	     -0.19570514	     -0.05597134	      0.88267159	     -0.00038805	     -0.20886439	     -0.00000000	      0.00000000	     21.67903090
      1.87721528	     -0.05378063	     -0.00065036	     -0.19577099	     -0.05596649	      0.88267215	     -0.00038946	     -0.20886836	     -0.00000000	      0.00000000	     21.42091904
      1.87875584	     -0.05386578	     -0.00066175	     -0.19585624	     -0.05596021	      0.88267285	     -0.00039130	     -0.20887485	     -0.00000000	      0.00000000	     21.42902040
      1.87998481	     -0.05394216	     -0.00067216	     -0.19593266	     -0.05595514	      0.88267337	     -0.00039280	     -0.20888110	     -0.00000000	      0.00000000	     21.00778079
      1.88121378	     -0.05401618	     -0.00068054	     -0.19600679	     -0.05595004	      0.88267386	     -0.00039432	     -0.20888837	     -0.00000000	      0.00000000	     21.02502880
      1.88244276	     -0.05409654	     -0.00068991	     -0.19608724	     -0.05594489	      0.88267431	     -0.00039587	     -0.20889661	     -0.00000000	      0.00000000	     20.70149537
      1.88395941	     -0.05419424	     -0.00069957	     -0.19618512	     -0.05593846	      0.88267482	     -0.00039780	     -0.20890814	     -0.00000000	      0.00000000	     20.68982553
      1.88517912	     -0.05428033	     -0.00070870	     -0.19627133	     -0.05593325	      0.88267517	     -0.00039938	     -0.20891844	     -0.00000000	      0.00000000	     20.21068786
      1.88639882	     -0.05436258	     -0.00071558	     -0.19635376	     -0.05592799	      0.88267547	     -0.00040099	     -0.20892968	     -0.00000000	      0.00000000	     20.18026972
      1.88761853	     -0.05444970	     -0.00072327	     -0.19644107	     -0.05592267	      0.88267573	     -0.00040261	     -0.20894180	     -0.00000000	      0.00000000	     19.83706167
      1.88918797	     -0.05455904	     -0.00073122	     -0.19655071	     -0.05591576	      0.88267597	     -0.00040472	     -0.20895867	     -0.00000000	      0.00000000	     19.75335942
      1.89041138	     -0.05465001	     -0.00073856	     -0.19664190	     -0.05591032	      0.88267609	     -0.00040639	     -0.20897273	     -0.00000000	      0.00000000	     19.26340086
      1.89163480	     -0.05473655	     -0.00074385	     -0.19672872	     -0.05590481	      0.88267615	     -0.00040808	     -0.20898758	     -0.00000000	      0.00000000	     19.19207395
      1.89285822	     -0.05482641	     -0.00074985	     -0.19681886	     -0.05589926	      0.88267615	     -0.00040979	     -0.20900314	     -0.00000000	     -0.00000000	     18.85168564
      1.89446001	     -0.05493922	     -0.00075574	     -0.19693210	     -0.05589189	      0.88267605	     -0.00041204	     -0.20902452	     -0.00000000	     -0.00000000	     18.73617281
      1.89568181	     -0.05502945	     -0.00076138	     -0.19702265	     -0.05588621	      0.88267590	     -0.00041379	     -0.20904148	     -0.00000000	     -0.00000000	     18.27824288
      1.89690362	     -0.05511456	     -0.00076508	     -0.19710813	     -0.05588047	      0.88267568	     -0.00041555	     -0.20905900	     -0.00000000	     -0.00000000	     18.19035455
      1.89812543	     -0.05520322	     -0.00076952	     -0.19719717	     -0.05587466	      0.88267540	     -0.00041732	     -0.20907700	     -0.00000000	     -0.00000000	     17.88327025
      1.89977363	     -0.05531956	     -0.00077374	     -0.19731406	     -0.05586674	      0.88267491	     -0.00041974	     -0.20910207	     -0.00000000	     -0.00000000	     17.75237078
      1.90099276	     -0.05541001	     -0.00077800	     -0.19740492	     -0.05586080	      0.88267447	     -0.00042154	     -0.20912112	     -0.00000000	     -0.00000000	     17.35327055
      1.90221189	     -0.05549565	     -0.00077998	     -0.19749102	     -0.05585479	      0.88267396	     -0.00042336	     -0.20914059	     -0.00000000	     -0.00000000	     17.26244823
      1.90370482	     -0.05560437	     -0.00078322	     -0.19760032	     -0.05584735	      0.88267326	     -0.00042561	     -0.20916491	     -0.00000000	     -0.00000000	     16.90330935
      1.90504048	     -0.05569569	     -0.00078399	     -0.19769221	     -0.05584060	      0.88267256	     -0.00042764	     -0.20918711	     -0.00000000	     -0.00000000	     16.87626610
      1.90637615	     -0.05579292	     -0.00078647	     -0.19779000	     -0.05583377	      0.88267179	     -0.00042968	     -0.20920963	     -0.00000000	     -0.00000000	     16.51302882
      1.90771182	     -0.05588259	     -0.00078639	     -0.19788029	     -0.05582686	      0.88267095	     -0.00043174	     -0.20923248	     -0.00000000	     -0.00000000	     16.51274442
      1.90904748	     -0.05597889	     -0.00078831	     -0.19797719	     -0.05581986	      0.88267005	     -0.00043381	     -0.20925555	     -0.00000000	     -0.00000000	     16.16200646
      1.91038315	     -0.05606672	     -0.00078754	     -0.19806569	     -0.05581277	      0.88266908	     -0.00043589	     -0.20927888	     -0.00000000	     -0.00000001	     16.18529822
      1.91171881	     -0.05615903	     -0.00078920	     -0.19815863	     -0.05580559	      0.88266806	     -0.00043799	     -0.20930233	     -0.00000000	     -0.00000001	     15.85194468
      1.91305448	     -0.05624129	     -0.00078832	     -0.19824159	     -0.05579833	      0.88266698	     -0.00044010	     -0.20932597	     -0.00000000	     -0.00000001	     15.88404204
      1.91439015	     -0.05632991	     -0.00078981	     -0.19833088	     -0.05579097	      0.88266586	     -0.00044223	     -0.20934968	     -0.00000000	     -0.00000001	     15.56456481
      1.91572581	     -0.05640751	     -0.00078829	     -0.19840922	     -0.05578351	      0.88266469	     -0.00044436	     -0.20937346	     -0.00000000	     -0.00000001	     15.61054950
      1.91706148	     -0.05649068	     -0.00078914	     -0.19849309	     -0.05577597	      0.88266348	     -0.00044651	     -0.20939716	     -0.00000000	     -0.00000001	     15.31313786
      1.91839715	     -0.05656226	     -0.00078693	     -0.19856546	     -0.05576832	      0.88266223	     -0.00044867	     -0.20942078	     -0.00000000	     -0.00000001	     15.36348431
      1.91973281	     -0.05663840	     -0.00078699	     -0.19864235	     -0.05576058	      0.88266095	     -0.00045083	     -0.20944417	     -0.00000000	     -0.00000001	     15.09184616
      1.92106848	     -0.05670265	     -0.00078398	     -0.19870743	     -0.05575274	      0.88265964	     -0.00045301	     -0.20946733	     -0.00000000	     -0.00000001	     15.14033038
      1.92240414	     -0.05677171	     -0.00078315	     -0.19877728	     -0.05574481	      0.88265831	     -0.00045519	     -0.20949014	     -0.00000000	     -0.00000001	     14.89317445
      1.92373981	     -0.05682994	     -0.00077943	     -0.19883637	     -0.05573677	      0.88265696	     -0.00045738	     -0.20951264	     -0.00000000	     -0.00000001	     14.93829606
      1.92507548	     -0.05689199	     -0.00077766	     -0.19889926	     -0.05572863	      0.88265559	     -0.00045958	     -0.20953472	     -0.00000000	     -0.00000001	     14.72308721
      1.92641114	     -0.05694256	     -0.00077295	     -0.19895074	     -0.05572039	      0.88265422	     -0.00046178	     -0.20955639	     -0.00000000	     -0.00000001	     14.76592388
      1.92774681	     -0.05699530	     -0.00076990	     -0.19900435	     -0.05571204	      0.88265284	     -0.00046399	     -0.20957752	     -0.00000000	     -0.00000001	     14.58992080
      1.92908247	     -0.05703643	     -0.00076416	     -0.19904643	     -0.05570360	      0.88265146	     -0.00046621	     -0.20959811	     -0.00000000	     -0.00000001	     14.63596640
      1.93041814	     -0.05707897	     -0.00075970	     -0.19908990	     -0.05569505	      0.88265009	     -0.00046843	     -0.20961803	     -0.00000000	     -0.00000001	     14.49777859
      1.93175381	     -0.05711034	     -0.00075269	     -0.19912226	     -0.05568640	      0.88264873	     -0.00047065	     -0.20963727	     -0.00000000	     -0.00000001	     14.53577808
      1.93308947	     -0.05714169	     -0.00074688	     -0.19915458	     -0.05567764	      0.88264738	     -0.00047287	     -0.20965572	      0.00000000	     -0.00000001	     14.43462510
      1.93442514	     -0.05716186	     -0.00073824	     -0.19917578	     -0.05566879	      0.88264606	     -0.00047510	     -0.20967336	      0.00000000	     -0.00000001	     14.48016670
      1.93576081	     -0.05717867	     -0.00072996	     -0.19919363	     -0.05565983	      0.88264476	     -0.00047734	     -0.20969002	      0.00000000	     -0.00000001	     14.40497284
      1.93709647	     -0.05718186	     -0.00071970	     -0.19919790	     -0.05565077	      0.88264349	     -0.00047957	     -0.20970567	      0.00000000	     -0.00000001	     14.44943838
      1.93843214	     -0.05718104	     -0.00071015	     -0.19919814	     -0.05564161	      0.88264225	     -0.00048181	     -0.20972014	      0.00000000	     -0.00000001	     14.42980626
      1.93976780	     -0.05716749	     -0.00069873	     -0.19918569	     -0.05563235	      0.88264106	     -0.00048405	     -0.20973337	      0.00000000	     -0.00000001	     14.48850789
      1.94110347	     -0.05714768	     -0.00068775	     -0.19916697	     -0.05562299	      0.88263991	     -0.00048630	     -0.20974518	      0.00000000	     -0.00000001	     14.50804448
      1.94272918	     -0.05710655	     -0.00067276	     -0.19912719	     -0.05561147	      0.88263858	     -0.00048903	     -0.20975757	      0.00000000	     -0.00000001	     14.60811183
      1.94391253	     -0.05707381	     -0.00066371	     -0.19909540	     -0.05560300	      0.88263766	     -0.00049103	     -0.20976512	      0.00000000	     -0.00000001	     14.60666007
      1.94509589	     -0.05703192	     -0.00065333	     -0.19905445	     -0.05559445	      0.88263679	     -0.00049303	     -0.20977157	      0.00000000	     -0.00000000	     14.65229089
      1.94669932	     -0.05697396	     -0.00064017	     -0.19899775	     -0.05558275	      0.88263568	     -0.00049575	     -0.20977860	      0.00000000	     -0.00000000	     14.72057998
      1.94811698	     -0.05691123	     -0.00062667	     -0.19893615	     -0.05557230	      0.88263479	     -0.00049815	     -0.20978322	      0.00000000	     -0.00000000	     14.81864235
      1.94953463	     -0.05684637	     -0.00061413	     -0.19887240	     -0.05556175	      0.88263397	     -0.00050056	     -0.20978623	      0.00000000	     -0.00000000	     14.92826517
      1.95078114	     -0.05677643	     -0.00060054	     -0.19880347	     -0.05555240	      0.88263331	     -0.00050269	     -0.20978758	      0.00000000	     -0.00000000	     15.02264883
      1.95202765	     -0.05670693	     -0.00058892	     -0.19873492	     -0.05554297	      0.88263272	     -0.00050481	     -0.20978762	      0.00000000	     -0.00000000	     15.14608076
      1.95327415	     -0.05662667	     -0.00057587	     -0.19865563	     -0.05553347	      0.88263220	     -0.00050695	     -0.20978634	      0.00000000	     -0.00000000	     15.27998394
      1.95492439	     -0.05651120	     -0.00055956	     -0.19854140	     -0.05552078	      0.88263161	     -0.00050977	     -0.20978238	      0.00000000	     -0.00000000	     15.51268867
      1.95618551	     -0.05640604	     -0.00054506	     -0.19843722	     -0.05551101	      0.88263124	     -0.00051194	     -0.20977751	      0.00000000	     -0.00000000	     15.67223831
      1.95744662	     -0.05629557	     -0.00053194	     -0.19832768	     -0.05550117	      0.88263094	     -0.00051411	     -0.20977084	      0.00000000	     -0.00000000	     15.88733503
      1.95870773	     -0.05617052	     -0.00051722	     -0.19820358	     -0.05549126	      0.88263072	     -0.00051628	     -0.20976233	      0.00000000	     -0.00000000	     16.08513599
      1.96034330	     -0.05599537	     -0.00049886	     -0.19802962	     -0.05547833	      0.88263055	     -0.00051910	     -0.20974832	      0.00000000	     -0.00000000	     16.42974265
      1.96156621	     -0.05584665	     -0.00048290	     -0.19788180	     -0.05546859	      0.88263051	     -0.00052122	     -0.20973559	      0.00000000	      0.00000000	     16.62011607
      1.96278911	     -0.05569377	     -0.00046830	     -0.19772977	     -0.05545880	      0.88263055	     -0.00052334	     -0.20972083	      0.00000000	      0.00000000	     16.89738058
      1.96429654	     -0.05548855	     -0.00044834	     -0.19752561	     -0.05544667	      0.88263071	     -0.00052595	     -0.20969988	      0.00000000	      0.00000000	     17.18349182
      1.96562937	     -0.05530201	     -0.00043227	     -0.19733993	     -0.05543589	      0.88263096	     -0.00052827	     -0.20967879	      0.00000000	      0.00000000	     17.55746472
      1.96696220	     -0.05510087	     -0.00041401	     -0.19713966	     -0.05542506	      0.88263131	     -0.00053059	     -0.20965538	      0.00000000	      0.00000000	     17.79611501
      1.96829504	     -0.05489896	     -0.00039795	     -0.19693853	     -0.05541419	      0.88263176	     -0.00053291	     -0.20962964	      0.00000000	      0.00000000	     18.21607819
      1.96962787	     -0.05468247	     -0.00037930	     -0.19672284	     -0.05540328	      0.88263231	     -0.00053524	     -0.20960173	      0.00000000	      0.00000000	     18.44702232
      1.97096070	     -0.05446863	     -0.00036377	     -0.19650970	     -0.05539234	      0.88263298	     -0.00053758	     -0.20957165	      0.00000000	      0.00000000	     18.92995426
      1.97229353	     -0.05423965	     -0.00034523	     -0.19628144	     -0.05538137	      0.88263375	     -0.00053992	     -0.20953955	      0.00000000	      0.00000000	     19.14184587
      1.97345335	     -0.05404475	     -0.00033217	     -0.19608707	     -0.05537181	      0.88263451	     -0.00054196	     -0.20950996	      0.00000000	      0.00000000	     19.57539638
      1.97461316	     -0.05384066	     -0.00031726	     -0.19588350	     -0.05536223	      0.88263535	     -0.00054401	     -0.20947893	      0.00000000	      0.00000001	     19.83833389
      1.97606190	     -0.05358619	     -0.00030038	     -0.19562961	     -0.05535025	      0.88263652	     -0.00054657	     -0.20943820	      0.00000000	      0.00000001	     20.31176153
      1.97751064	     -0.05332278	     -0.00028202	     -0.19536677	     -0.05533826	      0.88263782	     -0.00054913	     -0.20939545	      0.00000000	      0.00000001	     20.62331740
      1.97864494	     -0.05312141	     -0.00027042	     -0.19516575	     -0.05532886	      0.88263892	     -0.00055115	     -0.20936060	      0.00000000	      0.00000001	     21.07007943
      1.97977925	     -0.05291355	     -0.00025752	     -0.19495824	     -0.05531947	      0.88264010	     -0.00055317	     -0.20932466	      0.00000000	      0.00000001	     21.36299001
      1.98126228	     -0.05264344	     -0.00024240	     -0.19468849	     -0.05530719	      0.88264176	     -0.00055581	     -0.20927606	      0.00000000	      0.00000001	     21.87647773
      1.98274532	     -0.05236539	     -0.00022554	     -0.19441080	     -0.05529493	      0.88264354	     -0.00055847	     -0.20922580	      0.00000000	      0.00000001	     22.22863960
      1.98379631	     -0.05217471	     -0.00021634	     -0.19422028	     -0.05528625	      0.88264487	     -0.00056035	     -0.20918920	      0.00000000	      0.00000001	     22.65965106
      1.98484730	     -0.05197850	     -0.00020545	     -0.19402424	     -0.05527758	      0.88264626	     -0.00056224	     -0.20915188	      0.00000000	      0.00000001	     22.96877976
      1.98644043	     -0.05168219	     -0.00019000	     -0.19372813	     -0.05526447	      0.88264847	     -0.00056510	     -0.20909396	      0.00000000	      0.00000001	     23.51993580
      1.98774729	     -0.05143580	     -0.00017649	     -0.19348188	     -0.05525374	      0.88265038	     -0.00056746	     -0.20904536	      0.00000000	      0.00000001	     23.90436177
      1.98905416	     -0.05119451	     -0.00016515	     -0.19324064	     -0.05524304	      0.88265237	     -0.00056981	     -0.20899585	      0.00000000	      0.00000001	     24.41031704
      1.99036103	     -0.05094652	     -0.00015188	     -0.19299270	     -0.05523238	      0.88265443	     -0.00057217	     -0.20894555	      0.00000000	      0.00000001	     24.78555338
      1.99166790	     -0.05070662	     -0.00014168	     -0.19275274	     -0.05522176	      0.88265656	     -0.00057454	     -0.20889445	      0.00000000	      0.00000001	     25.33115283
      1.99276459	     -0.05049788	     -0.00013033	     -0.19254400	     -0.05521289	      0.88265840	     -0.00057652	     -0.20885106	      0.00000000	      0.00000001	     25.61677926
      1.99386128	     -0.05029545	     -0.00012025	     -0.19234150	     -0.05520404	      0.88266028	     -0.00057851	     -0.20880719	      0.00000000	      0.00000001	     26.01129750
      1.99527546	     -0.05003252	     -0.00010601	     -0.19207848	     -0.05519269	      0.88266276	     -0.00058107	     -0.20875007	      0.00000000	      0.00000001	     26.46126477
      1.99668963	     -0.04977687	     -0.00009373	     -0.19182265	     -0.05518141	      0.88266531	     -0.00058363	     -0.20869233	      0.00000000	      0.00000001	     27.01289495
      1.99775662	     -0.04957860	     -0.00008216	     -0.19162427	     -0.05517295	      0.88266726	     -0.00058557	     -0.20864846	      0.00000000	      0.00000001	     27.31493109
      1.99882362	     -0.04938636	     -0.00007250	     -0.19143185	     -0.05516453	      0.88266925	     -0.00058750	     -0.20860431	      0.00000000	      0.00000001	     27.69645415
      2.00028159	     -0.04912209	     -0.00005830	     -0.19116732	     -0.05515310	      0.88267200	     -0.00059014	     -0.20854366	      0.00000000	      0.00000001	     28.18386956
      2.00158566	     -0.04889196	     -0.00004727	     -0.19093688	     -0.05514296	      0.88267450	     -0.00059250	     -0.20848912	      0.00000000	      0.00000001	     28.65874887
      2.00288973	     -0.04865736	     -0.00003387	     -0.19070199	     -0.05513289	      0.88267703	     -0.00059486	     -0.20843443	      0.00000000	      0.00000001	     29.06506611
      2.00397277	     -0.04847017	     -0.00002568	     -0.19051446	     -0.05512459	      0.88267914	     -0.00059682	     -0.20838887	      0.00000000	      0.00000001	     29.44212950
      2.00505581	     -0.04827924	     -0.00001644	     -0.19032318	     -0.05511635	      0.88268127	     -0.00059878	     -0.20834334	      0.00000000	      0.00000001	     29.76891721
      2.00643469	     -0.04804598	     -0.00000654	     -0.19008941	     -0.05510595	      0.88268400	     -0.00060127	     -0.20828552	      0.00000000	      0.00000001	     30.20621049
      2.00781356	     -0.04781220	      0.00000528	     -0.18985513	     -0.05509565	      0.88268674	     -0.00060376	     -0.20822801	      0.00000000	      0.00000001	     30.62115213
      2.00884741	     -0.04764624	      0.00001175	     -0.18968871	     -0.05508800	      0.88268880	     -0.00060562	     -0.20818507	      0.00000000	      0.00000001	     30.93793551
      2.00988125	     -0.04747797	      0.00001995	     -0.18951999	     -0.05508041	      0.88269086	     -0.00060748	     -0.20814235	      0.00000000	      0.00000001	     31.23658236
      2.01132361	     -0.04725039	      0.00003019	     -0.18929173	     -0.05506994	      0.88269373	     -0.00061007	     -0.20808308	      0.00000000	      0.00000001	     31.66101968
      2.01261186	     -0.04704773	      0.00004073	     -0.18908846	     -0.05506070	      0.88269628	     -0.00061237	     -0.20803054	      0.00000000	      0.00000001	     32.01528213
      2.01390011	     -0.04685686	      0.00004869	     -0.18889688	     -0.05505156	      0.88269883	     -0.00061468	     -0.20797837	      0.00000000	      0.00000001	     32.37619552
      2.01494504	     -0.04669902	      0.00005767	     -0.18873852	     -0.05504423	      0.88270088	     -0.00061654	     -0.20793643	      0.00000000	      0.00000001	     32.62146134
      2.01598997	     -0.04655012	      0.00006465	     -0.18858902	     -0.05503698	      0.88270292	     -0.00061840	     -0.20789480	      0.00000000	      0.00000001	     32.87836022
      2.01736478	     -0.04635674	      0.00007498	     -0.18839484	     -0.05502755	      0.88270558	     -0.00062084	     -0.20784062	      0.00000000	      0.00000001	     33.20350875
      2.01873959	     -0.04617601	      0.00008314	     -0.18821324	     -0.05501826	      0.88270821	     -0.00062328	     -0.20778715	      0.00000000	      0.00000001	     33.52428173
      2.01974926	     -0.04604273	      0.00009107	     -0.18807934	     -0.05501153	      0.88271012	     -0.00062506	     -0.20774841	      0.00000000	      0.00000001	     33.72635411
      2.02075892	     -0.04591902	      0.00009698	     -0.18795495	     -0.05500488	      0.88271200	     -0.00062684	     -0.20771013	      0.00000000	      0.00000001	     33.92799135
      2.02219220	     -0.04574906	      0.00010621	     -0.18778402	     -0.05499556	      0.88271463	     -0.00062936	     -0.20765670	      0.00000000	      0.00000001	     34.20722495
      2.02340898	     -0.04561621	      0.00011288	     -0.18765029	     -0.05498778	      0.88271682	     -0.00063149	     -0.20761223	      0.00000000	      0.00000001	     34.41526085
      2.02462576	     -0.04548605	      0.00012110	     -0.18751927	     -0.05498011	      0.88271897	     -0.00063361	     -0.20756868	      0.00000000	      0.00000001	     34.62971900
      2.02584254	     -0.04536967	      0.00012680	     -0.18740196	     -0.05497257	      0.88272107	     -0.00063573	     -0.20752605	      0.00000000	      0.00000001	     34.80120141
      2.02705932	     -0.04525404	      0.00013492	     -0.18728543	     -0.05496514	      0.88272313	     -0.00063784	     -0.20748445	      0.00000000	      0.00000001	     35.00707005
      2.02812568	     -0.04516646	      0.00013909	     -0.18719699	     -0.05495874	      0.88272488	     -0.00063968	     -0.20744884	      0.00000000	      0.00000001	     35.11216097
      2.02919205	     -0.04507953	      0.00014503	     -0.18710922	     -0.05495242	      0.88272659	     -0.00064151	     -0.20741409	      0.00000000	      0.00000001	     35.25437463
      2.03048223	     -0.04498654	      0.00015038	     -0.18701516	     -0.05494491	      0.88272860	     -0.00064373	     -0.20737319	      0.00000000	      0.00000001	     35.37966740
      2.03177240	     -0.04489747	      0.00015730	     -0.18692505	     -0.05493754	      0.88273054	     -0.00064593	     -0.20733361	      0.00000000	      0.00000001	     35.54714831
      2.03283153	     -0.04483638	      0.00016033	     -0.18686303	     -0.05493160	      0.88273208	     -0.00064773	     -0.20730210	      0.00000000	      0.00000001	     35.58749248
      2.03389066	     -0.04477579	      0.00016471	     -0.18680155	     -0.05492575	      0.88273357	     -0.00064952	     -0.20727154	      0.00000000	      0.00000001	     35.68234230
      2.03520182	     -0.04471241	      0.00016858	     -0.18673701	     -0.05491864	      0.88273534	     -0.00065173	     -0.20723503	      0.00000000	      0.00000001	     35.74515348
      2.03651298	     -0.04465192	      0.00017429	     -0.18667539	     -0.05491168	      0.88273702	     -0.00065392	     -0.20720000	      0.00000000	      0.00000001	     35.88709075
      2.03753265	     -0.04461574	      0.00017624	     -0.18663827	     -0.05490637	      0.88273827	     -0.00065562	     -0.20717373	      0.00000000	      0.00000001	     35.86958163
      2.03855231	     -0.04457856	      0.00017986	     -0.18660020	     -0.05490115	      0.88273947	     -0.00065731	     -0.20714831	      0.00000000	      0.00000001	     35.93566607
      2.03991661	     -0.04453781	      0.00018331	     -0.18655821	     -0.05489430	      0.88274099	     -0.00065956	     -0.20711556	      0.00000000	      0.00000001	     35.96071050
      2.04128091	     -0.04449837	      0.00018850	     -0.18651757	     -0.05488762	      0.88274241	     -0.00066179	     -0.20708424	      0.00000000	      0.00000001	     36.08822103
      2.04225890	     -0.04448040	      0.00018974	     -0.18649869	     -0.05488293	      0.88274337	     -0.00066339	     -0.20706261	      0.00000000	      0.00000001	     36.01665738
      2.04323690	     -0.04446131	      0.00019257	     -0.18647871	     -0.05487832	      0.88274428	     -0.00066497	     -0.20704169	      0.00000000	      0.00000001	     36.04651908
      2.04467919	     -0.04444230	      0.00019544	     -0.18645836	     -0.05487168	      0.88274553	     -0.00066729	     -0.20701209	      0.00000000	      0.00000001	     36.02622728
      2.04589291	     -0.04442932	      0.00019865	     -0.18644429	     -0.05486623	      0.88274650	     -0.00066923	     -0.20698834	      0.00000000	      0.00000001	     36.06548932
      2.04710664	     -0.04442635	      0.00019993	     -0.18644016	     -0.05486090	      0.88274739	     -0.00067115	     -0.20696561	      0.00000000	      0.00000000	     35.98936549
      2.04832036	     -0.04442271	      0.00020326	     -0.18643543	     -0.05485571	      0.88274821	     -0.00067307	     -0.20694395	      0.00000000	      0.00000000	     36.04909925
      2.04953408	     -0.04443220	      0.00020346	     -0.18644374	     -0.05485064	      0.88274896	     -0.00067496	     -0.20692330	      0.00000000	      0.00000000	     35.90946038
      2.05056136	     -0.04443697	      0.00020622	     -0.18644759	     -0.05484645	      0.88274953	     -0.00067656	     -0.20690665	      0.00000000	      0.00000000	     35.94977544
      2.05158864	     -0.04445053	      0.00020717	     -0.18646018	     -0.05484235	      0.88275006	     -0.00067814	     -0.20689071	      0.00000000	      0.00000000	     35.86425722
      2.05291191	     -0.04446989	      0.00020977	     -0.18647834	     -0.05483720	      0.88275066	     -0.00068017	     -0.20687128	      0.00000000	      0.00000000	     35.84321011
      2.05423518	     -0.04449996	      0.00021031	     -0.18650715	     -0.05483220	      0.88275118	     -0.00068217	     -0.20685303	      0.00000000	      0.00000000	     35.68989455
      2.05526797	     -0.04452171	      0.00021272	     -0.18652798	     -0.05482840	      0.88275154	     -0.00068373	     -0.20683964	      0.00000000	      0.00000000	     35.70619006
      2.05630077	     -0.04455164	      0.00021319	     -0.18655694	     -0.05482470	      0.88275185	     -0.00068527	     -0.20682695	      0.00000000	      0.00000000	     35.59146675
      2.05764717	     -0.04459232	      0.00021482	     -0.18659640	     -0.05481999	      0.88275219	     -0.00068727	     -0.20681150	      0.00000000	      0.00000000	     35.54000218
      2.05899356	     -0.04464372	      0.00021395	     -0.18664652	     -0.05481544	      0.88275246	     -0.00068924	     -0.20679722	      0.00000000	      0.00000000	     35.33237092
      2.05998361	     -0.04467874	      0.00021515	     -0.18668065	     -0.05481219	      0.88275262	     -0.00069069	     -0.20678750	      0.00000000	      0.00000000	     35.33455781
      2.06097366	     -0.04472123	      0.00021451	     -0.18672221	     -0.05480902	      0.88275274	     -0.00069212	     -0.20677838	      0.00000000	      0.00000000	     35.20289454
      2.06239479	     -0.04478502	      0.00021417	     -0.18678469	     -0.05480461	      0.88275285	     -0.00069415	     -0.20676639	      0.00000000	      0.00000000	     35.09910184
      2.06361306	     -0.04484753	      0.00021238	     -0.18684606	     -0.05480096	      0.88275290	     -0.00069588	     -0.20675709	      0.00000000	      0.00000000	     34.90117037
      2.06483132	     -0.04490916	      0.00021215	     -0.18690659	     -0.05479742	      0.88275290	     -0.00069759	     -0.20674871	      0.00000000	     -0.00000000	     34.85420658
      2.06604959	     -0.04498072	      0.00020943	     -0.18697701	     -0.05479400	      0.88275286	     -0.00069928	     -0.20674119	      0.00000000	     -0.00000000	     34.58818009
      2.06726785	     -0.04504798	      0.00020949	     -0.18704320	     -0.05479070	      0.88275278	     -0.00070096	     -0.20673456	      0.00000000	     -0.00000000	     34.59174676
      2.06830061	     -0.04511503	      0.00020668	     -0.18710929	     -0.05478799	      0.88275269	     -0.00070236	     -0.20672957	      0.00000000	     -0.00000000	     34.30712230
      2.06933337	     -0.04517934	      0.00020564	     -0.18717269	     -0.05478536	      0.88275256	     -0.00070376	     -0.20672519	      0.00000000	     -0.00000000	     34.21071537
      2.07066681	     -0.04526903	      0.00020289	     -0.18726118	     -0.05478208	      0.88275237	     -0.00070554	     -0.20672036	      0.00000000	     -0.00000000	     33.95916055
      2.07200025	     -0.04535753	      0.00020172	     -0.18734854	     -0.05477893	      0.88275214	     -0.00070730	     -0.20671647	      0.00000000	     -0.00000000	     33.88111715
      2.07304800	     -0.04543511	      0.00019858	     -0.18742519	     -0.05477655	      0.88275194	     -0.00070867	     -0.20671402	      0.00000000	     -0.00000000	     33.57901270
      2.07409576	     -0.04551001	      0.00019711	     -0.18749920	     -0.05477425	      0.88275172	     -0.00071003	     -0.20671212	      0.00000000	     -0.00000000	     33.45774636
      2.07544785	     -0.04561226	      0.00019427	     -0.18760030	     -0.05477139	      0.88275141	     -0.00071176	     -0.20671041	      0.00000000	     -0.00000000	     33.16773360
      2.07679994	     -0.04571288	      0.00019343	     -0.18769983	     -0.05476866	      0.88275107	     -0.00071346	     -0.20670959	      0.00000000	     -0.00000000	     33.07997419
      2.07781246	     -0.04579646	      0.00019036	     -0.18778255	     -0.05476670	      0.88275081	     -0.00071472	     -0.20670951	      0.00000000	     -0.00000000	     32.74701947
      2.07882498	     -0.04587700	      0.00018881	     -0.18786228	     -0.05476481	      0.88275053	     -0.00071597	     -0.20670990	      0.00000000	     -0.00000000	     32.60778071
      2.08024368	     -0.04599518	      0.00018518	     -0.18797930	     -0.05476227	      0.88275012	     -0.00071770	     -0.20671117	      0.00000000	     -0.00000000	     32.30012312
      2.08147560	     -0.04609662	      0.00018274	     -0.18807977	     -0.05476017	      0.88274974	     -0.00071918	     -0.20671295	      0.00000000	     -0.00000000	     32.15922689
      2.08270751	     -0.04620522	      0.00017771	     -0.18818736	     -0.05475817	      0.88274936	     -0.00072065	     -0.20671529	      0.00000000	     -0.00000000	     31.82412938
      2.08393942	     -0.04631019	      0.00017403	     -0.18829137	     -0.05475626	      0.88274897	     -0.00072209	     -0.20671820	      0.00000000	     -0.00000000	     31.73561053
      2.08517134	     -0.04642460	      0.00016669	     -0.18840474	     -0.05475445	      0.88274856	     -0.00072352	     -0.20672160	      0.00000000	     -0.00000000	     31.34075892
      2.08623492	     -0.04651710	      0.00016236	     -0.18849641	     -0.05475295	      0.88274821	     -0.00072474	     -0.20672495	      0.00000000	     -0.00000000	     31.27459750
      2.08729850	     -0.04661560	      0.00015550	     -0.18859403	     -0.05475153	      0.88274785	     -0.00072595	     -0.20672862	      0.00000000	     -0.00000000	     31.01044328
      2.08863393	     -0.04673672	      0.00014717	     -0.18871407	     -0.05474983	      0.88274739	     -0.00072745	     -0.20673370	      0.00000000	     -0.00000000	     30.83312391
      2.08996936	     -0.04686354	      0.00013588	     -0.18883976	     -0.05474824	      0.88274693	     -0.00072893	     -0.20673923	      0.00000000	     -0.00000000	     30.47271816
      2.09105501	     -0.04696141	      0.00012779	     -0.18893676	     -0.05474701	      0.88274655	     -0.00073013	     -0.20674407	      0.00000000	     -0.00000000	     30.40084145
      2.09214066	     -0.04706453	      0.00011696	     -0.18903895	     -0.05474585	      0.88274617	     -0.00073131	     -0.20674917	      0.00000000	     -0.00000000	     30.13915201
      2.09348837	     -0.04718915	      0.00010350	     -0.18916244	     -0.05474450	      0.88274569	     -0.00073276	     -0.20675586	      0.00000000	     -0.00000000	     29.97600379
      2.09483609	     -0.04731922	      0.00008650	     -0.18929131	     -0.05474324	      0.88274522	     -0.00073421	     -0.20676289	      0.00000000	     -0.00000000	     29.61034484
      2.09589531	     -0.04741526	      0.00007420	     -0.18938646	     -0.05474231	      0.88274485	     -0.00073533	     -0.20676866	      0.00000000	     -0.00000000	     29.55475808
      2.09695454	     -0.04751598	      0.00005913	     -0.18948622	     -0.05474144	      0.88274448	     -0.00073645	     -0.20677459	      0.00000000	     -0.00000000	     29.31501572
      2.09835425	     -0.04764519	      0.00003885	     -0.18961419	     -0.05474038	      0.88274399	     -0.00073791	     -0.20678269	      0.00000000	     -0.00000000	     29.14384506
      2.09975396	     -0.04777813	      0.00001507	     -0.18974581	     -0.05473941	      0.88274351	     -0.00073936	     -0.20679101	      0.00000000	     -0.00000000	     28.77797294
      2.10079154	     -0.04786951	     -0.00000135	     -0.18983626	     -0.05473875	      0.88274316	     -0.00074043	     -0.20679734	      0.00000000	     -0.00000000	     28.74290545
      2.10182912	     -0.04796455	     -0.00002027	     -0.18993033	     -0.05473814	      0.88274280	     -0.00074150	     -0.20680374	      0.00000000	     -0.00000000	     28.52497360
      2.10329073	     -0.04809345	     -0.00004713	     -0.19005788	     -0.05473736	      0.88274231	     -0.00074298	     -0.20681290	      0.00000000	     -0.00000000	     28.35726613
      2.10455624	     -0.04820593	     -0.00007260	     -0.19016915	     -0.05473677	      0.88274189	     -0.00074426	     -0.20682092	      0.00000000	     -0.00000000	     28.06820846
      2.10582175	     -0.04831112	     -0.00009713	     -0.19027316	     -0.05473624	      0.88274148	     -0.00074553	     -0.20682902	      0.00000000	     -0.00000000	     28.01893598
      2.10708726	     -0.04841991	     -0.00012463	     -0.19038072	     -0.05473578	      0.88274108	     -0.00074678	     -0.20683715	      0.00000000	     -0.00000000	     27.66734247
      2.10835277	     -0.04851792	     -0.00014983	     -0.19047758	     -0.05473539	      0.88274068	     -0.00074803	     -0.20684535	      0.00000000	     -0.00000000	     27.72847519
      2.10944630	     -0.04860732	     -0.00017463	     -0.19056591	     -0.05473511	      0.88274034	     -0.00074909	     -0.20685242	      0.00000000	     -0.00000000	     27.38155801
      2.11053984	     -0.04868890	     -0.00019770	     -0.19064649	     -0.05473487	      0.88274001	     -0.00075015	     -0.20685952	     -0.00000000	     -0.00000000	     27.33375783
      2.11191043	     -0.04879092	     -0.00022816	     -0.19074723	     -0.05473464	      0.88273961	     -0.00075146	     -0.20686839	     -0.00000000	     -0.00000000	     27.07825897
      2.11328101	     -0.04888347	     -0.00025684	     -0.19083855	     -0.05473449	      0.88273922	     -0.00075276	     -0.20687724	     -0.00000000	     -0.00000000	     27.12210903
      2.11439447	     -0.04896089	     -0.00028224	     -0.19091493	     -0.05473442	      0.88273892	     -0.00075380	     -0.20688438	     -0.00000000	     -0.00000000	     26.79830065
      2.11550792	     -0.04903004	     -0.00030564	     -0.19098310	     -0.05473439	      0.88273862	     -0.00075483	     -0.20689150	     -0.00000000	     -0.00000000	     26.78475510
      2.11689157	     -0.04911500	     -0.00033587	     -0.19106683	     -0.05473443	      0.88273827	     -0.00075609	     -0.20690025	     -0.00000000	     -0.00000000	     26.54382977
      2.11827522	     -0.04918932	     -0.00036357	     -0.19113999	     -0.05473454	      0.88273794	     -0.00075733	     -0.20690894	     -0.00000000	     -0.00000000	     26.65527904
      2.11935500	     -0.04924974	     -0.00038727	     -0.19119945	     -0.05473468	      0.88273769	     -0.00075828	     -0.20691562	     -0.00000000	     -0.00000000	     26.33668669
      2.12043477	     -0.04930223	     -0.00040870	     -0.19125105	     -0.05473485	      0.88273745	     -0.00075922	     -0.20692226	     -0.00000000	     -0.00000000	     26.33125506
      2.12187422	     -0.04937049	     -0.00043803	     -0.19131812	     -0.05473516	      0.88273715	     -0.00076045	     -0.20693099	     -0.00000000	     -0.00000000	     26.13910699
      2.12331368	     -0.04942819	     -0.00046444	     -0.19137470	     -0.05473554	      0.88273688	     -0.00076165	     -0.20693961	     -0.00000000	     -0.00000000	     26.26497177
      2.12435742	     -0.04947256	     -0.00048579	     -0.19141821	     -0.05473587	      0.88273669	     -0.00076250	     -0.20694576	     -0.00000000	     -0.00000000	     25.98770294
      2.12540117	     -0.04950964	     -0.00050470	     -0.19145449	     -0.05473623	      0.88273652	     -0.00076335	     -0.20695185	     -0.00000000	     -0.00000000	     25.97855578
      2.12691249	     -0.04956098	     -0.00053259	     -0.19150467	     -0.05473683	      0.88273629	     -0.00076454	     -0.20696055	     -0.00000000	     -0.00000000	     25.84921845
      2.12818854	     -0.04959734	     -0.00055398	     -0.19154010	     -0.05473739	      0.88273613	     -0.00076552	     -0.20696779	     -0.00000000	     -0.00000000	     25.86262399
      2.12946459	     -0.04963400	     -0.00057702	     -0.19157580	     -0.05473802	      0.88273598	     -0.00076648	     -0.20697491	     -0.00000000	     -0.00000000	     25.73417826
      2.13074065	     -0.04966241	     -0.00059650	     -0.19160333	     -0.05473871	      0.88273585	     -0.00076742	     -0.20698197	     -0.00000000	     -0.00000000	     25.75650791
      2.13201670	     -0.04969315	     -0.00061921	     -0.19163312	     -0.05473945	      0.88273575	     -0.00076833	     -0.20698891	     -0.00000000	     -0.00000000	     25.66921685
      2.13309346	     -0.04971151	     -0.00063421	     -0.19165078	     -0.05474013	      0.88273568	     -0.00076908	     -0.20699473	     -0.00000000	     -0.00000000	     25.63555315
      2.13417021	     -0.04973071	     -0.00065125	     -0.19166923	     -0.05474084	      0.88273562	     -0.00076982	     -0.20700048	     -0.00000000	     -0.00000000	     25.61054030
      2.13555008	     -0.04975010	     -0.00067069	     -0.19168771	     -0.05474182	      0.88273557	     -0.00077074	     -0.20700776	     -0.00000000	     -0.00000000	     25.55046237
      2.13692995	     -0.04976787	     -0.00069179	     -0.19170454	     -0.05474287	      0.88273554	     -0.00077164	     -0.20701494	     -0.00000000	     -0.00000000	     25.62006885
      2.13798482	     -0.04977685	     -0.00070470	     -0.19171287	     -0.05474371	      0.88273554	     -0.00077230	     -0.20702037	     -0.00000000	      0.00000000	     25.48988568
      2.13903968	     -0.04978543	     -0.00071941	     -0.19172076	     -0.05474460	      0.88273555	     -0.00077295	     -0.20702574	     -0.00000000	      0.00000000	     25.51889199
      2.14046099	     -0.04979317	     -0.00073743	     -0.19172762	     -0.05474586	      0.88273557	     -0.00077381	     -0.20703288	     -0.00000000	      0.00000000	     25.44290044
      2.14188230	     -0.04979876	     -0.00075737	     -0.19173226	     -0.05474719	      0.88273562	     -0.00077464	     -0.20703992	     -0.00000000	      0.00000000	     25.63175705
      2.14288619	     -0.04979981	     -0.00076874	     -0.19173272	     -0.05474817	      0.88273566	     -0.00077521	     -0.20704484	     -0.00000000	      0.00000000	     25.42969338
      2.14389009	     -0.04980013	     -0.00078194	     -0.19173240	     -0.05474919	      0.88273571	     -0.00077576	     -0.20704971	     -0.00000000	      0.00000000	     25.47521215
      2.14540671	     -0.04979755	     -0.00080086	     -0.19172887	     -0.05475079	      0.88273580	     -0.00077658	     -0.20705699	     -0.00000000	      0.00000000	     25.41282603
      2.14667456	     -0.04979319	     -0.00081778	     -0.19172369	     -0.05475220	      0.88273588	     -0.00077725	     -0.20706301	     -0.00000000	      0.00000000	     25.52440790
      2.14794241	     -0.04978636	     -0.00083296	     -0.19171608	     -0.05475366	      0.88273597	     -0.00077790	     -0.20706895	     -0.00000000	      0.00000000	     25.36983586
      2.14921026	     -0.04977782	     -0.00085055	     -0.19170671	     -0.05475518	      0.88273605	     -0.00077853	     -0.20707484	     -0.00000000	      0.00000000	     25.58291351
      2.15033794	     -0.04976818	     -0.00086382	     -0.19169637	     -0.05475657	      0.88273613	     -0.00077908	     -0.20708002	     -0.00000000	      0.00000000	     25.37992298
      2.15146561	     -0.04975735	     -0.00087922	     -0.19168480	     -0.05475801	      0.88273620	     -0.00077961	     -0.20708516	     -0.00000000	      0.00000000	     25.50267873
      2.15259329	     -0.04974503	     -0.00089348	     -0.19167176	     -0.05475950	      0.88273628	     -0.00078013	     -0.20709025	     -0.00000000	      0.00000000	     25.42785560
      2.15406871	     -0.04972717	     -0.00091365	     -0.19165293	     -0.05476150	      0.88273636	     -0.00078079	     -0.20709687	     -0.00000000	      0.00000000	     25.56042048
      2.15522456	     -0.04971165	     -0.00092792	     -0.19163668	     -0.05476313	      0.88273642	     -0.00078130	     -0.20710201	     -0.00000000	      0.00000000	     25.40020297
      2.15638041	     -0.04969518	     -0.00094403	     -0.19161943	     -0.05476480	      0.88273646	     -0.00078179	     -0.20710714	     -0.00000000	      0.00000000	     25.51979595
      2.15753626	     -0.04967774	     -0.00095893	     -0.19160124	     -0.05476651	      0.88273650	     -0.00078227	     -0.20711225	     -0.00000000	      0.00000000	     25.44580620
      2.15898805	     -0.04965486	     -0.00097913	     -0.19157739	     -0.05476873	      0.88273653	     -0.00078285	     -0.20711867	     -0.00000000	      0.00000000	     25.59006945
      2.16012795	     -0.04963610	     -0.00099321	     -0.19155791	     -0.05477052	      0.88273653	     -0.00078329	     -0.20712373	     -0.00000000	     -0.00000000	     25.44341613
      2.16126785	     -0.04961711	     -0.00100900	     -0.19153816	     -0.05477235	      0.88273652	     -0.00078372	     -0.20712882	     -0.00000000	     -0.00000000	     25.55310460
      2.16240775	     -0.04959829	     -0.00102366	     -0.19151860	     -0.05477423	      0.88273649	     -0.00078414	     -0.20713396	     -0.00000000	     -0.00000000	     25.51200001
      2.16392174	     -0.04957452	     -0.00104441	     -0.19149382	     -0.05477678	      0.88273643	     -0.00078467	     -0.20714093	     -0.00000000	     -0.00000000	     25.64562200
      2.16505874	     -0.04955779	     -0.00105821	     -0.19147637	     -0.05477875	      0.88273635	     -0.00078506	     -0.20714632	     -0.00000000	     -0.00000000	     25.53475350
      2.16619574	     -0.04954268	     -0.00107352	     -0.19146051	     -0.05478076	      0.88273626	     -0.00078543	     -0.20715189	     -0.00000000	     -0.00000000	     25.62952408
      2.16757245	     -0.04952716	     -0.00109027	     -0.19144413	     -0.05478326	      0.88273612	     -0.00078586	     -0.20715894	     -0.00000000	     -0.00000000	     25.57825858
      2.16880698	     -0.04951584	     -0.00110667	     -0.19143199	     -0.05478554	      0.88273596	     -0.00078623	     -0.20716562	     -0.00000000	     -0.00000000	     25.71678015
      2.17004151	     -0.04950633	     -0.00112047	     -0.19142174	     -0.05478787	      0.88273577	     -0.00078659	     -0.20717268	     -0.00000000	     -0.00000000	     25.64210279
      2.17127605	     -0.04949787	     -0.00113584	     -0.19141250	     -0.05479025	      0.88273556	     -0.00078692	     -0.20718014	     -0.00000000	     -0.00000000	     25.78294869
      2.17251058	     -0.04949012	     -0.00114819	     -0.19140406	     -0.05479268	      0.88273531	     -0.00078724	     -0.20718800	     -0.00000000	     -0.00000000	     25.72150872
      2.17374511	     -0.04948382	     -0.00116227	     -0.19139701	     -0.05479516	      0.88273503	     -0.00078754	     -0.20719624	     -0.00000000	     -0.00000000	     25.86092416
      2.17497964	     -0.04947909	     -0.00117313	     -0.19139163	     -0.05479768	      0.88273471	     -0.00078782	     -0.20720492	     -0.00000000	     -0.00000000	     25.81397286
      2.17621417	     -0.04947565	     -0.00118579	     -0.19138749	     -0.05480024	      0.88273436	     -0.00078808	     -0.20721402	     -0.00000000	     -0.00000000	     25.95055837
      2.17744871	     -0.04947352	     -0.00119497	     -0.19138475	     -0.05480285	      0.88273398	     -0.00078832	     -0.20722356	     -0.00000000	     -0.00000000	     25.92547368
      2.17868324	     -0.04947284	     -0.00120647	     -0.19138341	     -0.05480551	      0.88273356	     -0.00078855	     -0.20723355	     -0.00000000	     -0.00000000	     26.05038638
      2.17991777	     -0.04947326	     -0.00121434	     -0.19138327	     -0.05480821	      0.88273311	     -0.00078875	     -0.20724400	     -0.00000000	     -0.00000000	     26.03900598
      2.18115230	     -0.04947438	     -0.00122352	     -0.19138379	     -0.05481095	      0.88273262	     -0.00078893	     -0.20725489	     -0.00000000	     -0.00000000	     26.14934580
      2.18238683	     -0.04947565	     -0.00122841	     -0.19138458	     -0.05481374	      0.88273210	     -0.00078909	     -0.20726620	     -0.00000000	     -0.00000000	     26.16244369
      2.18362137	     -0.04947651	     -0.00123490	     -0.19138492	     -0.05481657	      0.88273154	     -0.00078923	     -0.20727791	     -0.00000000	     -0.00000000	     26.26248012
      2.18485590	     -0.04947589	     -0.00123694	     -0.19138390	     -0.05481944	      0.88273096	     -0.00078934	     -0.20728995	     -0.00000000	     -0.00000000	     26.31157076
      2.18609043	     -0.04947444	     -0.00124062	     -0.19138200	     -0.05482236	      0.88273034	     -0.00078944	     -0.20730227	     -0.00000000	     -0.00000000	     26.40134862
      2.18732496	     -0.04947274	     -0.00123984	     -0.19137998	     -0.05482531	      0.88272969	     -0.00078951	     -0.20731485	     -0.00000000	     -0.00000000	     26.46767365
      2.18855950	     -0.04947002	     -0.00124082	     -0.19137689	     -0.05482831	      0.88272902	     -0.00078957	     -0.20732765	     -0.00000000	     -0.00000000	     26.54866631
      2.18979403	     -0.04946565	     -0.00123719	     -0.19137227	     -0.05483135	      0.88272831	     -0.00078960	     -0.20734064	     -0.00000000	     -0.00000000	     26.63977418
      2.19102856	     -0.04946034	     -0.00123549	     -0.19136667	     -0.05483444	      0.88272759	     -0.00078961	     -0.20735375	     -0.00000000	     -0.00000000	     26.71265136
      2.19226309	     -0.04945470	     -0.00122932	     -0.19136084	     -0.05483756	      0.88272684	     -0.00078961	     -0.20736698	     -0.00000000	     -0.00000000	     26.81824663
      2.19349762	     -0.04944815	     -0.00122530	     -0.19135406	     -0.05484072	      0.88272607	     -0.00078958	     -0.20738031	     -0.00000000	     -0.00000000	     26.88791949
      2.19473216	     -0.04943982	     -0.00121673	     -0.19134561	     -0.05484393	      0.88272528	     -0.00078953	     -0.20739367	     -0.00000000	     -0.00000000	     27.01720093
      2.19596669	     -0.04942923	     -0.00121044	     -0.19133484	     -0.05484717	      0.88272447	     -0.00078947	     -0.20740702	     -0.00000000	     -0.00000000	     27.09287811
      2.19720122	     -0.04941598	     -0.00119960	     -0.19132153	     -0.05485045	      0.88272364	     -0.00078939	     -0.20742028	     -0.00000000	     -0.00000000	     27.24572595
      2.19843575	     -0.04940001	     -0.00119128	     -0.19130544	     -0.05485378	      0.88272281	     -0.00078929	     -0.20743339	     -0.00000000	     -0.00000000	     27.32687873
      2.19967028	     -0.04938189	     -0.00117850	     -0.19128731	     -0.05485714	      0.88272196	     -0.00078918	     -0.20744627	     -0.00000000	     -0.00000000	     27.49725024
      2.20078133	     -0.04936501	     -0.00116940	     -0.19127036	     -0.05486020	      0.88272119	     -0.00078906	     -0.20745766	     -0.00000000	     -0.00000000	     27.56313317
      2.20189237	     -0.04934837	     -0.00115782	     -0.19125371	     -0.05486329	      0.88272042	     -0.00078894	     -0.20746887	     -0.00000000	     -0.00000000	     27.69430573
      2.20324704	     -0.04932844	     -0.00114461	     -0.19123373	     -0.05486710	      0.88271947	     -0.00078877	     -0.20748231	     -0.00000000	     -0.00000000	     27.82066819
      2.20460171	     -0.04930832	     -0.00112890	     -0.19121363	     -0.05487096	      0.88271852	     -0.00078859	     -0.20749550	     -0.00000000	     -0.00000000	     28.01378694
      2.20573828	     -0.04929078	     -0.00111721	     -0.19119607	     -0.05487424	      0.88271772	     -0.00078843	     -0.20750636	     -0.00000000	     -0.00000000	     28.09509751
      2.20687485	     -0.04927307	     -0.00110313	     -0.19117839	     -0.05487754	      0.88271692	     -0.00078825	     -0.20751701	     -0.00000000	     -0.00000000	     28.24218197
      2.20801142	     -0.04925600	     -0.00108978	     -0.19116134	     -0.05488088	      0.88271612	     -0.00078807	     -0.20752746	     -0.00000000	     -0.00000000	     28.34850562
      2.20955894	     -0.04923404	     -0.00106963	     -0.19113946	     -0.05488547	      0.88271504	     -0.00078782	     -0.20754139	     -0.00000000	     -0.00000000	     28.54775335
      2.21071115	     -0.04921848	     -0.00105578	     -0.19112392	     -0.05488893	      0.88271424	     -0.00078762	     -0.20755155	     -0.00000000	     -0.00000000	     28.62734563
      2.21186335	     -0.04920231	     -0.00103989	     -0.19110783	     -0.05489242	      0.88271345	     -0.00078741	     -0.20756153	     -0.00000000	     -0.00000000	     28.76949013
      2.21324722	     -0.04918415	     -0.00102161	     -0.19108974	     -0.05489665	      0.88271250	     -0.00078715	     -0.20757333	     -0.00000000	     -0.00000000	     28.88144779
      2.21447782	     -0.04916863	     -0.00100326	     -0.19107434	     -0.05490046	      0.88271167	     -0.00078692	     -0.20758365	     -0.00000000	     -0.00000000	     29.04503324
      2.21570842	     -0.04915332	     -0.00098663	     -0.19105911	     -0.05490430	      0.88271084	     -0.00078668	     -0.20759377	     -0.00000000	     -0.00000000	     29.12484944
      2.21693902	     -0.04913878	     -0.00096753	     -0.19104470	     -0.05490817	      0.88271002	     -0.00078644	     -0.20760368	     -0.00000000	     -0.00000000	     29.27635306
      2.21816962	     -0.04912529	     -0.00095028	     -0.19103131	     -0.05491207	      0.88270921	     -0.00078619	     -0.20761339	     -0.00000000	     -0.00000000	     29.34794978
      2.21940023	     -0.04911310	     -0.00093073	     -0.19101927	     -0.05491601	      0.88270841	     -0.00078594	     -0.20762290	     -0.00000000	     -0.00000000	     29.48547430
      2.22063083	     -0.04910226	     -0.00091307	     -0.19100854	     -0.05491998	      0.88270761	     -0.00078569	     -0.20763222	     -0.00000000	     -0.00000000	     29.55209048
      2.22186143	     -0.04909281	     -0.00089325	     -0.19099925	     -0.05492399	      0.88270682	     -0.00078543	     -0.20764137	     -0.00000000	     -0.00000000	     29.67587676
      2.22309203	     -0.04908471	     -0.00087531	     -0.19099126	     -0.05492802	      0.88270603	     -0.00078518	     -0.20765035	     -0.00000001	     -0.00000000	     29.73928818
      2.22432263	     -0.04907812	     -0.00085535	     -0.19098485	     -0.05493209	      0.88270525	     -0.00078492	     -0.20765918	     -0.00000001	     -0.00000000	     29.85017875
      2.22555324	     -0.04907380	     -0.00083753	     -0.19098066	     -0.05493618	      0.88270447	     -0.00078467	     -0.20766785	     -0.00000001	     -0.00000000	     29.91196460
      2.22678384	     -0.04907123	     -0.00081788	     -0.19097825	     -0.05494030	      0.88270369	     -0.00078441	     -0.20767639	     -0.00000001	     -0.00000000	     30.01001919
      2.22801444	     -0.04907055	     -0.00080018	     -0.19097771	     -0.05494445	      0.88270292	     -0.00078416	     -0.20768481	     -0.00000001	     -0.00000000	     30.07058836
      2.22924504	     -0.04907183	     -0.00078083	     -0.19097916	     -0.05494863	      0.88270214	     -0.00078390	     -0.20769312	     -0.00000001	     -0.00000000	     30.15630319
      2.23047564	     -0.04907508	     -0.00076342	     -0.19098255	     -0.05495284	      0.88270137	     -0.00078366	     -0.20770134	     -0.00000001	     -0.00000000	     30.21730733
      2.23170625	     -0.04908025	     -0.00074455	     -0.19098789	     -0.05495706	      0.88270059	     -0.00078341	     -0.20770947	     -0.00000001	     -0.00000000	     30.29306968
      2.23293685	     -0.04908729	     -0.00072759	     -0.19099506	     -0.05496132	      0.88269980	     -0.00078317	     -0.20771752	     -0.00000001	     -0.00000000	     30.35553775
      2.23416745	     -0.04909619	     -0.00070934	     -0.19100414	     -0.05496559	      0.88269901	     -0.00078293	     -0.20772551	     -0.00000001	     -0.00000000	     30.42139037
      2.23539805	     -0.04910695	     -0.00069291	     -0.19101503	     -0.05496989	      0.88269822	     -0.00078270	     -0.20773343	     -0.00000001	     -0.00000000	     30.48215355
      2.23662865	     -0.04911951	     -0.00067534	     -0.19102776	     -0.05497421	      0.88269741	     -0.00078248	     -0.20774128	     -0.00000001	     -0.00000000	     30.53662715
      2.23785926	     -0.04913399	     -0.00065950	     -0.19104238	     -0.05497855	      0.88269660	     -0.00078226	     -0.20774908	     -0.00000001	     -0.00000000	     30.59271849
      2.23908986	     -0.04915058	     -0.00064267	     -0.19105913	     -0.05498291	      0.88269577	     -0.00078205	     -0.20775682	     -0.00000001	     -0.00000000	     30.63635014
      2.24032046	     -0.04916924	     -0.00062753	     -0.19107792	     -0.05498728	      0.88269494	     -0.00078184	     -0.20776453	     -0.00000001	     -0.00000000	     30.69120792
      2.24155106	     -0.04918979	     -0.00061161	     -0.19109863	     -0.05499168	      0.88269409	     -0.00078165	     -0.20777221	     -0.00000001	     -0.00000000	     30.73441054
      2.24303057	     -0.04921692	     -0.00059503	     -0.19112590	     -0.05499698	      0.88269305	     -0.00078142	     -0.20778140	     -0.00000001	     -0.00000000	     30.82954981
      2.24412047	     -0.04923850	     -0.00058120	     -0.19114763	     -0.05500090	      0.88269227	     -0.00078127	     -0.20778814	     -0.00000001	     -0.00000000	     30.84372619
      2.24521037	     -0.04926138	     -0.00056951	     -0.19117062	     -0.05500483	      0.88269147	     -0.00078112	     -0.20779486	     -0.00000001	     -0.00000001	     30.89921481
      2.24667466	     -0.04929387	     -0.00055318	     -0.19120328	     -0.05501013	      0.88269039	     -0.00078093	     -0.20780385	     -0.00000001	     -0.00000001	     30.95619230
      2.24798532	     -0.04932459	     -0.00054068	     -0.19123410	     -0.05501488	      0.88268940	     -0.00078077	     -0.20781185	     -0.00000001	     -0.00000001	     31.04051985
      2.24929598	     -0.04935672	     -0.00052619	     -0.19126641	     -0.05501965	      0.88268838	     -0.00078062	     -0.20781980	     -0.00000001	     -0.00000001	     31.06279298
      2.25043014	     -0.04938559	     -0.00051650	     -0.19129536	     -0.05502378	      0.88268749	     -0.00078051	     -0.20782664	     -0.00000001	     -0.00000001	     31.13845975
      2.25156429	     -0.04941528	     -0.00050509	     -0.19132519	     -0.05502792	      0.88268659	     -0.00078040	     -0.20783342	     -0.00000001	     -0.00000001	     31.15675706
      2.25292875	     -0.04945207	     -0.00049332	     -0.19136211	     -0.05503291	      0.88268548	     -0.00078028	     -0.20784152	     -0.00000001	     -0.00000001	     31.23715816
      2.25429321	     -0.04948990	     -0.00047998	     -0.19140011	     -0.05503791	      0.88268435	     -0.00078017	     -0.20784952	     -0.00000001	     -0.00000001	     31.25160558
      2.25541468	     -0.04952168	     -0.00047160	     -0.19143198	     -0.05504203	      0.88268341	     -0.00078010	     -0.20785603	     -0.00000001	     -0.00000001	     31.33089498
      2.25653615	     -0.04955391	     -0.00046149	     -0.19146436	     -0.05504614	      0.88268245	     -0.00078003	     -0.20786247	     -0.00000001	     -0.00000001	     31.34256530
      2.25792872	     -0.04959458	     -0.00045075	     -0.19150516	     -0.05505126	      0.88268125	     -0.00077996	     -0.20787034	     -0.00000001	     -0.00000001	     31.42458110
      2.25932129	     -0.04963584	     -0.00043831	     -0.19154661	     -0.05505639	      0.88268002	     -0.00077990	     -0.20787809	     -0.00000001	     -0.00000001	     31.42204342
      2.26040642	     -0.04966830	     -0.00043119	     -0.19157918	     -0.05506038	      0.88267906	     -0.00077987	     -0.20788402	     -0.00000001	     -0.00000001	     31.50582995
      2.26149155	     -0.04970099	     -0.00042230	     -0.19161201	     -0.05506438	      0.88267808	     -0.00077984	     -0.20788985	     -0.00000001	     -0.00000001	     31.50547991
      2.26293831	     -0.04974505	     -0.00041179	     -0.19165625	     -0.05506970	      0.88267677	     -0.00077982	     -0.20789747	     -0.00000001	     -0.00000001	     31.56479635
      2.26438506	     -0.04978949	     -0.00039939	     -0.19170091	     -0.05507503	      0.88267544	     -0.00077982	     -0.20790491	     -0.00000001	     -0.00000001	     31.52276534
      2.26542953	     -0.04982169	     -0.00039295	     -0.19173322	     -0.05507888	      0.88267447	     -0.00077983	     -0.20791016	     -0.00000001	     -0.00000001	     31.60183338
      2.26647399	     -0.04985395	     -0.00038489	     -0.19176564	     -0.05508272	      0.88267349	     -0.00077984	     -0.20791531	     -0.00000001	     -0.00000001	     31.59179823
      2.26799976	     -0.04990132	     -0.00037453	     -0.19181321	     -0.05508833	      0.88267205	     -0.00077988	     -0.20792262	     -0.00000001	     -0.00000001	     31.64749964
      2.26929152	     -0.04994166	     -0.00036496	     -0.19185376	     -0.05509308	      0.88267082	     -0.00077993	     -0.20792863	     -0.00000001	     -0.00000001	     31.61293552
      2.27058329	     -0.04998241	     -0.00035759	     -0.19189466	     -0.05509781	      0.88266958	     -0.00077999	     -0.20793448	     -0.00000001	     -0.00000001	     31.70484198
      2.27187505	     -0.05002359	     -0.00034829	     -0.19193605	     -0.05510255	      0.88266833	     -0.00078007	     -0.20794016	     -0.00000001	     -0.00000001	     31.62207066
      2.27316681	     -0.05006534	     -0.00034248	     -0.19197793	     -0.05510727	      0.88266706	     -0.00078016	     -0.20794568	     -0.00000001	     -0.00000001	     31.77206957
      2.27426394	     -0.05010122	     -0.00033508	     -0.19201399	     -0.05511127	      0.88266599	     -0.00078024	     -0.20795026	     -0.00000001	     -0.00000001	     31.65457249
      2.27536106	     -0.05013757	     -0.00032999	     -0.19205046	     -0.05511527	      0.88266490	     -0.00078034	     -0.20795474	     -0.00000001	     -0.00000001	     31.70509067
      2.27676792	     -0.05018554	     -0.00032282	     -0.19209862	     -0.05512038	      0.88266351	     -0.00078048	     -0.20796034	     -0.00000001	     -0.00000001	     31.65883606
      2.27817477	     -0.05023429	     -0.00031807	     -0.19214750	     -0.05512548	      0.88266210	     -0.00078063	     -0.20796579	     -0.00000001	     -0.00000001	     31.78178654
      2.27927950	     -0.05027303	     -0.00031248	     -0.19218641	     -0.05512946	      0.88266099	     -0.00078076	     -0.20796997	     -0.00000001	     -0.00000001	     31.65781725
      2.28038423	     -0.05031234	     -0.00030905	     -0.19222582	     -0.05513344	      0.88265988	     -0.00078090	     -0.20797406	     -0.00000001	     -0.00000001	     31.70587964
      2.28181383	     -0.05036412	     -0.00030381	     -0.19227778	     -0.05513857	      0.88265843	     -0.00078110	     -0.20797923	     -0.00000001	     -0.00000001	     31.64899733
      2.28324342	     -0.05041698	     -0.00030119	     -0.19233075	     -0.05514368	      0.88265698	     -0.00078131	     -0.20798429	     -0.00000001	     -0.00000001	     31.79773517
      2.28430297	     -0.05045692	     -0.00029724	     -0.19237084	     -0.05514744	      0.88265591	     -0.00078148	     -0.20798797	     -0.00000001	     -0.00000001	     31.64554692
      2.28536252	     -0.05049752	     -0.00029537	     -0.19241154	     -0.05515120	      0.88265483	     -0.00078165	     -0.20799159	     -0.00000001	     -0.00000001	     31.68228572
      2.28686859	     -0.05055640	     -0.00029213	     -0.19247059	     -0.05515651	      0.88265329	     -0.00078192	     -0.20799668	     -0.00000001	     -0.00000001	     31.62464028
      2.28816315	     -0.05060818	     -0.00029101	     -0.19252247	     -0.05516105	      0.88265196	     -0.00078216	     -0.20800099	     -0.00000001	     -0.00000001	     31.69689927
      2.28945771	     -0.05066058	     -0.00028801	     -0.19257504	     -0.05516556	      0.88265064	     -0.00078241	     -0.20800527	     -0.00000001	     -0.00000001	     31.57261679
      2.29075227	     -0.05071459	     -0.00028788	     -0.19262916	     -0.05517005	      0.88264931	     -0.00078268	     -0.20800955	     -0.00000001	     -0.00000001	     31.69840722
      2.29204683	     -0.05076988	     -0.00028532	     -0.19268463	     -0.05517451	      0.88264798	     -0.00078296	     -0.20801384	     -0.00000001	     -0.00000001	     31.50158216
      2.29315480	     -0.05081789	     -0.00028621	     -0.19273272	     -0.05517830	      0.88264684	     -0.00078320	     -0.20801751	     -0.00000001	     -0.00000001	     31.62146262
      2.29426278	     -0.05086642	     -0.00028539	     -0.19278138	     -0.05518207	      0.88264570	     -0.00078346	     -0.20802118	     -0.00000001	     -0.00000001	     31.53193831
      2.29566848	     -0.05092874	     -0.00028625	     -0.19284383	     -0.05518682	      0.88264426	     -0.00078380	     -0.20802584	     -0.00000001	     -0.00000001	     31.57469026
      2.29707418	     -0.05099191	     -0.00028618	     -0.19290716	     -0.05519153	      0.88264282	     -0.00078415	     -0.20803049	     -0.00000001	     -0.00000001	     31.41215515
      2.29819470	     -0.05104295	     -0.00028855	     -0.19295828	     -0.05519526	      0.88264167	     -0.00078444	     -0.20803420	     -0.00000001	     -0.00000001	     31.51518622
      2.29931522	     -0.05109455	     -0.00028934	     -0.19301001	     -0.05519896	      0.88264052	     -0.00078474	     -0.20803791	     -0.00000001	     -0.00000001	     31.41580741
      2.30073788	     -0.05116086	     -0.00029203	     -0.19307646	     -0.05520362	      0.88263907	     -0.00078513	     -0.20804263	     -0.00000001	     -0.00000001	     31.45504103
      2.30216054	     -0.05122802	     -0.00029305	     -0.19314380	     -0.05520823	      0.88263762	     -0.00078553	     -0.20804736	     -0.00000001	     -0.00000001	     31.26255588
      2.30323907	     -0.05127957	     -0.00029639	     -0.19319544	     -0.05521169	      0.88263652	     -0.00078585	     -0.20805095	     -0.00000001	     -0.00000001	     31.37150605
      2.30431759	     -0.05133162	     -0.00029812	     -0.19324762	     -0.05521513	      0.88263542	     -0.00078617	     -0.20805456	     -0.00000001	     -0.00000001	     31.27860399
      2.30580858	     -0.05140427	     -0.00030194	     -0.19332043	     -0.05521983	      0.88263391	     -0.00078662	     -0.20805956	     -0.00000001	     -0.00000001	     31.29258366
      2.30729958	     -0.05147753	     -0.00030389	     -0.19339392	     -0.05522448	      0.88263240	     -0.00078709	     -0.20806457	     -0.00000001	     -0.00000001	     31.08451154
      2.30833776	     -0.05152895	     -0.00030774	     -0.19344543	     -0.05522768	      0.88263136	     -0.00078743	     -0.20806807	     -0.00000001	     -0.00000001	     31.19254520
      2.30937594	     -0.05158065	     -0.00031003	     -0.19349729	     -0.05523085	      0.88263031	     -0.00078777	     -0.20807158	     -0.00000001	     -0.00000001	     31.10878889
      2.31096134	     -0.05166031	     -0.00031477	     -0.19357715	     -0.05523563	      0.88262872	     -0.00078830	     -0.20807695	     -0.00000001	     -0.00000001	     31.09992711
      2.31227682	     -0.05172653	     -0.00031799	     -0.19364358	     -0.05523954	      0.88262741	     -0.00078875	     -0.20808141	     -0.00000001	     -0.00000001	     30.95602767
      2.31359229	     -0.05179320	     -0.00032329	     -0.19371042	     -0.05524340	      0.88262610	     -0.00078921	     -0.20808591	     -0.00000001	     -0.00000001	     31.02689893
      2.31490776	     -0.05186056	     -0.00032652	     -0.19377800	     -0.05524721	      0.88262479	     -0.00078968	     -0.20809045	     -0.00000001	     -0.00000001	     30.80309276
      2.31608203	     -0.05192111	     -0.00033196	     -0.19383870	     -0.05525056	      0.88262363	     -0.00079010	     -0.20809454	     -0.00000001	     -0.00000001	     30.90211436
      2.31725630	     -0.05198186	     -0.00033552	     -0.19389965	     -0.05525387	      0.88262247	     -0.00079053	     -0.20809866	     -0.00000001	     -0.00000001	     30.74172523
      2.31843058	     -0.05204274	     -0.00034048	     -0.19396071	     -0.05525714	      0.88262132	     -0.00079097	     -0.20810279	     -0.00000001	     -0.00000001	     30.74872266
      2.31994508	     -0.05212130	     -0.00034562	     -0.19403954	     -0.05526129	      0.88261984	     -0.00079155	     -0.20810815	     -0.00000001	     -0.00000001	     30.57341763
      2.32114388	     -0.05218361	     -0.00035149	     -0.19410203	     -0.05526451	      0.88261867	     -0.00079201	     -0.20811239	     -0.00000001	     -0.00000001	     30.64426427
      2.32234268	     -0.05224598	     -0.00035567	     -0.19416463	     -0.05526769	      0.88261751	     -0.00079248	     -0.20811663	     -0.00000001	     -0.00000001	     30.47542327
      2.32354149	     -0.05230832	     -0.00036118	     -0.19422718	     -0.05527082	      0.88261635	     -0.00079296	     -0.20812087	     -0.00000001	     -0.00000001	     30.47641193
      2.32503788	     -0.05238588	     -0.00036659	     -0.19430505	     -0.05527465	      0.88261492	     -0.00079356	     -0.20812615	     -0.00000001	     -0.00000001	     30.27744537
      2.32621975	     -0.05244699	     -0.00037268	     -0.19436637	     -0.05527762	      0.88261379	     -0.00079404	     -0.20813030	     -0.00000001	     -0.00000001	     30.34529487
      2.32740163	     -0.05250798	     -0.00037706	     -0.19442761	     -0.05528054	      0.88261267	     -0.00079453	     -0.20813443	     -0.00000001	     -0.00000001	     30.17904209
      2.32858350	     -0.05256890	     -0.00038265	     -0.19448877	     -0.05528341	      0.88261155	     -0.00079503	     -0.20813853	     -0.00000001	     -0.00000001	     30.16528286
      2.33014144	     -0.05264899	     -0.00038877	     -0.19456922	     -0.05528710	      0.88261009	     -0.00079568	     -0.20814389	     -0.00000001	     -0.00000001	     29.96482777
      2.33131910	     -0.05270945	     -0.00039522	     -0.19462991	     -0.05528984	      0.88260899	     -0.00079619	     -0.20814792	     -0.00000001	     -0.00000001	     30.02757755
      2.33249675	     -0.05276980	     -0.00040023	     -0.19469054	     -0.05529251	      0.88260790	     -0.00079670	     -0.20815191	     -0.00000001	     -0.00000001	     29.86030729
      2.33391713	     -0.05284242	     -0.00040817	     -0.19476346	     -0.05529567	      0.88260659	     -0.00079733	     -0.20815669	     -0.00000001	     -0.00000001	     29.87933758
      2.33519264	     -0.05290734	     -0.00041403	     -0.19482868	     -0.05529844	      0.88260543	     -0.00079789	     -0.20816094	     -0.00000001	     -0.00000001	     29.64497558
      2.33646814	     -0.05297176	     -0.00042251	     -0.19489336	     -0.05530114	      0.88260427	     -0.00079847	     -0.20816515	     -0.00000000	     -0.00000001	     29.72705821
      2.33774365	     -0.05303552	     -0.00042940	     -0.19495742	     -0.05530377	      0.88260313	     -0.00079905	     -0.20816931	     -0.00000000	     -0.00000001	     29.46909028
      2.33901916	     -0.05309868	     -0.00043932	     -0.19502081	     -0.05530634	      0.88260199	     -0.00079964	     -0.20817339	     -0.00000000	     -0.00000001	     29.57857162
      2.34029467	     -0.05316135	     -0.00044774	     -0.19508376	     -0.05530883	      0.88260087	     -0.00080024	     -0.20817740	     -0.00000000	     -0.00000001	     29.29291623
      2.34157018	     -0.05322369	     -0.00045960	     -0.19514630	     -0.05531126	      0.88259976	     -0.00080085	     -0.20818135	     -0.00000000	     -0.00000001	     29.43464778
      2.34284569	     -0.05328562	     -0.00046998	     -0.19520848	     -0.05531362	      0.88259866	     -0.00080147	     -0.20818521	     -0.00000000	     -0.00000001	     29.11921571
      2.34412119	     -0.05334704	     -0.00048410	     -0.19527006	     -0.05531591	      0.88259757	     -0.00080210	     -0.20818901	     -0.00000000	     -0.00000001	     29.29771893
      2.34539670	     -0.05340770	     -0.00049669	     -0.19533093	     -0.05531813	      0.88259650	     -0.00080275	     -0.20819272	     -0.00000000	     -0.00000001	     28.95042085
      2.34667221	     -0.05346749	     -0.00051324	     -0.19539084	     -0.05532027	      0.88259544	     -0.00080340	     -0.20819635	     -0.00000000	     -0.00000001	     29.16398295
      2.34794772	     -0.05352631	     -0.00052817	     -0.19544982	     -0.05532235	      0.88259439	     -0.00080407	     -0.20819989	     -0.00000000	     -0.00000001	     28.78402762
      2.34922323	     -0.05358379	     -0.00054717	     -0.19550738	     -0.05532435	      0.88259337	     -0.00080475	     -0.20820333	     -0.00000000	     -0.00000001	     29.03096122
      2.35049874	     -0.05363956	     -0.00056428	     -0.19556327	     -0.05532627	      0.88259236	     -0.00080544	     -0.20820666	     -0.00000000	     -0.00000001	     28.62106553
      2.35177425	     -0.05369342	     -0.00058546	     -0.19561717	     -0.05532813	      0.88259136	     -0.00080615	     -0.20820986	     -0.00000000	     -0.00000001	     28.90193264
      2.35304975	     -0.05374518	     -0.00060443	     -0.19566903	     -0.05532991	      0.88259039	     -0.00080687	     -0.20821292	     -0.00000000	     -0.00000001	     28.46655398
      2.35432526	     -0.05379477	     -0.00062741	     -0.19571862	     -0.05533162	      0.88258944	     -0.00080760	     -0.20821583	     -0.00000000	     -0.00000001	     28.77652845
      2.35560077	     -0.05384200	     -0.00064782	     -0.19576593	     -0.05533326	      0.88258851	     -0.00080834	     -0.20821858	     -0.00000000	     -0.00000000	     28.31408258
      2.35687628	     -0.05388684	     -0.00067216	     -0.19581075	     -0.05533482	      0.88258760	     -0.00080910	     -0.20822118	     -0.00000000	     -0.00000000	     28.64905682
      2.35802311	     -0.05392494	     -0.00069162	     -0.19584890	     -0.05533616	      0.88258681	     -0.00080979	     -0.20822339	     -0.00000000	     -0.00000000	     28.26922615
      2.35916993	     -0.05396083	     -0.00071328	     -0.19588479	     -0.05533744	      0.88258603	     -0.00081049	     -0.20822547	     -0.00000000	     -0.00000000	     28.36394839
      2.36056634	     -0.05400131	     -0.00073844	     -0.19592530	     -0.05533892	      0.88258512	     -0.00081136	     -0.20822784	     -0.00000000	     -0.00000000	     28.15024434
      2.36196275	     -0.05403809	     -0.00076537	     -0.19596207	     -0.05534032	      0.88258424	     -0.00081223	     -0.20823003	     -0.00000000	     -0.00000000	     28.35448614
      2.36313289	     -0.05406597	     -0.00078578	     -0.19599001	     -0.05534142	      0.88258353	     -0.00081297	     -0.20823172	     -0.00000000	     -0.00000000	     28.02529576
      2.36430304	     -0.05409077	     -0.00080741	     -0.19601483	     -0.05534246	      0.88258284	     -0.00081372	     -0.20823329	     -0.00000000	     -0.00000000	     28.12239854
      2.36547318	     -0.05411363	     -0.00082787	     -0.19603774	     -0.05534343	      0.88258218	     -0.00081447	     -0.20823477	     -0.00000000	     -0.00000000	     27.97603834
      2.36707274	     -0.05414083	     -0.00085655	     -0.19606499	     -0.05534467	      0.88258132	     -0.00081551	     -0.20823665	     -0.00000000	     -0.00000000	     28.07902525
      2.36825777	     -0.05415774	     -0.00087559	     -0.19608200	     -0.05534552	      0.88258072	     -0.00081628	     -0.20823795	     -0.00000000	     -0.00000000	     27.80713386
      2.36944280	     -0.05417238	     -0.00089586	     -0.19609670	     -0.05534630	      0.88258015	     -0.00081706	     -0.20823919	     -0.00000000	     -0.00000000	     27.89101552
      2.37087073	     -0.05418659	     -0.00091822	     -0.19611104	     -0.05534716	      0.88257950	     -0.00081800	     -0.20824058	     -0.00000000	     -0.00000000	     27.67561665
      2.37213678	     -0.05419591	     -0.00093909	     -0.19612045	     -0.05534785	      0.88257896	     -0.00081883	     -0.20824171	     -0.00000000	     -0.00000000	     27.83664098
      2.37340283	     -0.05420212	     -0.00095720	     -0.19612681	     -0.05534848	      0.88257846	     -0.00081967	     -0.20824276	     -0.00000000	     -0.00000000	     27.57091760
      2.37466888	     -0.05420532	     -0.00097645	     -0.19613014	     -0.05534903	      0.88257799	     -0.00082051	     -0.20824369	     -0.00000000	     -0.00000000	     27.71307607
      2.37593492	     -0.05420574	     -0.00099288	     -0.19613074	     -0.05534951	      0.88257756	     -0.00082135	     -0.20824452	     -0.00000000	     -0.00000000	     27.44554858
      2.37720097	     -0.05420428	     -0.00101042	     -0.19612943	     -0.05534993	      0.88257717	     -0.00082219	     -0.20824525	     -0.00000000	     -0.00000000	     27.57290855
      2.37846702	     -0.05420242	     -0.00102534	     -0.19612779	     -0.05535028	      0.88257681	     -0.00082303	     -0.20824594	     -0.00000000	     -0.00000000	     27.29721862
      2.37973307	     -0.05420193	     -0.00104170	     -0.19612747	     -0.05535057	      0.88257649	     -0.00082387	     -0.20824666	     -0.00000000	     -0.00000000	     27.41440959
      2.38099912	     -0.05420424	     -0.00105582	     -0.19613000	     -0.05535079	      0.88257620	     -0.00082472	     -0.20824754	     -0.00000000	     -0.00000000	     27.12902699
      2.38226517	     -0.05421016	     -0.00107162	     -0.19613609	     -0.05535094	      0.88257594	     -0.00082556	     -0.20824869	     -0.00000000	     -0.00000000	     27.23957559
      2.38353122	     -0.05421999	     -0.00108541	     -0.19614613	     -0.05535103	      0.88257570	     -0.00082640	     -0.20825025	     -0.00000000	     -0.00000000	     26.94890796
      2.38479727	     -0.05423405	     -0.00110087	     -0.19616036	     -0.05535105	      0.88257550	     -0.00082725	     -0.20825232	     -0.00000000	     -0.00000000	     27.04745194
      2.38606332	     -0.05425272	     -0.00111452	     -0.19617924	     -0.05535101	      0.88257531	     -0.00082809	     -0.20825499	     -0.00000000	     -0.00000000	     26.74781873
      2.38732937	     -0.05427611	     -0.00112980	     -0.19620280	     -0.05535090	      0.88257514	     -0.00082893	     -0.20825837	     -0.00000000	     -0.00000000	     26.82555509
      2.38859542	     -0.05430310	     -0.00114332	     -0.19623000	     -0.05535072	      0.88257498	     -0.00082978	     -0.20826250	     -0.00000000	     -0.00000000	     26.52207419
      2.38986146	     -0.05433269	     -0.00115813	     -0.19625977	     -0.05535047	      0.88257483	     -0.00083062	     -0.20826743	     -0.00000000	     -0.00000000	     26.56988420
      2.39112751	     -0.05436464	     -0.00117129	     -0.19629196	     -0.05535016	      0.88257469	     -0.00083147	     -0.20827313	     -0.00000000	     -0.00000000	     26.26462592
      2.39239356	     -0.05439926	     -0.00118563	     -0.19632677	     -0.05534977	      0.88257454	     -0.00083231	     -0.20827963	     -0.00000000	     -0.00000000	     26.26765992
      2.39365961	     -0.05443713	     -0.00119848	     -0.19636489	     -0.05534931	      0.88257438	     -0.00083315	     -0.20828694	     -0.00000000	     -0.00000000	     25.95206379
      2.39492566	     -0.05447822	     -0.00121224	     -0.19640620	     -0.05534879	      0.88257422	     -0.00083399	     -0.20829509	     -0.00000000	     -0.00000000	     25.89778982
      2.39619171	     -0.05452152	     -0.00122455	     -0.19644977	     -0.05534819	      0.88257404	     -0.00083483	     -0.20830408	     -0.00000000	     -0.00000000	     25.58218915
      2.39774609	     -0.05457662	     -0.00124074	     -0.19650518	     -0.05534735	      0.88257378	     -0.00083586	     -0.20831625	     -0.00000000	     -0.00000000	     25.56871109
      2.39888184	     -0.05461843	     -0.00125024	     -0.19654728	     -0.05534666	      0.88257358	     -0.00083661	     -0.20832589	     -0.00000000	     -0.00000000	     25.11209332
      2.40001758	     -0.05466134	     -0.00126093	     -0.19659045	     -0.05534592	      0.88257334	     -0.00083736	     -0.20833616	     -0.00000000	     -0.00000000	     25.00853088
      2.40154106	     -0.05471997	     -0.00127343	     -0.19664950	     -0.05534482	      0.88257299	     -0.00083836	     -0.20835087	     -0.00000000	     -0.00000000	     24.61784965
      2.40290924	     -0.05477303	     -0.00128529	     -0.19670293	     -0.05534374	      0.88257264	     -0.00083925	     -0.20836493	     -0.00000000	     -0.00000000	     24.55139326
      2.40427742	     -0.05482594	     -0.00129368	     -0.19675629	     -0.05534256	      0.88257223	     -0.00084014	     -0.20837975	     -0.00000000	     -0.00000000	     24.03561759
      2.40546548	     -0.05487284	     -0.00130279	     -0.19680355	     -0.05534147	      0.88257185	     -0.00084091	     -0.20839321	     -0.00000000	     -0.00000000	     24.02027101
      2.40665353	     -0.05492024	     -0.00130911	     -0.19685139	     -0.05534030	      0.88257142	     -0.00084168	     -0.20840722	     -0.00000000	     -0.00000000	     23.66442277
      2.40808186	     -0.05497958	     -0.00131774	     -0.19691123	     -0.05533880	      0.88257086	     -0.00084260	     -0.20842480	     -0.00000000	     -0.00000000	     23.50168458
      2.40951018	     -0.05504062	     -0.00132395	     -0.19697284	     -0.05533719	      0.88257024	     -0.00084352	     -0.20844315	     -0.00000000	     -0.00000000	     23.05377756
      2.41070718	     -0.05509236	     -0.00133068	     -0.19702504	     -0.05533576	      0.88256968	     -0.00084429	     -0.20845910	     -0.00000000	     -0.00000000	     23.01524403
      2.41190419	     -0.05514393	     -0.00133473	     -0.19707713	     -0.05533425	      0.88256908	     -0.00084505	     -0.20847552	     -0.00000000	     -0.00000000	     22.69851498
      2.41335083	     -0.05520614	     -0.00134046	     -0.19713996	     -0.05533232	      0.88256830	     -0.00084597	     -0.20849590	     -0.00000000	     -0.00000000	     22.54742000
      2.41479748	     -0.05526815	     -0.00134366	     -0.19720267	     -0.05533028	      0.88256747	     -0.00084689	     -0.20851681	     -0.00000000	     -0.00000000	     22.15367427
      2.41597809	     -0.05531902	     -0.00134823	     -0.19725408	     -0.05532852	      0.88256674	     -0.00084764	     -0.20853423	     -0.00000000	     -0.00000000	     22.11667888
      2.41715870	     -0.05537002	     -0.00135070	     -0.19730566	     -0.05532669	      0.88256598	     -0.00084839	     -0.20855193	     -0.00000000	     -0.00000000	     21.86129892
      2.41864571	     -0.05543450	     -0.00135487	     -0.19737086	     -0.05532426	      0.88256498	     -0.00084933	     -0.20857461	     -0.00000000	     -0.00000000	     21.71775818
      2.42013273	     -0.05549868	     -0.00135673	     -0.19743584	     -0.05532171	      0.88256392	     -0.00085027	     -0.20859765	     -0.00000000	     -0.00000000	     21.37617555
      2.42129494	     -0.05554885	     -0.00136021	     -0.19748658	     -0.05531962	      0.88256305	     -0.00085100	     -0.20861587	     -0.00000000	     -0.00000001	     21.34297993
      2.42245714	     -0.05559858	     -0.00136165	     -0.19753695	     -0.05531745	      0.88256216	     -0.00085173	     -0.20863427	     -0.00000000	     -0.00000001	     21.13506994
      2.42399436	     -0.05566415	     -0.00136442	     -0.19760335	     -0.05531445	      0.88256094	     -0.00085270	     -0.20865880	     -0.00000000	     -0.00000001	     20.99413862
      2.42553157	     -0.05572897	     -0.00136473	     -0.19766907	     -0.05531131	      0.88255967	     -0.00085366	     -0.20868353	     -0.00000000	     -0.00000001	     20.70468457
      2.42666364	     -0.05577482	     -0.00136722	     -0.19771553	     -0.05530890	      0.88255871	     -0.00085436	     -0.20870185	     -0.00000000	     -0.00000001	     20.67063641
      2.42779571	     -0.05582118	     -0.00136775	     -0.19776256	     -0.05530641	      0.88255774	     -0.00085507	     -0.20872029	     -0.00000000	     -0.00000001	     20.50133465
      2.42940613	     -0.05588723	     -0.00136884	     -0.19782957	     -0.05530272	      0.88255633	     -0.00085607	     -0.20874670	     -0.00000000	     -0.00000001	     20.35396750
      2.43079206	     -0.05594259	     -0.00136761	     -0.19788581	     -0.05529941	      0.88255509	     -0.00085692	     -0.20876957	     -0.00000000	     -0.00000001	     20.16582786
      2.43217798	     -0.05599627	     -0.00136724	     -0.19794035	     -0.05529598	      0.88255384	     -0.00085777	     -0.20879248	     -0.00000000	     -0.00000001	     20.08662848
      2.43356391	     -0.05604775	     -0.00136339	     -0.19799279	     -0.05529242	      0.88255258	     -0.00085861	     -0.20881538	     -0.00000000	     -0.00000001	     19.91131623
      2.43494983	     -0.05609712	     -0.00136107	     -0.19804308	     -0.05528874	      0.88255132	     -0.00085945	     -0.20883819	     -0.00000000	     -0.00000001	     19.85499173
      2.43613308	     -0.05613691	     -0.00135516	     -0.19808376	     -0.05528549	      0.88255024	     -0.00086015	     -0.20885756	     -0.00000000	     -0.00000001	     19.70709151
      2.43731633	     -0.05617471	     -0.00134985	     -0.19812244	     -0.05528215	      0.88254917	     -0.00086085	     -0.20887677	     -0.00000000	     -0.00000001	     19.62194915
      2.43881997	     -0.05621915	     -0.00133982	     -0.19816808	     -0.05527776	      0.88254782	     -0.00086173	     -0.20890090	     -0.00000000	     -0.00000001	     19.49367436
      2.44032362	     -0.05625961	     -0.00132963	     -0.19820975	     -0.05527323	      0.88254650	     -0.00086260	     -0.20892463	     -0.00000000	     -0.00000001	     19.36656631
      2.44154117	     -0.05628886	     -0.00131781	     -0.19824006	     -0.05526944	      0.88254544	     -0.00086329	     -0.20894348	     -0.00000000	     -0.00000001	     19.28175011
      2.44275872	     -0.05631470	     -0.00130668	     -0.19826695	     -0.05526556	      0.88254441	     -0.00086397	     -0.20896195	     -0.00000000	     -0.00000001	     19.19656740
      2.44425741	     -0.05634105	     -0.00128986	     -0.19829467	     -0.05526064	      0.88254318	     -0.00086480	     -0.20898406	     -0.00000000	     -0.00000001	     19.12107565
      2.44575609	     -0.05636076	     -0.00127343	     -0.19831574	     -0.05525556	      0.88254200	     -0.00086562	     -0.20900536	     -0.00000000	     -0.00000001	     19.02447200
      2.44691952	     -0.05637103	     -0.00125708	     -0.19832715	     -0.05525152	      0.88254111	     -0.00086625	     -0.20902125	     -0.00000000	     -0.00000001	     18.98386834
      2.44808295	     -0.05637655	     -0.00124161	     -0.19833378	     -0.05524738	      0.88254026	     -0.00086687	     -0.20903649	     -0.00000000	     -0.00000000	     18.91688386
      2.44965357	     -0.05637485	     -0.00121791	     -0.19833364	     -0.05524165	      0.88253917	     -0.00086769	     -0.20905592	     -0.00000000	     -0.00000000	     18.87209259
      2.45122419	     -0.05636386	     -0.00119467	     -0.19832421	     -0.05523575	      0.88253816	     -0.00086850	     -0.20907385	     -0.00000000	     -0.00000000	     18.78142238
      2.45234613	     -0.05635030	     -0.00117515	     -0.19831181	     -0.05523144	      0.88253749	     -0.00086907	     -0.20908570	     -0.00000000	     -0.00000000	     18.76403952
      2.45346807	     -0.05633440	     -0.00115700	     -0.19829703	     -0.05522704	      0.88253685	     -0.00086964	     -0.20909676	     -0.00000000	     -0.00000000	     18.70565611
      2.45512610	     -0.05630564	     -0.00112840	     -0.19826997	     -0.05522038	      0.88253600	     -0.00087047	     -0.20911168	     -0.00000000	     -0.00000000	     18.66885428
      2.45651825	     -0.05627657	     -0.00110508	     -0.19824230	     -0.05521465	      0.88253536	     -0.00087115	     -0.20912288	     -0.00000000	     -0.00000000	     18.60736907
      2.45791040	     -0.05624178	     -0.00107966	     -0.19820893	     -0.05520879	      0.88253480	     -0.00087183	     -0.20913284	     -0.00000000	     -0.00000000	     18.61530978
      2.45930254	     -0.05620180	     -0.00105718	     -0.19817030	     -0.05520280	      0.88253431	     -0.00087251	     -0.20914164	     -0.00000000	     -0.00000000	     18.53709346
      2.46069469	     -0.05616037	     -0.00103138	     -0.19813028	     -0.05519668	      0.88253391	     -0.00087318	     -0.20914937	     -0.00000000	     -0.00000000	     18.57758482
      2.46188178	     -0.05612286	     -0.00101193	     -0.19809390	     -0.05519137	      0.88253362	     -0.00087374	     -0.20915511	     -0.00000000	     -0.00000000	     18.50029124
      2.46306887	     -0.05608046	     -0.00098946	     -0.19805268	     -0.05518597	      0.88253340	     -0.00087430	     -0.20916005	     -0.00000000	     -0.00000000	     18.52873208
      2.46457682	     -0.05602080	     -0.00096137	     -0.19799451	     -0.05517897	      0.88253321	     -0.00087501	     -0.20916507	     -0.00000000	     -0.00000000	     18.52539899
      2.46608476	     -0.05595392	     -0.00093074	     -0.19792916	     -0.05517183	      0.88253311	     -0.00087571	     -0.20916861	     -0.00000000	     -0.00000000	     18.64184451
      2.46727205	     -0.05589485	     -0.00090883	     -0.19787124	     -0.05516611	      0.88253310	     -0.00087626	     -0.20917025	     -0.00000000	      0.00000000	     18.62682983
      2.46845934	     -0.05582859	     -0.00088497	     -0.19780615	     -0.05516031	      0.88253316	     -0.00087680	     -0.20917079	     -0.00000000	      0.00000000	     18.73585917
      2.46999239	     -0.05573177	     -0.00085550	     -0.19771080	     -0.05515268	      0.88253333	     -0.00087750	     -0.20916967	     -0.00000000	      0.00000000	     18.82193292
      2.47152544	     -0.05562192	     -0.00082373	     -0.19760245	     -0.05514491	      0.88253361	     -0.00087819	     -0.20916632	     -0.00000000	      0.00000000	     19.05561384
      2.47265105	     -0.05553382	     -0.00080294	     -0.19751538	     -0.05513912	      0.88253388	     -0.00087869	     -0.20916237	     -0.00000000	      0.00000000	     19.05599036
      2.47377666	     -0.05543892	     -0.00078021	     -0.19742154	     -0.05513326	      0.88253422	     -0.00087919	     -0.20915711	     -0.00000000	      0.00000000	     19.19042786
      2.47539490	     -0.05529083	     -0.00074849	     -0.19727491	     -0.05512471	      0.88253482	     -0.00087991	     -0.20914718	     -0.00000000	      0.00000000	     19.32722519
      2.47676601	     -0.05515394	     -0.00072024	     -0.19713927	     -0.05511735	      0.88253543	     -0.00088050	     -0.20913649	     -0.00000000	      0.00000000	     19.54447883
      2.47813712	     -0.05500616	     -0.00069371	     -0.19699267	     -0.05510990	      0.88253614	     -0.00088110	     -0.20912364	     -0.00000000	      0.00000000	     19.64806307
      2.47950823	     -0.05484812	     -0.00066477	     -0.19683583	     -0.05510235	      0.88253696	     -0.00088169	     -0.20910856	     -0.00000000	      0.00000000	     19.93099187
      2.48087933	     -0.05468125	     -0.00063932	     -0.19667006	     -0.05509472	      0.88253789	     -0.00088228	     -0.20909123	     -0.00000000	      0.00000000	     20.02556781
      2.48203661	     -0.05453461	     -0.00061546	     -0.19652436	     -0.05508821	      0.88253875	     -0.00088278	     -0.20907487	     -0.00000000	      0.00000001	     20.29049826
      2.48319389	     -0.05438365	     -0.00059418	     -0.19637427	     -0.05508164	      0.88253970	     -0.00088328	     -0.20905698	     -0.00000000	      0.00000001	     20.43375628
      2.48468017	     -0.05418490	     -0.00056649	     -0.19617659	     -0.05507313	      0.88254104	     -0.00088392	     -0.20903187	     -0.00000000	      0.00000001	     20.72119670
      2.48616645	     -0.05398108	     -0.00054179	     -0.19597373	     -0.05506453	      0.88254251	     -0.00088456	     -0.20900444	     -0.00000000	      0.00000001	     20.90921446
      2.48729449	     -0.05382293	     -0.00052121	     -0.19581633	     -0.05505795	      0.88254372	     -0.00088504	     -0.20898215	     -0.00000000	      0.00000001	     21.17839802
      2.48842253	     -0.05366168	     -0.00050280	     -0.19565575	     -0.05505133	      0.88254502	     -0.00088553	     -0.20895863	     -0.00000000	      0.00000001	     21.36231562
      2.48995070	     -0.05343852	     -0.00047710	     -0.19543347	     -0.05504231	      0.88254690	     -0.00088619	     -0.20892485	     -0.00000000	      0.00000001	     21.69288189
      2.49132567	     -0.05323425	     -0.00045635	     -0.19522990	     -0.05503413	      0.88254872	     -0.00088679	     -0.20889264	     -0.00000000	      0.00000001	     21.93036322
      2.49270064	     -0.05302756	     -0.00043397	     -0.19502392	     -0.05502590	      0.88255066	     -0.00088739	     -0.20885882	     -0.00000000	      0.00000001	     22.30083388
      2.49383635	     -0.05285500	     -0.00041877	     -0.19485182	     -0.05501908	      0.88255236	     -0.00088789	     -0.20882974	     -0.00000000	      0.00000001	     22.48928550
      2.49497206	     -0.05268061	     -0.00040211	     -0.19467792	     -0.05501222	      0.88255413	     -0.00088839	     -0.20879966	     -0.00000000	      0.00000001	     22.77144747
      2.49642564	     -0.05245472	     -0.00038289	     -0.19445257	     -0.05500342	      0.88255652	     -0.00088903	     -0.20875977	     -0.00000000	      0.00000001	     23.09910394
      2.49787921	     -0.05222676	     -0.00036242	     -0.19422513	     -0.05499459	      0.88255903	     -0.00088967	     -0.20871839	     -0.00000000	      0.00000001	     23.50485922
      2.49896754	     -0.05205554	     -0.00035004	     -0.19405421	     -0.05498796	      0.88256099	     -0.00089016	     -0.20868651	     -0.00000000	      0.00000001	     23.72448842
      2.50005588	     -0.05188393	     -0.00033622	     -0.19388291	     -0.05498131	      0.88256302	     -0.00089064	     -0.20865391	     -0.00000000	      0.00000001	     24.00853054
      2.50156876	     -0.05164477	     -0.00031878	     -0.19364409	     -0.05497206	      0.88256595	     -0.00089131	     -0.20860749	     -0.00000000	      0.00000001	     24.39053741
      2.50291562	     -0.05143172	     -0.00030252	     -0.19343133	     -0.05496382	      0.88256866	     -0.00089191	     -0.20856517	     -0.00000000	      0.00000001	     24.76868279
      2.50426248	     -0.05121849	     -0.00028960	     -0.19321827	     -0.05495557	      0.88257147	     -0.00089251	     -0.20852197	     -0.00000000	      0.00000001	     25.12845054
      2.50536313	     -0.05104377	     -0.00027666	     -0.19304373	     -0.05494883	      0.88257382	     -0.00089300	     -0.20848604	     -0.00000000	      0.00000001	     25.43087470
      2.50646377	     -0.05086921	     -0.00026583	     -0.19286928	     -0.05494209	      0.88257623	     -0.00089349	     -0.20844959	     -0.00000000	      0.00000002	     25.72354875
      2.50789279	     -0.05064263	     -0.00025065	     -0.19264282	     -0.05493335	      0.88257944	     -0.00089412	     -0.20840157	     -0.00000000	      0.00000002	     26.12470035
      2.50932181	     -0.05041658	     -0.00023785	     -0.19241680	     -0.05492463	      0.88258273	     -0.00089476	     -0.20835283	     -0.00000000	      0.00000002	     26.53889389
      2.51037586	     -0.05025053	     -0.00022637	     -0.19225080	     -0.05491821	      0.88258520	     -0.00089522	     -0.20831647	     -0.00000000	      0.00000002	     26.82328237
      2.51142991	     -0.05008499	     -0.00021688	     -0.19208524	     -0.05491180	      0.88258771	     -0.00089568	     -0.20827980	     -0.00000000	      0.00000002	     27.12470226
      2.51292260	     -0.04985118	     -0.00020258	     -0.19185139	     -0.05490275	      0.88259132	     -0.00089633	     -0.20822739	     -0.00000000	      0.00000002	     27.55589527
      2.51424798	     -0.04964432	     -0.00019019	     -0.19164444	     -0.05489475	      0.88259459	     -0.00089690	     -0.20818043	     -0.00000000	      0.00000002	     27.94348705
      2.51557336	     -0.04943854	     -0.00017516	     -0.19143861	     -0.05488678	      0.88259789	     -0.00089747	     -0.20813310	     -0.00000000	      0.00000002	     28.29921420
      2.51663288	     -0.04927495	     -0.00016602	     -0.19127490	     -0.05488043	      0.88260056	     -0.00089792	     -0.20809505	     -0.00000000	      0.00000002	     28.60292066
      2.51769241	     -0.04911244	     -0.00015514	     -0.19111228	     -0.05487412	      0.88260325	     -0.00089836	     -0.20805682	     -0.00000000	      0.00000002	     28.89536813
      2.51911593	     -0.04889679	     -0.00014181	     -0.19089641	     -0.05486567	      0.88260688	     -0.00089896	     -0.20800524	     -0.00000000	      0.00000002	     29.31110699
      2.52053945	     -0.04868473	     -0.00012668	     -0.19068414	     -0.05485728	      0.88261054	     -0.00089955	     -0.20795351	     -0.00000000	      0.00000002	     29.68352474
      2.52155818	     -0.04853499	     -0.00011844	     -0.19053417	     -0.05485132	      0.88261317	     -0.00089996	     -0.20791645	     -0.00000000	      0.00000002	     29.97846973
      2.52257691	     -0.04838623	     -0.00010870	     -0.19038520	     -0.05484538	      0.88261581	     -0.00090037	     -0.20787937	     -0.00000000	      0.00000002	     30.24915063
      2.52407013	     -0.04817237	     -0.00009663	     -0.19017095	     -0.05483675	      0.88261967	     -0.00090097	     -0.20782508	     -0.00000000	      0.00000002	     30.67141930
      2.52531710	     -0.04799833	     -0.00008615	     -0.18999656	     -0.05482959	      0.88262289	     -0.00090146	     -0.20777986	     -0.00000000	      0.00000002	     30.97861597
      2.52656407	     -0.04782711	     -0.00007837	     -0.18982490	     -0.05482250	      0.88262610	     -0.00090195	     -0.20773484	     -0.00000000	      0.00000002	     31.33182798
      2.52781103	     -0.04766161	     -0.00006950	     -0.18965896	     -0.05481546	      0.88262929	     -0.00090243	     -0.20769015	     -0.00000000	      0.00000002	     31.59202161
      2.52905800	     -0.04750201	     -0.00006401	     -0.18949882	     -0.05480848	      0.88263247	     -0.00090290	     -0.20764591	     -0.00000000	      0.00000002	     31.95702244
      2.53013107	     -0.04736850	     -0.00005680	     -0.18936488	     -0.05480253	      0.88263518	     -0.00090330	     -0.20760823	     -0.00000000	      0.00000002	     32.14520129
      2.53120414	     -0.04723880	     -0.00005186	     -0.18923469	     -0.05479663	      0.88263787	     -0.00090369	     -0.20757092	     -0.00000000	      0.00000002	     32.41767480
      2.53253801	     -0.04708369	     -0.00004481	     -0.18907896	     -0.05478937	      0.88264118	     -0.00090417	     -0.20752513	     -0.00000000	      0.00000002	     32.69207448
      2.53387187	     -0.04693564	     -0.00004028	     -0.18893021	     -0.05478218	      0.88264445	     -0.00090464	     -0.20748002	     -0.00000000	      0.00000002	     33.05304834
      2.53493107	     -0.04682307	     -0.00003478	     -0.18881711	     -0.05477654	      0.88264700	     -0.00090501	     -0.20744474	     -0.00000000	      0.00000002	     33.20197052
      2.53599027	     -0.04671563	     -0.00003152	     -0.18870908	     -0.05477094	      0.88264952	     -0.00090537	     -0.20740997	     -0.00000000	      0.00000002	     33.43994150
      2.53735220	     -0.04658613	     -0.00002676	     -0.18857882	     -0.05476384	      0.88265271	     -0.00090582	     -0.20736609	     -0.00000000	      0.00000002	     33.67028907
      2.53871413	     -0.04646574	     -0.00002486	     -0.18845758	     -0.05475682	      0.88265583	     -0.00090626	     -0.20732324	     -0.00000000	      0.00000002	     34.01950747
      2.53971988	     -0.04638199	     -0.00002144	     -0.18837324	     -0.05475170	      0.88265808	     -0.00090657	     -0.20729228	     -0.00000000	      0.00000002	     34.10348740
      2.54072562	     -0.04630287	     -0.00002007	     -0.18829347	     -0.05474663	      0.88266029	     -0.00090688	     -0.20726192	     -0.00000000	      0.00000001	     34.29232721
      2.54216280	     -0.04619839	     -0.00001749	     -0.18818807	     -0.05473948	      0.88266337	     -0.00090731	     -0.20721963	     -0.00000000	      0.00000001	     34.48221846
      2.54338694	     -0.04611677	     -0.00001683	     -0.18810562	     -0.05473348	      0.88266592	     -0.00090767	     -0.20718465	     -0.00000000	      0.00000001	     34.70927293
      2.54461108	     -0.04604121	     -0.00001418	     -0.18802926	     -0.05472756	      0.88266840	     -0.00090801	     -0.20715064	     -0.00000000	      0.00000001	     34.81221591
      2.54583522	     -0.04597197	     -0.00001401	     -0.18795917	     -0.05472172	      0.88267079	     -0.00090834	     -0.20711762	     -0.00000000	      0.00000001	     35.05327652
      2.54705936	     -0.04590947	     -0.00001131	     -0.18789586	     -0.05471596	      0.88267311	     -0.00090866	     -0.20708557	     -0.00000000	      0.00000001	     35.09008304
      2.54810889	     -0.04586143	     -0.00001207	     -0.18784705	     -0.05471109	      0.88267503	     -0.00090892	     -0.20705890	     -0.00000000	      0.00000001	     35.28884411
      2.54915843	     -0.04581851	     -0.00001117	     -0.18780340	     -0.05470629	      0.88267689	     -0.00090918	     -0.20703299	     -0.00000000	      0.00000001	     35.34585618
      2.55047866	     -0.04577139	     -0.00001168	     -0.18775532	     -0.05470033	      0.88267913	     -0.00090949	     -0.20700150	     -0.00000000	      0.00000001	     35.51074028
      2.55179890	     -0.04573130	     -0.00001050	     -0.18771429	     -0.05469448	      0.88268128	     -0.00090978	     -0.20697123	     -0.00000000	      0.00000001	     35.52488490
      2.55284537	     -0.04570411	     -0.00001189	     -0.18768632	     -0.05468991	      0.88268290	     -0.00091000	     -0.20694811	     -0.00000000	      0.00000001	     35.68599859
      2.55389184	     -0.04568057	     -0.00001164	     -0.18766202	     -0.05468540	      0.88268446	     -0.00091021	     -0.20692574	     -0.00000000	      0.00000001	     35.70303722
      2.55523599	     -0.04565493	     -0.00001322	     -0.18763537	     -0.05467971	      0.88268636	     -0.00091047	     -0.20689813	     -0.00000000	      0.00000001	     35.82929306
      2.55658013	     -0.04563636	     -0.00001310	     -0.18761583	     -0.05467412	      0.88268815	     -0.00091071	     -0.20687178	     -0.00000000	      0.00000001	     35.78093679
      2.55758033	     -0.04562658	     -0.00001557	     -0.18760526	     -0.05467002	      0.88268940	     -0.00091088	     -0.20685299	     -0.00000000	      0.00000001	     35.91675450
      2.55858053	     -0.04562019	     -0.00001650	     -0.18759813	     -0.05466599	      0.88269059	     -0.00091104	     -0.20683488	     -0.00000000	      0.00000001	     35.90660844
      2.55999554	     -0.04561653	     -0.00001908	     -0.18759338	     -0.05466039	      0.88269217	     -0.00091125	     -0.20681038	     -0.00000000	      0.00000001	     35.98303285
      2.56121166	     -0.04561840	     -0.00002030	     -0.18759435	     -0.05465566	      0.88269343	     -0.00091142	     -0.20679036	     -0.00000000	      0.00000001	     35.92717173
      2.56242778	     -0.04562505	     -0.00002351	     -0.18760006	     -0.05465102	      0.88269459	     -0.00091157	     -0.20677129	     -0.00000000	      0.00000001	     36.03059885
      2.56364391	     -0.04563655	     -0.00002462	     -0.18761066	     -0.05464647	      0.88269566	     -0.00091170	     -0.20675316	     -0.00000000	      0.00000001	     35.90696459
      2.56486003	     -0.04565290	     -0.00002883	     -0.18762605	     -0.05464200	      0.88269663	     -0.00091182	     -0.20673595	     -0.00000000	      0.00000001	     36.05565764
      2.56590377	     -0.04567079	     -0.00002991	     -0.18764317	     -0.05463824	      0.88269740	     -0.00091192	     -0.20672193	     -0.00000000	      0.00000000	     35.89161940
      2.56694751	     -0.04569219	     -0.00003306	     -0.18766376	     -0.05463453	      0.88269810	     -0.00091200	     -0.20670858	     -0.00000000	      0.00000000	     35.92156588
      2.56826340	     -0.04572403	     -0.00003590	     -0.18769462	     -0.05462995	      0.88269890	     -0.00091208	     -0.20669272	     -0.00000000	      0.00000000	     35.81855697
      2.56957929	     -0.04576120	     -0.00004076	     -0.18773076	     -0.05462547	      0.88269959	     -0.00091215	     -0.20667792	     -0.00000000	      0.00000000	     35.89771151
      2.57062869	     -0.04579448	     -0.00004263	     -0.18776327	     -0.05462196	      0.88270007	     -0.00091220	     -0.20666687	     -0.00000000	      0.00000000	     35.71011020
      2.57167810	     -0.04583086	     -0.00004640	     -0.18779885	     -0.05461852	      0.88270049	     -0.00091223	     -0.20665648	     -0.00000000	      0.00000000	     35.71046957
      2.57301406	     -0.04588157	     -0.00005005	     -0.18784856	     -0.05461423	      0.88270094	     -0.00091225	     -0.20664419	     -0.00000000	      0.00000000	     35.56448286
      2.57435002	     -0.04593716	     -0.00005584	     -0.18790312	     -0.05461003	      0.88270130	     -0.00091226	     -0.20663293	     -0.00000000	      0.00000000	     35.63235747
      2.57536013	     -0.04598287	     -0.00005865	     -0.18794810	     -0.05460692	      0.88270150	     -0.00091225	     -0.20662510	     -0.00000000	      0.00000000	     35.39900284
      2.57637024	     -0.04603177	     -0.00006349	     -0.18799622	     -0.05460387	      0.88270166	     -0.00091223	     -0.20661785	     -0.00000000	      0.00000000	     35.35915690
      2.57777080	     -0.04610385	     -0.00006919	     -0.18806726	     -0.05459972	      0.88270180	     -0.00091219	     -0.20660873	     -0.00000000	      0.00000000	     35.17977481
      2.57917137	     -0.04618060	     -0.00007686	     -0.18814295	     -0.05459568	      0.88270185	     -0.00091213	     -0.20660068	     -0.00000000	      0.00000000	     35.22210292
      2.58014056	     -0.04623573	     -0.00007937	     -0.18819741	     -0.05459295	      0.88270183	     -0.00091207	     -0.20659573	     -0.00000000	     -0.00000000	     34.94894554
      2.58110975	     -0.04629351	     -0.00008364	     -0.18825449	     -0.05459026	      0.88270178	     -0.00091201	     -0.20659128	     -0.00000000	     -0.00000000	     34.87678739
      2.58260455	     -0.04638674	     -0.00008942	     -0.18834667	     -0.05458621	      0.88270161	     -0.00091189	     -0.20658540	     -0.00000000	     -0.00000000	     34.66087538
      2.58383948	     -0.04646722	     -0.00009525	     -0.18842628	     -0.05458294	      0.88270142	     -0.00091177	     -0.20658141	     -0.00000000	     -0.00000000	     34.59180742
      2.58507440	     -0.04655059	     -0.00009950	     -0.18850882	     -0.05457975	      0.88270116	     -0.00091164	     -0.20657817	     -0.00000000	     -0.00000000	     34.32633899
      2.58630933	     -0.04663660	     -0.00010606	     -0.18859397	     -0.05457664	      0.88270085	     -0.00091149	     -0.20657566	     -0.00000000	     -0.00000000	     34.31714799
      2.58740920	     -0.04671526	     -0.00010968	     -0.18867193	     -0.05457392	      0.88270053	     -0.00091135	     -0.20657401	     -0.00000000	     -0.00000000	     34.01836243
      2.58850907	     -0.04679568	     -0.00011539	     -0.18875160	     -0.05457126	      0.88270018	     -0.00091119	     -0.20657288	     -0.00000000	     -0.00000000	     33.95317301
      2.58960893	     -0.04687779	     -0.00012008	     -0.18883300	     -0.05456866	      0.88269979	     -0.00091102	     -0.20657227	     -0.00000000	     -0.00000000	     33.73650367
      2.59103711	     -0.04698721	     -0.00012807	     -0.18894148	     -0.05456536	      0.88269923	     -0.00091079	     -0.20657219	     -0.00000000	     -0.00000000	     33.63218450
      2.59216326	     -0.04707704	     -0.00013386	     -0.18903060	     -0.05456282	      0.88269874	     -0.00091059	     -0.20657267	      0.00000000	     -0.00000000	     33.32768175
      2.59328941	     -0.04716808	     -0.00014177	     -0.18912089	     -0.05456033	      0.88269823	     -0.00091038	     -0.20657361	      0.00000000	     -0.00000000	     33.25758306
      2.59441556	     -0.04726035	     -0.00014893	     -0.18921243	     -0.05455790	      0.88269769	     -0.00091016	     -0.20657497	      0.00000000	     -0.00000000	     33.00987589
      2.59582288	     -0.04737721	     -0.00016019	     -0.18932836	     -0.05455493	      0.88269697	     -0.00090987	     -0.20657726	      0.00000000	     -0.00000000	     32.92972191
      2.59693503	     -0.04747066	     -0.00016812	     -0.18942110	     -0.05455264	      0.88269637	     -0.00090963	     -0.20657948	      0.00000000	     -0.00000000	     32.58839359
      2.59804719	     -0.04756500	     -0.00017848	     -0.18951469	     -0.05455040	      0.88269575	     -0.00090938	     -0.20658206	      0.00000000	     -0.00000000	     32.52323257
      2.59915935	     -0.04766010	     -0.00018849	     -0.18960908	     -0.05454821	      0.88269511	     -0.00090913	     -0.20658498	      0.00000000	     -0.00000000	     32.27050496
      2.60062318	     -0.04778634	     -0.00020431	     -0.18973433	     -0.05454539	      0.88269423	     -0.00090878	     -0.20658930	      0.00000000	     -0.00000000	     32.18642363
      2.60173363	     -0.04788289	     -0.00021576	     -0.18983015	     -0.05454330	      0.88269354	     -0.00090851	     -0.20659291	      0.00000000	     -0.00000000	     31.81497721
      2.60284409	     -0.04797997	     -0.00022980	     -0.18992647	     -0.05454126	      0.88269284	     -0.00090824	     -0.20659680	      0.00000000	     -0.00000000	     31.75493448
      2.60417952	     -0.04809720	     -0.00024650	     -0.19004279	     -0.05453885	      0.88269197	     -0.00090790	     -0.20660181	      0.00000000	     -0.00000000	     31.39065357
      2.60551494	     -0.04821477	     -0.00026688	     -0.19015939	     -0.05453651	      0.88269108	     -0.00090755	     -0.20660717	      0.00000000	     -0.00000000	     31.49653532
      2.60652442	     -0.04830372	     -0.00028082	     -0.19024766	     -0.05453477	      0.88269040	     -0.00090729	     -0.20661142	      0.00000000	     -0.00000000	     31.03245016
      2.60753390	     -0.04839257	     -0.00029728	     -0.19033578	     -0.05453307	      0.88268970	     -0.00090702	     -0.20661583	      0.00000000	     -0.00000000	     30.94963150
      2.60898385	     -0.04851958	     -0.00032124	     -0.19046175	     -0.05453068	      0.88268869	     -0.00090664	     -0.20662243	      0.00000000	     -0.00000000	     30.61627724
      2.61023931	     -0.04862849	     -0.00034423	     -0.19056973	     -0.05452866	      0.88268780	     -0.00090630	     -0.20662835	      0.00000000	     -0.00000000	     30.57685478
      2.61149477	     -0.04873590	     -0.00036641	     -0.19067625	     -0.05452669	      0.88268690	     -0.00090596	     -0.20663443	      0.00000000	     -0.00000000	     30.14203960
      2.61275023	     -0.04884135	     -0.00039171	     -0.19078075	     -0.05452476	      0.88268598	     -0.00090562	     -0.20664063	      0.00000000	     -0.00000000	     30.25374836
      2.61384699	     -0.04893162	     -0.00041198	     -0.19087025	     -0.05452311	      0.88268518	     -0.00090532	     -0.20664613	      0.00000000	     -0.00000001	     29.78879084
      2.61494375	     -0.04902000	     -0.00043453	     -0.19095781	     -0.05452149	      0.88268438	     -0.00090502	     -0.20665168	      0.00000000	     -0.00000001	     29.76653201
      2.61604051	     -0.04910629	     -0.00045637	     -0.19104332	     -0.05451991	      0.88268357	     -0.00090472	     -0.20665727	      0.00000000	     -0.00000001	     29.50833440
      2.61756792	     -0.04922266	     -0.00048832	     -0.19115858	     -0.05451775	      0.88268243	     -0.00090429	     -0.20666509	      0.00000000	     -0.00000001	     29.44303496
      2.61869980	     -0.04930574	     -0.00051062	     -0.19124087	     -0.05451619	      0.88268159	     -0.00090397	     -0.20667089	      0.00000000	     -0.00000001	     29.05156020
      2.61983168	     -0.04938599	     -0.00053448	     -0.19132032	     -0.05451466	      0.88268075	     -0.00090365	     -0.20667669	      0.00000000	     -0.00000001	     29.03440936
      2.62096357	     -0.04946324	     -0.00055713	     -0.19139680	     -0.05451316	      0.88267991	     -0.00090332	     -0.20668247	      0.00000000	     -0.00000001	     28.77606580
      2.62245055	     -0.04955994	     -0.00058791	     -0.19149248	     -0.05451123	      0.88267880	     -0.00090288	     -0.20669003	      0.00000000	     -0.00000001	     28.76424100
      2.62356078	     -0.04962843	     -0.00060891	     -0.19156028	     -0.05450983	      0.88267798	     -0.00090255	     -0.20669563	      0.00000000	     -0.00000001	     28.38713012
      2.62467101	     -0.04969368	     -0.00063110	     -0.19162480	     -0.05450845	      0.88267716	     -0.00090222	     -0.20670119	      0.00000000	     -0.00000001	     28.37371034
      2.62603746	     -0.04976926	     -0.00065636	     -0.19169955	     -0.05450680	      0.88267616	     -0.00090180	     -0.20670796	      0.00000000	     -0.00000000	     28.05842114
      2.62726026	     -0.04983243	     -0.00067990	     -0.19176195	     -0.05450535	      0.88267528	     -0.00090142	     -0.20671393	      0.00000000	     -0.00000000	     28.12639828
      2.62848305	     -0.04989141	     -0.00070070	     -0.19182025	     -0.05450394	      0.88267440	     -0.00090103	     -0.20671983	      0.00000000	     -0.00000000	     27.75721161
      2.62970584	     -0.04994632	     -0.00072303	     -0.19187443	     -0.05450256	      0.88267352	     -0.00090063	     -0.20672565	      0.00000000	     -0.00000000	     27.86565255
      2.63092864	     -0.04999711	     -0.00074218	     -0.19192458	     -0.05450121	      0.88267266	     -0.00090023	     -0.20673137	      0.00000000	     -0.00000000	     27.47303366
      2.63215143	     -0.05004379	     -0.00076321	     -0.19197058	     -0.05449990	      0.88267181	     -0.00089981	     -0.20673701	      0.00000000	     -0.00000000	     27.62389757
      2.63337422	     -0.05008638	     -0.00078060	     -0.19201257	     -0.05449861	      0.88267097	     -0.00089939	     -0.20674255	      0.00000000	     -0.00000000	     27.20723551
      2.63459702	     -0.05012498	     -0.00080026	     -0.19205053	     -0.05449736	      0.88267015	     -0.00089896	     -0.20674800	      0.00000000	     -0.00000000	     27.39932155
      2.63569474	     -0.05015636	     -0.00081452	     -0.19208140	     -0.05449626	      0.88266942	     -0.00089857	     -0.20675281	      0.00000000	     -0.00000000	     27.03942815
      2.63679247	     -0.05018485	     -0.00083000	     -0.19210937	     -0.05449519	      0.88266870	     -0.00089817	     -0.20675754	      0.00000000	     -0.00000000	     27.05646731
      2.63811845	     -0.05021523	     -0.00084630	     -0.19213917	     -0.05449393	      0.88266785	     -0.00089768	     -0.20676315	      0.00000000	     -0.00000000	     26.81391671
      2.63944442	     -0.05024127	     -0.00086326	     -0.19216460	     -0.05449270	      0.88266701	     -0.00089718	     -0.20676864	      0.00000000	     -0.00000000	     26.90290325
      2.64056586	     -0.05026005	     -0.00087476	     -0.19218294	     -0.05449170	      0.88266633	     -0.00089674	     -0.20677319	      0.00000000	     -0.00000000	     26.58538523
      2.64168730	     -0.05027598	     -0.00088739	     -0.19219840	     -0.05449072	      0.88266565	     -0.00089631	     -0.20677765	      0.00000000	     -0.00000000	     26.60907903
      2.64280873	     -0.05028913	     -0.00089831	     -0.19221113	     -0.05448976	      0.88266499	     -0.00089587	     -0.20678202	      0.00000000	     -0.00000000	     26.43510135
      2.64432114	     -0.05030267	     -0.00091348	     -0.19222407	     -0.05448852	      0.88266413	     -0.00089527	     -0.20678779	      0.00000000	     -0.00000000	     26.45674124
      2.64546336	     -0.05030981	     -0.00092292	     -0.19223080	     -0.05448762	      0.88266349	     -0.00089481	     -0.20679204	      0.00000000	     -0.00000000	     26.17890107
      2.64660557	     -0.05031445	     -0.00093371	     -0.19223500	     -0.05448674	      0.88266287	     -0.00089434	     -0.20679620	      0.00000000	     -0.00000000	     26.21945899
      2.64774779	     -0.05031675	     -0.00094325	     -0.19223689	     -0.05448589	      0.88266225	     -0.00089388	     -0.20680027	      0.00000000	     -0.00000000	     26.05425281
      2.64925296	     -0.05031645	     -0.00095705	     -0.19223601	     -0.05448481	      0.88266147	     -0.00089327	     -0.20680551	      0.00000000	     -0.00000000	     26.11935145
      2.65038180	     -0.05031370	     -0.00096578	     -0.19223286	     -0.05448403	      0.88266089	     -0.00089280	     -0.20680936	      0.00000000	     -0.00000000	     25.84166099
      2.65151063	     -0.05030877	     -0.00097616	     -0.19222750	     -0.05448328	      0.88266033	     -0.00089234	     -0.20681312	      0.00000000	     -0.00000000	     25.89046494
      2.65288964	     -0.05029993	     -0.00098743	     -0.19221815	     -0.05448240	      0.88265965	     -0.00089178	     -0.20681762	      0.00000000	     -0.00000000	     25.66652003
      2.65412806	     -0.05028951	     -0.00099923	     -0.19220723	     -0.05448164	      0.88265905	     -0.00089128	     -0.20682156	      0.00000000	     -0.00000000	     25.79060774
      2.65536649	     -0.05027682	     -0.00100898	     -0.19219408	     -0.05448092	      0.88265846	     -0.00089077	     -0.20682542	      0.00000000	     -0.00000000	     25.50044248
      2.65660492	     -0.05026187	     -0.00102101	     -0.19217862	     -0.05448022	      0.88265788	     -0.00089028	     -0.20682918	      0.00000000	     -0.00000000	     25.65675467
      2.65784334	     -0.05024489	     -0.00103067	     -0.19216119	     -0.05447956	      0.88265731	     -0.00088978	     -0.20683286	      0.00000000	     -0.00000000	     25.34488810
      2.65908177	     -0.05022600	     -0.00104295	     -0.19214177	     -0.05447893	      0.88265675	     -0.00088929	     -0.20683646	      0.00000000	     -0.00000000	     25.53084825
      2.66032019	     -0.05020529	     -0.00105260	     -0.19212059	     -0.05447832	      0.88265619	     -0.00088880	     -0.20684000	      0.00000000	     -0.00000000	     25.20875255
      2.66155862	     -0.05018281	     -0.00106508	     -0.19209759	     -0.05447775	      0.88265563	     -0.00088832	     -0.20684347	      0.00000000	     -0.00000000	     25.41494035
      2.66279705	     -0.05015855	     -0.00107457	     -0.19207286	     -0.05447721	      0.88265508	     -0.00088785	     -0.20684688	      0.00000000	     -0.00000000	     25.09114294
      2.66403547	     -0.05013269	     -0.00108708	     -0.19204646	     -0.05447670	      0.88265454	     -0.00088738	     -0.20685023	      0.00000000	     -0.00000000	     25.31236809
      2.66527390	     -0.05010564	     -0.00109632	     -0.19201894	     -0.05447622	      0.88265399	     -0.00088691	     -0.20685355	      0.00000000	     -0.00000000	     24.99605281
      2.66651232	     -0.05007786	     -0.00110869	     -0.19199062	     -0.05447577	      0.88265345	     -0.00088645	     -0.20685685	      0.00000000	     -0.00000000	     25.21889009
      2.66775075	     -0.05004989	     -0.00111762	     -0.19196218	     -0.05447535	      0.88265291	     -0.00088600	     -0.20686016	      0.00000000	     -0.00000000	     24.91960129
      2.66898918	     -0.05002209	     -0.00112978	     -0.19193384	     -0.05447497	      0.88265238	     -0.00088555	     -0.20686353	      0.00000000	     -0.00000000	     25.13957348
      2.67022760	     -0.04999505	     -0.00113840	     -0.19190634	     -0.05447461	      0.88265184	     -0.00088511	     -0.20686699	      0.00000000	     -0.00000000	     24.86546480
      2.67146603	     -0.04996945	     -0.00115023	     -0.19188020	     -0.05447428	      0.88265131	     -0.00088467	     -0.20687061	      0.00000000	     -0.00000000	     25.07180777
      2.67270446	     -0.04994512	     -0.00115833	     -0.19185542	     -0.05447398	      0.88265077	     -0.00088424	     -0.20687444	      0.00000000	     -0.00000000	     24.82587253
      2.67394288	     -0.04992086	     -0.00116930	     -0.19183064	     -0.05447371	      0.88265024	     -0.00088382	     -0.20687852	      0.00000000	     -0.00000000	     25.02282174
      2.67518131	     -0.04989532	     -0.00117628	     -0.19180468	     -0.05447347	      0.88264971	     -0.00088340	     -0.20688282	      0.00000000	     -0.00000000	     24.82138197
      2.67641973	     -0.04986745	     -0.00118577	     -0.19177632	     -0.05447325	      0.88264918	     -0.00088298	     -0.20688730	      0.00000000	     -0.00000000	     25.01406544
      2.67765816	     -0.04983654	     -0.00119119	     -0.19174502	     -0.05447307	      0.88264865	     -0.00088257	     -0.20689191	      0.00000000	     -0.00000000	     24.85647103
      2.67889659	     -0.04980302	     -0.00119885	     -0.19171106	     -0.05447292	      0.88264812	     -0.00088217	     -0.20689659	      0.00000000	     -0.00000000	     25.03293844
      2.68013501	     -0.04976783	     -0.00120268	     -0.19167552	     -0.05447279	      0.88264759	     -0.00088177	     -0.20690133	      0.00000000	     -0.00000000	     24.91190733
      2.68137344	     -0.04973104	     -0.00120860	     -0.19163832	     -0.05447270	      0.88264706	     -0.00088137	     -0.20690612	     -0.00000000	     -0.00000000	     25.07200944
      2.68261186	     -0.04969219	     -0.00121065	     -0.19159916	     -0.05447263	      0.88264654	     -0.00088098	     -0.20691096	     -0.00000000	     -0.00000000	     24.99645120
      2.68385029	     -0.04965129	     -0.00121413	     -0.19155790	     -0.05447259	      0.88264602	     -0.00088060	     -0.20691583	     -0.00000000	     -0.00000000	     25.13689926
      2.68508872	     -0.04960884	     -0.00121403	     -0.19151519	     -0.05447259	      0.88264550	     -0.00088021	     -0.20692071	     -0.00000000	     -0.00000000	     25.09938711
      2.68632714	     -0.04956524	     -0.00121555	     -0.19147127	     -0.05447261	      0.88264499	     -0.00087983	     -0.20692563	     -0.00000000	     -0.00000000	     25.22853036
      2.68756557	     -0.04952043	     -0.00121441	     -0.19142620	     -0.05447266	      0.88264449	     -0.00087946	     -0.20693058	     -0.00000000	     -0.00000000	     25.22918982
      2.68880399	     -0.04947493	     -0.00121442	     -0.19138042	     -0.05447274	      0.88264400	     -0.00087909	     -0.20693557	     -0.00000000	     -0.00000000	     25.34229206
      2.69004242	     -0.04942873	     -0.00121126	     -0.19133399	     -0.05447285	      0.88264353	     -0.00087872	     -0.20694061	     -0.00000000	     -0.00000000	     25.37422688
      2.69128085	     -0.04938189	     -0.00120908	     -0.19128690	     -0.05447299	      0.88264306	     -0.00087835	     -0.20694572	     -0.00000000	     -0.00000000	     25.48747660
      2.69251927	     -0.04933410	     -0.00120397	     -0.19123893	     -0.05447317	      0.88264261	     -0.00087799	     -0.20695087	     -0.00000000	     -0.00000000	     25.55260771
      2.69375770	     -0.04928536	     -0.00119966	     -0.19118999	     -0.05447338	      0.88264218	     -0.00087763	     -0.20695608	     -0.00000000	     -0.00000000	     25.67169933
      2.69499613	     -0.04923578	     -0.00119267	     -0.19114025	     -0.05447361	      0.88264177	     -0.00087728	     -0.20696131	     -0.00000000	     -0.00000000	     25.76310697
      2.69623455	     -0.04918549	     -0.00118648	     -0.19108978	     -0.05447389	      0.88264138	     -0.00087692	     -0.20696657	     -0.00000000	     -0.00000000	     25.89107931
      2.69747298	     -0.04913425	     -0.00117790	     -0.19103842	     -0.05447419	      0.88264102	     -0.00087658	     -0.20697183	     -0.00000000	     -0.00000000	     26.00682813
      2.69871140	     -0.04908224	     -0.00117008	     -0.19098626	     -0.05447453	      0.88264068	     -0.00087623	     -0.20697709	     -0.00000000	     -0.00000000	     26.14380990
      2.69994983	     -0.04902901	     -0.00116011	     -0.19093292	     -0.05447491	      0.88264036	     -0.00087589	     -0.20698232	     -0.00000000	     -0.00000000	     26.28348921
      2.70118826	     -0.04897492	     -0.00115088	     -0.19087870	     -0.05447532	      0.88264007	     -0.00087556	     -0.20698749	     -0.00000000	     -0.00000000	     26.42829293
      2.70242668	     -0.04891901	     -0.00113958	     -0.19082271	     -0.05447576	      0.88263981	     -0.00087523	     -0.20699257	     -0.00000000	     -0.00000000	     26.58559726
      2.70366511	     -0.04886134	     -0.00112891	     -0.19076494	     -0.05447624	      0.88263958	     -0.00087490	     -0.20699752	     -0.00000000	     -0.00000000	     26.74330533
      2.70490353	     -0.04880161	     -0.00111620	     -0.19070514	     -0.05447676	      0.88263938	     -0.00087459	     -0.20700228	     -0.00000000	     -0.00000000	     26.91709751
      2.70639713	     -0.04872783	     -0.00110188	     -0.19063124	     -0.05447743	      0.88263918	     -0.00087421	     -0.20700774	     -0.00000000	     -0.00000000	     27.11852901
      2.70748112	     -0.04867251	     -0.00108868	     -0.19057590	     -0.05447796	      0.88263907	     -0.00087394	     -0.20701147	     -0.00000000	     -0.00000000	     27.28336469
      2.70856511	     -0.04861761	     -0.00107701	     -0.19052093	     -0.05447851	      0.88263899	     -0.00087368	     -0.20701500	     -0.00000000	     -0.00000000	     27.42671087
      2.71004759	     -0.04854137	     -0.00105897	     -0.19044464	     -0.05447932	      0.88263892	     -0.00087333	     -0.20701953	     -0.00000000	     -0.00000000	     27.65834143
      2.71136062	     -0.04847343	     -0.00104337	     -0.19037664	     -0.05448008	      0.88263890	     -0.00087302	     -0.20702324	     -0.00000000	      0.00000000	     27.83296394
      2.71267364	     -0.04840457	     -0.00102436	     -0.19030778	     -0.05448088	      0.88263893	     -0.00087273	     -0.20702671	     -0.00000000	      0.00000000	     28.07437647
      2.71380029	     -0.04834821	     -0.00101073	     -0.19025136	     -0.05448161	      0.88263899	     -0.00087249	     -0.20702950	     -0.00000000	      0.00000000	     28.19171683
      2.71492694	     -0.04829077	     -0.00099420	     -0.19019391	     -0.05448238	      0.88263908	     -0.00087225	     -0.20703214	     -0.00000000	      0.00000000	     28.37159796
      2.71629243	     -0.04822447	     -0.00097570	     -0.19012756	     -0.05448336	      0.88263923	     -0.00087197	     -0.20703514	     -0.00000000	      0.00000000	     28.54602119
      2.71765792	     -0.04815655	     -0.00095398	     -0.19005965	     -0.05448439	      0.88263943	     -0.00087171	     -0.20703796	     -0.00000000	      0.00000000	     28.79138159
      2.71874878	     -0.04810596	     -0.00093938	     -0.19000900	     -0.05448525	      0.88263963	     -0.00087150	     -0.20704005	     -0.00000000	      0.00000000	     28.90244545
      2.71983963	     -0.04805282	     -0.00092188	     -0.18995586	     -0.05448614	      0.88263985	     -0.00087131	     -0.20704201	     -0.00000000	      0.00000000	     29.06665979
      2.72124264	     -0.04798896	     -0.00090101	     -0.18989196	     -0.05448735	      0.88264018	     -0.00087107	     -0.20704433	     -0.00000000	      0.00000000	     29.24865699
      2.72264564	     -0.04792394	     -0.00087723	     -0.18982695	     -0.05448861	      0.88264056	     -0.00087084	     -0.20704648	     -0.00000000	      0.00000000	     29.47391575
      2.72367056	     -0.04788362	     -0.00086312	     -0.18978656	     -0.05448957	      0.88264086	     -0.00087068	     -0.20704794	     -0.00000000	      0.00000000	     29.57629894
      2.72469548	     -0.04784133	     -0.00084653	     -0.18974425	     -0.05449057	      0.88264118	     -0.00087053	     -0.20704937	     -0.00000000	      0.00000000	     29.70898788
      2.72618110	     -0.04778484	     -0.00082391	     -0.18968770	     -0.05449206	      0.88264169	     -0.00087032	     -0.20705139	     -0.00000000	      0.00000000	     29.90906380
      2.72743409	     -0.04773736	     -0.00080402	     -0.18964018	     -0.05449338	      0.88264215	     -0.00087016	     -0.20705307	     -0.00000000	      0.00000000	     30.06254157
      2.72868708	     -0.04769725	     -0.00078653	     -0.18959997	     -0.05449474	      0.88264265	     -0.00087001	     -0.20705475	     -0.00000000	      0.00000000	     30.22767367
      2.72994008	     -0.04765488	     -0.00076654	     -0.18955755	     -0.05449616	      0.88264316	     -0.00086988	     -0.20705649	     -0.00000000	      0.00000000	     30.35757126
      2.73119307	     -0.04762395	     -0.00075033	     -0.18952649	     -0.05449762	      0.88264371	     -0.00086976	     -0.20705828	     -0.00000000	      0.00000000	     30.53443662
      2.73226882	     -0.04759335	     -0.00073345	     -0.18949583	     -0.05449892	      0.88264419	     -0.00086966	     -0.20705996	     -0.00000000	      0.00000000	     30.60950873
      2.73334457	     -0.04757048	     -0.00071898	     -0.18947285	     -0.05450025	      0.88264469	     -0.00086957	     -0.20706173	     -0.00000000	      0.00000000	     30.73288877
      2.73469436	     -0.04754137	     -0.00069958	     -0.18944363	     -0.05450198	      0.88264535	     -0.00086948	     -0.20706414	     -0.00000000	      0.00000000	     30.85553132
      2.73604415	     -0.04752059	     -0.00068251	     -0.18942269	     -0.05450377	      0.88264602	     -0.00086941	     -0.20706673	     -0.00000000	      0.00000000	     31.03752802
      2.73712241	     -0.04750041	     -0.00066674	     -0.18940243	     -0.05450525	      0.88264657	     -0.00086936	     -0.20706897	     -0.00000000	      0.00000000	     31.09644615
      2.73820067	     -0.04748719	     -0.00065323	     -0.18938907	     -0.05450676	      0.88264714	     -0.00086932	     -0.20707130	     -0.00000000	      0.00000000	     31.22457639
      2.73957208	     -0.04746971	     -0.00063501	     -0.18937145	     -0.05450874	      0.88264787	     -0.00086929	     -0.20707445	     -0.00000000	      0.00000000	     31.33555276
      2.74094349	     -0.04746087	     -0.00061931	     -0.18936241	     -0.05451078	      0.88264862	     -0.00086928	     -0.20707777	     -0.00000000	      0.00000000	     31.53660239
      2.74198094	     -0.04744992	     -0.00060530	     -0.18935136	     -0.05451237	      0.88264920	     -0.00086929	     -0.20708043	     -0.00000000	      0.00000000	     31.56133686
      2.74301838	     -0.04744554	     -0.00059343	     -0.18934683	     -0.05451400	      0.88264978	     -0.00086931	     -0.20708316	     -0.00000000	      0.00000000	     31.67513126
      2.74445518	     -0.04743937	     -0.00057627	     -0.18934047	     -0.05451632	      0.88265060	     -0.00086935	     -0.20708712	     -0.00000000	      0.00000000	     31.77857592
      2.74589198	     -0.04744183	     -0.00056167	     -0.18934268	     -0.05451871	      0.88265143	     -0.00086942	     -0.20709122	     -0.00000000	      0.00000000	     31.99653824
      2.74688820	     -0.04743905	     -0.00054949	     -0.18933978	     -0.05452041	      0.88265201	     -0.00086949	     -0.20709419	     -0.00000000	      0.00000000	     31.99258666
      2.74788443	     -0.04744247	     -0.00053938	     -0.18934304	     -0.05452215	      0.88265259	     -0.00086957	     -0.20709722	     -0.00000000	      0.00000000	     32.09578516
      2.74941520	     -0.04744812	     -0.00052345	     -0.18934845	     -0.05452489	      0.88265349	     -0.00086971	     -0.20710203	     -0.00000000	      0.00000000	     32.20544757
      2.75068115	     -0.04745827	     -0.00051184	     -0.18935838	     -0.05452722	      0.88265424	     -0.00086985	     -0.20710611	     -0.00000000	      0.00000000	     32.34867406
      2.75194710	     -0.04746607	     -0.00049899	     -0.18936599	     -0.05452961	      0.88265499	     -0.00087001	     -0.20711032	     -0.00000000	      0.00000000	     32.40006570
      2.75321304	     -0.04748243	     -0.00048906	     -0.18938209	     -0.05453207	      0.88265574	     -0.00087020	     -0.20711460	     -0.00000000	      0.00000000	     32.57773734
      2.75434147	     -0.04749219	     -0.00047811	     -0.18939167	     -0.05453430	      0.88265640	     -0.00087038	     -0.20711853	     -0.00000000	      0.00000000	     32.58817255
      2.75546991	     -0.04750889	     -0.00046954	     -0.18940814	     -0.05453659	      0.88265707	     -0.00087058	     -0.20712250	     -0.00000000	      0.00000000	     32.71170149
      2.75659834	     -0.04752344	     -0.00045996	     -0.18942249	     -0.05453892	      0.88265773	     -0.00087079	     -0.20712654	     -0.00000000	      0.00000000	     32.76502461
      2.75805786	     -0.04754815	     -0.00044938	     -0.18944690	     -0.05454201	      0.88265859	     -0.00087110	     -0.20713182	     -0.00000000	      0.00000000	     32.90945017
      2.75921036	     -0.04756469	     -0.00043955	     -0.18946325	     -0.05454451	      0.88265926	     -0.00087136	     -0.20713605	     -0.00000000	      0.00000000	     32.92408361
      2.76036287	     -0.04758769	     -0.00043177	     -0.18948602	     -0.05454706	      0.88265993	     -0.00087164	     -0.20714031	     -0.00000000	      0.00000000	     33.02824098
      2.76151537	     -0.04760855	     -0.00042295	     -0.18950667	     -0.05454966	      0.88266060	     -0.00087194	     -0.20714462	     -0.00000000	      0.00000000	     33.07096470
      2.76295652	     -0.04764088	     -0.00041389	     -0.18953870	     -0.05455299	      0.88266142	     -0.00087234	     -0.20715005	     -0.00000000	      0.00000000	     33.20101550
      2.76409303	     -0.04766282	     -0.00040518	     -0.18956045	     -0.05455567	      0.88266206	     -0.00087267	     -0.20715439	     -0.00000000	      0.00000000	     33.21082234
      2.76522954	     -0.04769081	     -0.00039856	     -0.18958821	     -0.05455840	      0.88266269	     -0.00087303	     -0.20715874	     -0.00000000	      0.00000000	     33.30093178
      2.76636605	     -0.04771673	     -0.00039117	     -0.18961392	     -0.05456118	      0.88266332	     -0.00087340	     -0.20716312	     -0.00000000	      0.00000000	     33.34071777
[truncated: 329,121 more chars]
