# Supplementary material for: A Neural Controller Model Considering the Vestibulospinal Tract in Human Postural Control
Source: Front Comput Neurosci. 2022 Feb 25;16:785099. doi: 10.3389/fncom.2022.785099 (PMC8913724; doi:10.3389/fncom.2022.785099)
Supplement: Supplementary file 8 [file Data_Sheet_3.zip › SimulationResults/VST-/2.564/opt_9/jiang_CoPpositon_pos.sto]

CoP
version=1
nRows=3901
nColumns=11
inDegrees=no

This file contains CoP trajectory (of origin) and orientations.

Units are S.I. units (seconds, meters, Newtons, ...)
Angles are in degrees.

endheader
time	cop-x	cop-z	cop-x-calcn-r	com-x	com-y	com-z	com-x-calcn-r	com-x-vel	com-y-vel	s_torques
      0.00042287	     -0.06091227	     -0.00031696	     -0.20285075	     -0.06082890	      0.88293412	     -0.00017323	     -0.21492593	     -0.00000000	     -0.00000000	    179.01098143
      0.00094276	     -0.06024327	     -0.00032469	     -0.20218185	     -0.06082890	      0.88293412	     -0.00017322	     -0.21491040	     -0.00000000	     -0.00000000	    173.46166501
      0.00157269	     -0.05968365	     -0.00033090	     -0.20162222	     -0.06082891	      0.88293412	     -0.00017320	     -0.21488253	     -0.00000000	      0.00000000	    121.23973467
      0.00238626	     -0.05927852	     -0.00033540	     -0.20121679	     -0.06082895	      0.88293416	     -0.00017315	     -0.21483996	     -0.00000000	      0.00000000	     76.75250541
      0.00350047	     -0.05911318	     -0.00033737	     -0.20105070	     -0.06082909	      0.88293430	     -0.00017307	     -0.21478170	     -0.00000000	      0.00000000	     52.05368434
      0.00530938	     -0.05931414	     -0.00033585	     -0.20125019	     -0.06082961	      0.88293475	     -0.00017289	     -0.21470637	     -0.00000000	      0.00000000	     35.13577733
      0.00681334	     -0.05959516	     -0.00033385	     -0.20153012	     -0.06083032	      0.88293528	     -0.00017272	     -0.21466512	     -0.00000000	      0.00000000	     25.30074612
      0.00831731	     -0.05983485	     -0.00033258	     -0.20176898	     -0.06083123	      0.88293590	     -0.00017253	     -0.21463828	     -0.00000000	      0.00000000	     16.98417978
      0.00982128	     -0.06001632	     -0.00033215	     -0.20194984	     -0.06083231	      0.88293654	     -0.00017234	     -0.21462019	      0.00000000	      0.00000000	     12.27233314
      0.01112968	     -0.06012445	     -0.00033225	     -0.20205762	     -0.06083335	      0.88293708	     -0.00017216	     -0.21460849	      0.00000000	      0.00000000	      9.39188372
      0.01243809	     -0.06020900	     -0.00033288	     -0.20214195	     -0.06083446	      0.88293759	     -0.00017198	     -0.21459886	      0.00000000	      0.00000000	      7.92473844
      0.01374650	     -0.06026976	     -0.00033355	     -0.20220260	     -0.06083562	      0.88293802	     -0.00017180	     -0.21459060	      0.00000000	      0.00000000	      7.33003781
      0.01554135	     -0.06033807	     -0.00033456	     -0.20227095	     -0.06083728	      0.88293849	     -0.00017155	     -0.21458107	      0.00000000	      0.00000000	      7.02430165
      0.01688771	     -0.06037497	     -0.00033498	     -0.20230801	     -0.06083854	      0.88293872	     -0.00017136	     -0.21457535	      0.00000000	      0.00000000	      7.68278499
      0.01823408	     -0.06040909	     -0.00033549	     -0.20234241	     -0.06083980	      0.88293885	     -0.00017116	     -0.21457080	      0.00000000	      0.00000000	      7.81209220
      0.01958045	     -0.06043169	     -0.00033604	     -0.20236540	     -0.06084105	      0.88293886	     -0.00017096	     -0.21456746	      0.00000000	     -0.00000000	      8.57299341
      0.02136068	     -0.06045397	     -0.00033662	     -0.20238837	     -0.06084264	      0.88293870	     -0.00017068	     -0.21456473	      0.00000000	     -0.00000000	      8.86920665
      0.02267283	     -0.06045812	     -0.00033698	     -0.20239314	     -0.06084376	      0.88293845	     -0.00017048	     -0.21456391	      0.00000000	     -0.00000000	     10.11214892
      0.02398498	     -0.06046042	     -0.00033740	     -0.20239617	     -0.06084482	      0.88293811	     -0.00017027	     -0.21456392	      0.00000000	     -0.00000000	     10.43414957
      0.02562015	     -0.06045209	     -0.00033783	     -0.20238887	     -0.06084603	      0.88293755	     -0.00017000	     -0.21456497	      0.00000000	     -0.00000000	     11.70408393
      0.02708521	     -0.06044284	     -0.00033832	     -0.20238065	     -0.06084700	      0.88293694	     -0.00016975	     -0.21456668	      0.00000000	     -0.00000000	     11.99824330
      0.02855027	     -0.06042367	     -0.00033863	     -0.20236260	     -0.06084785	      0.88293624	     -0.00016950	     -0.21456899	      0.00000000	     -0.00000000	     13.46362348
      0.03001534	     -0.06040788	     -0.00033913	     -0.20234801	     -0.06084857	      0.88293547	     -0.00016925	     -0.21457167	      0.00000000	     -0.00000000	     13.69958213
      0.03148040	     -0.06038227	     -0.00033936	     -0.20232366	     -0.06084915	      0.88293465	     -0.00016899	     -0.21457466	      0.00000000	     -0.00000000	     15.22823745
      0.03276966	     -0.06036575	     -0.00033981	     -0.20230830	     -0.06084953	      0.88293390	     -0.00016876	     -0.21457733	      0.00000000	     -0.00000000	     15.40689393
      0.03405891	     -0.06034370	     -0.00034004	     -0.20228744	     -0.06084980	      0.88293314	     -0.00016853	     -0.21458003	      0.00000000	     -0.00000000	     16.26522353
      0.03563376	     -0.06032068	     -0.00034047	     -0.20226590	     -0.06084996	      0.88293221	     -0.00016824	     -0.21458316	      0.00000000	     -0.00000000	     16.72194284
      0.03720862	     -0.06029345	     -0.00034066	     -0.20224018	     -0.06084994	      0.88293129	     -0.00016795	     -0.21458603	      0.00000000	     -0.00000000	     17.52265193
      0.03849432	     -0.06027788	     -0.00034107	     -0.20222585	     -0.06084978	      0.88293057	     -0.00016771	     -0.21458803	      0.00000000	     -0.00000000	     17.49722460
      0.03978002	     -0.06025833	     -0.00034124	     -0.20220754	     -0.06084949	      0.88292988	     -0.00016747	     -0.21458973	      0.00000000	     -0.00000000	     17.76420832
      0.04137551	     -0.06023914	     -0.00034163	     -0.20218988	     -0.06084897	      0.88292909	     -0.00016717	     -0.21459127	      0.00000000	     -0.00000000	     17.66673870
      0.04297101	     -0.06021536	     -0.00034171	     -0.20216762	     -0.06084826	      0.88292839	     -0.00016686	     -0.21459216	      0.00000000	     -0.00000000	     17.73327449
      0.04420300	     -0.06020382	     -0.00034212	     -0.20215725	     -0.06084759	      0.88292790	     -0.00016662	     -0.21459230	      0.00000000	     -0.00000000	     17.30604563
      0.04543499	     -0.06018765	     -0.00034222	     -0.20214222	     -0.06084681	      0.88292748	     -0.00016638	     -0.21459200	      0.00000000	     -0.00000000	     17.07414480
      0.04709874	     -0.06016891	     -0.00034256	     -0.20212498	     -0.06084559	      0.88292702	     -0.00016606	     -0.21459080	      0.00000000	     -0.00000000	     16.52671681
      0.04876249	     -0.06014493	     -0.00034258	     -0.20210249	     -0.06084419	      0.88292667	     -0.00016573	     -0.21458872	      0.00000000	     -0.00000000	     16.19945246
      0.04994477	     -0.06013422	     -0.00034302	     -0.20209280	     -0.06084308	      0.88292651	     -0.00016549	     -0.21458665	      0.00000000	     -0.00000000	     15.59595458
      0.05112706	     -0.06011807	     -0.00034303	     -0.20207765	     -0.06084189	      0.88292641	     -0.00016526	     -0.21458417	      0.00000000	     -0.00000000	     15.24942863
      0.05288449	     -0.06009519	     -0.00034310	     -0.20205622	     -0.06083996	      0.88292638	     -0.00016490	     -0.21457961	      0.00000000	      0.00000000	     14.59689574
      0.05435724	     -0.06007222	     -0.00034288	     -0.20203444	     -0.06083820	      0.88292647	     -0.00016460	     -0.21457506	      0.00000000	      0.00000000	     14.23942130
      0.05583000	     -0.06005385	     -0.00034307	     -0.20201721	     -0.06083633	      0.88292665	     -0.00016430	     -0.21456986	      0.00000000	      0.00000000	     13.61464429
      0.05730275	     -0.06002862	     -0.00034277	     -0.20199309	     -0.06083434	      0.88292693	     -0.00016399	     -0.21456413	      0.00000000	      0.00000000	     13.42323368
      0.05877550	     -0.06001083	     -0.00034318	     -0.20197637	     -0.06083224	      0.88292730	     -0.00016369	     -0.21455785	      0.00000000	      0.00000000	     12.71783967
      0.06001397	     -0.05998715	     -0.00034281	     -0.20195356	     -0.06083039	      0.88292767	     -0.00016343	     -0.21455225	      0.00000000	      0.00000000	     12.65966613
      0.06125244	     -0.05996812	     -0.00034286	     -0.20193538	     -0.06082847	      0.88292810	     -0.00016317	     -0.21454631	      0.00000000	      0.00000000	     12.26376552
      0.06286359	     -0.05993884	     -0.00034255	     -0.20190717	     -0.06082587	      0.88292873	     -0.00016283	     -0.21453821	      0.00000000	      0.00000000	     12.03882741
      0.06447474	     -0.05991381	     -0.00034264	     -0.20188318	     -0.06082316	      0.88292944	     -0.00016249	     -0.21452966	      0.00000000	      0.00000000	     11.49071413
      0.06571485	     -0.05988771	     -0.00034206	     -0.20185787	     -0.06082100	      0.88293004	     -0.00016222	     -0.21452288	      0.00000000	      0.00000000	     11.51801420
      0.06695495	     -0.05986621	     -0.00034192	     -0.20183713	     -0.06081878	      0.88293067	     -0.00016196	     -0.21451588	      0.00000000	      0.00000000	     11.21182515
      0.06859887	     -0.05983374	     -0.00034135	     -0.20180564	     -0.06081576	      0.88293155	     -0.00016160	     -0.21450637	      0.00000000	      0.00000000	     11.08540905
      0.07024280	     -0.05980633	     -0.00034139	     -0.20177918	     -0.06081263	      0.88293248	     -0.00016125	     -0.21449660	      0.00000000	      0.00000000	     10.61282864
      0.07142129	     -0.05977973	     -0.00034068	     -0.20175325	     -0.06081033	      0.88293316	     -0.00016099	     -0.21448953	      0.00000000	      0.00000000	     10.70967332
      0.07259979	     -0.05975827	     -0.00034051	     -0.20173244	     -0.06080799	      0.88293386	     -0.00016074	     -0.21448234	      0.00000000	      0.00000000	     10.51098422
      0.07435010	     -0.05972485	     -0.00034005	     -0.20169996	     -0.06080443	      0.88293492	     -0.00016035	     -0.21447160	      0.00000000	      0.00000000	     10.41717156
      0.07582100	     -0.05970128	     -0.00033999	     -0.20167717	     -0.06080136	      0.88293581	     -0.00016003	     -0.21446251	      0.00000000	      0.00000000	     10.17036603
      0.07729189	     -0.05967447	     -0.00033938	     -0.20165113	     -0.06079823	      0.88293671	     -0.00015971	     -0.21445348	      0.00000000	      0.00000000	     10.22802980
      0.07876279	     -0.05965603	     -0.00033956	     -0.20163343	     -0.06079504	      0.88293760	     -0.00015938	     -0.21444449	      0.00000000	      0.00000000	      9.94116624
      0.08007919	     -0.05963364	     -0.00033893	     -0.20161170	     -0.06079213	      0.88293838	     -0.00015909	     -0.21443657	      0.00000000	      0.00000000	     10.04553056
      0.08139558	     -0.05962934	     -0.00033886	     -0.20160805	     -0.06078918	      0.88293916	     -0.00015880	     -0.21442880	      0.00000000	      0.00000000	      9.79512637
      0.08271197	     -0.05969205	     -0.00033784	     -0.20167139	     -0.06078618	      0.88293991	     -0.00015851	     -0.21442247	      0.00000000	      0.00000000	      9.52713348
      0.08431685	     -0.05993148	     -0.00033597	     -0.20191154	     -0.06078247	      0.88294078	     -0.00015815	     -0.21442090	      0.00000000	      0.00000000	      9.20177826
      0.08575243	     -0.06027833	     -0.00033287	     -0.20225906	     -0.06077909	      0.88294150	     -0.00015783	     -0.21442928	      0.00000000	      0.00000000	     10.41174688
      0.08718801	     -0.06071701	     -0.00032997	     -0.20269846	     -0.06077565	      0.88294210	     -0.00015751	     -0.21444890	      0.00000000	      0.00000000	     11.73089393
      0.08862359	     -0.06118839	     -0.00032642	     -0.20317067	     -0.06077213	      0.88294255	     -0.00015720	     -0.21447995	      0.00000000	      0.00000000	     15.27717287
      0.09005917	     -0.06166835	     -0.00032376	     -0.20365157	     -0.06076852	      0.88294279	     -0.00015690	     -0.21452126	      0.00000000	      0.00000000	     17.85426750
      0.09149475	     -0.06212829	     -0.00032057	     -0.20411257	     -0.06076479	      0.88294278	     -0.00015660	     -0.21457138	      0.00000000	     -0.00000000	     22.22119621
      0.09293033	     -0.06256737	     -0.00031808	     -0.20455281	     -0.06076092	      0.88294247	     -0.00015631	     -0.21462863	      0.00000000	     -0.00000000	     24.56569212
      0.09436591	     -0.06297029	     -0.00031526	     -0.20495699	     -0.06075690	      0.88294183	     -0.00015603	     -0.21469160	      0.00000000	     -0.00000000	     27.43270455
      0.09614566	     -0.06342548	     -0.00031250	     -0.20541385	     -0.06075169	      0.88294053	     -0.00015569	     -0.21477561	      0.00000000	     -0.00000001	     27.31786075
      0.09755055	     -0.06373837	     -0.00030974	     -0.20572814	     -0.06074738	      0.88293908	     -0.00015543	     -0.21484537	      0.00000000	     -0.00000001	     27.87476590
      0.09895543	     -0.06402145	     -0.00030776	     -0.20601266	     -0.06074288	      0.88293726	     -0.00015518	     -0.21491711	      0.00000000	     -0.00000001	     24.97620570
      0.10066571	     -0.06431339	     -0.00030522	     -0.20630642	     -0.06073715	      0.88293453	     -0.00015489	     -0.21500605	      0.00000000	     -0.00000001	     21.68629622
      0.10237599	     -0.06455824	     -0.00030407	     -0.20655314	     -0.06073112	      0.88293125	     -0.00015461	     -0.21509537	      0.00000000	     -0.00000001	     15.57029896
      0.10374821	     -0.06471278	     -0.00030255	     -0.20670922	     -0.06072607	      0.88292824	     -0.00015440	     -0.21516664	      0.00000000	     -0.00000002	     12.74233862
      0.10512042	     -0.06484681	     -0.00030177	     -0.20684480	     -0.06072082	      0.88292492	     -0.00015419	     -0.21523690	      0.00000000	     -0.00000002	      8.95254221
      0.10691827	     -0.06496819	     -0.00030076	     -0.20696823	     -0.06071365	      0.88292014	     -0.00015393	     -0.21532684	      0.00000000	     -0.00000002	      5.99861231
      0.10871612	     -0.06507542	     -0.00030043	     -0.20707751	     -0.06070615	      0.88291495	     -0.00015369	     -0.21541392	      0.00000000	     -0.00000002	      3.89777848
      0.11003299	     -0.06513313	     -0.00029955	     -0.20713673	     -0.06070044	      0.88291094	     -0.00015353	     -0.21547572	      0.00000000	     -0.00000002	      3.93725305
      0.11134986	     -0.06518963	     -0.00029890	     -0.20719474	     -0.06069456	      0.88290678	     -0.00015337	     -0.21553559	      0.00000000	     -0.00000002	      4.41478412
      0.11327775	     -0.06527479	     -0.00029783	     -0.20728210	     -0.06068563	      0.88290051	     -0.00015315	     -0.21561981	      0.00000000	     -0.00000002	      5.80874657
      0.11489265	     -0.06534575	     -0.00029779	     -0.20735488	     -0.06067786	      0.88289515	     -0.00015299	     -0.21568719	      0.00000000	     -0.00000002	      7.56706899
      0.11650755	     -0.06542552	     -0.00029658	     -0.20743649	     -0.06066983	      0.88288976	     -0.00015283	     -0.21575185	      0.00000000	     -0.00000002	      8.50161636
      0.11812246	     -0.06551711	     -0.00029639	     -0.20752989	     -0.06066155	      0.88288440	     -0.00015269	     -0.21581357	      0.00000000	     -0.00000002	      9.96375012
      0.11973736	     -0.06560717	     -0.00029428	     -0.20762181	     -0.06065301	      0.88287911	     -0.00015256	     -0.21587229	      0.00000000	     -0.00000002	      9.63604568
      0.12116074	     -0.06569715	     -0.00029405	     -0.20771341	     -0.06064527	      0.88287454	     -0.00015246	     -0.21592129	      0.00000000	     -0.00000002	     10.10894241
      0.12258411	     -0.06578265	     -0.00029244	     -0.20780055	     -0.06063732	      0.88287008	     -0.00015236	     -0.21596788	      0.00000000	     -0.00000002	      9.25162860
      0.12429545	     -0.06589477	     -0.00029125	     -0.20791464	     -0.06062750	      0.88286489	     -0.00015227	     -0.21602066	      0.00000000	     -0.00000002	      8.54781539
      0.12600679	     -0.06599892	     -0.00028860	     -0.20802080	     -0.06061738	      0.88285993	     -0.00015218	     -0.21607006	      0.00000000	     -0.00000002	      6.89392088
      0.12742494	     -0.06609189	     -0.00028774	     -0.20811542	     -0.06060877	      0.88285600	     -0.00015212	     -0.21610837	      0.00000000	     -0.00000002	      6.26133002
      0.12884308	     -0.06617401	     -0.00028559	     -0.20819921	     -0.06059995	      0.88285225	     -0.00015207	     -0.21614451	      0.00000000	     -0.00000002	      5.12506718
      0.13059367	     -0.06627572	     -0.00028372	     -0.20830299	     -0.06058878	      0.88284788	     -0.00015203	     -0.21618610	      0.00000000	     -0.00000002	      4.24016213
      0.13234426	     -0.06635699	     -0.00028091	     -0.20838635	     -0.06057728	      0.88284380	     -0.00015200	     -0.21622471	      0.00000000	     -0.00000002	      3.34696281
      0.13373506	     -0.06642641	     -0.00028011	     -0.20845740	     -0.06056791	      0.88284077	     -0.00015199	     -0.21625337	      0.00000000	     -0.00000001	      2.97220768
      0.13512587	     -0.06648314	     -0.00027794	     -0.20851578	     -0.06055834	      0.88283792	     -0.00015198	     -0.21628052	      0.00000000	     -0.00000001	      2.67303236
      0.13693536	     -0.06655455	     -0.00027619	     -0.20858933	     -0.06054557	      0.88283451	     -0.00015200	     -0.21631363	      0.00000000	     -0.00000001	      2.43959548
      0.13874486	     -0.06660884	     -0.00027316	     -0.20864578	     -0.06053246	      0.88283141	     -0.00015203	     -0.21634462	      0.00000000	     -0.00000001	      2.53540980
      0.14009797	     -0.06665336	     -0.00027267	     -0.20869190	     -0.06052242	      0.88282929	     -0.00015206	     -0.21636642	      0.00000000	     -0.00000001	      2.36036746
      0.14145108	     -0.06668541	     -0.00027098	     -0.20872555	     -0.06051219	      0.88282734	     -0.00015211	     -0.21638727	      0.00000000	     -0.00000001	      2.44529456
      0.14334676	     -0.06672514	     -0.00026928	     -0.20876751	     -0.06049752	      0.88282486	     -0.00015219	     -0.21641484	      0.00000000	     -0.00000001	      2.37565901
      0.14524244	     -0.06674562	     -0.00026590	     -0.20879025	     -0.06048246	      0.88282268	     -0.00015229	     -0.21644062	      0.00000000	     -0.00000001	      2.64680402
      0.14654651	     -0.06676408	     -0.00026543	     -0.20881024	     -0.06047187	      0.88282134	     -0.00015237	     -0.21645721	      0.00000000	     -0.00000001	      2.32356362
      0.14785059	     -0.06677130	     -0.00026378	     -0.20881900	     -0.06046110	      0.88282011	     -0.00015247	     -0.21647301	      0.00000000	     -0.00000001	      2.32154031
      0.14987570	     -0.06677529	     -0.00026201	     -0.20882536	     -0.06044401	      0.88281843	     -0.00015263	     -0.21649587	      0.00000000	     -0.00000001	      2.14190758
      0.15153724	     -0.06677061	     -0.00025965	     -0.20882264	     -0.06042965	      0.88281724	     -0.00015278	     -0.21651332	      0.00000000	     -0.00000000	      2.11630183
      0.15319878	     -0.06676970	     -0.00025867	     -0.20882366	     -0.06041500	      0.88281619	     -0.00015295	     -0.21652958	      0.00000000	     -0.00000000	      1.89215922
      0.15486032	     -0.06675795	     -0.00025616	     -0.20881387	     -0.06040005	      0.88281527	     -0.00015313	     -0.21654475	      0.00000000	     -0.00000000	      1.94489936
      0.15652186	     -0.06675697	     -0.00025583	     -0.20881479	     -0.06038480	      0.88281446	     -0.00015333	     -0.21655862	      0.00000000	     -0.00000000	      1.75255729
      0.15794292	     -0.06674481	     -0.00025361	     -0.20880429	     -0.06037152	      0.88281384	     -0.00015351	     -0.21656963	      0.00000000	     -0.00000000	      1.80227670
      0.15936399	     -0.06673752	     -0.00025331	     -0.20879863	     -0.06035802	      0.88281328	     -0.00015371	     -0.21657975	      0.00000000	     -0.00000000	      1.74872417
      0.16115703	     -0.06672778	     -0.00025129	     -0.20879097	     -0.06034067	      0.88281264	     -0.00015397	     -0.21659159	      0.00000000	     -0.00000000	      1.75192223
      0.16295007	     -0.06672737	     -0.00025035	     -0.20879261	     -0.06032298	      0.88281206	     -0.00015425	     -0.21660234	      0.00000000	     -0.00000000	      1.75575945
      0.16439791	     -0.06671852	     -0.00024798	     -0.20878544	     -0.06030844	      0.88281161	     -0.00015449	     -0.21661032	      0.00000000	     -0.00000000	      1.76582665
      0.16584575	     -0.06671587	     -0.00024708	     -0.20878446	     -0.06029367	      0.88281117	     -0.00015475	     -0.21661747	      0.00000000	     -0.00000000	      1.79386118
      0.16765372	     -0.06670219	     -0.00024493	     -0.20877288	     -0.06027491	      0.88281063	     -0.00015508	     -0.21662519	      0.00000000	     -0.00000000	      1.82321275
      0.16946169	     -0.06668555	     -0.00024441	     -0.20875831	     -0.06025579	      0.88281006	     -0.00015544	     -0.21663109	      0.00000000	     -0.00000000	      1.95131317
      0.17085735	     -0.06664887	     -0.00024235	     -0.20872327	     -0.06024078	      0.88280960	     -0.00015572	     -0.21663415	      0.00000000	     -0.00000000	      1.96619441
      0.17225301	     -0.06659213	     -0.00024163	     -0.20866816	     -0.06022556	      0.88280911	     -0.00015602	     -0.21663514	      0.00000000	     -0.00000000	      2.13820830
      0.17414352	     -0.06642587	     -0.00024013	     -0.20850411	     -0.06020460	      0.88280841	     -0.00015644	     -0.21663113	      0.00000000	     -0.00000000	      2.45020976
      0.17603402	     -0.06613547	     -0.00024089	     -0.20821588	     -0.06018325	      0.88280766	     -0.00015688	     -0.21661686	      0.00000000	     -0.00000000	      3.12701659
      0.17734424	     -0.06584640	     -0.00024000	     -0.20792830	     -0.06016823	      0.88280713	     -0.00015720	     -0.21659896	      0.00000000	     -0.00000000	      3.26215252
      0.17865446	     -0.06551044	     -0.00024067	     -0.20759373	     -0.06015304	      0.88280661	     -0.00015753	     -0.21657346	      0.00000000	     -0.00000000	      3.67276278
      0.18064553	     -0.06491978	     -0.00024149	     -0.20700502	     -0.06012964	      0.88280588	     -0.00015804	     -0.21651991	      0.00000000	     -0.00000000	      4.12351265
      0.18225574	     -0.06440316	     -0.00024327	     -0.20648975	     -0.06011048	      0.88280539	     -0.00015848	     -0.21646417	      0.00000000	     -0.00000000	      4.79118385
      0.18386595	     -0.06386098	     -0.00024410	     -0.20594875	     -0.06009113	      0.88280503	     -0.00015892	     -0.21639864	      0.00000000	     -0.00000000	      5.00955209
      0.18547615	     -0.06331897	     -0.00024591	     -0.20540771	     -0.06007162	      0.88280484	     -0.00015938	     -0.21632471	      0.00000000	     -0.00000000	      5.96513208
      0.18687438	     -0.06284778	     -0.00024712	     -0.20493721	     -0.06005458	      0.88280484	     -0.00015979	     -0.21625510	      0.00000000	      0.00000000	      5.96976596
      0.18827261	     -0.06239144	     -0.00024928	     -0.20448141	     -0.06003746	      0.88280503	     -0.00016020	     -0.21618137	      0.00000000	      0.00000000	      6.61926414
      0.18967083	     -0.06194352	     -0.00025099	     -0.20403391	     -0.06002028	      0.88280541	     -0.00016063	     -0.21610441	      0.00000000	      0.00000000	      6.73989138
      0.19145574	     -0.06139622	     -0.00025384	     -0.20348699	     -0.05999828	      0.88280620	     -0.00016119	     -0.21600244	      0.00000000	      0.00000000	      7.32625480
      0.19278954	     -0.06099680	     -0.00025452	     -0.20308780	     -0.05998181	      0.88280702	     -0.00016161	     -0.21592419	      0.00000000	      0.00000000	      7.06253131
      0.19412334	     -0.06061811	     -0.00025631	     -0.20270924	     -0.05996532	      0.88280804	     -0.00016204	     -0.21584460	      0.00000000	      0.00000001	      7.31957015
      0.19577330	     -0.06016662	     -0.00025689	     -0.20225787	     -0.05994491	      0.88280958	     -0.00016259	     -0.21574498	      0.00000000	      0.00000001	      7.13796639
      0.19719091	     -0.05979816	     -0.00025862	     -0.20188944	     -0.05992737	      0.88281113	     -0.00016307	     -0.21565882	      0.00000000	      0.00000001	      7.45705767
      0.19860852	     -0.05943922	     -0.00025878	     -0.20153054	     -0.05990982	      0.88281289	     -0.00016355	     -0.21557272	      0.00000000	      0.00000001	      7.30337208
      0.20002613	     -0.05910555	     -0.00026047	     -0.20119685	     -0.05989227	      0.88281484	     -0.00016405	     -0.21548700	      0.00000000	      0.00000001	      7.67448925
      0.20144374	     -0.05878159	     -0.00026109	     -0.20087288	     -0.05987473	      0.88281698	     -0.00016455	     -0.21540199	      0.00000000	      0.00000001	      7.79656884
      0.20286135	     -0.05847850	     -0.00026323	     -0.20056976	     -0.05985718	      0.88281927	     -0.00016506	     -0.21531774	      0.00000000	      0.00000001	      8.37702823
      0.20427896	     -0.05818170	     -0.00026389	     -0.20027297	     -0.05983964	      0.88282171	     -0.00016557	     -0.21523447	      0.00000000	      0.00000001	      8.84065917
      0.20569657	     -0.05790371	     -0.00026597	     -0.19999497	     -0.05982209	      0.88282428	     -0.00016609	     -0.21515215	      0.00000000	      0.00000001	      9.64971322
      0.20711418	     -0.05762651	     -0.00026602	     -0.19971783	     -0.05980453	      0.88282695	     -0.00016662	     -0.21507088	      0.00000000	      0.00000001	     10.44232015
      0.20853179	     -0.05736797	     -0.00026778	     -0.19945934	     -0.05978696	      0.88282971	     -0.00016716	     -0.21499054	      0.00000000	      0.00000001	     11.40288776
      0.20977319	     -0.05714120	     -0.00026727	     -0.19923267	     -0.05977157	      0.88283219	     -0.00016763	     -0.21492104	      0.00000000	      0.00000001	     12.28090611
      0.21101460	     -0.05692668	     -0.00026842	     -0.19901822	     -0.05975616	      0.88283470	     -0.00016811	     -0.21485226	      0.00000000	      0.00000001	     13.15525623
      0.21254339	     -0.05666494	     -0.00026904	     -0.19875660	     -0.05973716	      0.88283783	     -0.00016871	     -0.21476862	      0.00000000	      0.00000001	     14.29403680
      0.21407219	     -0.05641328	     -0.00027055	     -0.19850507	     -0.05971814	      0.88284099	     -0.00016931	     -0.21468605	      0.00000000	      0.00000001	     15.29223396
      0.21528179	     -0.05621192	     -0.00027007	     -0.19830383	     -0.05970307	      0.88284348	     -0.00016979	     -0.21462152	      0.00000000	      0.00000001	     16.18865251
      0.21649139	     -0.05601915	     -0.00027087	     -0.19811118	     -0.05968798	      0.88284598	     -0.00017028	     -0.21455758	      0.00000000	      0.00000001	     16.91612128
      0.21806182	     -0.05576760	     -0.00027149	     -0.19785977	     -0.05966837	      0.88284919	     -0.00017092	     -0.21447538	      0.00000000	      0.00000001	     17.90722864
      0.21963224	     -0.05552407	     -0.00027345	     -0.19761635	     -0.05964873	      0.88285237	     -0.00017156	     -0.21439394	      0.00000000	      0.00000001	     18.61926154
      0.22075465	     -0.05534361	     -0.00027340	     -0.19743599	     -0.05963468	      0.88285461	     -0.00017202	     -0.21433618	      0.00000000	      0.00000001	     19.28140519
      0.22187706	     -0.05516847	     -0.00027467	     -0.19726090	     -0.05962061	      0.88285682	     -0.00017249	     -0.21427866	      0.00000000	      0.00000001	     19.74294308
      0.22356257	     -0.05490217	     -0.00027478	     -0.19699471	     -0.05959946	      0.88286006	     -0.00017320	     -0.21419275	      0.00000000	      0.00000001	     20.44982049
      0.22494045	     -0.05468743	     -0.00027490	     -0.19678003	     -0.05958216	      0.88286265	     -0.00017378	     -0.21412283	      0.00000000	      0.00000001	     20.84433170
      0.22631832	     -0.05446880	     -0.00027488	     -0.19656143	     -0.05956485	      0.88286517	     -0.00017437	     -0.21405328	      0.00000000	      0.00000001	     21.34545875
      0.22769619	     -0.05425863	     -0.00027632	     -0.19635123	     -0.05954754	      0.88286762	     -0.00017497	     -0.21398406	      0.00000000	      0.00000001	     21.63116979
      0.22907407	     -0.05404161	     -0.00027594	     -0.19613417	     -0.05953022	      0.88287000	     -0.00017557	     -0.21391528	      0.00000000	      0.00000001	     22.10263111
      0.23028907	     -0.05385862	     -0.00027745	     -0.19595109	     -0.05951496	      0.88287203	     -0.00017610	     -0.21385498	      0.00000000	      0.00000001	     22.25717652
      0.23150407	     -0.05367400	     -0.00027832	     -0.19576636	     -0.05949970	      0.88287401	     -0.00017663	     -0.21379516	      0.00000000	      0.00000001	     22.56483685
      0.23271906	     -0.05349548	     -0.00027992	     -0.19558768	     -0.05948445	      0.88287592	     -0.00017717	     -0.21373578	      0.00000000	      0.00000001	     22.78457633
      0.23436077	     -0.05325417	     -0.00028102	     -0.19534612	     -0.05946387	      0.88287841	     -0.00017790	     -0.21365623	      0.00000000	      0.00000001	     23.18287669
      0.23557670	     -0.05308183	     -0.00028265	     -0.19517355	     -0.05944865	      0.88288019	     -0.00017845	     -0.21359770	      0.00000000	      0.00000001	     23.34215344
      0.23679263	     -0.05290631	     -0.00028345	     -0.19499779	     -0.05943345	      0.88288191	     -0.00017899	     -0.21353953	      0.00000000	      0.00000001	     23.62226167
      0.23826334	     -0.05270090	     -0.00028511	     -0.19479203	     -0.05941511	      0.88288391	     -0.00017966	     -0.21346954	      0.00000000	      0.00000001	     23.84616607
      0.23954970	     -0.05251921	     -0.00028524	     -0.19461002	     -0.05939910	      0.88288560	     -0.00018024	     -0.21340870	      0.00000000	      0.00000001	     24.15800271
      0.24083606	     -0.05234389	     -0.00028550	     -0.19443436	     -0.05938312	      0.88288722	     -0.00018083	     -0.21334817	      0.00000000	      0.00000001	     24.30845376
      0.24212242	     -0.05216582	     -0.00028565	     -0.19425591	     -0.05936720	      0.88288879	     -0.00018142	     -0.21328808	      0.00000000	      0.00000001	     24.59277256
      0.24340877	     -0.05199771	     -0.00028707	     -0.19408735	     -0.05935132	      0.88289030	     -0.00018201	     -0.21322848	      0.00000000	      0.00000001	     24.75182708
      0.24469513	     -0.05182741	     -0.00028772	     -0.19391659	     -0.05933549	      0.88289177	     -0.00018260	     -0.21316943	      0.00000000	      0.00000001	     25.07283628
      0.24598149	     -0.05166593	     -0.00028926	     -0.19375460	     -0.05931973	      0.88289319	     -0.00018320	     -0.21311085	      0.00000000	      0.00000001	     25.24287392
      0.24726785	     -0.05150224	     -0.00029029	     -0.19359038	     -0.05930402	      0.88289456	     -0.00018379	     -0.21305282	      0.00000000	      0.00000001	     25.58085019
      0.24855421	     -0.05134671	     -0.00029193	     -0.19343427	     -0.05928838	      0.88289590	     -0.00018439	     -0.21299526	      0.00000000	      0.00000001	     25.74460235
      0.24984056	     -0.05118779	     -0.00029259	     -0.19327477	     -0.05927280	      0.88289719	     -0.00018499	     -0.21293822	      0.00000000	      0.00000001	     26.11013054
      0.25112692	     -0.05103954	     -0.00029423	     -0.19312588	     -0.05925730	      0.88289846	     -0.00018559	     -0.21288165	      0.00000000	      0.00000001	     26.24494082
      0.25241328	     -0.05088902	     -0.00029491	     -0.19297472	     -0.05924188	      0.88289969	     -0.00018619	     -0.21282567	      0.00000000	      0.00000001	     26.62419534
      0.25355987	     -0.05076779	     -0.00029625	     -0.19285288	     -0.05922820	      0.88290076	     -0.00018672	     -0.21277626	      0.00000000	      0.00000001	     26.68634063
      0.25470647	     -0.05064987	     -0.00029689	     -0.19273434	     -0.05921458	      0.88290182	     -0.00018726	     -0.21272748	      0.00000000	      0.00000001	     26.90852279
      0.25585306	     -0.05054457	     -0.00029779	     -0.19262840	     -0.05920103	      0.88290285	     -0.00018780	     -0.21267944	      0.00000000	      0.00000001	     27.01022588
      0.25744812	     -0.05041228	     -0.00029708	     -0.19249523	     -0.05918230	      0.88290426	     -0.00018855	     -0.21261414	      0.00000000	      0.00000001	     27.28120575
      0.25862109	     -0.05033012	     -0.00029639	     -0.19241241	     -0.05916862	      0.88290527	     -0.00018909	     -0.21256739	      0.00000000	      0.00000001	     27.24949945
      0.25979405	     -0.05025158	     -0.00029678	     -0.19233317	     -0.05915501	      0.88290626	     -0.00018964	     -0.21252194	      0.00000000	      0.00000001	     27.39777024
      0.26096702	     -0.05019045	     -0.00029779	     -0.19227131	     -0.05914149	      0.88290724	     -0.00019019	     -0.21247796	      0.00000000	      0.00000001	     27.40803430
      0.26251838	     -0.05012445	     -0.00029897	     -0.19220433	     -0.05912372	      0.88290849	     -0.00019092	     -0.21242222	      0.00000000	      0.00000001	     27.59000416
      0.26365618	     -0.05009235	     -0.00030011	     -0.19217151	     -0.05911078	      0.88290938	     -0.00019145	     -0.21238311	      0.00000000	      0.00000001	     27.47851142
      0.26479397	     -0.05006707	     -0.00030091	     -0.19214550	     -0.05909792	      0.88291024	     -0.00019199	     -0.21234553	      0.00000000	      0.00000001	     27.55107838
      0.26621940	     -0.05005398	     -0.00030220	     -0.19213150	     -0.05908191	      0.88291128	     -0.00019265	     -0.21230062	      0.00000000	      0.00000000	     27.41634606
      0.26748179	     -0.05005244	     -0.00030302	     -0.19212915	     -0.05906783	      0.88291215	     -0.00019324	     -0.21226291	      0.00000000	      0.00000000	     27.48131638
      0.26874418	     -0.05006864	     -0.00030403	     -0.19214455	     -0.05905385	      0.88291298	     -0.00019383	     -0.21222713	      0.00000000	      0.00000000	     27.20498705
      0.27000657	     -0.05009245	     -0.00030473	     -0.19216756	     -0.05903996	      0.88291376	     -0.00019441	     -0.21219334	      0.00000000	      0.00000000	     27.23109227
      0.27126896	     -0.05013445	     -0.00030558	     -0.19220876	     -0.05902617	      0.88291449	     -0.00019500	     -0.21216151	      0.00000000	      0.00000000	     26.83776607
      0.27253135	     -0.05018233	     -0.00030597	     -0.19225587	     -0.05901247	      0.88291515	     -0.00019558	     -0.21213170	      0.00000000	      0.00000000	     26.83688643
      0.27379373	     -0.05024758	     -0.00030647	     -0.19232036	     -0.05899885	      0.88291574	     -0.00019616	     -0.21210384	      0.00000000	      0.00000000	     26.33832192
      0.27505612	     -0.05031493	     -0.00030676	     -0.19238695	     -0.05898533	      0.88291626	     -0.00019674	     -0.21207795	      0.00000000	      0.00000000	     26.33775535
      0.27618189	     -0.05038736	     -0.00030706	     -0.19245872	     -0.05897335	      0.88291666	     -0.00019726	     -0.21205639	      0.00000000	      0.00000000	     25.85628010
      0.27730766	     -0.05046062	     -0.00030729	     -0.19253134	     -0.05896143	      0.88291700	     -0.00019777	     -0.21203626	      0.00000000	      0.00000000	     25.68932848
      0.27868784	     -0.05055915	     -0.00030752	     -0.19262910	     -0.05894691	      0.88291732	     -0.00019840	     -0.21201335	      0.00000000	      0.00000000	     25.24090005
      0.28006802	     -0.05065950	     -0.00030781	     -0.19272869	     -0.05893250	      0.88291754	     -0.00019902	     -0.21199229	      0.00000000	      0.00000000	     25.06996476
      0.28122670	     -0.05075194	     -0.00030816	     -0.19282050	     -0.05892047	      0.88291764	     -0.00019954	     -0.21197590	      0.00000000	      0.00000000	     24.55470915
      0.28238539	     -0.05084335	     -0.00030858	     -0.19291130	     -0.05890851	      0.88291767	     -0.00020006	     -0.21196065	      0.00000000	     -0.00000000	     24.34320984
      0.28354407	     -0.05093929	     -0.00030889	     -0.19300664	     -0.05889661	      0.88291763	     -0.00020057	     -0.21194643	      0.00000000	     -0.00000000	     23.94908960
      0.28512574	     -0.05107097	     -0.00030936	     -0.19313752	     -0.05888048	      0.88291744	     -0.00020127	     -0.21192860	      0.00000000	     -0.00000000	     23.62840681
      0.28631168	     -0.05117478	     -0.00030958	     -0.19324075	     -0.05886846	      0.88291722	     -0.00020179	     -0.21191631	      0.00000000	     -0.00000000	     23.12557889
      0.28749763	     -0.05127625	     -0.00031028	     -0.19334164	     -0.05885650	      0.88291691	     -0.00020230	     -0.21190490	      0.00000000	     -0.00000000	     22.89832419
      0.28868357	     -0.05138138	     -0.00031039	     -0.19344622	     -0.05884461	      0.88291654	     -0.00020281	     -0.21189432	      0.00000000	     -0.00000000	     22.48798838
      0.29024539	     -0.05151943	     -0.00031077	     -0.19358357	     -0.05882904	      0.88291594	     -0.00020347	     -0.21188162	      0.00000000	     -0.00000000	     22.19758097
      0.29141943	     -0.05162713	     -0.00031075	     -0.19369076	     -0.05881741	      0.88291542	     -0.00020396	     -0.21187289	      0.00000000	     -0.00000000	     21.71342089
      0.29259348	     -0.05173229	     -0.00031103	     -0.19379542	     -0.05880583	      0.88291483	     -0.00020444	     -0.21186484	      0.00000000	     -0.00000000	     21.50589284
      0.29402392	     -0.05186342	     -0.00031108	     -0.19392596	     -0.05879180	      0.88291404	     -0.00020503	     -0.21185581	      0.00000000	     -0.00000000	     21.02808395
      0.29530988	     -0.05197840	     -0.00031149	     -0.19404042	     -0.05877925	      0.88291326	     -0.00020554	     -0.21184840	      0.00000000	     -0.00000000	     20.87320142
      0.29659584	     -0.05209696	     -0.00031142	     -0.19415850	     -0.05876677	      0.88291242	     -0.00020605	     -0.21184156	      0.00000000	     -0.00000000	     20.38838198
      0.29788180	     -0.05221120	     -0.00031190	     -0.19427226	     -0.05875435	      0.88291153	     -0.00020655	     -0.21183525	      0.00000000	     -0.00000000	     20.27000302
      0.29916776	     -0.05232903	     -0.00031176	     -0.19438964	     -0.05874198	      0.88291059	     -0.00020704	     -0.21182939	      0.00000000	     -0.00000001	     19.78005329
      0.30045372	     -0.05244178	     -0.00031230	     -0.19450194	     -0.05872968	      0.88290961	     -0.00020752	     -0.21182396	      0.00000000	     -0.00000001	     19.69517458
      0.30173967	     -0.05255808	     -0.00031207	     -0.19461782	     -0.05871743	      0.88290859	     -0.00020799	     -0.21181886	      0.00000000	     -0.00000001	     19.20369925
      0.30302563	     -0.05266863	     -0.00031254	     -0.19472797	     -0.05870523	      0.88290754	     -0.00020846	     -0.21181409	      0.00000000	     -0.00000001	     19.14704186
      0.30431159	     -0.05278259	     -0.00031212	     -0.19484155	     -0.05869309	      0.88290647	     -0.00020892	     -0.21180956	      0.00000000	     -0.00000001	     18.65474840
      0.30559755	     -0.05289013	     -0.00031264	     -0.19494870	     -0.05868099	      0.88290537	     -0.00020936	     -0.21180526	      0.00000000	     -0.00000001	     18.62550448
      0.30688351	     -0.05300010	     -0.00031234	     -0.19505833	     -0.05866894	      0.88290426	     -0.00020980	     -0.21180110	      0.00000000	     -0.00000001	     18.13676722
      0.30816947	     -0.05310348	     -0.00031313	     -0.19516136	     -0.05865694	      0.88290315	     -0.00021023	     -0.21179711	      0.00000000	     -0.00000001	     18.13105764
      0.30945543	     -0.05320943	     -0.00031291	     -0.19526700	     -0.05864498	      0.88290202	     -0.00021064	     -0.21179319	      0.00000000	     -0.00000001	     17.64292569
      0.31074139	     -0.05330796	     -0.00031379	     -0.19536520	     -0.05863306	      0.88290090	     -0.00021105	     -0.21178937	      0.00000000	     -0.00000001	     17.66267603
      0.31202735	     -0.05340838	     -0.00031360	     -0.19546533	     -0.05862119	      0.88289978	     -0.00021145	     -0.21178556	      0.00000000	     -0.00000001	     17.17445261
      0.31331331	     -0.05350111	     -0.00031453	     -0.19555776	     -0.05860936	      0.88289867	     -0.00021183	     -0.21178176	      0.00000000	     -0.00000001	     17.21614007
      0.31459927	     -0.05359511	     -0.00031439	     -0.19565150	     -0.05859756	      0.88289757	     -0.00021221	     -0.21177791	      0.00000000	     -0.00000001	     16.73079969
      0.31588523	     -0.05368134	     -0.00031537	     -0.19573744	     -0.05858580	      0.88289649	     -0.00021257	     -0.21177404	      0.00000000	     -0.00000001	     16.79187901
      0.31717118	     -0.05376824	     -0.00031529	     -0.19582410	     -0.05857408	      0.88289543	     -0.00021293	     -0.21177008	      0.00000000	     -0.00000001	     16.31408600
      0.31845714	     -0.05384744	     -0.00031633	     -0.19590304	     -0.05856239	      0.88289440	     -0.00021327	     -0.21176606	      0.00000000	     -0.00000001	     16.39030323
      0.31974310	     -0.05392668	     -0.00031635	     -0.19598205	     -0.05855074	      0.88289340	     -0.00021360	     -0.21176193	      0.00000000	     -0.00000001	     15.92692604
      0.32102906	     -0.05399842	     -0.00031743	     -0.19605354	     -0.05853912	      0.88289243	     -0.00021393	     -0.21175772	      0.00000000	     -0.00000001	     16.01066550
      0.32231502	     -0.05406966	     -0.00031756	     -0.19612455	     -0.05852754	      0.88289150	     -0.00021424	     -0.21175339	      0.00000000	     -0.00000000	     15.56805142
      0.32360098	     -0.05413367	     -0.00031867	     -0.19618833	     -0.05851599	      0.88289061	     -0.00021453	     -0.21174898	      0.00000000	     -0.00000000	     15.65201705
      0.32488694	     -0.05419671	     -0.00031891	     -0.19625115	     -0.05850447	      0.88288976	     -0.00021482	     -0.21174444	      0.00000000	     -0.00000000	     15.23598169
      0.32617290	     -0.05425296	     -0.00032002	     -0.19630717	     -0.05849299	      0.88288896	     -0.00021510	     -0.21173980	      0.00000000	     -0.00000000	     15.31129090
      0.32745886	     -0.05430792	     -0.00032032	     -0.19636192	     -0.05848153	      0.88288820	     -0.00021536	     -0.21173505	      0.00000000	     -0.00000000	     14.92447776
      0.32874482	     -0.05435660	     -0.00032141	     -0.19641037	     -0.05847011	      0.88288750	     -0.00021562	     -0.21173022	      0.00000000	     -0.00000000	     14.98439253
      0.33003078	     -0.05440373	     -0.00032176	     -0.19645729	     -0.05845873	      0.88288685	     -0.00021586	     -0.21172528	      0.00000000	     -0.00000000	     14.62999935
      0.33131674	     -0.05444510	     -0.00032283	     -0.19649844	     -0.05844737	      0.88288625	     -0.00021609	     -0.21172026	      0.00000000	     -0.00000000	     14.67030835
      0.33260269	     -0.05448482	     -0.00032327	     -0.19653795	     -0.05843605	      0.88288571	     -0.00021631	     -0.21171515	      0.00000000	     -0.00000000	     14.34734877
      0.33388865	     -0.05451989	     -0.00032435	     -0.19657280	     -0.05842476	      0.88288522	     -0.00021652	     -0.21170999	      0.00000000	     -0.00000000	     14.36468159
      0.33517461	     -0.05455413	     -0.00032493	     -0.19660683	     -0.05841350	      0.88288480	     -0.00021671	     -0.21170477	      0.00000000	     -0.00000000	     14.07246768
      0.33671953	     -0.05459038	     -0.00032646	     -0.19664280	     -0.05840002	      0.88288436	     -0.00021693	     -0.21169852	      0.00000000	     -0.00000000	     14.18908581
      0.33787971	     -0.05461864	     -0.00032671	     -0.19667087	     -0.05838992	      0.88288409	     -0.00021708	     -0.21169385	      0.00000000	     -0.00000000	     13.76069242
      0.33903989	     -0.05464396	     -0.00032775	     -0.19669599	     -0.05837986	      0.88288387	     -0.00021723	     -0.21168925	      0.00000000	     -0.00000000	     13.77210278
      0.34055676	     -0.05467905	     -0.00032858	     -0.19673083	     -0.05836673	      0.88288365	     -0.00021740	     -0.21168339	      0.00000000	     -0.00000000	     13.47059014
      0.34207362	     -0.05471403	     -0.00033052	     -0.19676552	     -0.05835366	      0.88288351	     -0.00021755	     -0.21167788	      0.00000000	     -0.00000000	     13.71014138
      0.34315857	     -0.05474428	     -0.00033081	     -0.19679560	     -0.05834433	      0.88288346	     -0.00021765	     -0.21167422	      0.00000000	     -0.00000000	     13.24420743
      0.34424352	     -0.05477370	     -0.00033186	     -0.19682482	     -0.05833503	      0.88288344	     -0.00021774	     -0.21167088	      0.00000000	      0.00000000	     13.23231510
      0.34587871	     -0.05482053	     -0.00033274	     -0.19687138	     -0.05832105	      0.88288349	     -0.00021786	     -0.21166649	      0.00000000	      0.00000000	     12.98840746
      0.34725214	     -0.05485936	     -0.00033375	     -0.19690999	     -0.05830936	      0.88288359	     -0.00021795	     -0.21166343	      0.00000000	      0.00000000	     13.05187821
      0.34862557	     -0.05490087	     -0.00033378	     -0.19695131	     -0.05829770	      0.88288374	     -0.00021802	     -0.21166093	      0.00000000	      0.00000000	     12.69076115
      0.34999900	     -0.05493904	     -0.00033475	     -0.19698926	     -0.05828607	      0.88288393	     -0.00021807	     -0.21165902	      0.00000000	      0.00000000	     12.91014227
      0.35121063	     -0.05497495	     -0.00033420	     -0.19702502	     -0.05827585	      0.88288414	     -0.00021810	     -0.21165776	      0.00000000	      0.00000000	     12.50092925
      0.35242226	     -0.05500757	     -0.00033440	     -0.19705748	     -0.05826565	      0.88288438	     -0.00021813	     -0.21165690	      0.00000000	      0.00000000	     12.57327956
      0.35363389	     -0.05503963	     -0.00033378	     -0.19708941	     -0.05825548	      0.88288464	     -0.00021814	     -0.21165638	      0.00000000	      0.00000000	     12.36987144
      0.35525778	     -0.05507670	     -0.00033343	     -0.19712630	     -0.05824188	      0.88288502	     -0.00021814	     -0.21165614	      0.00000000	      0.00000000	     12.42062899
      0.35650204	     -0.05510320	     -0.00033221	     -0.19715270	     -0.05823150	      0.88288534	     -0.00021813	     -0.21165618	      0.00000000	      0.00000000	     12.09070753
      0.35774631	     -0.05512445	     -0.00033171	     -0.19717383	     -0.05822114	      0.88288567	     -0.00021810	     -0.21165638	      0.00000000	      0.00000000	     12.14674038
      0.35899058	     -0.05514485	     -0.00033055	     -0.19719413	     -0.05821081	      0.88288602	     -0.00021806	     -0.21165666	      0.00000000	      0.00000000	     11.94583922
      0.36058233	     -0.05516641	     -0.00033006	     -0.19721554	     -0.05819763	      0.88288647	     -0.00021800	     -0.21165715	      0.00000000	      0.00000000	     12.00887139
      0.36180561	     -0.05518292	     -0.00032914	     -0.19723197	     -0.05818752	      0.88288683	     -0.00021794	     -0.21165762	      0.00000000	      0.00000000	     11.71932515
      0.36302889	     -0.05519569	     -0.00032940	     -0.19724462	     -0.05817745	      0.88288719	     -0.00021787	     -0.21165818	      0.00000000	      0.00000000	     11.76862465
      0.36450377	     -0.05520932	     -0.00032904	     -0.19725813	     -0.05816532	      0.88288763	     -0.00021777	     -0.21165889	      0.00000000	      0.00000000	     11.56953441
      0.36597865	     -0.05521641	     -0.00032988	     -0.19726507	     -0.05815324	      0.88288807	     -0.00021766	     -0.21165959	      0.00000000	      0.00000000	     11.76997189
      0.36709674	     -0.05522160	     -0.00032907	     -0.19727019	     -0.05814410	      0.88288840	     -0.00021756	     -0.21166004	      0.00000000	      0.00000000	     11.50470243
      0.36821484	     -0.05522237	     -0.00032933	     -0.19727086	     -0.05813497	      0.88288874	     -0.00021746	     -0.21166040	      0.00000000	      0.00000000	     11.53790270
      0.36980654	     -0.05521990	     -0.00032911	     -0.19726827	     -0.05812202	      0.88288920	     -0.00021731	     -0.21166067	      0.00000000	      0.00000000	     11.45163182
      0.37118664	     -0.05521229	     -0.00032977	     -0.19726054	     -0.05811082	      0.88288960	     -0.00021716	     -0.21166063	      0.00000000	      0.00000000	     11.54307438
      0.37256674	     -0.05520354	     -0.00032953	     -0.19725169	     -0.05809966	      0.88289000	     -0.00021700	     -0.21166028	      0.00000000	      0.00000000	     11.41483290
      0.37394683	     -0.05518986	     -0.00033104	     -0.19723787	     -0.05808852	      0.88289039	     -0.00021684	     -0.21165966	      0.00000000	      0.00000000	     11.58482659
      0.37515155	     -0.05517788	     -0.00033090	     -0.19722580	     -0.05807882	      0.88289073	     -0.00021668	     -0.21165886	      0.00000000	      0.00000000	     11.44947349
      0.37635627	     -0.05516218	     -0.00033215	     -0.19720997	     -0.05806915	      0.88289106	     -0.00021652	     -0.21165785	      0.00000000	      0.00000000	     11.53488532
      0.37756099	     -0.05514550	     -0.00033282	     -0.19719318	     -0.05805950	      0.88289139	     -0.00021636	     -0.21165660	      0.00000000	      0.00000000	     11.51520797
      0.37923316	     -0.05511853	     -0.00033486	     -0.19716601	     -0.05804615	      0.88289185	     -0.00021611	     -0.21165451	      0.00000000	      0.00000000	     11.62475431
      0.38046814	     -0.05509847	     -0.00033567	     -0.19714583	     -0.05803632	      0.88289218	     -0.00021593	     -0.21165271	      0.00000000	      0.00000000	     11.56119928
      0.38170311	     -0.05507629	     -0.00033808	     -0.19712348	     -0.05802652	      0.88289251	     -0.00021574	     -0.21165074	      0.00000000	      0.00000000	     11.65901251
      0.38293808	     -0.05505368	     -0.00034023	     -0.19710071	     -0.05801675	      0.88289284	     -0.00021554	     -0.21164861	      0.00000000	      0.00000000	     11.66632391
      0.38457203	     -0.05501700	     -0.00034449	     -0.19706377	     -0.05800386	      0.88289328	     -0.00021527	     -0.21164553	      0.00000000	      0.00000000	     11.82487760
      0.38577557	     -0.05498542	     -0.00034661	     -0.19703202	     -0.05799441	      0.88289360	     -0.00021507	     -0.21164295	      0.00000000	      0.00000000	     11.79702500
      0.38697910	     -0.05494686	     -0.00034995	     -0.19699326	     -0.05798498	      0.88289393	     -0.00021486	     -0.21164003	      0.00000000	      0.00000000	     11.91737866
      0.38847590	     -0.05489254	     -0.00035303	     -0.19693871	     -0.05797330	      0.88289434	     -0.00021460	     -0.21163580	      0.00000000	      0.00000000	     11.95433965
      0.38979749	     -0.05483784	     -0.00035701	     -0.19688376	     -0.05796303	      0.88289472	     -0.00021436	     -0.21163148	      0.00000000	      0.00000000	     12.12116063
      0.39111908	     -0.05478011	     -0.00035943	     -0.19682582	     -0.05795280	      0.88289511	     -0.00021412	     -0.21162659	      0.00000000	      0.00000000	     12.12291172
      0.39244067	     -0.05471623	     -0.00036354	     -0.19676167	     -0.05794261	      0.88289552	     -0.00021387	     -0.21162115	      0.00000000	      0.00000000	     12.30879256
      0.39376226	     -0.05464929	     -0.00036553	     -0.19669450	     -0.05793247	      0.88289595	     -0.00021363	     -0.21161514	      0.00000000	      0.00000000	     12.31077576
      0.39508385	     -0.05457671	     -0.00036957	     -0.19662163	     -0.05792238	      0.88289641	     -0.00021338	     -0.21160858	      0.00000000	      0.00000000	     12.52242215
      0.39640544	     -0.05450201	     -0.00037114	     -0.19654668	     -0.05791234	      0.88289689	     -0.00021313	     -0.21160146	      0.00000000	      0.00000000	     12.53018659
      0.39758972	     -0.05443070	     -0.00037473	     -0.19647508	     -0.05790339	      0.88289734	     -0.00021291	     -0.21159464	      0.00000000	      0.00000000	     12.71613789
      0.39877399	     -0.05435786	     -0.00037668	     -0.19640199	     -0.05789448	      0.88289783	     -0.00021269	     -0.21158740	      0.00000000	      0.00000000	     12.78548856
      0.39995827	     -0.05428254	     -0.00037953	     -0.19632637	     -0.05788562	      0.88289834	     -0.00021247	     -0.21157976	      0.00000000	      0.00000000	     12.92718915
      0.40159839	     -0.05417738	     -0.00038234	     -0.19622081	     -0.05787343	      0.88289910	     -0.00021217	     -0.21156859	      0.00000000	      0.00000000	     13.06233481
      0.40280938	     -0.05409856	     -0.00038564	     -0.19614164	     -0.05786449	      0.88289971	     -0.00021194	     -0.21155996	      0.00000000	      0.00000000	     13.23819486
      0.40402037	     -0.05401987	     -0.00038748	     -0.19606263	     -0.05785561	      0.88290034	     -0.00021172	     -0.21155105	      0.00000000	      0.00000000	     13.34544059
      0.40523135	     -0.05393969	     -0.00039016	     -0.19598210	     -0.05784678	      0.88290102	     -0.00021151	     -0.21154188	      0.00000000	      0.00000000	     13.50830881
      0.40683325	     -0.05383234	     -0.00039214	     -0.19587430	     -0.05783519	      0.88290198	     -0.00021122	     -0.21152933	      0.00000000	      0.00000000	     13.68702743
      0.40800681	     -0.05375252	     -0.00039495	     -0.19579410	     -0.05782677	      0.88290272	     -0.00021102	     -0.21151985	      0.00000000	      0.00000000	     13.86604886
      0.40918037	     -0.05367331	     -0.00039627	     -0.19571454	     -0.05781840	      0.88290350	     -0.00021082	     -0.21151013	      0.00000000	      0.00000000	     14.00520056
      0.41065053	     -0.05357269	     -0.00039861	     -0.19561345	     -0.05780801	      0.88290453	     -0.00021058	     -0.21149768	      0.00000000	      0.00000000	     14.22858774
      0.41194907	     -0.05348453	     -0.00039973	     -0.19552488	     -0.05779890	      0.88290549	     -0.00021038	     -0.21148644	      0.00000000	      0.00000001	     14.39723077
      0.41324762	     -0.05339538	     -0.00040263	     -0.19543527	     -0.05778988	      0.88290649	     -0.00021018	     -0.21147498	      0.00000000	      0.00000001	     14.60280971
      0.41454616	     -0.05330691	     -0.00040330	     -0.19534638	     -0.05778093	      0.88290753	     -0.00020999	     -0.21146328	      0.00000000	      0.00000001	     14.79532543
      0.41584470	     -0.05321710	     -0.00040616	     -0.19525608	     -0.05777206	      0.88290862	     -0.00020981	     -0.21145134	      0.00000000	      0.00000001	     15.00128465
      0.41714325	     -0.05312749	     -0.00040621	     -0.19516605	     -0.05776328	      0.88290975	     -0.00020964	     -0.21143912	      0.00000000	      0.00000001	     15.22119667
      0.41830813	     -0.05304667	     -0.00040874	     -0.19508478	     -0.05775547	      0.88291079	     -0.00020950	     -0.21142792	      0.00000000	      0.00000001	     15.39114897
      0.41947301	     -0.05296661	     -0.00040938	     -0.19500430	     -0.05774772	      0.88291186	     -0.00020936	     -0.21141650	      0.00000000	      0.00000001	     15.58921612
      0.42063789	     -0.05288653	     -0.00041094	     -0.19492378	     -0.05774005	      0.88291296	     -0.00020924	     -0.21140485	      0.00000000	      0.00000001	     15.77070348
      0.42223718	     -0.05277836	     -0.00041181	     -0.19481501	     -0.05772962	      0.88291451	     -0.00020908	     -0.21138852	      0.00000000	      0.00000001	     16.05486908
      0.42343148	     -0.05269811	     -0.00041387	     -0.19473426	     -0.05772192	      0.88291569	     -0.00020897	     -0.21137609	      0.00000000	      0.00000001	     16.22158330
      0.42462578	     -0.05261862	     -0.00041415	     -0.19465432	     -0.05771430	      0.88291689	     -0.00020888	     -0.21136346	      0.00000000	      0.00000001	     16.43257550
      0.42582008	     -0.05253866	     -0.00041529	     -0.19457387	     -0.05770676	      0.88291812	     -0.00020879	     -0.21135062	      0.00000000	      0.00000001	     16.61324097
      0.42737880	     -0.05243358	     -0.00041518	     -0.19446819	     -0.05769702	      0.88291974	     -0.00020870	     -0.21133350	      0.00000000	      0.00000001	     16.91381311
      0.42854059	     -0.05235404	     -0.00041666	     -0.19438815	     -0.05768986	      0.88292096	     -0.00020865	     -0.21132044	      0.00000000	      0.00000001	     17.06769742
      0.42970239	     -0.05227368	     -0.00041646	     -0.19430733	     -0.05768277	      0.88292219	     -0.00020860	     -0.21130710	      0.00000000	      0.00000001	     17.29031312
      0.43113871	     -0.05217258	     -0.00041747	     -0.19420561	     -0.05767410	      0.88292372	     -0.00020857	     -0.21129017	      0.00000000	      0.00000001	     17.51030871
      0.43241534	     -0.05208184	     -0.00041645	     -0.19411435	     -0.05766650	      0.88292509	     -0.00020855	     -0.21127470	      0.00000000	      0.00000001	     17.77676263
      0.43369196	     -0.05199046	     -0.00041752	     -0.19402240	     -0.05765900	      0.88292646	     -0.00020855	     -0.21125883	      0.00000000	      0.00000001	     17.93899932
      0.43496859	     -0.05189931	     -0.00041625	     -0.19393072	     -0.05765158	      0.88292783	     -0.00020856	     -0.21124257	     -0.00000000	      0.00000001	     18.21311080
      0.43624522	     -0.05180749	     -0.00041726	     -0.19383830	     -0.05764427	      0.88292920	     -0.00020859	     -0.21122594	     -0.00000000	      0.00000001	     18.34976223
      0.43752185	     -0.05171608	     -0.00041535	     -0.19374635	     -0.05763705	      0.88293057	     -0.00020864	     -0.21120894	     -0.00000000	      0.00000001	     18.63351572
      0.43879847	     -0.05162547	     -0.00041646	     -0.19365512	     -0.05762994	      0.88293193	     -0.00020870	     -0.21119160	     -0.00000000	      0.00000001	     18.74113434
      0.43994087	     -0.05154622	     -0.00041485	     -0.19357536	     -0.05762366	      0.88293314	     -0.00020877	     -0.21117584	     -0.00000000	      0.00000001	     18.97897776
      0.44108327	     -0.05146828	     -0.00041534	     -0.19349685	     -0.05761745	      0.88293434	     -0.00020886	     -0.21115990	     -0.00000000	      0.00000001	     19.10571149
      0.44245558	     -0.05137686	     -0.00041444	     -0.19340476	     -0.05761011	      0.88293577	     -0.00020898	     -0.21114053	     -0.00000000	      0.00000001	     19.34600447
      0.44382789	     -0.05128765	     -0.00041529	     -0.19331484	     -0.05760290	      0.88293719	     -0.00020911	     -0.21112100	     -0.00000000	      0.00000001	     19.47164640
      0.44497548	     -0.05121547	     -0.00041373	     -0.19324211	     -0.05759695	      0.88293836	     -0.00020925	     -0.21110457	     -0.00000000	      0.00000001	     19.68498491
      0.44612306	     -0.05114541	     -0.00041395	     -0.19317144	     -0.05759110	      0.88293951	     -0.00020939	     -0.21108810	     -0.00000000	      0.00000001	     19.78866399
      0.44750710	     -0.05106436	     -0.00041267	     -0.19308968	     -0.05758415	      0.88294089	     -0.00020959	     -0.21106822	     -0.00000000	      0.00000001	     20.00193014
      0.44889115	     -0.05098729	     -0.00041348	     -0.19301184	     -0.05757733	      0.88294224	     -0.00020980	     -0.21104841	     -0.00000000	      0.00000001	     20.10058156
      0.44999398	     -0.05092898	     -0.00041173	     -0.19295297	     -0.05757200	      0.88294329	     -0.00020999	     -0.21103270	     -0.00000000	      0.00000001	     20.28092918
      0.45109681	     -0.05087292	     -0.00041164	     -0.19289631	     -0.05756674	      0.88294433	     -0.00021019	     -0.21101710	     -0.00000000	      0.00000001	     20.36589345
      0.45253386	     -0.05080372	     -0.00040995	     -0.19282634	     -0.05756002	      0.88294565	     -0.00021047	     -0.21099695	     -0.00000000	      0.00000001	     20.53742653
      0.45397092	     -0.05073908	     -0.00040973	     -0.19276089	     -0.05755344	      0.88294694	     -0.00021077	     -0.21097706	     -0.00000000	      0.00000001	     20.61359972
      0.45503310	     -0.05069465	     -0.00040712	     -0.19271592	     -0.05754867	      0.88294786	     -0.00021101	     -0.21096255	     -0.00000000	      0.00000001	     20.75246175
      0.45609527	     -0.05065250	     -0.00040622	     -0.19267318	     -0.05754397	      0.88294877	     -0.00021126	     -0.21094823	     -0.00000000	      0.00000001	     20.82392377
      0.45760180	     -0.05059652	     -0.00040366	     -0.19261640	     -0.05753746	      0.88295001	     -0.00021164	     -0.21092825	     -0.00000000	      0.00000001	     20.96570189
      0.45889070	     -0.05055208	     -0.00040248	     -0.19257124	     -0.05753201	      0.88295103	     -0.00021199	     -0.21091149	     -0.00000000	      0.00000001	     21.03139365
      0.46017960	     -0.05051074	     -0.00039937	     -0.19252921	     -0.05752668	      0.88295201	     -0.00021235	     -0.21089502	     -0.00000000	      0.00000001	     21.16268046
      0.46146850	     -0.05047193	     -0.00039837	     -0.19248967	     -0.05752147	      0.88295295	     -0.00021273	     -0.21087887	     -0.00000000	      0.00000000	     21.20763823
      0.46275741	     -0.05043579	     -0.00039425	     -0.19245288	     -0.05751637	      0.88295385	     -0.00021313	     -0.21086301	     -0.00000000	      0.00000000	     21.34080846
      0.46387438	     -0.05040666	     -0.00039320	     -0.19242311	     -0.05751206	      0.88295459	     -0.00021349	     -0.21084951	     -0.00000000	      0.00000000	     21.34931609
      0.46499135	     -0.05038001	     -0.00039003	     -0.19239588	     -0.05750783	      0.88295530	     -0.00021386	     -0.21083624	     -0.00000000	      0.00000000	     21.41851933
      0.46637428	     -0.05035060	     -0.00038732	     -0.19236571	     -0.05750272	      0.88295613	     -0.00021435	     -0.21082015	     -0.00000000	      0.00000000	     21.46100297
      0.46775720	     -0.05032641	     -0.00038260	     -0.19234081	     -0.05749774	      0.88295691	     -0.00021485	     -0.21080449	     -0.00000000	      0.00000000	     21.54020790
      0.46887716	     -0.05031060	     -0.00038095	     -0.19232437	     -0.05749382	      0.88295750	     -0.00021528	     -0.21079216	     -0.00000000	      0.00000000	     21.53742265
      0.46999712	     -0.05029807	     -0.00037741	     -0.19231127	     -0.05748998	      0.88295804	     -0.00021572	     -0.21078016	     -0.00000000	      0.00000000	     21.57471287
      0.47140036	     -0.05028651	     -0.00037439	     -0.19229894	     -0.05748530	      0.88295868	     -0.00021629	     -0.21076563	     -0.00000000	      0.00000000	     21.60232740
      0.47280359	     -0.05027986	     -0.00036938	     -0.19229158	     -0.05748075	      0.88295925	     -0.00021688	     -0.21075166	     -0.00000000	      0.00000000	     21.65731970
      0.47388321	     -0.05027779	     -0.00036793	     -0.19228891	     -0.05747735	      0.88295964	     -0.00021736	     -0.21074131	     -0.00000000	      0.00000000	     21.64940921
      0.47496282	     -0.05027815	     -0.00036468	     -0.19228871	     -0.05747404	      0.88296000	     -0.00021784	     -0.21073131	     -0.00000000	      0.00000000	     21.66638346
      0.47642773	     -0.05028193	     -0.00036131	     -0.19229171	     -0.05746966	      0.88296042	     -0.00021853	     -0.21071828	     -0.00000000	      0.00000000	     21.68399459
      0.47789264	     -0.05028919	     -0.00035596	     -0.19229825	     -0.05746544	      0.88296077	     -0.00021923	     -0.21070583	     -0.00000000	      0.00000000	     21.71647517
      0.47893332	     -0.05029623	     -0.00035450	     -0.19230471	     -0.05746253	      0.88296098	     -0.00021975	     -0.21069733	     -0.00000000	      0.00000000	     21.70506822
      0.47997400	     -0.05030485	     -0.00035127	     -0.19231281	     -0.05745969	      0.88296115	     -0.00022028	     -0.21068911	     -0.00000000	      0.00000000	     21.70702112
      0.48152234	     -0.05032025	     -0.00034743	     -0.19232743	     -0.05745561	      0.88296133	     -0.00022110	     -0.21067734	     -0.00000000	      0.00000000	     21.71485537
      0.48282147	     -0.05033552	     -0.00034306	     -0.19234207	     -0.05745231	      0.88296142	     -0.00022180	     -0.21066789	     -0.00000000	      0.00000000	     21.71045408
      0.48412059	     -0.05035286	     -0.00034044	     -0.19235874	     -0.05744912	      0.88296146	     -0.00022252	     -0.21065880	     -0.00000000	      0.00000000	     21.71815107
      0.48541972	     -0.05037247	     -0.00033551	     -0.19237775	     -0.05744604	      0.88296143	     -0.00022327	     -0.21065006	     -0.00000000	     -0.00000000	     21.70036460
      0.48671884	     -0.05039416	     -0.00033360	     -0.19239877	     -0.05744307	      0.88296136	     -0.00022403	     -0.21064166	     -0.00000000	     -0.00000000	     21.71989710
      0.48781665	     -0.05041398	     -0.00032916	     -0.19241811	     -0.05744064	      0.88296125	     -0.00022470	     -0.21063483	     -0.00000000	     -0.00000000	     21.67662903
      0.48891446	     -0.05043493	     -0.00032666	     -0.19243852	     -0.05743829	      0.88296110	     -0.00022537	     -0.21062822	     -0.00000000	     -0.00000000	     21.67245552
      0.49033356	     -0.05046363	     -0.00032208	     -0.19246658	     -0.05743537	      0.88296086	     -0.00022627	     -0.21061998	     -0.00000000	     -0.00000000	     21.64713069
      0.49175266	     -0.05049399	     -0.00031928	     -0.19249626	     -0.05743257	      0.88296055	     -0.00022719	     -0.21061209	     -0.00000000	     -0.00000000	     21.66522410
      0.49285920	     -0.05051880	     -0.00031486	     -0.19252061	     -0.05743048	      0.88296027	     -0.00022792	     -0.21060614	     -0.00000000	     -0.00000000	     21.61025512
      0.49396575	     -0.05054452	     -0.00031223	     -0.19254583	     -0.05742845	      0.88295996	     -0.00022867	     -0.21060038	     -0.00000000	     -0.00000000	     21.60360336
      0.49540845	     -0.05057945	     -0.00030722	     -0.19258015	     -0.05742593	      0.88295949	     -0.00022967	     -0.21059313	     -0.00000000	     -0.00000000	     21.56492785
      0.49685115	     -0.05061584	     -0.00030425	     -0.19261590	     -0.05742352	      0.88295898	     -0.00023069	     -0.21058615	     -0.00000000	     -0.00000000	     21.59574972
      0.49791042	     -0.05064348	     -0.00029967	     -0.19264313	     -0.05742183	      0.88295856	     -0.00023145	     -0.21058119	     -0.00000000	     -0.00000000	     21.51615413
      0.49896969	     -0.05067186	     -0.00029685	     -0.19267107	     -0.05742020	      0.88295812	     -0.00023223	     -0.21057637	     -0.00000000	     -0.00000000	     21.50518759
      0.50049514	     -0.05071407	     -0.00029175	     -0.19271268	     -0.05741797	      0.88295743	     -0.00023338	     -0.21056966	     -0.00000000	     -0.00000000	     21.45588321
      0.50179994	     -0.05075137	     -0.00028863	     -0.19274945	     -0.05741617	      0.88295680	     -0.00023438	     -0.21056412	     -0.00000000	     -0.00000000	     21.45548862
      0.50310473	     -0.05078985	     -0.00028381	     -0.19278744	     -0.05741445	      0.88295613	     -0.00023539	     -0.21055876	     -0.00000000	     -0.00000000	     21.38246284
      0.50440953	     -0.05082915	     -0.00028134	     -0.19282622	     -0.05741283	      0.88295543	     -0.00023643	     -0.21055357	     -0.00000000	     -0.00000000	     21.40638461
      0.50571433	     -0.05086930	     -0.00027583	     -0.19286593	     -0.05741129	      0.88295469	     -0.00023749	     -0.21054854	     -0.00000000	     -0.00000000	     21.29800083
      0.50682000	     -0.05090385	     -0.00027398	     -0.19290004	     -0.05741006	      0.88295403	     -0.00023840	     -0.21054439	     -0.00000000	     -0.00000000	     21.31328823
      0.50792568	     -0.05093893	     -0.00027018	     -0.19293474	     -0.05740888	      0.88295336	     -0.00023933	     -0.21054035	     -0.00000000	     -0.00000000	     21.24682959
      0.50935249	     -0.05098499	     -0.00026661	     -0.19298028	     -0.05740746	      0.88295246	     -0.00024054	     -0.21053527	     -0.00000000	     -0.00000000	     21.22781928
      0.51077931	     -0.05103190	     -0.00026128	     -0.19302674	     -0.05740613	      0.88295152	     -0.00024177	     -0.21053035	     -0.00000000	     -0.00000000	     21.11918925
      0.51189670	     -0.05106925	     -0.00025933	     -0.19306369	     -0.05740515	      0.88295077	     -0.00024275	     -0.21052660	     -0.00000000	     -0.00000000	     21.13281753
      0.51301408	     -0.05110718	     -0.00025560	     -0.19310126	     -0.05740424	      0.88294999	     -0.00024375	     -0.21052294	     -0.00000000	     -0.00000000	     21.05256587
      0.51446254	     -0.05115750	     -0.00025259	     -0.19315109	     -0.05740313	      0.88294896	     -0.00024506	     -0.21051832	     -0.00000000	     -0.00000000	     21.02785266
      0.51591100	     -0.05120839	     -0.00024718	     -0.19320157	     -0.05740212	      0.88294790	     -0.00024638	     -0.21051389	     -0.00000000	     -0.00000001	     20.88294408
      0.51698155	     -0.05124743	     -0.00024569	     -0.19324024	     -0.05740143	      0.88294710	     -0.00024738	     -0.21051074	     -0.00000001	     -0.00000001	     20.89467074
      0.51805210	     -0.05128723	     -0.00024248	     -0.19327974	     -0.05740079	      0.88294628	     -0.00024839	     -0.21050771	     -0.00000001	     -0.00000001	     20.81063978
      0.51958238	     -0.05134536	     -0.00023908	     -0.19333740	     -0.05739995	      0.88294509	     -0.00024985	     -0.21050358	     -0.00000001	     -0.00000001	     20.76386056
      0.52089707	     -0.05139630	     -0.00023506	     -0.19338798	     -0.05739930	      0.88294404	     -0.00025112	     -0.21050021	     -0.00000001	     -0.00000001	     20.63998399
      0.52221176	     -0.05144823	     -0.00023299	     -0.19343952	     -0.05739872	      0.88294298	     -0.00025241	     -0.21049701	     -0.00000001	     -0.00000001	     20.64344068
      0.52352645	     -0.05150107	     -0.00022865	     -0.19349203	     -0.05739820	      0.88294190	     -0.00025371	     -0.21049397	     -0.00000001	     -0.00000001	     20.47570988
      0.52484114	     -0.05155484	     -0.00022750	     -0.19354540	     -0.05739775	      0.88294080	     -0.00025503	     -0.21049109	     -0.00000001	     -0.00000001	     20.53519961
      0.52595803	     -0.05160107	     -0.00022378	     -0.19359138	     -0.05739741	      0.88293985	     -0.00025616	     -0.21048876	     -0.00000001	     -0.00000001	     20.35143741
      0.52707492	     -0.05164779	     -0.00022211	     -0.19363779	     -0.05739711	      0.88293888	     -0.00025731	     -0.21048653	     -0.00000001	     -0.00000001	     20.32869705
      0.52851138	     -0.05170841	     -0.00021873	     -0.19369808	     -0.05739679	      0.88293763	     -0.00025879	     -0.21048382	     -0.00000001	     -0.00000001	     20.19716032
      0.52994784	     -0.05176987	     -0.00021730	     -0.19375916	     -0.05739653	      0.88293635	     -0.00026030	     -0.21048126	     -0.00000001	     -0.00000001	     20.21934757
      0.53107838	     -0.05181867	     -0.00021405	     -0.19380773	     -0.05739638	      0.88293533	     -0.00026149	     -0.21047936	     -0.00000001	     -0.00000001	     20.03382889
      0.53220891	     -0.05186783	     -0.00021269	     -0.19385661	     -0.05739626	      0.88293430	     -0.00026270	     -0.21047755	     -0.00000001	     -0.00000001	     20.00836551
      0.53366588	     -0.05193159	     -0.00020956	     -0.19392007	     -0.05739615	      0.88293295	     -0.00026427	     -0.21047534	     -0.00000001	     -0.00000001	     19.86307256
      0.53512284	     -0.05199587	     -0.00020853	     -0.19398401	     -0.05739611	      0.88293159	     -0.00026585	     -0.21047328	     -0.00000001	     -0.00000001	     19.90511789
      0.53621048	     -0.05204414	     -0.00020550	     -0.19403209	     -0.05739611	      0.88293055	     -0.00026704	     -0.21047183	     -0.00000001	     -0.00000001	     19.69842835
      0.53729812	     -0.05209265	     -0.00020435	     -0.19408038	     -0.05739614	      0.88292951	     -0.00026824	     -0.21047046	     -0.00000001	     -0.00000001	     19.66783492
      0.53883055	     -0.05216099	     -0.00020181	     -0.19414844	     -0.05739623	      0.88292802	     -0.00026995	     -0.21046864	     -0.00000001	     -0.00000001	     19.52584103
      0.54015531	     -0.05221967	     -0.00020113	     -0.19420684	     -0.05739635	      0.88292671	     -0.00027144	     -0.21046718	     -0.00000001	     -0.00000001	     19.52087611
      0.54148007	     -0.05227872	     -0.00019876	     -0.19426567	     -0.05739651	      0.88292539	     -0.00027293	     -0.21046583	     -0.00000001	     -0.00000001	     19.33499638
      0.54280482	     -0.05233795	     -0.00019888	     -0.19432463	     -0.05739670	      0.88292405	     -0.00027444	     -0.21046459	     -0.00000001	     -0.00000001	     19.38465428
      0.54412958	     -0.05239718	     -0.00019618	     -0.19438369	     -0.05739693	      0.88292269	     -0.00027595	     -0.21046345	     -0.00000001	     -0.00000001	     19.13949648
      0.54526667	     -0.05244800	     -0.00019675	     -0.19443428	     -0.05739715	      0.88292152	     -0.00027726	     -0.21046254	     -0.00000001	     -0.00000001	     19.19470410
      0.54640375	     -0.05249866	     -0.00019547	     -0.19448477	     -0.05739739	      0.88292033	     -0.00027858	     -0.21046169	     -0.00000001	     -0.00000001	     19.05895715
      0.54784162	     -0.05256257	     -0.00019539	     -0.19454844	     -0.05739772	      0.88291881	     -0.00028025	     -0.21046069	     -0.00000001	     -0.00000001	     19.03542302
      0.54927948	     -0.05262626	     -0.00019371	     -0.19461195	     -0.05739808	      0.88291728	     -0.00028193	     -0.21045976	     -0.00000001	     -0.00000001	     18.82979528
      0.55043071	     -0.05267710	     -0.00019470	     -0.19466259	     -0.05739839	      0.88291604	     -0.00028329	     -0.21045907	     -0.00000001	     -0.00000001	     18.88369419
      0.55158194	     -0.05272773	     -0.00019399	     -0.19471308	     -0.05739872	      0.88291479	     -0.00028464	     -0.21045843	     -0.00000001	     -0.00000001	     18.75001803
      0.55303757	     -0.05279145	     -0.00019461	     -0.19477658	     -0.05739916	      0.88291319	     -0.00028637	     -0.21045766	     -0.00000001	     -0.00000001	     18.73641948
      0.55449321	     -0.05285467	     -0.00019341	     -0.19483965	     -0.05739961	      0.88291158	     -0.00028810	     -0.21045694	     -0.00000001	     -0.00000001	     18.51667133
      0.55560460	     -0.05290250	     -0.00019493	     -0.19488731	     -0.05739997	      0.88291034	     -0.00028942	     -0.21045642	     -0.00000001	     -0.00000001	     18.58552880
      0.55671599	     -0.05294980	     -0.00019479	     -0.19493450	     -0.05740034	      0.88290909	     -0.00029075	     -0.21045591	     -0.00000001	     -0.00000001	     18.47150975
      0.55823797	     -0.05301381	     -0.00019591	     -0.19499831	     -0.05740087	      0.88290737	     -0.00029257	     -0.21045523	     -0.00000001	     -0.00000001	     18.45156094
      0.55975995	     -0.05307660	     -0.00019536	     -0.19506097	     -0.05740140	      0.88290563	     -0.00029439	     -0.21045455	     -0.00000001	     -0.00000001	     18.23195830
      0.56083302	     -0.05312001	     -0.00019743	     -0.19510423	     -0.05740179	      0.88290440	     -0.00029568	     -0.21045406	     -0.00000001	     -0.00000001	     18.32066197
      0.56190609	     -0.05316253	     -0.00019794	     -0.19514666	     -0.05740218	      0.88290316	     -0.00029696	     -0.21045356	     -0.00000001	     -0.00000001	     18.22927621
      0.56351677	     -0.05322457	     -0.00019993	     -0.19520853	     -0.05740277	      0.88290129	     -0.00029889	     -0.21045277	     -0.00000001	     -0.00000001	     18.21783488
      0.56486378	     -0.05327450	     -0.00020077	     -0.19525835	     -0.05740327	      0.88289972	     -0.00030050	     -0.21045206	     -0.00000001	     -0.00000001	     18.07736113
      0.56621079	     -0.05332240	     -0.00020352	     -0.19530610	     -0.05740377	      0.88289814	     -0.00030211	     -0.21045130	     -0.00000001	     -0.00000001	     18.17048672
      0.56755780	     -0.05336791	     -0.00020419	     -0.19535151	     -0.05740428	      0.88289656	     -0.00030371	     -0.21045048	     -0.00000001	     -0.00000001	     17.95776353
      0.56876780	     -0.05340684	     -0.00020731	     -0.19539030	     -0.05740473	      0.88289514	     -0.00030514	     -0.21044970	     -0.00000001	     -0.00000001	     18.10093150
      0.56997781	     -0.05344362	     -0.00020855	     -0.19542700	     -0.05740518	      0.88289371	     -0.00030657	     -0.21044887	     -0.00000001	     -0.00000001	     17.95580327
      0.57118781	     -0.05347822	     -0.00021123	     -0.19546148	     -0.05740563	      0.88289229	     -0.00030798	     -0.21044800	     -0.00000001	     -0.00000001	     18.01999241
      0.57272254	     -0.05351870	     -0.00021334	     -0.19550185	     -0.05740620	      0.88289048	     -0.00030977	     -0.21044681	     -0.00000001	     -0.00000001	     17.87757916
      0.57395355	     -0.05354847	     -0.00021683	     -0.19553149	     -0.05740665	      0.88288903	     -0.00031119	     -0.21044580	     -0.00000001	     -0.00000001	     18.04576691
      0.57518455	     -0.05357584	     -0.00021865	     -0.19555878	     -0.05740710	      0.88288759	     -0.00031259	     -0.21044474	     -0.00000001	     -0.00000001	     17.90666703
      0.57641556	     -0.05360089	     -0.00022190	     -0.19558370	     -0.05740755	      0.88288615	     -0.00031399	     -0.21044366	     -0.00000001	     -0.00000001	     18.00810189
      0.57793632	     -0.05362846	     -0.00022449	     -0.19561117	     -0.05740809	      0.88288438	     -0.00031569	     -0.21044228	     -0.00000001	     -0.00000001	     17.85183939
      0.57914807	     -0.05364776	     -0.00022841	     -0.19563034	     -0.05740852	      0.88288298	     -0.00031703	     -0.21044117	     -0.00000001	     -0.00000001	     18.06185408
      0.58035982	     -0.05366461	     -0.00023065	     -0.19564711	     -0.05740895	      0.88288159	     -0.00031835	     -0.21044005	     -0.00000001	     -0.00000001	     17.92876843
      0.58157156	     -0.05367918	     -0.00023413	     -0.19566155	     -0.05740936	      0.88288020	     -0.00031965	     -0.21043894	     -0.00000001	     -0.00000001	     18.03055418
      0.58315269	     -0.05369489	     -0.00023738	     -0.19567714	     -0.05740990	      0.88287841	     -0.00032133	     -0.21043750	     -0.00000001	     -0.00000001	     17.87829800
      0.58435544	     -0.05370441	     -0.00024156	     -0.19568653	     -0.05741030	      0.88287706	     -0.00032258	     -0.21043643	     -0.00000001	     -0.00000001	     18.09906914
      0.58555819	     -0.05371181	     -0.00024411	     -0.19569383	     -0.05741070	      0.88287573	     -0.00032381	     -0.21043540	     -0.00000001	     -0.00000001	     17.96777971
      0.58700552	     -0.05371807	     -0.00024875	     -0.19569993	     -0.05741117	      0.88287414	     -0.00032526	     -0.21043420	     -0.00000001	     -0.00000001	     18.14270214
      0.58830468	     -0.05372161	     -0.00025131	     -0.19570338	     -0.05741159	      0.88287273	     -0.00032654	     -0.21043319	     -0.00000001	     -0.00000001	     17.92874709
      0.58960385	     -0.05372347	     -0.00025603	     -0.19570508	     -0.05741200	      0.88287135	     -0.00032779	     -0.21043226	     -0.00000001	     -0.00000001	     18.16914417
      0.59090301	     -0.05372359	     -0.00025863	     -0.19570510	     -0.05741240	      0.88286998	     -0.00032901	     -0.21043141	     -0.00000001	     -0.00000001	     17.93896900
      0.59220218	     -0.05372185	     -0.00026352	     -0.19570319	     -0.05741280	      0.88286864	     -0.00033021	     -0.21043066	     -0.00000001	     -0.00000001	     18.20191031
      0.59350134	     -0.05371815	     -0.00026603	     -0.19569939	     -0.05741319	      0.88286731	     -0.00033137	     -0.21043000	     -0.00000001	     -0.00000001	     17.95683461
      0.59480051	     -0.05371272	     -0.00027103	     -0.19569379	     -0.05741358	      0.88286601	     -0.00033251	     -0.21042943	     -0.00000001	     -0.00000001	     18.24241035
      0.59609967	     -0.05370567	     -0.00027342	     -0.19568664	     -0.05741397	      0.88286474	     -0.00033361	     -0.21042895	     -0.00000001	     -0.00000001	     17.98074022
      0.59739884	     -0.05369712	     -0.00027855	     -0.19567791	     -0.05741435	      0.88286349	     -0.00033469	     -0.21042856	     -0.00000001	     -0.00000001	     18.29031008
      0.59869800	     -0.05368716	     -0.00028076	     -0.19566785	     -0.05741472	      0.88286227	     -0.00033573	     -0.21042826	     -0.00000001	     -0.00000001	     18.01199002
      0.59999717	     -0.05367618	     -0.00028604	     -0.19565668	     -0.05741510	      0.88286107	     -0.00033673	     -0.21042806	     -0.00000001	     -0.00000001	     18.35109006
      0.60129633	     -0.05366419	     -0.00028811	     -0.19564458	     -0.05741547	      0.88285990	     -0.00033771	     -0.21042797	     -0.00000001	     -0.00000001	     18.05408640
      0.60246135	     -0.05365257	     -0.00029272	     -0.19563279	     -0.05741580	      0.88285888	     -0.00033855	     -0.21042798	     -0.00000001	     -0.00000001	     18.32331288
      0.60362636	     -0.05364007	     -0.00029537	     -0.19562017	     -0.05741613	      0.88285788	     -0.00033937	     -0.21042807	     -0.00000001	     -0.00000001	     18.22508021
      0.60503877	     -0.05362399	     -0.00030003	     -0.19560390	     -0.05741653	      0.88285670	     -0.00034032	     -0.21042830	     -0.00000001	     -0.00000001	     18.38948827
      0.60645118	     -0.05360700	     -0.00030291	     -0.19558677	     -0.05741693	      0.88285555	     -0.00034123	     -0.21042865	     -0.00000001	     -0.00000001	     18.23284189
      0.60763312	     -0.05359306	     -0.00030749	     -0.19557265	     -0.05741727	      0.88285462	     -0.00034196	     -0.21042907	     -0.00000001	     -0.00000001	     18.47802485
      0.60881505	     -0.05358027	     -0.00031034	     -0.19555972	     -0.05741761	      0.88285372	     -0.00034266	     -0.21042963	     -0.00000001	     -0.00000001	     18.39772667
      0.61023384	     -0.05356763	     -0.00031540	     -0.19554687	     -0.05741802	      0.88285266	     -0.00034346	     -0.21043057	     -0.00000001	     -0.00000000	     18.57524142
      0.61165262	     -0.05355865	     -0.00031856	     -0.19553772	     -0.05741843	      0.88285164	     -0.00034421	     -0.21043191	     -0.00000001	     -0.00000000	     18.40864152
      0.61278988	     -0.05355476	     -0.00032335	     -0.19553363	     -0.05741876	      0.88285085	     -0.00034478	     -0.21043336	     -0.00000001	     -0.00000000	     18.65141405
      0.61392715	     -0.05355425	     -0.00032628	     -0.19553298	     -0.05741910	      0.88285008	     -0.00034531	     -0.21043519	     -0.00000001	     -0.00000000	     18.59165511
      0.61539990	     -0.05355869	     -0.00033106	     -0.19553720	     -0.05741954	      0.88284911	     -0.00034596	     -0.21043826	     -0.00000001	     -0.00000000	     18.73775688
      0.61687265	     -0.05356920	     -0.00033355	     -0.19554756	     -0.05741998	      0.88284818	     -0.00034656	     -0.21044221	     -0.00000001	     -0.00000000	     18.55694177
      0.61797287	     -0.05358080	     -0.00033734	     -0.19555900	     -0.05742032	      0.88284750	     -0.00034697	     -0.21044580	     -0.00000001	     -0.00000000	     18.79609503
      0.61907309	     -0.05359528	     -0.00033920	     -0.19557336	     -0.05742066	      0.88284683	     -0.00034735	     -0.21044997	     -0.00000001	     -0.00000000	     18.74507694
      0.62061214	     -0.05361938	     -0.00034248	     -0.19559730	     -0.05742114	      0.88284593	     -0.00034784	     -0.21045681	     -0.00000001	     -0.00000000	     18.87503825
      0.62215119	     -0.05364813	     -0.00034350	     -0.19562595	     -0.05742162	      0.88284504	     -0.00034826	     -0.21046482	     -0.00000001	     -0.00000000	     18.65507512
      0.62320212	     -0.05367028	     -0.00034630	     -0.19564798	     -0.05742195	      0.88284444	     -0.00034851	     -0.21047099	     -0.00000001	     -0.00000000	     18.90657465
      0.62425305	     -0.05369389	     -0.00034724	     -0.19567153	     -0.05742228	      0.88284384	     -0.00034873	     -0.21047772	     -0.00000001	     -0.00000000	     18.85400700
      0.62590507	     -0.05373386	     -0.00034924	     -0.19571140	     -0.05742280	      0.88284291	     -0.00034903	     -0.21048942	     -0.00000001	     -0.00000000	     18.93022901
      0.62725802	     -0.05376961	     -0.00034969	     -0.19574712	     -0.05742323	      0.88284215	     -0.00034922	     -0.21050002	     -0.00000001	     -0.00000000	     18.78335126
      0.62861097	     -0.05380809	     -0.00035160	     -0.19578552	     -0.05742366	      0.88284138	     -0.00034936	     -0.21051152	     -0.00000001	     -0.00000000	     18.95556871
      0.62996392	     -0.05384897	     -0.00035106	     -0.19582641	     -0.05742409	      0.88284060	     -0.00034945	     -0.21052393	     -0.00000001	     -0.00000000	     18.65753842
      0.63115846	     -0.05388702	     -0.00035282	     -0.19586441	     -0.05742446	      0.88283989	     -0.00034949	     -0.21053563	     -0.00000001	     -0.00000000	     18.85766791
      0.63235300	     -0.05392687	     -0.00035261	     -0.19590428	     -0.05742483	      0.88283918	     -0.00034949	     -0.21054803	     -0.00000001	     -0.00000000	     18.65521331
      0.63354755	     -0.05396928	     -0.00035361	     -0.19594668	     -0.05742519	      0.88283845	     -0.00034945	     -0.21056111	     -0.00000001	     -0.00000000	     18.68416437
      0.63513124	     -0.05402976	     -0.00035368	     -0.19600718	     -0.05742567	      0.88283745	     -0.00034935	     -0.21057954	     -0.00000001	     -0.00000000	     18.44494311
      0.63635680	     -0.05407891	     -0.00035534	     -0.19605633	     -0.05742603	      0.88283666	     -0.00034922	     -0.21059465	     -0.00000001	     -0.00000000	     18.56535112
      0.63758236	     -0.05412916	     -0.00035522	     -0.19610663	     -0.05742639	      0.88283583	     -0.00034906	     -0.21061048	     -0.00000001	     -0.00000000	     18.34242183
      0.63880792	     -0.05418044	     -0.00035621	     -0.19615795	     -0.05742673	      0.88283499	     -0.00034885	     -0.21062697	     -0.00000001	     -0.00000000	     18.34883759
      0.64036435	     -0.05424779	     -0.00035586	     -0.19622539	     -0.05742716	      0.88283388	     -0.00034854	     -0.21064883	     -0.00000001	     -0.00000000	     18.07460476
      0.64157384	     -0.05430188	     -0.00035725	     -0.19627953	     -0.05742748	      0.88283298	     -0.00034825	     -0.21066651	     -0.00000001	     -0.00000001	     18.16355535
      0.64278333	     -0.05435749	     -0.00035688	     -0.19633523	     -0.05742780	      0.88283206	     -0.00034793	     -0.21068478	     -0.00000001	     -0.00000001	     17.94203883
      0.64399282	     -0.05441446	     -0.00035760	     -0.19639228	     -0.05742810	      0.88283111	     -0.00034756	     -0.21070361	     -0.00000001	     -0.00000001	     17.91244187
      0.64561614	     -0.05449347	     -0.00035721	     -0.19647146	     -0.05742848	      0.88282979	     -0.00034702	     -0.21072974	     -0.00000001	     -0.00000001	     17.64579523
      0.64682397	     -0.05455443	     -0.00035861	     -0.19653250	     -0.05742875	      0.88282877	     -0.00034657	     -0.21074982	     -0.00000001	     -0.00000001	     17.69893544
      0.64803180	     -0.05461566	     -0.00035869	     -0.19659386	     -0.05742901	      0.88282773	     -0.00034608	     -0.21077044	     -0.00000001	     -0.00000001	     17.48857651
      0.64950275	     -0.05469326	     -0.00036034	     -0.19667159	     -0.05742930	      0.88282642	     -0.00034544	     -0.21079632	     -0.00000001	     -0.00000001	     17.46388359
      0.65081811	     -0.05476416	     -0.00036002	     -0.19674267	     -0.05742955	      0.88282522	     -0.00034483	     -0.21082014	     -0.00000001	     -0.00000001	     17.19507339
      0.65213348	     -0.05483527	     -0.00036151	     -0.19681392	     -0.05742977	      0.88282399	     -0.00034417	     -0.21084453	     -0.00000001	     -0.00000001	     17.22897445
      0.65344884	     -0.05490515	     -0.00036028	     -0.19688403	     -0.05742998	      0.88282274	     -0.00034347	     -0.21086941	     -0.00000001	     -0.00000001	     16.96239377
      0.65476421	     -0.05497354	     -0.00036119	     -0.19695261	     -0.05743016	      0.88282146	     -0.00034272	     -0.21089465	     -0.00000001	     -0.00000001	     16.99861148
      0.65607957	     -0.05504015	     -0.00035948	     -0.19701949	     -0.05743032	      0.88282016	     -0.00034194	     -0.21092016	     -0.00000001	     -0.00000001	     16.74471727
      0.65739494	     -0.05510499	     -0.00036021	     -0.19708455	     -0.05743046	      0.88281883	     -0.00034112	     -0.21094585	     -0.00000001	     -0.00000001	     16.78174285
      0.65871030	     -0.05516764	     -0.00035835	     -0.19714750	     -0.05743057	      0.88281750	     -0.00034026	     -0.21097164	     -0.00000001	     -0.00000001	     16.54888544
      0.66002566	     -0.05522822	     -0.00035912	     -0.19720832	     -0.05743066	      0.88281615	     -0.00033936	     -0.21099744	     -0.00000001	     -0.00000001	     16.58116374
      0.66134103	     -0.05528607	     -0.00035721	     -0.19726649	     -0.05743072	      0.88281480	     -0.00033842	     -0.21102319	     -0.00000001	     -0.00000001	     16.37307603
      0.66265639	     -0.05534115	     -0.00035802	     -0.19732184	     -0.05743076	      0.88281344	     -0.00033745	     -0.21104880	     -0.00000001	     -0.00000001	     16.40211847
      0.66397176	     -0.05539308	     -0.00035614	     -0.19737410	     -0.05743077	      0.88281208	     -0.00033644	     -0.21107419	     -0.00000001	     -0.00000001	     16.22899635
      0.66528712	     -0.05544149	     -0.00035697	     -0.19742279	     -0.05743075	      0.88281074	     -0.00033539	     -0.21109927	     -0.00000001	     -0.00000001	     16.25126185
      0.66660248	     -0.05548625	     -0.00035506	     -0.19746791	     -0.05743071	      0.88280940	     -0.00033432	     -0.21112396	     -0.00000001	     -0.00000001	     16.11460129
      0.66791785	     -0.05552757	     -0.00035581	     -0.19750953	     -0.05743064	      0.88280808	     -0.00033320	     -0.21114819	     -0.00000001	     -0.00000001	     16.12523293
      0.66923321	     -0.05556567	     -0.00035377	     -0.19754800	     -0.05743054	      0.88280679	     -0.00033206	     -0.21117189	     -0.00000001	     -0.00000001	     16.01495166
      0.67054858	     -0.05560152	     -0.00035435	     -0.19758415	     -0.05743041	      0.88280552	     -0.00033088	     -0.21119504	     -0.00000001	     -0.00000001	     16.00556829
      0.67186394	     -0.05563540	     -0.00035224	     -0.19761842	     -0.05743026	      0.88280429	     -0.00032967	     -0.21121762	     -0.00000001	     -0.00000001	     15.91488203
      0.67317931	     -0.05566753	     -0.00035264	     -0.19765086	     -0.05743008	      0.88280310	     -0.00032843	     -0.21123963	     -0.00000001	     -0.00000001	     15.89167932
      0.67449467	     -0.05569812	     -0.00035044	     -0.19768184	     -0.05742987	      0.88280196	     -0.00032717	     -0.21126105	     -0.00000001	     -0.00000001	     15.81842570
      0.67581003	     -0.05572769	     -0.00035075	     -0.19771174	     -0.05742963	      0.88280086	     -0.00032587	     -0.21128189	     -0.00000001	     -0.00000001	     15.78420961
      0.67712540	     -0.05575624	     -0.00034858	     -0.19774068	     -0.05742937	      0.88279982	     -0.00032455	     -0.21130215	     -0.00000001	     -0.00000001	     15.72046552
      0.67844076	     -0.05578378	     -0.00034881	     -0.19776856	     -0.05742908	      0.88279884	     -0.00032319	     -0.21132185	     -0.00000001	     -0.00000000	     15.67772075
      0.67975613	     -0.05581000	     -0.00034665	     -0.19779518	     -0.05742877	      0.88279792	     -0.00032182	     -0.21134097	     -0.00000001	     -0.00000000	     15.61950938
      0.68107149	     -0.05583467	     -0.00034676	     -0.19782019	     -0.05742842	      0.88279706	     -0.00032042	     -0.21135952	     -0.00000001	     -0.00000000	     15.57027733
      0.68238685	     -0.05585736	     -0.00034481	     -0.19784328	     -0.05742805	      0.88279627	     -0.00031899	     -0.21137748	     -0.00000001	     -0.00000000	     15.51481190
      0.68370222	     -0.05587926	     -0.00034502	     -0.19786552	     -0.05742766	      0.88279555	     -0.00031754	     -0.21139486	     -0.00000001	     -0.00000000	     15.46035127
      0.68501758	     -0.05590003	     -0.00034314	     -0.19788668	     -0.05742724	      0.88279491	     -0.00031607	     -0.21141167	     -0.00000001	     -0.00000000	     15.40643246
      0.68633295	     -0.05591976	     -0.00034322	     -0.19790677	     -0.05742679	      0.88279433	     -0.00031458	     -0.21142790	     -0.00000001	     -0.00000000	     15.34998227
      0.68764831	     -0.05593823	     -0.00034133	     -0.19792564	     -0.05742632	      0.88279383	     -0.00031307	     -0.21144354	     -0.00000001	     -0.00000000	     15.29851456
      0.68896368	     -0.05595543	     -0.00034123	     -0.19794319	     -0.05742582	      0.88279341	     -0.00031154	     -0.21145858	     -0.00000001	     -0.00000000	     15.24354284
      0.69027904	     -0.05597117	     -0.00033917	     -0.19795934	     -0.05742529	      0.88279306	     -0.00030999	     -0.21147300	     -0.00000001	     -0.00000000	     15.19716508
      0.69159440	     -0.05598550	     -0.00033867	     -0.19797404	     -0.05742473	      0.88279278	     -0.00030843	     -0.21148681	     -0.00000001	     -0.00000000	     15.14150677
      0.69290977	     -0.05599703	     -0.00033697	     -0.19798598	     -0.05742415	      0.88279258	     -0.00030685	     -0.21150000	     -0.00000001	     -0.00000000	     15.09854069
      0.69422513	     -0.05600805	     -0.00033641	     -0.19799737	     -0.05742354	      0.88279246	     -0.00030526	     -0.21151261	     -0.00000001	     -0.00000000	     15.04497246
      0.69554050	     -0.05601830	     -0.00033443	     -0.19800803	     -0.05742290	      0.88279240	     -0.00030365	     -0.21152467	     -0.00000001	     -0.00000000	     15.01103082
      0.69685586	     -0.05602677	     -0.00033381	     -0.19801687	     -0.05742224	      0.88279242	     -0.00030203	     -0.21153613	     -0.00000001	      0.00000000	     14.96925202
      0.69817123	     -0.05603246	     -0.00033198	     -0.19802298	     -0.05742155	      0.88279250	     -0.00030039	     -0.21154693	     -0.00000001	      0.00000000	     14.95037524
      0.69948659	     -0.05603462	     -0.00033112	     -0.19802552	     -0.05742083	      0.88279266	     -0.00029875	     -0.21155700	     -0.00000001	      0.00000000	     14.92080509
      0.70109011	     -0.05602997	     -0.00032777	     -0.19802141	     -0.05741991	      0.88279294	     -0.00029673	     -0.21156814	     -0.00000001	      0.00000000	     14.94551980
      0.70225413	     -0.05602097	     -0.00032709	     -0.19801276	     -0.05741922	      0.88279320	     -0.00029526	     -0.21157531	     -0.00000001	      0.00000000	     14.90815578
      0.70341815	     -0.05600727	     -0.00032427	     -0.19799946	     -0.05741851	      0.88279351	     -0.00029378	     -0.21158164	     -0.00000001	      0.00000000	     14.91985805
      0.70499894	     -0.05598127	     -0.00032099	     -0.19797399	     -0.05741751	      0.88279400	     -0.00029177	     -0.21158878	     -0.00000001	      0.00000000	     14.90777946
      0.70640905	     -0.05595094	     -0.00031615	     -0.19794417	     -0.05741658	      0.88279452	     -0.00028996	     -0.21159365	     -0.00000001	      0.00000000	     14.94420985
      0.70781917	     -0.05591442	     -0.00031357	     -0.19790810	     -0.05741562	      0.88279510	     -0.00028816	     -0.21159706	     -0.00000001	      0.00000000	     14.91884793
      0.70903122	     -0.05587829	     -0.00030881	     -0.19787243	     -0.05741477	      0.88279565	     -0.00028660	     -0.21159880	     -0.00000001	      0.00000000	     14.96846752
      0.71024327	     -0.05583782	     -0.00030622	     -0.19783234	     -0.05741390	      0.88279625	     -0.00028505	     -0.21159944	     -0.00000001	      0.00000000	     14.96891698
      0.71171614	     -0.05578219	     -0.00030164	     -0.19777720	     -0.05741282	      0.88279704	     -0.00028316	     -0.21159871	     -0.00000001	      0.00000000	     15.02998232
      0.71318900	     -0.05572060	     -0.00029930	     -0.19771604	     -0.05741170	      0.88279790	     -0.00028127	     -0.21159632	     -0.00000001	      0.00000000	     15.03332443
      0.71438833	     -0.05566709	     -0.00029540	     -0.19766292	     -0.05741077	      0.88279865	     -0.00027973	     -0.21159318	     -0.00000001	      0.00000000	     15.10084895
      0.71558765	     -0.05561082	     -0.00029386	     -0.19760695	     -0.05740982	      0.88279944	     -0.00027821	     -0.21158901	     -0.00000001	      0.00000000	     15.12281223
      0.71709152	     -0.05553485	     -0.00029101	     -0.19753139	     -0.05740860	      0.88280049	     -0.00027630	     -0.21158236	     -0.00000001	      0.00000000	     15.21834255
      0.71859539	     -0.05545314	     -0.00029092	     -0.19744999	     -0.05740736	      0.88280162	     -0.00027440	     -0.21157412	     -0.00000001	      0.00000001	     15.26881161
      0.71974924	     -0.05538676	     -0.00028867	     -0.19738389	     -0.05740639	      0.88280252	     -0.00027295	     -0.21156676	     -0.00000001	      0.00000001	     15.36039639
      0.72090310	     -0.05531778	     -0.00028843	     -0.19731513	     -0.05740541	      0.88280347	     -0.00027152	     -0.21155851	     -0.00000001	      0.00000001	     15.41151258
      0.72247081	     -0.05521993	     -0.00028710	     -0.19721759	     -0.05740406	      0.88280482	     -0.00026959	     -0.21154592	     -0.00000001	      0.00000001	     15.53299362
      0.72403853	     -0.05511718	     -0.00028817	     -0.19711507	     -0.05740269	      0.88280625	     -0.00026769	     -0.21153181	     -0.00000001	      0.00000001	     15.63426580
      0.72513500	     -0.05504196	     -0.00028658	     -0.19704005	     -0.05740172	      0.88280730	     -0.00026637	     -0.21152103	     -0.00000001	      0.00000001	     15.74855215
      0.72623147	     -0.05496453	     -0.00028700	     -0.19696277	     -0.05740074	      0.88280838	     -0.00026508	     -0.21150954	     -0.00000001	      0.00000001	     15.84202660
      0.72790268	     -0.05484312	     -0.00028693	     -0.19684157	     -0.05739925	      0.88281010	     -0.00026313	     -0.21149066	     -0.00000001	      0.00000001	     16.01628311
      0.72927953	     -0.05473983	     -0.00028788	     -0.19673841	     -0.05739802	      0.88281159	     -0.00026156	     -0.21147395	     -0.00000001	      0.00000001	     16.15515286
      0.73065638	     -0.05463217	     -0.00028724	     -0.19663090	     -0.05739678	      0.88281314	     -0.00026001	     -0.21145623	     -0.00000001	      0.00000001	     16.32525458
      0.73203323	     -0.05452432	     -0.00028932	     -0.19652311	     -0.05739555	      0.88281475	     -0.00025850	     -0.21143763	     -0.00000001	      0.00000001	     16.46107269
      0.73326530	     -0.05442669	     -0.00028886	     -0.19642558	     -0.05739445	      0.88281625	     -0.00025718	     -0.21142029	     -0.00000001	      0.00000001	     16.63866429
      0.73449736	     -0.05432790	     -0.00029059	     -0.19632681	     -0.05739335	      0.88281779	     -0.00025589	     -0.21140234	     -0.00000001	      0.00000001	     16.78995600
      0.73572943	     -0.05422729	     -0.00029081	     -0.19622626	     -0.05739226	      0.88281939	     -0.00025463	     -0.21138377	     -0.00000001	      0.00000001	     16.97548320
      0.73728329	     -0.05409793	     -0.00029220	     -0.19609692	     -0.05739090	      0.88282147	     -0.00025308	     -0.21135947	     -0.00000001	      0.00000001	     17.19918376
      0.73852031	     -0.05399355	     -0.00029133	     -0.19599259	     -0.05738983	      0.88282318	     -0.00025188	     -0.21133944	     -0.00000001	      0.00000001	     17.40102114
      0.73975732	     -0.05388932	     -0.00029248	     -0.19588835	     -0.05738878	      0.88282494	     -0.00025072	     -0.21131883	     -0.00000001	      0.00000001	     17.58338934
      0.74099434	     -0.05378537	     -0.00029237	     -0.19578440	     -0.05738774	      0.88282674	     -0.00024959	     -0.21129771	     -0.00000001	      0.00000001	     17.78908412
      0.74254709	     -0.05365553	     -0.00029435	     -0.19565448	     -0.05738646	      0.88282907	     -0.00024822	     -0.21127055	     -0.00000001	      0.00000001	     18.04087256
      0.74375358	     -0.05355589	     -0.00029404	     -0.19555482	     -0.05738549	      0.88283092	     -0.00024720	     -0.21124904	     -0.00000001	      0.00000001	     18.24126500
      0.74496007	     -0.05345822	     -0.00029563	     -0.19545706	     -0.05738453	      0.88283281	     -0.00024621	     -0.21122723	     -0.00000001	      0.00000001	     18.42917086
      0.74616655	     -0.05336283	     -0.00029600	     -0.19536161	     -0.05738360	      0.88283474	     -0.00024526	     -0.21120517	     -0.00000001	      0.00000001	     18.62402595
      0.74779008	     -0.05324010	     -0.00029804	     -0.19523873	     -0.05738239	      0.88283738	     -0.00024404	     -0.21117523	     -0.00000001	      0.00000001	     18.87815483
      0.74897768	     -0.05315369	     -0.00029777	     -0.19515223	     -0.05738153	      0.88283935	     -0.00024319	     -0.21115324	     -0.00000001	      0.00000001	     19.06179130
      0.75016529	     -0.05307115	     -0.00029938	     -0.19506956	     -0.05738070	      0.88284134	     -0.00024238	     -0.21113123	     -0.00000001	      0.00000001	     19.23841015
      0.75163637	     -0.05297374	     -0.00029975	     -0.19497201	     -0.05737970	      0.88284383	     -0.00024142	     -0.21110403	     -0.00000001	      0.00000001	     19.46152222
      0.75292973	     -0.05289366	     -0.00030206	     -0.19489174	     -0.05737887	      0.88284604	     -0.00024063	     -0.21108025	     -0.00000001	      0.00000001	     19.65305258
      0.75422309	     -0.05281726	     -0.00030194	     -0.19481521	     -0.05737806	      0.88284826	     -0.00023989	     -0.21105666	     -0.00000001	      0.00000001	     19.83288019
      0.75551644	     -0.05274565	     -0.00030427	     -0.19474339	     -0.05737729	      0.88285049	     -0.00023919	     -0.21103329	     -0.00000001	      0.00000001	     20.02037941
      0.75680980	     -0.05267714	     -0.00030383	     -0.19467475	     -0.05737656	      0.88285271	     -0.00023854	     -0.21101018	     -0.00000001	      0.00000001	     20.18235461
      0.75810316	     -0.05261414	     -0.00030631	     -0.19461152	     -0.05737586	      0.88285493	     -0.00023793	     -0.21098735	     -0.00000001	      0.00000001	     20.36346466
      0.75939652	     -0.05255432	     -0.00030587	     -0.19455155	     -0.05737520	      0.88285714	     -0.00023737	     -0.21096486	     -0.00000001	      0.00000001	     20.50814121
      0.76068988	     -0.05249994	     -0.00030876	     -0.19449693	     -0.05737458	      0.88285932	     -0.00023686	     -0.21094272	     -0.00000001	      0.00000001	     20.68407665
      0.76198324	     -0.05244796	     -0.00030828	     -0.19444480	     -0.05737400	      0.88286148	     -0.00023640	     -0.21092097	     -0.00000001	      0.00000001	     20.80924217
      0.76327660	     -0.05240163	     -0.00031170	     -0.19439820	     -0.05737345	      0.88286361	     -0.00023599	     -0.21089960	     -0.00000001	      0.00000001	     20.97828686
      0.76444031	     -0.05236120	     -0.00031124	     -0.19435762	     -0.05737299	      0.88286549	     -0.00023566	     -0.21088074	     -0.00000001	      0.00000001	     21.05974194
      0.76560403	     -0.05232517	     -0.00031294	     -0.19432138	     -0.05737257	      0.88286733	     -0.00023536	     -0.21086222	     -0.00000001	      0.00000001	     21.17201199
      0.76676774	     -0.05229190	     -0.00031327	     -0.19428794	     -0.05737217	      0.88286913	     -0.00023511	     -0.21084409	     -0.00000001	      0.00000001	     21.25801999
      0.76839224	     -0.05225167	     -0.00031528	     -0.19424742	     -0.05737167	      0.88287157	     -0.00023483	     -0.21081944	     -0.00000001	      0.00000001	     21.40319152
      0.76959339	     -0.05222425	     -0.00031478	     -0.19421984	     -0.05737134	      0.88287331	     -0.00023466	     -0.21080172	     -0.00000001	      0.00000001	     21.46095936
      0.77079453	     -0.05220056	     -0.00031621	     -0.19419594	     -0.05737104	      0.88287500	     -0.00023454	     -0.21078441	     -0.00000001	      0.00000001	     21.55072394
      0.77199567	     -0.05217812	     -0.00031614	     -0.19417333	     -0.05737078	      0.88287662	     -0.00023447	     -0.21076751	     -0.00000001	      0.00000001	     21.61138027
      0.77356824	     -0.05215296	     -0.00031795	     -0.19414789	     -0.05737048	      0.88287865	     -0.00023443	     -0.21074597	     -0.00000001	      0.00000001	     21.72930140
      0.77473848	     -0.05213475	     -0.00031724	     -0.19412953	     -0.05737030	      0.88288008	     -0.00023445	     -0.21073036	     -0.00000001	      0.00000001	     21.76072716
      0.77590873	     -0.05211974	     -0.00031872	     -0.19411430	     -0.05737015	      0.88288145	     -0.00023451	     -0.21071508	     -0.00000001	      0.00000001	     21.82849589
      0.77735711	     -0.05210199	     -0.00031865	     -0.19409633	     -0.05737001	      0.88288304	     -0.00023463	     -0.21069663	     -0.00000001	      0.00000001	     21.87305825
      0.77864629	     -0.05208988	     -0.00032067	     -0.19408398	     -0.05736992	      0.88288436	     -0.00023480	     -0.21068062	     -0.00000001	      0.00000001	     21.94261156
      0.77993547	     -0.05207748	     -0.00031964	     -0.19407141	     -0.05736987	      0.88288560	     -0.00023501	     -0.21066500	     -0.00000001	      0.00000001	     21.95507738
      0.78122466	     -0.05206958	     -0.00032162	     -0.19406326	     -0.05736986	      0.88288674	     -0.00023527	     -0.21064976	     -0.00000001	      0.00000001	     22.01480517
      0.78251384	     -0.05206085	     -0.00032028	     -0.19405437	     -0.05736988	      0.88288779	     -0.00023558	     -0.21063491	     -0.00000001	      0.00000001	     22.01769754
      0.78380302	     -0.05205731	     -0.00032272	     -0.19405056	     -0.05736994	      0.88288875	     -0.00023594	     -0.21062045	     -0.00000001	      0.00000000	     22.07465014
      0.78509221	     -0.05205142	     -0.00032144	     -0.19404450	     -0.05737004	      0.88288962	     -0.00023634	     -0.21060641	     -0.00000001	      0.00000000	     22.06604348
      0.78638139	     -0.05205266	     -0.00032476	     -0.19404545	     -0.05737018	      0.88289040	     -0.00023679	     -0.21059279	     -0.00000001	      0.00000000	     22.11276966
      0.78751564	     -0.05205195	     -0.00032387	     -0.19404458	     -0.05737033	      0.88289101	     -0.00023723	     -0.21058121	     -0.00000001	      0.00000000	     22.09057715
      0.78864989	     -0.05205540	     -0.00032565	     -0.19404779	     -0.05737051	      0.88289155	     -0.00023770	     -0.21056996	     -0.00000001	      0.00000000	     22.10660649
      0.79006486	     -0.05206017	     -0.00032603	     -0.19405232	     -0.05737077	      0.88289213	     -0.00023833	     -0.21055642	     -0.00000001	      0.00000000	     22.10780021
      0.79147983	     -0.05207017	     -0.00032887	     -0.19406201	     -0.05737108	      0.88289260	     -0.00023902	     -0.21054340	     -0.00000001	      0.00000000	     22.13050008
      0.79263148	     -0.05207736	     -0.00032829	     -0.19406903	     -0.05737136	      0.88289291	     -0.00023962	     -0.21053322	     -0.00000001	      0.00000000	     22.10815854
      0.79378313	     -0.05208905	     -0.00033021	     -0.19408048	     -0.05737167	      0.88289316	     -0.00024026	     -0.21052339	     -0.00000001	      0.00000000	     22.10484697
      0.79520749	     -0.05210415	     -0.00033065	     -0.19409532	     -0.05737210	      0.88289337	     -0.00024109	     -0.21051174	     -0.00000001	      0.00000000	     22.09004944
      0.79663185	     -0.05212531	     -0.00033387	     -0.19411616	     -0.05737257	      0.88289349	     -0.00024198	     -0.21050064	     -0.00000001	      0.00000000	     22.08945227
      0.79773737	     -0.05214013	     -0.00033319	     -0.19413081	     -0.05737296	      0.88289352	     -0.00024270	     -0.21049244	     -0.00000001	      0.00000000	     22.05426706
      0.79884290	     -0.05215940	     -0.00033494	     -0.19414984	     -0.05737338	      0.88289350	     -0.00024346	     -0.21048456	     -0.00000001	     -0.00000000	     22.03197585
      0.80033026	     -0.05218614	     -0.00033564	     -0.19417632	     -0.05737399	      0.88289339	     -0.00024452	     -0.21047450	     -0.00000001	     -0.00000000	     21.99783540
      0.80181763	     -0.05221916	     -0.00033890	     -0.19420900	     -0.05737464	      0.88289319	     -0.00024563	     -0.21046504	     -0.00000001	     -0.00000000	     21.96803540
      0.80288323	     -0.05224098	     -0.00033804	     -0.19423067	     -0.05737513	      0.88289299	     -0.00024646	     -0.21045866	     -0.00000001	     -0.00000000	     21.91695157
      0.80394884	     -0.05226717	     -0.00033948	     -0.19425665	     -0.05737565	      0.88289276	     -0.00024731	     -0.21045258	     -0.00000001	     -0.00000000	     21.87475691
      0.80551798	     -0.05230685	     -0.00034017	     -0.19429606	     -0.05737645	      0.88289233	     -0.00024862	     -0.21044420	     -0.00000001	     -0.00000000	     21.81309795
      0.80684132	     -0.05234465	     -0.00034220	     -0.19433359	     -0.05737717	      0.88289191	     -0.00024976	     -0.21043764	     -0.00000001	     -0.00000000	     21.75069407
      0.80816467	     -0.05238168	     -0.00034176	     -0.19437043	     -0.05737791	      0.88289143	     -0.00025093	     -0.21043155	     -0.00000001	     -0.00000000	     21.69088062
      0.80948802	     -0.05242470	     -0.00034436	     -0.19441317	     -0.05737870	      0.88289090	     -0.00025215	     -0.21042590	     -0.00000001	     -0.00000000	     21.61634671
      0.81081137	     -0.05246479	     -0.00034286	     -0.19445310	     -0.05737951	      0.88289032	     -0.00025339	     -0.21042071	     -0.00000001	     -0.00000000	     21.55219737
      0.81193268	     -0.05250501	     -0.00034532	     -0.19449309	     -0.05738022	      0.88288979	     -0.00025447	     -0.21041663	     -0.00000001	     -0.00000000	     21.46219147
      0.81305399	     -0.05254341	     -0.00034513	     -0.19453133	     -0.05738096	      0.88288923	     -0.00025558	     -0.21041288	     -0.00000001	     -0.00000000	     21.38676283
      0.81449774	     -0.05259697	     -0.00034668	     -0.19458465	     -0.05738194	      0.88288845	     -0.00025703	     -0.21040846	     -0.00000001	     -0.00000000	     21.28640830
      0.81594149	     -0.05264961	     -0.00034594	     -0.19463710	     -0.05738295	      0.88288763	     -0.00025851	     -0.21040454	     -0.00000001	     -0.00000000	     21.19083054
      0.81707225	     -0.05269575	     -0.00034846	     -0.19468303	     -0.05738377	      0.88288695	     -0.00025970	     -0.21040176	     -0.00000001	     -0.00000000	     21.09780004
      0.81820302	     -0.05274004	     -0.00034877	     -0.19472716	     -0.05738461	      0.88288624	     -0.00026091	     -0.21039927	     -0.00000001	     -0.00000000	     21.00500911
      0.81967051	     -0.05280123	     -0.00035124	     -0.19478810	     -0.05738572	      0.88288528	     -0.00026250	     -0.21039641	     -0.00000001	     -0.00000000	     20.89592689
      0.82113800	     -0.05286075	     -0.00035150	     -0.19484744	     -0.05738687	      0.88288428	     -0.00026413	     -0.21039398	     -0.00000001	     -0.00000000	     20.76946170
      0.82222368	     -0.05290923	     -0.00035513	     -0.19489569	     -0.05738774	      0.88288351	     -0.00026535	     -0.21039242	     -0.00000001	     -0.00000000	     20.68932642
      0.82330936	     -0.05295534	     -0.00035671	     -0.19494164	     -0.05738862	      0.88288272	     -0.00026659	     -0.21039109	     -0.00000001	     -0.00000001	     20.58878537
      0.82485604	     -0.05302310	     -0.00036086	     -0.19500911	     -0.05738991	      0.88288155	     -0.00026838	     -0.21038952	     -0.00000001	     -0.00000001	     20.47871629
      0.82618457	     -0.05307962	     -0.00036331	     -0.19506543	     -0.05739104	      0.88288052	     -0.00026994	     -0.21038848	     -0.00000001	     -0.00000001	     20.34351605
      0.82751309	     -0.05313868	     -0.00036855	     -0.19512422	     -0.05739219	      0.88287946	     -0.00027152	     -0.21038770	     -0.00000001	     -0.00000001	     20.28256805
      0.82884161	     -0.05319409	     -0.00037115	     -0.19517943	     -0.05739337	      0.88287837	     -0.00027313	     -0.21038718	     -0.00000001	     -0.00000001	     20.11524766
      0.83017013	     -0.05325265	     -0.00037787	     -0.19523770	     -0.05739456	      0.88287725	     -0.00027475	     -0.21038690	     -0.00000001	     -0.00000001	     20.10885032
      0.83130711	     -0.05329830	     -0.00038029	     -0.19528318	     -0.05739560	      0.88287628	     -0.00027616	     -0.21038686	     -0.00000001	     -0.00000001	     19.92499537
      0.83244408	     -0.05334543	     -0.00038539	     -0.19533008	     -0.05739665	      0.88287528	     -0.00027758	     -0.21038697	     -0.00000001	     -0.00000001	     19.87641902
      0.83388628	     -0.05340177	     -0.00039039	     -0.19538617	     -0.05739800	      0.88287400	     -0.00027941	     -0.21038734	     -0.00000001	     -0.00000001	     19.72346208
      0.83532847	     -0.05345799	     -0.00039789	     -0.19544209	     -0.05739937	      0.88287269	     -0.00028125	     -0.21038794	     -0.00000001	     -0.00000001	     19.72755282
      0.83647510	     -0.05349852	     -0.00040120	     -0.19548244	     -0.05740048	      0.88287163	     -0.00028273	     -0.21038858	     -0.00000001	     -0.00000001	     19.52225363
      0.83762173	     -0.05353928	     -0.00040680	     -0.19552298	     -0.05740160	      0.88287055	     -0.00028422	     -0.21038934	     -0.00000001	     -0.00000001	     19.48980454
      0.83908401	     -0.05358728	     -0.00041232	     -0.19557074	     -0.05740304	      0.88286916	     -0.00028614	     -0.21039049	     -0.00000001	     -0.00000001	     19.31773801
      0.84054629	     -0.05363385	     -0.00042022	     -0.19561699	     -0.05740450	      0.88286775	     -0.00028808	     -0.21039181	     -0.00000001	     -0.00000001	     19.37781952
      0.84164769	     -0.05366442	     -0.00042319	     -0.19564742	     -0.05740562	      0.88286667	     -0.00028955	     -0.21039294	     -0.00000001	     -0.00000001	     19.12955126
      0.84274909	     -0.05369450	     -0.00042788	     -0.19567731	     -0.05740674	      0.88286558	     -0.00029102	     -0.21039415	     -0.00000001	     -0.00000001	     19.09811200
      0.84428384	     -0.05373356	     -0.00043305	     -0.19571614	     -0.05740832	      0.88286406	     -0.00029309	     -0.21039605	     -0.00000001	     -0.00000001	     18.91339799
      0.84581860	     -0.05377119	     -0.00044003	     -0.19575349	     -0.05740992	      0.88286251	     -0.00029518	     -0.21039818	     -0.00000001	     -0.00000001	     19.00744448
      0.84687288	     -0.05379474	     -0.00044167	     -0.19577694	     -0.05741102	      0.88286144	     -0.00029661	     -0.21039981	     -0.00000001	     -0.00000001	     18.70353131
      0.84792716	     -0.05381989	     -0.00044505	     -0.19580193	     -0.05741214	      0.88286037	     -0.00029805	     -0.21040160	     -0.00000001	     -0.00000001	     18.65668649
      0.84956878	     -0.05386105	     -0.00044900	     -0.19584290	     -0.05741389	      0.88285869	     -0.00030030	     -0.21040485	     -0.00000001	     -0.00000001	     18.45096510
      0.85092088	     -0.05389889	     -0.00045313	     -0.19588054	     -0.05741534	      0.88285729	     -0.00030216	     -0.21040806	     -0.00000001	     -0.00000001	     18.44860838
      0.85227299	     -0.05394025	     -0.00045527	     -0.19592177	     -0.05741680	      0.88285589	     -0.00030403	     -0.21041188	     -0.00000001	     -0.00000001	     18.16702296
      0.85362510	     -0.05398737	     -0.00045975	     -0.19596868	     -0.05741828	      0.88285447	     -0.00030589	     -0.21041645	     -0.00000001	     -0.00000001	     18.28715766
      0.85481136	     -0.05403214	     -0.00046100	     -0.19601334	     -0.05741957	      0.88285322	     -0.00030753	     -0.21042118	     -0.00000001	     -0.00000001	     17.95387064
      0.85599761	     -0.05408068	     -0.00046420	     -0.19606173	     -0.05742087	      0.88285196	     -0.00030917	     -0.21042663	     -0.00000001	     -0.00000001	     17.98263813
      0.85718386	     -0.05413139	     -0.00046605	     -0.19611232	     -0.05742217	      0.88285068	     -0.00031081	     -0.21043285	     -0.00000001	     -0.00000001	     17.79738772
      0.85879313	     -0.05420459	     -0.00046983	     -0.19618535	     -0.05742393	      0.88284893	     -0.00031303	     -0.21044251	     -0.00000001	     -0.00000001	     17.80670811
      0.86001742	     -0.05426310	     -0.00047100	     -0.19624377	     -0.05742527	      0.88284757	     -0.00031472	     -0.21045085	     -0.00000001	     -0.00000001	     17.47726232
      0.86124172	     -0.05432476	     -0.00047384	     -0.19630531	     -0.05742660	      0.88284619	     -0.00031640	     -0.21046007	     -0.00000001	     -0.00000001	     17.49325689
      0.86246601	     -0.05438884	     -0.00047539	     -0.19636931	     -0.05742793	      0.88284479	     -0.00031808	     -0.21047017	     -0.00000001	     -0.00000001	     17.25227351
      0.86403634	     -0.05447473	     -0.00047877	     -0.19645506	     -0.05742962	      0.88284295	     -0.00032023	     -0.21048444	     -0.00000001	     -0.00000001	     17.25256163
      0.86524561	     -0.05454216	     -0.00047944	     -0.19652246	     -0.05743090	      0.88284150	     -0.00032188	     -0.21049642	     -0.00000001	     -0.00000001	     16.86848854
      0.86645487	     -0.05461087	     -0.00048157	     -0.19659110	     -0.05743218	      0.88284001	     -0.00032353	     -0.21050923	     -0.00000001	     -0.00000001	     16.84221418
      0.86790894	     -0.05469481	     -0.00048217	     -0.19667503	     -0.05743368	      0.88283818	     -0.00032549	     -0.21052571	     -0.00000001	     -0.00000001	     16.47575916
      0.86936300	     -0.05478035	     -0.00048460	     -0.19676052	     -0.05743517	      0.88283629	     -0.00032744	     -0.21054332	     -0.00000001	     -0.00000001	     16.58162554
      0.87048072	     -0.05484648	     -0.00048361	     -0.19682671	     -0.05743628	      0.88283480	     -0.00032893	     -0.21055760	     -0.00000001	     -0.00000001	     16.11629166
      0.87159843	     -0.05491396	     -0.00048416	     -0.19689420	     -0.05743738	      0.88283327	     -0.00033041	     -0.21057252	     -0.00000001	     -0.00000001	     16.02902315
      0.87316036	     -0.05500971	     -0.00048337	     -0.19699003	     -0.05743888	      0.88283108	     -0.00033246	     -0.21059441	     -0.00000001	     -0.00000001	     15.68726362
      0.87453149	     -0.05509456	     -0.00048335	     -0.19707495	     -0.05744016	      0.88282910	     -0.00033424	     -0.21061459	     -0.00000001	     -0.00000001	     15.62421351
      0.87590262	     -0.05517935	     -0.00048096	     -0.19715988	     -0.05744140	      0.88282706	     -0.00033600	     -0.21063561	     -0.00000001	     -0.00000001	     15.20713322
      0.87727374	     -0.05526383	     -0.00048013	     -0.19724448	     -0.05744260	      0.88282496	     -0.00033774	     -0.21065742	     -0.00000001	     -0.00000001	     15.24935974
      0.87848795	     -0.05533841	     -0.00047644	     -0.19731925	     -0.05744362	      0.88282306	     -0.00033927	     -0.21067735	     -0.00000001	     -0.00000001	     14.82608604
      0.87970216	     -0.05541267	     -0.00047440	     -0.19739367	     -0.05744461	      0.88282111	     -0.00034077	     -0.21069781	     -0.00000001	     -0.00000001	     14.76379024
      0.88091638	     -0.05548653	     -0.00047084	     -0.19746775	     -0.05744555	      0.88281911	     -0.00034226	     -0.21071877	     -0.00000001	     -0.00000001	     14.50685063
      0.88255868	     -0.05558546	     -0.00046679	     -0.19756696	     -0.05744677	      0.88281635	     -0.00034425	     -0.21074782	     -0.00000001	     -0.00000001	     14.39210871
      0.88381551	     -0.05565925	     -0.00046145	     -0.19764104	     -0.05744764	      0.88281418	     -0.00034574	     -0.21077053	     -0.00000001	     -0.00000001	     14.05647184
      0.88507234	     -0.05573221	     -0.00045736	     -0.19771427	     -0.05744847	      0.88281197	     -0.00034721	     -0.21079361	     -0.00000001	     -0.00000001	     13.99431157
      0.88632917	     -0.05580462	     -0.00045191	     -0.19778699	     -0.05744924	      0.88280972	     -0.00034866	     -0.21081704	     -0.00000001	     -0.00000001	     13.75472760
      0.88792920	     -0.05589569	     -0.00044618	     -0.19787845	     -0.05745015	      0.88280680	     -0.00035047	     -0.21084730	     -0.00000001	     -0.00000001	     13.68111452
      0.88916988	     -0.05596515	     -0.00043977	     -0.19794827	     -0.05745079	      0.88280450	     -0.00035185	     -0.21087106	     -0.00000001	     -0.00000001	     13.37909947
      0.89041056	     -0.05603324	     -0.00043482	     -0.19801669	     -0.05745137	      0.88280217	     -0.00035321	     -0.21089502	     -0.00000001	     -0.00000001	     13.32160288
      0.89165124	     -0.05609923	     -0.00042864	     -0.19808305	     -0.05745189	      0.88279981	     -0.00035454	     -0.21091919	     -0.00000001	     -0.00000001	     13.11721117
      0.89332418	     -0.05618726	     -0.00042150	     -0.19817157	     -0.05745251	      0.88279659	     -0.00035630	     -0.21095208	     -0.00000001	     -0.00000001	     13.03921186
      0.89456945	     -0.05625088	     -0.00041451	     -0.19823560	     -0.05745289	      0.88279417	     -0.00035759	     -0.21097674	     -0.00000001	     -0.00000001	     12.77867247
      0.89581471	     -0.05631226	     -0.00040916	     -0.19829737	     -0.05745321	      0.88279173	     -0.00035884	     -0.21100146	     -0.00000001	     -0.00000001	     12.73523988
      0.89732555	     -0.05638310	     -0.00040104	     -0.19836873	     -0.05745350	      0.88278876	     -0.00036034	     -0.21103147	     -0.00000001	     -0.00000001	     12.50312352
      0.89867793	     -0.05644380	     -0.00039550	     -0.19842985	     -0.05745368	      0.88278609	     -0.00036165	     -0.21105824	     -0.00000001	     -0.00000001	     12.50282379
      0.90003032	     -0.05650286	     -0.00038794	     -0.19848940	     -0.05745378	      0.88278341	     -0.00036293	     -0.21108492	     -0.00000001	     -0.00000001	     12.25371687
      0.90138271	     -0.05656008	     -0.00038281	     -0.19854705	     -0.05745379	      0.88278074	     -0.00036419	     -0.21111146	     -0.00000001	     -0.00000001	     12.26985988
      0.90273510	     -0.05661451	     -0.00037538	     -0.19860198	     -0.05745372	      0.88277808	     -0.00036542	     -0.21113785	     -0.00000001	     -0.00000001	     12.02873422
      0.90408749	     -0.05666616	     -0.00037031	     -0.19865408	     -0.05745357	      0.88277542	     -0.00036662	     -0.21116403	     -0.00000001	     -0.00000001	     12.05134439
      0.90543988	     -0.05671519	     -0.00036273	     -0.19870363	     -0.05745332	      0.88277279	     -0.00036779	     -0.21118997	     -0.00000001	     -0.00000001	     11.81842083
      0.90679227	     -0.05676180	     -0.00035762	     -0.19875069	     -0.05745298	      0.88277017	     -0.00036893	     -0.21121563	     -0.00000001	     -0.00000001	     11.84878136
      0.90814466	     -0.05680581	     -0.00035000	     -0.19879523	     -0.05745256	      0.88276759	     -0.00037005	     -0.21124099	     -0.00000001	     -0.00000001	     11.63834972
      0.90949705	     -0.05684682	     -0.00034475	     -0.19883672	     -0.05745204	      0.88276504	     -0.00037113	     -0.21126603	     -0.00000001	     -0.00000001	     11.67141598
      0.91084944	     -0.05688485	     -0.00033687	     -0.19887531	     -0.05745143	      0.88276253	     -0.00037218	     -0.21129071	     -0.00000001	     -0.00000001	     11.48579459
      0.91220183	     -0.05691878	     -0.00033118	     -0.19890973	     -0.05745072	      0.88276006	     -0.00037320	     -0.21131497	     -0.00000001	     -0.00000001	     11.51975376
      0.91355422	     -0.05694792	     -0.00032265	     -0.19893945	     -0.05744993	      0.88275764	     -0.00037419	     -0.21133875	     -0.00000001	     -0.00000001	     11.36612905
      0.91490661	     -0.05697151	     -0.00031608	     -0.19896358	     -0.05744903	      0.88275528	     -0.00037514	     -0.21136196	     -0.00000001	     -0.00000001	     11.40021053
      0.91625900	     -0.05698776	     -0.00030646	     -0.19898045	     -0.05744804	      0.88275298	     -0.00037606	     -0.21138448	     -0.00000001	     -0.00000001	     11.28687495
      0.91761139	     -0.05699568	     -0.00029823	     -0.19898896	     -0.05744696	      0.88275074	     -0.00037695	     -0.21140617	     -0.00000001	     -0.00000001	     11.32051807
      0.91896378	     -0.05699501	     -0.00028713	     -0.19898896	     -0.05744578	      0.88274857	     -0.00037780	     -0.21142689	     -0.00000001	     -0.00000001	     11.24225937
      0.92031617	     -0.05698479	     -0.00027777	     -0.19897937	     -0.05744451	      0.88274647	     -0.00037861	     -0.21144656	     -0.00000001	     -0.00000001	     11.27857871
      0.92166856	     -0.05696710	     -0.00026568	     -0.19896236	     -0.05744314	      0.88274445	     -0.00037938	     -0.21146508	     -0.00000001	     -0.00000001	     11.23089038
      0.92302095	     -0.05694251	     -0.00025503	     -0.19893842	     -0.05744168	      0.88274252	     -0.00038012	     -0.21148241	     -0.00000001	     -0.00000001	     11.26442279
      0.92437334	     -0.05690898	     -0.00024260	     -0.19890559	     -0.05744012	      0.88274068	     -0.00038082	     -0.21149854	     -0.00000001	     -0.00000001	     11.24690546
      0.92572573	     -0.05687423	     -0.00023258	     -0.19887145	     -0.05743848	      0.88273893	     -0.00038149	     -0.21151358	     -0.00000001	     -0.00000001	     11.26740059
      0.92707812	     -0.05683677	     -0.00022055	     -0.19883465	     -0.05743674	      0.88273728	     -0.00038211	     -0.21152764	     -0.00000001	     -0.00000001	     11.26595328
      0.92843051	     -0.05679634	     -0.00020973	     -0.19879483	     -0.05743491	      0.88273574	     -0.00038270	     -0.21154072	     -0.00000001	     -0.00000001	     11.29831955
      0.92978290	     -0.05675256	     -0.00019628	     -0.19875172	     -0.05743299	      0.88273429	     -0.00038325	     -0.21155282	     -0.00000001	     -0.00000001	     11.30692773
      0.93113529	     -0.05670329	     -0.00018400	     -0.19870309	     -0.05743098	      0.88273296	     -0.00038376	     -0.21156389	     -0.00000001	     -0.00000001	     11.34793535
      0.93248768	     -0.05664818	     -0.00017002	     -0.19864865	     -0.05742889	      0.88273174	     -0.00038423	     -0.21157385	     -0.00000001	     -0.00000001	     11.39057584
      0.93384007	     -0.05658812	     -0.00015767	     -0.19858921	     -0.05742671	      0.88273063	     -0.00038467	     -0.21158264	     -0.00000001	     -0.00000001	     11.45326115
      0.93519246	     -0.05652245	     -0.00014412	     -0.19852418	     -0.05742445	      0.88272964	     -0.00038507	     -0.21159022	     -0.00000001	     -0.00000000	     11.52119456
      0.93654485	     -0.05644887	     -0.00013222	     -0.19845119	     -0.05742210	      0.88272876	     -0.00038543	     -0.21159651	     -0.00000001	     -0.00000000	     11.61173046
      0.93789724	     -0.05636566	     -0.00011984	     -0.19836857	     -0.05741967	      0.88272800	     -0.00038576	     -0.21160137	     -0.00000001	     -0.00000000	     11.71954264
      0.93924963	     -0.05627284	     -0.00010913	     -0.19827627	     -0.05741716	      0.88272736	     -0.00038605	     -0.21160466	     -0.00000001	     -0.00000000	     11.82820629
      0.94060202	     -0.05616977	     -0.00009678	     -0.19817376	     -0.05741457	      0.88272684	     -0.00038631	     -0.21160630	     -0.00000001	     -0.00000000	     11.95621249
      0.94223210	     -0.05603478	     -0.00008410	     -0.19803936	     -0.05741135	      0.88272638	     -0.00038657	     -0.21160602	     -0.00000001	     -0.00000000	     12.11704636
      0.94340687	     -0.05592920	     -0.00007306	     -0.19793424	     -0.05740897	      0.88272617	     -0.00038673	     -0.21160426	     -0.00000001	     -0.00000000	     12.26122678
      0.94458164	     -0.05581672	     -0.00006402	     -0.19782215	     -0.05740653	      0.88272605	     -0.00038686	     -0.21160114	     -0.00000000	     -0.00000000	     12.39716949
      0.94620406	     -0.05564876	     -0.00005020	     -0.19765473	     -0.05740308	      0.88272606	     -0.00038701	     -0.21159450	     -0.00000000	      0.00000000	     12.63373764
      0.94762817	     -0.05549012	     -0.00003948	     -0.19749650	     -0.05739997	      0.88272622	     -0.00038709	     -0.21158633	     -0.00000000	      0.00000000	     12.80879792
      0.94905228	     -0.05532194	     -0.00002620	     -0.19732877	     -0.05739681	      0.88272654	     -0.00038714	     -0.21157595	     -0.00000000	      0.00000000	     13.09086209
      0.95027694	     -0.05517135	     -0.00001755	     -0.19717847	     -0.05739404	      0.88272695	     -0.00038716	     -0.21156524	     -0.00000000	      0.00000000	     13.22361440
      0.95150159	     -0.05501618	     -0.00000696	     -0.19702360	     -0.05739123	      0.88272747	     -0.00038714	     -0.21155292	     -0.00000000	      0.00000000	     13.45475606
      0.95297694	     -0.05482478	      0.00000387	     -0.19683250	     -0.05738779	      0.88272826	     -0.00038710	     -0.21153604	     -0.00000000	      0.00000000	     13.66643867
      0.95445229	     -0.05462851	      0.00001665	     -0.19663653	     -0.05738431	      0.88272923	     -0.00038702	     -0.21151703	     -0.00000000	      0.00000000	     13.99849894
      0.95563580	     -0.05446849	      0.00002419	     -0.19647666	     -0.05738149	      0.88273014	     -0.00038693	     -0.21150030	     -0.00000000	      0.00000001	     14.12181021
      0.95681932	     -0.05430670	      0.00003345	     -0.19631503	     -0.05737865	      0.88273116	     -0.00038682	     -0.21148231	     -0.00000000	      0.00000001	     14.35299960
      0.95833613	     -0.05409626	      0.00004351	     -0.19610471	     -0.05737497	      0.88273264	     -0.00038666	     -0.21145753	     -0.00000000	      0.00000001	     14.58744083
      0.95985294	     -0.05388331	      0.00005510	     -0.19589189	     -0.05737127	      0.88273431	     -0.00038646	     -0.21143092	     -0.00000000	      0.00000001	     14.94957152
      0.96097268	     -0.05372522	      0.00006055	     -0.19573378	     -0.05736853	      0.88273566	     -0.00038630	     -0.21141018	     -0.00000000	      0.00000001	     15.07518941
      0.96209243	     -0.05356608	      0.00006751	     -0.19557464	     -0.05736577	      0.88273711	     -0.00038612	     -0.21138854	     -0.00000000	      0.00000001	     15.30310502
      0.96368959	     -0.05333776	      0.00007574	     -0.19534625	     -0.05736184	      0.88273936	     -0.00038584	     -0.21135622	     -0.00000000	      0.00000001	     15.58558007
      0.96504324	     -0.05314432	      0.00008339	     -0.19515273	     -0.05735850	      0.88274142	     -0.00038558	     -0.21132758	     -0.00000000	      0.00000001	     15.87323382
      0.96639689	     -0.05295160	      0.00008848	     -0.19495983	     -0.05735517	      0.88274362	     -0.00038531	     -0.21129790	     -0.00000000	      0.00000001	     16.10455446
      0.96775054	     -0.05275845	      0.00009547	     -0.19476652	     -0.05735184	      0.88274595	     -0.00038502	     -0.21126727	     -0.00000000	      0.00000001	     16.41229589
      0.96910419	     -0.05256655	      0.00009867	     -0.19457434	     -0.05734852	      0.88274841	     -0.00038471	     -0.21123575	     -0.00000000	      0.00000001	     16.65914662
      0.97026399	     -0.05240302	      0.00010379	     -0.19441060	     -0.05734569	      0.88275062	     -0.00038444	     -0.21120812	     -0.00000000	      0.00000001	     16.91556278
      0.97142380	     -0.05224120	      0.00010627	     -0.19424849	     -0.05734288	      0.88275292	     -0.00038416	     -0.21117999	     -0.00000000	      0.00000001	     17.15033387
      0.97287520	     -0.05203964	      0.00011039	     -0.19404655	     -0.05733938	      0.88275591	     -0.00038380	     -0.21114415	     -0.00000000	      0.00000001	     17.47449943
      0.97432661	     -0.05183915	      0.00011186	     -0.19384559	     -0.05733591	      0.88275902	     -0.00038343	     -0.21110765	     -0.00000000	      0.00000001	     17.80977364
      0.97546180	     -0.05168335	      0.00011497	     -0.19368946	     -0.05733322	      0.88276154	     -0.00038313	     -0.21107869	     -0.00000000	      0.00000002	     18.06134833
      0.97659700	     -0.05152947	      0.00011572	     -0.19353516	     -0.05733056	      0.88276413	     -0.00038283	     -0.21104943	     -0.00000000	      0.00000002	     18.32287856
      0.97808414	     -0.05133047	      0.00011752	     -0.19333561	     -0.05732711	      0.88276761	     -0.00038243	     -0.21101072	     -0.00000000	      0.00000002	     18.66884438
      0.97957127	     -0.05113452	      0.00011647	     -0.19313901	     -0.05732372	      0.88277120	     -0.00038203	     -0.21097166	     -0.00000000	      0.00000002	     19.06209100
      0.98063550	     -0.05099656	      0.00011805	     -0.19300062	     -0.05732133	      0.88277381	     -0.00038173	     -0.21094354	     -0.00000000	      0.00000002	     19.28155666
      0.98169974	     -0.05086125	      0.00011775	     -0.19286483	     -0.05731896	      0.88277648	     -0.00038144	     -0.21091533	     -0.00000000	      0.00000002	     19.53772698
      0.98328747	     -0.05066392	      0.00011769	     -0.19266675	     -0.05731549	      0.88278052	     -0.00038100	     -0.21087315	     -0.00000000	      0.00000002	     19.91205232
      0.98460647	     -0.05050467	      0.00011588	     -0.19250681	     -0.05731267	      0.88278393	     -0.00038064	     -0.21083812	     -0.00000000	      0.00000002	     20.25382618
      0.98592547	     -0.05034892	      0.00011561	     -0.19235040	     -0.05730991	      0.88278739	     -0.00038028	     -0.21080318	     -0.00000000	      0.00000002	     20.55573627
      0.98724447	     -0.05019750	      0.00011254	     -0.19219822	     -0.05730720	      0.88279088	     -0.00037992	     -0.21076836	     -0.00000000	      0.00000002	     20.91848324
      0.98856346	     -0.05005034	      0.00011231	     -0.19205036	     -0.05730455	      0.88279441	     -0.00037956	     -0.21073375	     -0.00000000	      0.00000002	     21.19734099
      0.98966607	     -0.04993178	      0.00010880	     -0.19193112	     -0.05730239	      0.88279737	     -0.00037926	     -0.21070501	     -0.00000000	      0.00000002	     21.48923167
      0.99076867	     -0.04981709	      0.00010705	     -0.19181578	     -0.05730027	      0.88280035	     -0.00037897	     -0.21067651	     -0.00000000	      0.00000002	     21.72958504
      0.99220812	     -0.04967306	      0.00010297	     -0.19167082	     -0.05729758	      0.88280425	     -0.00037859	     -0.21063976	     -0.00000000	      0.00000002	     22.08613339
      0.99364758	     -0.04953316	      0.00009959	     -0.19153001	     -0.05729497	      0.88280815	     -0.00037822	     -0.21060363	     -0.00000000	      0.00000002	     22.37901587
      0.99473023	     -0.04943466	      0.00009418	     -0.19143073	     -0.05729306	      0.88281109	     -0.00037795	     -0.21057696	     -0.00000000	      0.00000002	     22.64763341
      0.99581288	     -0.04934018	      0.00009052	     -0.19133552	     -0.05729120	      0.88281401	     -0.00037768	     -0.21055076	     -0.00000000	      0.00000002	     22.86183092
      0.99729472	     -0.04921729	      0.00008417	     -0.19121156	     -0.05728874	      0.88281800	     -0.00037733	     -0.21051567	     -0.00000000	      0.00000002	     23.19964146
      0.99862375	     -0.04911306	      0.00007990	     -0.19110640	     -0.05728662	      0.88282156	     -0.00037702	     -0.21048497	     -0.00000000	      0.00000002	     23.43771442
      0.99995278	     -0.04901531	      0.00007277	     -0.19100764	     -0.05728458	      0.88282508	     -0.00037672	     -0.21045501	     -0.00000000	      0.00000002	     23.78211103
      1.00105568	     -0.04893937	      0.00006936	     -0.19093093	     -0.05728294	      0.88282798	     -0.00037649	     -0.21043074	     -0.00000000	      0.00000002	     23.92327037
      1.00215859	     -0.04886968	      0.00006362	     -0.19086038	     -0.05728137	      0.88283085	     -0.00037626	     -0.21040705	     -0.00000000	      0.00000002	     24.15077191
      1.00356476	     -0.04879050	      0.00005730	     -0.19078014	     -0.05727944	      0.88283447	     -0.00037598	     -0.21037778	     -0.00000000	      0.00000002	     24.36457839
      1.00497093	     -0.04872298	      0.00004844	     -0.19071147	     -0.05727761	      0.88283802	     -0.00037572	     -0.21034968	     -0.00000000	      0.00000002	     24.67252500
      1.00604790	     -0.04867835	      0.00004386	     -0.19066602	     -0.05727627	      0.88284070	     -0.00037553	     -0.21032901	     -0.00000000	      0.00000002	     24.75623405
      1.00712487	     -0.04864016	      0.00003714	     -0.19062696	     -0.05727499	      0.88284333	     -0.00037535	     -0.21030912	     -0.00000000	      0.00000002	     24.94113307
      1.00857701	     -0.04859768	      0.00002903	     -0.19058332	     -0.05727335	      0.88284680	     -0.00037513	     -0.21028356	     -0.00000000	      0.00000002	     25.11863245
      1.01002914	     -0.04856491	      0.00001844	     -0.19054933	     -0.05727182	      0.88285019	     -0.00037493	     -0.21025945	     -0.00000000	      0.00000002	     25.42331540
      1.01105090	     -0.04854648	      0.00001346	     -0.19053011	     -0.05727081	      0.88285251	     -0.00037481	     -0.21024336	     -0.00000000	      0.00000002	     25.44735259
      1.01207266	     -0.04853207	      0.00000657	     -0.19051486	     -0.05726985	      0.88285478	     -0.00037469	     -0.21022795	     -0.00000000	      0.00000001	     25.59232247
      1.01362191	     -0.04851676	     -0.00000300	     -0.19049831	     -0.05726849	      0.88285812	     -0.00037453	     -0.21020588	     -0.00000000	      0.00000001	     25.74180065
      1.01490804	     -0.04850989	     -0.00001217	     -0.19049037	     -0.05726745	      0.88286079	     -0.00037443	     -0.21018868	     -0.00000000	      0.00000001	     25.92807041
      1.01619417	     -0.04850783	     -0.00001954	     -0.19048731	     -0.05726650	      0.88286337	     -0.00037434	     -0.21017248	     -0.00000000	      0.00000001	     25.97965475
      1.01748030	     -0.04851107	     -0.00002942	     -0.19048949	     -0.05726563	      0.88286585	     -0.00037427	     -0.21015724	     -0.00000000	      0.00000001	     26.19199617
      1.01862996	     -0.04851771	     -0.00003577	     -0.19049525	     -0.05726492	      0.88286799	     -0.00037422	     -0.21014441	     -0.00000000	      0.00000001	     26.18533464
      1.01977962	     -0.04852849	     -0.00004439	     -0.19050510	     -0.05726428	      0.88287004	     -0.00037419	     -0.21013232	     -0.00000000	      0.00000001	     26.33095818
      1.02092927	     -0.04854300	     -0.00005172	     -0.19051871	     -0.05726371	      0.88287202	     -0.00037418	     -0.21012095	     -0.00000000	      0.00000001	     26.36860639
      1.02239871	     -0.04856756	     -0.00006284	     -0.19054208	     -0.05726307	      0.88287441	     -0.00037419	     -0.21010748	     -0.00000000	      0.00000001	     26.53273769
      1.02356588	     -0.04859127	     -0.00006996	     -0.19056491	     -0.05726265	      0.88287622	     -0.00037421	     -0.21009761	     -0.00000000	      0.00000001	     26.50929509
      1.02473306	     -0.04861915	     -0.00007907	     -0.19059186	     -0.05726228	      0.88287794	     -0.00037425	     -0.21008848	     -0.00000000	      0.00000001	     26.63052072
      1.02590024	     -0.04865070	     -0.00008669	     -0.19062252	     -0.05726199	      0.88287958	     -0.00037431	     -0.21008007	     -0.00000000	      0.00000001	     26.63921219
      1.02735494	     -0.04869577	     -0.00009770	     -0.19066646	     -0.05726172	      0.88288149	     -0.00037441	     -0.21007059	     -0.00000000	      0.00000001	     26.77267242
      1.02850808	     -0.04873565	     -0.00010459	     -0.19070550	     -0.05726158	      0.88288292	     -0.00037450	     -0.21006388	     -0.00000000	      0.00000001	     26.71217943
      1.02966123	     -0.04877998	     -0.00011352	     -0.19074895	     -0.05726150	      0.88288426	     -0.00037461	     -0.21005787	     -0.00000000	      0.00000001	     26.80515939
      1.03081438	     -0.04882876	     -0.00012150	     -0.19079688	     -0.05726148	      0.88288551	     -0.00037474	     -0.21005256	     -0.00000000	      0.00000001	     26.78847220
      1.03231636	     -0.04889740	     -0.00013392	     -0.19086437	     -0.05726156	      0.88288702	     -0.00037493	     -0.21004668	     -0.00000000	      0.00000001	     26.89456501
      1.03346174	     -0.04895393	     -0.00014204	     -0.19092008	     -0.05726169	      0.88288809	     -0.00037510	     -0.21004301	     -0.00000000	      0.00000001	     26.79944691
      1.03460712	     -0.04901502	     -0.00015201	     -0.19098030	     -0.05726188	      0.88288907	     -0.00037528	     -0.21004005	     -0.00000000	      0.00000001	     26.85775160
      1.03598324	     -0.04909341	     -0.00016236	     -0.19105771	     -0.05726219	      0.88289015	     -0.00037551	     -0.21003745	     -0.00000000	      0.00000001	     26.78316541
      1.03735937	     -0.04917787	     -0.00017540	     -0.19114114	     -0.05726258	      0.88289112	     -0.00037578	     -0.21003586	     -0.00000000	      0.00000000	     26.92919054
      1.03839984	     -0.04924459	     -0.00018250	     -0.19120716	     -0.05726294	      0.88289178	     -0.00037599	     -0.21003531	     -0.00000000	      0.00000000	     26.76637474
      1.03944031	     -0.04931449	     -0.00019149	     -0.19127634	     -0.05726334	      0.88289238	     -0.00037622	     -0.21003532	     -0.00000000	      0.00000000	     26.78260235
      1.04093366	     -0.04941963	     -0.00020322	     -0.19138047	     -0.05726400	      0.88289314	     -0.00037656	     -0.21003630	     -0.00000000	      0.00000000	     26.70034879
      1.04222628	     -0.04951462	     -0.00021388	     -0.19147460	     -0.05726465	      0.88289371	     -0.00037689	     -0.21003805	      0.00000000	      0.00000000	     26.73125344
      1.04351890	     -0.04961414	     -0.00022262	     -0.19157333	     -0.05726536	      0.88289418	     -0.00037723	     -0.21004065	      0.00000000	      0.00000000	     26.57195223
      1.04481152	     -0.04971811	     -0.00023392	     -0.19167646	     -0.05726614	      0.88289458	     -0.00037760	     -0.21004409	      0.00000000	      0.00000000	     26.65182583
      1.04594333	     -0.04981179	     -0.00024111	     -0.19176950	     -0.05726688	      0.88289485	     -0.00037793	     -0.21004776	      0.00000000	      0.00000000	     26.45452421
      1.04707514	     -0.04990850	     -0.00025031	     -0.19186552	     -0.05726767	      0.88289507	     -0.00037829	     -0.21005203	      0.00000000	      0.00000000	     26.45256163
      1.04820695	     -0.05000762	     -0.00025829	     -0.19196401	     -0.05726851	      0.88289522	     -0.00037865	     -0.21005688	      0.00000000	      0.00000000	     26.33510177
      1.04977484	     -0.05014932	     -0.00027059	     -0.19210482	     -0.05726975	      0.88289534	     -0.00037919	     -0.21006452	      0.00000000	      0.00000000	     26.29913018
      1.05094519	     -0.05025783	     -0.00027806	     -0.19221274	     -0.05727073	      0.88289535	     -0.00037961	     -0.21007090	      0.00000000	     -0.00000000	     26.09782673
      1.05211555	     -0.05036922	     -0.00028727	     -0.19232350	     -0.05727175	      0.88289530	     -0.00038005	     -0.21007783	      0.00000000	     -0.00000000	     26.06434848
      1.05328590	     -0.05048283	     -0.00029519	     -0.19243655	     -0.05727282	      0.88289519	     -0.00038051	     -0.21008531	      0.00000000	     -0.00000000	     25.90482851
      1.05481199	     -0.05063472	     -0.00030696	     -0.19258768	     -0.05727429	      0.88289496	     -0.00038113	     -0.21009585	      0.00000000	     -0.00000000	     25.84780162
      1.05596512	     -0.05075160	     -0.00031398	     -0.19270407	     -0.05727544	      0.88289473	     -0.00038162	     -0.21010438	      0.00000000	     -0.00000000	     25.60881080
      1.05711826	     -0.05087086	     -0.00032274	     -0.19282280	     -0.05727663	      0.88289443	     -0.00038213	     -0.21011339	      0.00000000	     -0.00000000	     25.54650347
      1.05852402	     -0.05101832	     -0.00033168	     -0.19296969	     -0.05727813	      0.88289400	     -0.00038277	     -0.21012498	      0.00000000	     -0.00000000	     25.30901386
      1.05992978	     -0.05116868	     -0.00034290	     -0.19311946	     -0.05727968	      0.88289349	     -0.00038344	     -0.21013721	      0.00000000	     -0.00000000	     25.31871965
      1.06098738	     -0.05128262	     -0.00034852	     -0.19323304	     -0.05728088	      0.88289306	     -0.00038396	     -0.21014682	      0.00000000	     -0.00000000	     25.02445427
      1.06204498	     -0.05139810	     -0.00035595	     -0.19334813	     -0.05728210	      0.88289258	     -0.00038449	     -0.21015675	      0.00000000	     -0.00000000	     24.93222039
      1.06356821	     -0.05156604	     -0.00036536	     -0.19351558	     -0.05728391	      0.88289181	     -0.00038529	     -0.21017160	      0.00000000	     -0.00000000	     24.68580527
      1.06488816	     -0.05171340	     -0.00037458	     -0.19366251	     -0.05728552	      0.88289107	     -0.00038600	     -0.21018495	      0.00000000	     -0.00000000	     24.58880045
      1.06620811	     -0.05186117	     -0.00038162	     -0.19380993	     -0.05728716	      0.88289026	     -0.00038674	     -0.21019872	      0.00000000	     -0.00000000	     24.29424202
      1.06752806	     -0.05200985	     -0.00039107	     -0.19395824	     -0.05728883	      0.88288939	     -0.00038751	     -0.21021286	      0.00000000	     -0.00000000	     24.25771849
      1.06868404	     -0.05213909	     -0.00039642	     -0.19408724	     -0.05729031	      0.88288857	     -0.00038820	     -0.21022550	      0.00000000	     -0.00000000	     23.94868759
      1.06984003	     -0.05226837	     -0.00040367	     -0.19421626	     -0.05729182	      0.88288771	     -0.00038891	     -0.21023834	      0.00000000	     -0.00000001	     23.84593019
      1.07099602	     -0.05239656	     -0.00040952	     -0.19434424	     -0.05729334	      0.88288679	     -0.00038964	     -0.21025134	      0.00000000	     -0.00000001	     23.62959519
      1.07260567	     -0.05257394	     -0.00041874	     -0.19452133	     -0.05729549	      0.88288543	     -0.00039069	     -0.21026964	      0.00000000	     -0.00000001	     23.46024817
      1.07380846	     -0.05270463	     -0.00042383	     -0.19465189	     -0.05729711	      0.88288435	     -0.00039150	     -0.21028341	      0.00000000	     -0.00000001	     23.17044691
      1.07501124	     -0.05283467	     -0.00043076	     -0.19478176	     -0.05729875	      0.88288321	     -0.00039234	     -0.21029721	      0.00000000	     -0.00000001	     23.05416634
      1.07621402	     -0.05296289	     -0.00043650	     -0.19490986	     -0.05730040	      0.88288203	     -0.00039321	     -0.21031104	      0.00000000	     -0.00000001	     22.81892393
      1.07777137	     -0.05312714	     -0.00044579	     -0.19507394	     -0.05730255	      0.88288042	     -0.00039436	     -0.21032890	      0.00000000	     -0.00000001	     22.67677820
      1.07895910	     -0.05324973	     -0.00045125	     -0.19519646	     -0.05730420	      0.88287913	     -0.00039527	     -0.21034246	      0.00000000	     -0.00000001	     22.37948938
      1.08014684	     -0.05337109	     -0.00045889	     -0.19531770	     -0.05730586	      0.88287780	     -0.00039621	     -0.21035594	      0.00000000	     -0.00000001	     22.27095042
      1.08158489	     -0.05351448	     -0.00046682	     -0.19546101	     -0.05730787	      0.88287613	     -0.00039739	     -0.21037211	      0.00000000	     -0.00000001	     21.97901180
      1.08302294	     -0.05365539	     -0.00047773	     -0.19560178	     -0.05730989	      0.88287439	     -0.00039860	     -0.21038808	      0.00000000	     -0.00000001	     21.96396884
      1.08411709	     -0.05375888	     -0.00048355	     -0.19570525	     -0.05731143	      0.88287302	     -0.00039955	     -0.21040008	      0.00000000	     -0.00000001	     21.63836535
      1.08521124	     -0.05386094	     -0.00049163	     -0.19580724	     -0.05731296	      0.88287162	     -0.00040053	     -0.21041193	      0.00000000	     -0.00000001	     21.54219800
      1.08676251	     -0.05400092	     -0.00050232	     -0.19594716	     -0.05731515	      0.88286957	     -0.00040196	     -0.21042844	      0.00000000	     -0.00000001	     21.28726193
      1.08811447	     -0.05411936	     -0.00051335	     -0.19606551	     -0.05731704	      0.88286773	     -0.00040325	     -0.21044255	      0.00000000	     -0.00000001	     21.22272184
      1.08946643	     -0.05423255	     -0.00052257	     -0.19617869	     -0.05731894	      0.88286585	     -0.00040458	     -0.21045639	      0.00000000	     -0.00000001	     20.93179314
      1.09081839	     -0.05434284	     -0.00053484	     -0.19628888	     -0.05732083	      0.88286393	     -0.00040595	     -0.21046994	      0.00000000	     -0.00000001	     20.96767996
      1.09200964	     -0.05443452	     -0.00054289	     -0.19638057	     -0.05732249	      0.88286220	     -0.00040719	     -0.21048164	      0.00000000	     -0.00000001	     20.67205130
      1.09320088	     -0.05452401	     -0.00055333	     -0.19647002	     -0.05732415	      0.88286044	     -0.00040846	     -0.21049310	      0.00000000	     -0.00000001	     20.64264122
      1.09439213	     -0.05460903	     -0.00056242	     -0.19655503	     -0.05732580	      0.88285865	     -0.00040976	     -0.21050435	      0.00000000	     -0.00000001	     20.47418277
      1.09601816	     -0.05472018	     -0.00057610	     -0.19666617	     -0.05732804	      0.88285617	     -0.00041158	     -0.21051932	      0.00000000	     -0.00000001	     20.42155580
      1.09724885	     -0.05479882	     -0.00058423	     -0.19674486	     -0.05732973	      0.88285427	     -0.00041300	     -0.21053038	      0.00000000	     -0.00000001	     20.17888688
      1.09847954	     -0.05487574	     -0.00059405	     -0.19682179	     -0.05733141	      0.88285235	     -0.00041446	     -0.21054121	      0.00000000	     -0.00000001	     20.15700039
      1.09971023	     -0.05494935	     -0.00060214	     -0.19689548	     -0.05733308	      0.88285040	     -0.00041594	     -0.21055187	      0.00000000	     -0.00000001	     19.98931897
      1.10129540	     -0.05504443	     -0.00061410	     -0.19699062	     -0.05733521	      0.88284787	     -0.00041790	     -0.21056543	      0.00000000	     -0.00000001	     19.96753842
      1.10250940	     -0.05511696	     -0.00062112	     -0.19706325	     -0.05733683	      0.88284591	     -0.00041944	     -0.21057583	      0.00000000	     -0.00000001	     19.72782389
      1.10372339	     -0.05519381	     -0.00063038	     -0.19714014	     -0.05733844	      0.88284393	     -0.00042100	     -0.21058637	      0.00000000	     -0.00000001	     19.70358854
      1.10518965	     -0.05528980	     -0.00063988	     -0.19723624	     -0.05734037	      0.88284151	     -0.00042294	     -0.21059952	      0.00000000	     -0.00000001	     19.49997994
      1.10665592	     -0.05539388	     -0.00065242	     -0.19734036	     -0.05734227	      0.88283907	     -0.00042491	     -0.21061333	      0.00000000	     -0.00000001	     19.55643483
      1.10777614	     -0.05547286	     -0.00065897	     -0.19741945	     -0.05734371	      0.88283718	     -0.00042645	     -0.21062444	      0.00000000	     -0.00000001	     19.31612673
      1.10889636	     -0.05555601	     -0.00066774	     -0.19750267	     -0.05734513	      0.88283528	     -0.00042801	     -0.21063607	      0.00000000	     -0.00000001	     19.26325491
      1.11047581	     -0.05567440	     -0.00067850	     -0.19762121	     -0.05734711	      0.88283255	     -0.00043026	     -0.21065343	      0.00000000	     -0.00000001	     19.09854179
      1.11185698	     -0.05578170	     -0.00068911	     -0.19772863	     -0.05734881	      0.88283013	     -0.00043226	     -0.21066955	      0.00000000	     -0.00000001	     19.01366658
      1.11323814	     -0.05588736	     -0.00069681	     -0.19783449	     -0.05735048	      0.88282767	     -0.00043429	     -0.21068658	      0.00000000	     -0.00000001	     18.83109402
      1.11461930	     -0.05599888	     -0.00070730	     -0.19794616	     -0.05735211	      0.88282516	     -0.00043636	     -0.21070453	      0.00000000	     -0.00000001	     18.70353106
      1.11583740	     -0.05609400	     -0.00071263	     -0.19804154	     -0.05735352	      0.88282291	     -0.00043821	     -0.21072117	      0.00000000	     -0.00000001	     18.54013110
      1.11705551	     -0.05619356	     -0.00072030	     -0.19814130	     -0.05735490	      0.88282062	     -0.00044008	     -0.21073855	      0.00000000	     -0.00000001	     18.36278542
      1.11827361	     -0.05629040	     -0.00072597	     -0.19823842	     -0.05735624	      0.88281829	     -0.00044198	     -0.21075664	      0.00000000	     -0.00000001	     18.21124855
      1.11993850	     -0.05642402	     -0.00073465	     -0.19837241	     -0.05735802	      0.88281503	     -0.00044461	     -0.21078238	      0.00000000	     -0.00000001	     17.92145448
      1.12119874	     -0.05652099	     -0.00073849	     -0.19846976	     -0.05735931	      0.88281250	     -0.00044663	     -0.21080260	      0.00000000	     -0.00000001	     17.80922843
      1.12245897	     -0.05662190	     -0.00074419	     -0.19857102	     -0.05736056	      0.88280992	     -0.00044867	     -0.21082340	      0.00000000	     -0.00000001	     17.53574480
      1.12371921	     -0.05672003	     -0.00074787	     -0.19866956	     -0.05736177	      0.88280728	     -0.00045073	     -0.21084477	      0.00000000	     -0.00000001	     17.39261050
      1.12534080	     -0.05684974	     -0.00075370	     -0.19879979	     -0.05736324	      0.88280380	     -0.00045342	     -0.21087305	      0.00000000	     -0.00000001	     17.02444920
      1.12658229	     -0.05694394	     -0.00075514	     -0.19889449	     -0.05736431	      0.88280108	     -0.00045550	     -0.21089529	      0.00000000	     -0.00000002	     16.98586274
      1.12782378	     -0.05704188	     -0.00075820	     -0.19899291	     -0.05736533	      0.88279829	     -0.00045760	     -0.21091797	      0.00000000	     -0.00000002	     16.69333276
      1.12932454	     -0.05715529	     -0.00075910	     -0.19910699	     -0.05736649	      0.88279485	     -0.00046016	     -0.21094597	      0.00000000	     -0.00000002	     16.60244019
      1.13082529	     -0.05727403	     -0.00076212	     -0.19922636	     -0.05736756	      0.88279133	     -0.00046275	     -0.21097450	      0.00000000	     -0.00000002	     16.14711000
      1.13197260	     -0.05735660	     -0.00076068	     -0.19930954	     -0.05736832	      0.88278858	     -0.00046474	     -0.21099669	      0.00000000	     -0.00000002	     16.21309903
      1.13311991	     -0.05744329	     -0.00076075	     -0.19939680	     -0.05736902	      0.88278578	     -0.00046676	     -0.21101909	      0.00000000	     -0.00000002	     15.98258025
      1.13473437	     -0.05756008	     -0.00075870	     -0.19951448	     -0.05736992	      0.88278176	     -0.00046962	     -0.21105097	      0.00000000	     -0.00000002	     15.86994605
      1.13614764	     -0.05766344	     -0.00075775	     -0.19961861	     -0.05737061	      0.88277817	     -0.00047214	     -0.21107911	      0.00000000	     -0.00000002	     15.57762518
      1.13756091	     -0.05775991	     -0.00075414	     -0.19971594	     -0.05737120	      0.88277451	     -0.00047469	     -0.21110743	      0.00000000	     -0.00000002	     15.62162228
      1.13897418	     -0.05786307	     -0.00075311	     -0.19981991	     -0.05737170	      0.88277078	     -0.00047726	     -0.21113585	      0.00000000	     -0.00000002	     15.25383080
      1.14022422	     -0.05794520	     -0.00074923	     -0.19990285	     -0.05737206	      0.88276744	     -0.00047956	     -0.21116113	      0.00000000	     -0.00000002	     15.35338323
      1.14147425	     -0.05803202	     -0.00074777	     -0.19999043	     -0.05737234	      0.88276405	     -0.00048187	     -0.21118649	      0.00000000	     -0.00000002	     15.12565006
      1.14272429	     -0.05811492	     -0.00074491	     -0.20007414	     -0.05737254	      0.88276061	     -0.00048420	     -0.21121198	      0.00000000	     -0.00000002	     15.09908796
      1.14442448	     -0.05823031	     -0.00074227	     -0.20019062	     -0.05737267	      0.88275588	     -0.00048739	     -0.21124676	      0.00000000	     -0.00000002	     14.86186872
      1.14571935	     -0.05831140	     -0.00073829	     -0.20027261	     -0.05737267	      0.88275222	     -0.00048984	     -0.21127334	      0.00000000	     -0.00000002	     14.94178860
      1.14701422	     -0.05839646	     -0.00073604	     -0.20035854	     -0.05737256	      0.88274854	     -0.00049231	     -0.21129989	      0.00000000	     -0.00000002	     14.74522699
      1.14830910	     -0.05847657	     -0.00073230	     -0.20043956	     -0.05737236	      0.88274482	     -0.00049479	     -0.21132645	      0.00000000	     -0.00000002	     14.74753309
      1.14996240	     -0.05858129	     -0.00072886	     -0.20054544	     -0.05737196	      0.88274003	     -0.00049799	     -0.21136027	      0.00000000	     -0.00000002	     14.52754067
      1.15124192	     -0.05865512	     -0.00072412	     -0.20062023	     -0.05737154	      0.88273629	     -0.00050047	     -0.21138639	      0.00000000	     -0.00000002	     14.62450906
      1.15252144	     -0.05873304	     -0.00072110	     -0.20069907	     -0.05737101	      0.88273254	     -0.00050298	     -0.21141240	      0.00000000	     -0.00000002	     14.45669619
      1.15380096	     -0.05880595	     -0.00071675	     -0.20077296	     -0.05737038	      0.88272878	     -0.00050549	     -0.21143832	      0.00000000	     -0.00000002	     14.46294406
      1.15552871	     -0.05890619	     -0.00071211	     -0.20087451	     -0.05736935	      0.88272368	     -0.00050890	     -0.21147311	      0.00000000	     -0.00000002	     14.27569507
      1.15681094	     -0.05897388	     -0.00070680	     -0.20094323	     -0.05736846	      0.88271988	     -0.00051145	     -0.21149880	      0.00000000	     -0.00000002	     14.37647768
      1.15809317	     -0.05904614	     -0.00070317	     -0.20101649	     -0.05736746	      0.88271609	     -0.00051400	     -0.21152432	      0.00000000	     -0.00000002	     14.22898033
      1.15965468	     -0.05912873	     -0.00069700	     -0.20110035	     -0.05736609	      0.88271148	     -0.00051713	     -0.21155528	      0.00000000	     -0.00000002	     14.28667823
      1.16105339	     -0.05920772	     -0.00069290	     -0.20118046	     -0.05736472	      0.88270735	     -0.00051993	     -0.21158286	      0.00000000	     -0.00000002	     14.08284171
      1.16245210	     -0.05927914	     -0.00068640	     -0.20125308	     -0.05736320	      0.88270324	     -0.00052274	     -0.21161037	      0.00000000	     -0.00000002	     14.20639076
      1.16385081	     -0.05935706	     -0.00068215	     -0.20133215	     -0.05736155	      0.88269915	     -0.00052556	     -0.21163774	      0.00000000	     -0.00000002	     13.99445902
      1.16524951	     -0.05942568	     -0.00067457	     -0.20140202	     -0.05735974	      0.88269507	     -0.00052838	     -0.21166504	      0.00000000	     -0.00000002	     14.14647956
      1.16664822	     -0.05950014	     -0.00066835	     -0.20147772	     -0.05735779	      0.88269103	     -0.00053120	     -0.21169213	      0.00000000	     -0.00000002	     13.91160008
      1.16804693	     -0.05956269	     -0.00065941	     -0.20154158	     -0.05735569	      0.88268701	     -0.00053402	     -0.21171908	      0.00000000	     -0.00000002	     14.06874107
      1.16944564	     -0.05963195	     -0.00065290	     -0.20161211	     -0.05735344	      0.88268303	     -0.00053684	     -0.21174580	      0.00000000	     -0.00000002	     13.84900089
      1.17084435	     -0.05969030	     -0.00064331	     -0.20167183	     -0.05735103	      0.88267909	     -0.00053965	     -0.21177232	      0.00000000	     -0.00000002	     14.00922453
      1.17224306	     -0.05975402	     -0.00063590	     -0.20173687	     -0.05734847	      0.88267519	     -0.00054245	     -0.21179849	      0.00000000	     -0.00000002	     13.80161945
      1.17364177	     -0.05980638	     -0.00062539	     -0.20179064	     -0.05734575	      0.88267134	     -0.00054524	     -0.21182434	      0.00000000	     -0.00000002	     13.95690068
      1.17504047	     -0.05986343	     -0.00061695	     -0.20184906	     -0.05734287	      0.88266754	     -0.00054803	     -0.21184970	      0.00000000	     -0.00000002	     13.77058272
      1.17643918	     -0.05990683	     -0.00060590	     -0.20189391	     -0.05733983	      0.88266380	     -0.00055079	     -0.21187460	      0.00000000	     -0.00000002	     13.90932888
      1.17783789	     -0.05995305	     -0.00059771	     -0.20194152	     -0.05733662	      0.88266011	     -0.00055355	     -0.21189900	      0.00000000	     -0.00000002	     13.74351757
      1.17923660	     -0.05998944	     -0.00058665	     -0.20197937	     -0.05733324	      0.88265649	     -0.00055628	     -0.21192298	      0.00000000	     -0.00000002	     13.85922847
      1.18063531	     -0.06002759	     -0.00057695	     -0.20201896	     -0.05732970	      0.88265293	     -0.00055899	     -0.21194632	      0.00000000	     -0.00000002	     13.74125787
      1.18203402	     -0.06005444	     -0.00056427	     -0.20204734	     -0.05732600	      0.88264945	     -0.00056169	     -0.21196897	      0.00000000	     -0.00000002	     13.85243728
      1.18343273	     -0.06008123	     -0.00055303	     -0.20207562	     -0.05732212	      0.88264604	     -0.00056436	     -0.21199069	      0.00000000	     -0.00000002	     13.77792177
      1.18483143	     -0.06009640	     -0.00053948	     -0.20209236	     -0.05731807	      0.88264272	     -0.00056701	     -0.21201144	      0.00000000	     -0.00000002	     13.88306539
      1.18623014	     -0.06011134	     -0.00052720	     -0.20210883	     -0.05731385	      0.88263947	     -0.00056963	     -0.21203104	      0.00000000	     -0.00000002	     13.85029139
      1.18762885	     -0.06011634	     -0.00051286	     -0.20211541	     -0.05730945	      0.88263632	     -0.00057223	     -0.21204949	      0.00000000	     -0.00000002	     13.94730044
      1.18902756	     -0.06012079	     -0.00049914	     -0.20212144	     -0.05730489	      0.88263325	     -0.00057480	     -0.21206668	      0.00000000	     -0.00000001	     13.94539781
      1.19042627	     -0.06011624	     -0.00048399	     -0.20211850	     -0.05730015	      0.88263028	     -0.00057734	     -0.21208260	      0.00000000	     -0.00000001	     14.03858995
      1.19211375	     -0.06011006	     -0.00046829	     -0.20211419	     -0.05729419	      0.88262683	     -0.00058037	     -0.21210001	     -0.00000000	     -0.00000001	     14.08862179
      1.19337644	     -0.06009388	     -0.00045517	     -0.20209945	     -0.05728958	      0.88262435	     -0.00058261	     -0.21211177	     -0.00000000	     -0.00000001	     14.23172843
      1.19463912	     -0.06007556	     -0.00044572	     -0.20208247	     -0.05728482	      0.88262195	     -0.00058483	     -0.21212234	     -0.00000000	     -0.00000001	     14.31273971
      1.19628836	     -0.06003794	     -0.00043283	     -0.20204661	     -0.05727838	      0.88261896	     -0.00058769	     -0.21213437	     -0.00000000	     -0.00000001	     14.47825903
      1.19793759	     -0.05998894	     -0.00042192	     -0.20199931	     -0.05727171	      0.88261612	     -0.00059050	     -0.21214399	     -0.00000000	     -0.00000001	     14.64210300
      1.19912659	     -0.05993120	     -0.00041066	     -0.20194289	     -0.05726675	      0.88261419	     -0.00059250	     -0.21214919	     -0.00000000	     -0.00000001	     14.81182294
      1.20031559	     -0.05986555	     -0.00040036	     -0.20187852	     -0.05726167	      0.88261234	     -0.00059448	     -0.21215263	     -0.00000000	     -0.00000001	     14.97006391
      1.20208405	     -0.05974387	     -0.00038287	     -0.20175879	     -0.05725389	      0.88260978	     -0.00059738	     -0.21215426	     -0.00000000	     -0.00000001	     15.21931410
      1.20356061	     -0.05962830	     -0.00036887	     -0.20164482	     -0.05724719	      0.88260782	     -0.00059976	     -0.21215223	     -0.00000000	     -0.00000001	     15.44050274
      1.20503717	     -0.05949095	     -0.00035218	     -0.20150909	     -0.05724031	      0.88260603	     -0.00060211	     -0.21214703	     -0.00000000	     -0.00000001	     15.66065737
      1.20651372	     -0.05934498	     -0.00033746	     -0.20136468	     -0.05723326	      0.88260441	     -0.00060442	     -0.21213848	     -0.00000000	     -0.00000001	     15.91773808
      1.20783172	     -0.05919534	     -0.00032097	     -0.20121649	     -0.05722682	      0.88260313	     -0.00060644	     -0.21212803	     -0.00000000	     -0.00000001	     16.08690609
      1.20914971	     -0.05904448	     -0.00030687	     -0.20106697	     -0.05722024	      0.88260199	     -0.00060844	     -0.21211490	     -0.00000000	     -0.00000001	     16.30281572
      1.21046770	     -0.05888315	     -0.00029122	     -0.20090700	     -0.05721354	      0.88260102	     -0.00061041	     -0.21209927	     -0.00000000	     -0.00000000	     16.47586879
      1.21213862	     -0.05867461	     -0.00027334	     -0.20070008	     -0.05720486	      0.88260003	     -0.00061287	     -0.21207595	     -0.00000000	     -0.00000000	     16.75593928
      1.21345320	     -0.05849880	     -0.00025716	     -0.20052556	     -0.05719790	      0.88259943	     -0.00061477	     -0.21205502	     -0.00000000	     -0.00000000	     16.89691799
      1.21476777	     -0.05832403	     -0.00024352	     -0.20035198	     -0.05719083	      0.88259902	     -0.00061664	     -0.21203186	     -0.00000000	     -0.00000000	     17.10583441
      1.21608235	     -0.05814100	     -0.00022859	     -0.20017014	     -0.05718364	      0.88259877	     -0.00061848	     -0.21200661	     -0.00000000	     -0.00000000	     17.27016041
      1.21776025	     -0.05790594	     -0.00021218	     -0.19993647	     -0.05717431	      0.88259872	     -0.00062079	     -0.21197144	     -0.00000000	      0.00000000	     17.53959936
      1.21902998	     -0.05771874	     -0.00019774	     -0.19975033	     -0.05716714	      0.88259887	     -0.00062251	     -0.21194277	     -0.00000000	      0.00000000	     17.67426821
      1.22029971	     -0.05753370	     -0.00018610	     -0.19956625	     -0.05715987	      0.88259918	     -0.00062420	     -0.21191238	     -0.00000000	      0.00000000	     17.86573333
      1.22185396	     -0.05730026	     -0.00017054	     -0.19933397	     -0.05715086	      0.88259980	     -0.00062623	     -0.21187301	     -0.00000000	      0.00000000	     18.07389343
      1.22322727	     -0.05709721	     -0.00016008	     -0.19913181	     -0.05714280	      0.88260055	     -0.00062799	     -0.21183638	     -0.00000000	      0.00000000	     18.28708611
      1.22460059	     -0.05688744	     -0.00014714	     -0.19892297	     -0.05713464	      0.88260149	     -0.00062972	     -0.21179821	     -0.00000000	      0.00000001	     18.47219439
      1.22597390	     -0.05668173	     -0.00013772	     -0.19871805	     -0.05712639	      0.88260262	     -0.00063142	     -0.21175855	     -0.00000000	      0.00000001	     18.67681846
      1.22734721	     -0.05646863	     -0.00012428	     -0.19850580	     -0.05711806	      0.88260394	     -0.00063308	     -0.21171755	     -0.00000000	      0.00000001	     18.86350278
      1.22872052	     -0.05626124	     -0.00011509	     -0.19829911	     -0.05710964	      0.88260544	     -0.00063472	     -0.21167524	     -0.00000000	      0.00000001	     19.05554647
      1.23009384	     -0.05604627	     -0.00010125	     -0.19808494	     -0.05710116	      0.88260711	     -0.00063631	     -0.21163177	     -0.00000000	      0.00000001	     19.26934950
      1.23127235	     -0.05586627	     -0.00009381	     -0.19790547	     -0.05709382	      0.88260869	     -0.00063765	     -0.21159355	     -0.00000000	      0.00000001	     19.43315239
      1.23245087	     -0.05568197	     -0.00008370	     -0.19772175	     -0.05708643	      0.88261038	     -0.00063897	     -0.21155458	     -0.00000000	      0.00000001	     19.62190374
      1.23394630	     -0.05544912	     -0.00007302	     -0.19748953	     -0.05707699	      0.88261271	     -0.00064060	     -0.21150405	     -0.00000000	      0.00000001	     19.85862348
      1.23544172	     -0.05521324	     -0.00005993	     -0.19725430	     -0.05706748	      0.88261521	     -0.00064219	     -0.21145243	     -0.00000000	      0.00000001	     20.11927205
      1.23658337	     -0.05503632	     -0.00005334	     -0.19707776	     -0.05706017	      0.88261724	     -0.00064337	     -0.21141234	     -0.00000000	      0.00000001	     20.28220904
      1.23772501	     -0.05485807	     -0.00004460	     -0.19689993	     -0.05705283	      0.88261937	     -0.00064453	     -0.21137174	     -0.00000000	      0.00000001	     20.46709838
      1.23926321	     -0.05461808	     -0.00003540	     -0.19666037	     -0.05704290	      0.88262239	     -0.00064604	     -0.21131633	     -0.00000000	      0.00000001	     20.71936726
      1.24063990	     -0.05440534	     -0.00002593	     -0.19644803	     -0.05703396	      0.88262522	     -0.00064736	     -0.21126620	     -0.00000000	      0.00000001	     20.94421205
      1.24201660	     -0.05419459	     -0.00001929	     -0.19623756	     -0.05702498	      0.88262817	     -0.00064863	     -0.21121561	     -0.00000000	      0.00000001	     21.18220283
      1.24317851	     -0.05401443	     -0.00001061	     -0.19605769	     -0.05701738	      0.88263074	     -0.00064968	     -0.21117258	     -0.00000000	      0.00000002	     21.37175959
      1.24434042	     -0.05383516	     -0.00000421	     -0.19587863	     -0.05700976	      0.88263339	     -0.00065070	     -0.21112924	     -0.00000000	      0.00000002	     21.56794828
      1.24578100	     -0.05361246	      0.00000545	     -0.19565620	     -0.05700029	      0.88263677	     -0.00065192	     -0.21107511	     -0.00000000	      0.00000002	     21.81511393
      1.24722158	     -0.05339143	      0.00001276	     -0.19543533	     -0.05699079	      0.88264025	     -0.00065309	     -0.21102057	     -0.00000000	      0.00000002	     22.07648469
      1.24833776	     -0.05322052	      0.00002113	     -0.19526459	     -0.05698342	      0.88264301	     -0.00065397	     -0.21097807	     -0.00000000	      0.00000002	     22.25080881
      1.24945394	     -0.05304982	      0.00002834	     -0.19509401	     -0.05697604	      0.88264582	     -0.00065482	     -0.21093536	     -0.00000000	      0.00000002	     22.43781563
      1.25094708	     -0.05282096	      0.00003946	     -0.19486531	     -0.05696616	      0.88264965	     -0.00065592	     -0.21087791	     -0.00000000	      0.00000002	     22.68703224
      1.25244021	     -0.05259281	      0.00004828	     -0.19463722	     -0.05695627	      0.88265356	     -0.00065697	     -0.21082010	     -0.00000000	      0.00000002	     22.98350565
      1.25348389	     -0.05243378	      0.00005694	     -0.19447827	     -0.05694936	      0.88265633	     -0.00065767	     -0.21077951	     -0.00000000	      0.00000002	     23.13529037
      1.25452756	     -0.05227568	      0.00006375	     -0.19432018	     -0.05694245	      0.88265912	     -0.00065836	     -0.21073879	     -0.00000000	      0.00000002	     23.31711045
      1.25612990	     -0.05203413	      0.00007527	     -0.19407864	     -0.05693186	      0.88266347	     -0.00065936	     -0.21067606	     -0.00000000	      0.00000002	     23.58872457
      1.25744178	     -0.05183880	      0.00008366	     -0.19388325	     -0.05692319	      0.88266707	     -0.00066013	     -0.21062456	     -0.00000000	      0.00000002	     23.82258969
      1.25875366	     -0.05164650	      0.00009386	     -0.19369091	     -0.05691454	      0.88267069	     -0.00066087	     -0.21057301	     -0.00000000	      0.00000002	     24.01936345
      1.26006553	     -0.05145726	      0.00010156	     -0.19350153	     -0.05690591	      0.88267434	     -0.00066157	     -0.21052147	     -0.00000000	      0.00000002	     24.26483718
      1.26123909	     -0.05128999	      0.00011086	     -0.19333417	     -0.05689820	      0.88267763	     -0.00066217	     -0.21047543	     -0.00000000	      0.00000002	     24.42841470
      1.26241265	     -0.05112463	      0.00011807	     -0.19316864	     -0.05689051	      0.88268092	     -0.00066273	     -0.21042946	     -0.00000000	      0.00000002	     24.63387901
      1.26358621	     -0.05096122	      0.00012674	     -0.19300507	     -0.05688283	      0.88268422	     -0.00066327	     -0.21038359	     -0.00000000	      0.00000002	     24.80516596
      1.26506017	     -0.05075953	      0.00013601	     -0.19280311	     -0.05687323	      0.88268838	     -0.00066390	     -0.21032616	     -0.00000000	      0.00000002	     25.06257431
      1.26623641	     -0.05060289	      0.00014494	     -0.19264627	     -0.05686559	      0.88269169	     -0.00066437	     -0.21028052	     -0.00000000	      0.00000002	     25.20081933
      1.26741265	     -0.05044969	      0.00015143	     -0.19249278	     -0.05685797	      0.88269501	     -0.00066481	     -0.21023513	     -0.00000000	      0.00000002	     25.39273455
      1.26858889	     -0.05030019	      0.00015854	     -0.19234298	     -0.05685039	      0.88269831	     -0.00066523	     -0.21019007	     -0.00000000	      0.00000002	     25.52664694
      1.27006590	     -0.05011987	      0.00016444	     -0.19216218	     -0.05684090	      0.88270245	     -0.00066570	     -0.21013419	     -0.00000000	      0.00000002	     25.74874085
      1.27121542	     -0.04998695	      0.00017047	     -0.19202888	     -0.05683356	      0.88270566	     -0.00066605	     -0.21009136	     -0.00000000	      0.00000002	     25.83332153
      1.27236494	     -0.04985908	      0.00017453	     -0.19190058	     -0.05682624	      0.88270886	     -0.00066636	     -0.21004916	     -0.00000000	      0.00000002	     25.99755387
      1.27351446	     -0.04973588	      0.00017964	     -0.19177695	     -0.05681897	      0.88271204	     -0.00066665	     -0.21000761	     -0.00000000	      0.00000002	     26.10897214
      1.27505669	     -0.04957778	      0.00018504	     -0.19161822	     -0.05680926	      0.88271627	     -0.00066700	     -0.20995290	     -0.00000000	      0.00000002	     26.32477103
      1.27619073	     -0.04946740	      0.00019067	     -0.19150740	     -0.05680216	      0.88271935	     -0.00066722	     -0.20991342	     -0.00000000	      0.00000002	     26.37466684
      1.27732477	     -0.04936267	      0.00019450	     -0.19140216	     -0.05679510	      0.88272241	     -0.00066742	     -0.20987464	     -0.00000000	      0.00000002	     26.51176757
      1.27872371	     -0.04924219	      0.00020041	     -0.19128108	     -0.05678645	      0.88272615	     -0.00066763	     -0.20982780	     -0.00000000	      0.00000002	     26.59063348
      1.27995922	     -0.04914468	      0.00020349	     -0.19118296	     -0.05677886	      0.88272940	     -0.00066779	     -0.20978743	     -0.00000000	      0.00000002	     26.75242306
      1.28119473	     -0.04905630	      0.00020823	     -0.19109400	     -0.05677131	      0.88273262	     -0.00066792	     -0.20974808	     -0.00000000	      0.00000002	     26.76481633
      1.28243023	     -0.04897732	      0.00021019	     -0.19101436	     -0.05676382	      0.88273578	     -0.00066802	     -0.20970983	     -0.00000000	      0.00000002	     26.91569720
      1.28366574	     -0.04890707	      0.00021409	     -0.19094349	     -0.05675638	      0.88273890	     -0.00066809	     -0.20967276	     -0.00000000	      0.00000002	     26.89343575
      1.28490125	     -0.04884470	      0.00021514	     -0.19088042	     -0.05674898	      0.88274197	     -0.00066813	     -0.20963688	     -0.00000000	      0.00000002	     27.03964375
      1.28613676	     -0.04878953	      0.00021883	     -0.19082461	     -0.05674164	      0.88274497	     -0.00066815	     -0.20960219	     -0.00000000	      0.00000002	     26.98056574
      1.28737227	     -0.04874116	      0.00021965	     -0.19077552	     -0.05673435	      0.88274792	     -0.00066813	     -0.20956870	     -0.00000000	      0.00000002	     27.11279853
      1.28860778	     -0.04869922	      0.00022266	     -0.19073292	     -0.05672711	      0.88275080	     -0.00066809	     -0.20953638	     -0.00000000	      0.00000002	     27.01105195
      1.28984329	     -0.04866338	      0.00022237	     -0.19069633	     -0.05671993	      0.88275362	     -0.00066803	     -0.20950522	     -0.00000000	      0.00000002	     27.14133777
      1.29107880	     -0.04863344	      0.00022516	     -0.19066573	     -0.05671280	      0.88275637	     -0.00066793	     -0.20947518	     -0.00000000	      0.00000001	     26.99698012
      1.29231431	     -0.04860946	      0.00022428	     -0.19064098	     -0.05670571	      0.88275905	     -0.00066781	     -0.20944626	     -0.00000000	      0.00000001	     27.13021782
      1.29341414	     -0.04859301	      0.00022625	     -0.19062393	     -0.05669946	      0.88276137	     -0.00066769	     -0.20942144	     -0.00000000	      0.00000001	     26.97766232
      1.29451397	     -0.04858112	      0.00022603	     -0.19061136	     -0.05669324	      0.88276364	     -0.00066754	     -0.20939748	     -0.00000000	      0.00000001	     27.00059713
      1.29586799	     -0.04857265	      0.00022696	     -0.19060211	     -0.05668564	      0.88276634	     -0.00066732	     -0.20936915	     -0.00000000	      0.00000001	     26.89668728
      1.29722202	     -0.04857058	      0.00022609	     -0.19059921	     -0.05667811	      0.88276895	     -0.00066708	     -0.20934210	     -0.00000000	      0.00000001	     26.95078933
      1.29834467	     -0.04857400	      0.00022761	     -0.19060200	     -0.05667190	      0.88277105	     -0.00066686	     -0.20932065	     -0.00000000	      0.00000001	     26.77409120
      1.29946732	     -0.04858150	      0.00022694	     -0.19060881	     -0.05666575	      0.88277308	     -0.00066661	     -0.20930009	     -0.00000000	      0.00000001	     26.77064598
      1.30082631	     -0.04859675	      0.00022712	     -0.19062327	     -0.05665835	      0.88277545	     -0.00066629	     -0.20927642	     -0.00000000	      0.00000001	     26.61918684
      1.30218529	     -0.04861904	      0.00022497	     -0.19064471	     -0.05665101	      0.88277772	     -0.00066594	     -0.20925406	     -0.00000000	      0.00000001	     26.67079616
      1.30327009	     -0.04864102	      0.00022543	     -0.19066607	     -0.05664520	      0.88277947	     -0.00066564	     -0.20923714	     -0.00000000	      0.00000001	     26.45987747
      1.30435488	     -0.04866658	      0.00022396	     -0.19069097	     -0.05663942	      0.88278116	     -0.00066532	     -0.20922102	     -0.00000000	      0.00000001	     26.43653761
      1.30576598	     -0.04870510	      0.00022314	     -0.19072866	     -0.05663197	      0.88278326	     -0.00066489	     -0.20920121	     -0.00000000	      0.00000001	     26.27508805
      1.30717709	     -0.04875031	      0.00021993	     -0.19077300	     -0.05662457	      0.88278526	     -0.00066442	     -0.20918268	     -0.00000000	      0.00000001	     26.32196449
      1.30823292	     -0.04878772	      0.00021966	     -0.19080982	     -0.05661908	      0.88278669	     -0.00066405	     -0.20916962	     -0.00000000	      0.00000001	     26.08738960
      1.30928874	     -0.04882812	      0.00021756	     -0.19084958	     -0.05661362	      0.88278807	     -0.00066367	     -0.20915723	     -0.00000000	      0.00000001	     26.04892438
      1.31076107	     -0.04888924	      0.00021557	     -0.19090986	     -0.05660606	      0.88278990	     -0.00066310	     -0.20914105	     -0.00000000	      0.00000001	     25.87438458
      1.31223339	     -0.04895560	      0.00021147	     -0.19097534	     -0.05659856	      0.88279162	     -0.00066252	     -0.20912611	     -0.00000000	      0.00000001	     25.93031024
      1.31324555	     -0.04900430	      0.00021079	     -0.19102350	     -0.05659343	      0.88279274	     -0.00066209	     -0.20911653	     -0.00000000	      0.00000001	     25.66490398
      1.31425771	     -0.04905558	      0.00020819	     -0.19107420	     -0.05658834	      0.88279382	     -0.00066166	     -0.20910751	     -0.00000000	      0.00000001	     25.60872675
      1.31583320	     -0.04913991	      0.00020482	     -0.19115766	     -0.05658046	      0.88279539	     -0.00066096	     -0.20909453	     -0.00000000	      0.00000001	     25.41422311
      1.31713085	     -0.04921320	      0.00020086	     -0.19123022	     -0.05657402	      0.88279661	     -0.00066036	     -0.20908478	     -0.00000000	      0.00000001	     25.36817620
      1.31842850	     -0.04928964	      0.00019841	     -0.19130598	     -0.05656761	      0.88279775	     -0.00065973	     -0.20907586	     -0.00000000	      0.00000001	     25.11640981
      1.31972616	     -0.04936900	      0.00019352	     -0.19138462	     -0.05656125	      0.88279882	     -0.00065910	     -0.20906773	     -0.00000000	      0.00000001	     25.13720566
      1.32087509	     -0.04944167	      0.00019137	     -0.19145672	     -0.05655564	      0.88279970	     -0.00065851	     -0.20906116	     -0.00000000	      0.00000001	     24.84721887
      1.32202402	     -0.04951651	      0.00018703	     -0.19153094	     -0.05655006	      0.88280054	     -0.00065792	     -0.20905517	     -0.00000000	      0.00000000	     24.80241252
      1.32317295	     -0.04959333	      0.00018360	     -0.19160719	     -0.05654450	      0.88280132	     -0.00065731	     -0.20904972	     -0.00000000	      0.00000000	     24.60501840
      1.32468962	     -0.04969750	      0.00017720	     -0.19171056	     -0.05653721	      0.88280227	     -0.00065648	     -0.20904335	     -0.00000000	      0.00000000	     24.52641908
      1.32586842	     -0.04978051	      0.00017332	     -0.19179300	     -0.05653157	      0.88280295	     -0.00065583	     -0.20903899	     -0.00000000	      0.00000000	     24.24058905
      1.32704723	     -0.04986528	      0.00016721	     -0.19187716	     -0.05652595	      0.88280358	     -0.00065516	     -0.20903514	     -0.00000000	      0.00000000	     24.19328747
      1.32822603	     -0.04995167	      0.00016172	     -0.19196296	     -0.05652035	      0.88280416	     -0.00065448	     -0.20903177	     -0.00000000	      0.00000000	     23.97372678
      1.32971877	     -0.05006314	      0.00015235	     -0.19207364	     -0.05651329	      0.88280483	     -0.00065361	     -0.20902815	     -0.00000000	      0.00000000	     23.92842002
      1.33088248	     -0.05015143	      0.00014592	     -0.19216136	     -0.05650781	      0.88280530	     -0.00065291	     -0.20902581	     -0.00000000	      0.00000000	     23.62155807
      1.33204618	     -0.05024088	      0.00013698	     -0.19225018	     -0.05650234	      0.88280573	     -0.00065221	     -0.20902387	     -0.00000000	      0.00000000	     23.59078220
      1.33320989	     -0.05033138	      0.00012828	     -0.19234008	     -0.05649689	      0.88280612	     -0.00065150	     -0.20902229	     -0.00000000	      0.00000000	     23.38343443
      1.33476589	     -0.05045381	      0.00011394	     -0.19246164	     -0.05648962	      0.88280657	     -0.00065055	     -0.20902072	     -0.00000000	      0.00000000	     23.34926720
      1.33592782	     -0.05054602	      0.00010376	     -0.19255324	     -0.05648421	      0.88280687	     -0.00064982	     -0.20901993	     -0.00000000	      0.00000000	     23.02739999
      1.33708976	     -0.05063870	      0.00009105	     -0.19264525	     -0.05647882	      0.88280713	     -0.00064910	     -0.20901943	     -0.00000000	      0.00000000	     23.00790180
      1.33850185	     -0.05075156	      0.00007590	     -0.19275732	     -0.05647227	      0.88280739	     -0.00064821	     -0.20901919	     -0.00000000	      0.00000000	     22.70437975
      1.33976582	     -0.05085255	      0.00005959	     -0.19285755	     -0.05646642	      0.88280759	     -0.00064741	     -0.20901928	     -0.00000000	      0.00000000	     22.76194103
      1.34102978	     -0.05095330	      0.00004443	     -0.19295758	     -0.05646058	      0.88280774	     -0.00064661	     -0.20901965	     -0.00000000	      0.00000000	     22.39044732
      1.34229375	     -0.05105349	      0.00002622	     -0.19305700	     -0.05645475	      0.88280785	     -0.00064580	     -0.20902027	     -0.00000000	      0.00000000	     22.47458272
      1.34355771	     -0.05115275	      0.00000952	     -0.19315554	     -0.05644893	      0.88280793	     -0.00064500	     -0.20902111	     -0.00000000	      0.00000000	     22.07068056
      1.34482168	     -0.05125101	     -0.00001019	     -0.19325300	     -0.05644312	      0.88280796	     -0.00064419	     -0.20902218	     -0.00000000	      0.00000000	     22.17877728
      1.34608565	     -0.05134795	     -0.00002805	     -0.19334920	     -0.05643731	      0.88280796	     -0.00064338	     -0.20902344	     -0.00000000	     -0.00000000	     21.74773229
      1.34734961	     -0.05144340	     -0.00004887	     -0.19344386	     -0.05643150	      0.88280793	     -0.00064257	     -0.20902490	     -0.00000000	     -0.00000000	     21.87533053
      1.34861358	     -0.05153713	     -0.00006750	     -0.19353686	     -0.05642570	      0.88280786	     -0.00064176	     -0.20902654	     -0.00000000	     -0.00000000	     21.42284781
      1.34987754	     -0.05162898	     -0.00008893	     -0.19362792	     -0.05641990	      0.88280775	     -0.00064094	     -0.20902836	     -0.00000000	     -0.00000000	     21.56252254
      1.35114151	     -0.05171867	     -0.00010783	     -0.19371689	     -0.05641411	      0.88280761	     -0.00064013	     -0.20903036	     -0.00000000	     -0.00000000	     21.09636375
      1.35240548	     -0.05180591	     -0.00012932	     -0.19380337	     -0.05640831	      0.88280744	     -0.00063931	     -0.20903253	     -0.00000000	     -0.00000000	     21.24444158
      1.35366944	     -0.05189034	     -0.00014790	     -0.19388711	     -0.05640252	      0.88280724	     -0.00063850	     -0.20903485	     -0.00000000	     -0.00000000	     20.76846230
      1.35493341	     -0.05197180	     -0.00016868	     -0.19396783	     -0.05639673	      0.88280701	     -0.00063768	     -0.20903732	     -0.00000000	     -0.00000000	     20.91392530
      1.35619737	     -0.05205008	     -0.00018624	     -0.19404548	     -0.05639094	      0.88280675	     -0.00063686	     -0.20903992	     -0.00000000	     -0.00000000	     20.43043182
      1.35746134	     -0.05212514	     -0.00020584	     -0.19411985	     -0.05638516	      0.88280647	     -0.00063604	     -0.20904264	     -0.00000000	     -0.00000000	     20.57893938
      1.35872531	     -0.05219692	     -0.00022230	     -0.19419103	     -0.05637937	      0.88280615	     -0.00063522	     -0.20904547	     -0.00000000	     -0.00000000	     20.10072076
      1.35998927	     -0.05226551	     -0.00024090	     -0.19425898	     -0.05637358	      0.88280580	     -0.00063440	     -0.20904839	     -0.00000000	     -0.00000000	     20.25231075
      1.36125324	     -0.05233092	     -0.00025667	     -0.19432383	     -0.05636780	      0.88280542	     -0.00063358	     -0.20905141	     -0.00000000	     -0.00000000	     19.78590982
      1.36251720	     -0.05239340	     -0.00027465	     -0.19438569	     -0.05636201	      0.88280502	     -0.00063276	     -0.20905453	     -0.00000000	     -0.00000000	     19.92842327
      1.36378117	     -0.05245281	     -0.00029020	     -0.19444455	     -0.05635622	      0.88280458	     -0.00063195	     -0.20905774	     -0.00000000	     -0.00000000	     19.47939293
      1.36504514	     -0.05250938	     -0.00030795	     -0.19450051	     -0.05635043	      0.88280411	     -0.00063113	     -0.20906104	     -0.00000000	     -0.00000000	     19.59813146
      1.36630910	     -0.05256302	     -0.00032366	     -0.19455361	     -0.05634464	      0.88280361	     -0.00063032	     -0.20906442	     -0.00000000	     -0.00000000	     19.17265484
      1.36757307	     -0.05261379	     -0.00034141	     -0.19460379	     -0.05633885	      0.88280307	     -0.00062951	     -0.20906789	     -0.00000000	     -0.00000000	     19.25681969
      1.36883703	     -0.05266181	     -0.00035744	     -0.19465127	     -0.05633305	      0.88280250	     -0.00062871	     -0.20907142	     -0.00000000	     -0.00000000	     18.86224251
      1.37010100	     -0.05270754	     -0.00037535	     -0.19469640	     -0.05632725	      0.88280190	     -0.00062791	     -0.20907502	     -0.00000000	     -0.00000000	     18.90563866
      1.37136497	     -0.05275109	     -0.00039192	     -0.19473939	     -0.05632145	      0.88280126	     -0.00062712	     -0.20907870	     -0.00000000	     -0.00000000	     18.54913210
      1.37262893	     -0.05279287	     -0.00041013	     -0.19478058	     -0.05631564	      0.88280059	     -0.00062633	     -0.20908247	     -0.00000000	     -0.00000000	     18.55209766
      1.37389290	     -0.05283328	     -0.00042736	     -0.19482043	     -0.05630984	      0.88279988	     -0.00062555	     -0.20908633	     -0.00000000	     -0.00000000	     18.23768749
      1.37515686	     -0.05287368	     -0.00044607	     -0.19486023	     -0.05630402	      0.88279913	     -0.00062477	     -0.20909033	     -0.00000000	     -0.00000000	     18.20287169
      1.37670829	     -0.05292504	     -0.00046792	     -0.19491089	     -0.05629688	      0.88279816	     -0.00062382	     -0.20909553	     -0.00000000	     -0.00000000	     17.77239667
      1.37785773	     -0.05296450	     -0.00048633	     -0.19494977	     -0.05629158	      0.88279740	     -0.00062313	     -0.20909965	     -0.00000000	     -0.00000000	     17.88398557
      1.37900717	     -0.05300524	     -0.00050332	     -0.19498998	     -0.05628628	      0.88279662	     -0.00062244	     -0.20910407	     -0.00000000	     -0.00000000	     17.62690853
      1.38051864	     -0.05306091	     -0.00052699	     -0.19504492	     -0.05627930	      0.88279553	     -0.00062153	     -0.20911038	     -0.00000000	     -0.00000001	     17.57400788
      1.38187885	     -0.05311302	     -0.00054686	     -0.19509642	     -0.05627302	      0.88279451	     -0.00062072	     -0.20911660	     -0.00000000	     -0.00000001	     17.22293645
      1.38323905	     -0.05316618	     -0.00056882	     -0.19514893	     -0.05626672	      0.88279343	     -0.00061992	     -0.20912338	     -0.00000000	     -0.00000001	     17.34679028
      1.38444906	     -0.05321414	     -0.00058573	     -0.19519639	     -0.05626111	      0.88279244	     -0.00061921	     -0.20912988	     -0.00000000	     -0.00000001	     16.98221722
      1.38565907	     -0.05326267	     -0.00060429	     -0.19524438	     -0.05625549	      0.88279141	     -0.00061850	     -0.20913683	     -0.00000000	     -0.00000001	     17.00456351
      1.38686908	     -0.05331110	     -0.00062120	     -0.19529233	     -0.05624987	      0.88279034	     -0.00061780	     -0.20914421	     -0.00000000	     -0.00000001	     16.80920485
      1.38845691	     -0.05337397	     -0.00064396	     -0.19535457	     -0.05624247	      0.88278888	     -0.00061688	     -0.20915454	     -0.00000000	     -0.00000001	     16.80442447
      1.38970078	     -0.05342229	     -0.00065949	     -0.19540247	     -0.05623667	      0.88278768	     -0.00061616	     -0.20916310	     -0.00000000	     -0.00000001	     16.53143890
      1.39094466	     -0.05346922	     -0.00067611	     -0.19544896	     -0.05623085	      0.88278645	     -0.00061544	     -0.20917204	     -0.00000000	     -0.00000001	     16.54790809
      1.39218853	     -0.05351468	     -0.00069083	     -0.19549406	     -0.05622502	      0.88278518	     -0.00061473	     -0.20918131	     -0.00000000	     -0.00000001	     16.37183512
      1.39374720	     -0.05357032	     -0.00070999	     -0.19554922	     -0.05621770	      0.88278353	     -0.00061384	     -0.20919337	     -0.00000000	     -0.00000001	     16.38783263
      1.39497682	     -0.05361235	     -0.00072265	     -0.19559095	     -0.05621191	      0.88278218	     -0.00061314	     -0.20920319	     -0.00000000	     -0.00000001	     16.14993506
      1.39620644	     -0.05365260	     -0.00073645	     -0.19563088	     -0.05620611	      0.88278079	     -0.00061245	     -0.20921325	     -0.00000000	     -0.00000001	     16.15890021
      1.39743606	     -0.05369091	     -0.00074814	     -0.19566895	     -0.05620029	      0.88277937	     -0.00061176	     -0.20922351	     -0.00000000	     -0.00000001	     16.01884895
      1.39905334	     -0.05373911	     -0.00076399	     -0.19571681	     -0.05619262	      0.88277745	     -0.00061086	     -0.20923725	     -0.00000000	     -0.00000001	     16.02046252
      1.40028282	     -0.05377438	     -0.00077387	     -0.19575190	     -0.05618678	      0.88277594	     -0.00061018	     -0.20924788	     -0.00000000	     -0.00000001	     15.81942970
      1.40151230	     -0.05380811	     -0.00078512	     -0.19578542	     -0.05618092	      0.88277441	     -0.00060951	     -0.20925863	     -0.00000000	     -0.00000001	     15.83295545
      1.40274178	     -0.05383927	     -0.00079491	     -0.19581641	     -0.05617504	      0.88277284	     -0.00060885	     -0.20926948	     -0.00000000	     -0.00000001	     15.72811266
      1.40439089	     -0.05387751	     -0.00080896	     -0.19585442	     -0.05616714	      0.88277070	     -0.00060797	     -0.20928409	     -0.00000000	     -0.00000001	     15.75368888
      1.40561069	     -0.05390356	     -0.00081738	     -0.19588036	     -0.05616127	      0.88276908	     -0.00060734	     -0.20929489	     -0.00000000	     -0.00000001	     15.59106658
      1.40683049	     -0.05392815	     -0.00082738	     -0.19590479	     -0.05615540	      0.88276744	     -0.00060671	     -0.20930568	     -0.00000000	     -0.00000001	     15.61502875
      1.40832774	     -0.05395512	     -0.00083810	     -0.19593163	     -0.05614816	      0.88276540	     -0.00060596	     -0.20931886	     -0.00000000	     -0.00000001	     15.51349893
      1.40966162	     -0.05397466	     -0.00084929	     -0.19595102	     -0.05614169	      0.88276356	     -0.00060531	     -0.20933048	     -0.00000000	     -0.00000001	     15.60453372
      1.41099551	     -0.05398745	     -0.00085807	     -0.19596371	     -0.05613521	      0.88276170	     -0.00060467	     -0.20934185	     -0.00000000	     -0.00000001	     15.50545339
      1.41232939	     -0.05399274	     -0.00086904	     -0.19596887	     -0.05612871	      0.88275982	     -0.00060405	     -0.20935282	     -0.00000000	     -0.00000001	     15.63509421
      1.41366328	     -0.05398991	     -0.00087729	     -0.19596598	     -0.05612219	      0.88275793	     -0.00060344	     -0.20936326	     -0.00000000	     -0.00000001	     15.55686353
      1.41499716	     -0.05398041	     -0.00088808	     -0.19595636	     -0.05611565	      0.88275604	     -0.00060286	     -0.20937308	     -0.00000000	     -0.00000001	     15.70608310
      1.41633105	     -0.05396349	     -0.00089580	     -0.19593940	     -0.05610910	      0.88275414	     -0.00060230	     -0.20938220	     -0.00000000	     -0.00000001	     15.64778616
      1.41766493	     -0.05394050	     -0.00090644	     -0.19591629	     -0.05610253	      0.88275225	     -0.00060176	     -0.20939058	     -0.00000000	     -0.00000001	     15.81644018
      1.41899882	     -0.05391109	     -0.00091372	     -0.19588685	     -0.05609595	      0.88275037	     -0.00060124	     -0.20939821	     -0.00000000	     -0.00000001	     15.77417110
      1.42033270	     -0.05387861	     -0.00092431	     -0.19585424	     -0.05608936	      0.88274851	     -0.00060074	     -0.20940514	     -0.00000000	     -0.00000001	     15.95282550
      1.42151806	     -0.05384558	     -0.00093023	     -0.19582119	     -0.05608349	      0.88274687	     -0.00060031	     -0.20941072	     -0.00000000	     -0.00000001	     15.94222494
      1.42270342	     -0.05381004	     -0.00093793	     -0.19578557	     -0.05607761	      0.88274526	     -0.00059991	     -0.20941577	     -0.00000000	     -0.00000001	     16.05661606
      1.42415893	     -0.05376197	     -0.00094518	     -0.19573746	     -0.05607038	      0.88274331	     -0.00059943	     -0.20942126	     -0.00000000	     -0.00000001	     16.14604474
      1.42561445	     -0.05370864	     -0.00095349	     -0.19568405	     -0.05606315	      0.88274140	     -0.00059899	     -0.20942597	     -0.00000000	     -0.00000001	     16.32755604
      1.42680824	     -0.05365981	     -0.00095712	     -0.19563524	     -0.05605721	      0.88273988	     -0.00059864	     -0.20942921	     -0.00000000	     -0.00000001	     16.39518624
      1.42800203	     -0.05360834	     -0.00096217	     -0.19558375	     -0.05605127	      0.88273840	     -0.00059832	     -0.20943187	     -0.00000000	     -0.00000001	     16.53204787
      1.42946970	     -0.05353956	     -0.00096586	     -0.19551499	     -0.05604397	      0.88273663	     -0.00059795	     -0.20943437	     -0.00000000	     -0.00000001	     16.68313668
      1.43093738	     -0.05346550	     -0.00097091	     -0.19544090	     -0.05603667	      0.88273493	     -0.00059761	     -0.20943595	     -0.00000000	     -0.00000001	     16.89308376
      1.43207534	     -0.05340325	     -0.00097211	     -0.19537870	     -0.05603101	      0.88273366	     -0.00059736	     -0.20943653	     -0.00000000	     -0.00000001	     16.99889973
      1.43321331	     -0.05333891	     -0.00097470	     -0.19531436	     -0.05602535	      0.88273244	     -0.00059714	     -0.20943653	     -0.00000000	     -0.00000001	     17.14501752
      1.43474781	     -0.05324692	     -0.00097583	     -0.19522243	     -0.05601774	      0.88273086	     -0.00059687	     -0.20943562	     -0.00000000	     -0.00000001	     17.34847285
      1.43628231	     -0.05315147	     -0.00097858	     -0.19512698	     -0.05601013	      0.88272938	     -0.00059664	     -0.20943364	     -0.00000000	     -0.00000001	     17.58650811
      1.43735982	     -0.05308031	     -0.00097720	     -0.19505589	     -0.05600480	      0.88272839	     -0.00059650	     -0.20943163	     -0.00000000	     -0.00000001	     17.72833756
      1.43843733	     -0.05300841	     -0.00097771	     -0.19498400	     -0.05599947	      0.88272746	     -0.00059638	     -0.20942909	     -0.00000000	     -0.00000001	     17.89368416
      1.44007448	     -0.05289509	     -0.00097718	     -0.19487073	     -0.05599140	      0.88272613	     -0.00059623	     -0.20942426	     -0.00000000	     -0.00000001	     18.17174923
      1.44142295	     -0.05280038	     -0.00097810	     -0.19477600	     -0.05598478	      0.88272511	     -0.00059614	     -0.20941941	     -0.00000000	     -0.00000000	     18.39951609
      1.44277143	     -0.05270200	     -0.00097672	     -0.19467765	     -0.05597817	      0.88272418	     -0.00059609	     -0.20941381	     -0.00000000	     -0.00000000	     18.65832040
      1.44411991	     -0.05260385	     -0.00097805	     -0.19457945	     -0.05597158	      0.88272333	     -0.00059607	     -0.20940745	     -0.00000000	     -0.00000000	     18.89397708
      1.44533108	     -0.05251122	     -0.00097566	     -0.19448685	     -0.05596569	      0.88272264	     -0.00059608	     -0.20940112	     -0.00000000	     -0.00000000	     19.14493965
      1.44654225	     -0.05242030	     -0.00097586	     -0.19439588	     -0.05595982	      0.88272201	     -0.00059611	     -0.20939419	     -0.00000000	     -0.00000000	     19.35952617
      1.44775343	     -0.05232685	     -0.00097392	     -0.19430242	     -0.05595397	      0.88272145	     -0.00059617	     -0.20938671	     -0.00000000	     -0.00000000	     19.61099422
      1.44925521	     -0.05221201	     -0.00097309	     -0.19418752	     -0.05594675	      0.88272084	     -0.00059629	     -0.20937668	     -0.00000000	     -0.00000000	     19.90334903
      1.45046113	     -0.05211576	     -0.00096924	     -0.19409129	     -0.05594099	      0.88272044	     -0.00059641	     -0.20936807	     -0.00000000	     -0.00000000	     20.18470075
      1.45166705	     -0.05202252	     -0.00096788	     -0.19399798	     -0.05593526	      0.88272010	     -0.00059656	     -0.20935896	     -0.00000000	     -0.00000000	     20.42823262
      1.45287297	     -0.05192659	     -0.00096449	     -0.19390203	     -0.05592956	      0.88271983	     -0.00059674	     -0.20934940	     -0.00000000	     -0.00000000	     20.70817109
      1.45438540	     -0.05180849	     -0.00096196	     -0.19378384	     -0.05592246	      0.88271958	     -0.00059701	     -0.20933672	     -0.00000000	     -0.00000000	     21.03570270
      1.45555870	     -0.05171355	     -0.00095696	     -0.19368890	     -0.05591699	      0.88271947	     -0.00059724	     -0.20932641	     -0.00000000	     -0.00000000	     21.31373588
      1.45673200	     -0.05162246	     -0.00095415	     -0.19359774	     -0.05591156	      0.88271942	     -0.00059751	     -0.20931566	     -0.00000000	     -0.00000000	     21.55977604
      1.45814070	     -0.05151073	     -0.00094817	     -0.19348597	     -0.05590510	      0.88271944	     -0.00059786	     -0.20930225	     -0.00000000	      0.00000000	     21.88132254
      1.45940517	     -0.05141433	     -0.00094495	     -0.19338948	     -0.05589934	      0.88271953	     -0.00059821	     -0.20928974	     -0.00000000	      0.00000000	     22.15099088
      1.46066963	     -0.05131262	     -0.00093826	     -0.19328774	     -0.05589364	      0.88271970	     -0.00059860	     -0.20927680	     -0.00000000	      0.00000000	     22.44101893
      1.46193409	     -0.05121501	     -0.00093441	     -0.19319002	     -0.05588799	      0.88271994	     -0.00059901	     -0.20926338	     -0.00000000	      0.00000000	     22.71658671
      1.46319856	     -0.05111132	     -0.00092675	     -0.19308631	     -0.05588239	      0.88272024	     -0.00059946	     -0.20924951	     -0.00000000	      0.00000000	     22.99390237
      1.46446302	     -0.05101308	     -0.00092246	     -0.19298793	     -0.05587685	      0.88272062	     -0.00059995	     -0.20923514	     -0.00000000	      0.00000000	     23.26792720
      1.46572748	     -0.05090805	     -0.00091377	     -0.19288287	     -0.05587137	      0.88272106	     -0.00060047	     -0.20922032	     -0.00000000	      0.00000000	     23.52590224
      1.46699195	     -0.05080976	     -0.00090889	     -0.19278444	     -0.05586595	      0.88272156	     -0.00060102	     -0.20920500	     -0.00000000	      0.00000000	     23.80014968
      1.46811942	     -0.05071539	     -0.00090009	     -0.19269004	     -0.05586118	      0.88272206	     -0.00060155	     -0.20919098	     -0.00000000	      0.00000000	     23.99686448
      1.46924688	     -0.05062447	     -0.00089374	     -0.19259903	     -0.05585646	      0.88272261	     -0.00060210	     -0.20917656	     -0.00000000	      0.00000000	     24.22430548
      1.47060746	     -0.05051017	     -0.00088348	     -0.19248465	     -0.05585083	      0.88272333	     -0.00060280	     -0.20915864	     -0.00000000	      0.00000000	     24.47943930
      1.47196804	     -0.05039920	     -0.00087524	     -0.19237353	     -0.05584529	      0.88272413	     -0.00060355	     -0.20914014	     -0.00000000	      0.00000000	     24.77419486
      1.47309449	     -0.05030198	     -0.00086522	     -0.19227626	     -0.05584077	      0.88272483	     -0.00060420	     -0.20912440	     -0.00000000	      0.00000000	     24.95685052
      1.47422094	     -0.05020894	     -0.00085793	     -0.19218308	     -0.05583631	      0.88272557	     -0.00060488	     -0.20910828	     -0.00000000	      0.00000000	     25.18080099
      1.47559368	     -0.05009226	     -0.00084692	     -0.19206627	     -0.05583095	      0.88272653	     -0.00060574	     -0.20908816	     -0.00000000	      0.00000000	     25.41568230
      1.47696642	     -0.04997947	     -0.00083871	     -0.19195325	     -0.05582570	      0.88272755	     -0.00060666	     -0.20906751	     -0.00000000	      0.00000001	     25.70265326
      1.47803786	     -0.04988664	     -0.00082898	     -0.19186031	     -0.05582166	      0.88272839	     -0.00060740	     -0.20905106	     -0.00000000	      0.00000001	     25.83353311
      1.47910930	     -0.04979826	     -0.00082192	     -0.19177174	     -0.05581769	      0.88272926	     -0.00060817	     -0.20903431	     -0.00000000	      0.00000001	     26.01882947
      1.48054118	     -0.04967901	     -0.00081088	     -0.19165226	     -0.05581249	      0.88273047	     -0.00060924	     -0.20901154	     -0.00000000	      0.00000001	     26.22983756
      1.48197306	     -0.04956504	     -0.00080285	     -0.19153794	     -0.05580740	      0.88273173	     -0.00061036	     -0.20898837	     -0.00000000	      0.00000001	     26.50592643
      1.48298960	     -0.04948042	     -0.00079383	     -0.19145316	     -0.05580386	      0.88273266	     -0.00061119	     -0.20897173	     -0.00000000	      0.00000001	     26.59680158
      1.48400614	     -0.04939989	     -0.00078738	     -0.19137237	     -0.05580038	      0.88273361	     -0.00061204	     -0.20895492	     -0.00000000	      0.00000001	     26.75139524
      1.48552432	     -0.04927985	     -0.00077649	     -0.19125197	     -0.05579530	      0.88273508	     -0.00061335	     -0.20892959	     -0.00000000	      0.00000001	     26.94930022
      1.48678463	     -0.04918437	     -0.00076925	     -0.19115612	     -0.05579120	      0.88273633	     -0.00061449	     -0.20890838	     -0.00000000	      0.00000001	     27.14058656
      1.48804494	     -0.04908881	     -0.00075986	     -0.19106023	     -0.05578720	      0.88273762	     -0.00061566	     -0.20888710	     -0.00000000	      0.00000001	     27.28086334
      1.48930524	     -0.04899854	     -0.00075382	     -0.19096952	     -0.05578330	      0.88273894	     -0.00061686	     -0.20886576	     -0.00000000	      0.00000001	     27.48407912
      1.49056555	     -0.04890603	     -0.00074387	     -0.19087665	     -0.05577951	      0.88274029	     -0.00061811	     -0.20884441	     -0.00000000	      0.00000001	     27.60935167
      1.49162535	     -0.04883333	     -0.00073936	     -0.19080355	     -0.05577641	      0.88274145	     -0.00061918	     -0.20882644	     -0.00000000	      0.00000001	     27.76250642
      1.49268516	     -0.04875969	     -0.00073226	     -0.19072955	     -0.05577339	      0.88274262	     -0.00062028	     -0.20880850	     -0.00000000	      0.00000001	     27.87418633
      1.49405395	     -0.04866917	     -0.00072487	     -0.19063851	     -0.05576960	      0.88274417	     -0.00062173	     -0.20878538	     -0.00000000	      0.00000001	     28.04352036
      1.49542274	     -0.04858194	     -0.00071510	     -0.19055080	     -0.05576595	      0.88274575	     -0.00062322	     -0.20876241	     -0.00000000	      0.00000001	     28.16399966
      1.49646471	     -0.04852253	     -0.00071077	     -0.19049093	     -0.05576326	      0.88274696	     -0.00062439	     -0.20874510	     -0.00000000	      0.00000001	     28.27508316
      1.49750668	     -0.04846641	     -0.00070442	     -0.19043440	     -0.05576065	      0.88274820	     -0.00062557	     -0.20872802	     -0.00000000	      0.00000001	     28.35009086
      1.49891355	     -0.04839786	     -0.00069749	     -0.19036523	     -0.05575726	      0.88274988	     -0.00062721	     -0.20870541	     -0.00000000	      0.00000001	     28.48099724
      1.50032043	     -0.04833400	     -0.00068798	     -0.19030080	     -0.05575402	      0.88275158	     -0.00062888	     -0.20868339	     -0.00000000	      0.00000001	     28.57252237
      1.50129897	     -0.04829500	     -0.00068424	     -0.19026133	     -0.05575186	      0.88275278	     -0.00063007	     -0.20866844	     -0.00000000	      0.00000001	     28.64726907
      1.50227751	     -0.04825834	     -0.00067833	     -0.19022424	     -0.05574977	      0.88275398	     -0.00063128	     -0.20865382	     -0.00000000	      0.00000001	     28.69308140
      1.50379090	     -0.04820861	     -0.00067015	     -0.19017382	     -0.05574668	      0.88275586	     -0.00063318	     -0.20863189	     -0.00000000	      0.00000001	     28.78010474
      1.50503395	     -0.04817260	     -0.00066219	     -0.19013728	     -0.05574428	      0.88275740	     -0.00063477	     -0.20861453	     -0.00000000	      0.00000001	     28.81971686
      1.50627700	     -0.04814260	     -0.00065621	     -0.19010668	     -0.05574200	      0.88275894	     -0.00063639	     -0.20859777	     -0.00000000	      0.00000001	     28.89318872
      1.50752005	     -0.04811717	     -0.00064770	     -0.19008072	     -0.05573984	      0.88276049	     -0.00063804	     -0.20858166	     -0.00000000	      0.00000001	     28.89378501
      1.50862668	     -0.04809960	     -0.00064290	     -0.19006260	     -0.05573802	      0.88276186	     -0.00063952	     -0.20856786	     -0.00000000	      0.00000001	     28.94847645
      1.50973330	     -0.04808509	     -0.00063594	     -0.19004760	     -0.05573629	      0.88276323	     -0.00064103	     -0.20855460	     -0.00000000	      0.00000001	     28.93979729
      1.51083993	     -0.04807418	     -0.00063048	     -0.19003615	     -0.05573466	      0.88276458	     -0.00064255	     -0.20854185	     -0.00000000	      0.00000001	     28.96981329
      1.51226512	     -0.04806408	     -0.00062200	     -0.19002540	     -0.05573271	      0.88276632	     -0.00064454	     -0.20852619	     -0.00000000	      0.00000001	     28.96049211
      1.51338979	     -0.04805965	     -0.00061711	     -0.19002041	     -0.05573127	      0.88276767	     -0.00064614	     -0.20851441	     -0.00000000	      0.00000001	     28.99926708
      1.51451446	     -0.04805756	     -0.00061023	     -0.19001781	     -0.05572994	      0.88276901	     -0.00064775	     -0.20850312	     -0.00000000	      0.00000001	     28.96452234
      1.51563914	     -0.04805810	     -0.00060481	     -0.19001780	     -0.05572870	      0.88277033	     -0.00064938	     -0.20849231	     -0.00000000	      0.00000001	     28.97812044
      1.51704988	     -0.04806186	     -0.00059653	     -0.19002093	     -0.05572729	      0.88277196	     -0.00065144	     -0.20847941	     -0.00000000	      0.00000001	     28.93862372
      1.51815558	     -0.04806747	     -0.00059204	     -0.19002598	     -0.05572629	      0.88277322	     -0.00065308	     -0.20846978	     -0.00000000	      0.00000001	     28.96645635
      1.51926128	     -0.04807495	     -0.00058580	     -0.19003295	     -0.05572539	      0.88277446	     -0.00065473	     -0.20846057	     -0.00000000	      0.00000001	     28.92016541
      1.52036697	     -0.04808458	     -0.00058086	     -0.19004205	     -0.05572457	      0.88277567	     -0.00065640	     -0.20845176	     -0.00000000	      0.00000001	     28.92082033
      1.52183780	     -0.04810007	     -0.00057305	     -0.19005685	     -0.05572364	      0.88277725	     -0.00065864	     -0.20844066	     -0.00000000	      0.00000001	     28.86356229
      1.52293592	     -0.04811378	     -0.00056918	     -0.19007001	     -0.05572304	      0.88277841	     -0.00066032	     -0.20843283	     -0.00000000	      0.00000001	     28.88427276
      1.52403405	     -0.04812967	     -0.00056373	     -0.19008539	     -0.05572254	      0.88277954	     -0.00066202	     -0.20842539	     -0.00000000	      0.00000001	     28.82678879
      1.52537148	     -0.04815190	     -0.00055889	     -0.19010694	     -0.05572205	      0.88278089	     -0.00066411	     -0.20841685	     -0.00000000	      0.00000001	     28.83710655
      1.52656480	     -0.04817368	     -0.00055287	     -0.19012818	     -0.05572172	      0.88278206	     -0.00066599	     -0.20840969	     -0.00000000	      0.00000001	     28.75612708
      1.52775812	     -0.04819744	     -0.00054912	     -0.19015134	     -0.05572150	      0.88278320	     -0.00066787	     -0.20840296	     -0.00000000	      0.00000001	     28.78234170
      1.52895144	     -0.04822297	     -0.00054313	     -0.19017633	     -0.05572138	      0.88278432	     -0.00066977	     -0.20839663	     -0.00000000	      0.00000001	     28.68860796
      1.53014476	     -0.04825031	     -0.00053959	     -0.19020308	     -0.05572137	      0.88278541	     -0.00067168	     -0.20839070	     -0.00000000	      0.00000001	     28.71669857
      1.53133808	     -0.04827919	     -0.00053360	     -0.19023143	     -0.05572145	      0.88278647	     -0.00067360	     -0.20838516	     -0.00000000	      0.00000001	     28.60884254
      1.53253140	     -0.04830965	     -0.00053022	     -0.19026129	     -0.05572164	      0.88278751	     -0.00067554	     -0.20837998	     -0.00000000	      0.00000001	     28.63624138
      1.53372472	     -0.04834151	     -0.00052415	     -0.19029264	     -0.05572193	      0.88278852	     -0.00067747	     -0.20837516	     -0.00000000	      0.00000001	     28.51130507
      1.53491804	     -0.04837505	     -0.00052097	     -0.19032560	     -0.05572232	      0.88278951	     -0.00067942	     -0.20837068	     -0.00000000	      0.00000001	     28.53707460
      1.53611136	     -0.04841020	     -0.00051502	     -0.19036024	     -0.05572280	      0.88279047	     -0.00068137	     -0.20836653	     -0.00000000	      0.00000001	     28.39531871
      1.53730468	     -0.04844680	     -0.00051208	     -0.19039627	     -0.05572339	      0.88279141	     -0.00068333	     -0.20836271	     -0.00000000	      0.00000001	     28.42136870
      1.53849800	     -0.04848477	     -0.00050611	     -0.19043374	     -0.05572407	      0.88279232	     -0.00068530	     -0.20835921	     -0.00000000	      0.00000001	     28.26372595
      1.53969132	     -0.04852409	     -0.00050332	     -0.19047248	     -0.05572485	      0.88279322	     -0.00068727	     -0.20835602	     -0.00000000	      0.00000001	     28.29022631
      1.54088464	     -0.04856459	     -0.00049703	     -0.19051252	     -0.05572572	      0.88279409	     -0.00068924	     -0.20835313	     -0.00000000	      0.00000000	     28.11896534
      1.54207796	     -0.04860622	     -0.00049407	     -0.19055359	     -0.05572668	      0.88279495	     -0.00069122	     -0.20835053	     -0.00000000	      0.00000000	     28.14956580
      1.54327127	     -0.04864889	     -0.00048756	     -0.19059580	     -0.05572774	      0.88279578	     -0.00069320	     -0.20834820	     -0.00000000	      0.00000000	     27.96595072
      1.54446459	     -0.04869260	     -0.00048454	     -0.19063897	     -0.05572888	      0.88279660	     -0.00069518	     -0.20834614	     -0.00000000	      0.00000000	     27.99983144
      1.54565791	     -0.04873719	     -0.00047812	     -0.19068312	     -0.05573012	      0.88279740	     -0.00069716	     -0.20834435	     -0.00000000	      0.00000000	     27.80439350
      1.54685123	     -0.04878227	     -0.00047479	     -0.19072768	     -0.05573144	      0.88279819	     -0.00069914	     -0.20834280	     -0.00000000	      0.00000000	     27.84261352
      1.54804455	     -0.04882877	     -0.00046816	     -0.19077376	     -0.05573285	      0.88279896	     -0.00070111	     -0.20834153	     -0.00000000	      0.00000000	     27.63659041
      1.54923787	     -0.04887606	     -0.00046510	     -0.19082054	     -0.05573435	      0.88279972	     -0.00070309	     -0.20834051	     -0.00000000	      0.00000000	     27.67976120
      1.55043119	     -0.04892403	     -0.00045908	     -0.19086808	     -0.05573593	      0.88280047	     -0.00070507	     -0.20833972	     -0.00000000	      0.00000000	     27.47127468
      1.55162451	     -0.04897268	     -0.00045670	     -0.19091622	     -0.05573759	      0.88280120	     -0.00070704	     -0.20833916	     -0.00000000	      0.00000000	     27.50853600
      1.55281783	     -0.04902206	     -0.00045102	     -0.19096519	     -0.05573934	      0.88280192	     -0.00070901	     -0.20833882	     -0.00000000	      0.00000000	     27.29351400
      1.55401115	     -0.04907223	     -0.00044871	     -0.19101485	     -0.05574116	      0.88280263	     -0.00071097	     -0.20833867	     -0.00000000	      0.00000000	     27.32690223
      1.55520447	     -0.04912324	     -0.00044328	     -0.19106545	     -0.05574306	      0.88280333	     -0.00071293	     -0.20833873	     -0.00000000	      0.00000000	     27.11263996
      1.55639779	     -0.04917513	     -0.00044107	     -0.19111686	     -0.05574504	      0.88280402	     -0.00071488	     -0.20833898	     -0.00000000	      0.00000000	     27.13490044
      1.55759111	     -0.04922789	     -0.00043595	     -0.19116922	     -0.05574710	      0.88280469	     -0.00071682	     -0.20833943	     -0.00000000	      0.00000000	     26.92087081
      1.55878443	     -0.04928144	     -0.00043378	     -0.19122230	     -0.05574922	      0.88280536	     -0.00071876	     -0.20834007	     -0.00000000	      0.00000000	     26.92720088
      1.55997775	     -0.04933585	     -0.00042893	     -0.19127632	     -0.05575142	      0.88280601	     -0.00072069	     -0.20834090	     -0.00000000	      0.00000000	     26.71410166
      1.56117107	     -0.04939100	     -0.00042673	     -0.19133102	     -0.05575369	      0.88280666	     -0.00072261	     -0.20834192	     -0.00000000	      0.00000000	     26.70295942
      1.56236439	     -0.04944686	     -0.00042213	     -0.19138649	     -0.05575602	      0.88280729	     -0.00072451	     -0.20834313	     -0.00000000	      0.00000000	     26.49567326
      1.56355771	     -0.04950344	     -0.00041986	     -0.19144264	     -0.05575843	      0.88280792	     -0.00072641	     -0.20834451	     -0.00000000	      0.00000000	     26.46733364
      1.56475103	     -0.04956084	     -0.00041552	     -0.19149967	     -0.05576089	      0.88280853	     -0.00072830	     -0.20834608	     -0.00000000	      0.00000000	     26.26573927
      1.56594435	     -0.04961919	     -0.00041320	     -0.19155761	     -0.05576342	      0.88280913	     -0.00073017	     -0.20834783	     -0.00000000	      0.00000000	     26.21902704
      1.56713767	     -0.04967843	     -0.00040911	     -0.19161650	     -0.05576602	      0.88280972	     -0.00073203	     -0.20834977	     -0.00000000	      0.00000000	     26.02498400
      1.56833098	     -0.04973843	     -0.00040673	     -0.19167611	     -0.05576867	      0.88281029	     -0.00073388	     -0.20835190	     -0.00000000	      0.00000000	     25.96337548
      1.56952430	     -0.04979910	     -0.00040289	     -0.19173642	     -0.05577138	      0.88281086	     -0.00073571	     -0.20835421	     -0.00000000	      0.00000000	     25.77891245
      1.57071762	     -0.04986043	     -0.00040048	     -0.19179738	     -0.05577415	      0.88281141	     -0.00073753	     -0.20835670	     -0.00000000	      0.00000000	     25.70292975
      1.57191094	     -0.04992231	     -0.00039690	     -0.19185893	     -0.05577698	      0.88281194	     -0.00073933	     -0.20835938	     -0.00000000	      0.00000000	     25.52667866
      1.57334582	     -0.04999731	     -0.00039445	     -0.19193350	     -0.05578045	      0.88281257	     -0.00074148	     -0.20836282	     -0.00000000	      0.00000000	     25.46638181
      1.57444088	     -0.05005503	     -0.00039082	     -0.19199094	     -0.05578315	      0.88281303	     -0.00074310	     -0.20836561	     -0.00000000	      0.00000000	     25.24355617
      1.57553594	     -0.05011319	     -0.00038905	     -0.19204879	     -0.05578589	      0.88281348	     -0.00074470	     -0.20836853	     -0.00000000	      0.00000000	     25.17042099
      1.57693600	     -0.05018817	     -0.00038583	     -0.19212340	     -0.05578945	      0.88281403	     -0.00074673	     -0.20837247	     -0.00000000	      0.00000000	     24.96757250
      1.57833607	     -0.05026367	     -0.00038519	     -0.19219848	     -0.05579308	      0.88281456	     -0.00074874	     -0.20837662	     -0.00000000	      0.00000000	     24.97232738
      1.57936768	     -0.05031953	     -0.00038277	     -0.19225409	     -0.05579579	      0.88281494	     -0.00075020	     -0.20837981	     -0.00000000	      0.00000000	     24.72194955
      1.58039929	     -0.05037546	     -0.00038248	     -0.19230972	     -0.05579854	      0.88281530	     -0.00075165	     -0.20838310	     -0.00000000	      0.00000000	     24.65851840
      1.58189633	     -0.05045652	     -0.00038192	     -0.19239036	     -0.05580258	      0.88281580	     -0.00075373	     -0.20838805	     -0.00000000	      0.00000000	     24.47088325
      1.58317899	     -0.05052582	     -0.00038350	     -0.19245926	     -0.05580609	      0.88281620	     -0.00075549	     -0.20839243	     -0.00000000	      0.00000000	     24.44373442
      1.58446166	     -0.05059498	     -0.00038433	     -0.19252805	     -0.05580965	      0.88281658	     -0.00075723	     -0.20839692	     -0.00000000	      0.00000000	     24.21105043
      1.58574432	     -0.05066386	     -0.00038857	     -0.19259649	     -0.05581326	      0.88281694	     -0.00075894	     -0.20840151	     -0.00000000	      0.00000000	     24.28223297
      1.58688579	     -0.05072477	     -0.00039096	     -0.19265705	     -0.05581650	      0.88281723	     -0.00076045	     -0.20840566	     -0.00000000	      0.00000000	     24.02025047
      1.58802726	     -0.05078516	     -0.00039625	     -0.19271702	     -0.05581977	      0.88281751	     -0.00076194	     -0.20840987	     -0.00000000	      0.00000000	     24.03775459
      1.58916873	     -0.05084484	     -0.00040137	     -0.19277630	     -0.05582308	      0.88281777	     -0.00076342	     -0.20841412	     -0.00000000	      0.00000000	     23.88702078
      1.59067363	     -0.05092226	     -0.00041102	     -0.19285312	     -0.05582748	      0.88281807	     -0.00076534	     -0.20841977	     -0.00000000	      0.00000000	     23.91076870
      1.59184569	     -0.05098134	     -0.00041820	     -0.19291176	     -0.05583094	      0.88281829	     -0.00076682	     -0.20842418	     -0.00000000	      0.00000000	     23.66635326
      1.59301776	     -0.05103905	     -0.00042812	     -0.19296896	     -0.05583443	      0.88281848	     -0.00076828	     -0.20842858	     -0.00000000	      0.00000000	     23.71384267
      1.59418983	     -0.05109504	     -0.00043777	     -0.19302447	     -0.05583795	      0.88281864	     -0.00076972	     -0.20843296	     -0.00000000	      0.00000000	     23.55257260
      1.59566584	     -0.05116290	     -0.00045269	     -0.19309164	     -0.05584242	      0.88281882	     -0.00077151	     -0.20843843	     -0.00000000	      0.00000000	     23.63128054
      1.59681968	     -0.05121384	     -0.00046359	     -0.19314208	     -0.05584595	      0.88281894	     -0.00077289	     -0.20844265	     -0.00000000	      0.00000000	     23.36820137
      1.59797353	     -0.05126284	     -0.00047689	     -0.19319052	     -0.05584949	      0.88281903	     -0.00077426	     -0.20844681	     -0.00000000	      0.00000000	     23.43014549
      1.59912737	     -0.05130976	     -0.00048977	     -0.19323691	     -0.05585307	      0.88281911	     -0.00077561	     -0.20845090	     -0.00000000	      0.00000000	     23.28910711
      1.60066817	     -0.05136904	     -0.00050917	     -0.19329542	     -0.05585787	      0.88281917	     -0.00077738	     -0.20845628	     -0.00000000	      0.00000000	     23.37496719
      1.60181756	     -0.05141063	     -0.00052261	     -0.19333647	     -0.05586148	      0.88281919	     -0.00077868	     -0.20846021	     -0.00000000	      0.00000000	     23.11975797
      1.60296694	     -0.05144986	     -0.00053805	     -0.19337512	     -0.05586512	      0.88281920	     -0.00077996	     -0.20846407	     -0.00000000	     -0.00000000	     23.19100065
      1.60436515	     -0.05149432	     -0.00055576	     -0.19341891	     -0.05586956	      0.88281917	     -0.00078149	     -0.20846869	     -0.00000000	     -0.00000000	     22.99395758
      1.60561233	     -0.05153101	     -0.00057348	     -0.19345494	     -0.05587356	      0.88281913	     -0.00078283	     -0.20847272	     -0.00000000	     -0.00000000	     23.14837334
      1.60685951	     -0.05156492	     -0.00058929	     -0.19348825	     -0.05587758	      0.88281906	     -0.00078414	     -0.20847669	     -0.00000000	     -0.00000000	     22.89668499
      1.60810669	     -0.05159605	     -0.00060731	     -0.19351874	     -0.05588162	      0.88281897	     -0.00078543	     -0.20848059	     -0.00000000	     -0.00000000	     23.07023607
      1.60935387	     -0.05162440	     -0.00062310	     -0.19354650	     -0.05588568	      0.88281885	     -0.00078668	     -0.20848445	     -0.00000000	     -0.00000000	     22.81266150
      1.61060104	     -0.05165006	     -0.00064113	     -0.19357151	     -0.05588977	      0.88281872	     -0.00078792	     -0.20848825	     -0.00000000	     -0.00000000	     23.00402324
      1.61184822	     -0.05167306	     -0.00065665	     -0.19359394	     -0.05589389	      0.88281856	     -0.00078912	     -0.20849203	     -0.00000000	     -0.00000000	     22.74267825
      1.61309540	     -0.05169354	     -0.00067448	     -0.19361379	     -0.05589802	      0.88281839	     -0.00079029	     -0.20849578	     -0.00000000	     -0.00000000	     22.94985649
      1.61434258	     -0.05171161	     -0.00068956	     -0.19363129	     -0.05590218	      0.88281819	     -0.00079143	     -0.20849951	     -0.00000000	     -0.00000000	     22.68756790
      1.61558976	     -0.05172735	     -0.00070705	     -0.19364640	     -0.05590636	      0.88281798	     -0.00079254	     -0.20850324	     -0.00000000	     -0.00000000	     22.91018014
      1.61683694	     -0.05174084	     -0.00072157	     -0.19365935	     -0.05591056	      0.88281775	     -0.00079362	     -0.20850698	     -0.00000000	     -0.00000000	     22.65000755
      1.61808412	     -0.05175224	     -0.00073862	     -0.19367014	     -0.05591479	      0.88281750	     -0.00079467	     -0.20851074	     -0.00000000	     -0.00000000	     22.88791171
      1.61933130	     -0.05176164	     -0.00075249	     -0.19367900	     -0.05591903	      0.88281723	     -0.00079568	     -0.20851453	     -0.00000000	     -0.00000000	     22.63367423
      1.62057848	     -0.05176919	     -0.00076902	     -0.19368594	     -0.05592330	      0.88281694	     -0.00079666	     -0.20851836	     -0.00000000	     -0.00000000	     22.88764702
      1.62182566	     -0.05177492	     -0.00078211	     -0.19369116	     -0.05592759	      0.88281664	     -0.00079761	     -0.20852223	     -0.00000000	     -0.00000000	     22.63925122
      1.62307284	     -0.05177895	     -0.00079787	     -0.19369461	     -0.05593190	      0.88281632	     -0.00079852	     -0.20852616	     -0.00000000	     -0.00000000	     22.90264246
      1.62432002	     -0.05178137	     -0.00080986	     -0.19369653	     -0.05593624	      0.88281598	     -0.00079940	     -0.20853016	     -0.00000000	     -0.00000000	     22.65097661
      1.62556719	     -0.05178233	     -0.00082471	     -0.19369693	     -0.05594059	      0.88281563	     -0.00080024	     -0.20853422	     -0.00000000	     -0.00000000	     22.93231629
      1.62681437	     -0.05178193	     -0.00083570	     -0.19369606	     -0.05594497	      0.88281525	     -0.00080104	     -0.20853836	     -0.00000000	     -0.00000000	     22.67822481
      1.62793308	     -0.05178054	     -0.00084805	     -0.19369418	     -0.05594891	      0.88281490	     -0.00080174	     -0.20854215	     -0.00000000	     -0.00000000	     22.88981961
      1.62905179	     -0.05177815	     -0.00085815	     -0.19369136	     -0.05595287	      0.88281454	     -0.00080240	     -0.20854600	     -0.00000000	     -0.00000000	     22.80323955
      1.63042444	     -0.05177393	     -0.00087162	     -0.19368659	     -0.05595775	      0.88281407	     -0.00080318	     -0.20855082	     -0.00000000	     -0.00000000	     22.93087382
      1.63179709	     -0.05176850	     -0.00088316	     -0.19368064	     -0.05596266	      0.88281357	     -0.00080391	     -0.20855576	     -0.00000000	     -0.00000000	     22.78577443
      1.63294920	     -0.05176320	     -0.00089481	     -0.19367486	     -0.05596679	      0.88281313	     -0.00080450	     -0.20855999	     -0.00000000	     -0.00000000	     22.99468640
      1.63410130	     -0.05175777	     -0.00090466	     -0.19366899	     -0.05597094	      0.88281266	     -0.00080505	     -0.20856432	     -0.00000000	     -0.00000000	     22.90323849
      1.63525341	     -0.05175340	     -0.00091573	     -0.19366415	     -0.05597510	      0.88281218	     -0.00080558	     -0.20856877	     -0.00000000	     -0.00000000	     22.99301207
      1.63681845	     -0.05175179	     -0.00092995	     -0.19366192	     -0.05598079	      0.88281147	     -0.00080625	     -0.20857515	     -0.00000000	     -0.00000000	     22.89229284
      1.63799498	     -0.05175527	     -0.00094267	     -0.19366487	     -0.05598507	      0.88281091	     -0.00080672	     -0.20858031	     -0.00000000	     -0.00000000	     23.07645167
      1.63917150	     -0.05176350	     -0.00095417	     -0.19367260	     -0.05598937	      0.88281031	     -0.00080716	     -0.20858590	     -0.00000000	     -0.00000000	     22.96848049
      1.64034803	     -0.05177684	     -0.00096712	     -0.19368540	     -0.05599369	      0.88280968	     -0.00080756	     -0.20859204	     -0.00000000	     -0.00000000	     23.04937923
      1.64189949	     -0.05180177	     -0.00098320	     -0.19370965	     -0.05599939	      0.88280879	     -0.00080805	     -0.20860109	     -0.00000000	     -0.00000000	     22.91300621
      1.64306301	     -0.05182534	     -0.00099705	     -0.19373266	     -0.05600368	      0.88280808	     -0.00080839	     -0.20860868	     -0.00000000	     -0.00000000	     23.08607725
      1.64422652	     -0.05185266	     -0.00100926	     -0.19375947	     -0.05600798	      0.88280732	     -0.00080869	     -0.20861699	     -0.00000000	     -0.00000000	     22.96418927
      1.64564825	     -0.05189075	     -0.00102553	     -0.19379692	     -0.05601325	      0.88280633	     -0.00080902	     -0.20862817	     -0.00000000	     -0.00000000	     23.07518070
      1.64692635	     -0.05192960	     -0.00103835	     -0.19383524	     -0.05601799	      0.88280537	     -0.00080928	     -0.20863921	     -0.00000000	     -0.00000001	     22.87090109
      1.64820445	     -0.05197278	     -0.00105309	     -0.19387785	     -0.05602274	      0.88280436	     -0.00080950	     -0.20865121	     -0.00000000	     -0.00000001	     23.02969932
      1.64948255	     -0.05201993	     -0.00106521	     -0.19392451	     -0.05602749	      0.88280327	     -0.00080967	     -0.20866421	     -0.00000000	     -0.00000001	     22.78681624
      1.65076066	     -0.05207081	     -0.00107937	     -0.19397487	     -0.05603224	      0.88280211	     -0.00080981	     -0.20867820	     -0.00000000	     -0.00000001	     22.94766552
      1.65203876	     -0.05212551	     -0.00109042	     -0.19402913	     -0.05603700	      0.88280088	     -0.00080991	     -0.20869321	     -0.00000000	     -0.00000001	     22.66946298
      1.65331686	     -0.05218427	     -0.00110373	     -0.19408741	     -0.05604175	      0.88279957	     -0.00080998	     -0.20870923	     -0.00000000	     -0.00000001	     22.82631545
      1.65459496	     -0.05224584	     -0.00111364	     -0.19414860	     -0.05604650	      0.88279818	     -0.00081000	     -0.20872628	     -0.00000000	     -0.00000001	     22.53127852
      1.65587306	     -0.05230978	     -0.00112596	     -0.19421212	     -0.05605125	      0.88279671	     -0.00080998	     -0.20874431	     -0.00000000	     -0.00000001	     22.68331689
      1.65715117	     -0.05237568	     -0.00113458	     -0.19427772	     -0.05605598	      0.88279515	     -0.00080991	     -0.20876329	     -0.00000000	     -0.00000001	     22.37287555
      1.65842927	     -0.05244359	     -0.00114565	     -0.19434527	     -0.05606071	      0.88279350	     -0.00080981	     -0.20878319	     -0.00000000	     -0.00000001	     22.50498131
      1.65970737	     -0.05251351	     -0.00115301	     -0.19441495	     -0.05606543	      0.88279176	     -0.00080967	     -0.20880396	     -0.00000000	     -0.00000001	     22.19314208
      1.66098547	     -0.05258583	     -0.00116292	     -0.19448698	     -0.05607013	      0.88278993	     -0.00080949	     -0.20882559	     -0.00000000	     -0.00000001	     22.30173686
      1.66226357	     -0.05266018	     -0.00116927	     -0.19456114	     -0.05607481	      0.88278801	     -0.00080926	     -0.20884804	     -0.00000000	     -0.00000001	     22.00418092
      1.66354167	     -0.05273630	     -0.00117770	     -0.19463705	     -0.05607948	      0.88278600	     -0.00080900	     -0.20887130	     -0.00000000	     -0.00000001	     22.08911637
      1.66481978	     -0.05281444	     -0.00118268	     -0.19471507	     -0.05608413	      0.88278390	     -0.00080869	     -0.20889532	     -0.00000000	     -0.00000001	     21.80881953
      1.66609788	     -0.05289512	     -0.00119006	     -0.19479560	     -0.05608875	      0.88278171	     -0.00080835	     -0.20892009	     -0.00000000	     -0.00000001	     21.86369120
      1.66737598	     -0.05297772	     -0.00119442	     -0.19487814	     -0.05609335	      0.88277943	     -0.00080796	     -0.20894558	     -0.00000000	     -0.00000001	     21.62202060
      1.66865408	     -0.05306224	     -0.00120094	     -0.19496257	     -0.05609792	      0.88277706	     -0.00080754	     -0.20897177	     -0.00000000	     -0.00000001	     21.65589384
      1.66993218	     -0.05314877	     -0.00120485	     -0.19504909	     -0.05610246	      0.88277460	     -0.00080708	     -0.20899863	     -0.00000000	     -0.00000001	     21.45308993
      1.67121029	     -0.05323740	     -0.00121061	     -0.19513768	     -0.05610697	      0.88277206	     -0.00080658	     -0.20902612	     -0.00000000	     -0.00000001	     21.46522381
      1.67248839	     -0.05332800	     -0.00121407	     -0.19522832	     -0.05611144	      0.88276943	     -0.00080604	     -0.20905424	     -0.00000000	     -0.00000001	     21.29975328
      1.67376649	     -0.05342053	     -0.00121894	     -0.19532087	     -0.05611588	      0.88276673	     -0.00080547	     -0.20908295	     -0.00000000	     -0.00000001	     21.29348006
      1.67504459	     -0.05351473	     -0.00122176	     -0.19541517	     -0.05612028	      0.88276395	     -0.00080485	     -0.20911222	     -0.00000000	     -0.00000002	     21.16344178
      1.67632269	     -0.05361025	     -0.00122552	     -0.19551079	     -0.05612464	      0.88276109	     -0.00080420	     -0.20914203	     -0.00000000	     -0.00000002	     21.14506227
      1.67760079	     -0.05370693	     -0.00122745	     -0.19560763	     -0.05612895	      0.88275817	     -0.00080351	     -0.20917233	     -0.00000000	     -0.00000002	     21.04806972
      1.67887890	     -0.05380482	     -0.00122999	     -0.19570569	     -0.05613322	      0.88275518	     -0.00080278	     -0.20920308	     -0.00000000	     -0.00000002	     21.02611388
      1.68045572	     -0.05392702	     -0.00123056	     -0.19582819	     -0.05613842	      0.88275140	     -0.00080183	     -0.20924161	     -0.00000000	     -0.00000002	     20.93211593
      1.68161384	     -0.05401663	     -0.00123225	     -0.19591801	     -0.05614219	      0.88274858	     -0.00080110	     -0.20927027	     -0.00000000	     -0.00000002	     20.93556749
      1.68277196	     -0.05410445	     -0.00123189	     -0.19600611	     -0.05614592	      0.88274571	     -0.00080033	     -0.20929921	     -0.00000000	     -0.00000002	     20.88138877
      1.68430548	     -0.05422116	     -0.00123160	     -0.19612322	     -0.05615079	      0.88274185	     -0.00079927	     -0.20933793	     -0.00000000	     -0.00000002	     20.85057577
      1.68567862	     -0.05432466	     -0.00122856	     -0.19622717	     -0.05615508	      0.88273834	     -0.00079828	     -0.20937288	     -0.00000000	     -0.00000002	     20.80062032
      1.68705176	     -0.05442656	     -0.00122685	     -0.19632951	     -0.05615930	      0.88273480	     -0.00079724	     -0.20940801	     -0.00000000	     -0.00000002	     20.78761546
      1.68827056	     -0.05451520	     -0.00122219	     -0.19641864	     -0.05616299	      0.88273162	     -0.00079628	     -0.20943925	     -0.00000000	     -0.00000002	     20.74384507
      1.68948936	     -0.05460185	     -0.00121838	     -0.19650578	     -0.05616663	      0.88272842	     -0.00079528	     -0.20947047	     -0.00000000	     -0.00000002	     20.71678636
      1.69070816	     -0.05468558	     -0.00121204	     -0.19659009	     -0.05617020	      0.88272520	     -0.00079426	     -0.20950159	     -0.00000000	     -0.00000002	     20.69169974
      1.69230720	     -0.05479039	     -0.00120354	     -0.19669568	     -0.05617480	      0.88272096	     -0.00079286	     -0.20954212	     -0.00000000	     -0.00000002	     20.66822364
      1.69355496	     -0.05486760	     -0.00119406	     -0.19677360	     -0.05617832	      0.88271764	     -0.00079173	     -0.20957338	     -0.00000000	     -0.00000002	     20.66067822
      1.69480273	     -0.05494043	     -0.00118549	     -0.19684713	     -0.05618178	      0.88271432	     -0.00079057	     -0.20960421	     -0.00000000	     -0.00000002	     20.64487223
      1.69605050	     -0.05500865	     -0.00117479	     -0.19691612	     -0.05618516	      0.88271099	     -0.00078938	     -0.20963453	     -0.00000000	     -0.00000002	     20.64199082
      1.69762512	     -0.05508798	     -0.00116141	     -0.19699643	     -0.05618934	      0.88270681	     -0.00078784	     -0.20967190	     -0.00000000	     -0.00000002	     20.62973261
      1.69885426	     -0.05514507	     -0.00114797	     -0.19705438	     -0.05619252	      0.88270355	     -0.00078660	     -0.20970031	     -0.00000000	     -0.00000002	     20.62120374
      1.70008340	     -0.05519896	     -0.00113591	     -0.19710910	     -0.05619563	      0.88270031	     -0.00078533	     -0.20972800	     -0.00000000	     -0.00000002	     20.60558165
      1.70131253	     -0.05525001	     -0.00112242	     -0.19716104	     -0.05619868	      0.88269709	     -0.00078404	     -0.20975494	     -0.00000000	     -0.00000002	     20.60915986
      1.70295592	     -0.05531485	     -0.00110561	     -0.19722703	     -0.05620264	      0.88269281	     -0.00078227	     -0.20978980	     -0.00000000	     -0.00000002	     20.61623966
      1.70418121	     -0.05536079	     -0.00109124	     -0.19727388	     -0.05620551	      0.88268965	     -0.00078092	     -0.20981490	     -0.00000000	     -0.00000002	     20.63163224
      1.70540651	     -0.05540491	     -0.00107857	     -0.19731888	     -0.05620830	      0.88268653	     -0.00077955	     -0.20983926	     -0.00000000	     -0.00000002	     20.63948374
      1.70689761	     -0.05545639	     -0.00106148	     -0.19737149	     -0.05621160	      0.88268277	     -0.00077785	     -0.20986789	     -0.00000000	     -0.00000002	     20.67072366
      1.70822942	     -0.05550069	     -0.00104798	     -0.19741675	     -0.05621446	      0.88267945	     -0.00077631	     -0.20989253	     -0.00000000	     -0.00000002	     20.68705715
      1.70956123	     -0.05554337	     -0.00103216	     -0.19746046	     -0.05621722	      0.88267618	     -0.00077474	     -0.20991630	     -0.00000000	     -0.00000002	     20.72470911
      1.71089304	     -0.05558464	     -0.00101867	     -0.19750271	     -0.05621989	      0.88267295	     -0.00077314	     -0.20993921	     -0.00000000	     -0.00000002	     20.74683021
      1.71222485	     -0.05562448	     -0.00100273	     -0.19754360	     -0.05622247	      0.88266977	     -0.00077153	     -0.20996127	     -0.00000000	     -0.00000002	     20.79484151
      1.71355665	     -0.05566231	     -0.00098938	     -0.19758242	     -0.05622495	      0.88266665	     -0.00076988	     -0.20998250	     -0.00000000	     -0.00000002	     20.82531623
      1.71488846	     -0.05569933	     -0.00097344	     -0.19762050	     -0.05622734	      0.88266357	     -0.00076822	     -0.21000293	     -0.00000000	     -0.00000002	     20.88183360
      1.71622027	     -0.05573532	     -0.00096005	     -0.19765749	     -0.05622963	      0.88266055	     -0.00076653	     -0.21002257	     -0.00000000	     -0.00000002	     20.91727117
      1.71755208	     -0.05576989	     -0.00094368	     -0.19769316	     -0.05623182	      0.88265758	     -0.00076482	     -0.21004143	     -0.00000000	     -0.00000002	     20.99569392
      1.71888389	     -0.05580108	     -0.00093043	     -0.19772537	     -0.05623391	      0.88265466	     -0.00076308	     -0.21005952	     -0.00000000	     -0.00000001	     21.04281903
      1.72021570	     -0.05583222	     -0.00091440	     -0.19775761	     -0.05623590	      0.88265180	     -0.00076133	     -0.21007690	     -0.00000000	     -0.00000001	     21.11660818
      1.72154750	     -0.05586216	     -0.00090111	     -0.19778858	     -0.05623778	      0.88264900	     -0.00075955	     -0.21009359	     -0.00000000	     -0.00000001	     21.15591174
      1.72287931	     -0.05588977	     -0.00088436	     -0.19781732	     -0.05623956	      0.88264625	     -0.00075775	     -0.21010955	     -0.00000000	     -0.00000001	     21.25016396
      1.72421112	     -0.05591463	     -0.00087030	     -0.19784325	     -0.05624124	      0.88264356	     -0.00075594	     -0.21012474	     -0.00000000	     -0.00000001	     21.29250516
      1.72554293	     -0.05593640	     -0.00085264	     -0.19786620	     -0.05624281	      0.88264093	     -0.00075410	     -0.21013909	     -0.00000000	     -0.00000001	     21.38802765
      1.72687474	     -0.05595517	     -0.00083784	     -0.19788607	     -0.05624427	      0.88263835	     -0.00075224	     -0.21015257	     -0.00000000	     -0.00000001	     21.43382677
      1.72820654	     -0.05597080	     -0.00081948	     -0.19790290	     -0.05624562	      0.88263583	     -0.00075037	     -0.21016512	     -0.00000000	     -0.00000001	     21.53207276
      1.72953835	     -0.05598298	     -0.00080423	     -0.19791621	     -0.05624686	      0.88263337	     -0.00074849	     -0.21017672	     -0.00000000	     -0.00000001	     21.58982566
      1.73087016	     -0.05599123	     -0.00078544	     -0.19792570	     -0.05624799	      0.88263096	     -0.00074659	     -0.21018731	     -0.00000000	     -0.00000001	     21.69166841
      1.73220197	     -0.05599565	     -0.00076998	     -0.19793126	     -0.05624901	      0.88262862	     -0.00074467	     -0.21019684	     -0.00000000	     -0.00000001	     21.76394561
      1.73353378	     -0.05599612	     -0.00075108	     -0.19793297	     -0.05624992	      0.88262633	     -0.00074275	     -0.21020529	     -0.00000000	     -0.00000001	     21.86409980
      1.73486559	     -0.05599227	     -0.00073577	     -0.19793027	     -0.05625072	      0.88262409	     -0.00074082	     -0.21021260	     -0.00000000	     -0.00000001	     21.95163644
      1.73619739	     -0.05598250	     -0.00071691	     -0.19792175	     -0.05625140	      0.88262192	     -0.00073888	     -0.21021872	     -0.00000000	     -0.00000001	     22.05287910
      1.73752920	     -0.05596535	     -0.00070158	     -0.19790576	     -0.05625197	      0.88261981	     -0.00073693	     -0.21022355	     -0.00000000	     -0.00000001	     22.17117002
      1.73886101	     -0.05594002	     -0.00068282	     -0.19788168	     -0.05625242	      0.88261775	     -0.00073498	     -0.21022697	     -0.00000000	     -0.00000001	     22.28926985
      1.74019282	     -0.05590762	     -0.00066825	     -0.19785042	     -0.05625276	      0.88261575	     -0.00073303	     -0.21022890	     -0.00000000	     -0.00000001	     22.44127911
      1.74152463	     -0.05586820	     -0.00065060	     -0.19781222	     -0.05625298	      0.88261382	     -0.00073108	     -0.21022931	     -0.00000000	     -0.00000001	     22.55995001
      1.74285644	     -0.05582078	     -0.00063739	     -0.19776590	     -0.05625309	      0.88261195	     -0.00072913	     -0.21022815	     -0.00000000	     -0.00000001	     22.74507369
      1.74405178	     -0.05577074	     -0.00062293	     -0.19771691	     -0.05625310	      0.88261033	     -0.00072738	     -0.21022572	     -0.00000000	     -0.00000001	     22.85711470
      1.74524713	     -0.05571452	     -0.00061119	     -0.19766167	     -0.05625301	      0.88260876	     -0.00072563	     -0.21022193	     -0.00000000	     -0.00000001	     23.01763198
      1.74670828	     -0.05563823	     -0.00059591	     -0.19758658	     -0.05625277	      0.88260693	     -0.00072350	     -0.21021547	     -0.00000000	     -0.00000001	     23.18123533
      1.74816943	     -0.05555450	     -0.00058322	     -0.19750398	     -0.05625241	      0.88260518	     -0.00072138	     -0.21020702	     -0.00000000	     -0.00000001	     23.40559747
      1.74937909	     -0.05548034	     -0.00057091	     -0.19743079	     -0.05625201	      0.88260381	     -0.00071963	     -0.21019856	     -0.00000000	     -0.00000001	     23.51250281
      1.75058874	     -0.05540261	     -0.00056101	     -0.19735396	     -0.05625152	      0.88260251	     -0.00071788	     -0.21018883	     -0.00000000	     -0.00000001	     23.68362098
      1.75205624	     -0.05530368	     -0.00054788	     -0.19725613	     -0.05625081	      0.88260102	     -0.00071578	     -0.21017540	     -0.00000000	     -0.00000001	     23.85233133
      1.75352375	     -0.05519973	     -0.00053735	     -0.19715319	     -0.05624997	      0.88259965	     -0.00071368	     -0.21016026	     -0.00000000	     -0.00000001	     24.11444419
      1.75467494	     -0.05511458	     -0.00052679	     -0.19706889	     -0.05624923	      0.88259865	     -0.00071205	     -0.21014723	     -0.00000000	     -0.00000001	     24.21172166
      1.75582613	     -0.05502654	     -0.00051835	     -0.19698162	     -0.05624841	      0.88259772	     -0.00071043	     -0.21013322	     -0.00000000	     -0.00000001	     24.39949910
      1.75735765	     -0.05490520	     -0.00050608	     -0.19686132	     -0.05624722	      0.88259660	     -0.00070828	     -0.21011312	     -0.00000000	     -0.00000000	     24.60472584
      1.75888917	     -0.05477875	     -0.00049606	     -0.19673583	     -0.05624589	      0.88259562	     -0.00070616	     -0.21009141	     -0.00000000	     -0.00000000	     24.92736757
      1.75998654	     -0.05468494	     -0.00048638	     -0.19664276	     -0.05624487	      0.88259500	     -0.00070464	     -0.21007488	     -0.00000000	     -0.00000000	     25.00878573
      1.76108391	     -0.05458871	     -0.00047847	     -0.19654722	     -0.05624378	      0.88259445	     -0.00070314	     -0.21005757	     -0.00000000	     -0.00000000	     25.19108628
      1.76270390	     -0.05444384	     -0.00046570	     -0.19640336	     -0.05624207	      0.88259377	     -0.00070094	     -0.21003067	     -0.00000000	     -0.00000000	     25.39625637
      1.76406203	     -0.05431977	     -0.00045522	     -0.19628012	     -0.05624054	      0.88259332	     -0.00069912	     -0.21000696	     -0.00000000	     -0.00000000	     25.63234725
      1.76542016	     -0.05419145	     -0.00044326	     -0.19615263	     -0.05623892	      0.88259299	     -0.00069731	     -0.20998226	     -0.00000000	     -0.00000000	     25.74565184
      1.76677829	     -0.05406432	     -0.00043414	     -0.19602625	     -0.05623722	      0.88259277	     -0.00069552	     -0.20995675	     -0.00000000	     -0.00000000	     25.99453417
      1.76799902	     -0.05394924	     -0.00042351	     -0.19591187	     -0.05623562	      0.88259266	     -0.00069393	     -0.20993319	     -0.00000000	     -0.00000000	     26.07222899
      1.76921976	     -0.05383248	     -0.00041493	     -0.19579575	     -0.05623396	      0.88259265	     -0.00069236	     -0.20990907	     -0.00000000	      0.00000000	     26.28304939
      1.77044050	     -0.05371548	     -0.00040512	     -0.19567941	     -0.05623223	      0.88259273	     -0.00069080	     -0.20988442	     -0.00000000	      0.00000000	     26.39226776
      1.77197744	     -0.05356921	     -0.00039443	     -0.19553389	     -0.05622998	      0.88259295	     -0.00068887	     -0.20985273	     -0.00000000	      0.00000000	     26.63688136
      1.77321038	     -0.05345296	     -0.00038410	     -0.19541827	     -0.05622810	      0.88259323	     -0.00068734	     -0.20982684	     -0.00000000	      0.00000000	     26.68907979
      1.77444332	     -0.05333812	     -0.00037581	     -0.19530399	     -0.05622616	      0.88259359	     -0.00068583	     -0.20980059	     -0.00000000	      0.00000000	     26.87882128
      1.77567625	     -0.05322500	     -0.00036624	     -0.19519144	     -0.05622417	      0.88259404	     -0.00068433	     -0.20977402	     -0.00000000	      0.00000000	     26.96253437
      1.77720653	     -0.05308791	     -0.00035641	     -0.19505499	     -0.05622162	      0.88259470	     -0.00068251	     -0.20974069	     -0.00000000	      0.00000000	     27.18790363
      1.77842026	     -0.05298278	     -0.00034728	     -0.19495038	     -0.05621954	      0.88259531	     -0.00068109	     -0.20971405	     -0.00000000	      0.00000000	     27.20308863
      1.77963398	     -0.05288182	     -0.00034066	     -0.19484987	     -0.05621740	      0.88259599	     -0.00067969	     -0.20968733	     -0.00000000	      0.00000000	     27.36727984
      1.78084770	     -0.05278560	     -0.00033353	     -0.19475408	     -0.05621522	      0.88259673	     -0.00067831	     -0.20966061	     -0.00000000	      0.00000000	     27.41970123
      1.78243318	     -0.05266754	     -0.00032668	     -0.19463651	     -0.05621229	      0.88259780	     -0.00067654	     -0.20962586	     -0.00000000	      0.00000000	     27.60840970
      1.78363636	     -0.05258327	     -0.00032086	     -0.19455261	     -0.05621002	      0.88259867	     -0.00067522	     -0.20959969	     -0.00000000	      0.00000001	     27.58090141
      1.78483954	     -0.05250324	     -0.00031730	     -0.19447289	     -0.05620770	      0.88259959	     -0.00067393	     -0.20957374	     -0.00000000	      0.00000001	     27.70885314
      1.78628932	     -0.05241308	     -0.00031208	     -0.19438310	     -0.05620485	      0.88260077	     -0.00067240	     -0.20954282	     -0.00000000	      0.00000001	     27.70748715
      1.78758739	     -0.05233852	     -0.00030980	     -0.19430881	     -0.05620224	      0.88260188	     -0.00067107	     -0.20951553	     -0.00000000	      0.00000001	     27.86159153
      1.78888545	     -0.05226978	     -0.00030580	     -0.19424036	     -0.05619958	      0.88260303	     -0.00066976	     -0.20948868	     -0.00000000	      0.00000001	     27.79259814
      1.79018352	     -0.05220676	     -0.00030459	     -0.19417756	     -0.05619687	      0.88260422	     -0.00066848	     -0.20946231	     -0.00000000	      0.00000001	     27.93620704
      1.79148159	     -0.05214861	     -0.00030138	     -0.19411968	     -0.05619411	      0.88260545	     -0.00066723	     -0.20943645	     -0.00000000	      0.00000001	     27.84161544
      1.79277965	     -0.05209551	     -0.00030106	     -0.19406675	     -0.05619131	      0.88260670	     -0.00066602	     -0.20941112	     -0.00000000	      0.00000001	     27.98195141
      1.79407772	     -0.05204744	     -0.00029856	     -0.19401892	     -0.05618846	      0.88260798	     -0.00066483	     -0.20938634	     -0.00000000	      0.00000001	     27.85572271
      1.79537579	     -0.05200430	     -0.00029904	     -0.19397593	     -0.05618557	      0.88260928	     -0.00066368	     -0.20936212	     -0.00000000	      0.00000001	     27.99058177
      1.79667386	     -0.05196586	     -0.00029692	     -0.19393770	     -0.05618263	      0.88261059	     -0.00066255	     -0.20933850	     -0.00000000	      0.00000001	     27.82838876
      1.79797192	     -0.05193175	     -0.00029799	     -0.19390371	     -0.05617964	      0.88261191	     -0.00066146	     -0.20931546	     -0.00000000	      0.00000001	     27.96857100
      1.79926999	     -0.05190164	     -0.00029628	     -0.19387380	     -0.05617661	      0.88261324	     -0.00066040	     -0.20929301	     -0.00000000	      0.00000001	     27.78306873
      1.80056806	     -0.05187582	     -0.00029805	     -0.19384808	     -0.05617354	      0.88261456	     -0.00065938	     -0.20927115	     -0.00000000	      0.00000001	     27.92791668
      1.80186612	     -0.05185344	     -0.00029664	     -0.19382588	     -0.05617043	      0.88261588	     -0.00065839	     -0.20924988	     -0.00000000	      0.00000001	     27.71076558
      1.80316419	     -0.05183459	     -0.00029894	     -0.19380712	     -0.05616727	      0.88261720	     -0.00065743	     -0.20922917	     -0.00000000	      0.00000001	     27.86937254
      1.80432534	     -0.05182013	     -0.00029815	     -0.19379280	     -0.05616441	      0.88261836	     -0.00065660	     -0.20921112	     -0.00000000	      0.00000001	     27.67124707
      1.80548649	     -0.05180686	     -0.00029982	     -0.19377963	     -0.05616152	      0.88261952	     -0.00065581	     -0.20919351	     -0.00000000	      0.00000001	     27.70322013
      1.80690621	     -0.05179433	     -0.00030068	     -0.19376722	     -0.05615793	      0.88262092	     -0.00065487	     -0.20917258	     -0.00000000	      0.00000001	     27.56983318
      1.80832593	     -0.05178520	     -0.00030361	     -0.19375817	     -0.05615430	      0.88262229	     -0.00065397	     -0.20915231	     -0.00000000	      0.00000001	     27.64998197
      1.80951048	     -0.05177941	     -0.00030396	     -0.19375250	     -0.05615123	      0.88262342	     -0.00065325	     -0.20913588	     -0.00000000	      0.00000001	     27.45453335
      1.81069503	     -0.05177553	     -0.00030638	     -0.19374868	     -0.05614813	      0.88262453	     -0.00065257	     -0.20911986	     -0.00000000	      0.00000001	     27.47731464
      1.81211863	     -0.05177299	     -0.00030785	     -0.19374626	     -0.05614435	      0.88262584	     -0.00065179	     -0.20910113	     -0.00000000	      0.00000001	     27.32656523
      1.81354224	     -0.05177334	     -0.00031165	     -0.19374666	     -0.05614053	      0.88262712	     -0.00065105	     -0.20908295	     -0.00000000	      0.00000001	     27.41817840
      1.81468461	     -0.05177523	     -0.00031241	     -0.19374866	     -0.05613743	      0.88262813	     -0.00065049	     -0.20906874	     -0.00000000	      0.00000001	     27.19727117
      1.81582699	     -0.05177912	     -0.00031520	     -0.19375260	     -0.05613430	      0.88262912	     -0.00064995	     -0.20905488	     -0.00000000	      0.00000001	     27.19795304
      1.81730347	     -0.05178646	     -0.00031735	     -0.19376005	     -0.05613020	      0.88263036	     -0.00064931	     -0.20903746	     -0.00000000	      0.00000001	     27.04690246
      1.81877995	     -0.05179714	     -0.00032171	     -0.19377078	     -0.05612606	      0.88263158	     -0.00064871	     -0.20902060	     -0.00000000	      0.00000001	     27.12584440
      1.81988901	     -0.05180672	     -0.00032271	     -0.19378045	     -0.05612291	      0.88263248	     -0.00064830	     -0.20900830	     -0.00000000	      0.00000001	     26.89115529
      1.82099807	     -0.05181847	     -0.00032571	     -0.19379225	     -0.05611973	      0.88263335	     -0.00064791	     -0.20899631	     -0.00000000	      0.00000001	     26.87226176
      1.82253699	     -0.05183749	     -0.00032893	     -0.19381135	     -0.05611528	      0.88263454	     -0.00064742	     -0.20898021	     -0.00000000	      0.00000001	     26.71353247
      1.82407590	     -0.05186062	     -0.00033455	     -0.19383450	     -0.05611077	      0.88263571	     -0.00064699	     -0.20896472	     -0.00000000	      0.00000001	     26.79352667
      1.82513298	     -0.05187791	     -0.00033599	     -0.19385188	     -0.05610764	      0.88263649	     -0.00064672	     -0.20895444	     -0.00000000	      0.00000001	     26.53352523
      1.82619005	     -0.05189752	     -0.00033943	     -0.19387152	     -0.05610448	      0.88263726	     -0.00064648	     -0.20894446	     -0.00000000	      0.00000000	     26.48754691
      1.82783962	     -0.05193126	     -0.00034409	     -0.19390533	     -0.05609951	      0.88263844	     -0.00064615	     -0.20892947	     -0.00000000	      0.00000000	     26.31108348
      1.82919191	     -0.05196261	     -0.00034940	     -0.19393671	     -0.05609538	      0.88263938	     -0.00064593	     -0.20891773	     -0.00000000	      0.00000000	     26.27725195
      1.83054419	     -0.05199610	     -0.00035321	     -0.19397026	     -0.05609122	      0.88264031	     -0.00064576	     -0.20890648	     -0.00000000	      0.00000000	     26.04907887
      1.83189648	     -0.05203388	     -0.00036016	     -0.19400803	     -0.05608701	      0.88264123	     -0.00064562	     -0.20889572	     -0.00000000	      0.00000000	     26.07862799
      1.83309448	     -0.05206822	     -0.00036405	     -0.19404242	     -0.05608325	      0.88264203	     -0.00064554	     -0.20888662	     -0.00000000	      0.00000000	     25.81836891
      1.83429249	     -0.05210609	     -0.00037084	     -0.19408027	     -0.05607945	      0.88264282	     -0.00064550	     -0.20887789	     -0.00000000	      0.00000000	     25.78706265
      1.83549050	     -0.05214516	     -0.00037677	     -0.19411935	     -0.05607562	      0.88264361	     -0.00064548	     -0.20886956	     -0.00000000	      0.00000000	     25.61394505
      1.83705618	     -0.05220035	     -0.00038729	     -0.19417448	     -0.05607056	      0.88264462	     -0.00064552	     -0.20885922	     -0.00000000	      0.00000000	     25.55739231
      1.83827529	     -0.05224388	     -0.00039437	     -0.19421801	     -0.05606659	      0.88264540	     -0.00064559	     -0.20885161	     -0.00000000	      0.00000000	     25.31324812
      1.83949440	     -0.05229080	     -0.00040448	     -0.19426484	     -0.05606258	      0.88264618	     -0.00064570	     -0.20884436	     -0.00000000	      0.00000000	     25.27489716
      1.84071351	     -0.05233761	     -0.00041386	     -0.19431159	     -0.05605853	      0.88264695	     -0.00064585	     -0.20883747	     -0.00000000	      0.00000000	     25.09439360
      1.84226087	     -0.05240020	     -0.00042891	     -0.19437403	     -0.05605334	      0.88264792	     -0.00064609	     -0.20882918	     -0.00000000	      0.00000000	     25.04381788
      1.84345521	     -0.05244675	     -0.00043912	     -0.19442052	     -0.05604930	      0.88264867	     -0.00064632	     -0.20882313	     -0.00000000	      0.00000000	     24.80385045
      1.84464955	     -0.05249626	     -0.00045234	     -0.19446989	     -0.05604523	      0.88264941	     -0.00064658	     -0.20881735	     -0.00000000	      0.00000000	     24.74789533
      1.84608610	     -0.05255383	     -0.00046708	     -0.19452732	     -0.05604028	      0.88265031	     -0.00064695	     -0.20881076	     -0.00000000	      0.00000000	     24.53448568
      1.84752265	     -0.05261558	     -0.00048582	     -0.19458884	     -0.05603528	      0.88265120	     -0.00064737	     -0.20880452	     -0.00000000	      0.00000000	     24.52678780
      1.84860869	     -0.05265759	     -0.00049712	     -0.19463076	     -0.05603147	      0.88265187	     -0.00064772	     -0.20880007	     -0.00000000	      0.00000000	     24.29783034
      1.84969474	     -0.05270256	     -0.00051122	     -0.19467557	     -0.05602763	      0.88265255	     -0.00064810	     -0.20879580	     -0.00000000	      0.00000000	     24.21148529
      1.85124666	     -0.05276398	     -0.00053055	     -0.19473679	     -0.05602210	      0.88265351	     -0.00064870	     -0.20879006	     -0.00000000	      0.00000000	     24.03979629
      1.85258464	     -0.05281846	     -0.00054920	     -0.19479104	     -0.05601728	      0.88265434	     -0.00064926	     -0.20878540	     -0.00000000	      0.00000000	     23.92633870
      1.85392263	     -0.05286775	     -0.00056569	     -0.19484018	     -0.05601242	      0.88265518	     -0.00064987	     -0.20878105	     -0.00000000	      0.00000000	     23.78705327
      1.85526061	     -0.05292092	     -0.00058552	     -0.19489311	     -0.05600751	      0.88265601	     -0.00065051	     -0.20877695	     -0.00000000	      0.00000000	     23.65211543
      1.85644279	     -0.05296092	     -0.00059990	     -0.19493298	     -0.05600314	      0.88265675	     -0.00065112	     -0.20877358	     -0.00000000	      0.00000000	     23.55576842
      1.85762496	     -0.05300428	     -0.00061688	     -0.19497616	     -0.05599874	      0.88265750	     -0.00065176	     -0.20877039	     -0.00000000	      0.00000000	     23.41441979
      1.85880714	     -0.05304356	     -0.00063228	     -0.19501529	     -0.05599430	      0.88265824	     -0.00065242	     -0.20876742	     -0.00000000	      0.00000000	     23.32188997
      1.86038899	     -0.05309755	     -0.00065445	     -0.19506905	     -0.05598831	      0.88265924	     -0.00065336	     -0.20876375	     -0.00000000	      0.00000000	     23.12441711
      1.86159702	     -0.05313286	     -0.00066908	     -0.19510425	     -0.05598370	      0.88266001	     -0.00065412	     -0.20876120	     -0.00000000	      0.00000000	     23.08629482
      1.86280505	     -0.05317066	     -0.00068533	     -0.19514190	     -0.05597905	      0.88266079	     -0.00065490	     -0.20875884	     -0.00000000	      0.00000000	     22.90955227
      1.86401309	     -0.05320425	     -0.00069985	     -0.19517538	     -0.05597437	      0.88266157	     -0.00065572	     -0.20875671	     -0.00000000	      0.00000000	     22.84096965
      1.86557290	     -0.05324939	     -0.00071951	     -0.19522036	     -0.05596828	      0.88266258	     -0.00065681	     -0.20875426	     -0.00000000	      0.00000000	     22.60795464
      1.86676137	     -0.05327896	     -0.00073200	     -0.19524988	     -0.05596360	      0.88266335	     -0.00065767	     -0.20875268	     -0.00000000	      0.00000000	     22.60428734
      1.86794984	     -0.05331415	     -0.00074617	     -0.19528497	     -0.05595889	      0.88266413	     -0.00065856	     -0.20875133	     -0.00000000	      0.00000000	     22.39987175
      1.86938586	     -0.05335615	     -0.00076094	     -0.19532691	     -0.05595315	      0.88266507	     -0.00065967	     -0.20875018	     -0.00000000	      0.00000000	     22.34721773
      1.87082188	     -0.05341018	     -0.00077793	     -0.19538082	     -0.05594737	      0.88266602	     -0.00066082	     -0.20874967	     -0.00000000	      0.00000000	     21.99243720
      1.87190408	     -0.05344861	     -0.00078744	     -0.19541925	     -0.05594298	      0.88266674	     -0.00066171	     -0.20874986	     -0.00000000	      0.00000000	     22.05221001
      1.87298627	     -0.05349573	     -0.00079875	     -0.19546631	     -0.05593857	      0.88266745	     -0.00066262	     -0.20875060	     -0.00000000	      0.00000000	     21.87273258
      1.87454192	     -0.05356721	     -0.00081332	     -0.19553777	     -0.05593218	      0.88266847	     -0.00066396	     -0.20875277	     -0.00000000	      0.00000000	     21.78359863
      1.87588760	     -0.05363788	     -0.00082671	     -0.19560842	     -0.05592661	      0.88266934	     -0.00066516	     -0.20875577	     -0.00000000	      0.00000000	     21.51596399
      1.87723329	     -0.05370795	     -0.00083751	     -0.19567853	     -0.05592100	      0.88267020	     -0.00066638	     -0.20875991	     -0.00000000	      0.00000000	     21.56234870
      1.87857898	     -0.05378843	     -0.00085055	     -0.19575900	     -0.05591534	      0.88267104	     -0.00066763	     -0.20876515	     -0.00000000	      0.00000000	     21.17022115
      1.87976335	     -0.05385451	     -0.00085875	     -0.19582517	     -0.05591033	      0.88267176	     -0.00066876	     -0.20877073	     -0.00000000	      0.00000000	     21.26485613
      1.88094772	     -0.05392706	     -0.00086875	     -0.19589777	     -0.05590528	      0.88267245	     -0.00066990	     -0.20877712	     -0.00000000	      0.00000000	     20.98920677
      1.88213210	     -0.05399756	     -0.00087714	     -0.19596837	     -0.05590019	      0.88267312	     -0.00067107	     -0.20878434	     -0.00000000	      0.00000000	     20.92368252
      1.88375123	     -0.05409953	     -0.00088953	     -0.19607046	     -0.05589318	      0.88267398	     -0.00067270	     -0.20879546	     -0.00000000	      0.00000000	     20.56411465
      1.88497710	     -0.05417341	     -0.00089677	     -0.19614451	     -0.05588782	      0.88267459	     -0.00067396	     -0.20880485	     -0.00000000	      0.00000000	     20.58797404
      1.88620298	     -0.05425250	     -0.00090553	     -0.19622374	     -0.05588242	      0.88267515	     -0.00067524	     -0.20881498	     -0.00000000	      0.00000000	     20.25824375
      1.88742885	     -0.05432888	     -0.00091267	     -0.19630030	     -0.05587698	      0.88267567	     -0.00067654	     -0.20882587	     -0.00000000	      0.00000000	     20.16061413
      1.88900560	     -0.05443303	     -0.00092313	     -0.19640468	     -0.05586991	      0.88267626	     -0.00067825	     -0.20884091	     -0.00000000	      0.00000000	     19.72846503
      1.89021501	     -0.05450937	     -0.00092905	     -0.19648125	     -0.05586444	      0.88267665	     -0.00067958	     -0.20885327	     -0.00000000	      0.00000000	     19.72778403
      1.89142441	     -0.05459140	     -0.00093658	     -0.19656349	     -0.05585892	      0.88267699	     -0.00068093	     -0.20886628	     -0.00000000	      0.00000000	     19.38059254
      1.89288327	     -0.05468665	     -0.00094320	     -0.19665906	     -0.05585219	      0.88267732	     -0.00068258	     -0.20888288	     -0.00000000	      0.00000000	     19.26819333
      1.89434214	     -0.05478905	     -0.00095185	     -0.19676174	     -0.05584540	      0.88267757	     -0.00068426	     -0.20890037	     -0.00000000	      0.00000000	     18.72762932
      1.89545545	     -0.05485957	     -0.00095509	     -0.19683258	     -0.05584017	      0.88267769	     -0.00068556	     -0.20891435	     -0.00000000	      0.00000000	     18.76552978
      1.89656876	     -0.05493566	     -0.00096003	     -0.19690895	     -0.05583489	      0.88267776	     -0.00068687	     -0.20892879	     -0.00000000	      0.00000000	     18.48186296
      1.89814307	     -0.05504033	     -0.00096545	     -0.19701407	     -0.05582736	      0.88267777	     -0.00068876	     -0.20895001	     -0.00000000	     -0.00000000	     18.28701671
      1.89951850	     -0.05513434	     -0.00097095	     -0.19710848	     -0.05582070	      0.88267769	     -0.00069042	     -0.20896922	     -0.00000000	     -0.00000000	     17.92282700
      1.90089393	     -0.05522253	     -0.00097408	     -0.19719714	     -0.05581397	      0.88267753	     -0.00069211	     -0.20898901	     -0.00000000	     -0.00000000	     17.87821027
      1.90226935	     -0.05531771	     -0.00097949	     -0.19729274	     -0.05580716	      0.88267728	     -0.00069382	     -0.20900927	     -0.00000000	     -0.00000000	     17.44489454
      1.90348092	     -0.05539469	     -0.00098110	     -0.19737019	     -0.05580111	      0.88267699	     -0.00069534	     -0.20902755	     -0.00000000	     -0.00000000	     17.44825679
      1.90469248	     -0.05547747	     -0.00098416	     -0.19745340	     -0.05579499	      0.88267665	     -0.00069688	     -0.20904615	     -0.00000000	     -0.00000000	     17.15273812
      1.90590404	     -0.05555636	     -0.00098559	     -0.19753278	     -0.05578882	      0.88267624	     -0.00069843	     -0.20906509	     -0.00000000	     -0.00000000	     17.03969802
      1.90756392	     -0.05566672	     -0.00098827	     -0.19764381	     -0.05578026	      0.88267558	     -0.00070057	     -0.20909148	     -0.00000000	     -0.00000000	     16.72243424
      1.90881838	     -0.05574340	     -0.00098812	     -0.19772107	     -0.05577371	      0.88267501	     -0.00070221	     -0.20911171	     -0.00000000	     -0.00000000	     16.70364128
      1.91007283	     -0.05582384	     -0.00098947	     -0.19780206	     -0.05576710	      0.88267438	     -0.00070386	     -0.20913208	     -0.00000000	     -0.00000000	     16.46246172
      1.91132729	     -0.05589978	     -0.00098932	     -0.19787860	     -0.05576041	      0.88267370	     -0.00070552	     -0.20915259	     -0.00000000	     -0.00000000	     16.38400040
      1.91294142	     -0.05599942	     -0.00099025	     -0.19797900	     -0.05575170	      0.88267273	     -0.00070768	     -0.20917909	     -0.00000000	     -0.00000000	     16.11262886
      1.91417753	     -0.05606860	     -0.00098878	     -0.19804883	     -0.05574495	      0.88267194	     -0.00070935	     -0.20919946	     -0.00000000	     -0.00000000	     16.11113738
      1.91541363	     -0.05613902	     -0.00098925	     -0.19811986	     -0.05573813	      0.88267110	     -0.00071103	     -0.20921980	     -0.00000000	     -0.00000000	     15.91074376
      1.91690639	     -0.05621901	     -0.00098804	     -0.19820065	     -0.05572980	      0.88267002	     -0.00071307	     -0.20924443	     -0.00000000	     -0.00000001	     15.84942405
      1.91839914	     -0.05630349	     -0.00098875	     -0.19828590	     -0.05572136	      0.88266889	     -0.00071513	     -0.20926902	     -0.00000000	     -0.00000001	     15.55614373
      1.91954055	     -0.05635842	     -0.00098623	     -0.19834149	     -0.05571484	      0.88266799	     -0.00071671	     -0.20928783	     -0.00000000	     -0.00000001	     15.59270978
      1.92068197	     -0.05641596	     -0.00098529	     -0.19839966	     -0.05570824	      0.88266706	     -0.00071830	     -0.20930652	     -0.00000000	     -0.00000001	     15.45297950
      1.92228436	     -0.05648846	     -0.00098223	     -0.19847312	     -0.05569888	      0.88266571	     -0.00072055	     -0.20933251	     -0.00000000	     -0.00000001	     15.38931027
      1.92368412	     -0.05655088	     -0.00098028	     -0.19853636	     -0.05569060	      0.88266449	     -0.00072252	     -0.20935486	     -0.00000000	     -0.00000001	     15.21367898
      1.92508388	     -0.05660419	     -0.00097569	     -0.19859056	     -0.05568221	      0.88266325	     -0.00072450	     -0.20937686	     -0.00000000	     -0.00000001	     15.22947092
      1.92648364	     -0.05666116	     -0.00097307	     -0.19864839	     -0.05567373	      0.88266198	     -0.00072650	     -0.20939842	     -0.00000000	     -0.00000001	     15.01284322
      1.92772702	     -0.05670025	     -0.00096747	     -0.19868833	     -0.05566610	      0.88266084	     -0.00072827	     -0.20941722	     -0.00000000	     -0.00000001	     15.06547268
      1.92897040	     -0.05674128	     -0.00096350	     -0.19873017	     -0.05565840	      0.88265969	     -0.00073005	     -0.20943557	     -0.00000000	     -0.00000001	     14.93955407
      1.93021378	     -0.05677494	     -0.00095773	     -0.19876470	     -0.05565062	      0.88265854	     -0.00073184	     -0.20945347	      0.00000000	     -0.00000001	     14.93359709
      1.93186905	     -0.05681763	     -0.00095052	     -0.19880852	     -0.05564013	      0.88265700	     -0.00073422	     -0.20947648	      0.00000000	     -0.00000001	     14.82609799
      1.93314635	     -0.05683886	     -0.00094213	     -0.19883071	     -0.05563194	      0.88265581	     -0.00073607	     -0.20949356	      0.00000000	     -0.00000001	     14.87870637
      1.93442365	     -0.05685759	     -0.00093473	     -0.19885037	     -0.05562367	      0.88265463	     -0.00073792	     -0.20950986	      0.00000000	     -0.00000001	     14.80780923
      1.93570095	     -0.05686392	     -0.00092467	     -0.19885769	     -0.05561531	      0.88265347	     -0.00073977	     -0.20952530	      0.00000000	     -0.00000001	     14.83978366
      1.93732317	     -0.05686467	     -0.00091123	     -0.19885973	     -0.05560457	      0.88265201	     -0.00074213	     -0.20954340	      0.00000000	     -0.00000001	     14.78946772
      1.93857557	     -0.05685115	     -0.00089771	     -0.19884727	     -0.05559619	      0.88265092	     -0.00074395	     -0.20955616	      0.00000000	     -0.00000001	     14.84853259
      1.93982797	     -0.05683426	     -0.00088581	     -0.19883140	     -0.05558773	      0.88264984	     -0.00074578	     -0.20956773	      0.00000000	     -0.00000001	     14.83322380
      1.94133499	     -0.05679805	     -0.00086935	     -0.19879646	     -0.05557745	      0.88264860	     -0.00074798	     -0.20958003	      0.00000000	     -0.00000001	     14.90443414
      1.94284202	     -0.05675860	     -0.00085474	     -0.19875822	     -0.05556706	      0.88264740	     -0.00075019	     -0.20959046	      0.00000000	     -0.00000001	     14.91709555
      1.94398119	     -0.05671458	     -0.00084030	     -0.19871520	     -0.05555913	      0.88264653	     -0.00075187	     -0.20959712	      0.00000000	     -0.00000001	     14.99305222
      1.94512036	     -0.05667208	     -0.00082766	     -0.19867362	     -0.05555113	      0.88264570	     -0.00075354	     -0.20960266	      0.00000000	     -0.00000000	     15.02863278
      1.94674878	     -0.05660118	     -0.00080777	     -0.19860409	     -0.05553961	      0.88264458	     -0.00075595	     -0.20960875	      0.00000000	     -0.00000000	     15.11710963
      1.94815123	     -0.05653618	     -0.00079151	     -0.19854022	     -0.05552958	      0.88264368	     -0.00075802	     -0.20961226	      0.00000000	     -0.00000000	     15.18744077
      1.94955368	     -0.05645679	     -0.00077359	     -0.19846199	     -0.05551947	      0.88264285	     -0.00076011	     -0.20961425	      0.00000000	     -0.00000000	     15.29228189
      1.95095613	     -0.05638117	     -0.00075858	     -0.19838743	     -0.05550927	      0.88264209	     -0.00076220	     -0.20961473	      0.00000000	     -0.00000000	     15.38933561
      1.95218670	     -0.05630043	     -0.00074146	     -0.19830770	     -0.05550025	      0.88264149	     -0.00076403	     -0.20961399	      0.00000000	     -0.00000000	     15.49635180
      1.95341726	     -0.05622002	     -0.00072633	     -0.19822824	     -0.05549117	      0.88264094	     -0.00076588	     -0.20961204	      0.00000000	     -0.00000000	     15.61329646
      1.95464783	     -0.05612980	     -0.00070967	     -0.19813899	     -0.05548203	      0.88264045	     -0.00076772	     -0.20960888	      0.00000000	     -0.00000000	     15.75069730
      1.95631827	     -0.05599898	     -0.00068844	     -0.19800943	     -0.05546953	      0.88263988	     -0.00077024	     -0.20960245	      0.00000000	     -0.00000000	     15.98090948
      1.95756840	     -0.05588479	     -0.00067020	     -0.19789622	     -0.05546011	      0.88263953	     -0.00077212	     -0.20959592	      0.00000000	     -0.00000000	     16.15701947
      1.95881854	     -0.05576510	     -0.00065374	     -0.19777746	     -0.05545063	      0.88263924	     -0.00077402	     -0.20958772	      0.00000000	     -0.00000000	     16.36722535
      1.96006867	     -0.05563155	     -0.00063540	     -0.19764484	     -0.05544109	      0.88263903	     -0.00077591	     -0.20957777	      0.00000000	     -0.00000000	     16.57480771
      1.96171357	     -0.05544320	     -0.00061231	     -0.19745767	     -0.05542847	      0.88263886	     -0.00077842	     -0.20956179	      0.00000000	     -0.00000000	     16.90455761
      1.96292262	     -0.05528844	     -0.00059268	     -0.19730382	     -0.05541914	      0.88263881	     -0.00078026	     -0.20954790	      0.00000000	     -0.00000000	     17.11400946
      1.96413166	     -0.05513000	     -0.00057497	     -0.19714621	     -0.05540976	      0.88263883	     -0.00078211	     -0.20953211	      0.00000000	      0.00000000	     17.37637000
      1.96564156	     -0.05491687	     -0.00055067	     -0.19693412	     -0.05539800	      0.88263896	     -0.00078442	     -0.20950976	      0.00000000	      0.00000000	     17.68328164
      1.96696746	     -0.05472577	     -0.00053118	     -0.19674386	     -0.05538763	      0.88263917	     -0.00078646	     -0.20948774	      0.00000000	      0.00000000	     18.01287746
      1.96829335	     -0.05452298	     -0.00050886	     -0.19654194	     -0.05537722	      0.88263947	     -0.00078851	     -0.20946360	      0.00000000	      0.00000000	     18.27074972
      1.96961924	     -0.05432188	     -0.00048990	     -0.19634160	     -0.05536677	      0.88263987	     -0.00079056	     -0.20943739	      0.00000000	      0.00000000	     18.63677320
      1.97094513	     -0.05410882	     -0.00046789	     -0.19612931	     -0.05535630	      0.88264037	     -0.00079261	     -0.20940926	      0.00000000	      0.00000000	     18.91060860
      1.97227102	     -0.05389828	     -0.00045012	     -0.19591942	     -0.05534580	      0.88264096	     -0.00079468	     -0.20937920	      0.00000000	      0.00000000	     19.33165596
      1.97346397	     -0.05369732	     -0.00043074	     -0.19571908	     -0.05533634	      0.88264158	     -0.00079654	     -0.20935060	      0.00000000	      0.00000000	     19.57775772
      1.97465692	     -0.05349858	     -0.00041432	     -0.19552087	     -0.05532686	      0.88264227	     -0.00079840	     -0.20932051	      0.00000000	      0.00000000	     19.93084938
      1.97584987	     -0.05329400	     -0.00039653	     -0.19531682	     -0.05531738	      0.88264305	     -0.00080028	     -0.20928902	      0.00000000	      0.00000000	     20.23074798
      1.97744026	     -0.05302143	     -0.00037513	     -0.19504484	     -0.05530472	      0.88264421	     -0.00080278	     -0.20924496	      0.00000000	      0.00000001	     20.71639883
      1.97864098	     -0.05280858	     -0.00035712	     -0.19483245	     -0.05529517	      0.88264518	     -0.00080468	     -0.20921020	      0.00000000	      0.00000001	     21.00279490
      1.97984170	     -0.05259828	     -0.00034206	     -0.19462251	     -0.05528561	      0.88264623	     -0.00080658	     -0.20917419	      0.00000000	      0.00000001	     21.38775489
      1.98104242	     -0.05238389	     -0.00032582	     -0.19440847	     -0.05527606	      0.88264736	     -0.00080849	     -0.20913701	      0.00000000	      0.00000001	     21.71454110
      1.98261810	     -0.05210628	     -0.00030725	     -0.19413121	     -0.05526354	      0.88264895	     -0.00081100	     -0.20908656	      0.00000000	      0.00000001	     22.23117704
      1.98377500	     -0.05189798	     -0.00029165	     -0.19392318	     -0.05525436	      0.88265020	     -0.00081285	     -0.20904847	      0.00000000	      0.00000001	     22.52088522
      1.98493189	     -0.05169368	     -0.00027864	     -0.19371905	     -0.05524520	      0.88265152	     -0.00081470	     -0.20900951	      0.00000000	      0.00000001	     22.90027979
      1.98638061	     -0.05143348	     -0.00026066	     -0.19345908	     -0.05523374	      0.88265327	     -0.00081703	     -0.20895965	      0.00000000	      0.00000001	     23.32599739
      1.98765007	     -0.05120864	     -0.00024747	     -0.19323434	     -0.05522374	      0.88265487	     -0.00081908	     -0.20891498	      0.00000000	      0.00000001	     23.77651089
      1.98891953	     -0.05097786	     -0.00023155	     -0.19300370	     -0.05521376	      0.88265655	     -0.00082113	     -0.20886950	      0.00000000	      0.00000001	     24.14586202
      1.99018898	     -0.05075257	     -0.00021915	     -0.19277842	     -0.05520382	      0.88265830	     -0.00082318	     -0.20882321	      0.00000000	      0.00000001	     24.60853169
      1.99145844	     -0.05052069	     -0.00020328	     -0.19254661	     -0.05519391	      0.88266010	     -0.00082524	     -0.20877622	      0.00000000	      0.00000001	     24.98884372
      1.99272790	     -0.05029655	     -0.00019176	     -0.19232240	     -0.05518404	      0.88266197	     -0.00082730	     -0.20872856	      0.00000000	      0.00000001	     25.46140731
      1.99399735	     -0.05006597	     -0.00017607	     -0.19209181	     -0.05517422	      0.88266389	     -0.00082936	     -0.20868035	      0.00000000	      0.00000001	     25.83539906
      1.99509962	     -0.04987376	     -0.00016653	     -0.19189947	     -0.05516573	      0.88266560	     -0.00083115	     -0.20863803	      0.00000000	      0.00000001	     26.22939109
      1.99620189	     -0.04967741	     -0.00015366	     -0.19170305	     -0.05515728	      0.88266734	     -0.00083295	     -0.20859536	      0.00000000	      0.00000001	     26.56825270
      1.99758552	     -0.04943494	     -0.00013941	     -0.19146041	     -0.05514673	      0.88266958	     -0.00083520	     -0.20854132	      0.00000000	      0.00000001	     27.04263903
      1.99896914	     -0.04918940	     -0.00012246	     -0.19121473	     -0.05513626	      0.88267186	     -0.00083746	     -0.20848683	      0.00000000	      0.00000001	     27.48688127
      2.00005568	     -0.04900271	     -0.00011248	     -0.19102781	     -0.05512808	      0.88267369	     -0.00083923	     -0.20844375	      0.00000000	      0.00000001	     27.86682913
      2.00114221	     -0.04881306	     -0.00010001	     -0.19083798	     -0.05511996	      0.88267553	     -0.00084100	     -0.20840046	      0.00000000	      0.00000001	     28.21830481
      2.00255236	     -0.04857088	     -0.00008627	     -0.19059546	     -0.05510949	      0.88267796	     -0.00084330	     -0.20834401	      0.00000000	      0.00000001	     28.70264354
      2.00396251	     -0.04832503	     -0.00007102	     -0.19034927	     -0.05509911	      0.88268041	     -0.00084559	     -0.20828744	      0.00000000	      0.00000001	     29.15482953
      2.00497722	     -0.04815674	     -0.00006383	     -0.19018062	     -0.05509170	      0.88268219	     -0.00084725	     -0.20824671	      0.00000000	      0.00000001	     29.47744676
      2.00599192	     -0.04798665	     -0.00005427	     -0.19001020	     -0.05508434	      0.88268398	     -0.00084890	     -0.20820603	      0.00000000	      0.00000001	     29.79107780
      2.00749593	     -0.04774022	     -0.00004173	     -0.18976322	     -0.05507354	      0.88268665	     -0.00085134	     -0.20814586	      0.00000000	      0.00000001	     30.27040712
      2.00874738	     -0.04753687	     -0.00002994	     -0.18955939	     -0.05506464	      0.88268888	     -0.00085337	     -0.20809595	      0.00000000	      0.00000001	     30.64000414
      2.00999883	     -0.04734130	     -0.00002094	     -0.18936326	     -0.05505584	      0.88269112	     -0.00085540	     -0.20804623	      0.00000000	      0.00000001	     31.02992840
      2.01125028	     -0.04714547	     -0.00000889	     -0.18916691	     -0.05504712	      0.88269336	     -0.00085743	     -0.20799677	      0.00000000	      0.00000001	     31.37383314
      2.01250173	     -0.04695924	     -0.00000104	     -0.18898002	     -0.05503850	      0.88269559	     -0.00085945	     -0.20794759	      0.00000000	      0.00000001	     31.75633306
      2.01355611	     -0.04680033	      0.00000951	     -0.18882064	     -0.05503132	      0.88269747	     -0.00086115	     -0.20790643	      0.00000000	      0.00000001	     32.00078008
      2.01461050	     -0.04664806	      0.00001725	     -0.18866781	     -0.05502421	      0.88269934	     -0.00086285	     -0.20786552	      0.00000000	      0.00000001	     32.28401972
      2.01596664	     -0.04645517	      0.00002875	     -0.18847419	     -0.05501517	      0.88270173	     -0.00086503	     -0.20781334	      0.00000000	      0.00000001	     32.62051195
      2.01732278	     -0.04627219	      0.00003706	     -0.18829039	     -0.05500626	      0.88270410	     -0.00086720	     -0.20776168	      0.00000000	      0.00000001	     32.98773793
      2.01835854	     -0.04613299	      0.00004646	     -0.18815061	     -0.05499954	      0.88270589	     -0.00086886	     -0.20772266	      0.00000000	      0.00000001	     33.18667549
      2.01939431	     -0.04600099	      0.00005319	     -0.18801795	     -0.05499289	      0.88270766	     -0.00087051	     -0.20768401	      0.00000000	      0.00000001	     33.42177783
      2.02078657	     -0.04582886	      0.00006360	     -0.18784493	     -0.05498408	      0.88271002	     -0.00087272	     -0.20763276	      0.00000000	      0.00000001	     33.70109656
      2.02217884	     -0.04566971	      0.00007063	     -0.18768479	     -0.05497542	      0.88271234	     -0.00087493	     -0.20758239	      0.00000000	      0.00000001	     34.01910397
      2.02315113	     -0.04556105	      0.00007861	     -0.18757548	     -0.05496946	      0.88271393	     -0.00087647	     -0.20754784	      0.00000000	      0.00000001	     34.13859091
      2.02412343	     -0.04546007	      0.00008394	     -0.18747379	     -0.05496357	      0.88271550	     -0.00087800	     -0.20751382	      0.00000000	      0.00000001	     34.31051895
      2.02561649	     -0.04531406	      0.00009322	     -0.18732669	     -0.05495467	      0.88271786	     -0.00088035	     -0.20746272	      0.00000000	      0.00000001	     34.53941862
      2.02684652	     -0.04520550	      0.00009885	     -0.18721716	     -0.05494746	      0.88271975	     -0.00088227	     -0.20742175	      0.00000000	      0.00000001	     34.72588461
      2.02807655	     -0.04510365	      0.00010628	     -0.18711436	     -0.05494039	      0.88272160	     -0.00088419	     -0.20738190	      0.00000000	      0.00000001	     34.86006020
      2.02930659	     -0.04501390	      0.00011010	     -0.18702357	     -0.05493343	      0.88272339	     -0.00088609	     -0.20734320	      0.00000000	      0.00000001	     35.04443419
      2.03039840	     -0.04493835	      0.00011639	     -0.18694715	     -0.05492736	      0.88272494	     -0.00088778	     -0.20730987	      0.00000000	      0.00000001	     35.11542808
      2.03149021	     -0.04487195	      0.00011967	     -0.18687980	     -0.05492139	      0.88272644	     -0.00088946	     -0.20727750	      0.00000000	      0.00000001	     35.23874851
      2.03258202	     -0.04480981	      0.00012461	     -0.18681675	     -0.05491552	      0.88272790	     -0.00089113	     -0.20724613	      0.00000000	      0.00000001	     35.31728448
      2.03399553	     -0.04473853	      0.00012842	     -0.18674421	     -0.05490806	      0.88272971	     -0.00089328	     -0.20720699	      0.00000000	      0.00000001	     35.46282345
      2.03510088	     -0.04468754	      0.00013331	     -0.18669227	     -0.05490235	      0.88273106	     -0.00089495	     -0.20717755	      0.00000000	      0.00000001	     35.49246251
      2.03620623	     -0.04464353	      0.00013570	     -0.18664726	     -0.05489674	      0.88273236	     -0.00089662	     -0.20714913	      0.00000000	      0.00000001	     35.58221037
      2.03731158	     -0.04460262	      0.00013963	     -0.18660539	     -0.05489124	      0.88273361	     -0.00089828	     -0.20712170	      0.00000000	      0.00000001	     35.62392455
      2.03871780	     -0.04455846	      0.00014243	     -0.18655993	     -0.05488438	      0.88273511	     -0.00090037	     -0.20708816	      0.00000000	      0.00000001	     35.73076297
      2.03980163	     -0.04452720	      0.00014673	     -0.18652772	     -0.05487921	      0.88273620	     -0.00090197	     -0.20706334	      0.00000000	      0.00000001	     35.72723170
      2.04088546	     -0.04450176	      0.00014860	     -0.18650127	     -0.05487415	      0.88273723	     -0.00090356	     -0.20703937	      0.00000000	      0.00000001	     35.78514927
      2.04218966	     -0.04447493	      0.00015266	     -0.18647327	     -0.05486818	      0.88273840	     -0.00090547	     -0.20701164	      0.00000000	      0.00000001	     35.78845246
      2.04349386	     -0.04445621	      0.00015348	     -0.18645331	     -0.05486236	      0.88273948	     -0.00090736	     -0.20698509	      0.00000000	      0.00000001	     35.88627430
      2.04448011	     -0.04444363	      0.00015718	     -0.18643985	     -0.05485806	      0.88274024	     -0.00090877	     -0.20696581	      0.00000000	      0.00000001	     35.81436050
      2.04546636	     -0.04443610	      0.00015842	     -0.18643140	     -0.05485384	      0.88274095	     -0.00091018	     -0.20694720	      0.00000000	      0.00000000	     35.83005752
      2.04687639	     -0.04443044	      0.00016124	     -0.18642442	     -0.05484795	      0.88274189	     -0.00091218	     -0.20692175	      0.00000000	      0.00000000	     35.79941319
      2.04809391	     -0.04443239	      0.00016211	     -0.18642521	     -0.05484300	      0.88274262	     -0.00091389	     -0.20690086	      0.00000000	      0.00000000	     35.81847218
      2.04931142	     -0.04443828	      0.00016510	     -0.18642999	     -0.05483817	      0.88274328	     -0.00091559	     -0.20688100	      0.00000000	      0.00000000	     35.74300505
      2.05052894	     -0.04445120	      0.00016483	     -0.18644173	     -0.05483347	      0.88274388	     -0.00091727	     -0.20686213	      0.00000000	      0.00000000	     35.78304315
      2.05159997	     -0.04446495	      0.00016743	     -0.18645451	     -0.05482944	      0.88274434	     -0.00091874	     -0.20684638	      0.00000000	      0.00000000	     35.66865438
      2.05267101	     -0.04448401	      0.00016743	     -0.18647254	     -0.05482551	      0.88274475	     -0.00092019	     -0.20683140	      0.00000000	      0.00000000	     35.65885116
      2.05374204	     -0.04450611	      0.00016861	     -0.18649363	     -0.05482167	      0.88274512	     -0.00092163	     -0.20681719	      0.00000000	      0.00000000	     35.58187815
      2.05519599	     -0.04454305	      0.00016830	     -0.18652918	     -0.05481662	      0.88274553	     -0.00092357	     -0.20679913	      0.00000000	      0.00000000	     35.55412863
      2.05629363	     -0.04457452	      0.00016969	     -0.18655965	     -0.05481292	      0.88274579	     -0.00092502	     -0.20678642	      0.00000000	      0.00000000	     35.42350259
      2.05739126	     -0.04461082	      0.00016884	     -0.18659489	     -0.05480932	      0.88274600	     -0.00092645	     -0.20677450	      0.00000000	      0.00000000	     35.39436687
      2.05848890	     -0.04465011	      0.00016915	     -0.18663316	     -0.05480582	      0.88274616	     -0.00092788	     -0.20676337	      0.00000000	      0.00000000	     35.28585150
      2.05991540	     -0.04470737	      0.00016754	     -0.18668906	     -0.05480141	      0.88274631	     -0.00092970	     -0.20675005	      0.00000000	      0.00000000	     35.24077940
      2.06099217	     -0.04475365	      0.00016802	     -0.18673436	     -0.05479820	      0.88274638	     -0.00093107	     -0.20674086	      0.00000000	      0.00000000	     35.07121767
      2.06206894	     -0.04480409	      0.00016584	     -0.18678376	     -0.05479507	      0.88274641	     -0.00093242	     -0.20673238	      0.00000000	      0.00000000	     35.01566300
      2.06338172	     -0.04486915	      0.00016472	     -0.18684761	     -0.05479139	      0.88274640	     -0.00093404	     -0.20672300	      0.00000000	     -0.00000000	     34.83653860
      2.06469449	     -0.04493972	      0.00016078	     -0.18691690	     -0.05478785	      0.88274633	     -0.00093565	     -0.20671466	      0.00000000	     -0.00000000	     34.83354084
      2.06567707	     -0.04499449	      0.00016045	     -0.18697079	     -0.05478528	      0.88274626	     -0.00093684	     -0.20670908	      0.00000000	     -0.00000000	     34.60415284
      2.06665965	     -0.04505293	      0.00015782	     -0.18702831	     -0.05478279	      0.88274615	     -0.00093802	     -0.20670405	      0.00000000	     -0.00000000	     34.52182263
      2.06808289	     -0.04514117	      0.00015495	     -0.18711524	     -0.05477931	      0.88274596	     -0.00093970	     -0.20669772	      0.00000000	     -0.00000000	     34.31801513
      2.06930769	     -0.04522106	      0.00015107	     -0.18719398	     -0.05477644	      0.88274576	     -0.00094113	     -0.20669316	      0.00000000	     -0.00000000	     34.22465790
      2.07053248	     -0.04530337	      0.00014905	     -0.18727520	     -0.05477367	      0.88274553	     -0.00094254	     -0.20668940	      0.00000000	     -0.00000000	     33.98043124
      2.07175728	     -0.04538932	      0.00014427	     -0.18736002	     -0.05477102	      0.88274527	     -0.00094393	     -0.20668640	      0.00000000	     -0.00000000	     33.92797234
      2.07283038	     -0.04546622	      0.00014267	     -0.18743600	     -0.05476879	      0.88274503	     -0.00094513	     -0.20668438	      0.00000000	     -0.00000000	     33.65983600
      2.07390349	     -0.04554543	      0.00013906	     -0.18751425	     -0.05476664	      0.88274476	     -0.00094632	     -0.20668291	      0.00000000	     -0.00000000	     33.55322517
      2.07497659	     -0.04562599	      0.00013701	     -0.18759390	     -0.05476457	      0.88274448	     -0.00094749	     -0.20668199	      0.00000000	     -0.00000000	     33.34989164
      2.07645531	     -0.04574098	      0.00013259	     -0.18770761	     -0.05476184	      0.88274406	     -0.00094908	     -0.20668160	      0.00000000	     -0.00000000	     33.17762491
      2.07756291	     -0.04582891	      0.00013077	     -0.18779465	     -0.05475990	      0.88274373	     -0.00095025	     -0.20668196	      0.00000000	     -0.00000000	     32.90578290
      2.07867051	     -0.04591895	      0.00012697	     -0.18788375	     -0.05475804	      0.88274339	     -0.00095140	     -0.20668284	      0.00000000	     -0.00000000	     32.77837784
      2.07977810	     -0.04601034	      0.00012412	     -0.18797424	     -0.05475626	      0.88274304	     -0.00095254	     -0.20668424	      0.00000000	     -0.00000000	     32.54812718
      2.08121885	     -0.04613186	      0.00011838	     -0.18809455	     -0.05475407	      0.88274257	     -0.00095399	     -0.20668677	      0.00000000	     -0.00000000	     32.38856197
      2.08230815	     -0.04622505	      0.00011536	     -0.18818689	     -0.05475250	      0.88274221	     -0.00095508	     -0.20668920	      0.00000000	     -0.00000000	     32.08905175
      2.08339744	     -0.04632003	      0.00011002	     -0.18828096	     -0.05475100	      0.88274183	     -0.00095614	     -0.20669206	      0.00000000	     -0.00000000	     31.96053815
      2.08472529	     -0.04643792	      0.00010401	     -0.18839778	     -0.05474927	      0.88274137	     -0.00095742	     -0.20669609	      0.00000000	     -0.00000000	     31.64910594
      2.08605314	     -0.04655852	      0.00009444	     -0.18851725	     -0.05474765	      0.88274091	     -0.00095868	     -0.20670068	      0.00000000	     -0.00000000	     31.61438972
      2.08704812	     -0.04664920	      0.00008918	     -0.18860714	     -0.05474650	      0.88274055	     -0.00095961	     -0.20670446	      0.00000000	     -0.00000000	     31.25597435
      2.08804309	     -0.04674079	      0.00008151	     -0.18869788	     -0.05474541	      0.88274020	     -0.00096053	     -0.20670851	      0.00000000	     -0.00000000	     31.13264409
      2.08948370	     -0.04687440	      0.00007024	     -0.18883029	     -0.05474393	      0.88273968	     -0.00096184	     -0.20671484	      0.00000000	     -0.00000000	     30.82285092
      2.09072551	     -0.04699052	      0.00005817	     -0.18894534	     -0.05474275	      0.88273924	     -0.00096295	     -0.20672070	      0.00000000	     -0.00000000	     30.72081549
      2.09196731	     -0.04710702	      0.00004671	     -0.18906080	     -0.05474165	      0.88273880	     -0.00096405	     -0.20672693	      0.00000000	     -0.00000000	     30.34968933
      2.09320912	     -0.04722417	      0.00003154	     -0.18917684	     -0.05474064	      0.88273836	     -0.00096514	     -0.20673348	      0.00000000	     -0.00000000	     30.36748185
      2.09429529	     -0.04732670	      0.00001962	     -0.18927844	     -0.05473981	      0.88273798	     -0.00096608	     -0.20673946	      0.00000000	     -0.00000000	     29.96506808
      2.09538147	     -0.04742948	      0.00000470	     -0.18938024	     -0.05473905	      0.88273760	     -0.00096700	     -0.20674566	      0.00000000	     -0.00000000	     29.89959410
      2.09646765	     -0.04753220	     -0.00001023	     -0.18948200	     -0.05473835	      0.88273722	     -0.00096792	     -0.20675205	      0.00000000	     -0.00000000	     29.64805273
      2.09797387	     -0.04767461	     -0.00003402	     -0.18962301	     -0.05473747	      0.88273671	     -0.00096918	     -0.20676121	      0.00000000	     -0.00000000	     29.54243290
      2.09909502	     -0.04778026	     -0.00005161	     -0.18972764	     -0.05473689	      0.88273633	     -0.00097011	     -0.20676823	      0.00000000	     -0.00000000	     29.16711131
      2.10021617	     -0.04788544	     -0.00007197	     -0.18983175	     -0.05473636	      0.88273596	     -0.00097103	     -0.20677540	      0.00000000	     -0.00000000	     29.11842464
      2.10133732	     -0.04798963	     -0.00009232	     -0.18993489	     -0.05473590	      0.88273560	     -0.00097195	     -0.20678270	      0.00000000	     -0.00000000	     28.85188610
      2.10280424	     -0.04812417	     -0.00012184	     -0.19006799	     -0.05473538	      0.88273513	     -0.00097313	     -0.20679239	      0.00000000	     -0.00000000	     28.80698796
      2.10390485	     -0.04822347	     -0.00014337	     -0.19016626	     -0.05473505	      0.88273478	     -0.00097401	     -0.20679976	     -0.00000000	     -0.00000000	     28.42022380
      2.10500546	     -0.04832130	     -0.00016731	     -0.19026300	     -0.05473477	      0.88273445	     -0.00097488	     -0.20680717	     -0.00000000	     -0.00000000	     28.38540015
      2.10635505	     -0.04843878	     -0.00019618	     -0.19037917	     -0.05473450	      0.88273405	     -0.00097594	     -0.20681632	     -0.00000000	     -0.00000000	     28.04416968
      2.10756448	     -0.04854138	     -0.00022441	     -0.19048057	     -0.05473433	      0.88273369	     -0.00097688	     -0.20682453	     -0.00000000	     -0.00000000	     28.09555022
      2.10877391	     -0.04864122	     -0.00025113	     -0.19057925	     -0.05473421	      0.88273335	     -0.00097780	     -0.20683275	     -0.00000000	     -0.00000000	     27.69766074
      2.10998334	     -0.04873819	     -0.00028053	     -0.19067501	     -0.05473415	      0.88273302	     -0.00097872	     -0.20684096	     -0.00000000	     -0.00000000	     27.79801973
      2.11119277	     -0.04883192	     -0.00030783	     -0.19076761	     -0.05473416	      0.88273270	     -0.00097963	     -0.20684913	     -0.00000000	     -0.00000000	     27.37444345
      2.11240220	     -0.04892219	     -0.00033793	     -0.19085668	     -0.05473422	      0.88273239	     -0.00098053	     -0.20685726	     -0.00000000	     -0.00000000	     27.52727202
      2.11361162	     -0.04900874	     -0.00036526	     -0.19094212	     -0.05473434	      0.88273210	     -0.00098141	     -0.20686533	     -0.00000000	     -0.00000000	     27.07766951
      2.11482105	     -0.04909144	     -0.00039555	     -0.19102364	     -0.05473451	      0.88273181	     -0.00098228	     -0.20687333	     -0.00000000	     -0.00000000	     27.28337496
      2.11603048	     -0.04917017	     -0.00042244	     -0.19110129	     -0.05473474	      0.88273154	     -0.00098314	     -0.20688125	     -0.00000000	     -0.00000000	     26.80855861
      2.11710404	     -0.04923662	     -0.00044886	     -0.19116672	     -0.05473499	      0.88273131	     -0.00098389	     -0.20688820	     -0.00000000	     -0.00000000	     26.96124807
      2.11817759	     -0.04929974	     -0.00047312	     -0.19122889	     -0.05473528	      0.88273109	     -0.00098463	     -0.20689507	     -0.00000000	     -0.00000000	     26.73171828
      2.11950430	     -0.04937312	     -0.00050400	     -0.19130108	     -0.05473570	      0.88273084	     -0.00098552	     -0.20690344	     -0.00000000	     -0.00000000	     26.73792116
      2.12083102	     -0.04944139	     -0.00053261	     -0.19136823	     -0.05473618	      0.88273060	     -0.00098640	     -0.20691168	     -0.00000000	     -0.00000000	     26.41847326
      2.12192804	     -0.04949405	     -0.00055783	     -0.19141992	     -0.05473663	      0.88273042	     -0.00098710	     -0.20691839	     -0.00000000	     -0.00000000	     26.55010808
      2.12302507	     -0.04954340	     -0.00058084	     -0.19146837	     -0.05473712	      0.88273026	     -0.00098779	     -0.20692500	     -0.00000000	     -0.00000000	     26.34769395
      2.12435596	     -0.04959887	     -0.00060954	     -0.19152272	     -0.05473778	      0.88273007	     -0.00098861	     -0.20693289	     -0.00000000	     -0.00000000	     26.38744476
      2.12568686	     -0.04964963	     -0.00063558	     -0.19157244	     -0.05473850	      0.88272991	     -0.00098941	     -0.20694065	     -0.00000000	     -0.00000000	     26.08249067
      2.12674521	     -0.04968677	     -0.00065797	     -0.19160871	     -0.05473911	      0.88272980	     -0.00099002	     -0.20694673	     -0.00000000	     -0.00000000	     26.22913315
      2.12780356	     -0.04972109	     -0.00067816	     -0.19164222	     -0.05473977	      0.88272970	     -0.00099062	     -0.20695273	     -0.00000000	     -0.00000000	     26.07897981
      2.12918618	     -0.04976161	     -0.00070501	     -0.19168168	     -0.05474068	      0.88272959	     -0.00099138	     -0.20696046	     -0.00000000	     -0.00000000	     26.10960283
      2.13056880	     -0.04979744	     -0.00072917	     -0.19171652	     -0.05474167	      0.88272951	     -0.00099212	     -0.20696806	     -0.00000000	     -0.00000000	     25.84488130
      2.13159515	     -0.04982119	     -0.00074872	     -0.19173948	     -0.05474244	      0.88272946	     -0.00099264	     -0.20697361	     -0.00000000	     -0.00000000	     25.99562383
      2.13262149	     -0.04984260	     -0.00076612	     -0.19176016	     -0.05474325	      0.88272943	     -0.00099316	     -0.20697911	     -0.00000000	     -0.00000000	     25.88388236
      2.13406661	     -0.04986883	     -0.00079073	     -0.19178537	     -0.05474446	      0.88272941	     -0.00099385	     -0.20698673	     -0.00000000	     -0.00000000	     25.90350711
      2.13530934	     -0.04988785	     -0.00080989	     -0.19180356	     -0.05474555	      0.88272942	     -0.00099443	     -0.20699318	     -0.00000000	      0.00000000	     25.73495060
      2.13655208	     -0.04990374	     -0.00083009	     -0.19181860	     -0.05474670	      0.88272944	     -0.00099498	     -0.20699955	     -0.00000000	      0.00000000	     25.85455975
      2.13779481	     -0.04991658	     -0.00084756	     -0.19183065	     -0.05474791	      0.88272949	     -0.00099551	     -0.20700582	     -0.00000000	      0.00000000	     25.62466234
      2.13903754	     -0.04992657	     -0.00086721	     -0.19183979	     -0.05474916	      0.88272955	     -0.00099602	     -0.20701201	     -0.00000000	      0.00000000	     25.84665560
      2.14012546	     -0.04993316	     -0.00088156	     -0.19184572	     -0.05475031	      0.88272962	     -0.00099645	     -0.20701736	     -0.00000000	      0.00000000	     25.59975124
      2.14121338	     -0.04993779	     -0.00089757	     -0.19184964	     -0.05475150	      0.88272969	     -0.00099687	     -0.20702265	     -0.00000000	      0.00000000	     25.68370519
      2.14254221	     -0.04994077	     -0.00091550	     -0.19185179	     -0.05475300	      0.88272981	     -0.00099736	     -0.20702902	     -0.00000000	      0.00000000	     25.55305037
      2.14387104	     -0.04994090	     -0.00093508	     -0.19185104	     -0.05475457	      0.88272993	     -0.00099783	     -0.20703531	     -0.00000000	      0.00000000	     25.74474496
      2.14497133	     -0.04993898	     -0.00094919	     -0.19184845	     -0.05475591	      0.88273004	     -0.00099820	     -0.20704045	     -0.00000000	      0.00000000	     25.51633556
      2.14607162	     -0.04993530	     -0.00096511	     -0.19184405	     -0.05475730	      0.88273015	     -0.00099856	     -0.20704554	     -0.00000000	      0.00000000	     25.61415744
      2.14741462	     -0.04992853	     -0.00098318	     -0.19183643	     -0.05475905	      0.88273030	     -0.00099898	     -0.20705167	     -0.00000000	      0.00000000	     25.48310833
      2.14875762	     -0.04991931	     -0.00100322	     -0.19182631	     -0.05476085	      0.88273045	     -0.00099938	     -0.20705772	     -0.00000000	      0.00000000	     25.70513883
      2.14982823	     -0.04991037	     -0.00101702	     -0.19181671	     -0.05476234	      0.88273057	     -0.00099968	     -0.20706249	     -0.00000000	      0.00000000	     25.46451762
      2.15089883	     -0.04990008	     -0.00103264	     -0.19180572	     -0.05476386	      0.88273069	     -0.00099998	     -0.20706722	     -0.00000000	      0.00000000	     25.54515703
      2.15228993	     -0.04988464	     -0.00105175	     -0.19178938	     -0.05476589	      0.88273084	     -0.00100034	     -0.20707330	     -0.00000000	      0.00000000	     25.43886914
      2.15368103	     -0.04986689	     -0.00107275	     -0.19177069	     -0.05476799	      0.88273099	     -0.00100069	     -0.20707931	     -0.00000000	      0.00000000	     25.66224843
      2.15472577	     -0.04985214	     -0.00108628	     -0.19175529	     -0.05476961	      0.88273109	     -0.00100094	     -0.20708379	     -0.00000000	      0.00000000	     25.42853910
      2.15577050	     -0.04983635	     -0.00110145	     -0.19173881	     -0.05477126	      0.88273118	     -0.00100118	     -0.20708823	     -0.00000000	      0.00000000	     25.49248783
      2.15722050	     -0.04981287	     -0.00112139	     -0.19171439	     -0.05477362	      0.88273130	     -0.00100149	     -0.20709436	     -0.00000000	      0.00000000	     25.41287596
      2.15867051	     -0.04978763	     -0.00114314	     -0.19168817	     -0.05477604	      0.88273140	     -0.00100178	     -0.20710045	     -0.00000000	      0.00000000	     25.64602522
      2.15967560	     -0.04976921	     -0.00115585	     -0.19166913	     -0.05477776	      0.88273145	     -0.00100198	     -0.20710466	     -0.00000000	      0.00000000	     25.42817053
      2.16068069	     -0.04975013	     -0.00117012	     -0.19164938	     -0.05477950	      0.88273150	     -0.00100216	     -0.20710887	     -0.00000000	      0.00000000	     25.47900052
      2.16222659	     -0.04971948	     -0.00119095	     -0.19161774	     -0.05478226	      0.88273154	     -0.00100242	     -0.20711535	     -0.00000000	      0.00000000	     25.44071030
      2.16350949	     -0.04969315	     -0.00120904	     -0.19159057	     -0.05478460	      0.88273156	     -0.00100262	     -0.20712075	     -0.00000000	      0.00000000	     25.55148732
      2.16479239	     -0.04966641	     -0.00122521	     -0.19156303	     -0.05478699	      0.88273155	     -0.00100280	     -0.20712619	     -0.00000000	     -0.00000000	     25.45002483
      2.16607528	     -0.04963986	     -0.00124336	     -0.19153563	     -0.05478943	      0.88273151	     -0.00100297	     -0.20713170	     -0.00000000	     -0.00000000	     25.63253264
      2.16720874	     -0.04961722	     -0.00125683	     -0.19151231	     -0.05479163	      0.88273146	     -0.00100311	     -0.20713666	     -0.00000000	     -0.00000000	     25.50805604
      2.16834220	     -0.04959610	     -0.00127205	     -0.19149047	     -0.05479387	      0.88273139	     -0.00100323	     -0.20714176	     -0.00000000	     -0.00000000	     25.60860040
      2.16947566	     -0.04957690	     -0.00128585	     -0.19147057	     -0.05479614	      0.88273130	     -0.00100334	     -0.20714704	     -0.00000000	     -0.00000000	     25.58598444
      2.17098581	     -0.04955393	     -0.00130510	     -0.19144665	     -0.05479923	      0.88273113	     -0.00100346	     -0.20715444	     -0.00000000	     -0.00000000	     25.70299638
      2.17214931	     -0.04953823	     -0.00131792	     -0.19143028	     -0.05480166	      0.88273098	     -0.00100354	     -0.20716047	     -0.00000000	     -0.00000000	     25.64734307
      2.17331281	     -0.04952415	     -0.00133196	     -0.19141549	     -0.05480413	      0.88273080	     -0.00100361	     -0.20716682	     -0.00000000	     -0.00000000	     25.74300113
      2.17447631	     -0.04951131	     -0.00134421	     -0.19140199	     -0.05480663	      0.88273060	     -0.00100366	     -0.20717352	     -0.00000000	     -0.00000000	     25.74891983
      2.17596065	     -0.04949619	     -0.00136035	     -0.19138603	     -0.05480988	      0.88273030	     -0.00100370	     -0.20718255	     -0.00000000	     -0.00000000	     25.87531648
      2.17710863	     -0.04948579	     -0.00137101	     -0.19137501	     -0.05481244	      0.88273004	     -0.00100371	     -0.20718992	     -0.00000000	     -0.00000000	     25.85604176
      2.17825661	     -0.04947714	     -0.00138247	     -0.19136573	     -0.05481503	      0.88272975	     -0.00100371	     -0.20719765	     -0.00000000	     -0.00000000	     25.93461716
      2.17940460	     -0.04947055	     -0.00139166	     -0.19135858	     -0.05481766	      0.88272943	     -0.00100369	     -0.20720577	     -0.00000000	     -0.00000000	     25.96251103
      2.18094797	     -0.04946393	     -0.00140389	     -0.19135121	     -0.05482125	      0.88272896	     -0.00100364	     -0.20721732	     -0.00000000	     -0.00000000	     26.07538937
      2.18208999	     -0.04945980	     -0.00141013	     -0.19134659	     -0.05482395	      0.88272859	     -0.00100358	     -0.20722634	     -0.00000000	     -0.00000000	     26.10598095
      2.18323200	     -0.04945586	     -0.00141691	     -0.19134216	     -0.05482668	      0.88272818	     -0.00100350	     -0.20723573	     -0.00000000	     -0.00000000	     26.18858210
      2.18463008	     -0.04945043	     -0.00142202	     -0.19133622	     -0.05483007	      0.88272765	     -0.00100338	     -0.20724770	     -0.00000000	     -0.00000000	     26.26848375
      2.18587398	     -0.04944451	     -0.00142658	     -0.19132983	     -0.05483313	      0.88272715	     -0.00100326	     -0.20725872	     -0.00000000	     -0.00000000	     26.35869363
      2.18711789	     -0.04943751	     -0.00142739	     -0.19132247	     -0.05483622	      0.88272662	     -0.00100311	     -0.20727006	     -0.00000000	     -0.00000000	     26.43463652
      2.18836179	     -0.04943008	     -0.00142888	     -0.19131467	     -0.05483936	      0.88272606	     -0.00100294	     -0.20728166	     -0.00000000	     -0.00000000	     26.51101600
      2.18960570	     -0.04942288	     -0.00142649	     -0.19130719	     -0.05484253	      0.88272548	     -0.00100274	     -0.20729352	     -0.00000000	     -0.00000000	     26.59326613
      2.19084960	     -0.04941565	     -0.00142506	     -0.19129966	     -0.05484574	      0.88272487	     -0.00100253	     -0.20730563	     -0.00000000	     -0.00000000	     26.65923237
      2.19209351	     -0.04940748	     -0.00141953	     -0.19129131	     -0.05484899	      0.88272423	     -0.00100229	     -0.20731797	     -0.00000000	     -0.00000000	     26.75969919
      2.19333741	     -0.04939853	     -0.00141524	     -0.19128213	     -0.05485228	      0.88272357	     -0.00100204	     -0.20733049	     -0.00000000	     -0.00000000	     26.82143434
      2.19458132	     -0.04938931	     -0.00140682	     -0.19127280	     -0.05485561	      0.88272290	     -0.00100176	     -0.20734317	     -0.00000000	     -0.00000000	     26.93296389
      2.19582522	     -0.04937953	     -0.00140005	     -0.19126285	     -0.05485897	      0.88272220	     -0.00100147	     -0.20735599	     -0.00000000	     -0.00000000	     26.98969547
      2.19706913	     -0.04936942	     -0.00138904	     -0.19125269	     -0.05486237	      0.88272148	     -0.00100115	     -0.20736891	     -0.00000000	     -0.00000000	     27.11647376
      2.19831303	     -0.04935949	     -0.00138019	     -0.19124266	     -0.05486580	      0.88272075	     -0.00100082	     -0.20738191	     -0.00000000	     -0.00000000	     27.16836336
      2.19955694	     -0.04934845	     -0.00136692	     -0.19123162	     -0.05486927	      0.88272000	     -0.00100047	     -0.20739497	     -0.00000000	     -0.00000000	     27.31673821
      2.20080084	     -0.04933527	     -0.00135607	     -0.19121838	     -0.05487278	      0.88271924	     -0.00100010	     -0.20740802	     -0.00000000	     -0.00000000	     27.37820165
      2.20191695	     -0.04932138	     -0.00134251	     -0.19120453	     -0.05487596	      0.88271855	     -0.00099976	     -0.20741965	     -0.00000000	     -0.00000000	     27.51213275
      2.20303305	     -0.04930610	     -0.00133027	     -0.19118927	     -0.05487916	      0.88271785	     -0.00099940	     -0.20743115	     -0.00000000	     -0.00000000	     27.59558384
      2.20439266	     -0.04928682	     -0.00131297	     -0.19117006	     -0.05488310	      0.88271699	     -0.00099895	     -0.20744495	     -0.00000000	     -0.00000000	     27.75032836
      2.20575227	     -0.04926738	     -0.00129676	     -0.19115068	     -0.05488709	      0.88271612	     -0.00099849	     -0.20745853	     -0.00000000	     -0.00000000	     27.85230606
      2.20689194	     -0.04925113	     -0.00128043	     -0.19113453	     -0.05489046	      0.88271538	     -0.00099809	     -0.20746972	     -0.00000000	     -0.00000000	     28.00188802
      2.20803162	     -0.04923534	     -0.00126553	     -0.19111881	     -0.05489385	      0.88271464	     -0.00099769	     -0.20748075	     -0.00000000	     -0.00000000	     28.08665013
      2.20917130	     -0.04922018	     -0.00124905	     -0.19110376	     -0.05489728	      0.88271390	     -0.00099727	     -0.20749161	     -0.00000000	     -0.00000000	     28.21255950
      2.21073021	     -0.04920038	     -0.00122711	     -0.19108408	     -0.05490201	      0.88271289	     -0.00099669	     -0.20750622	     -0.00000000	     -0.00000000	     28.34079032
      2.21188667	     -0.04918619	     -0.00120867	     -0.19107005	     -0.05490556	      0.88271214	     -0.00099625	     -0.20751687	     -0.00000000	     -0.00000000	     28.49113605
      2.21304313	     -0.04917236	     -0.00119148	     -0.19105634	     -0.05490913	      0.88271138	     -0.00099581	     -0.20752735	     -0.00000000	     -0.00000000	     28.57520628
      2.21443449	     -0.04915613	     -0.00116862	     -0.19104030	     -0.05491346	      0.88271048	     -0.00099526	     -0.20753971	     -0.00000000	     -0.00000000	     28.74441034
      2.21567022	     -0.04914148	     -0.00114974	     -0.19102579	     -0.05491734	      0.88270968	     -0.00099477	     -0.20755046	     -0.00000000	     -0.00000000	     28.81702848
      2.21690595	     -0.04912723	     -0.00112848	     -0.19101175	     -0.05492125	      0.88270888	     -0.00099428	     -0.20756100	     -0.00000000	     -0.00000000	     28.96789046
      2.21814168	     -0.04911391	     -0.00110874	     -0.19099860	     -0.05492519	      0.88270809	     -0.00099378	     -0.20757135	     -0.00000000	     -0.00000000	     29.03172207
      2.21937741	     -0.04910189	     -0.00108666	     -0.19098680	     -0.05492916	      0.88270729	     -0.00099328	     -0.20758153	     -0.00000000	     -0.00000000	     29.17029307
      2.22061314	     -0.04909085	     -0.00106649	     -0.19097594	     -0.05493316	      0.88270650	     -0.00099278	     -0.20759154	     -0.00000000	     -0.00000000	     29.23495815
      2.22184887	     -0.04908080	     -0.00104406	     -0.19096613	     -0.05493719	      0.88270571	     -0.00099228	     -0.20760136	     -0.00000000	     -0.00000000	     29.36400397
      2.22308460	     -0.04907191	     -0.00102358	     -0.19095743	     -0.05494124	      0.88270492	     -0.00099177	     -0.20761101	     -0.00000001	     -0.00000000	     29.42673222
      2.22432033	     -0.04906426	     -0.00100110	     -0.19095003	     -0.05494532	      0.88270413	     -0.00099126	     -0.20762047	     -0.00000001	     -0.00000000	     29.54260897
      2.22555605	     -0.04905794	     -0.00098062	     -0.19094391	     -0.05494943	      0.88270335	     -0.00099076	     -0.20762976	     -0.00000001	     -0.00000000	     29.60843795
      2.22679178	     -0.04905307	     -0.00095832	     -0.19093928	     -0.05495356	      0.88270256	     -0.00099025	     -0.20763888	     -0.00000001	     -0.00000000	     29.71353748
      2.22802751	     -0.04905011	     -0.00093819	     -0.19093652	     -0.05495771	      0.88270177	     -0.00098975	     -0.20764783	     -0.00000001	     -0.00000000	     29.78410480
      2.22926324	     -0.04904879	     -0.00091648	     -0.19093545	     -0.05496189	      0.88270098	     -0.00098924	     -0.20765663	     -0.00000001	     -0.00000000	     29.88120843
      2.23049897	     -0.04904915	     -0.00089679	     -0.19093600	     -0.05496609	      0.88270018	     -0.00098875	     -0.20766528	     -0.00000001	     -0.00000000	     29.95501215
      2.23173470	     -0.04905132	     -0.00087564	     -0.19093841	     -0.05497031	      0.88269938	     -0.00098825	     -0.20767378	     -0.00000001	     -0.00000000	     30.04085742
      2.23297043	     -0.04905539	     -0.00085650	     -0.19094267	     -0.05497455	      0.88269858	     -0.00098775	     -0.20768216	     -0.00000001	     -0.00000000	     30.11551445
      2.23420616	     -0.04906129	     -0.00083605	     -0.19094881	     -0.05497881	      0.88269776	     -0.00098726	     -0.20769043	     -0.00000001	     -0.00000000	     30.19127020
      2.23544189	     -0.04906907	     -0.00081753	     -0.19095678	     -0.05498308	      0.88269694	     -0.00098678	     -0.20769859	     -0.00000001	     -0.00000000	     30.26556681
      2.23667762	     -0.04907877	     -0.00079787	     -0.19096671	     -0.05498738	      0.88269611	     -0.00098630	     -0.20770665	     -0.00000001	     -0.00000000	     30.33310802
      2.23791335	     -0.04909054	     -0.00078008	     -0.19097866	     -0.05499169	      0.88269527	     -0.00098582	     -0.20771463	     -0.00000001	     -0.00000000	     30.40714978
      2.23914908	     -0.04910441	     -0.00076129	     -0.19099274	     -0.05499601	      0.88269442	     -0.00098535	     -0.20772253	     -0.00000001	     -0.00000000	     30.46708797
      2.24038480	     -0.04912037	     -0.00074429	     -0.19100888	     -0.05500035	      0.88269355	     -0.00098489	     -0.20773037	     -0.00000001	     -0.00000000	     30.54210990
      2.24162053	     -0.04913830	     -0.00072643	     -0.19102703	     -0.05500470	      0.88269267	     -0.00098443	     -0.20773815	     -0.00000001	     -0.00000000	     30.60032073
      2.24285626	     -0.04915810	     -0.00071031	     -0.19104700	     -0.05500907	      0.88269178	     -0.00098398	     -0.20774588	     -0.00000001	     -0.00000000	     30.67902527
      2.24409199	     -0.04917974	     -0.00069358	     -0.19106883	     -0.05501344	      0.88269087	     -0.00098354	     -0.20775356	     -0.00000001	     -0.00000001	     30.74095640
      2.24558393	     -0.04920843	     -0.00067619	     -0.19109770	     -0.05501873	      0.88268974	     -0.00098301	     -0.20776278	     -0.00000001	     -0.00000001	     30.86797593
      2.24667113	     -0.04923107	     -0.00066204	     -0.19112051	     -0.05502260	      0.88268891	     -0.00098264	     -0.20776947	     -0.00000001	     -0.00000001	     30.89563640
      2.24775834	     -0.04925517	     -0.00065012	     -0.19114475	     -0.05502647	      0.88268806	     -0.00098227	     -0.20777613	     -0.00000001	     -0.00000001	     30.96956303
      2.24923712	     -0.04929013	     -0.00063327	     -0.19117990	     -0.05503174	      0.88268689	     -0.00098177	     -0.20778516	     -0.00000001	     -0.00000001	     31.04018435
      2.25055339	     -0.04932318	     -0.00062021	     -0.19121309	     -0.05503644	      0.88268582	     -0.00098134	     -0.20779316	     -0.00000001	     -0.00000001	     31.13812807
      2.25186967	     -0.04935775	     -0.00060512	     -0.19124786	     -0.05504115	      0.88268473	     -0.00098092	     -0.20780113	     -0.00000001	     -0.00000001	     31.16968060
      2.25300117	     -0.04938864	     -0.00059495	     -0.19127886	     -0.05504519	      0.88268378	     -0.00098057	     -0.20780796	     -0.00000001	     -0.00000001	     31.25341098
      2.25413267	     -0.04942050	     -0.00058306	     -0.19131088	     -0.05504924	      0.88268281	     -0.00098022	     -0.20781474	     -0.00000001	     -0.00000001	     31.28265691
      2.25550527	     -0.04946033	     -0.00057057	     -0.19135088	     -0.05505416	      0.88268162	     -0.00097981	     -0.20782293	     -0.00000001	     -0.00000001	     31.37455970
      2.25687787	     -0.04950122	     -0.00055635	     -0.19139198	     -0.05505908	      0.88268041	     -0.00097940	     -0.20783104	     -0.00000001	     -0.00000001	     31.39222898
      2.25799381	     -0.04953518	     -0.00054732	     -0.19142607	     -0.05506308	      0.88267942	     -0.00097909	     -0.20783757	     -0.00000001	     -0.00000001	     31.48032498
      2.25910975	     -0.04956973	     -0.00053658	     -0.19146079	     -0.05506708	      0.88267841	     -0.00097877	     -0.20784404	     -0.00000001	     -0.00000001	     31.49865157
      2.26051301	     -0.04961401	     -0.00052478	     -0.19150525	     -0.05507210	      0.88267712	     -0.00097839	     -0.20785208	     -0.00000001	     -0.00000001	     31.58743187
      2.26191628	     -0.04965896	     -0.00051124	     -0.19155044	     -0.05507713	      0.88267582	     -0.00097802	     -0.20786001	     -0.00000001	     -0.00000001	     31.59019036
      2.26299328	     -0.04969381	     -0.00050340	     -0.19158541	     -0.05508098	      0.88267481	     -0.00097775	     -0.20786600	     -0.00000001	     -0.00000001	     31.68029733
      2.26407028	     -0.04972887	     -0.00049384	     -0.19162065	     -0.05508483	      0.88267379	     -0.00097748	     -0.20787190	     -0.00000001	     -0.00000001	     31.68563184
      2.26553283	     -0.04977684	     -0.00048236	     -0.19166884	     -0.05509006	      0.88267239	     -0.00097713	     -0.20787976	     -0.00000001	     -0.00000001	     31.76439120
      2.26699538	     -0.04982524	     -0.00046926	     -0.19171750	     -0.05509527	      0.88267098	     -0.00097679	     -0.20788744	     -0.00000001	     -0.00000001	     31.73375612
      2.26802739	     -0.04985965	     -0.00046264	     -0.19175204	     -0.05509895	      0.88266997	     -0.00097656	     -0.20789274	     -0.00000001	     -0.00000001	     31.82864892
      2.26905940	     -0.04989428	     -0.00045440	     -0.19178685	     -0.05510262	      0.88266895	     -0.00097634	     -0.20789794	     -0.00000001	     -0.00000001	     31.82197176
      2.27061220	     -0.04994699	     -0.00044336	     -0.19183980	     -0.05510813	      0.88266741	     -0.00097601	     -0.20790559	     -0.00000001	     -0.00000001	     31.87994533
      2.27190752	     -0.04999149	     -0.00043343	     -0.19188453	     -0.05511271	      0.88266611	     -0.00097576	     -0.20791179	     -0.00000001	     -0.00000001	     31.84089592
      2.27320284	     -0.05003650	     -0.00042568	     -0.19192973	     -0.05511729	      0.88266480	     -0.00097551	     -0.20791785	     -0.00000001	     -0.00000001	     31.93817729
      2.27449816	     -0.05008193	     -0.00041604	     -0.19197539	     -0.05512185	      0.88266348	     -0.00097528	     -0.20792375	     -0.00000001	     -0.00000001	     31.84412739
      2.27566183	     -0.05012313	     -0.00041027	     -0.19201675	     -0.05512593	      0.88266229	     -0.00097508	     -0.20792893	     -0.00000001	     -0.00000001	     31.95323683
      2.27682550	     -0.05016474	     -0.00040284	     -0.19205856	     -0.05513000	      0.88266109	     -0.00097489	     -0.20793400	     -0.00000001	     -0.00000001	     31.88180093
      2.27798917	     -0.05020682	     -0.00039720	     -0.19210079	     -0.05513406	      0.88265987	     -0.00097471	     -0.20793896	     -0.00000001	     -0.00000001	     31.93040243
      2.27946257	     -0.05026144	     -0.00038935	     -0.19215564	     -0.05513918	      0.88265833	     -0.00097449	     -0.20794508	     -0.00000001	     -0.00000001	     31.85145437
      2.28064619	     -0.05030604	     -0.00038537	     -0.19220038	     -0.05514327	      0.88265708	     -0.00097433	     -0.20794988	     -0.00000001	     -0.00000001	     31.94919278
      2.28182980	     -0.05035122	     -0.00037997	     -0.19224573	     -0.05514735	      0.88265582	     -0.00097418	     -0.20795459	     -0.00000001	     -0.00000001	     31.86192813
      2.28301341	     -0.05039688	     -0.00037639	     -0.19229153	     -0.05515140	      0.88265456	     -0.00097403	     -0.20795920	     -0.00000001	     -0.00000001	     31.91333072
      2.28447422	     -0.05045400	     -0.00037096	     -0.19234886	     -0.05515639	      0.88265298	     -0.00097387	     -0.20796477	     -0.00000001	     -0.00000001	     31.81437984
      2.28564105	     -0.05050042	     -0.00036894	     -0.19239540	     -0.05516035	      0.88265172	     -0.00097375	     -0.20796913	     -0.00000001	     -0.00000001	     31.91578972
      2.28680789	     -0.05054745	     -0.00036535	     -0.19244258	     -0.05516428	      0.88265045	     -0.00097364	     -0.20797344	     -0.00000001	     -0.00000001	     31.82080457
      2.28797472	     -0.05059527	     -0.00036311	     -0.19249054	     -0.05516820	      0.88264918	     -0.00097355	     -0.20797769	     -0.00000001	     -0.00000001	     31.85487851
      2.28949279	     -0.05065932	     -0.00035938	     -0.19255480	     -0.05517326	      0.88264751	     -0.00097343	     -0.20798320	     -0.00000001	     -0.00000001	     31.74181386
      2.29065393	     -0.05070924	     -0.00035867	     -0.19260483	     -0.05517711	      0.88264623	     -0.00097335	     -0.20798741	     -0.00000001	     -0.00000001	     31.83848065
      2.29181506	     -0.05075984	     -0.00035658	     -0.19265559	     -0.05518093	      0.88264495	     -0.00097328	     -0.20799160	     -0.00000001	     -0.00000001	     31.74029808
      2.29297619	     -0.05081111	     -0.00035596	     -0.19270698	     -0.05518472	      0.88264366	     -0.00097323	     -0.20799578	     -0.00000001	     -0.00000001	     31.76921981
      2.29453561	     -0.05088158	     -0.00035454	     -0.19277765	     -0.05518978	      0.88264193	     -0.00097316	     -0.20800138	     -0.00000001	     -0.00000001	     31.65101768
      2.29568692	     -0.05093440	     -0.00035553	     -0.19283057	     -0.05519348	      0.88264064	     -0.00097312	     -0.20800550	     -0.00000001	     -0.00000001	     31.74763092
      2.29683823	     -0.05098807	     -0.00035516	     -0.19288439	     -0.05519715	      0.88263936	     -0.00097309	     -0.20800962	     -0.00000001	     -0.00000001	     31.64677955
      2.29825340	     -0.05105505	     -0.00035662	     -0.19295152	     -0.05520163	      0.88263777	     -0.00097307	     -0.20801468	     -0.00000001	     -0.00000001	     31.70764484
      2.29951438	     -0.05111564	     -0.00035712	     -0.19301227	     -0.05520558	      0.88263636	     -0.00097306	     -0.20801920	     -0.00000001	     -0.00000001	     31.55282260
      2.30077535	     -0.05117699	     -0.00036010	     -0.19307372	     -0.05520950	      0.88263494	     -0.00097306	     -0.20802373	     -0.00000001	     -0.00000001	     31.65626795
      2.30203633	     -0.05123908	     -0.00036105	     -0.19313599	     -0.05521338	      0.88263352	     -0.00097307	     -0.20802827	     -0.00000001	     -0.00000001	     31.48008829
      2.30329730	     -0.05130193	     -0.00036475	     -0.19319895	     -0.05521721	      0.88263211	     -0.00097308	     -0.20803282	     -0.00000001	     -0.00000001	     31.60556830
      2.30455828	     -0.05136545	     -0.00036611	     -0.19326265	     -0.05522101	      0.88263069	     -0.00097311	     -0.20803738	     -0.00000001	     -0.00000001	     31.40624335
      2.30581925	     -0.05142959	     -0.00037052	     -0.19332690	     -0.05522477	      0.88262927	     -0.00097315	     -0.20804197	     -0.00000001	     -0.00000001	     31.54997550
      2.30708023	     -0.05149423	     -0.00037224	     -0.19339174	     -0.05522848	      0.88262786	     -0.00097319	     -0.20804656	     -0.00000001	     -0.00000001	     31.32406425
      2.30834120	     -0.05155933	     -0.00037728	     -0.19345696	     -0.05523215	      0.88262645	     -0.00097324	     -0.20805117	     -0.00000001	     -0.00000001	     31.48531281
      2.30960218	     -0.05162488	     -0.00037906	     -0.19352273	     -0.05523577	      0.88262503	     -0.00097330	     -0.20805578	     -0.00000001	     -0.00000001	     31.23296815
      2.31086315	     -0.05169092	     -0.00038440	     -0.19358890	     -0.05523935	      0.88262362	     -0.00097337	     -0.20806040	     -0.00000001	     -0.00000001	     31.41072346
      2.31199460	     -0.05175060	     -0.00038645	     -0.19364878	     -0.05524252	      0.88262236	     -0.00097344	     -0.20806456	     -0.00000001	     -0.00000001	     31.18585521
      2.31312605	     -0.05181069	     -0.00039070	     -0.19370903	     -0.05524565	      0.88262110	     -0.00097351	     -0.20806873	     -0.00000001	     -0.00000001	     31.22928811
      2.31450384	     -0.05188394	     -0.00039470	     -0.19378251	     -0.05524941	      0.88261957	     -0.00097361	     -0.20807382	     -0.00000001	     -0.00000001	     31.09180302
      2.31588164	     -0.05195774	     -0.00040092	     -0.19385650	     -0.05525310	      0.88261804	     -0.00097371	     -0.20807896	     -0.00000001	     -0.00000001	     31.18976455
      2.31704140	     -0.05202042	     -0.00040418	     -0.19391939	     -0.05525617	      0.88261676	     -0.00097381	     -0.20808332	     -0.00000001	     -0.00000001	     30.97449389
      2.31820117	     -0.05208321	     -0.00040946	     -0.19398235	     -0.05525919	      0.88261549	     -0.00097391	     -0.20808772	     -0.00000001	     -0.00000001	     31.01397719
      2.31936093	     -0.05214609	     -0.00041374	     -0.19404544	     -0.05526216	      0.88261422	     -0.00097402	     -0.20809214	     -0.00000001	     -0.00000001	     30.90335761
      2.32093367	     -0.05223154	     -0.00042105	     -0.19413114	     -0.05526612	      0.88261250	     -0.00097417	     -0.20809815	     -0.00000001	     -0.00000001	     30.93404153
      2.32211301	     -0.05229564	     -0.00042508	     -0.19419549	     -0.05526903	      0.88261122	     -0.00097429	     -0.20810268	     -0.00000001	     -0.00000001	     30.73266451
      2.32329235	     -0.05235981	     -0.00043089	     -0.19425986	     -0.05527189	      0.88260994	     -0.00097442	     -0.20810720	     -0.00000001	     -0.00000001	     30.75671399
      2.32447169	     -0.05242400	     -0.00043569	     -0.19432429	     -0.05527470	      0.88260867	     -0.00097455	     -0.20811173	     -0.00000001	     -0.00000001	     30.62984000
      2.32603726	     -0.05250922	     -0.00044359	     -0.19440981	     -0.05527836	      0.88260700	     -0.00097473	     -0.20811773	     -0.00000001	     -0.00000001	     30.65707989
      2.32719959	     -0.05257246	     -0.00044788	     -0.19447331	     -0.05528101	      0.88260576	     -0.00097487	     -0.20812217	     -0.00000001	     -0.00000001	     30.43973874
      2.32836192	     -0.05263568	     -0.00045390	     -0.19453676	     -0.05528361	      0.88260453	     -0.00097501	     -0.20812661	     -0.00000001	     -0.00000001	     30.44929217
      2.32979234	     -0.05271334	     -0.00045994	     -0.19461475	     -0.05528673	      0.88260303	     -0.00097520	     -0.20813204	     -0.00000001	     -0.00000001	     30.26084480
      2.33106834	     -0.05278246	     -0.00046712	     -0.19468414	     -0.05528946	      0.88260171	     -0.00097537	     -0.20813687	     -0.00000001	     -0.00000001	     30.31991017
      2.33234435	     -0.05285130	     -0.00047235	     -0.19475329	     -0.05529211	      0.88260039	     -0.00097554	     -0.20814168	     -0.00000001	     -0.00000001	     30.08218741
      2.33362036	     -0.05291976	     -0.00048014	     -0.19482202	     -0.05529470	      0.88259908	     -0.00097572	     -0.20814644	     -0.00000000	     -0.00000001	     30.16838093
      2.33489637	     -0.05298780	     -0.00048585	     -0.19489039	     -0.05529722	      0.88259779	     -0.00097591	     -0.20815117	     -0.00000000	     -0.00000001	     29.90106957
      2.33617237	     -0.05305554	     -0.00049462	     -0.19495839	     -0.05529968	      0.88259650	     -0.00097610	     -0.20815584	     -0.00000000	     -0.00000001	     30.01423272
      2.33744838	     -0.05312285	     -0.00050118	     -0.19502602	     -0.05530206	      0.88259524	     -0.00097630	     -0.20816046	     -0.00000000	     -0.00000001	     29.70856473
      2.33872439	     -0.05318960	     -0.00051130	     -0.19509302	     -0.05530438	      0.88259398	     -0.00097650	     -0.20816502	     -0.00000000	     -0.00000001	     29.86486843
      2.34000040	     -0.05325576	     -0.00051913	     -0.19515949	     -0.05530662	      0.88259274	     -0.00097671	     -0.20816951	     -0.00000000	     -0.00000001	     29.51837895
      2.34127641	     -0.05332134	     -0.00053109	     -0.19522529	     -0.05530880	      0.88259151	     -0.00097693	     -0.20817393	     -0.00000000	     -0.00000001	     29.72396966
      2.34255241	     -0.05338636	     -0.00054065	     -0.19529059	     -0.05531090	      0.88259030	     -0.00097716	     -0.20817825	     -0.00000000	     -0.00000001	     29.32739108
      2.34368837	     -0.05344357	     -0.00055292	     -0.19534797	     -0.05531271	      0.88258924	     -0.00097737	     -0.20818203	     -0.00000000	     -0.00000001	     29.48912088
      2.34482432	     -0.05350036	     -0.00056419	     -0.19540496	     -0.05531446	      0.88258819	     -0.00097759	     -0.20818574	     -0.00000000	     -0.00000001	     29.29025438
      2.34622766	     -0.05356992	     -0.00058089	     -0.19547471	     -0.05531655	      0.88258692	     -0.00097787	     -0.20819022	     -0.00000000	     -0.00000001	     29.32385019
      2.34763101	     -0.05363853	     -0.00059744	     -0.19554351	     -0.05531854	      0.88258567	     -0.00097817	     -0.20819459	     -0.00000000	     -0.00000001	     29.00590943
      2.34879414	     -0.05369451	     -0.00061444	     -0.19559958	     -0.05532013	      0.88258465	     -0.00097842	     -0.20819811	     -0.00000000	     -0.00000001	     29.17220514
      2.34995726	     -0.05374943	     -0.00063072	     -0.19565462	     -0.05532165	      0.88258364	     -0.00097869	     -0.20820153	     -0.00000000	     -0.00000001	     28.95214860
      2.35136323	     -0.05381425	     -0.00065324	     -0.19571952	     -0.05532341	      0.88258246	     -0.00097902	     -0.20820552	     -0.00000000	     -0.00000001	     29.01712302
      2.35276920	     -0.05387702	     -0.00067522	     -0.19578240	     -0.05532508	      0.88258130	     -0.00097937	     -0.20820933	     -0.00000000	     -0.00000001	     28.63487450
      2.35389003	     -0.05392546	     -0.00069595	     -0.19583085	     -0.05532634	      0.88258040	     -0.00097966	     -0.20821223	     -0.00000000	     -0.00000001	     28.83610269
      2.35501086	     -0.05397233	     -0.00071569	     -0.19587776	     -0.05532754	      0.88257952	     -0.00097996	     -0.20821500	     -0.00000000	     -0.00000001	     28.63538706
      2.35647144	     -0.05403067	     -0.00074364	     -0.19593610	     -0.05532903	      0.88257840	     -0.00098037	     -0.20821842	     -0.00000000	     -0.00000001	     28.67376853
      2.35793202	     -0.05408531	     -0.00077063	     -0.19599078	     -0.05533041	      0.88257732	     -0.00098079	     -0.20822159	     -0.00000000	     -0.00000000	     28.27716380
      2.35901728	     -0.05412345	     -0.00079337	     -0.19602888	     -0.05533137	      0.88257655	     -0.00098112	     -0.20822377	     -0.00000000	     -0.00000000	     28.49329867
      2.36010254	     -0.05415946	     -0.00081475	     -0.19606490	     -0.05533228	      0.88257579	     -0.00098145	     -0.20822581	     -0.00000000	     -0.00000000	     28.32018714
      2.36162960	     -0.05420649	     -0.00084624	     -0.19611191	     -0.05533346	      0.88257477	     -0.00098193	     -0.20822844	     -0.00000000	     -0.00000000	     28.33848133
      2.36300333	     -0.05424448	     -0.00087284	     -0.19614992	     -0.05533443	      0.88257389	     -0.00098237	     -0.20823057	     -0.00000000	     -0.00000000	     28.04409219
      2.36437706	     -0.05427990	     -0.00090199	     -0.19618531	     -0.05533532	      0.88257305	     -0.00098283	     -0.20823252	     -0.00000000	     -0.00000000	     28.32547850
      2.36547177	     -0.05430520	     -0.00092247	     -0.19621064	     -0.05533596	      0.88257241	     -0.00098319	     -0.20823396	     -0.00000000	     -0.00000000	     27.94900760
      2.36656648	     -0.05432792	     -0.00094426	     -0.19623338	     -0.05533655	      0.88257180	     -0.00098357	     -0.20823530	     -0.00000000	     -0.00000000	     27.99505472
      2.36805297	     -0.05435517	     -0.00097244	     -0.19626068	     -0.05533727	      0.88257101	     -0.00098408	     -0.20823695	     -0.00000000	     -0.00000000	     27.80969761
      2.36953946	     -0.05437780	     -0.00100184	     -0.19628333	     -0.05533788	      0.88257028	     -0.00098460	     -0.20823842	     -0.00000000	     -0.00000000	     28.03006831
      2.37061402	     -0.05439123	     -0.00102053	     -0.19629685	     -0.05533826	      0.88256979	     -0.00098498	     -0.20823935	     -0.00000000	     -0.00000000	     27.69028347
      2.37168858	     -0.05440230	     -0.00104046	     -0.19630796	     -0.05533859	      0.88256932	     -0.00098537	     -0.20824018	     -0.00000000	     -0.00000000	     27.72159689
      2.37323555	     -0.05441414	     -0.00106729	     -0.19631992	     -0.05533897	      0.88256870	     -0.00098592	     -0.20824118	     -0.00000000	     -0.00000000	     27.55514631
      2.37454620	     -0.05442041	     -0.00109015	     -0.19632628	     -0.05533922	      0.88256823	     -0.00098639	     -0.20824184	     -0.00000000	     -0.00000000	     27.63863605
      2.37585686	     -0.05442325	     -0.00111034	     -0.19632928	     -0.05533939	      0.88256780	     -0.00098686	     -0.20824235	     -0.00000000	     -0.00000000	     27.37493801
      2.37716752	     -0.05442283	     -0.00113164	     -0.19632897	     -0.05533948	      0.88256741	     -0.00098734	     -0.20824269	     -0.00000000	     -0.00000000	     27.53878531
      2.37847818	     -0.05441942	     -0.00114933	     -0.19632577	     -0.05533950	      0.88256707	     -0.00098781	     -0.20824288	     -0.00000000	     -0.00000000	     27.16603013
      2.37962493	     -0.05441512	     -0.00116667	     -0.19632160	     -0.05533946	      0.88256681	     -0.00098822	     -0.20824293	     -0.00000000	     -0.00000000	     27.33488102
      2.38077168	     -0.05441086	     -0.00118168	     -0.19631752	     -0.05533937	      0.88256658	     -0.00098864	     -0.20824294	     -0.00000000	     -0.00000000	     27.12120656
      2.38216985	     -0.05440734	     -0.00120093	     -0.19631419	     -0.05533917	      0.88256634	     -0.00098914	     -0.20824298	     -0.00000000	     -0.00000000	     27.15017000
      2.38356803	     -0.05440768	     -0.00121818	     -0.19631476	     -0.05533890	      0.88256615	     -0.00098965	     -0.20824322	     -0.00000000	     -0.00000000	     26.80222121
      2.38472505	     -0.05441172	     -0.00123446	     -0.19631893	     -0.05533861	      0.88256602	     -0.00099007	     -0.20824371	     -0.00000000	     -0.00000000	     26.94773988
      2.38588207	     -0.05441941	     -0.00124891	     -0.19632680	     -0.05533827	      0.88256591	     -0.00099049	     -0.20824456	     -0.00000000	     -0.00000000	     26.70827316
      2.38729710	     -0.05443313	     -0.00126787	     -0.19634069	     -0.05533777	      0.88256581	     -0.00099100	     -0.20824621	     -0.00000000	     -0.00000000	     26.72918838
      2.38871214	     -0.05445072	     -0.00128475	     -0.19635850	     -0.05533718	      0.88256573	     -0.00099151	     -0.20824862	     -0.00000000	     -0.00000000	     26.32213658
      2.38984274	     -0.05446722	     -0.00130029	     -0.19637513	     -0.05533666	      0.88256569	     -0.00099192	     -0.20825113	     -0.00000000	     -0.00000000	     26.47062911
      2.39097334	     -0.05448593	     -0.00131394	     -0.19639402	     -0.05533608	      0.88256566	     -0.00099233	     -0.20825418	     -0.00000000	     -0.00000000	     26.22237778
      2.39243739	     -0.05451352	     -0.00133264	     -0.19642181	     -0.05533524	      0.88256562	     -0.00099286	     -0.20825898	     -0.00000000	     -0.00000000	     26.17763183
      2.39390143	     -0.05454457	     -0.00134918	     -0.19645312	     -0.05533431	      0.88256559	     -0.00099339	     -0.20826475	     -0.00000000	     -0.00000000	     25.70929490
      2.39501067	     -0.05457063	     -0.00136364	     -0.19647932	     -0.05533354	      0.88256557	     -0.00099378	     -0.20826980	     -0.00000000	     -0.00000000	     25.81870663
      2.39611991	     -0.05459880	     -0.00137615	     -0.19650769	     -0.05533272	      0.88256554	     -0.00099418	     -0.20827545	     -0.00000000	     -0.00000000	     25.54850917
      2.39764095	     -0.05464067	     -0.00139394	     -0.19654983	     -0.05533150	      0.88256549	     -0.00099472	     -0.20828419	     -0.00000000	     -0.00000000	     25.41655846
      2.39916198	     -0.05468565	     -0.00140924	     -0.19659513	     -0.05533018	      0.88256541	     -0.00099526	     -0.20829409	     -0.00000000	     -0.00000000	     24.88966000
      2.40023688	     -0.05471894	     -0.00142182	     -0.19662863	     -0.05532917	      0.88256534	     -0.00099564	     -0.20830177	     -0.00000000	     -0.00000000	     24.96020945
      2.40131177	     -0.05475340	     -0.00143235	     -0.19666333	     -0.05532812	      0.88256526	     -0.00099601	     -0.20831000	     -0.00000000	     -0.00000000	     24.69435192
      2.40292283	     -0.05480650	     -0.00144828	     -0.19671681	     -0.05532643	      0.88256509	     -0.00099657	     -0.20832335	     -0.00000000	     -0.00000000	     24.48384611
      2.40428004	     -0.05485139	     -0.00145983	     -0.19676207	     -0.05532491	      0.88256491	     -0.00099703	     -0.20833548	     -0.00000000	     -0.00000000	     24.10101421
      2.40563725	     -0.05489632	     -0.00147234	     -0.19680737	     -0.05532330	      0.88256469	     -0.00099749	     -0.20834833	     -0.00000000	     -0.00000000	     24.03385542
      2.40699447	     -0.05494158	     -0.00148184	     -0.19685307	     -0.05532160	      0.88256444	     -0.00099795	     -0.20836185	     -0.00000000	     -0.00000000	     23.55630924
      2.40820317	     -0.05498200	     -0.00149183	     -0.19689385	     -0.05532001	      0.88256417	     -0.00099835	     -0.20837443	     -0.00000000	     -0.00000000	     23.53325977
      2.40941187	     -0.05502291	     -0.00149904	     -0.19693520	     -0.05531834	      0.88256387	     -0.00099874	     -0.20838750	     -0.00000000	     -0.00000000	     23.18532898
      2.41062057	     -0.05506408	     -0.00150636	     -0.19697681	     -0.05531659	      0.88256353	     -0.00099914	     -0.20840105	     -0.00000000	     -0.00000000	     23.04307975
      2.41221537	     -0.05511970	     -0.00151339	     -0.19703308	     -0.05531417	      0.88256302	     -0.00099965	     -0.20841968	     -0.00000000	     -0.00000000	     22.63746060
      2.41345063	     -0.05516356	     -0.00151995	     -0.19707743	     -0.05531220	      0.88256258	     -0.00100004	     -0.20843466	     -0.00000000	     -0.00000000	     22.56924618
      2.41468589	     -0.05520754	     -0.00152438	     -0.19712195	     -0.05531015	      0.88256210	     -0.00100043	     -0.20845009	     -0.00000000	     -0.00000000	     22.26959078
      2.41592115	     -0.05525149	     -0.00152952	     -0.19716643	     -0.05530802	      0.88256159	     -0.00100082	     -0.20846591	     -0.00000000	     -0.00000000	     22.13385997
      2.41751420	     -0.05530840	     -0.00153405	     -0.19722409	     -0.05530514	      0.88256086	     -0.00100131	     -0.20848684	     -0.00000000	     -0.00000000	     21.78957092
      2.41874224	     -0.05535270	     -0.00153878	     -0.19726894	     -0.05530282	      0.88256026	     -0.00100169	     -0.20850335	     -0.00000000	     -0.00000000	     21.72688050
      2.41997028	     -0.05539678	     -0.00154143	     -0.19731363	     -0.05530042	      0.88255963	     -0.00100206	     -0.20852014	     -0.00000000	     -0.00000000	     21.47609908
      2.42119832	     -0.05544034	     -0.00154475	     -0.19735779	     -0.05529793	      0.88255896	     -0.00100243	     -0.20853718	     -0.00000000	     -0.00000000	     21.35324106
      2.42284684	     -0.05549743	     -0.00154707	     -0.19741574	     -0.05529444	      0.88255801	     -0.00100292	     -0.20856036	     -0.00000000	     -0.00000000	     21.06230981
      2.42407509	     -0.05553949	     -0.00154990	     -0.19745843	     -0.05529175	      0.88255727	     -0.00100328	     -0.20857781	     -0.00000000	     -0.00000000	     21.00173841
      2.42530333	     -0.05558121	     -0.00155067	     -0.19750083	     -0.05528896	      0.88255650	     -0.00100364	     -0.20859538	     -0.00000000	     -0.00000000	     20.79355019
      2.42679696	     -0.05563158	     -0.00155252	     -0.19755201	     -0.05528544	      0.88255553	     -0.00100407	     -0.20861690	     -0.00000000	     -0.00000000	     20.68233623
      2.42813547	     -0.05567610	     -0.00155186	     -0.19759732	     -0.05528217	      0.88255463	     -0.00100445	     -0.20863628	     -0.00000000	     -0.00000000	     20.45787367
      2.42947399	     -0.05571859	     -0.00155283	     -0.19764057	     -0.05527880	      0.88255371	     -0.00100482	     -0.20865574	     -0.00000000	     -0.00000000	     20.39182937
      2.43081251	     -0.05575894	     -0.00155105	     -0.19768175	     -0.05527531	      0.88255277	     -0.00100519	     -0.20867525	     -0.00000000	     -0.00000000	     20.18963575
      2.43215102	     -0.05579861	     -0.00155087	     -0.19772222	     -0.05527170	      0.88255182	     -0.00100555	     -0.20869481	     -0.00000000	     -0.00000000	     20.12419796
      2.43348954	     -0.05583726	     -0.00154717	     -0.19776176	     -0.05526799	      0.88255086	     -0.00100591	     -0.20871439	     -0.00000000	     -0.00000000	     19.95294448
      2.43482806	     -0.05587447	     -0.00154471	     -0.19779983	     -0.05526416	      0.88254989	     -0.00100626	     -0.20873395	     -0.00000000	     -0.00000000	     19.88600085
      2.43616658	     -0.05590835	     -0.00153825	     -0.19783467	     -0.05526021	      0.88254892	     -0.00100659	     -0.20875342	     -0.00000000	     -0.00000000	     19.75340529
      2.43750509	     -0.05593836	     -0.00153275	     -0.19786562	     -0.05525615	      0.88254796	     -0.00100692	     -0.20877270	     -0.00000000	     -0.00000000	     19.67741890
      2.43884361	     -0.05596455	     -0.00152237	     -0.19789287	     -0.05525197	      0.88254701	     -0.00100724	     -0.20879170	     -0.00000000	     -0.00000000	     19.55027111
      2.44018213	     -0.05598669	     -0.00151329	     -0.19791604	     -0.05524768	      0.88254607	     -0.00100755	     -0.20881035	     -0.00000000	     -0.00000000	     19.46664169
      2.44152065	     -0.05600474	     -0.00149959	     -0.19793523	     -0.05524327	      0.88254516	     -0.00100785	     -0.20882858	     -0.00000000	     -0.00000000	     19.39558839
      2.44285916	     -0.05601943	     -0.00148753	     -0.19795102	     -0.05523875	      0.88254427	     -0.00100813	     -0.20884635	     -0.00000000	     -0.00000000	     19.30492313
      2.44419768	     -0.05603027	     -0.00147075	     -0.19796306	     -0.05523410	      0.88254341	     -0.00100841	     -0.20886360	     -0.00000000	     -0.00000000	     19.26110569
      2.44553620	     -0.05603656	     -0.00145569	     -0.19797053	     -0.05522935	      0.88254259	     -0.00100867	     -0.20888028	     -0.00000000	     -0.00000000	     19.16056522
      2.44687471	     -0.05603817	     -0.00143576	     -0.19797341	     -0.05522448	      0.88254181	     -0.00100892	     -0.20889632	     -0.00000000	     -0.00000000	     19.13669433
      2.44821323	     -0.05603506	     -0.00141785	     -0.19797153	     -0.05521949	      0.88254107	     -0.00100915	     -0.20891166	     -0.00000000	     -0.00000000	     19.02794665
      2.44955175	     -0.05602611	     -0.00139500	     -0.19796392	     -0.05521438	      0.88254038	     -0.00100938	     -0.20892621	     -0.00000000	     -0.00000000	     19.02825706
      2.45089027	     -0.05601098	     -0.00137442	     -0.19795007	     -0.05520917	      0.88253974	     -0.00100959	     -0.20893989	     -0.00000000	     -0.00000000	     18.92090966
      2.45222878	     -0.05598927	     -0.00134893	     -0.19792973	     -0.05520383	      0.88253916	     -0.00100979	     -0.20895259	     -0.00000000	     -0.00000000	     18.94463331
      2.45342864	     -0.05596512	     -0.00132830	     -0.19790676	     -0.05519895	      0.88253869	     -0.00100996	     -0.20896308	     -0.00000000	     -0.00000000	     18.84937657
      2.45462849	     -0.05593626	     -0.00130483	     -0.19787914	     -0.05519399	      0.88253827	     -0.00101013	     -0.20897269	     -0.00000000	     -0.00000000	     18.84466468
      2.45609968	     -0.05589500	     -0.00127693	     -0.19783937	     -0.05518777	      0.88253782	     -0.00101032	     -0.20898323	     -0.00000000	     -0.00000000	     18.78811132
      2.45757087	     -0.05584923	     -0.00124674	     -0.19779511	     -0.05518142	      0.88253746	     -0.00101050	     -0.20899243	     -0.00000000	     -0.00000000	     18.81421349
      2.45879843	     -0.05580929	     -0.00122342	     -0.19775638	     -0.05517601	      0.88253721	     -0.00101064	     -0.20899913	     -0.00000000	     -0.00000000	     18.73525512
      2.46002599	     -0.05576766	     -0.00119781	     -0.19771601	     -0.05517052	      0.88253703	     -0.00101078	     -0.20900497	     -0.00000000	     -0.00000000	     18.74937642
      2.46125355	     -0.05572425	     -0.00117302	     -0.19767382	     -0.05516493	      0.88253691	     -0.00101091	     -0.20900998	     -0.00000000	     -0.00000000	     18.72431078
      2.46294145	     -0.05565838	     -0.00113771	     -0.19760964	     -0.05515710	      0.88253684	     -0.00101108	     -0.20901552	     -0.00000000	     -0.00000000	     18.77072542
      2.46418488	     -0.05560916	     -0.00111342	     -0.19756160	     -0.05515122	      0.88253686	     -0.00101120	     -0.20901870	     -0.00000000	      0.00000000	     18.71339702
      2.46542832	     -0.05555619	     -0.00108666	     -0.19750987	     -0.05514525	      0.88253695	     -0.00101131	     -0.20902117	     -0.00000000	      0.00000000	     18.77744544
      2.46693078	     -0.05548801	     -0.00105591	     -0.19744312	     -0.05513791	      0.88253714	     -0.00101144	     -0.20902312	     -0.00000000	      0.00000000	     18.80233766
      2.46825819	     -0.05542180	     -0.00102711	     -0.19737821	     -0.05513133	      0.88253739	     -0.00101155	     -0.20902382	     -0.00000000	      0.00000000	     18.95316029
      2.46958561	     -0.05534802	     -0.00100054	     -0.19730567	     -0.05512463	      0.88253771	     -0.00101165	     -0.20902341	     -0.00000000	      0.00000000	     18.98812031
      2.47091303	     -0.05526560	     -0.00097143	     -0.19722452	     -0.05511785	      0.88253811	     -0.00101174	     -0.20902170	     -0.00000000	      0.00000000	     19.16121150
      2.47224044	     -0.05517530	     -0.00094432	     -0.19713543	     -0.05511096	      0.88253859	     -0.00101183	     -0.20901859	     -0.00000000	      0.00000000	     19.20306479
      2.47356786	     -0.05507667	     -0.00091468	     -0.19703806	     -0.05510398	      0.88253914	     -0.00101191	     -0.20901396	     -0.00000000	      0.00000000	     19.40073517
      2.47489527	     -0.05496949	     -0.00088710	     -0.19693207	     -0.05509690	      0.88253978	     -0.00101199	     -0.20900774	     -0.00000000	      0.00000000	     19.45840345
      2.47622269	     -0.05485304	     -0.00085693	     -0.19681685	     -0.05508974	      0.88254049	     -0.00101206	     -0.20899981	     -0.00000000	      0.00000000	     19.68587596
      2.47755010	     -0.05472728	     -0.00082903	     -0.19669224	     -0.05508249	      0.88254130	     -0.00101212	     -0.20899011	     -0.00000000	      0.00000000	     19.76314095
      2.47887752	     -0.05459139	     -0.00079845	     -0.19655754	     -0.05507515	      0.88254219	     -0.00101218	     -0.20897854	     -0.00000000	      0.00000000	     20.03043801
      2.48020494	     -0.05444646	     -0.00077067	     -0.19641371	     -0.05506774	      0.88254316	     -0.00101224	     -0.20896505	     -0.00000000	      0.00000001	     20.12630688
      2.48153235	     -0.05429321	     -0.00074008	     -0.19626160	     -0.05506025	      0.88254424	     -0.00101229	     -0.20894961	     -0.00000000	      0.00000001	     20.42573924
      2.48285977	     -0.05413287	     -0.00071309	     -0.19610228	     -0.05505269	      0.88254540	     -0.00101234	     -0.20893222	     -0.00000000	      0.00000001	     20.53033889
      2.48405016	     -0.05398362	     -0.00068681	     -0.19595397	     -0.05504585	      0.88254653	     -0.00101238	     -0.20891497	     -0.00000000	      0.00000001	     20.80966108
      2.48524054	     -0.05383020	     -0.00066339	     -0.19580139	     -0.05503895	      0.88254773	     -0.00101242	     -0.20889621	     -0.00000000	      0.00000001	     20.97152750
      2.48643093	     -0.05367311	     -0.00063936	     -0.19564513	     -0.05503201	      0.88254901	     -0.00101246	     -0.20887596	     -0.00000000	      0.00000001	     21.20973627
      2.48806237	     -0.05345340	     -0.00060888	     -0.19542646	     -0.05502243	      0.88255090	     -0.00101252	     -0.20884592	     -0.00000000	      0.00000001	     21.47747932
      2.48926988	     -0.05328780	     -0.00058541	     -0.19526162	     -0.05501528	      0.88255240	     -0.00101256	     -0.20882207	     -0.00000000	      0.00000001	     21.76180897
      2.49047739	     -0.05312000	     -0.00056404	     -0.19509450	     -0.05500809	      0.88255398	     -0.00101261	     -0.20879693	     -0.00000000	      0.00000001	     21.96852198
      2.49168491	     -0.05294956	     -0.00054213	     -0.19492472	     -0.05500087	      0.88255565	     -0.00101265	     -0.20877053	     -0.00000000	      0.00000001	     22.24026870
      2.49328230	     -0.05271966	     -0.00051580	     -0.19469559	     -0.05499127	      0.88255798	     -0.00101271	     -0.20873376	     -0.00000000	      0.00000001	     22.57300696
      2.49444302	     -0.05255024	     -0.00049568	     -0.19452673	     -0.05498426	      0.88255977	     -0.00101275	     -0.20870575	     -0.00000000	      0.00000001	     22.87190235
      2.49560373	     -0.05237948	     -0.00047794	     -0.19435644	     -0.05497723	      0.88256163	     -0.00101280	     -0.20867672	     -0.00000000	      0.00000001	     23.12158405
      2.49706958	     -0.05216160	     -0.00045485	     -0.19413914	     -0.05496832	      0.88256409	     -0.00101286	     -0.20863868	     -0.00000000	      0.00000001	     23.49735612
      2.49834620	     -0.05197029	     -0.00043714	     -0.19394825	     -0.05496054	      0.88256632	     -0.00101291	     -0.20860435	     -0.00000000	      0.00000001	     23.78128552
      2.49962282	     -0.05177778	     -0.00041780	     -0.19375616	     -0.05495274	      0.88256864	     -0.00101296	     -0.20856898	     -0.00000000	      0.00000001	     24.12449741
      2.50089944	     -0.05158451	     -0.00040146	     -0.19356321	     -0.05494493	      0.88257105	     -0.00101302	     -0.20853263	     -0.00000000	      0.00000001	     24.42587908
      2.50217606	     -0.05139219	     -0.00038351	     -0.19337122	     -0.05493711	      0.88257353	     -0.00101307	     -0.20849538	     -0.00000000	      0.00000001	     24.77959863
      2.50345268	     -0.05119973	     -0.00036901	     -0.19317898	     -0.05492929	      0.88257610	     -0.00101313	     -0.20845728	     -0.00000000	      0.00000001	     25.09650918
      2.50472930	     -0.05100692	     -0.00035161	     -0.19298642	     -0.05492147	      0.88257873	     -0.00101318	     -0.20841842	     -0.00000000	      0.00000001	     25.46329362
      2.50583902	     -0.05083914	     -0.00033987	     -0.19281877	     -0.05491468	      0.88258108	     -0.00101322	     -0.20838406	     -0.00000000	      0.00000001	     25.74535245
      2.50694875	     -0.05067107	     -0.00032643	     -0.19265084	     -0.05490789	      0.88258348	     -0.00101327	     -0.20834919	     -0.00000000	      0.00000001	     26.05998086
      2.50833694	     -0.05046040	     -0.00031139	     -0.19244026	     -0.05489941	      0.88258655	     -0.00101332	     -0.20830490	     -0.00000000	      0.00000002	     26.45007114
      2.50972512	     -0.05024958	     -0.00029468	     -0.19222955	     -0.05489094	      0.88258969	     -0.00101337	     -0.20825991	     -0.00000000	      0.00000002	     26.85480412
      2.51081743	     -0.05008397	     -0.00028405	     -0.19206394	     -0.05488430	      0.88259220	     -0.00101341	     -0.20822406	     -0.00000000	      0.00000002	     27.15136959
      2.51190974	     -0.04991886	     -0.00027185	     -0.19189885	     -0.05487767	      0.88259475	     -0.00101344	     -0.20818786	     -0.00000000	      0.00000002	     27.45789231
      2.51332508	     -0.04970665	     -0.00025794	     -0.19168659	     -0.05486911	      0.88259811	     -0.00101348	     -0.20814048	     -0.00000000	      0.00000002	     27.86561255
      2.51474042	     -0.04949607	     -0.00024091	     -0.19147599	     -0.05486059	      0.88260151	     -0.00101352	     -0.20809265	     -0.00000000	      0.00000002	     28.27352647
      2.51575883	     -0.04934562	     -0.00023095	     -0.19132545	     -0.05485448	      0.88260399	     -0.00101354	     -0.20805800	     -0.00000000	      0.00000002	     28.53163280
      2.51677724	     -0.04919597	     -0.00021926	     -0.19117574	     -0.05484839	      0.88260648	     -0.00101355	     -0.20802318	     -0.00000000	      0.00000002	     28.80679967
      2.51828954	     -0.04897553	     -0.00020324	     -0.19095513	     -0.05483940	      0.88261022	     -0.00101357	     -0.20797120	     -0.00000000	      0.00000002	     29.24070054
      2.51954807	     -0.04879434	     -0.00018897	     -0.19077380	     -0.05483197	      0.88261335	     -0.00101358	     -0.20792775	     -0.00000000	      0.00000002	     29.58471814
      2.52080660	     -0.04861629	     -0.00017690	     -0.19059552	     -0.05482458	      0.88261649	     -0.00101358	     -0.20788418	     -0.00000000	      0.00000002	     29.94905738
      2.52206513	     -0.04844175	     -0.00016309	     -0.19042078	     -0.05481724	      0.88261964	     -0.00101358	     -0.20784056	     -0.00000000	      0.00000002	     30.26322522
      2.52332366	     -0.04827072	     -0.00015293	     -0.19024944	     -0.05480994	      0.88262279	     -0.00101357	     -0.20779695	     -0.00000000	      0.00000002	     30.65196547
      2.52438493	     -0.04812941	     -0.00014209	     -0.19010789	     -0.05480384	      0.88262545	     -0.00101356	     -0.20776027	     -0.00000000	      0.00000002	     30.87430605
      2.52544621	     -0.04799101	     -0.00013359	     -0.18996918	     -0.05479777	      0.88262811	     -0.00101354	     -0.20772373	     -0.00000000	      0.00000002	     31.16625621
      2.52681010	     -0.04781731	     -0.00012180	     -0.18979508	     -0.05479003	      0.88263150	     -0.00101351	     -0.20767699	     -0.00000000	      0.00000002	     31.49623910
      2.52817398	     -0.04764819	     -0.00011281	     -0.18962547	     -0.05478237	      0.88263488	     -0.00101346	     -0.20763058	     -0.00000000	      0.00000002	     31.89291479
      2.52921805	     -0.04752266	     -0.00010467	     -0.18949958	     -0.05477655	      0.88263745	     -0.00101343	     -0.20759537	     -0.00000000	      0.00000002	     32.06978492
      2.53026212	     -0.04740220	     -0.00009887	     -0.18937868	     -0.05477078	      0.88264000	     -0.00101338	     -0.20756052	     -0.00000000	      0.00000002	     32.32250736
      2.53166198	     -0.04724731	     -0.00009069	     -0.18922319	     -0.05476311	      0.88264338	     -0.00101331	     -0.20751441	     -0.00000000	      0.00000002	     32.61439135
      2.53306183	     -0.04709971	     -0.00008531	     -0.18907491	     -0.05475554	      0.88264671	     -0.00101323	     -0.20746908	     -0.00000000	      0.00000002	     33.01203024
      2.53404353	     -0.04700018	     -0.00007947	     -0.18897493	     -0.05475027	      0.88264902	     -0.00101317	     -0.20743776	     -0.00000000	      0.00000002	     33.13374283
      2.53502522	     -0.04690395	     -0.00007565	     -0.18887820	     -0.05474506	      0.88265129	     -0.00101310	     -0.20740686	     -0.00000000	      0.00000002	     33.35248174
      2.53652451	     -0.04676415	     -0.00006945	     -0.18873762	     -0.05473718	      0.88265471	     -0.00101298	     -0.20736046	     -0.00000000	      0.00000002	     33.62622180
      2.53776070	     -0.04665618	     -0.00006603	     -0.18862895	     -0.05473076	      0.88265747	     -0.00101288	     -0.20732299	     -0.00000000	      0.00000002	     33.89696239
      2.53899690	     -0.04655579	     -0.00006153	     -0.18852788	     -0.05472442	      0.88266017	     -0.00101276	     -0.20728630	     -0.00000000	      0.00000001	     34.05616622
      2.54023310	     -0.04646347	     -0.00005996	     -0.18843479	     -0.05471816	      0.88266280	     -0.00101263	     -0.20725047	     -0.00000000	      0.00000001	     34.33809345
      2.54133839	     -0.04638721	     -0.00005657	     -0.18835788	     -0.05471263	      0.88266510	     -0.00101250	     -0.20721920	     -0.00000000	      0.00000001	     34.42507895
      2.54244368	     -0.04631569	     -0.00005551	     -0.18828566	     -0.05470716	      0.88266734	     -0.00101237	     -0.20718867	     -0.00000000	      0.00000001	     34.63957233
      2.54354897	     -0.04624883	     -0.00005336	     -0.18821810	     -0.05470176	      0.88266952	     -0.00101223	     -0.20715888	     -0.00000000	      0.00000001	     34.76044301
      2.54495009	     -0.04617127	     -0.00005233	     -0.18813962	     -0.05469500	      0.88267220	     -0.00101203	     -0.20712219	     -0.00000000	      0.00000001	     35.01397955
      2.54606578	     -0.04611528	     -0.00004980	     -0.18808293	     -0.05468970	      0.88267426	     -0.00101187	     -0.20709384	     -0.00000000	      0.00000001	     35.06097104
      2.54718147	     -0.04606441	     -0.00004929	     -0.18803130	     -0.05468447	      0.88267625	     -0.00101169	     -0.20706626	     -0.00000000	      0.00000001	     35.23672807
      2.54829717	     -0.04601836	     -0.00004771	     -0.18798452	     -0.05467930	      0.88267817	     -0.00101150	     -0.20703946	     -0.00000000	      0.00000001	     35.31198840
      2.54969279	     -0.04596744	     -0.00004760	     -0.18793263	     -0.05467293	      0.88268047	     -0.00101125	     -0.20700704	     -0.00000000	      0.00000001	     35.51860617
      2.55078654	     -0.04593290	     -0.00004594	     -0.18789737	     -0.05466802	      0.88268220	     -0.00101104	     -0.20698249	     -0.00000000	      0.00000001	     35.51954011
      2.55188028	     -0.04590299	     -0.00004623	     -0.18786669	     -0.05466318	      0.88268385	     -0.00101082	     -0.20695870	     -0.00000000	      0.00000001	     35.65295781
      2.55297403	     -0.04587746	     -0.00004557	     -0.18784042	     -0.05465840	      0.88268543	     -0.00101059	     -0.20693568	     -0.00000000	      0.00000001	     35.69118976
      2.55443052	     -0.04584979	     -0.00004638	     -0.18781171	     -0.05465215	      0.88268741	     -0.00101027	     -0.20690621	     -0.00000000	      0.00000001	     35.85766052
      2.55551397	     -0.04583370	     -0.00004555	     -0.18779488	     -0.05464757	      0.88268880	     -0.00101002	     -0.20688515	     -0.00000000	      0.00000001	     35.82281301
      2.55659741	     -0.04582132	     -0.00004659	     -0.18778172	     -0.05464306	      0.88269012	     -0.00100976	     -0.20686482	     -0.00000000	      0.00000001	     35.92658508
      2.55792157	     -0.04580973	     -0.00004690	     -0.18776920	     -0.05463765	      0.88269163	     -0.00100942	     -0.20684096	     -0.00000000	      0.00000001	     35.91636704
      2.55909899	     -0.04580480	     -0.00004926	     -0.18776340	     -0.05463291	      0.88269287	     -0.00100910	     -0.20682067	     -0.00000000	      0.00000001	     36.03932169
      2.56027641	     -0.04580461	     -0.00004984	     -0.18776238	     -0.05462826	      0.88269403	     -0.00100878	     -0.20680125	     -0.00000000	      0.00000001	     35.96240854
      2.56145384	     -0.04580896	     -0.00005299	     -0.18776583	     -0.05462368	      0.88269510	     -0.00100843	     -0.20678270	     -0.00000000	      0.00000001	     36.08588369
      2.56263126	     -0.04581737	     -0.00005401	     -0.18777340	     -0.05461918	      0.88269608	     -0.00100808	     -0.20676500	     -0.00000000	      0.00000001	     35.97947606
      2.56380868	     -0.04582975	     -0.00005765	     -0.18778489	     -0.05461477	      0.88269697	     -0.00100771	     -0.20674813	     -0.00000000	      0.00000000	     36.09990582
      2.56498610	     -0.04584619	     -0.00005896	     -0.18780049	     -0.05461043	      0.88269778	     -0.00100733	     -0.20673209	     -0.00000000	      0.00000000	     35.96068132
      2.56616352	     -0.04586669	     -0.00006311	     -0.18782010	     -0.05460616	      0.88269851	     -0.00100693	     -0.20671685	     -0.00000000	      0.00000000	     36.07804957
      2.56734094	     -0.04589132	     -0.00006469	     -0.18784389	     -0.05460198	      0.88269915	     -0.00100652	     -0.20670243	     -0.00000000	      0.00000000	     35.90414281
      2.56851836	     -0.04592010	     -0.00006935	     -0.18787177	     -0.05459787	      0.88269971	     -0.00100610	     -0.20668880	     -0.00000000	      0.00000000	     36.01969298
      2.56969578	     -0.04595287	     -0.00007119	     -0.18790371	     -0.05459384	      0.88270019	     -0.00100566	     -0.20667598	     -0.00000000	      0.00000000	     35.81257679
      2.57087321	     -0.04598953	     -0.00007636	     -0.18793948	     -0.05458989	      0.88270059	     -0.00100521	     -0.20666394	     -0.00000000	      0.00000000	     35.92945776
      2.57205063	     -0.04603002	     -0.00007842	     -0.18797914	     -0.05458601	      0.88270092	     -0.00100475	     -0.20665268	     -0.00000000	      0.00000000	     35.68853137
      2.57322805	     -0.04607428	     -0.00008406	     -0.18802250	     -0.05458221	      0.88270117	     -0.00100427	     -0.20664220	     -0.00000000	      0.00000000	     35.80703209
      2.57428226	     -0.04611705	     -0.00008637	     -0.18806454	     -0.05457887	      0.88270133	     -0.00100383	     -0.20663346	     -0.00000000	      0.00000000	     35.57953456
      2.57533647	     -0.04616269	     -0.00009077	     -0.18810941	     -0.05457558	      0.88270144	     -0.00100337	     -0.20662533	     -0.00000000	      0.00000000	     35.57182706
      2.57662762	     -0.04622298	     -0.00009506	     -0.18816879	     -0.05457164	      0.88270150	     -0.00100280	     -0.20661619	     -0.00000000	      0.00000000	     35.40156333
      2.57791877	     -0.04628783	     -0.00010204	     -0.18823266	     -0.05456779	      0.88270148	     -0.00100222	     -0.20660792	     -0.00000000	     -0.00000000	     35.42506763
      2.57899722	     -0.04634488	     -0.00010581	     -0.18828897	     -0.05456464	      0.88270141	     -0.00100171	     -0.20660168	     -0.00000000	     -0.00000000	     35.18168056
      2.58007567	     -0.04640443	     -0.00011144	     -0.18834774	     -0.05456154	      0.88270128	     -0.00100120	     -0.20659602	     -0.00000000	     -0.00000000	     35.14749349
      2.58137137	     -0.04647843	     -0.00011611	     -0.18842086	     -0.05455791	      0.88270107	     -0.00100056	     -0.20658999	     -0.00000000	     -0.00000000	     34.93669663
      2.58266707	     -0.04655654	     -0.00012282	     -0.18849806	     -0.05455435	      0.88270079	     -0.00099991	     -0.20658479	     -0.00000000	     -0.00000000	     34.94512461
      2.58371332	     -0.04662199	     -0.00012600	     -0.18856282	     -0.05455154	      0.88270051	     -0.00099937	     -0.20658119	     -0.00000000	     -0.00000000	     34.67372513
      2.58475956	     -0.04668938	     -0.00013100	     -0.18862952	     -0.05454878	      0.88270020	     -0.00099882	     -0.20657810	     -0.00000000	     -0.00000000	     34.60929693
      2.58610134	     -0.04677842	     -0.00013616	     -0.18871769	     -0.05454532	      0.88269974	     -0.00099810	     -0.20657486	     -0.00000000	     -0.00000000	     34.37732587
      2.58744312	     -0.04687026	     -0.00014330	     -0.18880864	     -0.05454194	      0.88269923	     -0.00099736	     -0.20657239	      0.00000000	     -0.00000000	     34.36752846
      2.58846543	     -0.04694194	     -0.00014662	     -0.18887970	     -0.05453942	      0.88269880	     -0.00099678	     -0.20657100	      0.00000000	     -0.00000000	     34.06969854
      2.58948774	     -0.04701509	     -0.00015180	     -0.18895220	     -0.05453695	      0.88269834	     -0.00099620	     -0.20657003	      0.00000000	     -0.00000000	     33.98293995
      2.59088237	     -0.04711713	     -0.00015803	     -0.18905338	     -0.05453365	      0.88269766	     -0.00099538	     -0.20656934	      0.00000000	     -0.00000000	     33.72514273
      2.59227699	     -0.04722327	     -0.00016720	     -0.18915862	     -0.05453043	      0.88269693	     -0.00099455	     -0.20656935	      0.00000000	     -0.00000000	     33.72074248
      2.59326246	     -0.04729999	     -0.00017203	     -0.18923476	     -0.05452821	      0.88269639	     -0.00099395	     -0.20656975	      0.00000000	     -0.00000000	     33.38614922
      2.59424793	     -0.04737763	     -0.00017885	     -0.18931177	     -0.05452602	      0.88269582	     -0.00099335	     -0.20657047	      0.00000000	     -0.00000000	     33.28839105
      2.59572733	     -0.04749571	     -0.00018891	     -0.18942894	     -0.05452282	      0.88269493	     -0.00099243	     -0.20657209	      0.00000000	     -0.00000000	     33.00962851
      2.59696731	     -0.04759597	     -0.00019919	     -0.18952841	     -0.05452020	      0.88269415	     -0.00099164	     -0.20657394	      0.00000000	     -0.00000000	     32.93385181
      2.59820728	     -0.04769735	     -0.00020863	     -0.18962904	     -0.05451764	      0.88269334	     -0.00099085	     -0.20657620	      0.00000000	     -0.00000000	     32.58961619
      2.59944726	     -0.04779979	     -0.00022124	     -0.18973066	     -0.05451513	      0.88269250	     -0.00099005	     -0.20657885	      0.00000000	     -0.00000000	     32.61468914
      2.60055801	     -0.04789232	     -0.00023110	     -0.18982251	     -0.05451293	      0.88269173	     -0.00098932	     -0.20658155	      0.00000000	     -0.00000000	     32.22560878
      2.60166877	     -0.04798544	     -0.00024379	     -0.18991490	     -0.05451078	      0.88269095	     -0.00098859	     -0.20658453	      0.00000000	     -0.00000000	     32.18548090
      2.60277953	     -0.04807907	     -0.00025617	     -0.19000781	     -0.05450867	      0.88269014	     -0.00098785	     -0.20658777	      0.00000000	     -0.00000000	     31.91430676
      2.60420636	     -0.04819985	     -0.00027490	     -0.19012764	     -0.05450602	      0.88268908	     -0.00098690	     -0.20659230	      0.00000000	     -0.00000001	     31.84211637
      2.60534294	     -0.04829643	     -0.00028942	     -0.19022348	     -0.05450395	      0.88268822	     -0.00098614	     -0.20659617	      0.00000000	     -0.00000001	     31.44786615
      2.60647952	     -0.04839321	     -0.00030677	     -0.19031947	     -0.05450193	      0.88268735	     -0.00098538	     -0.20660027	      0.00000000	     -0.00000001	     31.41123508
      2.60761609	     -0.04849003	     -0.00032395	     -0.19041551	     -0.05449994	      0.88268646	     -0.00098461	     -0.20660457	      0.00000000	     -0.00000001	     31.10492382
      2.60902295	     -0.04860954	     -0.00034820	     -0.19053402	     -0.05449754	      0.88268535	     -0.00098366	     -0.20661014	      0.00000000	     -0.00000001	     31.06366801
      2.61014522	     -0.04870430	     -0.00036694	     -0.19062800	     -0.05449567	      0.88268445	     -0.00098290	     -0.20661476	      0.00000000	     -0.00000001	     30.63815439
      2.61126750	     -0.04879825	     -0.00038832	     -0.19072112	     -0.05449383	      0.88268354	     -0.00098214	     -0.20661951	      0.00000000	     -0.00000001	     30.60459196
      2.61238977	     -0.04889109	     -0.00040938	     -0.19081316	     -0.05449203	      0.88268263	     -0.00098138	     -0.20662437	      0.00000000	     -0.00000001	     30.31301973
      2.61385151	     -0.04900995	     -0.00043926	     -0.19093093	     -0.05448973	      0.88268143	     -0.00098039	     -0.20663083	      0.00000000	     -0.00000001	     30.26427115
      2.61497068	     -0.04909901	     -0.00046124	     -0.19101920	     -0.05448801	      0.88268051	     -0.00097964	     -0.20663585	      0.00000000	     -0.00000001	     29.84447599
      2.61608985	     -0.04918609	     -0.00048534	     -0.19110545	     -0.05448632	      0.88267958	     -0.00097888	     -0.20664091	      0.00000000	     -0.00000001	     29.81512602
      2.61720901	     -0.04927094	     -0.00050875	     -0.19118950	     -0.05448467	      0.88267865	     -0.00097812	     -0.20664600	      0.00000000	     -0.00000001	     29.54410584
      2.61870805	     -0.04938079	     -0.00054182	     -0.19129825	     -0.05448250	      0.88267741	     -0.00097711	     -0.20665281	      0.00000000	     -0.00000001	     29.50595544
      2.61981881	     -0.04945905	     -0.00056488	     -0.19137574	     -0.05448092	      0.88267648	     -0.00097636	     -0.20665784	      0.00000000	     -0.00000001	     29.10714566
      2.62092957	     -0.04953449	     -0.00058952	     -0.19145038	     -0.05447938	      0.88267556	     -0.00097561	     -0.20666284	      0.00000000	     -0.00000001	     29.08426582
      2.62229121	     -0.04962292	     -0.00061817	     -0.19153789	     -0.05447753	      0.88267443	     -0.00097468	     -0.20666891	      0.00000000	     -0.00000001	     28.74002485
      2.62350489	     -0.04969779	     -0.00064506	     -0.19161192	     -0.05447591	      0.88267342	     -0.00097386	     -0.20667426	      0.00000000	     -0.00000001	     28.80561225
      2.62471858	     -0.04976877	     -0.00066953	     -0.19168211	     -0.05447433	      0.88267243	     -0.00097303	     -0.20667953	      0.00000000	     -0.00000001	     28.41574198
      2.62593226	     -0.04983581	     -0.00069569	     -0.19174834	     -0.05447278	      0.88267143	     -0.00097219	     -0.20668473	      0.00000000	     -0.00000001	     28.51114227
      2.62714595	     -0.04989884	     -0.00071900	     -0.19181063	     -0.05447126	      0.88267045	     -0.00097136	     -0.20668983	      0.00000000	     -0.00000001	     28.11204210
      2.62835963	     -0.04995770	     -0.00074406	     -0.19186872	     -0.05446977	      0.88266947	     -0.00097052	     -0.20669485	      0.00000000	     -0.00000001	     28.23581975
      2.62957331	     -0.05001232	     -0.00076591	     -0.19192265	     -0.05446831	      0.88266850	     -0.00096967	     -0.20669976	      0.00000000	     -0.00000001	     27.82972413
      2.63078700	     -0.05006274	     -0.00078962	     -0.19197235	     -0.05446689	      0.88266754	     -0.00096882	     -0.20670457	      0.00000000	     -0.00000001	     27.97739393
      2.63200068	     -0.05010899	     -0.00080982	     -0.19201796	     -0.05446549	      0.88266660	     -0.00096796	     -0.20670928	      0.00000000	     -0.00000001	     27.56654873
      2.63321436	     -0.05015117	     -0.00083205	     -0.19205944	     -0.05446413	      0.88266567	     -0.00096710	     -0.20671388	      0.00000000	     -0.00000001	     27.73593134
      2.63442805	     -0.05018931	     -0.00085050	     -0.19209699	     -0.05446280	      0.88266475	     -0.00096623	     -0.20671838	      0.00000000	     -0.00000001	     27.32290305
      2.63564173	     -0.05022337	     -0.00087115	     -0.19213041	     -0.05446150	      0.88266385	     -0.00096535	     -0.20672277	      0.00000000	     -0.00000001	     27.51141427
      2.63685541	     -0.05025348	     -0.00088781	     -0.19215996	     -0.05446022	      0.88266296	     -0.00096447	     -0.20672704	      0.00000000	     -0.00000000	     27.09820949
      2.63806910	     -0.05027983	     -0.00090685	     -0.19218570	     -0.05445898	      0.88266209	     -0.00096358	     -0.20673122	      0.00000000	     -0.00000000	     27.30220742
      2.63928278	     -0.05030256	     -0.00092168	     -0.19220793	     -0.05445777	      0.88266124	     -0.00096268	     -0.20673528	      0.00000000	     -0.00000000	     26.88602700
      2.64037236	     -0.05031992	     -0.00093699	     -0.19222478	     -0.05445671	      0.88266050	     -0.00096188	     -0.20673885	      0.00000000	     -0.00000000	     27.01734338
      2.64146193	     -0.05033438	     -0.00094960	     -0.19223879	     -0.05445568	      0.88265977	     -0.00096106	     -0.20674234	      0.00000000	     -0.00000000	     26.80597272
      2.64279485	     -0.05034825	     -0.00096543	     -0.19225211	     -0.05445444	      0.88265890	     -0.00096006	     -0.20674650	      0.00000000	     -0.00000000	     26.81146862
      2.64412777	     -0.05035809	     -0.00097860	     -0.19226144	     -0.05445325	      0.88265805	     -0.00095905	     -0.20675053	      0.00000000	     -0.00000000	     26.51623146
      2.64524880	     -0.05036336	     -0.00099107	     -0.19226627	     -0.05445227	      0.88265736	     -0.00095820	     -0.20675383	      0.00000000	     -0.00000000	     26.63585450
      2.64636983	     -0.05036603	     -0.00100122	     -0.19226854	     -0.05445132	      0.88265669	     -0.00095735	     -0.20675704	      0.00000000	     -0.00000000	     26.42953222
      2.64749086	     -0.05036622	     -0.00101203	     -0.19226830	     -0.05445040	      0.88265603	     -0.00095650	     -0.20676017	      0.00000000	     -0.00000000	     26.42917721
      2.64900891	     -0.05036270	     -0.00102488	     -0.19226425	     -0.05444919	      0.88265517	     -0.00095534	     -0.20676428	      0.00000000	     -0.00000000	     26.19816508
      2.65015076	     -0.05035731	     -0.00103580	     -0.19225843	     -0.05444832	      0.88265455	     -0.00095446	     -0.20676727	      0.00000000	     -0.00000000	     26.31401923
      2.65129261	     -0.05034961	     -0.00104496	     -0.19225032	     -0.05444747	      0.88265394	     -0.00095359	     -0.20677019	      0.00000000	     -0.00000000	     26.12176558
      2.65243447	     -0.05033967	     -0.00105509	     -0.19223997	     -0.05444665	      0.88265334	     -0.00095272	     -0.20677302	      0.00000000	     -0.00000000	     26.14063141
      2.65394373	     -0.05032339	     -0.00106704	     -0.19222316	     -0.05444561	      0.88265258	     -0.00095157	     -0.20677665	      0.00000000	     -0.00000000	     25.91018018
      2.65507318	     -0.05030897	     -0.00107761	     -0.19220830	     -0.05444486	      0.88265203	     -0.00095072	     -0.20677927	      0.00000000	     -0.00000000	     26.04515146
      2.65620263	     -0.05029271	     -0.00108660	     -0.19219163	     -0.05444413	      0.88265149	     -0.00094986	     -0.20678183	      0.00000000	     -0.00000000	     25.86852199
      2.65758279	     -0.05027052	     -0.00109906	     -0.19216890	     -0.05444329	      0.88265084	     -0.00094883	     -0.20678487	      0.00000000	     -0.00000000	     25.94099515
      2.65882069	     -0.05024854	     -0.00110861	     -0.19214648	     -0.05444256	      0.88265028	     -0.00094790	     -0.20678752	      0.00000000	     -0.00000000	     25.68917860
      2.66005859	     -0.05022461	     -0.00112023	     -0.19212206	     -0.05444186	      0.88264973	     -0.00094698	     -0.20679011	      0.00000000	     -0.00000000	     25.83690437
      2.66129649	     -0.05019891	     -0.00112962	     -0.19209591	     -0.05444120	      0.88264919	     -0.00094607	     -0.20679263	      0.00000000	     -0.00000000	     25.56907114
      2.66253440	     -0.05017152	     -0.00114136	     -0.19206801	     -0.05444057	      0.88264866	     -0.00094516	     -0.20679510	      0.00000000	     -0.00000000	     25.74273753
      2.66377230	     -0.05014238	     -0.00115051	     -0.19203842	     -0.05443996	      0.88264815	     -0.00094426	     -0.20679751	      0.00000000	     -0.00000000	     25.46527818
      2.66501020	     -0.05011149	     -0.00116221	     -0.19200701	     -0.05443939	      0.88264764	     -0.00094337	     -0.20679989	      0.00000000	     -0.00000000	     25.65794883
      2.66624810	     -0.05007875	     -0.00117096	     -0.19197383	     -0.05443885	      0.88264714	     -0.00094248	     -0.20680222	      0.00000000	     -0.00000000	     25.37983709
      2.66748600	     -0.05004422	     -0.00118239	     -0.19193879	     -0.05443834	      0.88264665	     -0.00094161	     -0.20680449	      0.00000000	     -0.00000000	     25.58417207
      2.66872390	     -0.05000814	     -0.00119062	     -0.19190228	     -0.05443787	      0.88264617	     -0.00094074	     -0.20680673	      0.00000000	     -0.00000000	     25.31422301
      2.66996181	     -0.04997045	     -0.00120174	     -0.19186407	     -0.05443742	      0.88264569	     -0.00093988	     -0.20680892	      0.00000000	     -0.00000000	     25.52981816
      2.67119971	     -0.04992991	     -0.00120932	     -0.19182310	     -0.05443700	      0.88264522	     -0.00093902	     -0.20681106	      0.00000000	     -0.00000000	     25.28421167
      2.67243761	     -0.04988682	     -0.00121977	     -0.19177951	     -0.05443662	      0.88264476	     -0.00093818	     -0.20681311	      0.00000000	     -0.00000000	     25.50519789
      2.67367551	     -0.04984250	     -0.00122662	     -0.19173477	     -0.05443626	      0.88264430	     -0.00093734	     -0.20681507	      0.00000000	     -0.00000000	     25.27886107
      2.67491341	     -0.04979732	     -0.00123645	     -0.19168910	     -0.05443594	      0.88264386	     -0.00093652	     -0.20681699	      0.00000000	     -0.00000000	     25.49290194
      2.67615131	     -0.04975076	     -0.00124252	     -0.19164213	     -0.05443565	      0.88264342	     -0.00093570	     -0.20681886	      0.00000000	     -0.00000000	     25.29814682
      2.67738921	     -0.04970237	     -0.00125140	     -0.19159326	     -0.05443539	      0.88264298	     -0.00093489	     -0.20682070	      0.00000000	     -0.00000000	     25.51103129
      2.67862712	     -0.04965201	     -0.00125639	     -0.19154251	     -0.05443516	      0.88264256	     -0.00093409	     -0.20682251	      0.00000000	     -0.00000000	     25.35642855
      2.67986502	     -0.04960016	     -0.00126408	     -0.19149021	     -0.05443496	      0.88264214	     -0.00093330	     -0.20682427	      0.00000000	     -0.00000000	     25.56116618
      2.68110292	     -0.04954729	     -0.00126790	     -0.19143695	     -0.05443479	      0.88264174	     -0.00093251	     -0.20682601	      0.00000000	     -0.00000000	     25.44099401
      2.68234082	     -0.04949376	     -0.00127423	     -0.19138299	     -0.05443466	      0.88264134	     -0.00093174	     -0.20682776	      0.00000000	     -0.00000000	     25.62912203
      2.68357872	     -0.04943923	     -0.00127669	     -0.19132811	     -0.05443456	      0.88264095	     -0.00093097	     -0.20682954	      0.00000000	     -0.00000000	     25.55127541
      2.68481662	     -0.04938393	     -0.00128118	     -0.19127240	     -0.05443449	      0.88264058	     -0.00093021	     -0.20683136	      0.00000000	     -0.00000000	     25.73161173
      2.68605453	     -0.04932777	     -0.00128169	     -0.19121592	     -0.05443445	      0.88264022	     -0.00092946	     -0.20683325	      0.00000000	     -0.00000000	     25.68844803
      2.68729243	     -0.04927169	     -0.00128486	     -0.19115945	     -0.05443445	      0.88263988	     -0.00092871	     -0.20683521	      0.00000000	     -0.00000000	     25.85332905
      2.68853033	     -0.04921596	     -0.00128450	     -0.19110341	     -0.05443448	      0.88263955	     -0.00092797	     -0.20683728	      0.00000000	     -0.00000000	     25.84898378
      2.68976823	     -0.04916053	     -0.00128591	     -0.19104763	     -0.05443454	      0.88263924	     -0.00092724	     -0.20683951	      0.00000000	     -0.00000000	     26.00155297
      2.69100613	     -0.04910456	     -0.00128360	     -0.19099138	     -0.05443464	      0.88263894	     -0.00092651	     -0.20684189	      0.00000000	     -0.00000000	     26.04219700
      2.69224403	     -0.04904831	     -0.00128273	     -0.19093482	     -0.05443478	      0.88263867	     -0.00092579	     -0.20684443	      0.00000000	     -0.00000000	     26.19109907
      2.69348194	     -0.04899225	     -0.00127830	     -0.19087852	     -0.05443495	      0.88263842	     -0.00092507	     -0.20684712	      0.00000000	     -0.00000000	     26.26027498
      2.69471984	     -0.04893665	     -0.00127523	     -0.19082264	     -0.05443516	      0.88263819	     -0.00092435	     -0.20684998	     -0.00000000	     -0.00000000	     26.40397324
      2.69595774	     -0.04888059	     -0.00126881	     -0.19076637	     -0.05443541	      0.88263799	     -0.00092364	     -0.20685302	     -0.00000000	     -0.00000000	     26.50672323
      2.69719564	     -0.04882442	     -0.00126369	     -0.19070997	     -0.05443569	      0.88263781	     -0.00092294	     -0.20685621	     -0.00000000	     -0.00000000	     26.65273459
      2.69843354	     -0.04876778	     -0.00125545	     -0.19065316	     -0.05443601	      0.88263766	     -0.00092224	     -0.20685955	     -0.00000000	     -0.00000000	     26.77835394
      2.69967144	     -0.04871145	     -0.00124844	     -0.19059662	     -0.05443637	      0.88263753	     -0.00092154	     -0.20686302	     -0.00000000	     -0.00000000	     26.92141370
      2.70090935	     -0.04865544	     -0.00123847	     -0.19054046	     -0.05443677	      0.88263743	     -0.00092085	     -0.20686663	     -0.00000000	     -0.00000000	     27.05964016
      2.70214725	     -0.04860035	     -0.00122964	     -0.19048521	     -0.05443720	      0.88263736	     -0.00092016	     -0.20687037	     -0.00000000	     -0.00000000	     27.19753032
      2.70338515	     -0.04854493	     -0.00121787	     -0.19042967	     -0.05443768	      0.88263732	     -0.00091948	     -0.20687425	     -0.00000000	     -0.00000000	     27.35149613
      2.70462305	     -0.04848917	     -0.00120690	     -0.19037377	     -0.05443820	      0.88263731	     -0.00091880	     -0.20687822	     -0.00000000	      0.00000000	     27.49394500
      2.70586095	     -0.04843151	     -0.00119305	     -0.19031604	     -0.05443876	      0.88263734	     -0.00091812	     -0.20688223	     -0.00000000	      0.00000000	     27.66871420
      2.70709885	     -0.04837229	     -0.00118020	     -0.19025670	     -0.05443936	      0.88263739	     -0.00091745	     -0.20688622	     -0.00000000	      0.00000000	     27.82026976
      2.70833676	     -0.04831059	     -0.00116458	     -0.19019496	     -0.05444000	      0.88263747	     -0.00091679	     -0.20689013	     -0.00000000	      0.00000000	     28.01289962
      2.70957466	     -0.04824880	     -0.00115017	     -0.19013309	     -0.05444069	      0.88263759	     -0.00091613	     -0.20689390	     -0.00000000	      0.00000000	     28.16196555
      2.71081256	     -0.04818645	     -0.00113315	     -0.19007070	     -0.05444142	      0.88263775	     -0.00091548	     -0.20689753	     -0.00000000	      0.00000000	     28.35486713
      2.71205046	     -0.04812531	     -0.00111749	     -0.19000949	     -0.05444219	      0.88263793	     -0.00091484	     -0.20690104	     -0.00000000	      0.00000000	     28.49737339
      2.71328836	     -0.04806242	     -0.00109838	     -0.18994660	     -0.05444301	      0.88263816	     -0.00091420	     -0.20690442	     -0.00000000	      0.00000000	     28.69630511
      2.71452626	     -0.04800232	     -0.00108091	     -0.18988645	     -0.05444388	      0.88263841	     -0.00091357	     -0.20690770	     -0.00000000	      0.00000000	     28.83209522
      2.71576417	     -0.04794215	     -0.00106071	     -0.18982628	     -0.05444479	      0.88263870	     -0.00091295	     -0.20691091	     -0.00000000	      0.00000000	     29.02812018
      2.71700207	     -0.04788480	     -0.00104243	     -0.18976889	     -0.05444575	      0.88263903	     -0.00091234	     -0.20691403	     -0.00000000	      0.00000000	     29.16651214
      2.71823997	     -0.04782542	     -0.00102119	     -0.18970952	     -0.05444676	      0.88263939	     -0.00091174	     -0.20691708	     -0.00000000	      0.00000000	     29.37257124
      2.71947787	     -0.04776918	     -0.00100234	     -0.18965323	     -0.05444782	      0.88263979	     -0.00091115	     -0.20691999	     -0.00000000	      0.00000000	     29.51683601
      2.72071577	     -0.04771048	     -0.00098017	     -0.18959456	     -0.05444892	      0.88264021	     -0.00091057	     -0.20692279	     -0.00000000	      0.00000000	     29.71181426
      2.72195367	     -0.04765765	     -0.00096076	     -0.18954168	     -0.05445008	      0.88264067	     -0.00091000	     -0.20692545	     -0.00000000	      0.00000000	     29.84366978
      2.72319158	     -0.04760305	     -0.00093791	     -0.18948710	     -0.05445129	      0.88264116	     -0.00090944	     -0.20692804	     -0.00000000	      0.00000000	     30.01562346
      2.72442948	     -0.04755717	     -0.00091898	     -0.18944114	     -0.05445254	      0.88264168	     -0.00090890	     -0.20693056	     -0.00000000	      0.00000000	     30.14873819
      2.72553611	     -0.04751263	     -0.00089835	     -0.18939661	     -0.05445371	      0.88264217	     -0.00090842	     -0.20693283	     -0.00000000	      0.00000000	     30.27195163
      2.72664275	     -0.04747517	     -0.00088049	     -0.18935910	     -0.05445492	      0.88264268	     -0.00090796	     -0.20693508	     -0.00000000	      0.00000000	     30.39376467
      2.72774939	     -0.04743827	     -0.00086154	     -0.18932216	     -0.05445617	      0.88264322	     -0.00090750	     -0.20693738	     -0.00000000	      0.00000000	     30.51228946
      2.72926071	     -0.04739507	     -0.00083756	     -0.18927886	     -0.05445795	      0.88264398	     -0.00090690	     -0.20694059	     -0.00000000	      0.00000000	     30.69217396
      2.73038736	     -0.04736198	     -0.00081802	     -0.18924573	     -0.05445932	      0.88264456	     -0.00090646	     -0.20694308	     -0.00000000	      0.00000000	     30.79312124
      2.73151401	     -0.04733588	     -0.00080074	     -0.18921954	     -0.05446074	      0.88264517	     -0.00090603	     -0.20694565	     -0.00000000	      0.00000000	     30.91860423
      2.73264066	     -0.04730932	     -0.00078233	     -0.18919291	     -0.05446220	      0.88264579	     -0.00090562	     -0.20694833	     -0.00000000	      0.00000000	     31.01800501
      2.73413087	     -0.04728086	     -0.00076021	     -0.18916431	     -0.05446421	      0.88264664	     -0.00090509	     -0.20695207	     -0.00000000	      0.00000000	     31.19079543
      2.73523259	     -0.04725853	     -0.00074235	     -0.18914191	     -0.05446574	      0.88264729	     -0.00090472	     -0.20695502	     -0.00000000	      0.00000000	     31.25362817
      2.73633431	     -0.04724278	     -0.00072653	     -0.18912604	     -0.05446732	      0.88264794	     -0.00090436	     -0.20695809	     -0.00000000	      0.00000000	     31.37164089
      2.73770036	     -0.04722215	     -0.00070563	     -0.18910529	     -0.05446934	      0.88264878	     -0.00090393	     -0.20696211	     -0.00000000	      0.00000000	     31.47646963
      2.73891579	     -0.04721083	     -0.00068915	     -0.18909381	     -0.05447119	      0.88264953	     -0.00090356	     -0.20696584	     -0.00000000	      0.00000000	     31.62665245
      2.74013121	     -0.04719617	     -0.00067074	     -0.18907905	     -0.05447309	      0.88265029	     -0.00090321	     -0.20696975	     -0.00000000	      0.00000000	     31.69292392
      2.74134663	     -0.04719042	     -0.00065518	     -0.18907313	     -0.05447505	      0.88265107	     -0.00090288	     -0.20697378	     -0.00000000	      0.00000000	     31.85082696
      2.74256205	     -0.04718027	     -0.00063724	     -0.18906287	     -0.05447707	      0.88265186	     -0.00090257	     -0.20697798	     -0.00000000	      0.00000000	     31.89300137
      2.74377747	     -0.04718012	     -0.00062256	     -0.18906252	     -0.05447914	      0.88265265	     -0.00090228	     -0.20698229	     -0.00000000	      0.00000000	     32.06113076
      2.74499290	     -0.04717426	     -0.00060513	     -0.18905654	     -0.05448127	      0.88265345	     -0.00090201	     -0.20698677	     -0.00000000	      0.00000000	     32.08378423
      2.74620832	     -0.04717968	     -0.00059148	     -0.18906176	     -0.05448346	      0.88265426	     -0.00090175	     -0.20699135	     -0.00000000	      0.00000000	     32.26644209
      2.74729474	     -0.04717881	     -0.00057670	     -0.18906076	     -0.05448546	      0.88265498	     -0.00090154	     -0.20699558	     -0.00000000	      0.00000000	     32.26992411
      2.74838117	     -0.04718527	     -0.00056441	     -0.18906704	     -0.05448751	      0.88265571	     -0.00090135	     -0.20699989	     -0.00000000	      0.00000000	     32.38920392
      2.74970225	     -0.04719160	     -0.00054852	     -0.18907318	     -0.05449007	      0.88265660	     -0.00090114	     -0.20700527	     -0.00000000	      0.00000000	     32.45799041
      2.75102333	     -0.04720561	     -0.00053506	     -0.18908695	     -0.05449269	      0.88265750	     -0.00090095	     -0.20701076	     -0.00000000	      0.00000000	     32.62772905
      2.75213294	     -0.04721352	     -0.00052197	     -0.18909470	     -0.05449495	      0.88265825	     -0.00090082	     -0.20701550	     -0.00000000	      0.00000000	     32.63174422
      2.75324255	     -0.04722847	     -0.00051113	     -0.18910945	     -0.05449726	      0.88265900	     -0.00090070	     -0.20702030	     -0.00000000	      0.00000000	     32.74104619
      2.75435216	     -0.04724228	     -0.00049948	     -0.18912307	     -0.05449961	      0.88265975	     -0.00090060	     -0.20702521	     -0.00000000	      0.00000000	     32.78690491
      2.75586856	     -0.04726778	     -0.00048549	     -0.18914827	     -0.05450292	      0.88266078	     -0.00090049	     -0.20703204	     -0.00000000	      0.00000000	     32.93121249
      2.75699838	     -0.04728467	     -0.00047390	     -0.18916499	     -0.05450544	      0.88266154	     -0.00090043	     -0.20703724	     -0.00000000	      0.00000000	     32.93875978
      2.75812820	     -0.04730801	     -0.00046440	     -0.18918810	     -0.05450801	      0.88266230	     -0.00090039	     -0.20704252	     -0.00000000	      0.00000000	     33.04143049
      2.75925802	     -0.04733010	     -0.00045418	     -0.18920998	     -0.05451064	      0.88266305	     -0.00090037	     -0.20704789	     -0.00000000	      0.00000000	     33.08395831
      2.76076519	     -0.04736603	     -0.00044255	     -0.18924560	     -0.05451422	      0.88266405	     -0.00090038	     -0.20705517	     -0.00000000	      0.00000000	     33.22137323
      2.76187900	     -0.04738979	     -0.00043270	     -0.18926916	     -0.05451693	      0.88266479	     -0.00090041	     -0.20706066	     -0.00000000	      0.00000000	     33.22526779
[truncated: 329,869 more chars]
