# Supplementary material for: A Neural Controller Model Considering the Vestibulospinal Tract in Human Postural Control
Source: Front Comput Neurosci. 2022 Feb 25;16:785099. doi: 10.3389/fncom.2022.785099 (PMC8913724; doi:10.3389/fncom.2022.785099)
Supplement: Supplementary file 8 [file Data_Sheet_3.zip › SimulationResults/VST-/2.970/opt_0/jiang_CoPpositon_pos.sto]

CoP
version=1
nRows=3792
nColumns=11
inDegrees=no

This file contains CoP trajectory (of origin) and orientations.

Units are S.I. units (seconds, meters, Newtons, ...)
Angles are in degrees.

endheader
time	cop-x	cop-z	cop-x-calcn-r	com-x	com-y	com-z	com-x-calcn-r	com-x-vel	com-y-vel	s_torques
      0.00057211	     -0.05999366	      0.00006002	     -0.20133317	     -0.06213243	      0.88298632	     -0.00022714	     -0.21651074	      0.00000000	      0.00000000	     18.63849248
      0.00114423	     -0.05902881	      0.00013182	     -0.20037005	     -0.06213242	      0.88298642	     -0.00022713	     -0.21648205	      0.00000000	      0.00000000	     18.14761972
      0.00207237	     -0.05810056	      0.00019217	     -0.19944287	     -0.06213243	      0.88298674	     -0.00022709	     -0.21641853	      0.00000000	      0.00000000	     17.34229689
      0.00323244	     -0.05763973	      0.00021406	     -0.19898149	     -0.06213252	      0.88298743	     -0.00022702	     -0.21633408	      0.00000000	      0.00000000	     20.07890971
      0.00552280	     -0.05771199	      0.00019244	     -0.19905038	     -0.06213311	      0.88298959	     -0.00022682	     -0.21620504	      0.00000000	      0.00000001	     19.17246372
      0.00722208	     -0.05792393	      0.00017273	     -0.19925986	     -0.06213391	      0.88299171	     -0.00022663	     -0.21614826	      0.00000000	      0.00000001	     15.28561071
      0.00867933	     -0.05802842	      0.00016547	     -0.19936268	     -0.06213484	      0.88299374	     -0.00022645	     -0.21611733	      0.00000000	      0.00000001	     12.51414846
      0.01013658	     -0.05806802	      0.00016389	     -0.19940091	     -0.06213596	      0.88299589	     -0.00022624	     -0.21609553	      0.00000000	      0.00000001	     10.76177819
      0.01159383	     -0.05804939	      0.00016822	     -0.19938114	     -0.06213726	      0.88299808	     -0.00022602	     -0.21607848	      0.00000000	      0.00000001	      9.78852300
      0.01289541	     -0.05801939	      0.00017181	     -0.19935019	     -0.06213856	      0.88300003	     -0.00022580	     -0.21606518	      0.00000000	      0.00000001	      9.19137519
      0.01419698	     -0.05797674	      0.00017658	     -0.19930664	     -0.06214000	      0.88300194	     -0.00022558	     -0.21605297	      0.00000000	      0.00000001	      8.87510152
      0.01549856	     -0.05793885	      0.00017996	     -0.19926784	     -0.06214157	      0.88300377	     -0.00022534	     -0.21604155	      0.00000000	      0.00000001	      8.66808501
      0.01726977	     -0.05789204	      0.00018348	     -0.19921981	     -0.06214389	      0.88300611	     -0.00022501	     -0.21602732	      0.00000000	      0.00000001	      8.57643486
      0.01861421	     -0.05786946	      0.00018382	     -0.19919628	     -0.06214580	      0.88300775	     -0.00022475	     -0.21601759	      0.00000000	      0.00000001	      8.56470271
      0.01995866	     -0.05784917	      0.00018383	     -0.19917506	     -0.06214783	      0.88300924	     -0.00022448	     -0.21600893	      0.00000000	      0.00000001	      8.63758822
      0.02130311	     -0.05783936	      0.00018209	     -0.19916432	     -0.06214998	      0.88301058	     -0.00022421	     -0.21600135	      0.00000000	      0.00000001	      8.75083457
      0.02301789	     -0.05783206	      0.00017922	     -0.19915587	     -0.06215288	      0.88301203	     -0.00022386	     -0.21599334	      0.00000000	      0.00000001	      8.99771784
      0.02432923	     -0.05783795	      0.00017523	     -0.19916090	     -0.06215521	      0.88301293	     -0.00022359	     -0.21598844	      0.00000000	      0.00000000	      9.20228134
      0.02564058	     -0.05784477	      0.00017145	     -0.19916690	     -0.06215764	      0.88301365	     -0.00022332	     -0.21598464	      0.00000000	      0.00000000	      9.52128667
      0.02695192	     -0.05785948	      0.00016665	     -0.19918083	     -0.06216014	      0.88301418	     -0.00022304	     -0.21598192	      0.00000000	      0.00000000	      9.86423929
      0.02869753	     -0.05788403	      0.00016024	     -0.19920442	     -0.06216359	      0.88301456	     -0.00022267	     -0.21597997	      0.00000000	      0.00000000	     10.57079319
      0.03007494	     -0.05791159	      0.00015422	     -0.19923130	     -0.06216640	      0.88301461	     -0.00022237	     -0.21597976	      0.00000000	     -0.00000000	     11.10470769
      0.03145235	     -0.05793900	      0.00014887	     -0.19925811	     -0.06216927	      0.88301443	     -0.00022207	     -0.21598073	      0.00000000	     -0.00000000	     11.92375039
      0.03282976	     -0.05797342	      0.00014295	     -0.19929199	     -0.06217219	      0.88301401	     -0.00022177	     -0.21598281	      0.00000000	     -0.00000000	     12.74439454
      0.03420717	     -0.05800708	      0.00013770	     -0.19932520	     -0.06217515	      0.88301338	     -0.00022147	     -0.21598600	      0.00000000	     -0.00000000	     13.79872691
      0.03558459	     -0.05804440	      0.00013230	     -0.19936215	     -0.06217815	      0.88301251	     -0.00022116	     -0.21599022	      0.00000000	     -0.00000000	     14.82842310
      0.03723924	     -0.05808686	      0.00012679	     -0.19940426	     -0.06218177	      0.88301120	     -0.00022078	     -0.21599658	      0.00000000	     -0.00000001	     16.34260107
      0.03863806	     -0.05812543	      0.00012198	     -0.19944263	     -0.06218485	      0.88300985	     -0.00022046	     -0.21600293	      0.00000000	     -0.00000001	     17.36240987
      0.04003687	     -0.05815779	      0.00011839	     -0.19947488	     -0.06218794	      0.88300831	     -0.00022012	     -0.21601012	      0.00000000	     -0.00000001	     18.70097828
      0.04143568	     -0.05819241	      0.00011467	     -0.19950944	     -0.06219101	      0.88300659	     -0.00021979	     -0.21601798	      0.00000000	     -0.00000001	     19.67878992
      0.04283450	     -0.05821963	      0.00011210	     -0.19953669	     -0.06219408	      0.88300471	     -0.00021944	     -0.21602646	      0.00000000	     -0.00000001	     20.84291016
      0.04423331	     -0.05824718	      0.00010954	     -0.19956430	     -0.06219713	      0.88300268	     -0.00021909	     -0.21603539	      0.00000000	     -0.00000001	     21.60555592
      0.04563212	     -0.05826776	      0.00010797	     -0.19958501	     -0.06220016	      0.88300052	     -0.00021873	     -0.21604470	      0.00000000	     -0.00000001	     22.50828199
      0.04703094	     -0.05828817	      0.00010632	     -0.19960557	     -0.06220316	      0.88299826	     -0.00021836	     -0.21605427	      0.00000000	     -0.00000001	     22.99390288
      0.04842975	     -0.05830204	      0.00010521	     -0.19961962	     -0.06220614	      0.88299590	     -0.00021799	     -0.21606405	      0.00000000	     -0.00000001	     23.61425447
      0.04982856	     -0.05831493	      0.00010393	     -0.19963271	     -0.06220909	      0.88299349	     -0.00021760	     -0.21607392	      0.00000000	     -0.00000001	     23.81048377
      0.05122738	     -0.05832153	      0.00010329	     -0.19963953	     -0.06221202	      0.88299102	     -0.00021721	     -0.21608381	      0.00000000	     -0.00000001	     24.15203388
      0.05262619	     -0.05832738	      0.00010270	     -0.19964560	     -0.06221492	      0.88298854	     -0.00021681	     -0.21609363	      0.00000000	     -0.00000001	     24.10984604
      0.05402500	     -0.05832761	      0.00010267	     -0.19964604	     -0.06221779	      0.88298604	     -0.00021641	     -0.21610332	      0.00000000	     -0.00000001	     24.23806190
      0.05542382	     -0.05832758	      0.00010260	     -0.19964623	     -0.06222064	      0.88298355	     -0.00021599	     -0.21611280	      0.00000000	     -0.00000001	     24.00889808
      0.05682263	     -0.05832261	      0.00010300	     -0.19964147	     -0.06222347	      0.88298109	     -0.00021557	     -0.21612203	      0.00000000	     -0.00000001	     23.97887359
      0.05822145	     -0.05831715	      0.00010339	     -0.19963620	     -0.06222628	      0.88297866	     -0.00021514	     -0.21613095	      0.00000000	     -0.00000001	     23.62834961
      0.05962026	     -0.05830600	      0.00010430	     -0.19962523	     -0.06222908	      0.88297629	     -0.00021471	     -0.21613948	      0.00000000	     -0.00000001	     23.50334739
      0.06101907	     -0.05829505	      0.00010501	     -0.19961444	     -0.06223186	      0.88297399	     -0.00021427	     -0.21614757	      0.00000000	     -0.00000001	     23.07274836
      0.06241789	     -0.05828051	      0.00010589	     -0.19960003	     -0.06223464	      0.88297177	     -0.00021382	     -0.21615520	      0.00000000	     -0.00000001	     22.89168784
      0.06381670	     -0.05826768	      0.00010642	     -0.19958730	     -0.06223742	      0.88296963	     -0.00021337	     -0.21616237	      0.00000000	     -0.00000001	     22.43196085
      0.06521551	     -0.05825139	      0.00010723	     -0.19957108	     -0.06224020	      0.88296759	     -0.00021291	     -0.21616911	      0.00000000	     -0.00000001	     22.24186676
      0.06661433	     -0.05823678	      0.00010798	     -0.19955653	     -0.06224298	      0.88296564	     -0.00021245	     -0.21617540	      0.00000000	     -0.00000001	     21.78282669
      0.06801314	     -0.05821905	      0.00010916	     -0.19953883	     -0.06224577	      0.88296381	     -0.00021198	     -0.21618128	      0.00000000	     -0.00000001	     21.61589436
      0.06941195	     -0.05820374	      0.00011017	     -0.19952352	     -0.06224858	      0.88296208	     -0.00021151	     -0.21618675	      0.00000000	     -0.00000001	     21.18712687
      0.07081077	     -0.05818468	      0.00011155	     -0.19950445	     -0.06225140	      0.88296047	     -0.00021103	     -0.21619182	      0.00000000	     -0.00000001	     21.05835925
      0.07220958	     -0.05816807	      0.00011264	     -0.19948780	     -0.06225425	      0.88295896	     -0.00021055	     -0.21619646	      0.00000000	     -0.00000001	     20.65656154
      0.07360839	     -0.05814824	      0.00011400	     -0.19946792	     -0.06225711	      0.88295757	     -0.00021007	     -0.21620070	      0.00000000	     -0.00000001	     20.55364916
      0.07500721	     -0.05813162	      0.00011497	     -0.19945121	     -0.06226000	      0.88295629	     -0.00020958	     -0.21620454	      0.00000000	     -0.00000001	     20.17826823
      0.07640602	     -0.05811226	      0.00011607	     -0.19943175	     -0.06226293	      0.88295511	     -0.00020909	     -0.21620801	      0.00000000	     -0.00000001	     20.10901053
      0.07780483	     -0.05809635	      0.00011670	     -0.19941571	     -0.06226588	      0.88295403	     -0.00020859	     -0.21621113	      0.00000000	     -0.00000001	     19.76593036
      0.07920365	     -0.05807716	      0.00011753	     -0.19939637	     -0.06226887	      0.88295305	     -0.00020810	     -0.21621393	      0.00000000	     -0.00000000	     19.72862904
      0.08060246	     -0.05806170	      0.00011792	     -0.19938074	     -0.06227190	      0.88295216	     -0.00020760	     -0.21621640	      0.00000000	     -0.00000000	     19.40850746
      0.08200127	     -0.05805346	      0.00011808	     -0.19937230	     -0.06227497	      0.88295136	     -0.00020710	     -0.21621872	      0.00000000	     -0.00000000	     19.30362003
      0.08340009	     -0.05809388	      0.00011595	     -0.19941245	     -0.06227808	      0.88295063	     -0.00020659	     -0.21622183	      0.00000000	     -0.00000000	     18.73487324
      0.08479890	     -0.05818883	      0.00011249	     -0.19950708	     -0.06228123	      0.88294997	     -0.00020609	     -0.21622750	      0.00000000	     -0.00000000	     18.47394388
      0.08619771	     -0.05833228	      0.00010852	     -0.19965022	     -0.06228443	      0.88294936	     -0.00020558	     -0.21623701	      0.00000000	     -0.00000000	     17.96155083
      0.08759653	     -0.05849433	      0.00010633	     -0.19981203	     -0.06228767	      0.88294879	     -0.00020507	     -0.21625081	      0.00000000	     -0.00000000	     17.92565929
      0.08899534	     -0.05866205	      0.00010614	     -0.19997962	     -0.06229094	      0.88294824	     -0.00020455	     -0.21626849	      0.00000000	     -0.00000000	     17.52431447
      0.09039415	     -0.05881632	      0.00010868	     -0.20013385	     -0.06229425	      0.88294768	     -0.00020403	     -0.21628929	      0.00000000	     -0.00000000	     17.50335436
      0.09179297	     -0.05895953	      0.00011322	     -0.20027713	     -0.06229758	      0.88294712	     -0.00020351	     -0.21631233	      0.00000000	     -0.00000000	     16.97625781
      0.09319178	     -0.05908569	      0.00011952	     -0.20040342	     -0.06230093	      0.88294654	     -0.00020298	     -0.21633685	      0.00000000	     -0.00000000	     16.75667096
      0.09459059	     -0.05920348	      0.00012644	     -0.20052140	     -0.06230430	      0.88294594	     -0.00020247	     -0.21636229	      0.00000000	     -0.00000000	     16.06221148
      0.09598941	     -0.05931094	      0.00013357	     -0.20062905	     -0.06230769	      0.88294530	     -0.00020195	     -0.21638831	      0.00000000	     -0.00000000	     15.66491806
      0.09738822	     -0.05941604	      0.00014018	     -0.20073436	     -0.06231108	      0.88294464	     -0.00020145	     -0.21641471	      0.00000000	     -0.00000000	     14.91882583
      0.09878703	     -0.05951679	      0.00014598	     -0.20083530	     -0.06231448	      0.88294395	     -0.00020095	     -0.21644141	      0.00000000	     -0.00000000	     14.47983885
      0.10047818	     -0.05964286	      0.00015143	     -0.20096158	     -0.06231860	      0.88294307	     -0.00020037	     -0.21647405	      0.00000000	     -0.00000000	     13.47432321
      0.10192722	     -0.05974531	      0.00015458	     -0.20106420	     -0.06232213	      0.88294229	     -0.00019989	     -0.21650236	      0.00000000	     -0.00000000	     13.38393254
      0.10337627	     -0.05985902	      0.00015663	     -0.20117805	     -0.06232566	      0.88294147	     -0.00019943	     -0.21653096	      0.00000000	     -0.00000000	     12.69987303
      0.10482531	     -0.05996982	      0.00015755	     -0.20128901	     -0.06232918	      0.88294061	     -0.00019899	     -0.21656002	      0.00000000	     -0.00000000	     12.40566643
      0.10627435	     -0.06008882	      0.00015704	     -0.20140814	     -0.06233269	      0.88293973	     -0.00019857	     -0.21658948	      0.00000000	     -0.00000000	     11.93802091
      0.10772339	     -0.06020951	      0.00015543	     -0.20152897	     -0.06233619	      0.88293880	     -0.00019817	     -0.21661943	      0.00000000	     -0.00000000	     11.73973003
      0.10917244	     -0.06033875	      0.00015302	     -0.20165835	     -0.06233967	      0.88293783	     -0.00019779	     -0.21664984	      0.00000000	     -0.00000000	     11.27166967
      0.11062148	     -0.06046861	      0.00014983	     -0.20178837	     -0.06234313	      0.88293681	     -0.00019744	     -0.21668072	      0.00000000	     -0.00000000	     11.12855181
      0.11207052	     -0.06060548	      0.00014629	     -0.20192542	     -0.06234656	      0.88293574	     -0.00019710	     -0.21671202	      0.00000000	     -0.00000001	     10.65717902
      0.11351956	     -0.06073997	      0.00014243	     -0.20206010	     -0.06234996	      0.88293462	     -0.00019679	     -0.21674374	      0.00000000	     -0.00000001	     10.56194452
      0.11496861	     -0.06088236	      0.00013857	     -0.20220272	     -0.06235332	      0.88293345	     -0.00019650	     -0.21677576	      0.00000000	     -0.00000001	     10.16436559
      0.11641765	     -0.06102121	      0.00013477	     -0.20234183	     -0.06235664	      0.88293221	     -0.00019622	     -0.21680816	      0.00000000	     -0.00000001	      9.98209413
      0.11786669	     -0.06116320	      0.00013136	     -0.20248411	     -0.06235992	      0.88293092	     -0.00019596	     -0.21684080	      0.00000000	     -0.00000001	      9.69958219
      0.11961840	     -0.06133312	      0.00012781	     -0.20265442	     -0.06236381	      0.88292927	     -0.00019567	     -0.21688055	      0.00000000	     -0.00000001	      9.41655370
      0.12090506	     -0.06145536	      0.00012579	     -0.20277699	     -0.06236663	      0.88292800	     -0.00019548	     -0.21690989	      0.00000000	     -0.00000001	      9.14486072
      0.12219173	     -0.06157421	      0.00012417	     -0.20289619	     -0.06236940	      0.88292669	     -0.00019529	     -0.21693924	      0.00000000	     -0.00000001	      9.01308164
      0.12402471	     -0.06174388	      0.00012288	     -0.20306642	     -0.06237327	      0.88292473	     -0.00019505	     -0.21698098	      0.00000000	     -0.00000001	      8.64058411
      0.12564300	     -0.06188132	      0.00012300	     -0.20320439	     -0.06237661	      0.88292293	     -0.00019485	     -0.21701772	      0.00000000	     -0.00000001	      8.51938396
      0.12697267	     -0.06199577	      0.00012370	     -0.20331932	     -0.06237930	      0.88292141	     -0.00019471	     -0.21704763	      0.00000000	     -0.00000001	      8.28023602
      0.12830235	     -0.06210217	      0.00012490	     -0.20342621	     -0.06238193	      0.88291985	     -0.00019457	     -0.21707731	      0.00000000	     -0.00000001	      8.08790038
      0.12963202	     -0.06220499	      0.00012645	     -0.20352954	     -0.06238451	      0.88291825	     -0.00019445	     -0.21710664	      0.00000000	     -0.00000001	      7.96194465
      0.13149197	     -0.06234190	      0.00012868	     -0.20366719	     -0.06238801	      0.88291597	     -0.00019430	     -0.21714702	     -0.00000000	     -0.00000001	      7.65142648
      0.13313040	     -0.06245628	      0.00013082	     -0.20378224	     -0.06239101	      0.88291392	     -0.00019419	     -0.21718183	     -0.00000000	     -0.00000001	      7.59892005
      0.13476883	     -0.06256010	      0.00013319	     -0.20388675	     -0.06239391	      0.88291185	     -0.00019410	     -0.21721589	     -0.00000000	     -0.00000001	      7.30906423
      0.13620751	     -0.06264776	      0.00013531	     -0.20397502	     -0.06239638	      0.88291002	     -0.00019404	     -0.21724508	     -0.00000000	     -0.00000001	      7.23543844
      0.13764618	     -0.06273035	      0.00013761	     -0.20405823	     -0.06239878	      0.88290820	     -0.00019399	     -0.21727355	     -0.00000000	     -0.00000001	      7.18259895
      0.13900154	     -0.06280583	      0.00013967	     -0.20413431	     -0.06240097	      0.88290648	     -0.00019396	     -0.21729969	     -0.00000000	     -0.00000001	      7.08206064
      0.14035691	     -0.06287625	      0.00014165	     -0.20420532	     -0.06240309	      0.88290478	     -0.00019396	     -0.21732517	     -0.00000000	     -0.00000001	      6.93114861
      0.14171227	     -0.06294233	      0.00014367	     -0.20427201	     -0.06240514	      0.88290311	     -0.00019396	     -0.21734993	     -0.00000000	     -0.00000001	      6.89617805
      0.14361526	     -0.06303085	      0.00014603	     -0.20436138	     -0.06240791	      0.88290080	     -0.00019400	     -0.21738346	     -0.00000000	     -0.00000001	      6.79755238
      0.14502114	     -0.06309142	      0.00014746	     -0.20442257	     -0.06240986	      0.88289915	     -0.00019405	     -0.21740733	     -0.00000000	     -0.00000001	      6.66304172
      0.14642703	     -0.06314706	      0.00014835	     -0.20447883	     -0.06241174	      0.88289754	     -0.00019412	     -0.21743041	     -0.00000000	     -0.00000001	      6.65851147
      0.14780721	     -0.06320175	      0.00014884	     -0.20453412	     -0.06241351	      0.88289602	     -0.00019421	     -0.21745234	     -0.00000000	     -0.00000001	      6.62444369
      0.14918739	     -0.06325313	      0.00014910	     -0.20458609	     -0.06241520	      0.88289456	     -0.00019432	     -0.21747359	     -0.00000000	     -0.00000001	      6.51315516
      0.15056756	     -0.06330096	      0.00014938	     -0.20463453	     -0.06241682	      0.88289316	     -0.00019444	     -0.21749411	     -0.00000000	     -0.00000001	      6.52446479
      0.15201755	     -0.06335000	      0.00014952	     -0.20468421	     -0.06241844	      0.88289177	     -0.00019460	     -0.21751486	     -0.00000000	     -0.00000001	      6.51296393
      0.15346754	     -0.06339613	      0.00014993	     -0.20473099	     -0.06241996	      0.88289046	     -0.00019477	     -0.21753483	     -0.00000000	     -0.00000001	      6.40029244
      0.15491753	     -0.06343822	      0.00015036	     -0.20477372	     -0.06242141	      0.88288923	     -0.00019496	     -0.21755400	     -0.00000000	     -0.00000001	      6.42091872
      0.15636752	     -0.06348118	      0.00015069	     -0.20481734	     -0.06242276	      0.88288809	     -0.00019518	     -0.21757235	     -0.00000000	     -0.00000001	      6.45148235
      0.15781751	     -0.06352056	      0.00015097	     -0.20485738	     -0.06242403	      0.88288705	     -0.00019542	     -0.21759001	     -0.00000000	     -0.00000000	      6.33751777
      0.15926750	     -0.06355912	      0.00015115	     -0.20489661	     -0.06242520	      0.88288609	     -0.00019567	     -0.21760694	     -0.00000000	     -0.00000000	      6.39457470
      0.16084612	     -0.06360047	      0.00015114	     -0.20493869	     -0.06242637	      0.88288516	     -0.00019598	     -0.21762467	     -0.00000000	     -0.00000000	      6.30816898
      0.16242475	     -0.06363836	      0.00015095	     -0.20497730	     -0.06242744	      0.88288434	     -0.00019630	     -0.21764172	     -0.00000000	     -0.00000000	      6.39734305
      0.16400337	     -0.06367648	      0.00015065	     -0.20501616	     -0.06242839	      0.88288362	     -0.00019665	     -0.21765810	     -0.00000000	     -0.00000000	      6.27628233
      0.16558199	     -0.06370853	      0.00015082	     -0.20504897	     -0.06242923	      0.88288301	     -0.00019702	     -0.21767380	     -0.00000000	     -0.00000000	      6.31660828
      0.16716062	     -0.06373697	      0.00015104	     -0.20507818	     -0.06242995	      0.88288249	     -0.00019742	     -0.21768868	     -0.00000000	     -0.00000000	      6.31322949
      0.16873924	     -0.06376096	      0.00015143	     -0.20510295	     -0.06243055	      0.88288208	     -0.00019784	     -0.21770264	     -0.00000000	     -0.00000000	      6.40677466
      0.17031786	     -0.06377528	      0.00015199	     -0.20511806	     -0.06243103	      0.88288176	     -0.00019828	     -0.21771563	     -0.00000000	     -0.00000000	      6.29949030
      0.17189649	     -0.06378246	      0.00015262	     -0.20512604	     -0.06243139	      0.88288152	     -0.00019874	     -0.21772744	     -0.00000000	     -0.00000000	      6.34633329
      0.17328749	     -0.06378406	      0.00015329	     -0.20512835	     -0.06243160	      0.88288139	     -0.00019916	     -0.21773679	     -0.00000000	     -0.00000000	      6.33922400
      0.17467850	     -0.06377880	      0.00015408	     -0.20512381	     -0.06243172	      0.88288131	     -0.00019960	     -0.21774507	     -0.00000000	     -0.00000000	      6.37777827
      0.17617274	     -0.06376850	      0.00015503	     -0.20511426	     -0.06243174	      0.88288129	     -0.00020009	     -0.21775271	     -0.00000000	      0.00000000	      6.40135695
      0.17766697	     -0.06375146	      0.00015590	     -0.20509799	     -0.06243165	      0.88288133	     -0.00020060	     -0.21775901	     -0.00000000	      0.00000000	      6.32742702
      0.17916121	     -0.06372841	      0.00015680	     -0.20507570	     -0.06243145	      0.88288143	     -0.00020112	     -0.21776385	     -0.00000000	      0.00000000	      6.40289591
      0.18066457	     -0.06370009	      0.00015759	     -0.20504813	     -0.06243113	      0.88288158	     -0.00020167	     -0.21776725	     -0.00000000	      0.00000000	      6.32555961
      0.18216794	     -0.06366493	      0.00015829	     -0.20501371	     -0.06243071	      0.88288177	     -0.00020223	     -0.21776910	     -0.00000000	      0.00000000	      6.39963915
      0.18374944	     -0.06362511	      0.00015873	     -0.20497465	     -0.06243014	      0.88288202	     -0.00020283	     -0.21776934	     -0.00000000	      0.00000000	      6.34747121
      0.18533095	     -0.06358077	      0.00015906	     -0.20493105	     -0.06242944	      0.88288229	     -0.00020345	     -0.21776786	     -0.00000000	      0.00000000	      6.42939697
      0.18691245	     -0.06353138	      0.00015902	     -0.20488238	     -0.06242863	      0.88288259	     -0.00020409	     -0.21776469	     -0.00000000	      0.00000000	      6.36853732
      0.18849396	     -0.06347743	      0.00015896	     -0.20482913	     -0.06242770	      0.88288291	     -0.00020474	     -0.21775981	     -0.00000000	      0.00000000	      6.42763675
      0.19007546	     -0.06342259	      0.00015865	     -0.20477497	     -0.06242666	      0.88288323	     -0.00020540	     -0.21775329	     -0.00000000	      0.00000000	      6.40618919
      0.19165697	     -0.06336174	      0.00015838	     -0.20471478	     -0.06242550	      0.88288356	     -0.00020607	     -0.21774519	     -0.00000000	      0.00000000	      6.44212514
      0.19323847	     -0.06330028	      0.00015802	     -0.20465395	     -0.06242423	      0.88288388	     -0.00020676	     -0.21773555	     -0.00000000	      0.00000000	      6.42515042
      0.19481998	     -0.06323212	      0.00015770	     -0.20458640	     -0.06242285	      0.88288420	     -0.00020745	     -0.21772445	     -0.00000000	      0.00000000	      6.41445230
      0.19640148	     -0.06316584	      0.00015755	     -0.20452071	     -0.06242137	      0.88288449	     -0.00020815	     -0.21771192	     -0.00000000	      0.00000000	      6.48300183
      0.19798299	     -0.06309029	      0.00015784	     -0.20444573	     -0.06241980	      0.88288477	     -0.00020885	     -0.21769813	     -0.00000000	      0.00000000	      6.45668612
      0.19956449	     -0.06301663	      0.00015810	     -0.20437262	     -0.06241812	      0.88288503	     -0.00020957	     -0.21768302	     -0.00000000	      0.00000000	      6.46254417
      0.20114600	     -0.06293527	      0.00015911	     -0.20429179	     -0.06241635	      0.88288526	     -0.00021028	     -0.21766680	     -0.00000000	      0.00000000	      6.37193242
      0.20272750	     -0.06285558	      0.00016010	     -0.20421260	     -0.06241450	      0.88288547	     -0.00021100	     -0.21764945	     -0.00000000	      0.00000000	      6.51852379
      0.20430901	     -0.06276806	      0.00016183	     -0.20412555	     -0.06241257	      0.88288564	     -0.00021172	     -0.21763114	     -0.00000000	      0.00000000	      6.39287422
      0.20563799	     -0.06269794	      0.00016314	     -0.20405581	     -0.06241088	      0.88288577	     -0.00021232	     -0.21761502	     -0.00000000	      0.00000000	      6.38204325
      0.20696698	     -0.06262484	      0.00016490	     -0.20398306	     -0.06240915	      0.88288588	     -0.00021293	     -0.21759839	     -0.00000000	      0.00000000	      6.42821236
      0.20861175	     -0.06253619	      0.00016715	     -0.20389483	     -0.06240693	      0.88288599	     -0.00021368	     -0.21757720	     -0.00000000	      0.00000000	      6.40314107
      0.21025652	     -0.06244213	      0.00016976	     -0.20380115	     -0.06240465	      0.88288607	     -0.00021443	     -0.21755544	     -0.00000000	      0.00000000	      6.52100696
      0.21190129	     -0.06235258	      0.00017217	     -0.20371195	     -0.06240230	      0.88288613	     -0.00021518	     -0.21753312	     -0.00000000	      0.00000000	      6.51063002
      0.21329656	     -0.06226920	      0.00017447	     -0.20362883	     -0.06240027	      0.88288616	     -0.00021581	     -0.21751386	     -0.00000000	      0.00000000	      6.47143188
      0.21469183	     -0.06219057	      0.00017662	     -0.20355044	     -0.06239819	      0.88288617	     -0.00021644	     -0.21749430	     -0.00000000	      0.00000000	      6.46688915
      0.21608709	     -0.06211066	      0.00017878	     -0.20347075	     -0.06239609	      0.88288616	     -0.00021707	     -0.21747453	     -0.00000000	     -0.00000000	      6.61251129
      0.21748236	     -0.06203056	      0.00018044	     -0.20339082	     -0.06239395	      0.88288614	     -0.00021769	     -0.21745462	     -0.00000000	     -0.00000000	      6.55342823
      0.21887762	     -0.06194967	      0.00018195	     -0.20331008	     -0.06239179	      0.88288610	     -0.00021832	     -0.21743462	     -0.00000000	     -0.00000000	      6.57549851
      0.22046647	     -0.06186091	      0.00018350	     -0.20322146	     -0.06238930	      0.88288604	     -0.00021902	     -0.21741177	     -0.00000000	     -0.00000000	      6.71752043
      0.22205532	     -0.06177096	      0.00018507	     -0.20313162	     -0.06238678	      0.88288596	     -0.00021972	     -0.21738892	     -0.00000000	     -0.00000000	      6.70991638
      0.22364417	     -0.06168110	      0.00018659	     -0.20304183	     -0.06238425	      0.88288585	     -0.00022042	     -0.21736602	     -0.00000000	     -0.00000000	      6.73441724
      0.22523302	     -0.06159383	      0.00018807	     -0.20295460	     -0.06238169	      0.88288573	     -0.00022112	     -0.21734309	     -0.00000000	     -0.00000000	      6.83683794
      0.22682187	     -0.06150674	      0.00018926	     -0.20286752	     -0.06237913	      0.88288559	     -0.00022181	     -0.21732020	     -0.00000000	     -0.00000000	      6.82961174
      0.22841072	     -0.06141862	      0.00019069	     -0.20277939	     -0.06237656	      0.88288542	     -0.00022249	     -0.21729734	     -0.00000000	     -0.00000000	      6.87883973
      0.22999957	     -0.06133596	      0.00019209	     -0.20269668	     -0.06237398	      0.88288523	     -0.00022317	     -0.21727456	     -0.00000000	     -0.00000000	      6.95745314
      0.23158842	     -0.06125146	      0.00019327	     -0.20261210	     -0.06237141	      0.88288502	     -0.00022385	     -0.21725198	     -0.00000000	     -0.00000000	      6.98932682
      0.23317726	     -0.06117424	      0.00019454	     -0.20253477	     -0.06236884	      0.88288478	     -0.00022451	     -0.21722951	     -0.00000000	     -0.00000000	      7.12732364
      0.23456698	     -0.06110160	      0.00019541	     -0.20246202	     -0.06236661	      0.88288455	     -0.00022509	     -0.21721006	     -0.00000000	     -0.00000000	      7.08903692
      0.23595669	     -0.06103536	      0.00019620	     -0.20239562	     -0.06236439	      0.88288429	     -0.00022567	     -0.21719070	     -0.00000000	     -0.00000000	      7.24864616
      0.23734641	     -0.06096881	      0.00019632	     -0.20232890	     -0.06236218	      0.88288401	     -0.00022624	     -0.21717151	     -0.00000000	     -0.00000000	      7.25701541
      0.23902770	     -0.06089252	      0.00019616	     -0.20225236	     -0.06235953	      0.88288362	     -0.00022692	     -0.21714852	     -0.00000000	     -0.00000000	      7.34080041
      0.24047407	     -0.06082702	      0.00019525	     -0.20218661	     -0.06235728	      0.88288326	     -0.00022750	     -0.21712900	     -0.00000000	     -0.00000000	      7.48471436
      0.24192043	     -0.06076799	      0.00019398	     -0.20212730	     -0.06235505	      0.88288285	     -0.00022807	     -0.21710970	     -0.00000000	     -0.00000000	      7.57957071
      0.24336679	     -0.06070699	      0.00019195	     -0.20206599	     -0.06235285	      0.88288241	     -0.00022864	     -0.21709072	     -0.00000000	     -0.00000000	      7.69063046
      0.24481316	     -0.06065097	      0.00018953	     -0.20200964	     -0.06235069	      0.88288193	     -0.00022919	     -0.21707202	     -0.00000000	     -0.00000000	      7.74617474
      0.24625952	     -0.06059270	      0.00018681	     -0.20195102	     -0.06234856	      0.88288141	     -0.00022973	     -0.21705361	     -0.00000000	     -0.00000000	      7.79247709
      0.24782831	     -0.06052976	      0.00018406	     -0.20188770	     -0.06234630	      0.88288080	     -0.00023031	     -0.21703384	     -0.00000000	     -0.00000000	      8.02740467
      0.24939709	     -0.06046150	      0.00018129	     -0.20181906	     -0.06234408	      0.88288014	     -0.00023088	     -0.21701421	     -0.00000000	     -0.00000000	      8.00297992
      0.25096588	     -0.06039225	      0.00017966	     -0.20174946	     -0.06234192	      0.88287942	     -0.00023143	     -0.21699452	     -0.00000000	     -0.00000000	      8.30895562
      0.25253467	     -0.06031644	      0.00017741	     -0.20167329	     -0.06233980	      0.88287865	     -0.00023197	     -0.21697478	     -0.00000000	     -0.00000000	      8.34297623
      0.25383716	     -0.06025738	      0.00017690	     -0.20161396	     -0.06233809	      0.88287797	     -0.00023240	     -0.21695832	     -0.00000000	     -0.00000000	      8.42422902
      0.25513966	     -0.06019728	      0.00017585	     -0.20155359	     -0.06233641	      0.88287726	     -0.00023282	     -0.21694192	     -0.00000000	     -0.00000000	      8.54870809
      0.25679445	     -0.06012910	      0.00017532	     -0.20148512	     -0.06233432	      0.88287630	     -0.00023334	     -0.21692126	     -0.00000000	     -0.00000000	      8.79366960
      0.25844924	     -0.06005913	      0.00017397	     -0.20141488	     -0.06233229	      0.88287529	     -0.00023384	     -0.21690105	     -0.00000000	     -0.00000000	      9.12020135
      0.25971453	     -0.06001505	      0.00017395	     -0.20137064	     -0.06233077	      0.88287447	     -0.00023421	     -0.21688594	     -0.00000000	     -0.00000000	      9.40994686
      0.26097982	     -0.05997258	      0.00017280	     -0.20132803	     -0.06232926	      0.88287363	     -0.00023457	     -0.21687131	     -0.00000000	     -0.00000000	      9.86124999
      0.26263946	     -0.05992768	      0.00017158	     -0.20128302	     -0.06232731	      0.88287248	     -0.00023503	     -0.21685295	     -0.00000000	     -0.00000000	     10.66463115
      0.26429910	     -0.05988621	      0.00016933	     -0.20124149	     -0.06232537	      0.88287128	     -0.00023546	     -0.21683573	     -0.00000000	     -0.00000001	     11.85479539
      0.26563837	     -0.05985763	      0.00016893	     -0.20121298	     -0.06232380	      0.88287028	     -0.00023579	     -0.21682262	     -0.00000000	     -0.00000001	     12.96636422
      0.26697764	     -0.05983224	      0.00016745	     -0.20118769	     -0.06232222	      0.88286926	     -0.00023611	     -0.21681022	     -0.00000000	     -0.00000001	     14.48968130
      0.26831691	     -0.05981048	      0.00016671	     -0.20116612	     -0.06232061	      0.88286822	     -0.00023642	     -0.21679855	     -0.00000000	     -0.00000001	     16.06074984
      0.26965618	     -0.05979027	      0.00016538	     -0.20114616	     -0.06231897	      0.88286716	     -0.00023671	     -0.21678757	     -0.00000000	     -0.00000001	     18.01512921
      0.27137933	     -0.05976764	      0.00016422	     -0.20112398	     -0.06231679	      0.88286578	     -0.00023707	     -0.21677439	     -0.00000000	     -0.00000001	     20.29238162
      0.27290551	     -0.05974322	      0.00016208	     -0.20110002	     -0.06231477	      0.88286456	     -0.00023737	     -0.21676345	     -0.00000000	     -0.00000001	     23.14945439
      0.27443168	     -0.05972233	      0.00016167	     -0.20107971	     -0.06231267	      0.88286334	     -0.00023765	     -0.21675299	     -0.00000000	     -0.00000001	     25.26131096
      0.27567833	     -0.05969889	      0.00015942	     -0.20105677	     -0.06231087	      0.88286235	     -0.00023787	     -0.21674475	     -0.00000000	     -0.00000001	     27.30623527
      0.27692497	     -0.05967633	      0.00015834	     -0.20103476	     -0.06230900	      0.88286139	     -0.00023807	     -0.21673662	     -0.00000000	     -0.00000001	     28.91897751
      0.27850387	     -0.05964286	      0.00015603	     -0.20100202	     -0.06230651	      0.88286020	     -0.00023831	     -0.21672640	     -0.00000000	     -0.00000001	     30.85454577
      0.28008277	     -0.05960806	      0.00015452	     -0.20096802	     -0.06230388	      0.88285906	     -0.00023854	     -0.21671606	     -0.00000000	     -0.00000000	     32.04676030
      0.28166167	     -0.05956314	      0.00015115	     -0.20092389	     -0.06230111	      0.88285799	     -0.00023874	     -0.21670552	     -0.00000000	     -0.00000000	     33.61397553
      0.28289802	     -0.05952855	      0.00015053	     -0.20088996	     -0.06229884	      0.88285720	     -0.00023889	     -0.21669697	     -0.00000000	     -0.00000000	     33.83699565
      0.28413438	     -0.05949026	      0.00014840	     -0.20085231	     -0.06229649	      0.88285646	     -0.00023902	     -0.21668816	     -0.00000000	     -0.00000000	     34.33811110
      0.28570756	     -0.05943944	      0.00014676	     -0.20080232	     -0.06229336	      0.88285561	     -0.00023916	     -0.21667651	     -0.00000000	     -0.00000000	     34.47529672
      0.28728073	     -0.05938610	      0.00014418	     -0.20074978	     -0.06229009	      0.88285485	     -0.00023929	     -0.21666434	     -0.00000000	     -0.00000000	     34.14580555
      0.28885391	     -0.05932727	      0.00014403	     -0.20069178	     -0.06228668	      0.88285420	     -0.00023939	     -0.21665162	     -0.00000000	     -0.00000000	     34.09582219
      0.29006864	     -0.05928299	      0.00014172	     -0.20064806	     -0.06228396	      0.88285378	     -0.00023946	     -0.21664139	     -0.00000000	     -0.00000000	     33.92317122
      0.29128336	     -0.05923702	      0.00014137	     -0.20060269	     -0.06228117	      0.88285342	     -0.00023951	     -0.21663086	     -0.00000000	     -0.00000000	     33.45864829
      0.29286501	     -0.05917664	      0.00014020	     -0.20054302	     -0.06227743	      0.88285306	     -0.00023955	     -0.21661668	     -0.00000000	     -0.00000000	     32.98439379
      0.29444667	     -0.05911649	      0.00014057	     -0.20048358	     -0.06227357	      0.88285282	     -0.00023957	     -0.21660204	     -0.00000000	     -0.00000000	     31.80458160
      0.29582565	     -0.05906039	      0.00013930	     -0.20042802	     -0.06227012	      0.88285270	     -0.00023956	     -0.21658892	     -0.00000000	     -0.00000000	     31.85407273
      0.29720464	     -0.05900737	      0.00014023	     -0.20037555	     -0.06226660	      0.88285267	     -0.00023953	     -0.21657548	     -0.00000000	      0.00000000	     31.09595085
      0.29858363	     -0.05895415	      0.00013947	     -0.20032281	     -0.06226301	      0.88285273	     -0.00023949	     -0.21656180	     -0.00000000	      0.00000000	     30.58034063
      0.29996261	     -0.05890134	      0.00014047	     -0.20027047	     -0.06225936	      0.88285286	     -0.00023942	     -0.21654792	     -0.00000000	      0.00000000	     30.03517229
      0.30134160	     -0.05884987	      0.00014013	     -0.20021942	     -0.06225564	      0.88285307	     -0.00023934	     -0.21653390	     -0.00000000	      0.00000000	     29.57199464
      0.30272058	     -0.05879959	      0.00014122	     -0.20016956	     -0.06225188	      0.88285336	     -0.00023923	     -0.21651976	     -0.00000000	      0.00000000	     29.01690203
      0.30409957	     -0.05875046	      0.00014122	     -0.20012078	     -0.06224806	      0.88285372	     -0.00023910	     -0.21650558	     -0.00000000	      0.00000000	     28.49671921
      0.30547855	     -0.05870184	      0.00014247	     -0.20007251	     -0.06224420	      0.88285414	     -0.00023896	     -0.21649137	     -0.00000000	      0.00000000	     28.08074528
      0.30724923	     -0.05864351	      0.00014253	     -0.20001456	     -0.06223919	      0.88285476	     -0.00023874	     -0.21647316	     -0.00000000	      0.00000000	     27.37373049
      0.30845645	     -0.05860187	      0.00014474	     -0.19997320	     -0.06223574	      0.88285523	     -0.00023857	     -0.21646080	     -0.00000000	      0.00000000	     27.06801242
      0.30966367	     -0.05856380	      0.00014510	     -0.19993535	     -0.06223226	      0.88285574	     -0.00023839	     -0.21644851	     -0.00000000	      0.00000000	     26.75006746
      0.31135275	     -0.05851223	      0.00014678	     -0.19988408	     -0.06222736	      0.88285651	     -0.00023811	     -0.21643150	     -0.00000000	      0.00000000	     26.14718979
      0.31273043	     -0.05847167	      0.00014672	     -0.19984371	     -0.06222333	      0.88285717	     -0.00023786	     -0.21641781	     -0.00000000	      0.00000000	     25.87619535
      0.31410811	     -0.05843313	      0.00014803	     -0.19980536	     -0.06221928	      0.88285787	     -0.00023760	     -0.21640433	     -0.00000000	      0.00000000	     25.27118942
      0.31548578	     -0.05839643	      0.00014793	     -0.19976881	     -0.06221521	      0.88285859	     -0.00023731	     -0.21639109	     -0.00000000	      0.00000000	     25.04767665
      0.31686346	     -0.05836182	      0.00014904	     -0.19973436	     -0.06221112	      0.88285932	     -0.00023701	     -0.21637812	     -0.00000000	      0.00000000	     24.49253967
      0.31824114	     -0.05832890	      0.00014897	     -0.19970154	     -0.06220702	      0.88286008	     -0.00023668	     -0.21636542	     -0.00000000	      0.00000000	     24.23663572
      0.31961882	     -0.05829845	      0.00014991	     -0.19967121	     -0.06220291	      0.88286084	     -0.00023634	     -0.21635301	     -0.00000000	      0.00000000	     23.68142434
      0.32099649	     -0.05826994	      0.00014980	     -0.19964277	     -0.06219878	      0.88286161	     -0.00023599	     -0.21634092	     -0.00000000	      0.00000000	     23.43548589
      0.32237417	     -0.05824472	      0.00015051	     -0.19961764	     -0.06219465	      0.88286238	     -0.00023561	     -0.21632919	     -0.00000000	      0.00000000	     22.89799610
      0.32375185	     -0.05822291	      0.00015022	     -0.19959587	     -0.06219051	      0.88286315	     -0.00023522	     -0.21631787	     -0.00000000	      0.00000000	     22.62786874
      0.32512953	     -0.05820786	      0.00015046	     -0.19958087	     -0.06218636	      0.88286391	     -0.00023481	     -0.21630706	     -0.00000000	      0.00000000	     22.07491342
      0.32650720	     -0.05820049	      0.00014960	     -0.19957350	     -0.06218222	      0.88286466	     -0.00023438	     -0.21629693	     -0.00000000	      0.00000000	     21.78853958
      0.32817941	     -0.05820678	      0.00014950	     -0.19957980	     -0.06217718	      0.88286556	     -0.00023384	     -0.21628585	     -0.00000000	      0.00000000	     20.95451571
      0.32947280	     -0.05821949	      0.00014809	     -0.19959249	     -0.06217329	      0.88286624	     -0.00023341	     -0.21627841	     -0.00000000	      0.00000000	     20.82204105
      0.33076618	     -0.05824586	      0.00014833	     -0.19961886	     -0.06216940	      0.88286690	     -0.00023296	     -0.21627214	     -0.00000000	      0.00000000	     20.29926816
      0.33231903	     -0.05829008	      0.00014785	     -0.19966306	     -0.06216473	      0.88286767	     -0.00023240	     -0.21626641	     -0.00000000	      0.00000000	     19.84869154
      0.33387188	     -0.05835120	      0.00014965	     -0.19972422	     -0.06216006	      0.88286840	     -0.00023181	     -0.21626283	     -0.00000000	      0.00000000	     19.13213200
      0.33511385	     -0.05840929	      0.00014927	     -0.19978229	     -0.06215633	      0.88286895	     -0.00023133	     -0.21626170	     -0.00000000	      0.00000000	     18.92262667
      0.33635582	     -0.05847849	      0.00015077	     -0.19985154	     -0.06215260	      0.88286947	     -0.00023084	     -0.21626217	     -0.00000000	      0.00000000	     18.44442982
      0.33796707	     -0.05858028	      0.00015176	     -0.19995337	     -0.06214776	      0.88287008	     -0.00023018	     -0.21626529	     -0.00000000	      0.00000000	     18.01481394
      0.33957832	     -0.05869626	      0.00015463	     -0.20006946	     -0.06214292	      0.88287062	     -0.00022950	     -0.21627125	     -0.00000000	      0.00000000	     17.35789589
      0.34083411	     -0.05879222	      0.00015475	     -0.20016547	     -0.06213914	      0.88287098	     -0.00022895	     -0.21627790	     -0.00000000	      0.00000000	     17.12022304
      0.34208990	     -0.05889569	      0.00015661	     -0.20026905	     -0.06213535	      0.88287129	     -0.00022840	     -0.21628624	     -0.00000000	      0.00000000	     16.64460787
      0.34374087	     -0.05904093	      0.00015743	     -0.20041443	     -0.06213037	      0.88287160	     -0.00022765	     -0.21629975	     -0.00000000	      0.00000000	     16.23097053
      0.34539185	     -0.05919385	      0.00016022	     -0.20056755	     -0.06212536	      0.88287178	     -0.00022689	     -0.21631607	     -0.00000000	      0.00000000	     15.40980955
      0.34656691	     -0.05930633	      0.00015892	     -0.20068012	     -0.06212178	      0.88287184	     -0.00022634	     -0.21632930	     -0.00000000	      0.00000000	     15.30712989
      0.34774198	     -0.05942231	      0.00015901	     -0.20079624	     -0.06211819	      0.88287183	     -0.00022578	     -0.21634387	     -0.00000000	     -0.00000000	     14.85033391
      0.34954798	     -0.05960707	      0.00015789	     -0.20098122	     -0.06211264	      0.88287168	     -0.00022491	     -0.21636877	     -0.00000000	     -0.00000000	     14.33505466
      0.35109910	     -0.05976833	      0.00015812	     -0.20114272	     -0.06210783	      0.88287140	     -0.00022414	     -0.21639240	     -0.00000000	     -0.00000000	     13.65727728
      0.35265021	     -0.05993307	      0.00015569	     -0.20130767	     -0.06210299	      0.88287100	     -0.00022337	     -0.21641780	     -0.00000000	     -0.00000000	     13.35306530
      0.35396735	     -0.06007091	      0.00015583	     -0.20144577	     -0.06209884	      0.88287056	     -0.00022271	     -0.21644063	     -0.00000000	     -0.00000000	     12.73933114
      0.35528449	     -0.06021102	      0.00015355	     -0.20158610	     -0.06209466	      0.88287001	     -0.00022205	     -0.21646441	     -0.00000000	     -0.00000000	     12.45425655
      0.35686679	     -0.06037927	      0.00015197	     -0.20175467	     -0.06208959	      0.88286923	     -0.00022124	     -0.21649412	     -0.00000000	     -0.00000000	     11.85143070
      0.35844910	     -0.06054685	      0.00014829	     -0.20192254	     -0.06208446	      0.88286831	     -0.00022043	     -0.21652483	     -0.00000000	     -0.00000000	     11.64583855
      0.35980630	     -0.06068934	      0.00014712	     -0.20206535	     -0.06208002	      0.88286741	     -0.00021972	     -0.21655180	     -0.00000000	     -0.00000000	     11.06139094
      0.36116351	     -0.06083063	      0.00014401	     -0.20220694	     -0.06207553	      0.88286642	     -0.00021902	     -0.21657919	     -0.00000000	     -0.00000001	     10.87104905
      0.36252071	     -0.06097090	      0.00014205	     -0.20234756	     -0.06207098	      0.88286533	     -0.00021831	     -0.21660690	     -0.00000000	     -0.00000001	     10.50248463
      0.36419006	     -0.06114262	      0.00013862	     -0.20251970	     -0.06206533	      0.88286386	     -0.00021743	     -0.21664124	     -0.00000000	     -0.00000001	     10.29365821
      0.36585942	     -0.06131341	      0.00013691	     -0.20269099	     -0.06205959	      0.88286227	     -0.00021655	     -0.21667574	     -0.00000000	     -0.00000001	      9.72870725
      0.36715506	     -0.06144305	      0.00013358	     -0.20282099	     -0.06205507	      0.88286095	     -0.00021586	     -0.21670256	     -0.00000000	     -0.00000001	      9.73103301
      0.36845070	     -0.06157374	      0.00013185	     -0.20295209	     -0.06205050	      0.88285956	     -0.00021517	     -0.21672934	     -0.00000000	     -0.00000001	      9.48330002
      0.37010886	     -0.06173896	      0.00012903	     -0.20311785	     -0.06204456	      0.88285769	     -0.00021429	     -0.21676348	     -0.00000000	     -0.00000001	      9.32590664
      0.37176702	     -0.06190378	      0.00012777	     -0.20328329	     -0.06203853	      0.88285573	     -0.00021341	     -0.21679738	     -0.00000000	     -0.00000001	      8.92480133
      0.37323486	     -0.06204278	      0.00012551	     -0.20342281	     -0.06203311	      0.88285393	     -0.00021262	     -0.21682711	     -0.00000000	     -0.00000001	      8.92124592
      0.37470271	     -0.06218276	      0.00012502	     -0.20356339	     -0.06202760	      0.88285208	     -0.00021184	     -0.21685643	     -0.00000000	     -0.00000001	      8.72395990
      0.37617056	     -0.06231756	      0.00012337	     -0.20369877	     -0.06202200	      0.88285018	     -0.00021106	     -0.21688535	     -0.00000000	     -0.00000001	      8.54578810
      0.37763841	     -0.06244895	      0.00012321	     -0.20383080	     -0.06201632	      0.88284825	     -0.00021028	     -0.21691376	     -0.00000000	     -0.00000001	      8.42884154
      0.37910625	     -0.06257639	      0.00012238	     -0.20395890	     -0.06201054	      0.88284629	     -0.00020950	     -0.21694159	     -0.00000000	     -0.00000001	      8.28906962
      0.38087246	     -0.06272678	      0.00012322	     -0.20411013	     -0.06200346	      0.88284391	     -0.00020858	     -0.21697425	     -0.00000000	     -0.00000001	      8.18596507
      0.38233372	     -0.06284430	      0.00012248	     -0.20422834	     -0.06199749	      0.88284193	     -0.00020781	     -0.21700057	     -0.00000000	     -0.00000001	      8.00132789
      0.38379499	     -0.06295854	      0.00012391	     -0.20434333	     -0.06199143	      0.88283996	     -0.00020706	     -0.21702615	     -0.00000000	     -0.00000001	      7.89959531
      0.38525626	     -0.06306865	      0.00012382	     -0.20445417	     -0.06198526	      0.88283801	     -0.00020631	     -0.21705098	     -0.00000000	     -0.00000001	      7.83720270
      0.38671752	     -0.06317343	      0.00012470	     -0.20455972	     -0.06197898	      0.88283607	     -0.00020557	     -0.21707509	     -0.00000000	     -0.00000001	      7.68467824
      0.38817879	     -0.06327402	      0.00012449	     -0.20466108	     -0.06197260	      0.88283416	     -0.00020484	     -0.21709846	     -0.00000000	     -0.00000001	      7.65959911
      0.38993676	     -0.06339077	      0.00012545	     -0.20477880	     -0.06196477	      0.88283192	     -0.00020397	     -0.21712556	     -0.00000000	     -0.00000001	      7.44270062
      0.39150496	     -0.06348739	      0.00012504	     -0.20487626	     -0.06195765	      0.88282998	     -0.00020322	     -0.21714871	     -0.00000000	     -0.00000001	      7.53650775
      0.39307315	     -0.06357825	      0.00012747	     -0.20496805	     -0.06195039	      0.88282809	     -0.00020248	     -0.21717082	     -0.00000000	     -0.00000001	      7.32531554
      0.39445508	     -0.06365309	      0.00012776	     -0.20504368	     -0.06194388	      0.88282649	     -0.00020184	     -0.21718938	     -0.00000000	     -0.00000001	      7.38791363
      0.39583702	     -0.06372373	      0.00012928	     -0.20511514	     -0.06193727	      0.88282495	     -0.00020121	     -0.21720705	     -0.00000000	     -0.00000001	      7.25546611
      0.39721895	     -0.06378945	      0.00012959	     -0.20518168	     -0.06193054	      0.88282347	     -0.00020059	     -0.21722385	     -0.00000000	     -0.00000001	      7.26078412
      0.39910218	     -0.06387624	      0.00013041	     -0.20526960	     -0.06192120	      0.88282155	     -0.00019978	     -0.21724539	     -0.00000000	     -0.00000001	      7.07157991
      0.40075966	     -0.06394240	      0.00013000	     -0.20533675	     -0.06191280	      0.88281996	     -0.00019908	     -0.21726302	     -0.00000000	     -0.00000001	      7.19577954
      0.40224603	     -0.06400145	      0.00013082	     -0.20539672	     -0.06190512	      0.88281863	     -0.00019848	     -0.21727764	     -0.00000000	     -0.00000001	      7.07316229
      0.40373240	     -0.06405200	      0.00013041	     -0.20544818	     -0.06189731	      0.88281737	     -0.00019789	     -0.21729120	     -0.00000000	     -0.00000001	      7.08758580
      0.40521877	     -0.06410089	      0.00013101	     -0.20549800	     -0.06188936	      0.88281620	     -0.00019732	     -0.21730358	     -0.00000000	     -0.00000001	      7.00087244
      0.40670514	     -0.06414395	      0.00013098	     -0.20554200	     -0.06188127	      0.88281510	     -0.00019677	     -0.21731485	     -0.00000000	     -0.00000000	      7.00845340
      0.40858182	     -0.06419721	      0.00013200	     -0.20559646	     -0.06187086	      0.88281383	     -0.00019611	     -0.21732739	     -0.00000000	     -0.00000000	      7.02181307
      0.41006627	     -0.06422949	      0.00013197	     -0.20562970	     -0.06186246	      0.88281292	     -0.00019560	     -0.21733608	     -0.00000000	     -0.00000000	      6.91684710
      0.41155072	     -0.06426084	      0.00013322	     -0.20566204	     -0.06185392	      0.88281207	     -0.00019511	     -0.21734352	     -0.00000000	     -0.00000000	      6.87883518
      0.41303517	     -0.06428756	      0.00013367	     -0.20568974	     -0.06184524	      0.88281130	     -0.00019464	     -0.21734979	     -0.00000000	     -0.00000000	      6.90797912
      0.41451962	     -0.06431233	      0.00013475	     -0.20571550	     -0.06183640	      0.88281060	     -0.00019419	     -0.21735488	     -0.00000000	     -0.00000000	      6.84319664
      0.41632917	     -0.06433465	      0.00013545	     -0.20573904	     -0.06182544	      0.88280982	     -0.00019367	     -0.21735953	     -0.00000000	     -0.00000000	      6.91223608
      0.41786976	     -0.06435324	      0.00013679	     -0.20575867	     -0.06181593	      0.88280923	     -0.00019325	     -0.21736206	     -0.00000000	     -0.00000000	      6.79978516
      0.41941036	     -0.06436110	      0.00013742	     -0.20576758	     -0.06180625	      0.88280870	     -0.00019285	     -0.21736336	     -0.00000000	     -0.00000000	      6.80901829
      0.42095095	     -0.06436909	      0.00013877	     -0.20577663	     -0.06179642	      0.88280821	     -0.00019247	     -0.21736328	     -0.00000000	     -0.00000000	      6.81339962
      0.42249155	     -0.06436841	      0.00013926	     -0.20577700	     -0.06178642	      0.88280778	     -0.00019211	     -0.21736191	     -0.00000000	     -0.00000000	      6.74512141
      0.42403215	     -0.06436459	      0.00014011	     -0.20577423	     -0.06177626	      0.88280738	     -0.00019177	     -0.21735913	     -0.00000000	     -0.00000000	      6.78227080
      0.42557274	     -0.06435395	      0.00014017	     -0.20576464	     -0.06176593	      0.88280703	     -0.00019146	     -0.21735496	     -0.00000000	     -0.00000000	      6.70634575
      0.42711334	     -0.06433696	      0.00014079	     -0.20574869	     -0.06175544	      0.88280670	     -0.00019116	     -0.21734931	     -0.00000000	     -0.00000000	      6.73202514
      0.42864515	     -0.06431450	      0.00014090	     -0.20572726	     -0.06174484	      0.88280641	     -0.00019089	     -0.21734218	     -0.00000000	     -0.00000000	      6.76997920
      0.43017696	     -0.06428605	      0.00014141	     -0.20569985	     -0.06173408	      0.88280613	     -0.00019064	     -0.21733352	     -0.00000000	     -0.00000000	      6.67687062
      0.43170877	     -0.06424931	      0.00014156	     -0.20566413	     -0.06172316	      0.88280588	     -0.00019040	     -0.21732328	     -0.00000000	     -0.00000000	      6.74660562
      0.43364467	     -0.06419864	      0.00014239	     -0.20561475	     -0.06170913	      0.88280558	     -0.00019014	     -0.21730796	     -0.00000000	     -0.00000000	      6.65006109
      0.43509674	     -0.06414757	      0.00014225	     -0.20556462	     -0.06169844	      0.88280537	     -0.00018996	     -0.21729477	     -0.00000000	     -0.00000000	      6.71428085
      0.43654880	     -0.06409585	      0.00014293	     -0.20551384	     -0.06168761	      0.88280517	     -0.00018980	     -0.21728000	     -0.00000000	     -0.00000000	      6.74564395
      0.43800087	     -0.06403672	      0.00014325	     -0.20545563	     -0.06167664	      0.88280498	     -0.00018965	     -0.21726371	     -0.00000000	     -0.00000000	      6.70371182
      0.43982764	     -0.06395752	      0.00014423	     -0.20537758	     -0.06166264	      0.88280475	     -0.00018949	     -0.21724100	     -0.00000000	     -0.00000000	      6.80068613
      0.44165442	     -0.06386433	      0.00014465	     -0.20528551	     -0.06164843	      0.88280452	     -0.00018936	     -0.21721587	     -0.00000000	     -0.00000000	      6.66229927
      0.44296897	     -0.06379605	      0.00014617	     -0.20521803	     -0.06163808	      0.88280437	     -0.00018927	     -0.21719624	     -0.00000000	     -0.00000000	      6.77144307
      0.44428353	     -0.06372134	      0.00014703	     -0.20514409	     -0.06162762	      0.88280421	     -0.00018920	     -0.21717536	     -0.00000000	     -0.00000000	      6.73344316
      0.44613725	     -0.06361347	      0.00014893	     -0.20503729	     -0.06161270	      0.88280400	     -0.00018913	     -0.21714383	     -0.00000000	     -0.00000000	      6.85574926
      0.44799098	     -0.06349698	      0.00015037	     -0.20492183	     -0.06159758	      0.88280380	     -0.00018907	     -0.21711005	     -0.00000000	     -0.00000000	      6.61460674
      0.44934032	     -0.06341247	      0.00015265	     -0.20483806	     -0.06158646	      0.88280365	     -0.00018904	     -0.21708413	     -0.00000000	     -0.00000000	      6.79953167
      0.45068967	     -0.06332528	      0.00015422	     -0.20475157	     -0.06157524	      0.88280351	     -0.00018903	     -0.21705723	     -0.00000000	     -0.00000000	      6.69657895
      0.45239830	     -0.06321534	      0.00015701	     -0.20464250	     -0.06156090	      0.88280333	     -0.00018902	     -0.21702187	     -0.00000000	     -0.00000000	      6.79361934
      0.45410693	     -0.06310402	      0.00015949	     -0.20453201	     -0.06154641	      0.88280316	     -0.00018904	     -0.21698527	     -0.00000000	     -0.00000000	      6.64266690
      0.45581555	     -0.06299044	      0.00016359	     -0.20441926	     -0.06153179	      0.88280300	     -0.00018907	     -0.21694758	     -0.00000000	     -0.00000000	      6.72716514
      0.45721238	     -0.06289729	      0.00016540	     -0.20432673	     -0.06151974	      0.88280287	     -0.00018911	     -0.21691603	     -0.00000000	     -0.00000000	      6.68303054
      0.45860922	     -0.06280508	      0.00016870	     -0.20423514	     -0.06150761	      0.88280274	     -0.00018916	     -0.21688392	     -0.00000000	     -0.00000000	      6.68001812
      0.46000605	     -0.06271138	      0.00017120	     -0.20414203	     -0.06149540	      0.88280261	     -0.00018922	     -0.21685135	     -0.00000000	     -0.00000000	      6.70516973
      0.46183767	     -0.06259048	      0.00017516	     -0.20402187	     -0.06147926	      0.88280245	     -0.00018932	     -0.21680801	     -0.00000000	     -0.00000000	      6.74346036
      0.46344913	     -0.06247904	      0.00017753	     -0.20391103	     -0.06146497	      0.88280230	     -0.00018942	     -0.21676943	     -0.00000000	     -0.00000000	      6.72546377
      0.46506060	     -0.06237071	      0.00018143	     -0.20380331	     -0.06145058	      0.88280216	     -0.00018953	     -0.21673040	     -0.00000000	     -0.00000000	      6.77842375
      0.46644733	     -0.06227383	      0.00018306	     -0.20370689	     -0.06143813	      0.88280203	     -0.00018964	     -0.21669657	     -0.00000000	     -0.00000000	      6.79773586
      0.46783406	     -0.06217902	      0.00018592	     -0.20361255	     -0.06142561	      0.88280190	     -0.00018976	     -0.21666251	     -0.00000000	     -0.00000000	      6.82206466
      0.46922079	     -0.06208243	      0.00018792	     -0.20351639	     -0.06141304	      0.88280177	     -0.00018990	     -0.21662828	     -0.00000000	     -0.00000000	      6.88193074
      0.47104955	     -0.06195872	      0.00019099	     -0.20339324	     -0.06139637	      0.88280158	     -0.00019009	     -0.21658291	     -0.00000000	     -0.00000000	      6.95960604
      0.47262654	     -0.06184621	      0.00019254	     -0.20328117	     -0.06138191	      0.88280142	     -0.00019026	     -0.21654370	     -0.00000000	     -0.00000000	      7.01223917
      0.47420352	     -0.06173691	      0.00019494	     -0.20317231	     -0.06136740	      0.88280124	     -0.00019045	     -0.21650437	     -0.00000000	     -0.00000000	      7.02124738
      0.47554230	     -0.06164288	      0.00019521	     -0.20307859	     -0.06135502	      0.88280108	     -0.00019062	     -0.21647101	     -0.00000000	     -0.00000000	      7.14830203
      0.47688108	     -0.06155210	      0.00019617	     -0.20298813	     -0.06134260	      0.88280092	     -0.00019080	     -0.21643770	     -0.00000000	     -0.00000000	      7.16346030
      0.47849698	     -0.06144210	      0.00019592	     -0.20287847	     -0.06132756	      0.88280071	     -0.00019102	     -0.21639762	     -0.00000000	     -0.00000000	      7.33321296
      0.48011288	     -0.06133551	      0.00019506	     -0.20277221	     -0.06131245	      0.88280049	     -0.00019126	     -0.21635765	     -0.00000000	     -0.00000000	      7.36609739
      0.48172878	     -0.06122588	      0.00019199	     -0.20266284	     -0.06129728	      0.88280026	     -0.00019151	     -0.21631784	     -0.00000000	     -0.00000000	      7.58229246
      0.48306012	     -0.06113971	      0.00019022	     -0.20257690	     -0.06128474	      0.88280006	     -0.00019172	     -0.21628511	     -0.00000000	     -0.00000000	      7.66758868
      0.48439146	     -0.06105254	      0.00018625	     -0.20248991	     -0.06127217	      0.88279986	     -0.00019193	     -0.21625256	     -0.00000000	     -0.00000000	      7.80356407
      0.48606644	     -0.06094185	      0.00018162	     -0.20237945	     -0.06125630	      0.88279960	     -0.00019221	     -0.21621176	     -0.00000000	     -0.00000000	      8.05454530
      0.48774143	     -0.06082331	      0.00017503	     -0.20226111	     -0.06124037	      0.88279934	     -0.00019250	     -0.21617089	     -0.00000000	     -0.00000000	      8.29238032
      0.48898497	     -0.06073191	      0.00017251	     -0.20216991	     -0.06122852	      0.88279915	     -0.00019272	     -0.21614034	     -0.00000000	     -0.00000000	      8.47540339
      0.49022851	     -0.06063597	      0.00016887	     -0.20207414	     -0.06121663	      0.88279896	     -0.00019295	     -0.21610953	     -0.00000000	     -0.00000000	      8.69895582
      0.49201054	     -0.06049296	      0.00016520	     -0.20193142	     -0.06119955	      0.88279871	     -0.00019327	     -0.21606480	     -0.00000000	     -0.00000000	      9.06534660
      0.49356512	     -0.06036101	      0.00016141	     -0.20179972	     -0.06118461	      0.88279850	     -0.00019357	     -0.21602513	     -0.00000000	     -0.00000000	      9.38216450
      0.49511970	     -0.06022273	      0.00016048	     -0.20166174	     -0.06116962	      0.88279833	     -0.00019387	     -0.21598476	     -0.00000000	     -0.00000000	      9.78962215
      0.49644543	     -0.06010133	      0.00015760	     -0.20154055	     -0.06115682	      0.88279820	     -0.00019413	     -0.21594972	     -0.00000000	     -0.00000000	     10.16439785
      0.49777115	     -0.05997702	      0.00015679	     -0.20141649	     -0.06114398	      0.88279810	     -0.00019439	     -0.21591416	     -0.00000000	     -0.00000000	     10.53790065
      0.49909688	     -0.05985232	      0.00015476	     -0.20129202	     -0.06113112	      0.88279803	     -0.00019466	     -0.21587811	     -0.00000000	     -0.00000000	     10.97392267
      0.50092378	     -0.05968001	      0.00015354	     -0.20112004	     -0.06111335	      0.88279798	     -0.00019504	     -0.21582782	     -0.00000000	     -0.00000000	     11.60471648
      0.50217972	     -0.05956068	      0.00015060	     -0.20100088	     -0.06110111	      0.88279799	     -0.00019530	     -0.21579289	     -0.00000000	      0.00000000	     12.12602757
      0.50343567	     -0.05944246	      0.00014911	     -0.20088287	     -0.06108884	      0.88279804	     -0.00019557	     -0.21575773	     -0.00000000	      0.00000000	     12.63495927
      0.50505635	     -0.05929079	      0.00014586	     -0.20073144	     -0.06107297	      0.88279817	     -0.00019592	     -0.21571212	     -0.00000000	      0.00000000	     13.41036315
      0.50667704	     -0.05914153	      0.00014409	     -0.20058244	     -0.06105706	      0.88279836	     -0.00019628	     -0.21566628	     -0.00000000	      0.00000000	     14.07816604
      0.50798501	     -0.05901741	      0.00014066	     -0.20045847	     -0.06104419	      0.88279857	     -0.00019657	     -0.21562917	     -0.00000000	      0.00000000	     14.84693744
      0.50929297	     -0.05889547	      0.00013895	     -0.20033673	     -0.06103129	      0.88279884	     -0.00019687	     -0.21559189	     -0.00000000	      0.00000000	     15.47941971
      0.51060094	     -0.05877469	      0.00013573	     -0.20021610	     -0.06101836	      0.88279916	     -0.00019718	     -0.21555453	     -0.00000000	      0.00000000	     16.20231758
      0.51236654	     -0.05861393	      0.00013263	     -0.20005557	     -0.06100086	      0.88279968	     -0.00019759	     -0.21550403	     -0.00000000	      0.00000000	     17.07321234
      0.51362645	     -0.05850163	      0.00012822	     -0.19994337	     -0.06098834	      0.88280012	     -0.00019789	     -0.21546800	     -0.00000000	      0.00000000	     17.76825424
      0.51488636	     -0.05839128	      0.00012539	     -0.19983316	     -0.06097580	      0.88280061	     -0.00019820	     -0.21543202	     -0.00000000	      0.00000000	     18.34213317
      0.51649730	     -0.05825527	      0.00011998	     -0.19969727	     -0.06095972	      0.88280132	     -0.00019860	     -0.21538619	     -0.00000000	      0.00000000	     19.14443798
      0.51789739	     -0.05814297	      0.00011676	     -0.19958508	     -0.06094572	      0.88280202	     -0.00019894	     -0.21534664	     -0.00000000	      0.00000000	     19.63278672
      0.51929748	     -0.05803554	      0.00011143	     -0.19947772	     -0.06093169	      0.88280278	     -0.00019930	     -0.21530746	     -0.00000000	      0.00000000	     20.24731434
      0.52069757	     -0.05793275	      0.00010845	     -0.19937504	     -0.06091762	      0.88280362	     -0.00019965	     -0.21526872	     -0.00000000	      0.00000000	     20.62828288
      0.52209765	     -0.05783526	      0.00010273	     -0.19927757	     -0.06090354	      0.88280452	     -0.00020001	     -0.21523046	     -0.00000000	      0.00000000	     21.17485394
      0.52349774	     -0.05774074	      0.00010018	     -0.19918314	     -0.06088942	      0.88280549	     -0.00020036	     -0.21519271	      0.00000000	      0.00000000	     21.41279839
      0.52489783	     -0.05765140	      0.00009407	     -0.19909379	     -0.06087529	      0.88280653	     -0.00020072	     -0.21515552	      0.00000000	      0.00000001	     21.89828417
      0.52613046	     -0.05757583	      0.00009161	     -0.19901827	     -0.06086283	      0.88280749	     -0.00020103	     -0.21512327	      0.00000000	      0.00000001	     21.98826353
      0.52736309	     -0.05750354	      0.00008708	     -0.19894598	     -0.06085035	      0.88280850	     -0.00020134	     -0.21509148	      0.00000000	      0.00000001	     22.24955917
      0.52887171	     -0.05741810	      0.00008425	     -0.19886056	     -0.06083507	      0.88280978	     -0.00020172	     -0.21505319	      0.00000000	      0.00000001	     22.34978545
      0.53038034	     -0.05733646	      0.00007974	     -0.19877890	     -0.06081977	      0.88281113	     -0.00020209	     -0.21501555	      0.00000000	      0.00000001	     22.55240176
      0.53159684	     -0.05727251	      0.00007868	     -0.19871498	     -0.06080743	      0.88281225	     -0.00020239	     -0.21498568	      0.00000000	      0.00000001	     22.51558311
      0.53281334	     -0.05721122	      0.00007569	     -0.19865365	     -0.06079508	      0.88281340	     -0.00020267	     -0.21495622	      0.00000000	      0.00000001	     22.60851245
      0.53435420	     -0.05713647	      0.00007345	     -0.19857888	     -0.06077944	      0.88281490	     -0.00020303	     -0.21491951	      0.00000000	      0.00000001	     22.54902797
      0.53589506	     -0.05706517	      0.00006872	     -0.19850747	     -0.06076380	      0.88281644	     -0.00020338	     -0.21488352	      0.00000000	      0.00000001	     22.62273799
      0.53706525	     -0.05701349	      0.00006778	     -0.19845576	     -0.06075192	      0.88281762	     -0.00020363	     -0.21485669	      0.00000000	      0.00000001	     22.45233357
      0.53823544	     -0.05696505	      0.00006494	     -0.19840722	     -0.06074005	      0.88281883	     -0.00020388	     -0.21483033	      0.00000000	      0.00000001	     22.43548659
      0.53983859	     -0.05690244	      0.00006253	     -0.19834449	     -0.06072380	      0.88282049	     -0.00020420	     -0.21479497	      0.00000000	      0.00000001	     22.27539346
      0.54144173	     -0.05684462	      0.00005824	     -0.19828649	     -0.06070757	      0.88282217	     -0.00020450	     -0.21476053	      0.00000000	      0.00000001	     22.25907717
      0.54253429	     -0.05680706	      0.00005810	     -0.19824886	     -0.06069652	      0.88282332	     -0.00020470	     -0.21473757	      0.00000000	      0.00000001	     22.03707013
      0.54362685	     -0.05677185	      0.00005628	     -0.19821352	     -0.06068549	      0.88282448	     -0.00020489	     -0.21471505	      0.00000000	      0.00000001	     21.96138847
      0.54537162	     -0.05671942	      0.00005475	     -0.19816092	     -0.06066789	      0.88282632	     -0.00020516	     -0.21467998	      0.00000000	      0.00000001	     21.74431409
      0.54679205	     -0.05667967	      0.00005272	     -0.19812098	     -0.06065359	      0.88282782	     -0.00020537	     -0.21465225	      0.00000000	      0.00000001	     21.63377867
      0.54821247	     -0.05664246	      0.00005259	     -0.19808361	     -0.06063933	      0.88282930	     -0.00020556	     -0.21462522	      0.00000000	      0.00000001	     21.38576950
      0.54963289	     -0.05660753	      0.00005006	     -0.19804846	     -0.06062509	      0.88283078	     -0.00020573	     -0.21459890	      0.00000000	      0.00000001	     21.31343090
      0.55085921	     -0.05657873	      0.00005066	     -0.19801952	     -0.06061283	      0.88283204	     -0.00020585	     -0.21457671	      0.00000000	      0.00000001	     21.04313271
      0.55208553	     -0.05655194	      0.00004926	     -0.19799254	     -0.06060060	      0.88283330	     -0.00020597	     -0.21455502	      0.00000000	      0.00000001	     20.93610968
      0.55356033	     -0.05652167	      0.00004940	     -0.19796205	     -0.06058592	      0.88283478	     -0.00020608	     -0.21452959	      0.00000000	      0.00000001	     20.67014911
      0.55503513	     -0.05649379	      0.00004756	     -0.19793391	     -0.06057129	      0.88283625	     -0.00020618	     -0.21450485	      0.00000000	      0.00000001	     20.55928139
      0.55623860	     -0.05647231	      0.00004866	     -0.19791226	     -0.06055939	      0.88283743	     -0.00020623	     -0.21448516	      0.00000000	      0.00000001	     20.27618308
      0.55744206	     -0.05645225	      0.00004784	     -0.19789198	     -0.06054752	      0.88283859	     -0.00020627	     -0.21446591	      0.00000000	      0.00000001	     20.13767190
      0.55895472	     -0.05642890	      0.00004834	     -0.19786838	     -0.06053265	      0.88284003	     -0.00020630	     -0.21444235	      0.00000000	      0.00000001	     19.86166689
      0.56046738	     -0.05640814	      0.00004686	     -0.19784731	     -0.06051783	      0.88284143	     -0.00020630	     -0.21441948	      0.00000000	      0.00000001	     19.70830978
      0.56163141	     -0.05639315	      0.00004836	     -0.19783213	     -0.06050646	      0.88284250	     -0.00020628	     -0.21440234	      0.00000000	      0.00000001	     19.43074624
      0.56279544	     -0.05637976	      0.00004809	     -0.19781851	     -0.06049513	      0.88284354	     -0.00020624	     -0.21438560	      0.00000000	      0.00000001	     19.27717001
      0.56436963	     -0.05636359	      0.00004925	     -0.19780204	     -0.06047987	      0.88284493	     -0.00020617	     -0.21436358	      0.00000000	      0.00000001	     18.99481686
      0.56594382	     -0.05634968	      0.00004849	     -0.19778779	     -0.06046467	      0.88284628	     -0.00020606	     -0.21434223	      0.00000000	      0.00000001	     18.83278704
      0.56706242	     -0.05634043	      0.00005055	     -0.19777835	     -0.06045391	      0.88284723	     -0.00020596	     -0.21432746	      0.00000000	      0.00000001	     18.56471400
      0.56818101	     -0.05633252	      0.00005079	     -0.19777020	     -0.06044319	      0.88284816	     -0.00020585	     -0.21431300	      0.00000000	      0.00000001	     18.41101081
      0.56984609	     -0.05632254	      0.00005227	     -0.19775989	     -0.06042729	      0.88284951	     -0.00020565	     -0.21429204	      0.00000000	      0.00000001	     18.13041378
      0.57124569	     -0.05631570	      0.00005239	     -0.19775273	     -0.06041399	      0.88285062	     -0.00020545	     -0.21427494	      0.00000000	      0.00000001	     17.93724432
      0.57264529	     -0.05631010	      0.00005447	     -0.19774685	     -0.06040075	      0.88285171	     -0.00020523	     -0.21425829	      0.00000000	      0.00000001	     17.69274965
      0.57404489	     -0.05630599	      0.00005409	     -0.19774240	     -0.06038757	      0.88285277	     -0.00020498	     -0.21424207	      0.00000000	      0.00000001	     17.50392559
      0.57529887	     -0.05630249	      0.00005641	     -0.19773866	     -0.06037582	      0.88285371	     -0.00020474	     -0.21422789	      0.00000000	      0.00000001	     17.26755173
      0.57655284	     -0.05630057	      0.00005654	     -0.19773643	     -0.06036411	      0.88285463	     -0.00020447	     -0.21421402	      0.00000000	      0.00000000	     17.11728818
      0.57780682	     -0.05629938	      0.00005811	     -0.19773497	     -0.06035245	      0.88285554	     -0.00020418	     -0.21420046	      0.00000000	      0.00000000	     16.90538916
      0.57940328	     -0.05629916	      0.00005853	     -0.19773436	     -0.06033768	      0.88285668	     -0.00020378	     -0.21418364	      0.00000000	      0.00000000	     16.69448727
      0.58066850	     -0.05629973	      0.00006066	     -0.19773466	     -0.06032603	      0.88285757	     -0.00020343	     -0.21417062	      0.00000000	      0.00000000	     16.49709472
      0.58193372	     -0.05630096	      0.00006093	     -0.19773557	     -0.06031443	      0.88285844	     -0.00020307	     -0.21415789	      0.00000000	      0.00000000	     16.31062619
      0.58319894	     -0.05630286	      0.00006247	     -0.19773718	     -0.06030289	      0.88285931	     -0.00020268	     -0.21414542	      0.00000000	      0.00000000	     16.14927105
      0.58481112	     -0.05630705	      0.00006291	     -0.19774096	     -0.06028826	      0.88286040	     -0.00020216	     -0.21412991	      0.00000000	      0.00000000	     15.90005917
      0.58611025	     -0.05630946	      0.00006512	     -0.19774308	     -0.06027654	      0.88286126	     -0.00020171	     -0.21411769	      0.00000000	      0.00000000	     15.74867993
      0.58740939	     -0.05631380	      0.00006524	     -0.19774708	     -0.06026487	      0.88286212	     -0.00020123	     -0.21410570	      0.00000000	      0.00000000	     15.61819433
      0.58870853	     -0.05631838	      0.00006706	     -0.19775135	     -0.06025327	      0.88286298	     -0.00020074	     -0.21409395	      0.00000000	      0.00000000	     15.44759881
      0.59000766	     -0.05632350	      0.00006752	     -0.19775613	     -0.06024172	      0.88286383	     -0.00020022	     -0.21408243	      0.00000000	      0.00000000	     15.29530261
      0.59157331	     -0.05633077	      0.00006978	     -0.19776303	     -0.06022788	      0.88286484	     -0.00019956	     -0.21406880	      0.00000000	      0.00000000	     15.19597263
      0.59285822	     -0.05633615	      0.00006965	     -0.19776806	     -0.06021659	      0.88286567	     -0.00019899	     -0.21405785	      0.00000000	      0.00000000	     14.99338848
      0.59414312	     -0.05634242	      0.00007166	     -0.19777402	     -0.06020536	      0.88286649	     -0.00019841	     -0.21404705	      0.00000000	      0.00000000	     14.88879712
      0.59542803	     -0.05634943	      0.00007219	     -0.19778068	     -0.06019418	      0.88286731	     -0.00019780	     -0.21403644	      0.00000000	      0.00000000	     14.74226419
      0.59671293	     -0.05635667	      0.00007399	     -0.19778761	     -0.06018307	      0.88286812	     -0.00019716	     -0.21402599	      0.00000000	      0.00000000	     14.66548464
      0.59828966	     -0.05636752	      0.00007513	     -0.19779806	     -0.06016952	      0.88286911	     -0.00019635	     -0.21401341	      0.00000000	      0.00000000	     14.44413375
      0.59963984	     -0.05637396	      0.00007802	     -0.19780419	     -0.06015799	      0.88286995	     -0.00019564	     -0.21400281	      0.00000000	      0.00000000	     14.35756098
      0.60099003	     -0.05638488	      0.00007886	     -0.19781475	     -0.06014652	      0.88287078	     -0.00019489	     -0.21399236	      0.00000000	      0.00000000	     14.38204173
      0.60234022	     -0.05639523	      0.00008189	     -0.19782481	     -0.06013512	      0.88287160	     -0.00019413	     -0.21398213	      0.00000000	      0.00000000	     14.11905832
      0.60369041	     -0.05640658	      0.00008270	     -0.19783580	     -0.06012379	      0.88287241	     -0.00019334	     -0.21397207	      0.00000000	      0.00000000	     14.16190687
      0.60504060	     -0.05641987	      0.00008554	     -0.19784879	     -0.06011253	      0.88287321	     -0.00019252	     -0.21396224	      0.00000000	      0.00000000	     14.00149405
      0.60639078	     -0.05643499	      0.00008593	     -0.19786356	     -0.06010133	      0.88287399	     -0.00019169	     -0.21395264	      0.00000000	      0.00000000	     13.99968182
      0.60774097	     -0.05645163	      0.00008819	     -0.19787989	     -0.06009019	      0.88287475	     -0.00019083	     -0.21394331	      0.00000000	      0.00000000	     13.86243188
      0.60909116	     -0.05647064	      0.00008806	     -0.19789854	     -0.06007912	      0.88287549	     -0.00018995	     -0.21393428	      0.00000000	      0.00000000	     13.84697619
      0.61044135	     -0.05649131	      0.00008974	     -0.19791890	     -0.06006811	      0.88287621	     -0.00018905	     -0.21392556	      0.00000000	      0.00000000	     13.76312520
      0.61179153	     -0.05651387	      0.00008922	     -0.19794111	     -0.06005717	      0.88287690	     -0.00018812	     -0.21391719	      0.00000000	      0.00000000	     13.68418545
      0.61314172	     -0.05653730	      0.00009038	     -0.19796422	     -0.06004628	      0.88287756	     -0.00018718	     -0.21390914	      0.00000000	      0.00000000	     13.64172503
      0.61449191	     -0.05656189	      0.00008952	     -0.19798846	     -0.06003546	      0.88287819	     -0.00018621	     -0.21390143	      0.00000000	      0.00000000	     13.60473564
      0.61584210	     -0.05658649	      0.00009015	     -0.19801275	     -0.06002469	      0.88287879	     -0.00018522	     -0.21389403	      0.00000000	      0.00000000	     13.50570273
      0.61719229	     -0.05661315	      0.00008901	     -0.19803907	     -0.06001397	      0.88287934	     -0.00018421	     -0.21388694	     -0.00000000	      0.00000000	     13.56467386
      0.61854247	     -0.05664062	      0.00008922	     -0.19806624	     -0.06000331	      0.88287986	     -0.00018318	     -0.21388016	     -0.00000000	      0.00000000	     13.38845331
      0.61989266	     -0.05666948	      0.00008799	     -0.19809477	     -0.05999271	      0.88288034	     -0.00018213	     -0.21387368	     -0.00000000	      0.00000000	     13.48201370
      0.62124285	     -0.05669727	      0.00008807	     -0.19812228	     -0.05998215	      0.88288077	     -0.00018105	     -0.21386751	     -0.00000000	      0.00000000	     13.34821075
      0.62259304	     -0.05672434	      0.00008704	     -0.19814905	     -0.05997165	      0.88288115	     -0.00017996	     -0.21386156	     -0.00000000	      0.00000000	     13.36433077
      0.62421463	     -0.05675729	      0.00008755	     -0.19818169	     -0.05995909	      0.88288156	     -0.00017861	     -0.21385467	     -0.00000000	      0.00000000	     13.41068767
      0.62544846	     -0.05678091	      0.00008605	     -0.19820504	     -0.05994958	      0.88288182	     -0.00017757	     -0.21384959	     -0.00000000	      0.00000000	     13.31143422
      0.62668230	     -0.05680406	      0.00008639	     -0.19822798	     -0.05994011	      0.88288204	     -0.00017650	     -0.21384460	     -0.00000000	      0.00000000	     13.28997759
      0.62791613	     -0.05682624	      0.00008610	     -0.19824994	     -0.05993067	      0.88288222	     -0.00017542	     -0.21383970	     -0.00000000	      0.00000000	     13.30893089
      0.62958884	     -0.05685831	      0.00008657	     -0.19828174	     -0.05991793	      0.88288240	     -0.00017393	     -0.21383310	     -0.00000000	      0.00000000	     13.27855335
      0.63126154	     -0.05688298	      0.00008602	     -0.19830613	     -0.05990525	      0.88288251	     -0.00017240	     -0.21382658	     -0.00000000	      0.00000000	     13.22562149
      0.63242140	     -0.05690110	      0.00008733	     -0.19832410	     -0.05989650	      0.88288255	     -0.00017133	     -0.21382201	     -0.00000000	      0.00000000	     13.29216172
      0.63358125	     -0.05691787	      0.00008758	     -0.19834071	     -0.05988777	      0.88288255	     -0.00017023	     -0.21381743	     -0.00000000	     -0.00000000	     13.30192926
      0.63515040	     -0.05694230	      0.00008849	     -0.19836494	     -0.05987599	      0.88288250	     -0.00016873	     -0.21381118	     -0.00000000	     -0.00000000	     13.33759251
      0.63671954	     -0.05696353	      0.00008898	     -0.19838597	     -0.05986427	      0.88288239	     -0.00016720	     -0.21380490	     -0.00000000	     -0.00000000	     13.37310075
      0.63828869	     -0.05698376	      0.00009059	     -0.19840604	     -0.05985259	      0.88288223	     -0.00016564	     -0.21379850	     -0.00000000	     -0.00000000	     13.28675303
      0.63950104	     -0.05699775	      0.00009083	     -0.19841989	     -0.05984359	      0.88288207	     -0.00016442	     -0.21379347	     -0.00000000	     -0.00000000	     13.45349910
      0.64071340	     -0.05701333	      0.00009179	     -0.19843534	     -0.05983461	      0.88288188	     -0.00016318	     -0.21378835	     -0.00000000	     -0.00000000	     13.42026665
      0.64222998	     -0.05703018	      0.00009258	     -0.19845205	     -0.05982341	      0.88288160	     -0.00016160	     -0.21378188	     -0.00000000	     -0.00000000	     13.51129578
      0.64366634	     -0.05704870	      0.00009357	     -0.19847044	     -0.05981284	      0.88288130	     -0.00016009	     -0.21377561	     -0.00000000	     -0.00000000	     13.52838437
      0.64510269	     -0.05706014	      0.00009421	     -0.19848174	     -0.05980229	      0.88288096	     -0.00015856	     -0.21376925	     -0.00000000	     -0.00000000	     13.53029647
      0.64653905	     -0.05707579	      0.00009517	     -0.19849727	     -0.05979177	      0.88288060	     -0.00015701	     -0.21376270	     -0.00000000	     -0.00000000	     13.71020689
      0.64797541	     -0.05708621	      0.00009577	     -0.19850759	     -0.05978128	      0.88288020	     -0.00015544	     -0.21375603	     -0.00000000	     -0.00000000	     13.60537760
      0.64941177	     -0.05709935	      0.00009667	     -0.19852062	     -0.05977081	      0.88287978	     -0.00015386	     -0.21374916	     -0.00000000	     -0.00000000	     13.76895061
      0.65084812	     -0.05710675	      0.00009712	     -0.19852792	     -0.05976037	      0.88287934	     -0.00015225	     -0.21374217	     -0.00000000	     -0.00000000	     13.81215376
      0.65228448	     -0.05711905	      0.00009803	     -0.19854013	     -0.05974994	      0.88287887	     -0.00015064	     -0.21373495	     -0.00000000	     -0.00000000	     13.85108429
      0.65372084	     -0.05712360	      0.00009833	     -0.19854459	     -0.05973954	      0.88287838	     -0.00014901	     -0.21372761	     -0.00000000	     -0.00000000	     13.90577302
      0.65515719	     -0.05713280	      0.00009917	     -0.19855372	     -0.05972916	      0.88287788	     -0.00014736	     -0.21372003	     -0.00000000	     -0.00000000	     14.05793467
      0.65659355	     -0.05713596	      0.00009934	     -0.19855680	     -0.05971880	      0.88287737	     -0.00014571	     -0.21371230	     -0.00000000	     -0.00000000	     14.02688305
      0.65802991	     -0.05714142	      0.00010010	     -0.19856219	     -0.05970845	      0.88287684	     -0.00014406	     -0.21370433	     -0.00000000	     -0.00000000	     14.12503751
      0.65946626	     -0.05714189	      0.00010001	     -0.19856260	     -0.05969813	      0.88287630	     -0.00014239	     -0.21369619	     -0.00000000	     -0.00000000	     14.30854551
      0.66070500	     -0.05714564	      0.00010048	     -0.19856629	     -0.05968923	      0.88287583	     -0.00014096	     -0.21368897	     -0.00000000	     -0.00000000	     14.26763217
      0.66194373	     -0.05714526	      0.00010054	     -0.19856587	     -0.05968035	      0.88287536	     -0.00013952	     -0.21368162	     -0.00000000	     -0.00000000	     14.40978318
      0.66355018	     -0.05714728	      0.00010071	     -0.19856783	     -0.05966885	      0.88287473	     -0.00013765	     -0.21367183	     -0.00000000	     -0.00000000	     14.44773105
      0.66495984	     -0.05714402	      0.00010076	     -0.19856452	     -0.05965877	      0.88287418	     -0.00013601	     -0.21366306	     -0.00000000	     -0.00000000	     14.61961073
      0.66636950	     -0.05714335	      0.00010077	     -0.19856381	     -0.05964870	      0.88287362	     -0.00013437	     -0.21365405	     -0.00000000	     -0.00000000	     14.58410253
      0.66777916	     -0.05713917	      0.00010081	     -0.19855959	     -0.05963865	      0.88287306	     -0.00013274	     -0.21364482	     -0.00000000	     -0.00000000	     14.86566350
      0.66918882	     -0.05713724	      0.00010063	     -0.19855763	     -0.05962860	      0.88287250	     -0.00013111	     -0.21363539	     -0.00000000	     -0.00000000	     14.76581190
      0.67059848	     -0.05712958	      0.00010079	     -0.19854994	     -0.05961857	      0.88287194	     -0.00012949	     -0.21362576	     -0.00000000	     -0.00000000	     15.07047829
      0.67183727	     -0.05712758	      0.00010047	     -0.19854792	     -0.05960976	      0.88287145	     -0.00012807	     -0.21361710	     -0.00000000	     -0.00000000	     14.98404367
      0.67307607	     -0.05712146	      0.00010046	     -0.19854179	     -0.05960096	      0.88287095	     -0.00012666	     -0.21360830	     -0.00000000	     -0.00000000	     15.16786169
      0.67457862	     -0.05711601	      0.00010020	     -0.19853632	     -0.05959029	      0.88287035	     -0.00012496	     -0.21359741	     -0.00000000	     -0.00000000	     15.14081169
      0.67608117	     -0.05710445	      0.00010040	     -0.19852475	     -0.05957964	      0.88286974	     -0.00012327	     -0.21358630	     -0.00000000	     -0.00000000	     15.48241365
      0.67758372	     -0.05710223	      0.00009975	     -0.19852252	     -0.05956899	      0.88286914	     -0.00012159	     -0.21357487	     -0.00000000	     -0.00000000	     15.41495778
      0.67888659	     -0.05708801	      0.00010029	     -0.19850831	     -0.05955976	      0.88286861	     -0.00012015	     -0.21356486	     -0.00000000	     -0.00000000	     15.56562623
      0.68018946	     -0.05708135	      0.00009992	     -0.19850164	     -0.05955054	      0.88286808	     -0.00011872	     -0.21355460	     -0.00000000	     -0.00000000	     15.59518978
      0.68149232	     -0.05707166	      0.00010017	     -0.19849196	     -0.05954132	      0.88286756	     -0.00011731	     -0.21354420	     -0.00000000	     -0.00000000	     15.75442747
      0.68279519	     -0.05706271	      0.00010003	     -0.19848302	     -0.05953211	      0.88286703	     -0.00011591	     -0.21353363	     -0.00000000	     -0.00000000	     15.76998207
      0.68409806	     -0.05705150	      0.00010023	     -0.19847183	     -0.05952291	      0.88286649	     -0.00011453	     -0.21352289	     -0.00000000	     -0.00000000	     15.90530738
      0.68579143	     -0.05703815	      0.00010019	     -0.19845849	     -0.05951095	      0.88286580	     -0.00011275	     -0.21350868	     -0.00000000	     -0.00000000	     16.04983457
      0.68712049	     -0.05702669	      0.00010048	     -0.19844705	     -0.05950157	      0.88286525	     -0.00011138	     -0.21349733	     -0.00000000	     -0.00000000	     16.12458989
      0.68844955	     -0.05701422	      0.00010051	     -0.19843460	     -0.05949219	      0.88286470	     -0.00011002	     -0.21348583	     -0.00000000	     -0.00000000	     16.14738004
      0.68977861	     -0.05700150	      0.00010089	     -0.19842190	     -0.05948282	      0.88286414	     -0.00010868	     -0.21347415	     -0.00000000	     -0.00000000	     16.28283412
      0.69149372	     -0.05698899	      0.00010103	     -0.19840942	     -0.05947074	      0.88286341	     -0.00010698	     -0.21345891	     -0.00000000	     -0.00000000	     16.30790933
      0.69289409	     -0.05696957	      0.00010192	     -0.19839004	     -0.05946087	      0.88286281	     -0.00010562	     -0.21344629	     -0.00000000	     -0.00000000	     16.42208181
      0.69429446	     -0.05695790	      0.00010200	     -0.19837839	     -0.05945102	      0.88286221	     -0.00010427	     -0.21343344	     -0.00000000	     -0.00000000	     16.44692525
      0.69569483	     -0.05694137	      0.00010311	     -0.19836191	     -0.05944116	      0.88286160	     -0.00010295	     -0.21342049	     -0.00000000	     -0.00000000	     16.69049538
      0.69709520	     -0.05692979	      0.00010330	     -0.19835035	     -0.05943132	      0.88286098	     -0.00010166	     -0.21340742	     -0.00000000	     -0.00000000	     16.63451376
      0.69849556	     -0.05691042	      0.00010474	     -0.19833103	     -0.05942147	      0.88286036	     -0.00010038	     -0.21339424	     -0.00000000	     -0.00000000	     16.79537173
      0.69989593	     -0.05689963	      0.00010488	     -0.19832026	     -0.05941164	      0.88285972	     -0.00009913	     -0.21338088	     -0.00000000	     -0.00000000	     16.83710776
      0.70129630	     -0.05687935	      0.00010664	     -0.19830004	     -0.05940180	      0.88285908	     -0.00009790	     -0.21336748	     -0.00000000	     -0.00000000	     16.91402920
      0.70269667	     -0.05686572	      0.00010688	     -0.19828643	     -0.05939198	      0.88285843	     -0.00009670	     -0.21335388	     -0.00000000	     -0.00000000	     16.98295416
      0.70409703	     -0.05684443	      0.00010895	     -0.19826520	     -0.05938216	      0.88285777	     -0.00009552	     -0.21334019	     -0.00000000	     -0.00000000	     17.08595111
      0.70549740	     -0.05682933	      0.00010912	     -0.19825012	     -0.05937235	      0.88285710	     -0.00009436	     -0.21332632	     -0.00000000	     -0.00000000	     17.06303945
      0.70674789	     -0.05680727	      0.00011117	     -0.19822811	     -0.05936359	      0.88285649	     -0.00009335	     -0.21331380	     -0.00000000	     -0.00000000	     17.23636346
      0.70799837	     -0.05678743	      0.00011212	     -0.19820830	     -0.05935484	      0.88285587	     -0.00009237	     -0.21330108	     -0.00000000	     -0.00000000	     17.22259822
      0.70924886	     -0.05676364	      0.00011365	     -0.19818455	     -0.05934609	      0.88285525	     -0.00009140	     -0.21328815	     -0.00000000	     -0.00000000	     17.32680394
      0.71096646	     -0.05672982	      0.00011481	     -0.19815076	     -0.05933409	      0.88285438	     -0.00009010	     -0.21327001	     -0.00000000	     -0.00000000	     17.41561975
      0.71247531	     -0.05669168	      0.00011632	     -0.19811265	     -0.05932356	      0.88285361	     -0.00008900	     -0.21325366	     -0.00000000	     -0.00000000	     17.49377751
      0.71379022	     -0.05666603	      0.00011572	     -0.19808697	     -0.05931439	      0.88285293	     -0.00008806	     -0.21323908	     -0.00000000	     -0.00000000	     17.51023083
      0.71510512	     -0.05663510	      0.00011599	     -0.19805602	     -0.05930523	      0.88285225	     -0.00008715	     -0.21322438	     -0.00000000	     -0.00000000	     17.67507529
      0.71642003	     -0.05660819	      0.00011501	     -0.19802906	     -0.05929608	      0.88285156	     -0.00008626	     -0.21320950	     -0.00000000	     -0.00000000	     17.69039118
      0.71807358	     -0.05657007	      0.00011450	     -0.19799089	     -0.05928459	      0.88285069	     -0.00008517	     -0.21319069	     -0.00000000	     -0.00000000	     17.85171655
      0.71928198	     -0.05654633	      0.00011256	     -0.19796705	     -0.05927621	      0.88285005	     -0.00008441	     -0.21317683	     -0.00000000	     -0.00000000	     17.79475043
      0.72049039	     -0.05652087	      0.00011160	     -0.19794153	     -0.05926784	      0.88284941	     -0.00008366	     -0.21316295	     -0.00000000	     -0.00000000	     17.91886842
      0.72206062	     -0.05649080	      0.00010948	     -0.19791134	     -0.05925698	      0.88284859	     -0.00008272	     -0.21314494	     -0.00000000	     -0.00000000	     17.98369825
      0.72363085	     -0.05645607	      0.00010829	     -0.19787651	     -0.05924614	      0.88284777	     -0.00008182	     -0.21312693	     -0.00000000	     -0.00000000	     18.08451722
      0.72495301	     -0.05643108	      0.00010596	     -0.19785140	     -0.05923704	      0.88284708	     -0.00008109	     -0.21311171	     -0.00000000	     -0.00000000	     18.13779208
      0.72627517	     -0.05640036	      0.00010514	     -0.19782059	     -0.05922796	      0.88284640	     -0.00008039	     -0.21309648	     -0.00000000	     -0.00000000	     18.23658630
      0.72759732	     -0.05637303	      0.00010324	     -0.19779314	     -0.05921889	      0.88284573	     -0.00007971	     -0.21308119	     -0.00000000	     -0.00000000	     18.28250030
      0.72891948	     -0.05634357	      0.00010201	     -0.19776356	     -0.05920985	      0.88284506	     -0.00007906	     -0.21306588	     -0.00000000	     -0.00000000	     18.38950762
      0.73051420	     -0.05631146	      0.00009984	     -0.19773130	     -0.05919898	      0.88284427	     -0.00007831	     -0.21304741	     -0.00000000	     -0.00000000	     18.40859285
      0.73191585	     -0.05627784	      0.00009917	     -0.19769757	     -0.05918945	      0.88284358	     -0.00007768	     -0.21303119	     -0.00000000	     -0.00000000	     18.52758055
      0.73331749	     -0.05625445	      0.00009679	     -0.19767401	     -0.05917994	      0.88284291	     -0.00007708	     -0.21301499	     -0.00000000	     -0.00000000	     18.55555153
      0.73471913	     -0.05622547	      0.00009590	     -0.19764490	     -0.05917047	      0.88284225	     -0.00007651	     -0.21299898	     -0.00000000	     -0.00000000	     18.74115965
      0.73612078	     -0.05620673	      0.00009296	     -0.19762598	     -0.05916103	      0.88284160	     -0.00007597	     -0.21298309	     -0.00000000	     -0.00000000	     18.71785532
      0.73752242	     -0.05617715	      0.00009227	     -0.19759627	     -0.05915162	      0.88284096	     -0.00007545	     -0.21296741	     -0.00000000	     -0.00000000	     18.87095195
      0.73874264	     -0.05615989	      0.00008983	     -0.19757884	     -0.05914346	      0.88284041	     -0.00007503	     -0.21295381	     -0.00000000	     -0.00000000	     18.86447874
      0.73996285	     -0.05613896	      0.00008856	     -0.19755777	     -0.05913531	      0.88283987	     -0.00007463	     -0.21294034	     -0.00000000	     -0.00000000	     18.96091714
      0.74147331	     -0.05611737	      0.00008615	     -0.19753599	     -0.05912527	      0.88283921	     -0.00007416	     -0.21292383	     -0.00000000	     -0.00000000	     19.03030388
      0.74298377	     -0.05609515	      0.00008440	     -0.19751358	     -0.05911527	      0.88283856	     -0.00007373	     -0.21290752	     -0.00000000	     -0.00000000	     19.14765314
      0.74427950	     -0.05607845	      0.00008182	     -0.19749670	     -0.05910672	      0.88283801	     -0.00007339	     -0.21289370	     -0.00000000	     -0.00000000	     19.10004480
      0.74557523	     -0.05605999	      0.00008018	     -0.19747807	     -0.05909821	      0.88283746	     -0.00007307	     -0.21288004	     -0.00000000	     -0.00000000	     19.29348659
      0.74687096	     -0.05604511	      0.00007793	     -0.19746301	     -0.05908972	      0.88283691	     -0.00007277	     -0.21286652	     -0.00000000	     -0.00000000	     19.22888254
      0.74816668	     -0.05602789	      0.00007598	     -0.19744562	     -0.05908126	      0.88283637	     -0.00007249	     -0.21285314	     -0.00000000	     -0.00000000	     19.40776195
      0.74946241	     -0.05601278	      0.00007385	     -0.19743033	     -0.05907284	      0.88283583	     -0.00007224	     -0.21283990	     -0.00000000	     -0.00000000	     19.35502043
      0.75075814	     -0.05599618	      0.00007191	     -0.19741354	     -0.05906445	      0.88283530	     -0.00007201	     -0.21282677	     -0.00000000	     -0.00000000	     19.51032773
      0.75237208	     -0.05597869	      0.00006948	     -0.19739583	     -0.05905404	      0.88283462	     -0.00007176	     -0.21281056	     -0.00000000	     -0.00000000	     19.34423429
      0.75398601	     -0.05595500	      0.00006723	     -0.19737192	     -0.05904368	      0.88283395	     -0.00007155	     -0.21279456	     -0.00000000	     -0.00000000	     19.71495914
      0.75512212	     -0.05594546	      0.00006574	     -0.19736222	     -0.05903642	      0.88283348	     -0.00007141	     -0.21278335	     -0.00000000	     -0.00000000	     19.59403919
      0.75625824	     -0.05593360	      0.00006422	     -0.19735020	     -0.05902919	      0.88283300	     -0.00007130	     -0.21277227	     -0.00000000	     -0.00000000	     19.66119330
      0.75794517	     -0.05591861	      0.00006226	     -0.19733497	     -0.05901850	      0.88283228	     -0.00007116	     -0.21275607	     -0.00000000	     -0.00000000	     19.70273281
      0.75937039	     -0.05590702	      0.00006027	     -0.19732318	     -0.05900951	      0.88283167	     -0.00007107	     -0.21274260	     -0.00000000	     -0.00000000	     19.79685717
      0.76079562	     -0.05589584	      0.00005912	     -0.19731182	     -0.05900056	      0.88283105	     -0.00007100	     -0.21272936	     -0.00000000	     -0.00000000	     19.70422228
      0.76222084	     -0.05588397	      0.00005677	     -0.19729972	     -0.05899165	      0.88283042	     -0.00007096	     -0.21271631	     -0.00000000	     -0.00000000	     19.91368505
      0.76340102	     -0.05587650	      0.00005607	     -0.19729210	     -0.05898430	      0.88282989	     -0.00007095	     -0.21270567	     -0.00000000	     -0.00000000	     19.78204028
      0.76458120	     -0.05586843	      0.00005440	     -0.19728385	     -0.05897698	      0.88282935	     -0.00007095	     -0.21269518	     -0.00000000	     -0.00000000	     19.88446734
      0.76611495	     -0.05585955	      0.00005295	     -0.19727477	     -0.05896751	      0.88282864	     -0.00007097	     -0.21268178	     -0.00000000	     -0.00000000	     19.83353595
      0.76764871	     -0.05585131	      0.00005018	     -0.19726627	     -0.05895809	      0.88282791	     -0.00007103	     -0.21266861	     -0.00000000	     -0.00000000	     20.08982273
      0.76881606	     -0.05584458	      0.00004962	     -0.19725939	     -0.05895096	      0.88282735	     -0.00007108	     -0.21265876	     -0.00000000	     -0.00000000	     19.87441408
      0.76998342	     -0.05583823	      0.00004792	     -0.19725286	     -0.05894385	      0.88282678	     -0.00007116	     -0.21264902	     -0.00000000	     -0.00000000	     19.95198584
      0.77154610	     -0.05583187	      0.00004661	     -0.19724629	     -0.05893437	      0.88282601	     -0.00007128	     -0.21263618	     -0.00000000	     -0.00000000	     19.90649858
      0.77293358	     -0.05582514	      0.00004462	     -0.19723934	     -0.05892600	      0.88282531	     -0.00007141	     -0.21262499	     -0.00000000	     -0.00000000	     20.00453697
      0.77432105	     -0.05582082	      0.00004410	     -0.19723484	     -0.05891767	      0.88282460	     -0.00007155	     -0.21261395	     -0.00000000	     -0.00000000	     19.88728406
      0.77570853	     -0.05581493	      0.00004192	     -0.19722872	     -0.05890939	      0.88282388	     -0.00007172	     -0.21260312	     -0.00000000	     -0.00000000	     20.00949345
      0.77709600	     -0.05581144	      0.00004214	     -0.19722508	     -0.05890114	      0.88282315	     -0.00007191	     -0.21259245	     -0.00000000	     -0.00000000	     19.88804237
      0.77829311	     -0.05580724	      0.00004026	     -0.19722068	     -0.05889406	      0.88282252	     -0.00007209	     -0.21258340	     -0.00000000	     -0.00000000	     19.99885196
      0.77949022	     -0.05580457	      0.00004001	     -0.19721786	     -0.05888701	      0.88282187	     -0.00007228	     -0.21257446	     -0.00000000	     -0.00000000	     19.93687464
      0.78096064	     -0.05580049	      0.00003868	     -0.19721356	     -0.05887839	      0.88282108	     -0.00007253	     -0.21256366	     -0.00000000	     -0.00000000	     19.99509757
      0.78243106	     -0.05579897	      0.00003873	     -0.19721185	     -0.05886981	      0.88282028	     -0.00007280	     -0.21255303	     -0.00000000	     -0.00000000	     19.89014595
      0.78372234	     -0.05579467	      0.00003704	     -0.19720735	     -0.05886232	      0.88281957	     -0.00007306	     -0.21254386	     -0.00000000	     -0.00000000	     19.97189962
      0.78501362	     -0.05579289	      0.00003728	     -0.19720541	     -0.05885487	      0.88281886	     -0.00007333	     -0.21253480	     -0.00000000	     -0.00000000	     19.94162367
      0.78630490	     -0.05579075	      0.00003609	     -0.19720307	     -0.05884745	      0.88281815	     -0.00007361	     -0.21252588	     -0.00000000	     -0.00000000	     19.94412177
      0.78759617	     -0.05578934	      0.00003618	     -0.19720150	     -0.05884007	      0.88281743	     -0.00007391	     -0.21251708	     -0.00000000	     -0.00000000	     19.95156589
      0.78888745	     -0.05578786	      0.00003536	     -0.19719984	     -0.05883272	      0.88281672	     -0.00007423	     -0.21250843	     -0.00000000	     -0.00000000	     19.91715588
      0.79046971	     -0.05578654	      0.00003583	     -0.19719833	     -0.05882377	      0.88281584	     -0.00007463	     -0.21249798	     -0.00000000	     -0.00000000	     20.00389822
      0.79179193	     -0.05578457	      0.00003463	     -0.19719616	     -0.05881633	      0.88281511	     -0.00007498	     -0.21248939	     -0.00000000	     -0.00000000	     19.91157194
      0.79311416	     -0.05578300	      0.00003566	     -0.19719445	     -0.05880892	      0.88281439	     -0.00007535	     -0.21248089	     -0.00000000	     -0.00000000	     19.93070502
      0.79443638	     -0.05578235	      0.00003481	     -0.19719361	     -0.05880156	      0.88281366	     -0.00007573	     -0.21247252	     -0.00000000	     -0.00000000	     19.90826530
      0.79575860	     -0.05578133	      0.00003598	     -0.19719245	     -0.05879423	      0.88281295	     -0.00007612	     -0.21246426	     -0.00000000	     -0.00000000	     19.91957138
      0.79708082	     -0.05578078	      0.00003557	     -0.19719172	     -0.05878694	      0.88281224	     -0.00007652	     -0.21245613	     -0.00000000	     -0.00000000	     19.89406493
      0.79840304	     -0.05577962	      0.00003702	     -0.19719043	     -0.05877969	      0.88281153	     -0.00007694	     -0.21244809	     -0.00000000	     -0.00000000	     19.91323393
      0.79972526	     -0.05577882	      0.00003710	     -0.19718947	     -0.05877247	      0.88281084	     -0.00007737	     -0.21244015	     -0.00000000	     -0.00000000	     19.87687953
      0.80104748	     -0.05577753	      0.00003881	     -0.19718806	     -0.05876529	      0.88281015	     -0.00007781	     -0.21243230	     -0.00000000	     -0.00000000	     19.90430312
      0.80236970	     -0.05577684	      0.00003934	     -0.19718722	     -0.05875815	      0.88280947	     -0.00007826	     -0.21242455	     -0.00000000	     -0.00000000	     19.86331992
      0.80369193	     -0.05577568	      0.00004133	     -0.19718595	     -0.05875104	      0.88280881	     -0.00007872	     -0.21241688	     -0.00000000	     -0.00000000	     19.89596301
      0.80501415	     -0.05577478	      0.00004235	     -0.19718491	     -0.05874397	      0.88280815	     -0.00007919	     -0.21240929	     -0.00000000	     -0.00000000	     19.84733886
      0.80633637	     -0.05577316	      0.00004468	     -0.19718319	     -0.05873693	      0.88280751	     -0.00007967	     -0.21240178	     -0.00000000	     -0.00000000	     19.88720079
      0.80795863	     -0.05577297	      0.00004602	     -0.19718284	     -0.05872835	      0.88280674	     -0.00008027	     -0.21239266	     -0.00000000	     -0.00000000	     19.78144121
      0.80916969	     -0.05576924	      0.00004931	     -0.19717905	     -0.05872197	      0.88280618	     -0.00008072	     -0.21238592	     -0.00000001	     -0.00000000	     19.82411999
      0.81038075	     -0.05576818	      0.00005077	     -0.19717788	     -0.05871563	      0.88280562	     -0.00008118	     -0.21237920	     -0.00000001	     -0.00000000	     19.87711254
      0.81188995	     -0.05576577	      0.00005434	     -0.19717538	     -0.05870776	      0.88280495	     -0.00008176	     -0.21237092	     -0.00000001	     -0.00000000	     19.78927539
      0.81320721	     -0.05576440	      0.00005599	     -0.19717390	     -0.05870093	      0.88280438	     -0.00008226	     -0.21236375	     -0.00000001	     -0.00000000	     19.91935576
      0.81452447	     -0.05576158	      0.00005968	     -0.19717103	     -0.05869414	      0.88280383	     -0.00008277	     -0.21235664	     -0.00000001	     -0.00000000	     19.76636952
      0.81584174	     -0.05575813	      0.00006188	     -0.19716749	     -0.05868738	      0.88280328	     -0.00008328	     -0.21234955	     -0.00000001	     -0.00000000	     19.89827270
      0.81715900	     -0.05575428	      0.00006581	     -0.19716360	     -0.05868065	      0.88280275	     -0.00008378	     -0.21234248	     -0.00000001	     -0.00000000	     19.78468003
      0.81847627	     -0.05575074	      0.00006836	     -0.19715997	     -0.05867395	      0.88280224	     -0.00008429	     -0.21233543	     -0.00000001	     -0.00000000	     19.89815993
      0.81979353	     -0.05574646	      0.00007245	     -0.19715566	     -0.05866729	      0.88280174	     -0.00008479	     -0.21232841	     -0.00000001	     -0.00000000	     19.77157769
      0.82111079	     -0.05574108	      0.00007546	     -0.19715021	     -0.05866065	      0.88280126	     -0.00008528	     -0.21232139	     -0.00000001	     -0.00000000	     19.89719256
      0.82242806	     -0.05573516	      0.00007983	     -0.19714426	     -0.05865405	      0.88280079	     -0.00008577	     -0.21231437	     -0.00000001	     -0.00000000	     19.77958351
      0.82374532	     -0.05572799	      0.00008329	     -0.19713705	     -0.05864748	      0.88280033	     -0.00008626	     -0.21230732	     -0.00000001	     -0.00000000	     19.90275187
      0.82506259	     -0.05571945	      0.00008806	     -0.19712849	     -0.05864095	      0.88279989	     -0.00008673	     -0.21230022	     -0.00000001	     -0.00000000	     19.79037080
      0.82637985	     -0.05571009	      0.00009199	     -0.19711909	     -0.05863444	      0.88279947	     -0.00008720	     -0.21229306	     -0.00000001	     -0.00000000	     19.91183159
      0.82769711	     -0.05570017	      0.00009699	     -0.19710917	     -0.05862796	      0.88279905	     -0.00008765	     -0.21228585	     -0.00000001	     -0.00000000	     19.80780251
      0.82901438	     -0.05568823	      0.00010136	     -0.19709721	     -0.05862151	      0.88279865	     -0.00008810	     -0.21227856	     -0.00000001	     -0.00000000	     19.93456643
      0.83033164	     -0.05567565	      0.00010667	     -0.19708464	     -0.05861510	      0.88279827	     -0.00008853	     -0.21227118	     -0.00000001	     -0.00000000	     19.83542560
      0.83164891	     -0.05566285	      0.00011125	     -0.19707182	     -0.05860871	      0.88279790	     -0.00008895	     -0.21226372	     -0.00000001	     -0.00000000	     19.95648846
      0.83296617	     -0.05565012	      0.00011661	     -0.19705910	     -0.05860235	      0.88279754	     -0.00008935	     -0.21225622	     -0.00000001	     -0.00000000	     19.86337539
      0.83428343	     -0.05563677	      0.00012136	     -0.19704575	     -0.05859602	      0.88279719	     -0.00008974	     -0.21224867	     -0.00000001	     -0.00000000	     19.98513409
      0.83560070	     -0.05562291	      0.00012686	     -0.19703191	     -0.05858971	      0.88279685	     -0.00009011	     -0.21224108	     -0.00000001	     -0.00000000	     19.89989525
      0.83691796	     -0.05560793	      0.00013187	     -0.19701692	     -0.05858344	      0.88279653	     -0.00009047	     -0.21223344	     -0.00000001	     -0.00000000	     20.02370152
      0.83851639	     -0.05559038	      0.00013900	     -0.19699940	     -0.05857586	      0.88279615	     -0.00009088	     -0.21222411	     -0.00000001	     -0.00000000	     19.83596762
      0.83982316	     -0.05557204	      0.00014364	     -0.19698105	     -0.05856969	      0.88279585	     -0.00009119	     -0.21221642	     -0.00000001	     -0.00000000	     20.07557334
      0.84112993	     -0.05555579	      0.00014993	     -0.19696485	     -0.05856355	      0.88279557	     -0.00009148	     -0.21220865	     -0.00000001	     -0.00000000	     20.03346805
      0.84243670	     -0.05553766	      0.00015496	     -0.19694672	     -0.05855743	      0.88279529	     -0.00009176	     -0.21220083	     -0.00000001	     -0.00000000	     20.08950428
      0.84374347	     -0.05551987	      0.00016126	     -0.19692897	     -0.05855134	      0.88279502	     -0.00009201	     -0.21219295	     -0.00000001	     -0.00000000	     20.10756025
      0.84505024	     -0.05550131	      0.00016657	     -0.19691043	     -0.05854528	      0.88279476	     -0.00009224	     -0.21218503	     -0.00000001	     -0.00000000	     20.11725228
      0.84661982	     -0.05548082	      0.00017428	     -0.19688999	     -0.05853802	      0.88279446	     -0.00009249	     -0.21217548	     -0.00000001	     -0.00000000	     20.21035517
      0.84791177	     -0.05546277	      0.00017895	     -0.19687194	     -0.05853208	      0.88279422	     -0.00009267	     -0.21216765	     -0.00000001	     -0.00000000	     20.17965338
      0.84920371	     -0.05544529	      0.00018554	     -0.19685451	     -0.05852615	      0.88279399	     -0.00009282	     -0.21215981	     -0.00000001	     -0.00000000	     20.20923490
      0.85049566	     -0.05542766	      0.00019075	     -0.19683689	     -0.05852025	      0.88279377	     -0.00009296	     -0.21215199	     -0.00000001	     -0.00000000	     20.23255256
      0.85178761	     -0.05540922	      0.00019727	     -0.19681850	     -0.05851438	      0.88279355	     -0.00009307	     -0.21214416	     -0.00000001	     -0.00000000	     20.27519751
      0.85338551	     -0.05538602	      0.00020398	     -0.19679533	     -0.05850713	      0.88279329	     -0.00009317	     -0.21213448	     -0.00000001	     -0.00000000	     20.23831599
      0.85467066	     -0.05536457	      0.00021123	     -0.19677396	     -0.05850133	      0.88279309	     -0.00009322	     -0.21212665	     -0.00000001	     -0.00000000	     20.29378756
      0.85595582	     -0.05534545	      0.00021645	     -0.19675486	     -0.05849555	      0.88279289	     -0.00009326	     -0.21211880	     -0.00000001	     -0.00000000	     20.39564255
      0.85724098	     -0.05532578	      0.00022311	     -0.19673524	     -0.05848979	      0.88279270	     -0.00009326	     -0.21211096	     -0.00000001	     -0.00000000	     20.35115293
      0.85852614	     -0.05530678	      0.00022856	     -0.19671626	     -0.05848405	      0.88279251	     -0.00009325	     -0.21210314	     -0.00000001	     -0.00000000	     20.45019276
      0.86013409	     -0.05528336	      0.00023665	     -0.19669291	     -0.05847690	      0.88279227	     -0.00009319	     -0.21209341	     -0.00000001	     -0.00000000	     20.32865661
      0.86139294	     -0.05526384	      0.00024130	     -0.19667340	     -0.05847131	      0.88279210	     -0.00009312	     -0.21208582	     -0.00000001	     -0.00000000	     20.55502537
      0.86265180	     -0.05524380	      0.00024760	     -0.19665341	     -0.05846575	      0.88279192	     -0.00009303	     -0.21207824	     -0.00000001	     -0.00000000	     20.48556347
      0.86391065	     -0.05522389	      0.00025272	     -0.19663353	     -0.05846020	      0.88279174	     -0.00009291	     -0.21207064	     -0.00000001	     -0.00000000	     20.60512557
      0.86548175	     -0.05519941	      0.00026010	     -0.19660910	     -0.05845329	      0.88279153	     -0.00009274	     -0.21206119	     -0.00000001	     -0.00000000	     20.48788355
      0.86683804	     -0.05517623	      0.00026498	     -0.19658593	     -0.05844735	      0.88279134	     -0.00009256	     -0.21205303	     -0.00000001	     -0.00000000	     20.74307055
      0.86819434	     -0.05515240	      0.00027166	     -0.19656216	     -0.05844143	      0.88279115	     -0.00009235	     -0.21204483	     -0.00000001	     -0.00000000	     20.62678725
      0.86955064	     -0.05512700	      0.00027645	     -0.19653677	     -0.05843552	      0.88279097	     -0.00009211	     -0.21203656	     -0.00000001	     -0.00000000	     20.86015228
      0.87090693	     -0.05510222	      0.00028308	     -0.19651205	     -0.05842963	      0.88279078	     -0.00009185	     -0.21202822	     -0.00000001	     -0.00000000	     20.68276624
      0.87226323	     -0.05507775	      0.00028750	     -0.19648758	     -0.05842375	      0.88279059	     -0.00009157	     -0.21201987	     -0.00000001	     -0.00000000	     20.93143190
      0.87361952	     -0.05505663	      0.00029370	     -0.19646651	     -0.05841789	      0.88279040	     -0.00009126	     -0.21201156	     -0.00000001	     -0.00000000	     20.78965796
      0.87497582	     -0.05503662	      0.00029752	     -0.19644648	     -0.05841205	      0.88279020	     -0.00009092	     -0.21200336	     -0.00000001	     -0.00000000	     21.03456742
      0.87633211	     -0.05501953	      0.00030314	     -0.19642942	     -0.05840621	      0.88279000	     -0.00009055	     -0.21199530	     -0.00000001	     -0.00000000	     20.84033920
      0.87768841	     -0.05500219	      0.00030638	     -0.19641206	     -0.05840039	      0.88278980	     -0.00009017	     -0.21198742	     -0.00000001	     -0.00000000	     21.11888680
      0.87904471	     -0.05498802	      0.00031158	     -0.19639792	     -0.05839459	      0.88278959	     -0.00008975	     -0.21197972	     -0.00000001	     -0.00000000	     20.96674222
      0.88040100	     -0.05497239	      0.00031458	     -0.19638225	     -0.05838879	      0.88278938	     -0.00008931	     -0.21197217	     -0.00000001	     -0.00000000	     21.23989217
      0.88175730	     -0.05495874	      0.00031962	     -0.19636864	     -0.05838301	      0.88278916	     -0.00008885	     -0.21196476	     -0.00000001	     -0.00000000	     21.03715376
      0.88311359	     -0.05494105	      0.00032264	     -0.19635093	     -0.05837723	      0.88278893	     -0.00008836	     -0.21195744	     -0.00000001	     -0.00000000	     21.34477743
      0.88446989	     -0.05492674	      0.00032755	     -0.19633665	     -0.05837147	      0.88278869	     -0.00008784	     -0.21195015	     -0.00000001	     -0.00000000	     21.18576991
      0.88582618	     -0.05491142	      0.00033031	     -0.19632131	     -0.05836571	      0.88278845	     -0.00008731	     -0.21194294	     -0.00000001	     -0.00000000	     21.46451341
      0.88718248	     -0.05490024	      0.00033483	     -0.19631016	     -0.05835997	      0.88278820	     -0.00008674	     -0.21193585	     -0.00000001	     -0.00000000	     21.24878924
      0.88853878	     -0.05488599	      0.00033745	     -0.19629589	     -0.05835423	      0.88278793	     -0.00008616	     -0.21192887	     -0.00000001	     -0.00000000	     21.55907549
      0.88989507	     -0.05487740	      0.00034157	     -0.19628733	     -0.05834849	      0.88278766	     -0.00008554	     -0.21192201	     -0.00000001	     -0.00000000	     21.38793294
      0.89125137	     -0.05486537	      0.00034410	     -0.19627528	     -0.05834277	      0.88278738	     -0.00008491	     -0.21191530	     -0.00000001	     -0.00000000	     21.68356248
      0.89247056	     -0.05485764	      0.00034757	     -0.19626757	     -0.05833762	      0.88278711	     -0.00008432	     -0.21190936	     -0.00000001	     -0.00000000	     21.52733034
      0.89368976	     -0.05484800	      0.00035024	     -0.19625793	     -0.05833249	      0.88278684	     -0.00008371	     -0.21190349	     -0.00000001	     -0.00000000	     21.68960247
      0.89516545	     -0.05483972	      0.00035374	     -0.19624967	     -0.05832627	      0.88278649	     -0.00008295	     -0.21189651	     -0.00000001	     -0.00000000	     21.62697341
      0.89664113	     -0.05483148	      0.00035663	     -0.19624142	     -0.05832006	      0.88278614	     -0.00008216	     -0.21188969	     -0.00000001	     -0.00000000	     21.92643623
      0.89790284	     -0.05482879	      0.00035925	     -0.19623874	     -0.05831476	      0.88278582	     -0.00008147	     -0.21188401	     -0.00000001	     -0.00000000	     21.72082454
      0.89916455	     -0.05482460	      0.00036152	     -0.19623456	     -0.05830945	      0.88278549	     -0.00008075	     -0.21187850	     -0.00000001	     -0.00000000	     21.91194209
      0.90042627	     -0.05482364	      0.00036370	     -0.19623360	     -0.05830415	      0.88278515	     -0.00008002	     -0.21187315	     -0.00000001	     -0.00000000	     21.87548361
      0.90198210	     -0.05482174	      0.00036626	     -0.19623170	     -0.05829762	      0.88278472	     -0.00007909	     -0.21186677	     -0.00000001	     -0.00000000	     22.10229352
      0.90330046	     -0.05482384	      0.00036805	     -0.19623380	     -0.05829208	      0.88278434	     -0.00007829	     -0.21186155	     -0.00000001	     -0.00000000	     21.92742545
      0.90461881	     -0.05482289	      0.00037005	     -0.19623285	     -0.05828654	      0.88278394	     -0.00007746	     -0.21185650	     -0.00000001	     -0.00000000	     22.15154200
      0.90593717	     -0.05482648	      0.00037157	     -0.19623644	     -0.05828100	      0.88278353	     -0.00007662	     -0.21185160	     -0.00000001	     -0.00000000	     22.07956036
      0.90725553	     -0.05482751	      0.00037343	     -0.19623748	     -0.05827546	      0.88278311	     -0.00007576	     -0.21184685	     -0.00000001	     -0.00000000	     22.25369449
      0.90857388	     -0.05483197	      0.00037474	     -0.19624195	     -0.05826992	      0.88278267	     -0.00007488	     -0.21184222	     -0.00000001	     -0.00000000	     22.17146383
      0.90989224	     -0.05483421	      0.00037642	     -0.19624420	     -0.05826437	      0.88278222	     -0.00007398	     -0.21183772	     -0.00000001	     -0.00000000	     22.34431329
      0.91121059	     -0.05483965	      0.00037758	     -0.19624966	     -0.05825882	      0.88278175	     -0.00007307	     -0.21183333	     -0.00000001	     -0.00000000	     22.27507129
      0.91252895	     -0.05484319	      0.00037915	     -0.19625321	     -0.05825327	      0.88278127	     -0.00007215	     -0.21182906	     -0.00000001	     -0.00000000	     22.43198792
      0.91384731	     -0.05484967	      0.00038012	     -0.19625970	     -0.05824771	      0.88278077	     -0.00007121	     -0.21182488	     -0.00000001	     -0.00000000	     22.36139298
      0.91516566	     -0.05485455	      0.00038144	     -0.19626461	     -0.05824215	      0.88278025	     -0.00007025	     -0.21182080	     -0.00000001	     -0.00000000	     22.51398528
      0.91675992	     -0.05486572	      0.00038208	     -0.19627579	     -0.05823541	      0.88277961	     -0.00006907	     -0.21181599	     -0.00000001	     -0.00000000	     22.32738032
      0.91807510	     -0.05486861	      0.00038357	     -0.19627871	     -0.05822984	      0.88277907	     -0.00006809	     -0.21181214	     -0.00000001	     -0.00000000	     22.60953090
      0.91939028	     -0.05487989	      0.00038352	     -0.19628999	     -0.05822427	      0.88277850	     -0.00006709	     -0.21180833	     -0.00000001	     -0.00000000	     22.57416617
      0.92070546	     -0.05488636	      0.00038462	     -0.19629649	     -0.05821869	      0.88277792	     -0.00006607	     -0.21180464	     -0.00000001	     -0.00000000	     22.64349816
      0.92202064	     -0.05489819	      0.00038438	     -0.19630833	     -0.05821310	      0.88277733	     -0.00006505	     -0.21180102	     -0.00000001	     -0.00000000	     22.66627014
      0.92333583	     -0.05490648	      0.00038509	     -0.19631666	     -0.05820750	      0.88277672	     -0.00006401	     -0.21179750	     -0.00000001	     -0.00000000	     22.68432439
      0.92465101	     -0.05491878	      0.00038468	     -0.19632896	     -0.05820188	      0.88277609	     -0.00006296	     -0.21179403	     -0.00000001	     -0.00000000	     22.74114733
      0.92625048	     -0.05493085	      0.00038545	     -0.19634109	     -0.05819504	      0.88277530	     -0.00006167	     -0.21178994	     -0.00000001	     -0.00000000	     22.68059525
      0.92748557	     -0.05494423	      0.00038413	     -0.19635446	     -0.05818975	      0.88277468	     -0.00006065	     -0.21178682	     -0.00000001	     -0.00000000	     22.75774615
      0.92872066	     -0.05495456	      0.00038439	     -0.19636483	     -0.05818444	      0.88277404	     -0.00005963	     -0.21178377	     -0.00000001	     -0.00000000	     22.84258603
      0.93021949	     -0.05497269	      0.00038301	     -0.19638297	     -0.05817799	      0.88277324	     -0.00005838	     -0.21178015	     -0.00000001	     -0.00000000	     22.78297804
      0.93154830	     -0.05498542	      0.00038317	     -0.19639575	     -0.05817225	      0.88277252	     -0.00005726	     -0.21177706	     -0.00000001	     -0.00000000	     22.93064432
      0.93287711	     -0.05500447	      0.00038135	     -0.19641481	     -0.05816649	      0.88277178	     -0.00005613	     -0.21177405	     -0.00000001	     -0.00000000	     22.79677378
      0.93420591	     -0.05501876	      0.00038115	     -0.19642916	     -0.05816072	      0.88277102	     -0.00005499	     -0.21177115	     -0.00000001	     -0.00000000	     22.96367264
      0.93553472	     -0.05503904	      0.00037915	     -0.19644944	     -0.05815493	      0.88277024	     -0.00005384	     -0.21176833	     -0.00000001	     -0.00000000	     22.83979137
      0.93686353	     -0.05505523	      0.00037861	     -0.19646569	     -0.05814912	      0.88276944	     -0.00005269	     -0.21176562	     -0.00000001	     -0.00000000	     22.99026320
      0.93819233	     -0.05507803	      0.00037634	     -0.19648850	     -0.05814330	      0.88276863	     -0.00005153	     -0.21176300	     -0.00000001	     -0.00000000	     22.85151700
      0.93952114	     -0.05509723	      0.00037543	     -0.19650776	     -0.05813746	      0.88276780	     -0.00005036	     -0.21176053	     -0.00000001	     -0.00000000	     22.99880716
      0.94084995	     -0.05512171	      0.00037302	     -0.19653227	     -0.05813159	      0.88276694	     -0.00004919	     -0.21175817	     -0.00000001	     -0.00000000	     22.86854257
      0.94217875	     -0.05514228	      0.00037190	     -0.19655291	     -0.05812571	      0.88276607	     -0.00004802	     -0.21175594	     -0.00000001	     -0.00000000	     23.01084709
      0.94350756	     -0.05516798	      0.00036935	     -0.19657865	     -0.05811980	      0.88276518	     -0.00004685	     -0.21175379	     -0.00000001	     -0.00000000	     22.87802711
      0.94483637	     -0.05519092	      0.00036795	     -0.19660165	     -0.05811387	      0.88276428	     -0.00004568	     -0.21175176	     -0.00000001	     -0.00000000	     23.00905627
      0.94616518	     -0.05522016	      0.00036514	     -0.19663094	     -0.05810792	      0.88276335	     -0.00004451	     -0.21174987	     -0.00000001	     -0.00000000	     22.87062909
      0.94749398	     -0.05524719	      0.00036338	     -0.19665804	     -0.05810195	      0.88276240	     -0.00004335	     -0.21174816	     -0.00000001	     -0.00000000	     22.99699188
      0.94882279	     -0.05527902	      0.00036046	     -0.19668993	     -0.05809595	      0.88276143	     -0.00004219	     -0.21174660	     -0.00000001	     -0.00000001	     22.86607055
      0.95015160	     -0.05530753	      0.00035863	     -0.19671853	     -0.05808994	      0.88276045	     -0.00004104	     -0.21174522	     -0.00000001	     -0.00000001	     22.99133056
      0.95148040	     -0.05533975	      0.00035583	     -0.19675082	     -0.05808389	      0.88275944	     -0.00003990	     -0.21174394	     -0.00000001	     -0.00000001	     22.86473304
      0.95280921	     -0.05536891	      0.00035401	     -0.19678009	     -0.05807782	      0.88275842	     -0.00003877	     -0.21174277	     -0.00000001	     -0.00000001	     22.98299759
      0.95413802	     -0.05540194	      0.00035126	     -0.19681322	     -0.05807173	      0.88275737	     -0.00003765	     -0.21174168	     -0.00000001	     -0.00000001	     22.85584246
      0.95546682	     -0.05543225	      0.00034942	     -0.19684365	     -0.05806560	      0.88275631	     -0.00003654	     -0.21174068	     -0.00000001	     -0.00000001	     22.96879502
      0.95679563	     -0.05546533	      0.00034682	     -0.19687685	     -0.05805945	      0.88275522	     -0.00003545	     -0.21173973	     -0.00000001	     -0.00000001	     22.84814591
      0.95812444	     -0.05549502	      0.00034512	     -0.19690668	     -0.05805328	      0.88275412	     -0.00003437	     -0.21173882	     -0.00000001	     -0.00000001	     22.95750513
      0.95945324	     -0.05552660	      0.00034271	     -0.19693839	     -0.05804707	      0.88275299	     -0.00003332	     -0.21173789	     -0.00000001	     -0.00000001	     22.84464014
      0.96078205	     -0.05555477	      0.00034088	     -0.19696672	     -0.05804084	      0.88275185	     -0.00003227	     -0.21173693	     -0.00000001	     -0.00000001	     22.95761251
      0.96238561	     -0.05559305	      0.00033748	     -0.19700517	     -0.05803328	      0.88275045	     -0.00003105	     -0.21173567	     -0.00000001	     -0.00000001	     22.70590597
      0.96367119	     -0.05561673	      0.00033620	     -0.19702903	     -0.05802718	      0.88274931	     -0.00003008	     -0.21173461	     -0.00000001	     -0.00000001	     22.94449621
      0.96495677	     -0.05564803	      0.00033338	     -0.19706048	     -0.05802106	      0.88274815	     -0.00002914	     -0.21173346	     -0.00000001	     -0.00000001	     22.84738803
      0.96624234	     -0.05567527	      0.00033191	     -0.19708790	     -0.05801491	      0.88274698	     -0.00002822	     -0.21173230	     -0.00000001	     -0.00000001	     22.87930844
      0.96783533	     -0.05571399	      0.00032881	     -0.19712683	     -0.05800725	      0.88274551	     -0.00002712	     -0.21173078	     -0.00000001	     -0.00000001	     22.80873072
      0.96910916	     -0.05573865	      0.00032798	     -0.19715171	     -0.05800109	      0.88274432	     -0.00002626	     -0.21172954	     -0.00000001	     -0.00000001	     22.86300111
      0.97038298	     -0.05576883	      0.00032523	     -0.19718206	     -0.05799490	      0.88274312	     -0.00002543	     -0.21172820	     -0.00000001	     -0.00000001	     22.82955185
      0.97165680	     -0.05579525	      0.00032356	     -0.19720868	     -0.05798868	      0.88274191	     -0.00002462	     -0.21172681	     -0.00000001	     -0.00000001	     22.83494596
      0.97328562	     -0.05583415	      0.00032002	     -0.19724782	     -0.05798068	      0.88274034	     -0.00002363	     -0.21172491	     -0.00000001	     -0.00000001	     22.84385103
      0.97458458	     -0.05585919	      0.00031908	     -0.19727311	     -0.05797427	      0.88273908	     -0.00002287	     -0.21172336	     -0.00000001	     -0.00000001	     22.80003487
      0.97588355	     -0.05588928	      0.00031635	     -0.19730339	     -0.05796783	      0.88273781	     -0.00002214	     -0.21172170	     -0.00000001	     -0.00000001	     22.79034230
      0.97718252	     -0.05591448	      0.00031520	     -0.19732885	     -0.05796135	      0.88273654	     -0.00002144	     -0.21171995	     -0.00000001	     -0.00000001	     22.79457382
      0.97875872	     -0.05594961	      0.00031216	     -0.19736425	     -0.05795344	      0.88273498	     -0.00002063	     -0.21171764	     -0.00000001	     -0.00000001	     22.79219874
      0.98005129	     -0.05597168	      0.00031171	     -0.19738660	     -0.05794692	      0.88273369	     -0.00002000	     -0.21171566	     -0.00000001	     -0.00000001	     22.76060470
      0.98134386	     -0.05599859	      0.00030922	     -0.19741374	     -0.05794037	      0.88273240	     -0.00001941	     -0.21171350	     -0.00000001	     -0.00000001	     22.75099860
      0.98263642	     -0.05602085	      0.00030840	     -0.19743629	     -0.05793378	      0.88273110	     -0.00001884	     -0.21171121	     -0.00000001	     -0.00000001	     22.74852182
      0.98422889	     -0.05605254	      0.00030586	     -0.19746828	     -0.05792561	      0.88272949	     -0.00001819	     -0.21170816	     -0.00000001	     -0.00000001	     22.74134661
      0.98552395	     -0.05607182	      0.00030603	     -0.19748788	     -0.05791894	      0.88272818	     -0.00001770	     -0.21170554	     -0.00000001	     -0.00000001	     22.69944890
      0.98681900	     -0.05609634	      0.00030399	     -0.19751267	     -0.05791222	      0.88272687	     -0.00001724	     -0.21170273	     -0.00000001	     -0.00000001	     22.69388615
      0.98811405	     -0.05611655	      0.00030350	     -0.19753318	     -0.05790547	      0.88272555	     -0.00001681	     -0.21169979	     -0.00000001	     -0.00000001	     22.69497656
      0.98971101	     -0.05614563	      0.00030111	     -0.19756261	     -0.05789710	      0.88272392	     -0.00001632	     -0.21169593	     -0.00000001	     -0.00000001	     22.69971603
      0.99100632	     -0.05616271	      0.00030142	     -0.19758002	     -0.05789027	      0.88272260	     -0.00001596	     -0.21169266	     -0.00000001	     -0.00000001	     22.65415175
      0.99230163	     -0.05618488	      0.00029945	     -0.19760248	     -0.05788340	      0.88272128	     -0.00001563	     -0.21168919	     -0.00000001	     -0.00000001	     22.65263796
      0.99359695	     -0.05620275	      0.00029905	     -0.19762068	     -0.05787649	      0.88271995	     -0.00001534	     -0.21168559	     -0.00000001	     -0.00000001	     22.64987152
      0.99520054	     -0.05622917	      0.00029659	     -0.19764746	     -0.05786789	      0.88271831	     -0.00001502	     -0.21168089	     -0.00000001	     -0.00000001	     22.66139711
      0.99649821	     -0.05624441	      0.00029687	     -0.19766306	     -0.05786088	      0.88271697	     -0.00001479	     -0.21167695	     -0.00000001	     -0.00000001	     22.60524535
      0.99779588	     -0.05626451	      0.00029477	     -0.19768345	     -0.05785383	      0.88271564	     -0.00001460	     -0.21167282	     -0.00000001	     -0.00000001	     22.61244437
      0.99909355	     -0.05628021	      0.00029449	     -0.19769951	     -0.05784675	      0.88271431	     -0.00001444	     -0.21166856	     -0.00000001	     -0.00000001	     22.59596534
      1.00069647	     -0.05630308	      0.00029241	     -0.19772277	     -0.05783795	      0.88271267	     -0.00001428	     -0.21166303	     -0.00000001	     -0.00000001	     22.61256598
      1.00199263	     -0.05631571	      0.00029329	     -0.19773579	     -0.05783078	      0.88271134	     -0.00001418	     -0.21165841	     -0.00000001	     -0.00000001	     22.53282560
      1.00328878	     -0.05633308	      0.00029181	     -0.19775349	     -0.05782358	      0.88271001	     -0.00001412	     -0.21165359	     -0.00000001	     -0.00000001	     22.54381398
      1.00458494	     -0.05634662	      0.00029217	     -0.19776741	     -0.05781633	      0.88270868	     -0.00001408	     -0.21164864	     -0.00000001	     -0.00000001	     22.51736109
      1.00619180	     -0.05636680	      0.00029057	     -0.19778802	     -0.05780729	      0.88270703	     -0.00001408	     -0.21164226	     -0.00000001	     -0.00000001	     22.55105100
      1.00748640	     -0.05637724	      0.00029170	     -0.19779886	     -0.05779996	      0.88270571	     -0.00001411	     -0.21163698	     -0.00000001	     -0.00000001	     22.46201148
      1.00878100	     -0.05639108	      0.00029023	     -0.19781305	     -0.05779259	      0.88270438	     -0.00001417	     -0.21163149	     -0.00000001	     -0.00000001	     22.49752739
      1.01007560	     -0.05640096	      0.00029053	     -0.19782332	     -0.05778518	      0.88270306	     -0.00001426	     -0.21162583	     -0.00000001	     -0.00000001	     22.46091372
      1.01168335	     -0.05641591	      0.00028873	     -0.19783870	     -0.05777592	      0.88270142	     -0.00001442	     -0.21161851	     -0.00000001	     -0.00000001	     22.51533187
      1.01297244	     -0.05642309	      0.00028952	     -0.19784630	     -0.05776844	      0.88270011	     -0.00001457	     -0.21161247	     -0.00000001	     -0.00000001	     22.40417381
      1.01426153	     -0.05643333	      0.00028763	     -0.19785687	     -0.05776093	      0.88269880	     -0.00001475	     -0.21160623	     -0.00000001	     -0.00000001	     22.45651856
      1.01555062	     -0.05644057	      0.00028751	     -0.19786451	     -0.05775337	      0.88269749	     -0.00001496	     -0.21159982	     -0.00000001	     -0.00000001	     22.40275249
      1.01716299	     -0.05645222	      0.00028543	     -0.19787659	     -0.05774385	      0.88269586	     -0.00001526	     -0.21159155	     -0.00000001	     -0.00000001	     22.46873868
      1.01844462	     -0.05645796	      0.00028606	     -0.19788275	     -0.05773624	      0.88269456	     -0.00001552	     -0.21158483	     -0.00000001	     -0.00000001	     22.33140158
      1.01972625	     -0.05646570	      0.00028420	     -0.19789083	     -0.05772858	      0.88269328	     -0.00001582	     -0.21157794	     -0.00000001	     -0.00000001	     22.40679337
      1.02100788	     -0.05647112	      0.00028384	     -0.19789664	     -0.05772088	      0.88269199	     -0.00001614	     -0.21157090	     -0.00000001	     -0.00000001	     22.35297929
      1.02262528	     -0.05647864	      0.00028149	     -0.19790460	     -0.05771110	      0.88269038	     -0.00001658	     -0.21156177	     -0.00000001	     -0.00000001	     22.45262224
      1.02389824	     -0.05648167	      0.00028176	     -0.19790804	     -0.05770336	      0.88268912	     -0.00001696	     -0.21155441	     -0.00000001	     -0.00000001	     22.29239695
      1.02517119	     -0.05648560	      0.00027993	     -0.19791232	     -0.05769557	      0.88268786	     -0.00001736	     -0.21154687	     -0.00000001	     -0.00000001	     22.37486685
      1.02644414	     -0.05648813	      0.00027943	     -0.19791524	     -0.05768774	      0.88268661	     -0.00001778	     -0.21153916	     -0.00000001	     -0.00000001	     22.30944197
      1.02807171	     -0.05649151	      0.00027715	     -0.19791907	     -0.05767767	      0.88268502	     -0.00001836	     -0.21152906	     -0.00000001	     -0.00000001	     22.41614494
      1.02933869	     -0.05649230	      0.00027725	     -0.19792027	     -0.05766977	      0.88268379	     -0.00001884	     -0.21152102	     -0.00000001	     -0.00000001	     22.24024231
      1.03060567	     -0.05649318	      0.00027553	     -0.19792150	     -0.05766184	      0.88268258	     -0.00001934	     -0.21151280	     -0.00000001	     -0.00000001	     22.32705749
      1.03187264	     -0.05649325	      0.00027495	     -0.19792196	     -0.05765386	      0.88268137	     -0.00001986	     -0.21150443	     -0.00000001	     -0.00000001	     22.25802592
      1.03350857	     -0.05649302	      0.00027270	     -0.19792220	     -0.05764349	      0.88267982	     -0.00002056	     -0.21149338	     -0.00000001	     -0.00000001	     22.37362005
      1.03477132	     -0.05649146	      0.00027258	     -0.19792104	     -0.05763544	      0.88267863	     -0.00002113	     -0.21148467	     -0.00000001	     -0.00000001	     22.19512226
      1.03603407	     -0.05648925	      0.00027087	     -0.19791919	     -0.05762734	      0.88267746	     -0.00002172	     -0.21147579	     -0.00000001	     -0.00000001	     22.28696281
      1.03729683	     -0.05648640	      0.00027022	     -0.19791672	     -0.05761920	      0.88267629	     -0.00002233	     -0.21146675	     -0.00000001	     -0.00000001	     22.21629577
      1.03893988	     -0.05648193	      0.00026801	     -0.19791272	     -0.05760854	      0.88267480	     -0.00002315	     -0.21145473	     -0.00000001	     -0.00000001	     22.33540250
      1.04019894	     -0.05647765	      0.00026773	     -0.19790884	     -0.05760033	      0.88267366	     -0.00002379	     -0.21144534	     -0.00000001	     -0.00000001	     22.15875439
      1.04145801	     -0.05647263	      0.00026584	     -0.19790416	     -0.05759206	      0.88267254	     -0.00002446	     -0.21143578	     -0.00000001	     -0.00000001	     22.25628446
      1.04271707	     -0.05646719	      0.00026489	     -0.19789910	     -0.05758376	      0.88267143	     -0.00002514	     -0.21142607	     -0.00000001	     -0.00000001	     22.18646001
      1.04436712	     -0.05645893	      0.00026246	     -0.19789131	     -0.05757280	      0.88266999	     -0.00002606	     -0.21141309	     -0.00000001	     -0.00000001	     22.30461577
      1.04562288	     -0.05645175	      0.00026207	     -0.19788452	     -0.05756442	      0.88266892	     -0.00002678	     -0.21140304	     -0.00000001	     -0.00000001	     22.12147253
      1.04687865	     -0.05644355	      0.00026022	     -0.19787667	     -0.05755599	      0.88266785	     -0.00002751	     -0.21139281	     -0.00000001	     -0.00000001	     22.21556261
      1.04813441	     -0.05643501	      0.00025926	     -0.19786850	     -0.05754751	      0.88266681	     -0.00002826	     -0.21138243	     -0.00000001	     -0.00000001	     22.14761069
      1.04979074	     -0.05642234	      0.00025668	     -0.19785629	     -0.05753627	      0.88266545	     -0.00002926	     -0.21136849	     -0.00000001	     -0.00000001	     22.27450462
      1.05104307	     -0.05641157	      0.00025608	     -0.19784590	     -0.05752771	      0.88266444	     -0.00003004	     -0.21135776	     -0.00000001	     -0.00000001	     22.10038229
      1.05229540	     -0.05639941	      0.00025405	     -0.19783407	     -0.05751911	      0.88266345	     -0.00003083	     -0.21134685	     -0.00000001	     -0.00000001	     22.19881648
      1.05354773	     -0.05638651	      0.00025304	     -0.19782154	     -0.05751047	      0.88266247	     -0.00003163	     -0.21133576	     -0.00000001	     -0.00000001	     22.13364173
      1.05521061	     -0.05636695	      0.00025071	     -0.19780243	     -0.05749893	      0.88266120	     -0.00003271	     -0.21132073	     -0.00000001	     -0.00000001	     22.26200677
      1.05645902	     -0.05635096	      0.00025042	     -0.19778683	     -0.05749021	      0.88266027	     -0.00003354	     -0.21130921	     -0.00000001	     -0.00000001	     22.08724094
      1.05770743	     -0.05633297	      0.00024886	     -0.19776918	     -0.05748145	      0.88265936	     -0.00003438	     -0.21129748	     -0.00000001	     -0.00000000	     22.18555414
      1.05921167	     -0.05630812	      0.00024866	     -0.19774478	     -0.05747084	      0.88265828	     -0.00003540	     -0.21128301	     -0.00000001	     -0.00000000	     22.07532152
      1.06053985	     -0.05628116	      0.00024736	     -0.19771819	     -0.05746142	      0.88265735	     -0.00003631	     -0.21126986	     -0.00000001	     -0.00000000	     22.23999403
      1.06186803	     -0.05625038	      0.00024794	     -0.19768783	     -0.05745194	      0.88265645	     -0.00003724	     -0.21125629	     -0.00000001	     -0.00000000	     22.09524510
      1.06319621	     -0.05621564	      0.00024709	     -0.19765347	     -0.05744242	      0.88265557	     -0.00003818	     -0.21124225	     -0.00000001	     -0.00000000	     22.24216711
      1.06452439	     -0.05617833	      0.00024795	     -0.19761658	     -0.05743285	      0.88265471	     -0.00003912	     -0.21122773	     -0.00000001	     -0.00000000	     22.11189827
      1.06585257	     -0.05613770	      0.00024737	     -0.19757631	     -0.05742323	      0.88265388	     -0.00004008	     -0.21121273	     -0.00000001	     -0.00000000	     22.24518162
      1.06718075	     -0.05609507	      0.00024836	     -0.19753408	     -0.05741357	      0.88265308	     -0.00004105	     -0.21119726	     -0.00000001	     -0.00000000	     22.11915409
      1.06850894	     -0.05605080	      0.00024797	     -0.19749017	     -0.05740385	      0.88265230	     -0.00004202	     -0.21118136	     -0.00000001	     -0.00000000	     22.23638165
      1.06983712	     -0.05600534	      0.00024897	     -0.19744509	     -0.05739409	      0.88265156	     -0.00004301	     -0.21116506	     -0.00000001	     -0.00000000	     22.11637877
      1.07116530	     -0.05595644	      0.00024885	     -0.19739653	     -0.05738428	      0.88265084	     -0.00004400	     -0.21114836	     -0.00000001	     -0.00000000	     22.24073179
      1.07249348	     -0.05590522	      0.00025007	     -0.19734569	     -0.05737443	      0.88265015	     -0.00004500	     -0.21113124	     -0.00000001	     -0.00000000	     22.13374281
      1.07382166	     -0.05585292	      0.00024980	     -0.19729370	     -0.05736453	      0.88264950	     -0.00004601	     -0.21111373	     -0.00000001	     -0.00000000	     22.25717409
      1.07514984	     -0.05579921	      0.00025057	     -0.19724034	     -0.05735459	      0.88264888	     -0.00004702	     -0.21109586	     -0.00000001	     -0.00000000	     22.16106332
      1.07647802	     -0.05574214	      0.00025044	     -0.19718356	     -0.05734460	      0.88264830	     -0.00004804	     -0.21107762	     -0.00000001	     -0.00000000	     22.28118077
      1.07780620	     -0.05568173	      0.00025178	     -0.19712350	     -0.05733457	      0.88264775	     -0.00004907	     -0.21105897	     -0.00000001	     -0.00000000	     22.18655097
      1.07913438	     -0.05561789	      0.00025250	     -0.19705996	     -0.05732450	      0.88264724	     -0.00005010	     -0.21103988	     -0.00000001	     -0.00000000	     22.29782349
      1.08046256	     -0.05555270	      0.00025447	     -0.19699510	     -0.05731438	      0.88264676	     -0.00005114	     -0.21102034	     -0.00000001	     -0.00000000	     22.20186796
      1.08179074	     -0.05548698	      0.00025527	     -0.19692966	     -0.05730422	      0.88264633	     -0.00005218	     -0.21100042	     -0.00000001	     -0.00000000	     22.32105555
      1.08311892	     -0.05542196	      0.00025676	     -0.19686494	     -0.05729403	      0.88264593	     -0.00005322	     -0.21098020	     -0.00000001	     -0.00000000	     22.24179483
      1.08444710	     -0.05535680	      0.00025707	     -0.19680002	     -0.05728379	      0.88264557	     -0.00005427	     -0.21095971	     -0.00000001	     -0.00000000	     22.36472558
      1.08577528	     -0.05529101	      0.00025843	     -0.19673449	     -0.05727351	      0.88264526	     -0.00005533	     -0.21093901	     -0.00000001	     -0.00000000	     22.28673371
      1.08710346	     -0.05522375	      0.00025891	     -0.19666746	     -0.05726320	      0.88264498	     -0.00005638	     -0.21091808	     -0.00000001	     -0.00000000	     22.41172148
      1.08843165	     -0.05515591	      0.00026028	     -0.19659987	     -0.05725284	      0.88264475	     -0.00005744	     -0.21089693	     -0.00000001	     -0.00000000	     22.34689670
      1.08975983	     -0.05508675	      0.00026056	     -0.19653090	     -0.05724246	      0.88264455	     -0.00005849	     -0.21087556	     -0.00000001	     -0.00000000	     22.48542846
      1.09108801	     -0.05501775	      0.00026174	     -0.19646212	     -0.05723203	      0.88264440	     -0.00005955	     -0.21085398	     -0.00000001	     -0.00000000	     22.41564523
      1.09241619	     -0.05494923	      0.00026196	     -0.19639378	     -0.05722157	      0.88264430	     -0.00006061	     -0.21083223	     -0.00000001	     -0.00000000	     22.53985884
      1.09374437	     -0.05488144	      0.00026314	     -0.19632618	     -0.05721108	      0.88264423	     -0.00006167	     -0.21081038	     -0.00000001	     -0.00000000	     22.47324099
      1.09507255	     -0.05481204	      0.00026346	     -0.19625693	     -0.05720055	      0.88264420	     -0.00006272	     -0.21078840	     -0.00000001	     -0.00000000	     22.61846271
      1.09640073	     -0.05474189	      0.00026485	     -0.19618697	     -0.05718999	      0.88264422	     -0.00006377	     -0.21076628	     -0.00000001	      0.00000000	     22.56156122
      1.09772891	     -0.05467059	      0.00026562	     -0.19611581	     -0.05717940	      0.88264428	     -0.00006482	     -0.21074400	     -0.00000001	      0.00000000	     22.69606825
      1.09905709	     -0.05459894	      0.00026761	     -0.19604434	     -0.05716878	      0.88264438	     -0.00006585	     -0.21072158	     -0.00000001	      0.00000000	     22.63863524
      1.10038527	     -0.05452657	      0.00026875	     -0.19597211	     -0.05715814	      0.88264452	     -0.00006688	     -0.21069902	     -0.00000001	      0.00000000	     22.78389861
      1.10171345	     -0.05445433	      0.00027097	     -0.19590003	     -0.05714746	      0.88264470	     -0.00006790	     -0.21067634	     -0.00000001	      0.00000000	     22.72963743
      1.10304163	     -0.05438120	      0.00027221	     -0.19582701	     -0.05713676	      0.88264492	     -0.00006891	     -0.21065354	     -0.00000001	      0.00000000	     22.88907348
      1.10436981	     -0.05430827	      0.00027438	     -0.19575422	     -0.05712604	      0.88264518	     -0.00006990	     -0.21063064	     -0.00000001	      0.00000000	     22.84585180
      1.10569799	     -0.05423425	      0.00027551	     -0.19568029	     -0.05711529	      0.88264548	     -0.00007088	     -0.21060764	     -0.00000001	      0.00000000	     23.01581832
      1.10702618	     -0.05416014	      0.00027772	     -0.19560629	     -0.05710452	      0.88264581	     -0.00007184	     -0.21058454	     -0.00000001	      0.00000000	     22.97273321
      1.10835436	     -0.05408468	      0.00027894	     -0.19553090	     -0.05709372	      0.88264619	     -0.00007279	     -0.21056136	     -0.00000001	      0.00000000	     23.14715393
      1.10968254	     -0.05401000	      0.00028129	     -0.19545633	     -0.05708291	      0.88264659	     -0.00007371	     -0.21053810	     -0.00000001	      0.00000000	     23.09835575
      1.11101072	     -0.05393520	      0.00028242	     -0.19538157	     -0.05707208	      0.88264704	     -0.00007461	     -0.21051480	     -0.00000001	      0.00000000	     23.28198390
      1.11233890	     -0.05386214	      0.00028462	     -0.19530858	     -0.05706123	      0.88264752	     -0.00007549	     -0.21049149	     -0.00000001	      0.00000000	     23.23031864
      1.11366708	     -0.05378858	      0.00028566	     -0.19523504	     -0.05705037	      0.88264803	     -0.00007635	     -0.21046820	     -0.00000001	      0.00000000	     23.42190045
      1.11499526	     -0.05371520	      0.00028825	     -0.19516172	     -0.05703949	      0.88264858	     -0.00007718	     -0.21044492	     -0.00000001	      0.00000000	     23.36474725
      1.11632344	     -0.05364041	      0.00028953	     -0.19508694	     -0.05702860	      0.88264916	     -0.00007798	     -0.21042164	     -0.00000001	      0.00000000	     23.57929726
      1.11765162	     -0.05356700	      0.00029214	     -0.19501357	     -0.05701770	      0.88264977	     -0.00007876	     -0.21039836	     -0.00000001	      0.00000000	     23.52053237
      1.11897980	     -0.05349406	      0.00029306	     -0.19494060	     -0.05700678	      0.88265041	     -0.00007951	     -0.21037511	     -0.00000001	      0.00000000	     23.74408011
      1.12030798	     -0.05342319	      0.00029542	     -0.19486974	     -0.05699586	      0.88265108	     -0.00008022	     -0.21035195	     -0.00000001	      0.00000000	     23.68068404
      1.12163616	     -0.05335184	      0.00029604	     -0.19479834	     -0.05698493	      0.88265178	     -0.00008091	     -0.21032888	     -0.00000001	      0.00000000	     23.92452183
      1.12296434	     -0.05328213	      0.00029842	     -0.19472861	     -0.05697400	      0.88265251	     -0.00008156	     -0.21030591	     -0.00000001	      0.00000000	     23.85161772
      1.12429252	     -0.05321102	      0.00029901	     -0.19465742	     -0.05696306	      0.88265327	     -0.00008218	     -0.21028303	     -0.00000001	      0.00000000	     24.11175353
      1.12562071	     -0.05314062	      0.00030191	     -0.19458700	     -0.05695211	      0.88265405	     -0.00008276	     -0.21026023	     -0.00000001	      0.00000000	     24.02145072
      1.12694889	     -0.05306800	      0.00030277	     -0.19451430	     -0.05694117	      0.88265485	     -0.00008331	     -0.21023748	     -0.00000001	      0.00000000	     24.30838273
      1.12827707	     -0.05299666	      0.00030598	     -0.19444294	     -0.05693022	      0.88265568	     -0.00008383	     -0.21021475	     -0.00000001	      0.00000000	     24.20536847
      1.12960525	     -0.05292350	      0.00030657	     -0.19436966	     -0.05691927	      0.88265653	     -0.00008430	     -0.21019207	     -0.00000001	      0.00000000	     24.52381996
      1.13078847	     -0.05286033	      0.00030927	     -0.19430644	     -0.05690952	      0.88265731	     -0.00008469	     -0.21017190	     -0.00000001	      0.00000000	     24.43154064
      1.13197170	     -0.05279683	      0.00031035	     -0.19424284	     -0.05689977	      0.88265810	     -0.00008505	     -0.21015179	     -0.00000001	      0.00000000	     24.59918808
      1.13341588	     -0.05272223	      0.00031263	     -0.19416813	     -0.05688788	      0.88265909	     -0.00008545	     -0.21012737	     -0.00000001	      0.00000000	     24.61777619
      1.13486006	     -0.05264921	      0.00031323	     -0.19409493	     -0.05687599	      0.88266011	     -0.00008581	     -0.21010316	     -0.00000001	      0.00000000	     24.88013913
      1.13605399	     -0.05259093	      0.00031537	     -0.19403656	     -0.05686617	      0.88266096	     -0.00008606	     -0.21008333	     -0.00000001	      0.00000000	     24.80913085
      1.13724793	     -0.05253208	      0.00031605	     -0.19397755	     -0.05685635	      0.88266183	     -0.00008629	     -0.21006366	     -0.00000001	      0.00000001	     24.98202767
      1.13870305	     -0.05246204	      0.00031791	     -0.19390735	     -0.05684440	      0.88266291	     -0.00008652	     -0.21003990	     -0.00000001	      0.00000001	     25.01308909
      1.14015817	     -0.05239188	      0.00031805	     -0.19383696	     -0.05683246	      0.88266401	     -0.00008670	     -0.21001638	     -0.00000001	      0.00000001	     25.30933105
      1.14130386	     -0.05233900	      0.00031969	     -0.19378394	     -0.05682307	      0.88266488	     -0.00008681	     -0.20999802	     -0.00000001	      0.00000001	     25.23308683
      1.14244954	     -0.05228665	      0.00031970	     -0.19373140	     -0.05681368	      0.88266577	     -0.00008690	     -0.20997983	     -0.00000001	      0.00000001	     25.39099462
      1.14396408	     -0.05222066	      0.00032021	     -0.19366516	     -0.05680130	      0.88266695	     -0.00008696	     -0.20995609	     -0.00000001	      0.00000001	     25.45306924
      1.14547862	     -0.05215608	      0.00031898	     -0.19360027	     -0.05678893	      0.88266816	     -0.00008697	     -0.20993271	     -0.00000001	      0.00000001	     25.75741780
      1.14657827	     -0.05211284	      0.00031960	     -0.19355684	     -0.05677997	      0.88266904	     -0.00008695	     -0.20991599	     -0.00000001	      0.00000001	     25.66706555
      1.14767791	     -0.05207044	      0.00031887	     -0.19351421	     -0.05677101	      0.88266993	     -0.00008690	     -0.20989950	     -0.00000001	      0.00000001	     25.79839638
      1.14927231	     -0.05201272	      0.00031846	     -0.19345617	     -0.05675805	      0.88267124	     -0.00008679	     -0.20987606	     -0.00000001	      0.00000001	     25.86966689
      1.15061978	     -0.05196567	      0.00031722	     -0.19340882	     -0.05674713	      0.88267235	     -0.00008665	     -0.20985668	     -0.00000001	      0.00000001	     26.06929119
      1.15196726	     -0.05192254	      0.00031706	     -0.19336540	     -0.05673622	      0.88267347	     -0.00008647	     -0.20983769	     -0.00000001	      0.00000001	     26.06137763
      1.15331473	     -0.05188068	      0.00031512	     -0.19332321	     -0.05672534	      0.88267460	     -0.00008625	     -0.20981913	     -0.00000001	      0.00000001	     26.32121453
      1.15466221	     -0.05184269	      0.00031497	     -0.19328494	     -0.05671448	      0.88267573	     -0.00008599	     -0.20980099	     -0.00000001	      0.00000001	     26.25681694
      1.15582202	     -0.05180836	      0.00031305	     -0.19325031	     -0.05670516	      0.88267671	     -0.00008574	     -0.20978570	     -0.00000001	      0.00000001	     26.50126228
      1.15698183	     -0.05177681	      0.00031236	     -0.19321849	     -0.05669585	      0.88267770	     -0.00008546	     -0.20977066	     -0.00000001	      0.00000001	     26.52476012
      1.15842984	     -0.05173964	      0.00031029	     -0.19318095	     -0.05668427	      0.88267893	     -0.00008508	     -0.20975228	     -0.00000001	      0.00000001	     26.71437693
      1.15987785	     -0.05170811	      0.00030910	     -0.19314907	     -0.05667271	      0.88268016	     -0.00008465	     -0.20973438	     -0.00000001	      0.00000001	     26.69725277
      1.16103360	     -0.05168396	      0.00030640	     -0.19312459	     -0.05666351	      0.88268115	     -0.00008428	     -0.20972048	     -0.00000001	      0.00000001	     26.92323818
      1.16218935	     -0.05166419	      0.00030458	     -0.19310451	     -0.05665434	      0.88268213	     -0.00008388	     -0.20970694	     -0.00000001	      0.00000001	     26.94917663
      1.16366245	     -0.05164094	      0.00030124	     -0.19308084	     -0.05664267	      0.88268338	     -0.00008333	     -0.20969023	     -0.00000001	      0.00000001	     27.13671033
      1.16513555	     -0.05162131	      0.00029917	     -0.19306083	     -0.05663105	      0.88268463	     -0.00008275	     -0.20967410	     -0.00000001	      0.00000001	     27.11330466
      1.16623908	     -0.05160593	      0.00029612	     -0.19304512	     -0.05662236	      0.88268556	     -0.00008228	     -0.20966237	     -0.00000001	      0.00000001	     27.32842568
      1.16734262	     -0.05159379	      0.00029415	     -0.19303268	     -0.05661370	      0.88268649	     -0.00008180	     -0.20965094	     -0.00000001	      0.00000001	     27.35697528
      1.16889097	     -0.05157811	      0.00029065	     -0.19301656	     -0.05660159	      0.88268778	     -0.00008107	     -0.20963541	     -0.00000001	      0.00000001	     27.52512265
      1.17043932	     -0.05156664	      0.00028813	     -0.19300468	     -0.05658952	      0.88268906	     -0.00008031	     -0.20962043	     -0.00000001	      0.00000001	     27.50304237
      1.17148700	     -0.05155776	      0.00028490	     -0.19299548	     -0.05658139	      0.88268992	     -0.00007976	     -0.20961060	     -0.00000001	      0.00000001	     27.71130194
      1.17253469	     -0.05155137	      0.00028272	     -0.19298880	     -0.05657327	      0.88269077	     -0.00007920	     -0.20960101	     -0.00000001	      0.00000001	     27.74953304
      1.17420074	     -0.05154169	      0.00027897	     -0.19297865	     -0.05656041	      0.88269212	     -0.00007827	     -0.20958621	     -0.00000001	      0.00000001	     27.89954465
      1.17555004	     -0.05153617	      0.00027659	     -0.19297277	     -0.05655003	      0.88269319	     -0.00007749	     -0.20957460	     -0.00000001	      0.00000001	     27.91778852
      1.17689933	     -0.05153036	      0.00027330	     -0.19296658	     -0.05653970	      0.88269425	     -0.00007667	     -0.20956334	     -0.00000001	      0.00000001	     28.10793099
      1.17824863	     -0.05152807	      0.00027143	     -0.19296395	     -0.05652940	      0.88269529	     -0.00007582	     -0.20955238	     -0.00000001	      0.00000001	     28.05650604
      1.17944054	     -0.05152487	      0.00026832	     -0.19296040	     -0.05652034	      0.88269620	     -0.00007505	     -0.20954297	     -0.00000001	      0.00000001	     28.25390068
      1.18063245	     -0.05152458	      0.00026637	     -0.19295980	     -0.05651131	      0.88269710	     -0.00007426	     -0.20953380	     -0.00000001	      0.00000001	     28.24497795
      1.18182437	     -0.05152396	      0.00026353	     -0.19295884	     -0.05650231	      0.88269798	     -0.00007345	     -0.20952486	     -0.00000001	      0.00000001	     28.37064092
      1.18338448	     -0.05152565	      0.00026057	     -0.19296012	     -0.05649057	      0.88269912	     -0.00007235	     -0.20951349	     -0.00000001	      0.00000000	     28.39128684
      1.18459374	     -0.05152640	      0.00025722	     -0.19296051	     -0.05648151	      0.88269998	     -0.00007148	     -0.20950494	     -0.00000001	      0.00000000	     28.56355801
      1.18580301	     -0.05152972	      0.00025502	     -0.19296351	     -0.05647249	      0.88270082	     -0.00007058	     -0.20949659	     -0.00000001	      0.00000000	     28.54852985
      1.18701227	     -0.05153271	      0.00025208	     -0.19296617	     -0.05646350	      0.88270165	     -0.00006967	     -0.20948846	     -0.00000001	      0.00000000	     28.66134106
      1.18856012	     -0.05153904	      0.00024935	     -0.19297210	     -0.05645204	      0.88270269	     -0.00006847	     -0.20947835	     -0.00000001	      0.00000000	     28.65350765
      1.18974499	     -0.05154336	      0.00024621	     -0.19297608	     -0.05644331	      0.88270347	     -0.00006754	     -0.20947083	     -0.00000001	      0.00000000	     28.81245080
      1.19092985	     -0.05155003	      0.00024429	     -0.19298244	     -0.05643461	      0.88270423	     -0.00006659	     -0.20946350	     -0.00000001	      0.00000000	     28.79374717
      1.19236273	     -0.05155764	      0.00024108	     -0.19298966	     -0.05642413	      0.88270512	     -0.00006542	     -0.20945489	     -0.00000001	      0.00000000	     28.93649753
      1.19365188	     -0.05156662	      0.00023950	     -0.19299833	     -0.05641475	      0.88270591	     -0.00006434	     -0.20944736	     -0.00000001	      0.00000000	     28.88123243
      1.19494102	     -0.05157462	      0.00023641	     -0.19300598	     -0.05640541	      0.88270668	     -0.00006325	     -0.20944003	     -0.00000001	      0.00000000	     29.05685627
      1.19623016	     -0.05158518	      0.00023491	     -0.19301623	     -0.05639611	      0.88270742	     -0.00006214	     -0.20943289	     -0.00000001	      0.00000000	     28.98941313
      1.19751930	     -0.05159436	      0.00023173	     -0.19302506	     -0.05638685	      0.88270815	     -0.00006102	     -0.20942595	     -0.00000001	      0.00000000	     29.17609074
      1.19880844	     -0.05160618	      0.00023054	     -0.19303658	     -0.05637763	      0.88270885	     -0.00005988	     -0.20941917	     -0.00000001	      0.00000000	     29.08467875
      1.20009759	     -0.05161630	      0.00022733	     -0.19304635	     -0.05636845	      0.88270953	     -0.00005873	     -0.20941257	     -0.00000001	      0.00000000	     29.29217841
      1.20138673	     -0.05162912	      0.00022644	     -0.19305888	     -0.05635932	      0.88271019	     -0.00005757	     -0.20940612	     -0.00000001	      0.00000000	     29.17861963
      1.20267587	     -0.05164000	      0.00022311	     -0.19306941	     -0.05635022	      0.88271083	     -0.00005639	     -0.20939983	     -0.00000001	      0.00000000	     29.41013569
      1.20381791	     -0.05165199	      0.00022234	     -0.19308116	     -0.05634220	      0.88271138	     -0.00005534	     -0.20939436	     -0.00000001	      0.00000000	     29.30437549
      1.20495995	     -0.05166311	      0.00022024	     -0.19309199	     -0.05633421	      0.88271191	     -0.00005427	     -0.20938900	     -0.00000001	      0.00000000	     29.40175420
      1.20637065	     -0.05167833	      0.00021893	     -0.19310690	     -0.05632438	      0.88271254	     -0.00005295	     -0.20938253	     -0.00000001	      0.00000000	     29.38541777
      1.20778134	     -0.05169296	      0.00021651	     -0.19312119	     -0.05631461	      0.88271314	     -0.00005161	     -0.20937621	     -0.00000001	      0.00000000	     29.55108282
      1.20894193	     -0.05170668	      0.00021634	     -0.19313469	     -0.05630661	      0.88271361	     -0.00005050	     -0.20937111	     -0.00000001	      0.00000000	     29.46033890
      1.21010252	     -0.05171958	      0.00021475	     -0.19314732	     -0.05629864	      0.88271406	     -0.00004939	     -0.20936612	     -0.00000001	      0.00000000	     29.56088180
      1.21152091	     -0.05173651	      0.00021408	     -0.19316397	     -0.05628895	      0.88271459	     -0.00004801	     -0.20936013	     -0.00000001	      0.00000000	     29.53896864
      1.21293929	     -0.05175277	      0.00021183	     -0.19317991	     -0.05627930	      0.88271509	     -0.00004663	     -0.20935427	     -0.00000001	      0.00000000	     29.72711048
      1.21405410	     -0.05176716	      0.00021201	     -0.19319409	     -0.05627176	      0.88271547	     -0.00004553	     -0.20934974	     -0.00000001	      0.00000000	     29.62248916
      1.21516892	     -0.05178086	      0.00021086	     -0.19320757	     -0.05626425	      0.88271582	     -0.00004443	     -0.20934529	     -0.00000001	      0.00000000	     29.69850962
      1.21664699	     -0.05179990	      0.00021053	     -0.19322634	     -0.05625434	      0.88271626	     -0.00004296	     -0.20933949	     -0.00000001	      0.00000000	     29.68495092
      1.21812506	     -0.05181828	      0.00020875	     -0.19324442	     -0.05624448	      0.88271667	     -0.00004148	     -0.20933380	     -0.00000001	      0.00000000	     29.86792195
      1.21920091	     -0.05183283	      0.00020954	     -0.19325880	     -0.05623734	      0.88271695	     -0.00004039	     -0.20932971	     -0.00000001	      0.00000000	     29.75237809
      1.22027675	     -0.05184658	      0.00020894	     -0.19327235	     -0.05623023	      0.88271721	     -0.00003931	     -0.20932567	     -0.00000001	      0.00000000	     29.81584893
      1.22183013	     -0.05186672	      0.00020905	     -0.19329224	     -0.05622001	      0.88271756	     -0.00003773	     -0.20931990	     -0.00000001	      0.00000000	     29.81326783
      1.22315011	     -0.05188335	      0.00020829	     -0.19330863	     -0.05621137	      0.88271782	     -0.00003638	     -0.20931504	     -0.00000001	      0.00000000	     29.91311024
      1.22447010	     -0.05190067	      0.00020921	     -0.19332577	     -0.05620278	      0.88271806	     -0.00003503	     -0.20931021	     -0.00000001	      0.00000000	     29.84838755
      1.22579008	     -0.05191710	      0.00020831	     -0.19334197	     -0.05619423	      0.88271827	     -0.00003367	     -0.20930543	     -0.00000001	      0.00000000	     29.99102850
      1.22711006	     -0.05193447	      0.00021006	     -0.19335918	     -0.05618572	      0.88271846	     -0.00003231	     -0.20930066	     -0.00000001	      0.00000000	     29.87284484
      1.22824073	     -0.05194824	      0.00020926	     -0.19337276	     -0.05617846	      0.88271860	     -0.00003114	     -0.20929659	     -0.00000001	      0.00000000	     29.99972442
      1.22937139	     -0.05196243	      0.00021030	     -0.19338681	     -0.05617123	      0.88271872	     -0.00002997	     -0.20929252	     -0.00000001	      0.00000000	     29.95859916
      1.23079924	     -0.05197954	      0.00021057	     -0.19340373	     -0.05616215	      0.88271884	     -0.00002849	     -0.20928739	     -0.00000001	      0.00000000	     30.03100294
      1.23222708	     -0.05199675	      0.00021268	     -0.19342079	     -0.05615312	      0.88271893	     -0.00002700	     -0.20928224	     -0.00000001	      0.00000000	     29.94509883
      1.23336181	     -0.05200951	      0.00021249	     -0.19343339	     -0.05614597	      0.88271898	     -0.00002582	     -0.20927813	     -0.00000001	      0.00000000	     30.05403070
      1.23449653	     -0.05202256	      0.00021401	     -0.19344632	     -0.05613885	      0.88271902	     -0.00002464	     -0.20927399	     -0.00000001	      0.00000000	     30.01097367
      1.23594702	     -0.05203869	      0.00021480	     -0.19346227	     -0.05612980	      0.88271903	     -0.00002313	     -0.20926868	     -0.00000001	     -0.00000000	     30.07763190
      1.23739751	     -0.05205499	      0.00021750	     -0.19347845	     -0.05612080	      0.88271901	     -0.00002163	     -0.20926332	     -0.00000001	     -0.00000000	     29.98236305
      1.23848568	     -0.05206618	      0.00021747	     -0.19348950	     -0.05611407	      0.88271898	     -0.00002050	     -0.20925927	     -0.00000001	     -0.00000000	     30.08848704
      1.23957385	     -0.05207720	      0.00021915	     -0.19350042	     -0.05610738	      0.88271892	     -0.00001939	     -0.20925518	     -0.00000001	     -0.00000000	     30.05614185
      1.24109733	     -0.05209129	      0.00022064	     -0.19351437	     -0.05609805	      0.88271882	     -0.00001783	     -0.20924937	     -0.00000001	     -0.00000000	     30.10993817
      1.24262080	     -0.05210452	      0.00022410	     -0.19352750	     -0.05608878	      0.88271869	     -0.00001629	     -0.20924343	     -0.00000001	     -0.00000000	     30.01837396
      1.24366058	     -0.05211243	      0.00022431	     -0.19353530	     -0.05608248	      0.88271858	     -0.00001525	     -0.20923929	     -0.00000001	     -0.00000000	     30.12059540
      1.24470036	     -0.05212009	      0.00022619	     -0.19354289	     -0.05607620	      0.88271845	     -0.00001421	     -0.20923507	     -0.00000001	     -0.00000000	     30.09977654
      1.24633251	     -0.05213077	      0.00022846	     -0.19355343	     -0.05606640	      0.88271822	     -0.00001261	     -0.20922828	     -0.00000001	     -0.00000000	     30.14404812
      1.24766600	     -0.05213841	      0.00023140	     -0.19356101	     -0.05605844	      0.88271801	     -0.00001132	     -0.20922256	     -0.00000001	     -0.00000000	     30.09951227
      1.24899950	     -0.05214447	      0.00023289	     -0.19356696	     -0.05605052	      0.88271777	     -0.00001005	     -0.20921668	     -0.00000001	     -0.00000000	     30.19290569
      1.25033299	     -0.05214947	      0.00023669	     -0.19357192	     -0.05604264	      0.88271751	     -0.00000879	     -0.20921061	     -0.00000001	     -0.00000000	     30.10402519
      1.25151368	     -0.05215240	      0.00023789	     -0.19357475	     -0.05603570	      0.88271726	     -0.00000771	     -0.20920507	     -0.00000001	     -0.00000000	     30.20780304
      1.25269436	     -0.05215459	      0.00024106	     -0.19357691	     -0.05602878	      0.88271699	     -0.00000664	     -0.20919937	     -0.00000001	     -0.00000000	     30.15581177
      1.25387504	     -0.05215549	      0.00024315	     -0.19357775	     -0.05602190	      0.88271671	     -0.00000559	     -0.20919349	     -0.00000001	     -0.00000000	     30.20441570
      1.25541956	     -0.05215506	      0.00024739	     -0.19357728	     -0.05601295	      0.88271630	     -0.00000424	     -0.20918552	     -0.00000001	     -0.00000000	     30.16232802
      1.25662184	     -0.05215230	      0.00024931	     -0.19357446	     -0.05600602	      0.88271597	     -0.00000322	     -0.20917907	     -0.00000001	     -0.00000000	     30.25711193
      1.25782413	     -0.05214729	      0.00025315	     -0.19356943	     -0.05599912	      0.88271562	     -0.00000223	     -0.20917238	     -0.00000001	     -0.00000000	     30.21645259
      1.25902641	     -0.05213985	      0.00025599	     -0.19356196	     -0.05599225	      0.88271526	     -0.00000125	     -0.20916542	     -0.00000001	     -0.00000000	     30.27196566
      1.26055395	     -0.05212752	      0.00026130	     -0.19354963	     -0.05598358	      0.88271477	     -0.00000005	     -0.20915613	     -0.00000001	     -0.00000000	     30.23282213
      1.26173457	     -0.05211552	      0.00026387	     -0.19353759	     -0.05597691	      0.88271437	      0.00000085	     -0.20914861	     -0.00000001	     -0.00000000	     30.32542749
      1.26291520	     -0.05210205	      0.00026823	     -0.19352413	     -0.05597027	      0.88271396	      0.00000172	     -0.20914078	     -0.00000001	     -0.00000000	     30.28441631
      1.26433293	     -0.05208301	      0.00027214	     -0.19350506	     -0.05596233	      0.88271345	      0.00000273	     -0.20913098	     -0.00000001	     -0.00000000	     30.36514018
      1.26575066	     -0.05206029	      0.00027860	     -0.19348238	     -0.05595445	      0.88271292	      0.00000371	     -0.20912069	     -0.00000001	     -0.00000000	     30.28405222
      1.26682893	     -0.05203967	      0.00028130	     -0.19346174	     -0.05594848	      0.88271251	      0.00000443	     -0.20911252	     -0.00000001	     -0.00000000	     30.39026559
      1.26790721	     -0.05201693	      0.00028592	     -0.19343902	     -0.05594254	      0.88271208	      0.00000513	     -0.20910402	     -0.00000001	     -0.00000000	     30.37202196
      1.26943613	     -0.05198185	      0.00029151	     -0.19340395	     -0.05593416	      0.88271146	      0.00000607	     -0.20909141	     -0.00000001	     -0.00000000	     30.42852084
      1.27076134	     -0.05194976	      0.00029754	     -0.19337188	     -0.05592694	      0.88271091	      0.00000686	     -0.20908000	     -0.00000001	     -0.00000000	     30.38418201
      1.27208654	     -0.05191658	      0.00030173	     -0.19333868	     -0.05591976	      0.88271035	      0.00000761	     -0.20906817	     -0.00000001	     -0.00000000	     30.47869848
      1.27341175	     -0.05188211	      0.00030836	     -0.19330425	     -0.05591263	      0.88270977	      0.00000832	     -0.20905598	     -0.00000001	     -0.00000000	     30.39870530
      1.27458210	     -0.05184987	      0.00031187	     -0.19327196	     -0.05590636	      0.88270926	      0.00000892	     -0.20904490	     -0.00000001	     -0.00000000	     30.50253303
      1.27575245	     -0.05181627	      0.00031740	     -0.19323838	     -0.05590012	      0.88270873	      0.00000950	     -0.20903355	     -0.00000001	     -0.00000000	     30.46292349
      1.27692280	     -0.05178181	      0.00032178	     -0.19320390	     -0.05589392	      0.88270820	      0.00001005	     -0.20902193	     -0.00000001	     -0.00000000	     30.50912975
      1.27849541	     -0.05173490	      0.00032897	     -0.19315700	     -0.05588563	      0.88270748	      0.00001074	     -0.20900594	     -0.00000001	     -0.00000000	     30.47519707
      1.27969233	     -0.05169874	      0.00033282	     -0.19312079	     -0.05587937	      0.88270692	      0.00001123	     -0.20899351	     -0.00000001	     -0.00000000	     30.56094921
      1.28088925	     -0.05166196	      0.00033839	     -0.19308400	     -0.05587314	      0.88270636	      0.00001170	     -0.20898088	     -0.00000001	     -0.00000000	     30.52212063
      1.28208617	     -0.05162377	      0.00034285	     -0.19304576	     -0.05586694	      0.88270579	      0.00001214	     -0.20896806	     -0.00000001	     -0.00000000	     30.57719962
      1.28363136	     -0.05157218	      0.00035015	     -0.19299416	     -0.05585899	      0.88270505	      0.00001266	     -0.20895119	     -0.00000001	     -0.00000000	     30.54691253
      1.28480381	     -0.05153115	      0.00035407	     -0.19295306	     -0.05585300	      0.88270448	      0.00001303	     -0.20893815	     -0.00000001	     -0.00000000	     30.64414949
      1.28597625	     -0.05148878	      0.00035972	     -0.19291068	     -0.05584705	      0.88270391	      0.00001337	     -0.20892488	     -0.00000001	     -0.00000000	     30.61423455
      1.28740365	     -0.05143549	      0.00036514	     -0.19285731	     -0.05583985	      0.88270320	      0.00001375	     -0.20890842	     -0.00000001	     -0.00000000	     30.69740488
      1.28868512	     -0.05138576	      0.00037180	     -0.19280757	     -0.05583342	      0.88270257	      0.00001405	     -0.20889337	     -0.00000001	     -0.00000000	     30.64185320
      1.28996659	     -0.05133461	      0.00037633	     -0.19275633	     -0.05582704	      0.88270193	      0.00001433	     -0.20887805	     -0.00000001	     -0.00000000	     30.74748932
      1.29124806	     -0.05128256	      0.00038319	     -0.19270426	     -0.05582070	      0.88270129	      0.00001457	     -0.20886249	     -0.00000001	     -0.00000000	     30.67560416
      1.29252953	     -0.05122971	      0.00038749	     -0.19265130	     -0.05581440	      0.88270064	      0.00001479	     -0.20884669	     -0.00000001	     -0.00000000	     30.79542818
      1.29381100	     -0.05117637	      0.00039442	     -0.19259792	     -0.05580815	      0.88269999	      0.00001497	     -0.20883070	     -0.00000001	     -0.00000000	     30.70783635
      1.29509247	     -0.05112303	      0.00039824	     -0.19254445	     -0.05580194	      0.88269934	      0.00001512	     -0.20881453	     -0.00000001	     -0.00000000	     30.84376479
      1.29637394	     -0.05106952	      0.00040506	     -0.19249088	     -0.05579577	      0.88269869	      0.00001525	     -0.20879823	     -0.00000001	     -0.00000000	     30.73577951
      1.29752427	     -0.05102114	      0.00040831	     -0.19244236	     -0.05579027	      0.88269810	      0.00001533	     -0.20878350	     -0.00000001	     -0.00000000	     30.84430862
      1.29867461	     -0.05097194	      0.00041357	     -0.19239307	     -0.05578481	      0.88269750	      0.00001540	     -0.20876869	     -0.00000001	     -0.00000000	     30.80616299
      1.30005885	     -0.05091174	      0.00041835	     -0.19233271	     -0.05577829	      0.88269679	      0.00001544	     -0.20875074	     -0.00000001	     -0.00000000	     30.88157379
      1.30144309	     -0.05085118	      0.00042487	     -0.19227203	     -0.05577181	      0.88269607	      0.00001545	     -0.20873266	     -0.00000001	     -0.00000000	     30.81322831
      1.30260925	     -0.05080034	      0.00042804	     -0.19222102	     -0.05576640	      0.88269546	      0.00001543	     -0.20871736	     -0.00000001	     -0.00000000	     30.91281643
      1.30377542	     -0.05074926	      0.00043301	     -0.19216982	     -0.05576102	      0.88269485	      0.00001540	     -0.20870200	     -0.00000001	     -0.00000000	     30.87039382
      1.30494158	     -0.05069797	      0.00043684	     -0.19211836	     -0.05575569	      0.88269424	      0.00001533	     -0.20868660	     -0.00000001	     -0.00000000	     30.91654521
      1.30653147	     -0.05062863	      0.00044311	     -0.19204880	     -0.05574847	      0.88269340	      0.00001521	     -0.20866556	     -0.00000001	     -0.00000000	     30.87752694
      1.30771347	     -0.05057709	      0.00044600	     -0.19199706	     -0.05574315	      0.88269278	      0.00001510	     -0.20864991	     -0.00000001	     -0.00000000	     30.97311171
      1.30889547	     -0.05052534	      0.00045042	     -0.19194513	     -0.05573787	      0.88269215	      0.00001496	     -0.20863425	     -0.00000001	     -0.00000000	     30.93607652
      1.31031577	     -0.05046329	      0.00045387	     -0.19188281	     -0.05573159	      0.88269139	      0.00001476	     -0.20861544	     -0.00000001	     -0.00000000	     31.02884604
      1.31157599	     -0.05040849	      0.00045844	     -0.19182780	     -0.05572605	      0.88269072	      0.00001456	     -0.20859878	     -0.00000001	     -0.00000000	     30.96298238
      1.31283622	     -0.05035329	      0.00046077	     -0.19177232	     -0.05572057	      0.88269005	      0.00001433	     -0.20858214	     -0.00000001	     -0.00000000	     31.07348141
      1.31409645	     -0.05029727	      0.00046514	     -0.19171607	     -0.05571513	      0.88268937	      0.00001409	     -0.20856551	     -0.00000001	     -0.00000000	     31.01258109
      1.31535668	     -0.05024090	      0.00046729	     -0.19165941	     -0.05570974	      0.88268869	      0.00001381	     -0.20854888	     -0.00000001	     -0.00000000	     31.12521631
      1.31661691	     -0.05018548	      0.00047122	     -0.19160374	     -0.05570439	      0.88268801	      0.00001352	     -0.20853227	     -0.00000001	     -0.00000000	     31.05975268
      1.31787714	     -0.05013191	      0.00047265	     -0.19154983	     -0.05569910	      0.88268733	      0.00001320	     -0.20851575	     -0.00000001	     -0.00000000	     31.17047235
      1.31913736	     -0.05007938	      0.00047558	     -0.19149701	     -0.05569385	      0.88268665	      0.00001286	     -0.20849934	     -0.00000001	     -0.00000000	     31.12124441
      1.32039759	     -0.05002705	      0.00047622	     -0.19144431	     -0.05568864	      0.88268597	      0.00001250	     -0.20848305	     -0.00000001	     -0.00000000	     31.23934343
      1.32165782	     -0.04997524	      0.00047863	     -0.19139217	     -0.05568349	      0.88268528	      0.00001212	     -0.20846689	     -0.00000001	     -0.00000000	     31.18438785
      1.32291805	     -0.04992416	      0.00047881	     -0.19134070	     -0.05567839	      0.88268460	      0.00001172	     -0.20845086	     -0.00000001	     -0.00000000	     31.29749714
      1.32417828	     -0.04987340	      0.00048073	     -0.19128958	     -0.05567333	      0.88268391	      0.00001130	     -0.20843497	     -0.00000001	     -0.00000000	     31.24681127
      1.32543851	     -0.04982266	      0.00048041	     -0.19123843	     -0.05566832	      0.88268323	      0.00001085	     -0.20841920	     -0.00000001	     -0.00000000	     31.36956322
      1.32669873	     -0.04977291	      0.00048171	     -0.19118829	     -0.05566336	      0.88268255	      0.00001039	     -0.20840358	     -0.00000001	     -0.00000000	     31.32028521
      1.32795896	     -0.04972407	      0.00048068	     -0.19113899	     -0.05565846	      0.88268186	      0.00000992	     -0.20838810	     -0.00000001	     -0.00000000	     31.44382524
      1.32921919	     -0.04967563	      0.00048146	     -0.19109015	     -0.05565360	      0.88268118	      0.00000942	     -0.20837279	     -0.00000001	     -0.00000000	     31.39424764
      1.33047942	     -0.04962806	      0.00047989	     -0.19104209	     -0.05564879	      0.88268051	      0.00000891	     -0.20835763	     -0.00000001	     -0.00000000	     31.52205195
      1.33173965	     -0.04958217	      0.00048000	     -0.19099576	     -0.05564404	      0.88267983	      0.00000838	     -0.20834265	     -0.00000001	     -0.00000000	     31.47307989
      1.33299988	     -0.04953822	      0.00047752	     -0.19095129	     -0.05563933	      0.88267916	      0.00000784	     -0.20832788	     -0.00000001	     -0.00000000	     31.60836911
      1.33426011	     -0.04949532	      0.00047694	     -0.19090791	     -0.05563468	      0.88267849	      0.00000728	     -0.20831334	     -0.00000001	     -0.00000000	     31.56044515
      1.33552033	     -0.04945416	      0.00047379	     -0.19086621	     -0.05563007	      0.88267782	      0.00000671	     -0.20829906	     -0.00000001	     -0.00000000	     31.70052127
      1.33678056	     -0.04941419	      0.00047266	     -0.19082574	     -0.05562552	      0.88267716	      0.00000613	     -0.20828503	     -0.00000001	     -0.00000000	     31.64928027
      1.33804079	     -0.04937542	      0.00046889	     -0.19078639	     -0.05562102	      0.88267650	      0.00000553	     -0.20827128	     -0.00000001	     -0.00000000	     31.80234360
      1.33930102	     -0.04933737	      0.00046744	     -0.19074782	     -0.05561658	      0.88267585	      0.00000493	     -0.20825778	     -0.00000001	     -0.00000000	     31.74430247
      1.34056125	     -0.04930014	      0.00046332	     -0.19070999	     -0.05561219	      0.88267520	      0.00000431	     -0.20824454	     -0.00000001	     -0.00000000	     31.90441314
      1.34182148	     -0.04926349	      0.00046173	     -0.19067282	     -0.05560785	      0.88267456	      0.00000368	     -0.20823155	     -0.00000001	     -0.00000000	     31.84200217
      1.34308170	     -0.04922804	      0.00045700	     -0.19063674	     -0.05560356	      0.88267392	      0.00000305	     -0.20821879	     -0.00000001	     -0.00000000	     32.02216424
      1.34434193	     -0.04919501	      0.00045477	     -0.19060316	     -0.05559933	      0.88267329	      0.00000241	     -0.20820631	     -0.00000001	     -0.00000000	     31.94559725
      1.34560216	     -0.04916491	      0.00044904	     -0.19057239	     -0.05559515	      0.88267267	      0.00000175	     -0.20819415	     -0.00000001	     -0.00000000	     32.13077891
      1.34686239	     -0.04913701	      0.00044613	     -0.19054390	     -0.05559103	      0.88267205	      0.00000110	     -0.20818234	     -0.00000001	     -0.00000000	     32.04632948
      1.34812262	     -0.04911003	      0.00043956	     -0.19051623	     -0.05558696	      0.88267144	      0.00000043	     -0.20817089	     -0.00000001	     -0.00000000	     32.25966800
      1.34924503	     -0.04908709	      0.00043644	     -0.19049275	     -0.05558338	      0.88267090	     -0.00000016	     -0.20816097	     -0.00000001	     -0.00000000	     32.18240267
      1.35036743	     -0.04906561	      0.00043110	     -0.19047066	     -0.05557985	      0.88267036	     -0.00000076	     -0.20815132	     -0.00000001	     -0.00000000	     32.28497376
      1.35174450	     -0.04904122	      0.00042566	     -0.19044555	     -0.05557558	      0.88266971	     -0.00000151	     -0.20813986	     -0.00000001	     -0.00000000	     32.29636004
      1.35312157	     -0.04901922	      0.00041797	     -0.19042276	     -0.05557137	      0.88266907	     -0.00000225	     -0.20812884	     -0.00000001	     -0.00000000	     32.46967514
      1.35425831	     -0.04900272	      0.00041360	     -0.19040568	     -0.05556795	      0.88266855	     -0.00000287	     -0.20812007	     -0.00000001	     -0.00000000	     32.40803054
      1.35539505	     -0.04898769	      0.00040721	     -0.19038999	     -0.05556457	      0.88266803	     -0.00000350	     -0.20811161	     -0.00000001	     -0.00000000	     32.50932425
      1.35677961	     -0.04897105	      0.00040079	     -0.19037259	     -0.05556053	      0.88266741	     -0.00000426	     -0.20810172	     -0.00000001	     -0.00000000	     32.51015796
      1.35816417	     -0.04895615	      0.00039214	     -0.19035687	     -0.05555655	      0.88266680	     -0.00000503	     -0.20809228	     -0.00000001	     -0.00000000	     32.69445252
      1.35925260	     -0.04894553	      0.00038766	     -0.19034566	     -0.05555347	      0.88266632	     -0.00000564	     -0.20808517	     -0.00000001	     -0.00000000	     32.61451140
      1.36034103	     -0.04893595	      0.00038125	     -0.19033544	     -0.05555044	      0.88266585	     -0.00000624	     -0.20807833	     -0.00000001	     -0.00000000	     32.70216412
      1.36178431	     -0.04892480	      0.00037384	     -0.19032347	     -0.05554648	      0.88266524	     -0.00000705	     -0.20806967	     -0.00000001	     -0.00000000	     32.71547101
      1.36322758	     -0.04891536	      0.00036425	     -0.19031316	     -0.05554260	      0.88266463	     -0.00000787	     -0.20806148	     -0.00000001	     -0.00000000	     32.91264550
      1.36427237	     -0.04890953	      0.00035945	     -0.19030674	     -0.05553984	      0.88266420	     -0.00000846	     -0.20805583	     -0.00000001	     -0.00000000	     32.83098502
      1.36531716	     -0.04890461	      0.00035272	     -0.19030119	     -0.05553713	      0.88266378	     -0.00000905	     -0.20805043	     -0.00000001	     -0.00000000	     32.91141628
      1.36683831	     -0.04889898	      0.00034371	     -0.19029465	     -0.05553324	      0.88266317	     -0.00000991	     -0.20804298	     -0.00000001	     -0.00000000	     32.94320478
      1.36812292	     -0.04889569	      0.00033481	     -0.19029056	     -0.05553003	      0.88266266	     -0.00001064	     -0.20803708	     -0.00000001	     -0.00000000	     33.06040262
      1.36940753	     -0.04889354	      0.00032762	     -0.19028766	     -0.05552689	      0.88266216	     -0.00001137	     -0.20803153	     -0.00000001	     -0.00000000	     33.02998854
      1.37069215	     -0.04889258	      0.00031810	     -0.19028588	     -0.05552380	      0.88266168	     -0.00001211	     -0.20802632	     -0.00000001	     -0.00000000	     33.18929139
      1.37197676	     -0.04889267	      0.00031142	     -0.19028523	     -0.05552078	      0.88266120	     -0.00001284	     -0.20802146	     -0.00000001	     -0.00000000	     33.10997378
      1.37307233	     -0.04889366	      0.00030286	     -0.19028551	     -0.05551826	      0.88266080	     -0.00001347	     -0.20801758	     -0.00000001	     -0.00000000	     33.25607316
      1.37416790	     -0.04889548	      0.00029620	     -0.19028667	     -0.05551578	      0.88266041	     -0.00001410	     -0.20801393	     -0.00000001	     -0.00000000	     33.24584637
      1.37555790	     -0.04889902	      0.00028635	     -0.19028933	     -0.05551270	      0.88265993	     -0.00001490	     -0.20800965	     -0.00000001	     -0.00000000	     33.35079769
      1.37694791	     -0.04890391	      0.00027828	     -0.19029340	     -0.05550970	      0.88265946	     -0.00001569	     -0.20800575	     -0.00000001	     -0.00000000	     33.30955347
      1.37804053	     -0.04890887	      0.00026965	     -0.19029765	     -0.05550739	      0.88265910	     -0.00001632	     -0.20800295	     -0.00000001	     -0.00000000	     33.44480132
      1.37913315	     -0.04891472	      0.00026277	     -0.19030284	     -0.05550514	      0.88265875	     -0.00001695	     -0.20800039	     -0.00000001	     -0.00000000	     33.43815543
      1.38054916	     -0.04892370	      0.00025247	     -0.19031091	     -0.05550228	      0.88265830	     -0.00001777	     -0.20799742	     -0.00000001	     -0.00000000	     33.54490639
      1.38196517	     -0.04893415	      0.00024404	     -0.19032052	     -0.05549950	      0.88265788	     -0.00001858	     -0.20799485	     -0.00000001	     -0.00000000	     33.50047494
      1.38300623	     -0.04894276	      0.00023537	     -0.19032844	     -0.05549751	      0.88265757	     -0.00001918	     -0.20799321	     -0.00000001	     -0.00000000	     33.63873280
      1.38404730	     -0.04895210	      0.00022841	     -0.19033714	     -0.05549557	      0.88265728	     -0.00001978	     -0.20799177	     -0.00000001	     -0.00000000	     33.64378360
      1.38554236	     -0.04896675	      0.00021743	     -0.19035084	     -0.05549284	      0.88265687	     -0.00002064	     -0.20799008	     -0.00000001	     -0.00000000	     33.73689329
      1.38681674	     -0.04898035	      0.00020928	     -0.19036368	     -0.05549060	      0.88265654	     -0.00002137	     -0.20798897	     -0.00000001	     -0.00000000	     33.72276603
      1.38809113	     -0.04899504	      0.00019928	     -0.19037754	     -0.05548841	      0.88265621	     -0.00002211	     -0.20798816	     -0.00000001	     -0.00000000	     33.86451477
      1.38936551	     -0.04901075	      0.00019149	     -0.19039250	     -0.05548629	      0.88265591	     -0.00002284	     -0.20798765	     -0.00000001	     -0.00000000	     33.81070101
      1.39063990	     -0.04902729	      0.00018077	     -0.19040820	     -0.05548424	      0.88265561	     -0.00002358	     -0.20798742	     -0.00000001	     -0.00000000	     34.00899976
      1.39172460	     -0.04904188	      0.00017445	     -0.19042216	     -0.05548254	      0.88265537	     -0.00002420	     -0.20798746	     -0.00000001	     -0.00000000	     33.92124384
      1.39280929	     -0.04905698	      0.00016618	     -0.19043658	     -0.05548089	      0.88265514	     -0.00002482	     -0.20798769	     -0.00000001	     -0.00000000	     34.01384131
      1.39419279	     -0.04907699	      0.00015696	     -0.19045575	     -0.05547886	      0.88265486	     -0.00002562	     -0.20798826	     -0.00000001	     -0.00000000	     34.01987968
      1.39557630	     -0.04909796	      0.00014597	     -0.19047585	     -0.05547690	      0.88265459	     -0.00002641	     -0.20798913	     -0.00000001	     -0.00000000	     34.18653138
      1.39666005	     -0.04911501	      0.00013968	     -0.19049228	     -0.05547542	      0.88265439	     -0.00002703	     -0.20799003	     -0.00000001	     -0.00000000	     34.10453553
      1.39774381	     -0.04913253	      0.00013174	     -0.19050914	     -0.05547398	      0.88265420	     -0.00002765	     -0.20799111	     -0.00000001	     -0.00000000	     34.18256214
      1.39915314	     -0.04915591	      0.00012287	     -0.19053170	     -0.05547219	      0.88265397	     -0.00002844	     -0.20799277	     -0.00000001	     -0.00000000	     34.18142639
      1.40056246	     -0.04917996	      0.00011211	     -0.19055488	     -0.05547047	      0.88265375	     -0.00002924	     -0.20799473	     -0.00000001	     -0.00000000	     34.36731132
      1.40159567	     -0.04919797	      0.00010675	     -0.19057233	     -0.05546927	      0.88265360	     -0.00002981	     -0.20799634	     -0.00000001	     -0.00000000	     34.26570474
      1.40262887	     -0.04921627	      0.00009978	     -0.19059002	     -0.05546810	      0.88265346	     -0.00003039	     -0.20799810	     -0.00000001	     -0.00000000	     34.33001956
      1.40411847	     -0.04924325	      0.00009104	     -0.19061618	     -0.05546651	      0.88265327	     -0.00003120	     -0.20800088	     -0.00000001	     -0.00000000	     34.33273879
      1.40538704	     -0.04926697	      0.00008265	     -0.19063917	     -0.05546521	      0.88265312	     -0.00003189	     -0.20800348	     -0.00000001	     -0.00000000	     34.43412321
      1.40665560	     -0.04929131	      0.00007618	     -0.19066284	     -0.05546399	      0.88265298	     -0.00003256	     -0.20800629	     -0.00000001	     -0.00000000	     34.38543048
      1.40792417	     -0.04931628	      0.00006738	     -0.19068708	     -0.05546283	      0.88265285	     -0.00003322	     -0.20800931	     -0.00000001	     -0.00000000	     34.54604965
      1.40919273	     -0.04934170	      0.00006156	     -0.19071185	     -0.05546173	      0.88265273	     -0.00003387	     -0.20801254	     -0.00000001	     -0.00000000	     34.45197704
      1.41027105	     -0.04936363	      0.00005398	     -0.19073317	     -0.05546086	      0.88265264	     -0.00003441	     -0.20801544	     -0.00000001	     -0.00000000	     34.58435286
      1.41134937	     -0.04938584	      0.00004853	     -0.19075482	     -0.05546003	      0.88265255	     -0.00003494	     -0.20801848	     -0.00000001	     -0.00000000	     34.55651665
      1.41272919	     -0.04941477	      0.00004046	     -0.19078301	     -0.05545903	      0.88265245	     -0.00003559	     -0.20802257	     -0.00000001	     -0.00000000	     34.63970906
      1.41410901	     -0.04944433	      0.00003449	     -0.19081191	     -0.05545812	      0.88265237	     -0.00003623	     -0.20802688	     -0.00000001	     -0.00000000	     34.57027694
      1.41519024	     -0.04946790	      0.00002784	     -0.19083490	     -0.05545745	      0.88265230	     -0.00003671	     -0.20803042	     -0.00000001	     -0.00000000	     34.68657755
      1.41627147	     -0.04949173	      0.00002316	     -0.19085821	     -0.05545684	      0.88265225	     -0.00003718	     -0.20803409	     -0.00000001	     -0.00000000	     34.65820548
      1.41767556	     -0.04952303	      0.00001602	     -0.19088881	     -0.05545611	      0.88265218	     -0.00003777	     -0.20803906	     -0.00000001	     -0.00000000	     34.74017601
      1.41907964	     -0.04955478	      0.00001109	     -0.19091994	     -0.05545546	      0.88265212	     -0.00003832	     -0.20804425	     -0.00000001	     -0.00000000	     34.66268940
      1.42011352	     -0.04957851	      0.00000527	     -0.19094315	     -0.05545504	      0.88265209	     -0.00003872	     -0.20804821	     -0.00000001	     -0.00000000	     34.77661366
      1.42114739	     -0.04960251	      0.00000142	     -0.19096668	     -0.05545466	      0.88265205	     -0.00003909	     -0.20805228	     -0.00000001	     -0.00000000	     34.75323165
      1.42262898	     -0.04963727	     -0.00000492	     -0.19100076	     -0.05545418	      0.88265201	     -0.00003960	     -0.20805832	     -0.00000001	     -0.00000000	     34.81527245
      1.42389647	     -0.04966721	     -0.00000893	     -0.19103017	     -0.05545385	      0.88265198	     -0.00004001	     -0.20806368	     -0.00000001	     -0.00000000	     34.76449749
      1.42516397	     -0.04969724	     -0.00001449	     -0.19105963	     -0.05545359	      0.88265196	     -0.00004040	     -0.20806919	     -0.00000001	     -0.00000000	     34.86914227
      1.42643146	     -0.04972728	     -0.00001749	     -0.19108917	     -0.05545338	      0.88265194	     -0.00004076	     -0.20807486	     -0.00000001	     -0.00000000	     34.77271445
      1.42769895	     -0.04975730	     -0.00002323	     -0.19111863	     -0.05545325	      0.88265192	     -0.00004109	     -0.20808067	     -0.00000001	     -0.00000000	     34.93332983
      1.42877797	     -0.04978277	     -0.00002513	     -0.19114371	     -0.05545318	      0.88265191	     -0.00004136	     -0.20808572	     -0.00000001	     -0.00000000	     34.81018491
      1.42985698	     -0.04980816	     -0.00002879	     -0.19116865	     -0.05545316	      0.88265190	     -0.00004160	     -0.20809087	     -0.00000001	     -0.00000000	     34.86382114
      1.43123635	     -0.04984052	     -0.00003188	     -0.19120050	     -0.05545320	      0.88265189	     -0.00004188	     -0.20809757	     -0.00000001	     -0.00000000	     34.82245718
      1.43261573	     -0.04987291	     -0.00003651	     -0.19123235	     -0.05545332	      0.88265189	     -0.00004214	     -0.20810441	     -0.00000001	     -0.00000000	     34.94191006
      1.43370173	     -0.04989843	     -0.00003776	     -0.19125751	     -0.05545347	      0.88265189	     -0.00004231	     -0.20810989	     -0.00000001	     -0.00000000	     34.82902646
      1.43478773	     -0.04992404	     -0.00004068	     -0.19128272	     -0.05545366	      0.88265189	     -0.00004247	     -0.20811545	     -0.00000001	      0.00000000	     34.87639973
      1.43618880	     -0.04995678	     -0.00004285	     -0.19131499	     -0.05545398	      0.88265189	     -0.00004264	     -0.20812272	     -0.00000001	      0.00000000	     34.83189466
      1.43758987	     -0.04998913	     -0.00004668	     -0.19134683	     -0.05545438	      0.88265190	     -0.00004278	     -0.20813010	     -0.00000001	      0.00000000	     34.96665591
      1.43863104	     -0.05001300	     -0.00004694	     -0.19137040	     -0.05545473	      0.88265191	     -0.00004286	     -0.20813564	     -0.00000001	      0.00000000	     34.84088304
      1.43967221	     -0.05003675	     -0.00004878	     -0.19139381	     -0.05545511	      0.88265191	     -0.00004292	     -0.20814124	     -0.00000001	      0.00000000	     34.87608344
      1.44114723	     -0.05007007	     -0.00004999	     -0.19142670	     -0.05545573	      0.88265193	     -0.00004298	     -0.20814924	     -0.00000001	      0.00000000	     34.84140509
      1.44241688	     -0.05009833	     -0.00005194	     -0.19145457	     -0.05545634	      0.88265194	     -0.00004300	     -0.20815619	     -0.00000001	      0.00000000	     34.91042562
      1.44368654	     -0.05012611	     -0.00005176	     -0.19148202	     -0.05545700	      0.88265196	     -0.00004300	     -0.20816320	     -0.00000001	      0.00000000	     34.82897687
      1.44495620	     -0.05015346	     -0.00005361	     -0.19150899	     -0.05545773	      0.88265198	     -0.00004297	     -0.20817024	     -0.00000001	      0.00000000	     34.93858838
      1.44622586	     -0.05018035	     -0.00005219	     -0.19153560	     -0.05545852	      0.88265200	     -0.00004291	     -0.20817733	     -0.00000001	      0.00000000	     34.80762118
      1.44731190	     -0.05020301	     -0.00005352	     -0.19155795	     -0.05545924	      0.88265202	     -0.00004284	     -0.20818341	     -0.00000001	      0.00000000	     34.90428089
      1.44839794	     -0.05022534	     -0.00005269	     -0.19158003	     -0.05546001	      0.88265204	     -0.00004276	     -0.20818950	     -0.00000001	      0.00000000	     34.85191318
      1.44977690	     -0.05025310	     -0.00005266	     -0.19160747	     -0.05546105	      0.88265207	     -0.00004262	     -0.20819726	     -0.00000001	      0.00000000	     34.90140153
      1.45115586	     -0.05028002	     -0.00005045	     -0.19163413	     -0.05546216	      0.88265210	     -0.00004245	     -0.20820502	     -0.00000001	      0.00000000	     34.81224948
      1.45225070	     -0.05030080	     -0.00005063	     -0.19165465	     -0.05546310	      0.88265212	     -0.00004230	     -0.20821118	     -0.00000001	      0.00000000	     34.90154308
      1.45334554	     -0.05032115	     -0.00004879	     -0.19167480	     -0.05546408	      0.88265215	     -0.00004213	     -0.20821733	     -0.00000001	      0.00000000	     34.85321515
      1.45474479	     -0.05034671	     -0.00004749	     -0.19170008	     -0.05546539	      0.88265219	     -0.00004189	     -0.20822518	     -0.00000001	      0.00000000	     34.90654842
      1.45614403	     -0.05037169	     -0.00004384	     -0.19172485	     -0.05546678	      0.88265223	     -0.00004162	     -0.20823300	     -0.00000001	      0.00000000	     34.81175636
      1.45719663	     -0.05039012	     -0.00004323	     -0.19174308	     -0.05546787	      0.88265226	     -0.00004139	     -0.20823888	     -0.00000001	      0.00000000	     34.90433425
      1.45824922	     -0.05040818	     -0.00004065	     -0.19176099	     -0.05546900	      0.88265229	     -0.00004116	     -0.20824474	     -0.00000001	      0.00000000	     34.86944500
      1.45971815	     -0.05043268	     -0.00003782	     -0.19178526	     -0.05547065	      0.88265234	     -0.00004080	     -0.20825289	     -0.00000001	      0.00000000	     34.91646770
      1.46118708	     -0.05045633	     -0.00003266	     -0.19180876	     -0.05547237	      0.88265239	     -0.00004041	     -0.20826100	     -0.00000001	      0.00000000	     34.82714214
      1.46219730	     -0.05047201	     -0.00003127	     -0.19182428	     -0.05547360	      0.88265243	     -0.00004013	     -0.20826654	     -0.00000001	      0.00000000	     34.92178702
      1.46320752	     -0.05048717	     -0.00002796	     -0.19183934	     -0.05547486	      0.88265246	     -0.00003984	     -0.20827206	     -0.00000001	      0.00000000	     34.89908025
      1.46477663	     -0.05050968	     -0.00002337	     -0.19186167	     -0.05547690	      0.88265252	     -0.00003935	     -0.20828055	     -0.00000001	      0.00000000	     34.94093320
      1.46606734	     -0.05052698	     -0.00001821	     -0.19187887	     -0.05547864	      0.88265257	     -0.00003893	     -0.20828746	     -0.00000001	      0.00000000	     34.89539469
      1.46735805	     -0.05054312	     -0.00001442	     -0.19189489	     -0.05548044	      0.88265262	     -0.00003849	     -0.20829428	     -0.00000001	      0.00000000	     34.98774686
      1.46864877	     -0.05055771	     -0.00000798	     -0.19190943	     -0.05548229	      0.88265267	     -0.00003802	     -0.20830100	     -0.00000001	      0.00000000	     34.89977085
      1.46979650	     -0.05056967	     -0.00000439	     -0.19192129	     -0.05548399	      0.88265271	     -0.00003760	     -0.20830687	     -0.00000001	      0.00000000	     35.00329458
      1.47094424	     -0.05058086	      0.00000144	     -0.19193244	     -0.05548573	      0.88265275	     -0.00003715	     -0.20831264	     -0.00000001	      0.00000000	     34.94805576
      1.47209197	     -0.05059108	      0.00000625	     -0.19194260	     -0.05548751	      0.88265279	     -0.00003669	     -0.20831831	     -0.00000001	      0.00000000	     34.99792979
      1.47358413	     -0.05060323	      0.00001426	     -0.19195473	     -0.05548989	      0.88265284	     -0.00003608	     -0.20832552	     -0.00000001	      0.00000000	     34.95184744
      1.47475689	     -0.05061239	      0.00001909	     -0.19196384	     -0.05549182	      0.88265288	     -0.00003557	     -0.20833106	     -0.00000001	      0.00000000	     35.04139762
      1.47592964	     -0.05062073	      0.00002593	     -0.19197218	     -0.05549378	      0.88265292	     -0.00003506	     -0.20833651	     -0.00000001	      0.00000000	     34.99081224
      1.47710240	     -0.05062796	      0.00003174	     -0.19197938	     -0.05549580	      0.88265295	     -0.00003452	     -0.20834185	     -0.00000001	      0.00000000	     35.04598544
      1.47857509	     -0.05063544	      0.00004094	     -0.19198689	     -0.05549838	      0.88265299	     -0.00003383	     -0.20834839	     -0.00000001	      0.00000000	     34.99916094
      1.47973120	     -0.05064015	      0.00004664	     -0.19199159	     -0.05550046	      0.88265302	     -0.00003328	     -0.20835338	     -0.00000001	      0.00000000	     35.09647275
      1.48088730	     -0.05064325	      0.00005440	     -0.19199473	     -0.05550258	      0.88265304	     -0.00003271	     -0.20835822	     -0.00000001	      0.00000000	     35.05647813
      1.48204340	     -0.05064462	      0.00006131	     -0.19199612	     -0.05550474	      0.88265306	     -0.00003213	     -0.20836290	     -0.00000001	      0.00000000	     35.11079903
      1.48357741	     -0.05064430	      0.00007228	     -0.19199588	     -0.05550767	      0.88265309	     -0.00003133	     -0.20836884	     -0.00000001	      0.00000000	     35.07524206
      1.48472944	     -0.05064303	      0.00007908	     -0.19199464	     -0.05550991	      0.88265310	     -0.00003073	     -0.20837309	     -0.00000001	      0.00000000	     35.17098353
      1.48588148	     -0.05064124	      0.00008775	     -0.19199293	     -0.05551220	      0.88265310	     -0.00003010	     -0.20837716	     -0.00000001	      0.00000000	     35.13060984
      1.48727721	     -0.05063828	      0.00009691	     -0.19199002	     -0.05551501	      0.88265310	     -0.00002933	     -0.20838190	     -0.00000001	     -0.00000000	     35.21361225
      1.48852776	     -0.05063517	      0.00010705	     -0.19198701	     -0.05551759	      0.88265310	     -0.00002863	     -0.20838596	     -0.00000001	     -0.00000000	     35.14228102
      1.48977832	     -0.05063195	      0.00011515	     -0.19198385	     -0.05552020	      0.88265309	     -0.00002791	     -0.20838986	     -0.00000001	     -0.00000000	     35.24542040
      1.49102887	     -0.05062853	      0.00012564	     -0.19198054	     -0.05552286	      0.88265307	     -0.00002718	     -0.20839364	     -0.00000001	     -0.00000000	     35.16589163
      1.49227943	     -0.05062471	      0.00013390	     -0.19197678	     -0.05552556	      0.88265304	     -0.00002644	     -0.20839729	     -0.00000001	     -0.00000000	     35.27814552
      1.49352998	     -0.05062008	      0.00014480	     -0.19197228	     -0.05552831	      0.88265300	     -0.00002568	     -0.20840083	     -0.00000001	     -0.00000000	     35.19421424
      1.49478054	     -0.05061462	      0.00015333	     -0.19196689	     -0.05553109	      0.88265296	     -0.00002492	     -0.20840423	     -0.00000001	     -0.00000000	     35.31525483
      1.49603109	     -0.05060880	      0.00016458	     -0.19196122	     -0.05553392	      0.88265290	     -0.00002414	     -0.20840750	     -0.00000001	     -0.00000000	     35.22244706
      1.49728165	     -0.05060312	      0.00017318	     -0.19195561	     -0.05553678	      0.88265284	     -0.00002335	     -0.20841065	     -0.00000001	     -0.00000000	     35.34502356
      1.49853220	     -0.05059744	      0.00018462	     -0.19195009	     -0.05553969	      0.88265276	     -0.00002255	     -0.20841371	     -0.00000001	     -0.00000000	     35.24324428
      1.49978275	     -0.05059239	      0.00019328	     -0.19194511	     -0.05554263	      0.88265268	     -0.00002174	     -0.20841669	     -0.00000001	     -0.00000000	     35.36476435
      1.50103331	     -0.05058821	      0.00020475	     -0.19194108	     -0.05554561	      0.88265258	     -0.00002092	     -0.20841963	     -0.00000001	     -0.00000000	     35.25268191
      1.50228386	     -0.05058442	      0.00021338	     -0.19193737	     -0.05554863	      0.88265247	     -0.00002009	     -0.20842254	     -0.00000001	     -0.00000000	     35.37902252
      1.50353442	     -0.05058051	      0.00022496	     -0.19193361	     -0.05555168	      0.88265235	     -0.00001925	     -0.20842543	     -0.00000001	     -0.00000000	     35.26672284
      1.50478497	     -0.05057658	      0.00023368	     -0.19192977	     -0.05555477	      0.88265222	     -0.00001841	     -0.20842830	     -0.00000001	     -0.00000000	     35.39376322
      1.50603553	     -0.05057290	      0.00024534	     -0.19192625	     -0.05555789	      0.88265207	     -0.00001756	     -0.20843114	     -0.00000001	     -0.00000000	     35.27540156
      1.50728608	     -0.05056908	      0.00025417	     -0.19192252	     -0.05556105	      0.88265190	     -0.00001670	     -0.20843396	     -0.00000001	     -0.00000000	     35.40089460
      1.50853664	     -0.05056460	      0.00026598	     -0.19191821	     -0.05556424	      0.88265172	     -0.00001583	     -0.20843675	     -0.00000001	     -0.00000000	     35.28520811
      1.50978719	     -0.05056006	      0.00027498	     -0.19191376	     -0.05556746	      0.88265153	     -0.00001495	     -0.20843949	     -0.00000001	     -0.00000000	     35.40494524
      1.51103775	     -0.05055575	      0.00028678	     -0.19190963	     -0.05557072	      0.88265132	     -0.00001407	     -0.20844220	     -0.00000001	     -0.00000000	     35.28515632
      1.51228830	     -0.05055145	      0.00029585	     -0.19190544	     -0.05557401	      0.88265109	     -0.00001318	     -0.20844488	     -0.00000001	     -0.00000000	     35.39921102
      1.51353886	     -0.05054713	      0.00030763	     -0.19190129	     -0.05557732	      0.88265084	     -0.00001228	     -0.20844753	     -0.00000001	     -0.00000000	     35.28181210
      1.51478941	     -0.05054308	      0.00031675	     -0.19189735	     -0.05558067	      0.88265058	     -0.00001138	     -0.20845015	     -0.00000001	     -0.00000000	     35.38724671
      1.51603996	     -0.05053915	      0.00032843	     -0.19189359	     -0.05558404	      0.88265030	     -0.00001046	     -0.20845276	     -0.00000001	     -0.00000000	     35.27377687
      1.51729052	     -0.05053543	      0.00033761	     -0.19188998	     -0.05558745	      0.88265000	     -0.00000955	     -0.20845535	     -0.00000001	     -0.00000000	     35.36979421
      1.51854107	     -0.05053177	      0.00034919	     -0.19188651	     -0.05559088	      0.88264968	     -0.00000862	     -0.20845793	     -0.00000001	     -0.00000000	     35.26340317
      1.51979163	     -0.05052819	      0.00035851	     -0.19188304	     -0.05559433	      0.88264934	     -0.00000769	     -0.20846049	     -0.00000001	     -0.00000000	     35.35164280
      1.52104218	     -0.05052468	      0.00036999	     -0.19187971	     -0.05559781	      0.88264898	     -0.00000675	     -0.20846305	     -0.00000001	     -0.00000000	     35.24769020
      1.52229274	     -0.05052132	      0.00037934	     -0.19187648	     -0.05560132	      0.88264860	     -0.00000581	     -0.20846559	     -0.00000001	     -0.00000000	     35.32183103
      1.52354329	     -0.05051795	      0.00039063	     -0.19187328	     -0.05560485	      0.88264820	     -0.00000485	     -0.20846812	     -0.00000001	     -0.00000000	     35.22369526
      1.52479385	     -0.05051469	      0.00039999	     -0.19187015	     -0.05560840	      0.88264778	     -0.00000390	     -0.20847063	     -0.00000001	     -0.00000000	     35.28656798
      1.52604440	     -0.05051150	      0.00041103	     -0.19186714	     -0.05561198	      0.88264734	     -0.00000293	     -0.20847314	     -0.00000001	     -0.00000000	     35.19533690
      1.52729496	     -0.05050855	      0.00042031	     -0.19186431	     -0.05561558	      0.88264688	     -0.00000196	     -0.20847564	     -0.00000001	     -0.00000000	     35.24697418
      1.52854551	     -0.05050579	      0.00043103	     -0.19186172	     -0.05561919	      0.88264640	     -0.00000099	     -0.20847813	     -0.00000001	     -0.00000000	     35.16115343
      1.52979607	     -0.05050337	      0.00044018	     -0.19185944	     -0.05562283	      0.88264590	     -0.00000000	     -0.20848062	     -0.00000001	     -0.00000000	     35.20102153
      1.53104662	     -0.05050134	      0.00045054	     -0.19185757	     -0.05562648	      0.88264538	      0.00000099	     -0.20848312	     -0.00000001	     -0.00000000	     35.12051609
      1.53229717	     -0.05049974	      0.00045950	     -0.19185608	     -0.05563016	      0.88264484	      0.00000198	     -0.20848564	     -0.00000001	     -0.00000000	     35.14882106
      1.53354773	     -0.05049840	      0.00046949	     -0.19185490	     -0.05563384	      0.88264427	      0.00000298	     -0.20848817	     -0.00000001	     -0.00000000	     35.07383097
      1.53507471	     -0.05049726	      0.00047969	     -0.19185390	     -0.05563837	      0.88264356	      0.00000421	     -0.20849128	     -0.00000001	     -0.00000000	     35.14785486
      1.53618945	     -0.05049661	      0.00048899	     -0.19185340	     -0.05564169	      0.88264301	      0.00000511	     -0.20849357	     -0.00000001	     -0.00000000	     35.00608384
      1.53730420	     -0.05049622	      0.00049647	     -0.19185312	     -0.05564502	      0.88264245	      0.00000601	     -0.20849588	     -0.00000001	     -0.00000000	     35.02038902
      1.53880481	     -0.05049615	      0.00050757	     -0.19185321	     -0.05564952	      0.88264168	      0.00000724	     -0.20849901	     -0.00000001	     -0.00000000	     34.93257348
      1.54014529	     -0.05049674	      0.00051577	     -0.19185391	     -0.05565355	      0.88264096	      0.00000834	     -0.20850184	     -0.00000001	     -0.00000000	     34.98465946
      1.54148578	     -0.05049774	      0.00052616	     -0.19185508	     -0.05565760	      0.88264021	      0.00000944	     -0.20850471	     -0.00000001	     -0.00000000	     34.82626399
      1.54265206	     -0.05049922	      0.00053253	     -0.19185663	     -0.05566113	      0.88263955	      0.00001039	     -0.20850724	     -0.00000001	     -0.00000000	     34.89526427
      1.54381835	     -0.05050104	      0.00054070	     -0.19185858	     -0.05566467	      0.88263886	      0.00001135	     -0.20850980	     -0.00000001	     -0.00000000	     34.79143230
      1.54498463	     -0.05050338	      0.00054755	     -0.19186101	     -0.05566821	      0.88263816	      0.00001231	     -0.20851241	     -0.00000001	     -0.00000000	     34.78807148
      1.54659553	     -0.05050717	      0.00055801	     -0.19186495	     -0.05567313	      0.88263717	      0.00001363	     -0.20851607	     -0.00000001	     -0.00000000	     34.67128253
      1.54779512	     -0.05051064	      0.00056392	     -0.19186849	     -0.05567680	      0.88263641	      0.00001461	     -0.20851885	     -0.00000001	     -0.00000000	     34.71707064
      1.54899471	     -0.05051444	      0.00057132	     -0.19187240	     -0.05568047	      0.88263563	      0.00001558	     -0.20852168	     -0.00000001	     -0.00000000	     34.60972170
      1.55019430	     -0.05051885	      0.00057730	     -0.19187688	     -0.05568415	      0.88263483	      0.00001655	     -0.20852456	     -0.00000001	     -0.00000000	     34.60632375
      1.55177113	     -0.05052537	      0.00058624	     -0.19188352	     -0.05568900	      0.88263376	      0.00001781	     -0.20852843	     -0.00000001	     -0.00000000	     34.47800036
      1.55294934	     -0.05053101	      0.00059097	     -0.19188920	     -0.05569263	      0.88263294	      0.00001874	     -0.20853139	     -0.00000001	     -0.00000000	     34.52647797
      1.55412756	     -0.05053698	      0.00059717	     -0.19189526	     -0.05569626	      0.88263211	      0.00001967	     -0.20853442	     -0.00000001	     -0.00000000	     34.42339282
      1.55557530	     -0.05054533	      0.00060285	     -0.19190366	     -0.05570074	      0.88263106	      0.00002079	     -0.20853821	     -0.00000001	     -0.00000000	     34.44041960
      1.55687124	     -0.05055340	      0.00060934	     -0.19191182	     -0.05570474	      0.88263011	      0.00002178	     -0.20854170	     -0.00000001	     -0.00000001	     34.29911401
      1.55816717	     -0.05056262	      0.00061319	     -0.19192106	     -0.05570875	      0.88262913	      0.00002276	     -0.20854527	     -0.00000001	     -0.00000001	     34.36156212
      1.55946311	     -0.05057224	      0.00061918	     -0.19193076	     -0.05571277	      0.88262815	      0.00002372	     -0.20854894	     -0.00000001	     -0.00000001	     34.20817028
      1.56075904	     -0.05058298	      0.00062213	     -0.19194150	     -0.05571678	      0.88262714	      0.00002466	     -0.20855270	     -0.00000001	     -0.00000001	     34.29281694
      1.56205498	     -0.05059395	      0.00062765	     -0.19195255	     -0.05572080	      0.88262612	      0.00002559	     -0.20855656	     -0.00000001	     -0.00000001	     34.12665477
      1.56335091	     -0.05060634	      0.00062958	     -0.19196492	     -0.05572482	      0.88262508	      0.00002650	     -0.20856050	     -0.00000001	     -0.00000001	     34.23374553
      1.56464685	     -0.05061881	      0.00063454	     -0.19197746	     -0.05572884	      0.88262403	      0.00002739	     -0.20856455	     -0.00000001	     -0.00000001	     34.04879208
      1.56594279	     -0.05063300	      0.00063540	     -0.19199161	     -0.05573286	      0.88262296	      0.00002826	     -0.20856869	     -0.00000001	     -0.00000001	     34.17278540
      1.56709497	     -0.05064576	      0.00063896	     -0.19200441	     -0.05573644	      0.88262200	      0.00002902	     -0.20857247	     -0.00000001	     -0.00000001	     34.00540126
      1.56824716	     -0.05065992	      0.00063997	     -0.19201855	     -0.05574001	      0.88262102	      0.00002976	     -0.20857633	     -0.00000001	     -0.00000001	     34.02876574
      1.56966803	     -0.05067802	      0.00064232	     -0.19203667	     -0.05574441	      0.88261981	      0.00003066	     -0.20858123	     -0.00000001	     -0.00000001	     33.93481670
      1.57108891	     -0.05069789	      0.00064216	     -0.19205648	     -0.05574882	      0.88261858	      0.00003152	     -0.20858628	     -0.00000001	     -0.00000001	     34.00328837
      1.57226821	     -0.05071446	      0.00064406	     -0.19207307	     -0.05575247	      0.88261754	      0.00003222	     -0.20859060	     -0.00000001	     -0.00000001	     33.85581669
      1.57344751	     -0.05073270	      0.00064346	     -0.19209125	     -0.05575611	      0.88261650	      0.00003290	     -0.20859502	     -0.00000001	     -0.00000001	     33.87590976
      1.57487207	     -0.05075528	      0.00064398	     -0.19211382	     -0.05576051	      0.88261522	      0.00003370	     -0.20860052	     -0.00000001	     -0.00000001	     33.77237942
      1.57629663	     -0.05078027	      0.00064156	     -0.19213870	     -0.05576491	      0.88261393	      0.00003447	     -0.20860619	     -0.00000001	     -0.00000001	     33.84736135
      1.57743647	     -0.05080005	      0.00064197	     -0.19215848	     -0.05576842	      0.88261289	      0.00003506	     -0.20861087	     -0.00000001	     -0.00000001	     33.69169246
      1.57857631	     -0.05082175	      0.00063987	     -0.19218010	     -0.05577193	      0.88261183	      0.00003564	     -0.20861567	     -0.00000001	     -0.00000001	     33.69606025
      1.58005449	     -0.05085043	      0.00063818	     -0.19220873	     -0.05577647	      0.88261045	      0.00003636	     -0.20862209	     -0.00000001	     -0.00000001	     33.60189751
      1.58153267	     -0.05088193	      0.00063354	     -0.19224009	     -0.05578100	      0.88260906	      0.00003704	     -0.20862872	     -0.00000001	     -0.00000001	     33.66776179
      1.58264063	     -0.05090491	      0.00063250	     -0.19226304	     -0.05578438	      0.88260801	      0.00003754	     -0.20863385	     -0.00000001	     -0.00000001	     33.51408602
      1.58374858	     -0.05093016	      0.00062898	     -0.19228819	     -0.05578777	      0.88260695	      0.00003801	     -0.20863911	     -0.00000001	     -0.00000001	     33.50221402
      1.58528986	     -0.05096574	      0.00062497	     -0.19232368	     -0.05579246	      0.88260546	      0.00003864	     -0.20864664	     -0.00000001	     -0.00000001	     33.41003877
      1.58683114	     -0.05100460	      0.00061789	     -0.19236235	     -0.05579714	      0.88260396	      0.00003924	     -0.20865443	     -0.00000001	     -0.00000001	     33.46598719
      1.58788926	     -0.05102976	      0.00061575	     -0.19238747	     -0.05580034	      0.88260292	      0.00003962	     -0.20865993	     -0.00000001	     -0.00000001	     33.31724868
      1.58894739	     -0.05105737	      0.00061109	     -0.19241497	     -0.05580353	      0.88260188	      0.00003999	     -0.20866555	     -0.00000001	     -0.00000001	     33.29512915
      1.59059775	     -0.05110037	      0.00060450	     -0.19245784	     -0.05580850	      0.88260024	      0.00004053	     -0.20867454	     -0.00000001	     -0.00000001	     33.21403074
      1.59195163	     -0.05113785	      0.00059726	     -0.19249515	     -0.05581256	      0.88259889	      0.00004094	     -0.20868211	     -0.00000001	     -0.00000001	     33.19793504
      1.59330551	     -0.05117417	      0.00059187	     -0.19253137	     -0.05581660	      0.88259753	      0.00004133	     -0.20868987	     -0.00000001	     -0.00000001	     33.10016499
      1.59465940	     -0.05121483	      0.00058292	     -0.19257184	     -0.05582063	      0.88259616	      0.00004168	     -0.20869779	     -0.00000001	     -0.00000001	     33.10567447
      1.59585807	     -0.05124810	      0.00057800	     -0.19260502	     -0.05582419	      0.88259495	      0.00004197	     -0.20870498	     -0.00000001	     -0.00000001	     33.00387646
      1.59705675	     -0.05128522	      0.00057001	     -0.19264198	     -0.05582773	      0.88259373	      0.00004224	     -0.20871228	     -0.00000001	     -0.00000001	     32.97997791
      1.59825542	     -0.05132120	      0.00056344	     -0.19267783	     -0.05583126	      0.88259250	      0.00004249	     -0.20871974	     -0.00000001	     -0.00000001	     32.91527148
      1.59982607	     -0.05137204	      0.00055237	     -0.19272846	     -0.05583586	      0.88259089	      0.00004278	     -0.20872972	     -0.00000001	     -0.00000001	     32.87198419
      1.60104742	     -0.05140942	      0.00054576	     -0.19276574	     -0.05583942	      0.88258963	      0.00004298	     -0.20873765	     -0.00000001	     -0.00000001	     32.79361774
      1.60226878	     -0.05145071	      0.00053635	     -0.19280685	     -0.05584296	      0.88258836	      0.00004315	     -0.20874571	     -0.00000001	     -0.00000001	     32.74865154
      1.60349014	     -0.05149030	      0.00052840	     -0.19284631	     -0.05584649	      0.88258710	      0.00004330	     -0.20875391	     -0.00000001	     -0.00000001	     32.68710358
      1.60504305	     -0.05154470	      0.00051575	     -0.19290047	     -0.05585095	      0.88258549	      0.00004346	     -0.20876452	     -0.00000001	     -0.00000001	     32.62611492
      1.60624296	     -0.05158379	      0.00050819	     -0.19293946	     -0.05585437	      0.88258424	      0.00004356	     -0.20877288	     -0.00000001	     -0.00000001	     32.56297482
      1.60744287	     -0.05162712	      0.00049786	     -0.19298261	     -0.05585778	      0.88258299	      0.00004364	     -0.20878134	     -0.00000001	     -0.00000001	     32.50366094
      1.60888430	     -0.05167631	      0.00048739	     -0.19303164	     -0.05586185	      0.88258148	      0.00004370	     -0.20879166	     -0.00000001	     -0.00000001	     32.43972819
      1.61032572	     -0.05173139	      0.00047332	     -0.19308647	     -0.05586589	      0.88257998	      0.00004373	     -0.20880212	     -0.00000001	     -0.00000001	     32.36135138
      1.61142489	     -0.05176832	      0.00046594	     -0.19312331	     -0.05586896	      0.88257883	      0.00004374	     -0.20881022	     -0.00000001	     -0.00000001	     32.29890587
      1.61252406	     -0.05180989	      0.00045577	     -0.19316471	     -0.05587200	      0.88257768	      0.00004372	     -0.20881840	     -0.00000001	     -0.00000001	     32.23028785
      1.61407660	     -0.05186676	      0.00044256	     -0.19322139	     -0.05587628	      0.88257606	      0.00004368	     -0.20883011	     -0.00000001	     -0.00000001	     32.15614216
      1.61542728	     -0.05191990	      0.00042902	     -0.19327431	     -0.05587997	      0.88257464	      0.00004360	     -0.20884042	     -0.00000001	     -0.00000001	     32.06417912
      1.61677796	     -0.05196899	      0.00041775	     -0.19332326	     -0.05588363	      0.88257324	      0.00004350	     -0.20885088	     -0.00000001	     -0.00000001	     32.01885278
      1.61812864	     -0.05202450	      0.00040268	     -0.19337852	     -0.05588727	      0.88257183	      0.00004338	     -0.20886143	     -0.00000001	     -0.00000001	     31.90747749
      1.61932112	     -0.05206769	      0.00039254	     -0.19342159	     -0.05589045	      0.88257059	      0.00004325	     -0.20887087	     -0.00000001	     -0.00000001	     31.87171548
      1.62051360	     -0.05211629	      0.00037937	     -0.19346999	     -0.05589361	      0.88256935	      0.00004309	     -0.20888036	     -0.00000001	     -0.00000001	     31.77620512
      1.62170609	     -0.05216228	      0.00036758	     -0.19351581	     -0.05589675	      0.88256811	      0.00004292	     -0.20888995	     -0.00000001	     -0.00000001	     31.72216979
      1.62331707	     -0.05222838	      0.00034944	     -0.19358165	     -0.05590094	      0.88256644	      0.00004266	     -0.20890301	     -0.00000001	     -0.00000001	     31.60054885
      1.62454161	     -0.05227479	      0.00033761	     -0.19362791	     -0.05590410	      0.88256518	      0.00004243	     -0.20891304	     -0.00000001	     -0.00000001	     31.56244107
      1.62576616	     -0.05232600	      0.00032325	     -0.19367891	     -0.05590723	      0.88256392	      0.00004218	     -0.20892311	     -0.00000001	     -0.00000001	     31.45118983
      1.62699071	     -0.05237457	      0.00031031	     -0.19372732	     -0.05591033	      0.88256266	      0.00004192	     -0.20893326	     -0.00000001	     -0.00000001	     31.39423757
      1.62856994	     -0.05244272	      0.00029126	     -0.19379521	     -0.05591429	      0.88256105	      0.00004154	     -0.20894646	     -0.00000001	     -0.00000001	     31.25117897
      1.62977365	     -0.05249141	      0.00027899	     -0.19384376	     -0.05591728	      0.88255983	      0.00004124	     -0.20895665	     -0.00000001	     -0.00000001	     31.21889194
      1.63097735	     -0.05254602	      0.00026432	     -0.19389817	     -0.05592023	      0.88255862	      0.00004091	     -0.20896694	     -0.00000001	     -0.00000001	     31.09292797
      1.63243634	     -0.05260965	      0.00024847	     -0.19396163	     -0.05592377	      0.88255715	      0.00004050	     -0.20897962	     -0.00000001	     -0.00000001	     31.03549844
      1.63389534	     -0.05268074	      0.00022952	     -0.19403246	     -0.05592727	      0.88255570	      0.00004006	     -0.20899249	     -0.00000001	     -0.00000001	     30.85024991
      1.63499631	     -0.05272814	      0.00021867	     -0.19407977	     -0.05592988	      0.88255461	      0.00003971	     -0.20900237	     -0.00000001	     -0.00000001	     30.83916635
      1.63609728	     -0.05278106	      0.00020542	     -0.19413253	     -0.05593246	      0.88255352	      0.00003935	     -0.20901235	     -0.00000001	     -0.00000001	     30.73204493
      1.63767475	     -0.05285572	      0.00018784	     -0.19420702	     -0.05593611	      0.88255198	      0.00003880	     -0.20902689	     -0.00000001	     -0.00000001	     30.64831611
      1.63903972	     -0.05292506	      0.00017110	     -0.19427618	     -0.05593922	      0.88255066	      0.00003832	     -0.20903970	     -0.00000001	     -0.00000001	     30.49610120
      1.64040470	     -0.05299033	      0.00015693	     -0.19434136	     -0.05594229	      0.88254935	      0.00003781	     -0.20905274	     -0.00000001	     -0.00000001	     30.47773294
      1.64176968	     -0.05306280	      0.00013970	     -0.19441365	     -0.05594531	      0.88254805	      0.00003729	     -0.20906597	     -0.00000001	     -0.00000001	     30.28067463
      1.64297163	     -0.05312024	      0.00012807	     -0.19447104	     -0.05594794	      0.88254692	      0.00003682	     -0.20907782	     -0.00000001	     -0.00000001	     30.27800183
      1.64417359	     -0.05318332	      0.00011399	     -0.19453401	     -0.05595053	      0.88254579	      0.00003634	     -0.20908979	     -0.00000001	     -0.00000001	     30.13289745
      1.64537555	     -0.05324262	      0.00010159	     -0.19459326	     -0.05595308	      0.88254467	      0.00003585	     -0.20910191	     -0.00000001	     -0.00000001	     30.07602471
      1.64701255	     -0.05332701	      0.00008331	     -0.19467754	     -0.05595649	      0.88254317	      0.00003516	     -0.20911858	     -0.00000001	     -0.00000001	     29.90207653
      1.64825005	     -0.05338581	      0.00007201	     -0.19473635	     -0.05595903	      0.88254205	      0.00003463	     -0.20913132	     -0.00000001	     -0.00000001	     29.88539381
      1.64948755	     -0.05344874	      0.00005871	     -0.19479923	     -0.05596152	      0.88254094	      0.00003409	     -0.20914412	     -0.00000001	     -0.00000001	     29.73740465
      1.65072505	     -0.05350800	      0.00004736	     -0.19485850	     -0.05596397	      0.88253984	      0.00003355	     -0.20915698	     -0.00000001	     -0.00000001	     29.67640554
      1.65232440	     -0.05358723	      0.00003114	     -0.19493771	     -0.05596708	      0.88253844	      0.00003283	     -0.20917362	     -0.00000001	     -0.00000001	     29.50576462
      1.65354022	     -0.05364206	      0.00002154	     -0.19499262	     -0.05596939	      0.88253739	      0.00003228	     -0.20918630	     -0.00000001	     -0.00000001	     29.48493335
      1.65475604	     -0.05370067	      0.00000983	     -0.19505125	     -0.05597166	      0.88253635	      0.00003173	     -0.20919893	     -0.00000001	     -0.00000001	     29.35496091
      1.65623308	     -0.05376713	     -0.00000193	     -0.19511781	     -0.05597435	      0.88253511	      0.00003104	     -0.20921426	     -0.00000001	     -0.00000001	     29.30085217
      1.65771013	     -0.05383883	     -0.00001657	     -0.19518954	     -0.05597699	      0.88253389	      0.00003036	     -0.20922950	     -0.00000001	     -0.00000001	     29.12584858
      1.65881856	     -0.05388586	     -0.00002367	     -0.19523670	     -0.05597892	      0.88253299	      0.00002984	     -0.20924093	     -0.00000001	     -0.00000001	     29.10629855
      1.65992699	     -0.05393684	     -0.00003310	     -0.19528776	     -0.05598081	      0.88253210	      0.00002931	     -0.20925229	     -0.00000001	     -0.00000001	     29.01109414
      1.66152713	     -0.05400670	     -0.00004483	     -0.19535779	     -0.05598348	      0.88253085	      0.00002855	     -0.20926861	     -0.00000001	     -0.00000001	     28.93124863
      1.66290417	     -0.05406777	     -0.00005626	     -0.19541898	     -0.05598572	      0.88252979	      0.00002789	     -0.20928252	     -0.00000001	     -0.00000001	     28.82794719
      1.66428121	     -0.05412322	     -0.00006477	     -0.19547463	     -0.05598789	      0.88252876	      0.00002724	     -0.20929630	     -0.00000001	     -0.00000001	     28.78383293
      1.66565826	     -0.05418236	     -0.00007649	     -0.19553390	     -0.05599000	      0.88252776	      0.00002657	     -0.20930988	     -0.00000001	     -0.00000000	     28.67382260
      1.66686042	     -0.05422765	     -0.00008277	     -0.19557941	     -0.05599180	      0.88252690	      0.00002599	     -0.20932159	     -0.00000001	     -0.00000000	     28.61215312
      1.66806258	     -0.05427573	     -0.00009154	     -0.19562766	     -0.05599355	      0.88252606	      0.00002542	     -0.20933313	     -0.00000001	     -0.00000000	     28.52474400
      1.66926474	     -0.05432105	     -0.00009846	     -0.19567319	     -0.05599525	      0.88252524	      0.00002484	     -0.20934451	     -0.00000001	     -0.00000000	     28.44717982
      1.67092510	     -0.05438430	     -0.00010948	     -0.19573670	     -0.05599752	      0.88252415	      0.00002403	     -0.20935996	     -0.00000001	     -0.00000000	     28.35808256
      1.67215363	     -0.05442701	     -0.00011512	     -0.19577968	     -0.05599915	      0.88252337	      0.00002344	     -0.20937118	     -0.00000001	     -0.00000000	     28.26850919
      1.67338215	     -0.05447074	     -0.00012276	     -0.19582362	     -0.05600072	      0.88252262	      0.00002285	     -0.20938219	     -0.00000001	     -0.00000000	     28.20133969
      1.67461068	     -0.05451199	     -0.00012858	     -0.19586515	     -0.05600224	      0.88252189	      0.00002226	     -0.20939301	     -0.00000001	     -0.00000000	     28.10998172
      1.67623953	     -0.05456617	     -0.00013766	     -0.19591966	     -0.05600419	      0.88252096	      0.00002148	     -0.20940701	     -0.00000001	     -0.00000000	     28.04134554
      1.67743789	     -0.05460201	     -0.00014170	     -0.19595582	     -0.05600556	      0.88252031	      0.00002090	     -0.20941706	     -0.00000001	     -0.00000000	     27.92543089
      1.67863624	     -0.05463722	     -0.00014746	     -0.19599131	     -0.05600688	      0.88251968	      0.00002033	     -0.20942685	     -0.00000001	     -0.00000000	     27.87496016
      1.68012810	     -0.05467748	     -0.00015232	     -0.19603198	     -0.05600847	      0.88251894	      0.00001962	     -0.20943867	     -0.00000001	     -0.00000000	     27.75228755
      1.68144930	     -0.05471236	     -0.00015825	     -0.19606718	     -0.05600980	      0.88251833	      0.00001900	     -0.20944876	     -0.00000001	     -0.00000000	     27.72090990
      1.68277050	     -0.05474386	     -0.00016118	     -0.19609909	     -0.05601108	      0.88251774	      0.00001838	     -0.20945853	     -0.00000001	     -0.00000000	     27.58512856
      1.68409170	     -0.05477430	     -0.00016645	     -0.19612988	     -0.05601230	      0.88251720	      0.00001776	     -0.20946794	     -0.00000001	     -0.00000000	     27.57590081
      1.68541290	     -0.05480114	     -0.00016831	     -0.19615716	     -0.05601346	      0.88251669	      0.00001715	     -0.20947698	     -0.00000001	     -0.00000000	     27.42594322
      1.68673410	     -0.05482688	     -0.00017289	     -0.19618327	     -0.05601456	      0.88251621	      0.00001654	     -0.20948563	     -0.00000001	     -0.00000000	     27.43472250
      1.68805530	     -0.05484947	     -0.00017362	     -0.19620634	     -0.05601560	      0.88251578	      0.00001594	     -0.20949389	     -0.00000001	     -0.00000000	     27.26534219
      1.68937649	     -0.05487089	     -0.00017754	     -0.19622815	     -0.05601659	      0.88251538	      0.00001534	     -0.20950176	     -0.00000001	     -0.00000000	     27.29975313
      1.69055114	     -0.05488720	     -0.00017748	     -0.19624491	     -0.05601741	      0.88251506	      0.00001482	     -0.20950842	     -0.00000001	     -0.00000000	     27.14061986
      1.69172578	     -0.05490232	     -0.00017926	     -0.19626042	     -0.05601819	      0.88251477	      0.00001430	     -0.20951477	     -0.00000001	     -0.00000000	     27.11781297
      1.69316360	     -0.05491826	     -0.00017937	     -0.19627690	     -0.05601907	      0.88251446	      0.00001367	     -0.20952211	     -0.00000001	     -0.00000000	     27.00094047
      1.69460142	     -0.05493216	     -0.00018092	     -0.19629130	     -0.05601989	      0.88251420	      0.00001305	     -0.20952897	     -0.00000001	     -0.00000000	     27.01149920
      1.69579371	     -0.05494178	     -0.00017949	     -0.19630141	     -0.05602051	      0.88251401	      0.00001254	     -0.20953431	     -0.00000001	     -0.00000000	     26.86022237
      1.69698599	     -0.05495016	     -0.00017967	     -0.19631024	     -0.05602108	      0.88251386	      0.00001203	     -0.20953933	     -0.00000001	     -0.00000000	     26.84061786
      1.69843207	     -0.05495810	     -0.00017780	     -0.19631877	     -0.05602171	      0.88251372	      0.00001143	     -0.20954500	     -0.00000001	     -0.00000000	     26.72196438
      1.69987816	     -0.05496387	     -0.00017753	     -0.19632508	     -0.05602227	      0.88251363	      0.00001084	     -0.20955021	     -0.00000001	     -0.00000000	     26.75326966
      1.70102691	     -0.05496659	     -0.00017447	     -0.19632832	     -0.05602266	      0.88251360	      0.00001038	     -0.20955402	     -0.00000001	     -0.00000000	     26.59873976
      1.70217566	     -0.05496795	     -0.00017294	     -0.19633015	     -0.05602301	      0.88251359	      0.00000993	     -0.20955753	     -0.00000001	      0.00000000	     26.57939061
      1.70367840	     -0.05496663	     -0.00016896	     -0.19632950	     -0.05602340	      0.88251362	      0.00000934	     -0.20956169	     -0.00000001	      0.00000000	     26.47633347
      1.70518113	     -0.05496003	     -0.00016607	     -0.19632352	     -0.05602371	      0.88251371	      0.00000877	     -0.20956527	     -0.00000001	      0.00000000	     26.52959059
      1.70629181	     -0.05495132	     -0.00016094	     -0.19631537	     -0.05602389	      0.88251380	      0.00000836	     -0.20956749	     -0.00000001	      0.00000000	     26.38409582
      1.70740248	     -0.05493974	     -0.00015714	     -0.19630429	     -0.05602402	      0.88251393	      0.00000795	     -0.20956932	     -0.00000001	      0.00000000	     26.37494896
      1.70897652	     -0.05491722	     -0.00014970	     -0.19628255	     -0.05602415	      0.88251415	      0.00000739	     -0.20957120	     -0.00000001	      0.00000000	     26.29688596
      1.71032598	     -0.05489170	     -0.00014362	     -0.19625768	     -0.05602419	      0.88251438	      0.00000692	     -0.20957207	     -0.00000001	      0.00000000	     26.31725646
      1.71167545	     -0.05486072	     -0.00013488	     -0.19622741	     -0.05602417	      0.88251466	      0.00000646	     -0.20957219	     -0.00000001	      0.00000000	     26.21578266
      1.71302492	     -0.05482455	     -0.00012772	     -0.19619191	     -0.05602409	      0.88251497	      0.00000601	     -0.20957155	     -0.00000001	      0.00000000	     26.27879005
      1.71437438	     -0.05478344	     -0.00011691	     -0.19615155	     -0.05602395	      0.88251533	      0.00000558	     -0.20957012	     -0.00000001	      0.00000000	     26.14570499
      1.71554102	     -0.05474417	     -0.00010978	     -0.19611288	     -0.05602379	      0.88251567	      0.00000521	     -0.20956824	     -0.00000001	      0.00000000	     26.20850229
      1.71670766	     -0.05470117	     -0.00010014	     -0.19607051	     -0.05602358	      0.88251605	      0.00000485	     -0.20956577	     -0.00000001	      0.00000000	     26.14785607
      1.71815955	     -0.05464241	     -0.00008890	     -0.19601252	     -0.05602325	      0.88251656	      0.00000442	     -0.20956184	     -0.00000001	      0.00000000	     26.18352581
      1.71961145	     -0.05457794	     -0.00007505	     -0.19594888	     -0.05602287	      0.88251711	      0.00000400	     -0.20955698	     -0.00000001	      0.00000000	     26.10241769
      1.72078265	     -0.05452174	     -0.00006558	     -0.19589329	     -0.05602251	      0.88251760	      0.00000367	     -0.20955235	     -0.00000001	      0.00000000	     26.17967771
      1.72195384	     -0.05446207	     -0.00005376	     -0.19583428	     -0.05602211	      0.88251812	      0.00000336	     -0.20954710	     -0.00000001	      0.00000000	     26.13805876
      1.72342639	     -0.05438337	     -0.00003982	     -0.19575637	     -0.05602155	      0.88251882	      0.00000297	     -0.20953965	     -0.00000001	      0.00000000	     26.19403968
      1.72489894	     -0.05430012	     -0.00002323	     -0.19567396	     -0.05602093	      0.88251958	      0.00000260	     -0.20953128	     -0.00000001	      0.00000000	     26.12691708
      1.72602545	     -0.05423385	     -0.00001262	     -0.19560827	     -0.05602042	      0.88252019	      0.00000232	     -0.20952428	     -0.00000001	      0.00000000	     26.22373179
      1.72715196	     -0.05416579	      0.00000004	     -0.19554082	     -0.05601987	      0.88252083	      0.00000206	     -0.20951677	     -0.00000001	      0.00000000	     26.20711675
      1.72869148	     -0.05407076	      0.00001641	     -0.19544660	     -0.05601906	      0.88252177	      0.00000171	     -0.20950577	     -0.00000001	      0.00000000	     26.27648833
      1.73023100	     -0.05397165	      0.00003526	     -0.19534833	     -0.05601820	      0.88252276	      0.00000138	     -0.20949395	     -0.00000001	      0.00000000	     26.23502661
      1.73131212	     -0.05389986	      0.00004633	     -0.19527707	     -0.05601756	      0.88252349	      0.00000115	     -0.20948515	     -0.00000001	      0.00000000	     26.35027528
      1.73239324	     -0.05382670	      0.00005932	     -0.19520447	     -0.05601689	      0.88252425	      0.00000094	     -0.20947597	     -0.00000001	      0.00000000	     26.35851132
      1.73402807	     -0.05371347	      0.00007829	     -0.19509205	     -0.05601583	      0.88252545	      0.00000063	     -0.20946138	     -0.00000001	      0.00000001	     26.45370369
      1.73538801	     -0.05361748	      0.00009538	     -0.19499676	     -0.05601490	      0.88252651	      0.00000040	     -0.20944862	     -0.00000001	      0.00000001	     26.45406466
      1.73674796	     -0.05352052	      0.00011081	     -0.19490043	     -0.05601393	      0.88252760	      0.00000017	     -0.20943537	     -0.00000001	      0.00000001	     26.59225487
      1.73810791	     -0.05342195	      0.00012881	     -0.19480255	     -0.05601292	      0.88252874	     -0.00000004	     -0.20942164	     -0.00000001	      0.00000001	     26.56039655
      1.73932782	     -0.05333209	      0.00014267	     -0.19471322	     -0.05601199	      0.88252980	     -0.00000021	     -0.20940895	     -0.00000001	      0.00000001	     26.71573613
      1.74054773	     -0.05324038	      0.00015884	     -0.19462210	     -0.05601103	      0.88253089	     -0.00000037	     -0.20939589	     -0.00000001	      0.00000001	     26.72024332
      1.74176765	     -0.05314677	      0.00017384	     -0.19452903	     -0.05601004	      0.88253202	     -0.00000052	     -0.20938247	     -0.00000001	      0.00000001	     26.83503607
      1.74331578	     -0.05302681	      0.00019453	     -0.19440980	     -0.05600875	      0.88253350	     -0.00000069	     -0.20936494	     -0.00000001	      0.00000001	     26.86568021
      1.74455533	     -0.05293068	      0.00020936	     -0.19431417	     -0.05600768	      0.88253471	     -0.00000081	     -0.20935053	     -0.00000001	      0.00000001	     27.02293403
      1.74579489	     -0.05283490	      0.00022605	     -0.19421893	     -0.05600659	      0.88253596	     -0.00000092	     -0.20933586	     -0.00000001	      0.00000001	     27.03328628
      1.74703445	     -0.05274008	      0.00024129	     -0.19412460	     -0.05600548	      0.88253724	     -0.00000101	     -0.20932098	     -0.00000001	      0.00000001	     27.15475163
      1.74856974	     -0.05262301	      0.00026179	     -0.19400817	     -0.05600408	      0.88253886	     -0.00000110	     -0.20930231	     -0.00000001	      0.00000001	     27.19003958
      1.74978999	     -0.05252986	      0.00027626	     -0.19391546	     -0.05600293	      0.88254017	     -0.00000116	     -0.20928731	     -0.00000001	      0.00000001	     27.36242906
      1.75101023	     -0.05243610	      0.00029262	     -0.19382218	     -0.05600177	      0.88254151	     -0.00000121	     -0.20927217	     -0.00000001	      0.00000001	     27.39261531
      1.75223048	     -0.05234150	      0.00030779	     -0.19372801	     -0.05600059	      0.88254288	     -0.00000124	     -0.20925687	     -0.00000001	      0.00000001	     27.52907488
      1.75382725	     -0.05221699	      0.00032914	     -0.19360410	     -0.05599902	      0.88254469	     -0.00000125	     -0.20923662	     -0.00000001	      0.00000001	     27.59072060
      1.75503951	     -0.05212297	      0.00034348	     -0.19351046	     -0.05599781	      0.88254609	     -0.00000125	     -0.20922109	     -0.00000001	      0.00000001	     27.77300101
      1.75625177	     -0.05203013	      0.00035934	     -0.19341803	     -0.05599658	      0.88254751	     -0.00000123	     -0.20920545	     -0.00000001	      0.00000001	     27.80859991
      1.75771202	     -0.05192061	      0.00037649	     -0.19330894	     -0.05599508	      0.88254924	     -0.00000119	     -0.20918656	     -0.00000001	      0.00000001	     27.99703459
      1.75902236	     -0.05182409	      0.00039341	     -0.19321283	     -0.05599372	      0.88255080	     -0.00000113	     -0.20916961	     -0.00000001	      0.00000001	     28.01028340
      1.76033270	     -0.05172972	      0.00040780	     -0.19311879	     -0.05599234	      0.88255238	     -0.00000106	     -0.20915270	     -0.00000001	      0.00000001	     28.21499907
      1.76164305	     -0.05163699	      0.00042433	     -0.19302643	     -0.05599095	      0.88255397	     -0.00000096	     -0.20913588	     -0.00000001	      0.00000001	     28.22051097
      1.76295339	     -0.05154476	      0.00043839	     -0.19293450	     -0.05598954	      0.88255558	     -0.00000085	     -0.20911915	     -0.00000001	      0.00000001	     28.44021084
      1.76426374	     -0.05145281	      0.00045492	     -0.19284290	     -0.05598812	      0.88255719	     -0.00000073	     -0.20910249	     -0.00000001	      0.00000001	     28.44049338
      1.76557408	     -0.05136240	      0.00046857	     -0.19275275	     -0.05598669	      0.88255880	     -0.00000058	     -0.20908591	     -0.00000001	      0.00000001	     28.66717723
      1.76688442	     -0.05127356	      0.00048473	     -0.19266422	     -0.05598524	      0.88256042	     -0.00000042	     -0.20906942	     -0.00000001	      0.00000001	     28.65313283
      1.76819477	     -0.05118696	      0.00049770	     -0.19257784	     -0.05598379	      0.88256204	     -0.00000024	     -0.20905307	     -0.00000001	      0.00000001	     28.88744432
      1.76950511	     -0.05110122	      0.00051344	     -0.19249238	     -0.05598232	      0.88256365	     -0.00000005	     -0.20903687	     -0.00000001	      0.00000001	     28.86824039
      1.77081545	     -0.05101722	      0.00052566	     -0.19240855	     -0.05598085	      0.88256527	      0.00000016	     -0.20902081	     -0.00000001	      0.00000001	     29.12131892
      1.77212580	     -0.05093554	      0.00054063	     -0.19232711	     -0.05597937	      0.88256688	      0.00000039	     -0.20900493	     -0.00000001	      0.00000001	     29.08887024
      1.77343614	     -0.05085715	      0.00055156	     -0.19224883	     -0.05597788	      0.88256849	      0.00000063	     -0.20898928	     -0.00000001	      0.00000001	     29.35059876
      1.77474648	     -0.05078095	      0.00056562	     -0.19217282	     -0.05597638	      0.88257008	      0.00000089	     -0.20897389	     -0.00000001	      0.00000001	     29.30255127
      1.77605683	     -0.05070814	      0.00057539	     -0.19210007	     -0.05597488	      0.88257167	      0.00000116	     -0.20895879	     -0.00000001	      0.00000001	     29.57213027
      1.77722566	     -0.05064384	      0.00058706	     -0.19203589	     -0.05597353	      0.88257308	      0.00000142	     -0.20894557	     -0.00000001	      0.00000001	     29.53756235
      1.77839450	     -0.05058200	      0.00059620	     -0.19197410	     -0.05597218	      0.88257448	      0.00000169	     -0.20893258	     -0.00000001	      0.00000001	     29.68329136
      1.77983283	     -0.05050864	      0.00060883	     -0.19190083	     -0.05597052	      0.88257618	      0.00000203	     -0.20891694	     -0.00000001	      0.00000001	     29.73020165
      1.78127117	     -0.05043865	      0.00061897	     -0.19183084	     -0.05596885	      0.88257787	      0.00000239	     -0.20890170	     -0.00000001	      0.00000001	     29.94250854
      1.78246030	     -0.05038142	      0.00062949	     -0.19177368	     -0.05596747	      0.88257926	      0.00000270	     -0.20888942	     -0.00000001	      0.00000001	     29.92646864
      1.78364943	     -0.05032675	      0.00063756	     -0.19171898	     -0.05596608	      0.88258063	      0.00000302	     -0.20887742	     -0.00000001	      0.00000001	     30.06628648
      1.78509220	     -0.05025974	      0.00064915	     -0.19165200	     -0.05596440	      0.88258227	      0.00000342	     -0.20886320	     -0.00000001	      0.00000001	     30.12766044
      1.78653496	     -0.05019612	      0.00065765	     -0.19158830	     -0.05596271	      0.88258389	      0.00000384	     -0.20884930	     -0.00000001	      0.00000001	     30.34463937
      1.78766739	     -0.05014535	      0.00066711	     -0.19153754	     -0.05596139	      0.88258514	      0.00000417	     -0.20883863	     -0.00000001	      0.00000001	     30.33147317
      1.78879982	     -0.05009958	      0.00067370	     -0.19149169	     -0.05596007	      0.88258638	      0.00000452	     -0.20882817	     -0.00000001	      0.00000001	     30.43632054
      1.79030105	     -0.05004347	      0.00068334	     -0.19143549	     -0.05595831	      0.88258800	      0.00000498	     -0.20881477	     -0.00000001	      0.00000001	     30.50251698
      1.79180228	     -0.04999708	      0.00068923	     -0.19138890	     -0.05595656	      0.88258959	      0.00000546	     -0.20880196	     -0.00000001	      0.00000001	     30.66850583
      1.79286051	     -0.04996233	      0.00069634	     -0.19135408	     -0.05595532	      0.88259069	      0.00000580	     -0.20879333	     -0.00000001	      0.00000001	     30.68454381
      1.79391873	     -0.04993430	      0.00070036	     -0.19132589	     -0.05595409	      0.88259178	      0.00000615	     -0.20878502	     -0.00000001	      0.00000001	     30.75711311
      1.79551390	     -0.04989542	      0.00070698	     -0.19128678	     -0.05595223	      0.88259338	      0.00000669	     -0.20877316	     -0.00000001	      0.00000001	     30.85310770
      1.79681973	     -0.04987107	      0.00071040	     -0.19126218	     -0.05595071	      0.88259467	      0.00000713	     -0.20876407	     -0.00000001	      0.00000001	     30.91574184
      1.79812556	     -0.04984579	      0.00071556	     -0.19123670	     -0.05594918	      0.88259593	      0.00000759	     -0.20875555	     -0.00000001	      0.00000001	     31.01164301
      1.79943139	     -0.04982940	      0.00071756	     -0.19122002	     -0.05594766	      0.88259717	      0.00000804	     -0.20874756	     -0.00000001	      0.00000001	     31.05371803
      1.80073721	     -0.04980839	      0.00072242	     -0.19119879	     -0.05594614	      0.88259838	      0.00000851	     -0.20874014	     -0.00000001	      0.00000001	     31.18544676
      1.80187540	     -0.04979951	      0.00072313	     -0.19118962	     -0.05594482	      0.88259941	      0.00000891	     -0.20873406	     -0.00000001	      0.00000001	     31.18943185
      1.80301359	     -0.04978703	      0.00072592	     -0.19117691	     -0.05594350	      0.88260042	      0.00000932	     -0.20872838	     -0.00000001	      0.00000001	     31.27107747
      1.80439792	     -0.04977869	      0.00072731	     -0.19116823	     -0.05594189	      0.88260162	      0.00000983	     -0.20872193	     -0.00000001	      0.00000001	     31.30657354
      1.80578225	     -0.04976769	      0.00073052	     -0.19115695	     -0.05594029	      0.88260278	      0.00001033	     -0.20871604	     -0.00000001	      0.00000001	     31.43345048
      1.80691534	     -0.04976708	      0.00073039	     -0.19115603	     -0.05593897	      0.88260371	      0.00001075	     -0.20871156	     -0.00000001	      0.00000001	     31.41380631
      1.80804844	     -0.04976307	      0.00073186	     -0.19115175	     -0.05593766	      0.88260462	      0.00001116	     -0.20870743	     -0.00000001	      0.00000001	     31.49601641
      1.80945591	     -0.04976475	      0.00073161	     -0.19115304	     -0.05593603	      0.88260571	      0.00001168	     -0.20870274	     -0.00000001	      0.00000001	     31.52419744
      1.81086337	     -0.04976356	      0.00073288	     -0.19115150	     -0.05593441	      0.88260677	      0.00001219	     -0.20869857	     -0.00000001	      0.00000001	     31.66682622
      1.81195653	     -0.04977118	      0.00073105	     -0.19115877	     -0.05593314	      0.88260756	      0.00001259	     -0.20869564	     -0.00000001	      0.00000000	     31.62483211
      1.81304970	     -0.04977525	      0.00073087	     -0.19116254	     -0.05593188	      0.88260833	      0.00001299	     -0.20869302	     -0.00000001	      0.00000000	     31.68588247
      1.81451507	     -0.04978652	      0.00072909	     -0.19117336	     -0.05593019	      0.88260934	      0.00001352	     -0.20868994	     -0.00000001	      0.00000000	     31.69915949
      1.81598045	     -0.04979515	      0.00072904	     -0.19118160	     -0.05592849	      0.88261030	      0.00001405	     -0.20868737	     -0.00000000	      0.00000000	     31.83336968
      1.81703193	     -0.04980992	      0.00072636	     -0.19119601	     -0.05592728	      0.88261096	      0.00001442	     -0.20868581	     -0.00000000	      0.00000000	     31.76516093
      1.81808340	     -0.04982128	      0.00072517	     -0.19120705	     -0.05592606	      0.88261161	      0.00001479	     -0.20868453	     -0.00000000	      0.00000000	     31.81452689
      1.81963082	     -0.04984348	      0.00072184	     -0.19122875	     -0.05592428	      0.88261252	      0.00001533	     -0.20868309	     -0.00000000	      0.00000000	     31.83134298
      1.82093529	     -0.04986141	      0.00071973	     -0.19124627	     -0.05592277	      0.88261326	      0.00001578	     -0.20868230	     -0.00000000	      0.00000000	     31.90755092
      1.82223976	     -0.04988660	      0.00071550	     -0.19127100	     -0.05592126	      0.88261396	      0.00001622	     -0.20868188	     -0.00000000	      0.00000000	     31.87263627
      1.82354422	     -0.04990737	      0.00071321	     -0.19129137	     -0.05591975	      0.88261463	      0.00001665	     -0.20868187	     -0.00000000	      0.00000000	     31.97916471
      1.82484869	     -0.04993859	      0.00070753	     -0.19132210	     -0.05591824	      0.88261527	      0.00001708	     -0.20868219	     -0.00000000	      0.00000000	     31.90222752
      1.82595387	     -0.04995867	      0.00070524	     -0.19134183	     -0.05591695	      0.88261578	      0.00001743	     -0.20868278	     -0.00000000	      0.00000000	     31.98831025
      1.82705905	     -0.04998574	      0.00070066	     -0.19136849	     -0.05591567	      0.88261627	      0.00001777	     -0.20868361	     -0.00000000	      0.00000000	     31.96446856
      1.82848107	     -0.05001882	      0.00069570	     -0.19140109	     -0.05591402	      0.88261687	      0.00001820	     -0.20868506	     -0.00000000	      0.00000000	     32.01725807
      1.82990309	     -0.05005964	      0.00068835	     -0.19144135	     -0.05591236	      0.88261744	      0.00001862	     -0.20868690	     -0.00000000	      0.00000000	     31.95934805
      1.83101418	     -0.05008683	      0.00068454	     -0.19146816	     -0.05591106	      0.88261785	      0.00001893	     -0.20868865	     -0.00000000	      0.00000000	     32.03451936
      1.83212527	     -0.05012047	      0.00067863	     -0.19150137	     -0.05590976	      0.88261824	      0.00001923	     -0.20869062	     -0.00000000	      0.00000000	     32.00271075
      1.83357213	     -0.05016246	      0.00067176	     -0.19154282	     -0.05590807	      0.88261871	      0.00001961	     -0.20869355	     -0.00000000	      0.00000000	     32.05273348
      1.83501899	     -0.05021213	      0.00066232	     -0.19159189	     -0.05590637	      0.88261915	      0.00001997	     -0.20869685	     -0.00000000	      0.00000000	     31.97976427
      1.83608319	     -0.05024319	      0.00065751	     -0.19162258	     -0.05590511	      0.88261944	      0.00002023	     -0.20869954	     -0.00000000	      0.00000000	     32.05146275
      1.83714740	     -0.05028044	      0.00065069	     -0.19165940	     -0.05590386	      0.88261972	      0.00002047	     -0.20870242	     -0.00000000	      0.00000000	     32.01835792
      1.83867473	     -0.05033279	      0.00064158	     -0.19171116	     -0.05590205	      0.88262008	      0.00002080	     -0.20870690	     -0.00000000	      0.00000000	     32.04544829
      1.83998166	     -0.05038267	      0.00063232	     -0.19176050	     -0.05590049	      0.88262035	      0.00002106	     -0.20871103	     -0.00000000	      0.00000000	     31.98080047
      1.84128860	     -0.05042877	      0.00062467	     -0.19180611	     -0.05589894	      0.88262059	      0.00002130	     -0.20871547	     -0.00000000	      0.00000000	     32.04391814
      1.84259553	     -0.05048292	      0.00061438	     -0.19185971	     -0.05589737	      0.88262081	      0.00002152	     -0.20872015	     -0.00000000	      0.00000000	     31.94285202
      1.84390246	     -0.05052975	      0.00060690	     -0.19190607	     -0.05589580	      0.88262099	      0.00002172	     -0.20872512	     -0.00000000	      0.00000000	     32.05261213
      1.84501589	     -0.05057856	      0.00059754	     -0.19195440	     -0.05589446	      0.88262112	      0.00002188	     -0.20872951	     -0.00000000	      0.00000000	     31.92704459
      1.84612932	     -0.05062264	      0.00058999	     -0.19199806	     -0.05589311	      0.88262123	      0.00002202	     -0.20873410	     -0.00000000	      0.00000000	     31.95090089
      1.84755248	     -0.05068409	      0.00057873	     -0.19205893	     -0.05589138	      0.88262134	      0.00002217	     -0.20874018	     -0.00000000	      0.00000000	     31.88888301
      1.84897565	     -0.05074147	      0.00056909	     -0.19211579	     -0.05588965	      0.88262142	      0.00002230	     -0.20874653	     -0.00000000	      0.00000000	     31.96439546
      1.85010034	     -0.05079395	      0.00055905	     -0.19216780	     -0.05588827	      0.88262146	      0.00002239	     -0.20875169	     -0.00000000	      0.00000000	     31.84320134
      1.85122503	     -0.05084201	      0.00055068	     -0.19221543	     -0.05588688	      0.88262147	      0.00002245	     -0.20875701	     -0.00000000	      0.00000000	     31.86201583
      1.85266877	     -0.05090863	      0.00053839	     -0.19228147	     -0.05588510	      0.88262146	      0.00002252	     -0.20876402	     -0.00000000	     -0.00000000	     31.78650571
      1.85411250	     -0.05097047	      0.00052797	     -0.19234280	     -0.05588330	      0.88262141	      0.00002255	     -0.20877126	     -0.00000000	     -0.00000000	     31.87246785
      1.85519509	     -0.05102419	      0.00051763	     -0.19239607	     -0.05588195	      0.88262135	      0.00002256	     -0.20877678	     -0.00000000	     -0.00000000	     31.73158075
      1.85627768	     -0.05107324	      0.00050898	     -0.19244472	     -0.05588059	      0.88262127	      0.00002255	     -0.20878243	     -0.00000000	     -0.00000000	     31.73965044
      1.85779377	     -0.05114587	      0.00049549	     -0.19251677	     -0.05587868	      0.88262113	      0.00002251	     -0.20879047	     -0.00000000	     -0.00000000	     31.66980765
      1.85930987	     -0.05121351	      0.00048367	     -0.19258387	     -0.05587675	      0.88262094	      0.00002244	     -0.20879870	     -0.00000000	     -0.00000000	     31.77165654
      1.86035072	     -0.05126712	      0.00047305	     -0.19263706	     -0.05587542	      0.88262080	      0.00002237	     -0.20880440	     -0.00000000	     -0.00000000	     31.61570075
      1.86139157	     -0.05131601	      0.00046411	     -0.19268557	     -0.05587409	      0.88262063	      0.00002229	     -0.20881019	      0.00000000	     -0.00000000	     31.61408345
      1.86301060	     -0.05139529	      0.00044914	     -0.19276426	     -0.05587200	      0.88262034	      0.00002214	     -0.20881928	      0.00000000	     -0.00000000	     31.54083717
      1.86434335	     -0.05145813	      0.00043782	     -0.19282664	     -0.05587027	      0.88262006	      0.00002199	     -0.20882688	      0.00000000	     -0.00000000	     31.56065611
      1.86567610	     -0.05152622	      0.00042478	     -0.19289424	     -0.05586853	      0.88261976	      0.00002182	     -0.20883453	      0.00000000	     -0.00000000	     31.44120637
      1.86700885	     -0.05158762	      0.00041414	     -0.19295523	     -0.05586677	      0.88261943	      0.00002162	     -0.20884228	      0.00000000	     -0.00000000	     31.51809127
      1.86819032	     -0.05164936	      0.00040204	     -0.19301652	     -0.05586521	      0.88261911	      0.00002143	     -0.20884915	      0.00000000	     -0.00000000	     31.37815232
      1.86937178	     -0.05170534	      0.00039187	     -0.19307213	     -0.05586363	      0.88261876	      0.00002121	     -0.20885609	      0.00000000	     -0.00000000	     31.41149062
      1.87055325	     -0.05176499	      0.00038042	     -0.19313139	     -0.05586205	      0.88261840	      0.00002099	     -0.20886303	      0.00000000	     -0.00000000	     31.33772189
      1.87210596	     -0.05183915	      0.00036683	     -0.19320507	     -0.05585996	      0.88261788	      0.00002066	     -0.20887220	      0.00000000	     -0.00000000	     31.37042552
      1.87331647	     -0.05190156	      0.00035455	     -0.19326707	     -0.05585831	      0.88261745	      0.00002039	     -0.20887933	      0.00000000	     -0.00000000	     31.24437144
      1.87452697	     -0.05195843	      0.00034412	     -0.19332359	     -0.05585665	      0.88261700	      0.00002010	     -0.20888648	      0.00000000	     -0.00000000	     31.27567836
      1.87573747	     -0.05201857	      0.00033246	     -0.19338336	     -0.05585498	      0.88261653	      0.00001979	     -0.20889359	      0.00000000	     -0.00000000	     31.19522767
      1.87726648	     -0.05208943	      0.00031938	     -0.19345381	     -0.05585286	      0.88261589	      0.00001939	     -0.20890255	      0.00000000	     -0.00000000	     31.23981882
      1.87846038	     -0.05214956	      0.00030738	     -0.19351357	     -0.05585118	      0.88261537	      0.00001905	     -0.20890948	      0.00000000	     -0.00000000	     31.10528062
      1.87965428	     -0.05220408	      0.00029723	     -0.19356779	     -0.05584950	      0.88261483	      0.00001870	     -0.20891638	      0.00000000	     -0.00000000	     31.13290224
      1.88084819	     -0.05226143	      0.00028595	     -0.19362481	     -0.05584780	      0.88261426	      0.00001833	     -0.20892321	      0.00000000	     -0.00000000	     31.05903894
      1.88244228	     -0.05233304	      0.00027240	     -0.19369605	     -0.05584552	      0.88261347	      0.00001782	     -0.20893225	      0.00000000	     -0.00000000	     31.09550794
      1.88363343	     -0.05239086	      0.00026063	     -0.19375354	     -0.05584379	      0.88261285	      0.00001742	     -0.20893889	      0.00000000	     -0.00000000	     30.95900700
      1.88482458	     -0.05244314	      0.00025065	     -0.19380557	     -0.05584205	      0.88261222	      0.00001701	     -0.20894548	      0.00000000	     -0.00000000	     30.98171348
      1.88627172	     -0.05251025	      0.00023701	     -0.19387233	     -0.05583993	      0.88261141	      0.00001649	     -0.20895335	      0.00000000	     -0.00000000	     30.87154316
      1.88756695	     -0.05256416	      0.00022665	     -0.19392599	     -0.05583800	      0.88261067	      0.00001601	     -0.20896030	      0.00000000	     -0.00000000	     30.93368282
      1.88886218	     -0.05262358	      0.00021413	     -0.19398510	     -0.05583606	      0.88260990	      0.00001552	     -0.20896709	      0.00000000	     -0.00000000	     30.79176926
      1.89015742	     -0.05267535	      0.00020403	     -0.19403664	     -0.05583411	      0.88260911	      0.00001502	     -0.20897377	      0.00000000	     -0.00000000	     30.86496721
      1.89145265	     -0.05273319	      0.00019158	     -0.19409421	     -0.05583213	      0.88260829	      0.00001450	     -0.20898028	      0.00000000	     -0.00000000	     30.71224011
      1.89274788	     -0.05278268	      0.00018176	     -0.19414349	     -0.05583014	      0.88260745	      0.00001396	     -0.20898667	      0.00000000	     -0.00000000	     30.79559626
      1.89404312	     -0.05283861	      0.00016947	     -0.19419916	     -0.05582813	      0.88260659	      0.00001342	     -0.20899286	      0.00000000	     -0.00000000	     30.63351454
      1.89533835	     -0.05288572	      0.00016001	     -0.19424610	     -0.05582611	      0.88260571	      0.00001286	     -0.20899891	      0.00000000	     -0.00000000	     30.72548547
      1.89663358	     -0.05293974	      0.00014794	     -0.19429989	     -0.05582406	      0.88260480	      0.00001229	     -0.20900474	      0.00000000	     -0.00000000	     30.55483043
      1.89792881	     -0.05298445	      0.00013884	     -0.19434445	     -0.05582200	      0.88260388	      0.00001171	     -0.20901043	      0.00000000	     -0.00000000	     30.65638199
      1.89922405	     -0.05303617	      0.00012706	     -0.19439597	     -0.05581992	      0.88260294	      0.00001112	     -0.20901588	      0.00000000	     -0.00000001	     30.48188688
      1.90051928	     -0.05307825	      0.00011838	     -0.19443792	     -0.05581782	      0.88260197	      0.00001051	     -0.20902117	      0.00000000	     -0.00000001	     30.59079366
      1.90181451	     -0.05312730	      0.00010700	     -0.19448679	     -0.05581570	      0.88260099	      0.00000989	     -0.20902621	      0.00000000	     -0.00000001	     30.41425243
      1.90310975	     -0.05316630	      0.00009880	     -0.19452571	     -0.05581356	      0.88259999	      0.00000927	     -0.20903107	      0.00000000	     -0.00000001	     30.52776659
      1.90440498	     -0.05321203	      0.00008798	     -0.19457129	     -0.05581140	      0.88259898	      0.00000863	     -0.20903565	      0.00000000	     -0.00000001	     30.34808203
      1.90570021	     -0.05324776	      0.00008036	     -0.19460696	     -0.05580923	      0.88259795	      0.00000798	     -0.20904002	      0.00000000	     -0.00000001	     30.46289503
      1.90699545	     -0.05329013	      0.00007015	     -0.19464921	     -0.05580703	      0.88259690	      0.00000732	     -0.20904410	      0.00000000	     -0.00000001	     30.28431988
      1.90829068	     -0.05332280	      0.00006310	     -0.19468186	     -0.05580482	      0.88259584	      0.00000665	     -0.20904797	      0.00000000	     -0.00000001	     30.39807184
      1.90958591	     -0.05336196	      0.00005356	     -0.19472093	     -0.05580258	      0.88259476	      0.00000598	     -0.20905154	      0.00000000	     -0.00000001	     30.22325501
      1.91088114	     -0.05339167	      0.00004707	     -0.19475065	     -0.05580033	      0.88259367	      0.00000529	     -0.20905488	      0.00000000	     -0.00000001	     30.33581205
      1.91217638	     -0.05342733	      0.00003824	     -0.19478625	     -0.05579806	      0.88259257	      0.00000460	     -0.20905793	      0.00000000	     -0.00000001	     30.16830379
      1.91347161	     -0.05345378	      0.00003238	     -0.19481274	     -0.05579577	      0.88259146	      0.00000390	     -0.20906074	      0.00000000	     -0.00000001	     30.27624070
      1.91476684	     -0.05348577	      0.00002434	     -0.19484471	     -0.05579346	      0.88259034	      0.00000319	     -0.20906325	      0.00000000	     -0.00000001	     30.11592859
      1.91606208	     -0.05350928	      0.00001910	     -0.19486828	     -0.05579113	      0.88258921	      0.00000248	     -0.20906552	      0.00000000	     -0.00000001	     30.21531352
      1.91735731	     -0.05353777	      0.00001187	     -0.19489678	     -0.05578878	      0.88258807	      0.00000176	     -0.20906749	      0.00000000	     -0.00000001	     30.06735357
      1.91865254	     -0.05355806	      0.00000731	     -0.19491717	     -0.05578642	      0.88258692	      0.00000104	     -0.20906922	      0.00000000	     -0.00000001	     30.16140888
      1.91994777	     -0.05358267	      0.00000095	     -0.19494183	     -0.05578403	      0.88258576	      0.00000031	     -0.20907063	      0.00000000	     -0.00000001	     30.02621202
      1.92124301	     -0.05359983	     -0.00000292	     -0.19495911	     -0.05578163	      0.88258460	     -0.00000042	     -0.20907180	      0.00000000	     -0.00000001	     30.11071211
      1.92253824	     -0.05362080	     -0.00000840	     -0.19498017	     -0.05577920	      0.88258343	     -0.00000116	     -0.20907266	      0.00000000	     -0.00000001	     29.99002450
      1.92383347	     -0.05363485	     -0.00001157	     -0.19499436	     -0.05577676	      0.88258225	     -0.00000190	     -0.20907326	      0.00000000	     -0.00000001	     30.06709359
      1.92512871	     -0.05365213	     -0.00001618	     -0.19501176	     -0.05577430	      0.88258107	     -0.00000264	     -0.20907357	      0.00000000	     -0.00000001	     29.96172093
      1.92642394	     -0.05366306	     -0.00001866	     -0.19502287	     -0.05577181	      0.88257989	     -0.00000338	     -0.20907361	      0.00000000	     -0.00000001	     30.02919540
      1.92771917	     -0.05367658	     -0.00002238	     -0.19503654	     -0.05576931	      0.88257870	     -0.00000412	     -0.20907336	      0.00000000	     -0.00000001	     29.93755872
      1.92901440	     -0.05368447	     -0.00002416	     -0.19504464	     -0.05576679	      0.88257751	     -0.00000487	     -0.20907283	      0.00000000	     -0.00000001	     29.99583162
      1.93030964	     -0.05369466	     -0.00002710	     -0.19505501	     -0.05576425	      0.88257632	     -0.00000561	     -0.20907201	      0.00000000	     -0.00000001	     29.92218248
      1.93160487	     -0.05369999	     -0.00002832	     -0.19506057	     -0.05576169	      0.88257513	     -0.00000635	     -0.20907094	      0.00000000	     -0.00000001	     29.97259728
      1.93317221	     -0.05370977	     -0.00003156	     -0.19507058	     -0.05575857	      0.88257368	     -0.00000724	     -0.20906926	      0.00000000	     -0.00000001	     29.86255081
      1.93432455	     -0.05370965	     -0.00003113	     -0.19507072	     -0.05575626	      0.88257262	     -0.00000790	     -0.20906780	      0.00000000	     -0.00000001	     29.96251880
      1.93547689	     -0.05371314	     -0.00003254	     -0.19507442	     -0.05575393	      0.88257155	     -0.00000855	     -0.20906610	      0.00000000	     -0.00000001	     29.90711019
      1.93702016	     -0.05371228	     -0.00003241	     -0.19507388	     -0.05575078	      0.88257013	     -0.00000941	     -0.20906351	      0.00000000	     -0.00000001	     29.95007749
      1.93839638	     -0.05371372	     -0.00003388	     -0.19507558	     -0.05574795	      0.88256886	     -0.00001018	     -0.20906085	      0.00000000	     -0.00000001	     29.86522810
      1.93977259	     -0.05370714	     -0.00003182	     -0.19506936	     -0.05574510	      0.88256759	     -0.00001094	     -0.20905792	      0.00000000	     -0.00000001	     29.96659196
      1.94097329	     -0.05370665	     -0.00003311	     -0.19506910	     -0.05574260	      0.88256648	     -0.00001160	     -0.20905508	      0.00000000	     -0.00000001	     29.86699652
      1.94217399	     -0.05369991	     -0.00003138	     -0.19506267	     -0.05574008	      0.88256538	     -0.00001225	     -0.20905205	      0.00000000	     -0.00000001	     29.90198761
      1.94337468	     -0.05369468	     -0.00003101	     -0.19505771	     -0.05573754	      0.88256428	     -0.00001290	     -0.20904878	      0.00000000	     -0.00000001	     29.87602593
      1.94499909	     -0.05368274	     -0.00002816	     -0.19504621	     -0.05573407	      0.88256279	     -0.00001376	     -0.20904403	      0.00000000	     -0.00000001	     29.90444960
      1.94621132	     -0.05367564	     -0.00002801	     -0.19503939	     -0.05573147	      0.88256168	     -0.00001440	     -0.20904021	      0.00000000	     -0.00000001	     29.86818301
      1.94742354	     -0.05366394	     -0.00002525	     -0.19502804	     -0.05572884	      0.88256058	     -0.00001502	     -0.20903619	      0.00000000	     -0.00000001	     29.87406847
      1.94863576	     -0.05365274	     -0.00002379	     -0.19501715	     -0.05572620	      0.88255948	     -0.00001564	     -0.20903196	      0.00000000	     -0.00000001	     29.86767816
      1.95024461	     -0.05363161	     -0.00001924	     -0.19499651	     -0.05572267	      0.88255803	     -0.00001644	     -0.20902599	      0.00000000	     -0.00000001	     29.87517605
      1.95142165	     -0.05361463	     -0.00001769	     -0.19497985	     -0.05572007	      0.88255698	     -0.00001702	     -0.20902130	      0.00000000	     -0.00000001	     29.88862910
      1.95259869	     -0.05359247	     -0.00001349	     -0.19495807	     -0.05571745	      0.88255592	     -0.00001759	     -0.20901631	      0.00000000	     -0.00000001	     29.88196432
      1.95407202	     -0.05356154	     -0.00000948	     -0.19492759	     -0.05571415	      0.88255462	     -0.00001829	     -0.20900955	      0.00000000	     -0.00000001	     29.91653465
      1.95537241	     -0.05353098	     -0.00000358	     -0.19489748	     -0.05571121	      0.88255347	     -0.00001889	     -0.20900313	      0.00000000	     -0.00000001	     29.88121742
      1.95667279	     -0.05350022	     -0.00000002	     -0.19486710	     -0.05570825	      0.88255234	     -0.00001948	     -0.20899632	      0.00000000	     -0.00000001	     29.92831444
      1.95797317	     -0.05346628	      0.00000664	     -0.19483363	     -0.05570528	      0.88255121	     -0.00002006	     -0.20898914	      0.00000000	     -0.00000001	     29.87947734
      1.95927356	     -0.05343103	      0.00001070	     -0.19479878	     -0.05570228	      0.88255010	     -0.00002062	     -0.20898160	      0.00000000	     -0.00000001	     29.95342827
      1.96057394	     -0.05339181	      0.00001833	     -0.19476004	     -0.05569927	      0.88254900	     -0.00002117	     -0.20897368	      0.00000000	     -0.00000001	     29.89665413
      1.96187432	     -0.05335163	      0.00002283	     -0.19472026	     -0.05569623	      0.88254791	     -0.00002170	     -0.20896539	      0.00000000	     -0.00000001	     29.99474517
      1.96317471	     -0.05330815	      0.00003134	     -0.19467728	     -0.05569318	      0.88254684	     -0.00002222	     -0.20895674	      0.00000000	     -0.00000001	     29.91825497
      1.96432758	     -0.05326945	      0.00003589	     -0.19463894	     -0.05569046	      0.88254590	     -0.00002267	     -0.20894877	      0.00000000	     -0.00000001	     29.99439809
      1.96548045	     -0.05322887	      0.00004285	     -0.19459878	     -0.05568772	      0.88254498	     -0.00002310	     -0.20894055	      0.00000000	     -0.00000001	     29.97048033
      1.96689966	     -0.05317714	      0.00005017	     -0.19454752	     -0.05568434	      0.88254386	     -0.00002362	     -0.20893009	      0.00000000	     -0.00000001	     30.03452939
      1.96831886	     -0.05312279	      0.00005977	     -0.19449370	     -0.05568093	      0.88254277	     -0.00002411	     -0.20891926	      0.00000000	     -0.00000001	     29.99816458
      1.96949154	     -0.05307713	      0.00006559	     -0.19444841	     -0.05567810	      0.88254188	     -0.00002451	     -0.20891003	      0.00000000	     -0.00000001	     30.08580063
      1.97066423	     -0.05303072	      0.00007348	     -0.19440243	     -0.05567526	      0.88254101	     -0.00002489	     -0.20890058	      0.00000000	     -0.00000001	     30.06423834
      1.97209093	     -0.05297330	      0.00008171	     -0.19434548	     -0.05567178	      0.88253998	     -0.00002534	     -0.20888882	      0.00000000	     -0.00000000	     30.14319793
      1.97351764	     -0.05291499	      0.00009224	     -0.19428770	     -0.05566828	      0.88253898	     -0.00002576	     -0.20887679	      0.00000000	     -0.00000000	     30.09925552
      1.97464853	     -0.05286836	      0.00009829	     -0.19424143	     -0.05566549	      0.88253820	     -0.00002609	     -0.20886708	      0.00000000	     -0.00000000	     30.19889115
      1.97577943	     -0.05282081	      0.00010637	     -0.19419428	     -0.05566269	      0.88253744	     -0.00002640	     -0.20885724	      0.00000000	     -0.00000000	     30.19169805
      1.97726234	     -0.05275754	      0.00011585	     -0.19413149	     -0.05565900	      0.88253647	     -0.00002678	     -0.20884412	      0.00000000	     -0.00000000	     30.27153344
      1.97874526	     -0.05269286	      0.00012755	     -0.19406736	     -0.05565529	      0.88253554	     -0.00002714	     -0.20883078	      0.00000000	     -0.00000000	     30.23634904
      1.97984054	     -0.05264488	      0.00013389	     -0.19401970	     -0.05565254	      0.88253487	     -0.00002740	     -0.20882079	      0.00000000	     -0.00000000	     30.33704171
      1.98093582	     -0.05259724	      0.00014199	     -0.19397243	     -0.05564978	      0.88253422	     -0.00002764	     -0.20881071	      0.00000000	     -0.00000000	     30.33105376
      1.98248834	     -0.05253122	      0.00015228	     -0.19390690	     -0.05564584	      0.88253332	     -0.00002795	     -0.20879634	      0.00000000	     -0.00000000	     30.39984895
      1.98382033	     -0.05247450	      0.00016245	     -0.19385063	     -0.05564245	      0.88253259	     -0.00002820	     -0.20878396	      0.00000000	     -0.00000000	     30.38363883
      1.98515232	     -0.05241746	      0.00017091	     -0.19379398	     -0.05563905	      0.88253188	     -0.00002844	     -0.20877155	      0.00000000	     -0.00000000	     30.49381460
      1.98648430	     -0.05236006	      0.00018183	     -0.19373704	     -0.05563563	      0.88253120	     -0.00002865	     -0.20875908	      0.00000000	     -0.00000000	     30.44768622
      1.98781629	     -0.05230244	      0.00018992	     -0.19367979	     -0.05563219	      0.88253055	     -0.00002884	     -0.20874658	      0.00000000	     -0.00000000	     30.60737979
      1.98896763	     -0.05225242	      0.00019976	     -0.19363016	     -0.05562921	      0.88253000	     -0.00002899	     -0.20873573	      0.00000000	     -0.00000000	     30.53751292
      1.99011898	     -0.05220297	      0.00020760	     -0.19358105	     -0.05562622	      0.88252948	     -0.00002913	     -0.20872486	      0.00000000	     -0.00000000	     30.61243342
      1.99155324	     -0.05214312	      0.00021869	     -0.19352164	     -0.05562247	      0.88252885	     -0.00002928	     -0.20871133	      0.00000000	     -0.00000000	     30.60576197
      1.99298751	     -0.05208567	      0.00022775	     -0.19346457	     -0.05561871	      0.88252826	     -0.00002940	     -0.20869788	      0.00000000	     -0.00000000	     30.73647190
      1.99414551	     -0.05204055	      0.00023725	     -0.19341981	     -0.05561567	      0.88252780	     -0.00002949	     -0.20868711	      0.00000000	     -0.00000000	     30.66827600
      1.99530351	     -0.05199611	      0.00024486	     -0.19337567	     -0.05561261	      0.88252736	     -0.00002956	     -0.20867645	      0.00000000	     -0.00000000	     30.74297744
      1.99675751	     -0.05194040	      0.00025589	     -0.19332038	     -0.05560875	      0.88252683	     -0.00002962	     -0.20866317	      0.00000000	     -0.00000000	     30.74310204
      1.99821151	     -0.05188545	      0.00026481	     -0.19326579	     -0.05560488	      0.88252634	     -0.00002966	     -0.20865001	      0.00000000	     -0.00000000	     30.89848081
      1.99932681	     -0.05184447	      0.00027388	     -0.19322513	     -0.05560190	      0.88252597	     -0.00002968	     -0.20864000	      0.00000000	     -0.00000000	     30.81860909
      2.00044211	     -0.05180458	      0.00028107	     -0.19318552	     -0.05559891	      0.88252562	     -0.00002968	     -0.20863008	      0.00000000	     -0.00000000	     30.88265636
      2.00196128	     -0.05175124	      0.00029199	     -0.19313258	     -0.05559482	      0.88252517	     -0.00002966	     -0.20861673	      0.00000000	     -0.00000000	     30.88925318
      2.00348045	     -0.05169826	      0.00030094	     -0.19307994	     -0.05559071	      0.88252475	     -0.00002961	     -0.20860354	      0.00000000	     -0.00000000	     31.06288415
      2.00455281	     -0.05166106	      0.00030962	     -0.19304304	     -0.05558780	      0.88252447	     -0.00002956	     -0.20859432	      0.00000000	     -0.00000000	     30.97242076
      2.00562516	     -0.05162417	      0.00031650	     -0.19300640	     -0.05558487	      0.88252419	     -0.00002949	     -0.20858516	      0.00000000	     -0.00000000	     31.03113199
      2.00723571	     -0.05156990	      0.00032762	     -0.19295251	     -0.05558047	      0.88252381	     -0.00002937	     -0.20857153	      0.00000000	     -0.00000000	     31.04304038
      2.00858055	     -0.05152674	      0.00033551	     -0.19290964	     -0.05557677	      0.88252351	     -0.00002925	     -0.20856029	      0.00000000	     -0.00000000	     31.13238575
      2.00992539	     -0.05148575	      0.00034491	     -0.19286897	     -0.05557306	      0.88252323	     -0.00002911	     -0.20854924	      0.00000000	     -0.00000000	     31.08427256
      2.01127023	     -0.05144620	      0.00035176	     -0.19282966	     -0.05556933	      0.88252296	     -0.00002895	     -0.20853839	      0.00000000	     -0.00000000	     31.22280889
      2.01247862	     -0.05141223	      0.00036016	     -0.19279596	     -0.05556597	      0.88252273	     -0.00002879	     -0.20852882	      0.00000000	     -0.00000000	     31.14005837
      2.01368702	     -0.05137942	      0.00036632	     -0.19276336	     -0.05556260	      0.88252252	     -0.00002861	     -0.20851942	      0.00000000	     -0.00000000	     31.22571112
      2.01489542	     -0.05134773	      0.00037370	     -0.19273192	     -0.05555921	      0.88252232	     -0.00002842	     -0.20851020	      0.00000000	     -0.00000000	     31.20121949
      2.01642453	     -0.05131021	      0.00038118	     -0.19269464	     -0.05555491	      0.88252209	     -0.00002815	     -0.20849880	      0.00000000	     -0.00000000	     31.29649427
      2.01765255	     -0.05128232	      0.00038867	     -0.19266698	     -0.05555144	      0.88252191	     -0.00002792	     -0.20848989	      0.00000000	     -0.00000000	     31.22145540
      2.01888057	     -0.05125701	      0.00039396	     -0.19264185	     -0.05554796	      0.88252175	     -0.00002767	     -0.20848122	      0.00000000	     -0.00000000	     31.29849183
      2.02010860	     -0.05123310	      0.00040041	     -0.19261814	     -0.05554446	      0.88252160	     -0.00002741	     -0.20847281	      0.00000000	     -0.00000000	     31.26899594
      2.02162513	     -0.05120479	      0.00040656	     -0.19259003	     -0.05554013	      0.88252143	     -0.00002707	     -0.20846276	      0.00000000	     -0.00000000	     31.37548899
      2.02283422	     -0.05118283	      0.00041320	     -0.19256828	     -0.05553666	      0.88252130	     -0.00002678	     -0.20845499	      0.00000000	     -0.00000000	     31.29885608
      2.02404331	     -0.05116202	      0.00041783	     -0.19254761	     -0.05553318	      0.88252119	     -0.00002648	     -0.20844741	      0.00000000	     -0.00000000	     31.37661088
      2.02525241	     -0.05114292	      0.00042341	     -0.19252869	     -0.05552968	      0.88252109	     -0.00002616	     -0.20844004	      0.00000000	     -0.00000000	     31.35150874
      2.02682944	     -0.05112113	      0.00042866	     -0.19250705	     -0.05552510	      0.88252098	     -0.00002573	     -0.20843077	      0.00000000	     -0.00000000	     31.45808204
      2.02803057	     -0.05110669	      0.00043395	     -0.19249278	     -0.05552160	      0.88252090	     -0.00002539	     -0.20842400	      0.00000000	     -0.00000000	     31.38395697
      2.02923170	     -0.05109367	      0.00043709	     -0.19247986	     -0.05551808	      0.88252083	     -0.00002503	     -0.20841748	      0.00000000	     -0.00000000	     31.47082027
      2.03067544	     -0.05107954	      0.00044206	     -0.19246587	     -0.05551384	      0.88252077	     -0.00002459	     -0.20840996	      0.00000000	     -0.00000000	     31.43881462
      2.03197206	     -0.05106789	      0.00044445	     -0.19245430	     -0.05551001	      0.88252072	     -0.00002418	     -0.20840350	      0.00000000	     -0.00000000	     31.56478395
      2.03326868	     -0.05105755	      0.00044875	     -0.19244409	     -0.05550617	      0.88252069	     -0.00002376	     -0.20839729	      0.00000000	     -0.00000000	     31.49651941
      2.03456530	     -0.05104888	      0.00045034	     -0.19243547	     -0.05550231	      0.88252067	     -0.00002333	     -0.20839133	      0.00000000	     -0.00000000	     31.63216358
      2.03586192	     -0.05104152	      0.00045407	     -0.19242823	     -0.05549844	      0.88252066	     -0.00002288	     -0.20838563	      0.00000000	     -0.00000000	     31.55106436
      2.03715854	     -0.05103570	      0.00045500	     -0.19242245	     -0.05549455	      0.88252067	     -0.00002242	     -0.20838019	      0.00000000	      0.00000000	     31.69270447
      2.03845516	     -0.05103115	      0.00045824	     -0.19241799	     -0.05549064	      0.88252069	     -0.00002196	     -0.20837499	      0.00000000	      0.00000000	     31.60107721
      2.03975178	     -0.05102812	      0.00045849	     -0.19241498	     -0.05548672	      0.88252072	     -0.00002148	     -0.20837005	      0.00000000	      0.00000000	     31.75080656
      2.04104840	     -0.05102636	      0.00046142	     -0.19241332	     -0.05548279	      0.88252077	     -0.00002099	     -0.20836536	      0.00000000	      0.00000000	     31.64139041
      2.04234503	     -0.05102614	      0.00046098	     -0.19241309	     -0.05547883	      0.88252083	     -0.00002050	     -0.20836091	      0.00000000	      0.00000000	     31.81256795
      2.04364165	     -0.05102705	      0.00046334	     -0.19241408	     -0.05547487	      0.88252091	     -0.00002000	     -0.20835670	      0.00000000	      0.00000000	     31.69816342
      2.04493827	     -0.05102937	      0.00046207	     -0.19241638	     -0.05547089	      0.88252101	     -0.00001949	     -0.20835272	      0.00000000	      0.00000000	     31.88414854
      2.04623489	     -0.05103259	      0.00046409	     -0.19241967	     -0.05546690	      0.88252112	     -0.00001897	     -0.20834898	      0.00000000	      0.00000000	     31.74862551
      2.04739647	     -0.05103657	      0.00046282	     -0.19242363	     -0.05546330	      0.88252123	     -0.00001850	     -0.20834581	      0.00000000	      0.00000000	     31.88655186
      2.04855806	     -0.05104139	      0.00046355	     -0.19242848	     -0.05545970	      0.88252136	     -0.00001803	     -0.20834281	      0.00000000	      0.00000000	     31.83874794
      2.04997134	     -0.05104861	      0.00046267	     -0.19243570	     -0.05545530	      0.88252153	     -0.00001744	     -0.20833939	      0.00000000	      0.00000000	     31.93315658
      2.05138463	     -0.05105706	      0.00046343	     -0.19244420	     -0.05545089	      0.88252173	     -0.00001686	     -0.20833621	      0.00000000	      0.00000000	     31.85622123
      2.05256510	     -0.05106533	      0.00046159	     -0.19245243	     -0.05544719	      0.88252190	     -0.00001636	     -0.20833374	      0.00000000	      0.00000000	     31.99277755
      2.05374557	     -0.05107434	      0.00046147	     -0.19246146	     -0.05544348	      0.88252209	     -0.00001587	     -0.20833143	      0.00000000	      0.00000000	     31.95246082
      2.05516474	     -0.05108638	      0.00045928	     -0.19247347	     -0.05543900	      0.88252234	     -0.00001527	     -0.20832886	      0.00000000	      0.00000000	     32.06806296
      2.05658391	     -0.05109949	      0.00045878	     -0.19248660	     -0.05543451	      0.88252261	     -0.00001467	     -0.20832651	      0.00000000	      0.00000000	     31.98075111
      2.05772019	     -0.05111095	      0.00045581	     -0.19249800	     -0.05543090	      0.88252284	     -0.00001419	     -0.20832477	      0.00000000	      0.00000000	     32.11684651
      2.05885647	     -0.05112294	      0.00045465	     -0.19250998	     -0.05542728	      0.88252308	     -0.00001371	     -0.20832317	      0.00000000	      0.00000000	     32.07842378
      2.06032955	     -0.05113980	      0.00045166	     -0.19252680	     -0.05542257	      0.88252341	     -0.00001309	     -0.20832127	      0.00000000	      0.00000000	     32.15957230
      2.06180263	     -0.05115799	      0.00045051	     -0.19254501	     -0.05541784	      0.88252376	     -0.00001246	     -0.20831959	      0.00000000	      0.00000000	     32.05692529
      2.06290165	     -0.05117263	      0.00044711	     -0.19255959	     -0.05541430	      0.88252404	     -0.00001200	     -0.20831846	      0.00000000	      0.00000000	     32.19070063
      2.06400067	     -0.05118791	      0.00044529	     -0.19257486	     -0.05541076	      0.88252432	     -0.00001154	     -0.20831746	      0.00000000	      0.00000000	     32.16548961
      2.06554013	     -0.05121054	      0.00044110	     -0.19259742	     -0.05540577	      0.88252474	     -0.00001090	     -0.20831624	      0.00000000	      0.00000000	     32.25869665
      2.06707959	     -0.05123448	      0.00043848	     -0.19262135	     -0.05540077	      0.88252518	     -0.00001027	     -0.20831523	      0.00000000	      0.00000000	     32.15839387
      2.06812322	     -0.05125181	      0.00043403	     -0.19263860	     -0.05539737	      0.88252548	     -0.00000984	     -0.20831467	      0.00000000	      0.00000000	     32.29974973
      2.06916685	     -0.05126971	      0.00043128	     -0.19265647	     -0.05539395	      0.88252580	     -0.00000942	     -0.20831421	      0.00000000	      0.00000000	     32.28016522
      2.07082458	     -0.05129938	      0.00042591	     -0.19268606	     -0.05538852	      0.88252631	     -0.00000875	     -0.20831368	      0.00000000	      0.00000000	     32.34021201
      2.07216926	     -0.05132427	      0.00042246	     -0.19271093	     -0.05538409	      0.88252674	     -0.00000822	     -0.20831342	      0.00000000	      0.00000000	     32.28483235
      2.07351394	     -0.05135000	      0.00041714	     -0.19273658	     -0.05537965	      0.88252718	     -0.00000770	     -0.20831331	      0.00000000	      0.00000000	     32.40537142
      2.07485863	     -0.05137627	      0.00041400	     -0.19276284	     -0.05537520	      0.88252763	     -0.00000718	     -0.20831332	      0.00000000	      0.00000000	     32.28913509
      2.07604789	     -0.05140011	      0.00040863	     -0.19278660	     -0.05537125	      0.88252803	     -0.00000673	     -0.20831344	      0.00000000	      0.00000000	     32.42358583
      2.07723715	     -0.05142419	      0.00040518	     -0.19281065	     -0.05536729	      0.88252844	     -0.00000629	     -0.20831365	      0.00000000	      0.00000000	     32.35544177
      2.07842641	     -0.05144871	      0.00040035	     -0.19283512	     -0.05536331	      0.88252886	     -0.00000586	     -0.20831394	      0.00000000	      0.00000000	     32.41690957
      2.07998104	     -0.05148121	      0.00039534	     -0.19286759	     -0.05535810	      0.88252941	     -0.00000530	     -0.20831444	      0.00000000	      0.00000000	     32.35585168
      2.08119031	     -0.05150714	      0.00038958	     -0.19289344	     -0.05535404	      0.88252984	     -0.00000488	     -0.20831491	      0.00000000	      0.00000000	     32.47330375
      2.08239958	     -0.05153346	      0.00038549	     -0.19291973	     -0.05534996	      0.88253028	     -0.00000447	     -0.20831545	      0.00000000	      0.00000000	     32.40705075
      2.08360886	     -0.05156036	      0.00038005	     -0.19294658	     -0.05534587	      0.88253072	     -0.00000407	     -0.20831606	      0.00000000	      0.00000000	     32.46779497
      2.08514735	     -0.05159515	      0.00037469	     -0.19298135	     -0.05534065	      0.88253128	     -0.00000358	     -0.20831694	      0.00000000	      0.00000000	     32.39124249
      2.08633357	     -0.05162257	      0.00036873	     -0.19300870	     -0.05533662	      0.88253172	     -0.00000321	     -0.20831770	      0.00000000	      0.00000000	     32.50336176
      2.08751979	     -0.05165032	      0.00036445	     -0.19303643	     -0.05533257	      0.88253215	     -0.00000285	     -0.20831852	      0.00000000	      0.00000000	     32.43893957
      2.08894712	     -0.05168415	      0.00035750	     -0.19307019	     -0.05532769	      0.88253268	     -0.00000244	     -0.20831959	      0.00000000	      0.00000000	     32.53610539
      2.09037446	     -0.05171829	      0.00035290	     -0.19310434	     -0.05532279	      0.88253321	     -0.00000204	     -0.20832073	      0.00000000	      0.00000000	     32.38819308
      2.09145522	     -0.05174447	      0.00034682	     -0.19313045	     -0.05531908	      0.88253361	     -0.00000175	     -0.20832165	      0.00000000	      0.00000000	     32.51852765
      2.09253599	     -0.05177070	      0.00034257	     -0.19315668	     -0.05531535	      0.88253401	     -0.00000147	     -0.20832260	      0.00000000	      0.00000000	     32.47427684
      2.09407807	     -0.05180833	      0.00033531	     -0.19319427	     -0.05531001	      0.88253458	     -0.00000109	     -0.20832402	      0.00000000	      0.00000000	     32.53263973
      2.09541000	     -0.05184094	      0.00033014	     -0.19322687	     -0.05530539	      0.88253507	     -0.00000078	     -0.20832528	      0.00000000	      0.00000000	     32.45768474
      2.09674192	     -0.05187378	      0.00032297	     -0.19325966	     -0.05530076	      0.88253555	     -0.00000049	     -0.20832658	      0.00000000	      0.00000000	     32.57995562
      2.09807385	     -0.05190666	      0.00031825	     -0.19329256	     -0.05529611	      0.88253604	     -0.00000021	     -0.20832790	      0.00000000	      0.00000000	     32.44192572
      2.09924885	     -0.05193579	      0.00031152	     -0.19332164	     -0.05529200	      0.88253646	      0.00000002	     -0.20832908	      0.00000000	      0.00000000	     32.57288653
      2.10042384	     -0.05196484	      0.00030684	     -0.19335070	     -0.05528788	      0.88253688	      0.00000024	     -0.20833028	      0.00000000	      0.00000000	     32.49603264
      2.10159884	     -0.05199385	      0.00030100	     -0.19337970	     -0.05528374	      0.88253729	      0.00000044	     -0.20833148	      0.00000000	      0.00000000	     32.54325896
      2.10317892	     -0.05203273	      0.00029451	     -0.19341861	     -0.05527817	      0.88253785	      0.00000069	     -0.20833309	      0.00000000	      0.00000000	     32.47466388
      2.10437996	     -0.05206211	      0.00028793	     -0.19344795	     -0.05527392	      0.88253826	      0.00000086	     -0.20833431	      0.00000000	      0.00000000	     32.58351157
      2.10558100	     -0.05209110	      0.00028316	     -0.19347698	     -0.05526966	      0.88253867	      0.00000101	     -0.20833551	      0.00000000	      0.00000000	     32.50975867
      2.10678205	     -0.05211987	      0.00027727	     -0.19350575	     -0.05526539	      0.88253908	      0.00000115	     -0.20833668	      0.00000000	      0.00000000	     32.56016364
      2.10833523	     -0.05215674	      0.00027118	     -0.19354268	     -0.05525985	      0.88253959	      0.00000131	     -0.20833816	      0.00000000	      0.00000000	     32.47672703
      2.10951151	     -0.05218437	      0.00026475	     -0.19357030	     -0.05525564	      0.88253998	      0.00000140	     -0.20833923	      0.00000000	      0.00000000	     32.59277783
      2.11068780	     -0.05221148	      0.00026008	     -0.19359746	     -0.05525142	      0.88254036	      0.00000149	     -0.20834026	      0.00000000	      0.00000000	     32.52667020
      2.11212132	     -0.05224387	      0.00025298	     -0.19362988	     -0.05524626	      0.88254082	      0.00000157	     -0.20834145	      0.00000000	      0.00000000	     32.60877252
      2.11340741	     -0.05227227	      0.00024854	     -0.19365835	     -0.05524162	      0.88254122	      0.00000162	     -0.20834243	      0.00000000	      0.00000000	     32.49198041
      2.11469351	     -0.05230019	      0.00024203	     -0.19368630	     -0.05523697	      0.88254161	      0.00000165	     -0.20834334	      0.00000000	      0.00000000	     32.60887499
      2.11597960	     -0.05232752	      0.00023802	     -0.19371373	     -0.05523231	      0.88254200	      0.00000167	     -0.20834415	      0.00000000	      0.00000000	     32.47546542
      2.11726570	     -0.05235420	      0.00023159	     -0.19374045	     -0.05522763	      0.88254239	      0.00000166	     -0.20834488	      0.00000000	      0.00000000	     32.61048931
      2.11855179	     -0.05238000	      0.00022813	     -0.19376637	     -0.05522294	      0.88254276	      0.00000163	     -0.20834550	      0.00000000	      0.00000000	     32.45367979
      2.11983789	     -0.05240508	      0.00022178	     -0.19379150	     -0.05521824	      0.88254313	      0.00000158	     -0.20834600	      0.00000000	      0.00000000	     32.61443369
      2.12112398	     -0.05242935	      0.00021879	     -0.19381592	     -0.05521352	      0.88254349	      0.00000152	     -0.20834638	      0.00000000	      0.00000000	     32.43316326
      2.12227841	     -0.05245049	      0.00021341	     -0.19383712	     -0.05520928	      0.88254381	      0.00000144	     -0.20834661	      0.00000000	      0.00000000	     32.55451870
      2.12343284	     -0.05247088	      0.00021022	     -0.19385763	     -0.05520502	      0.88254412	      0.00000134	     -0.20834674	      0.00000000	      0.00000000	     32.46863434
      2.12482275	     -0.05249448	      0.00020504	     -0.19388133	     -0.05519988	      0.88254448	      0.00000121	     -0.20834673	      0.00000000	      0.00000000	     32.52896505
      2.12621267	     -0.05251698	      0.00020195	     -0.19390401	     -0.05519473	      0.88254484	      0.00000105	     -0.20834655	      0.00000000	      0.00000000	     32.39790511
      2.12738464	     -0.05253513	      0.00019729	     -0.19392226	     -0.05519037	      0.88254513	      0.00000089	     -0.20834625	      0.00000000	      0.00000000	     32.50310683
      2.12855662	     -0.05255247	      0.00019470	     -0.19393975	     -0.05518601	      0.88254542	      0.00000072	     -0.20834582	      0.00000000	      0.00000000	     32.41453524
      2.12972859	     -0.05256893	      0.00019116	     -0.19395634	     -0.05518163	      0.88254570	      0.00000053	     -0.20834524	      0.00000000	      0.00000000	     32.44410267
      2.13132290	     -0.05258974	      0.00018795	     -0.19397737	     -0.05517565	      0.88254606	      0.00000025	     -0.20834422	      0.00000000	      0.00000000	     32.35368352
      2.13251154	     -0.05260358	      0.00018419	     -0.19399134	     -0.05517119	      0.88254633	      0.00000002	     -0.20834327	      0.00000000	      0.00000000	     32.44527955
      2.13370017	     -0.05261495	      0.00018244	     -0.19400291	     -0.05516671	      0.88254659	     -0.00000023	     -0.20834211	      0.00000000	      0.00000000	     32.37097961
      2.13488881	     -0.05262421	      0.00017985	     -0.19401234	     -0.05516222	      0.88254684	     -0.00000050	     -0.20834071	      0.00000000	      0.00000000	     32.40639181
      2.13647758	     -0.05263409	      0.00017814	     -0.19402250	     -0.05515620	      0.88254716	     -0.00000089	     -0.20833845	      0.00000000	      0.00000000	     32.31717162
      2.13764531	     -0.05263935	      0.00017547	     -0.19402792	     -0.05515176	      0.88254740	     -0.00000119	     -0.20833648	      0.00000000	      0.00000000	     32.40935614
      2.13881305	     -0.05264241	      0.00017473	     -0.19403120	     -0.05514731	      0.88254762	     -0.00000151	     -0.20833425	      0.00000000	      0.00000000	     32.34094214
      2.14026138	     -0.05264343	      0.00017269	     -0.19403246	     -0.05514177	      0.88254789	     -0.00000193	     -0.20833108	      0.00000000	      0.00000000	     32.40662445
      2.14154599	     -0.05264249	      0.00017282	     -0.19403179	     -0.05513685	      0.88254812	     -0.00000233	     -0.20832789	      0.00000000	      0.00000000	     32.29329559
      2.14283060	     -0.05263981	      0.00017101	     -0.19402932	     -0.05513191	      0.88254834	     -0.00000274	     -0.20832435	      0.00000000	      0.00000000	     32.39448295
      2.14411521	     -0.05263475	      0.00017182	     -0.19402456	     -0.05512696	      0.88254856	     -0.00000318	     -0.20832047	      0.00000000	      0.00000000	     32.27200889
      2.14539982	     -0.05262652	      0.00017048	     -0.19401655	     -0.05512200	      0.88254877	     -0.00000363	     -0.20831621	      0.00000000	      0.00000000	     32.39941939
      2.14668442	     -0.05261486	      0.00017225	     -0.19400520	     -0.05511703	      0.88254898	     -0.00000411	     -0.20831152	      0.00000000	      0.00000000	     32.26590653
      2.14796903	     -0.05260014	      0.00017151	     -0.19399071	     -0.05511204	      0.88254918	     -0.00000460	     -0.20830640	      0.00000000	      0.00000000	     32.41145756
      2.14925364	     -0.05258303	      0.00017423	     -0.19397394	     -0.05510704	      0.88254938	     -0.00000511	     -0.20830082	      0.00000000	      0.00000000	     32.25497932
      2.15053825	     -0.05256367	      0.00017389	     -0.19395483	     -0.05510203	      0.88254957	     -0.00000565	     -0.20829479	      0.00000000	      0.00000000	     32.42280872
      2.15167878	     -0.05254489	      0.00017673	     -0.19393635	     -0.05509757	      0.88254974	     -0.00000614	     -0.20828908	      0.00000000	      0.00000000	     32.28398074
      2.15281931	     -0.05252518	      0.00017770	     -0.19391688	     -0.05509310	      0.88254991	     -0.00000664	     -0.20828304	      0.00000000	      0.00000000	     32.34342493
      2.15422436	     -0.05249951	      0.00018055	     -0.19389155	     -0.05508759	      0.88255011	     -0.00000728	     -0.20827519	      0.00000000	      0.00000000	     32.28909501
      2.15562941	     -0.05247126	      0.00018195	     -0.19386360	     -0.05508206	      0.88255031	     -0.00000794	     -0.20826690	      0.00000000	      0.00000000	     32.41670421
      2.15679031	     -0.05244532	      0.00018563	     -0.19383797	     -0.05507748	      0.88255048	     -0.00000850	     -0.20825970	      0.00000000	      0.00000000	     32.30996238
      2.15795121	     -0.05241689	      0.00018778	     -0.19380980	     -0.05507290	      0.88255064	     -0.00000907	     -0.20825216	      0.00000000	      0.00000000	     32.38400916
      2.15936293	     -0.05237945	      0.00019229	     -0.19377273	     -0.05506731	      0.88255084	     -0.00000979	     -0.20824252	      0.00000000	      0.00000000	     32.33882078
      2.16077465	     -0.05233995	      0.00019504	     -0.19373355	     -0.05506171	      0.88255104	     -0.00001052	     -0.20823237	      0.00000000	      0.00000000	     32.48913784
      2.16189273	     -0.05230773	      0.00019973	     -0.19370165	     -0.05505727	      0.88255120	     -0.00001112	     -0.20822399	      0.00000000	      0.00000000	     32.37031156
      2.16301081	     -0.05227469	      0.00020274	     -0.19366887	     -0.05505282	      0.88255136	     -0.00001173	     -0.20821534	      0.00000000	      0.00000000	     32.43138040
      2.16447891	     -0.05222917	      0.00020826	     -0.19362373	     -0.05504697	      0.88255157	     -0.00001255	     -0.20820358	      0.00000000	      0.00000000	     32.40572672
      2.16594702	     -0.05218088	      0.00021224	     -0.19357578	     -0.05504111	      0.88255178	     -0.00001338	     -0.20819135	      0.00000000	      0.00000000	     32.57217315
      2.16702826	     -0.05214388	      0.00021771	     -0.19353908	     -0.05503679	      0.88255193	     -0.00001401	     -0.20818205	      0.00000000	      0.00000000	     32.45378776
      2.16810949	     -0.05210601	      0.00022158	     -0.19350147	     -0.05503246	      0.88255209	     -0.00001465	     -0.20817250	      0.00000000	      0.00000000	     32.50883149
      2.16964812	     -0.05205013	      0.00022846	     -0.19344600	     -0.05502630	      0.88255231	     -0.00001558	     -0.20815852	      0.00000000	      0.00000000	     32.49673912
      2.17096530	     -0.05199992	      0.00023349	     -0.19339610	     -0.05502101	      0.88255250	     -0.00001638	     -0.20814617	      0.00000000	      0.00000000	     32.59773955
      2.17228249	     -0.05194774	      0.00024065	     -0.19334428	     -0.05501572	      0.88255269	     -0.00001721	     -0.20813346	      0.00000000	      0.00000000	     32.53214662
      2.17359967	     -0.05189472	      0.00024568	     -0.19329156	     -0.05501042	      0.88255288	     -0.00001804	     -0.20812041	      0.00000000	      0.00000000	     32.67386212
      2.17491685	     -0.05184054	      0.00025383	     -0.19323776	     -0.05500511	      0.88255308	     -0.00001889	     -0.20810705	      0.00000000	      0.00000000	     32.55664146
      2.17605116	     -0.05179260	      0.00025834	     -0.19319006	     -0.05500054	      0.88255324	     -0.00001963	     -0.20809530	      0.00000000	      0.00000000	     32.68909312
      2.17718547	     -0.05174374	      0.00026496	     -0.19314150	     -0.05499596	      0.88255341	     -0.00002038	     -0.20808333	      0.00000000	      0.00000000	     32.65130736
      2.17860648	     -0.05168117	      0.00027208	     -0.19307926	     -0.05499022	      0.88255361	     -0.00002134	     -0.20806804	      0.00000000	      0.00000000	     32.73918674
      2.18002749	     -0.05161627	      0.00028139	     -0.19301475	     -0.05498448	      0.88255382	     -0.00002230	     -0.20805241	      0.00000000	      0.00000000	     32.67049884
      2.18116635	     -0.05156239	      0.00028689	     -0.19296111	     -0.05497987	      0.88255398	     -0.00002309	     -0.20803963	      0.00000000	      0.00000000	     32.80109896
      2.18230521	     -0.05150746	      0.00029436	     -0.19290648	     -0.05497526	      0.88255415	     -0.00002388	     -0.20802661	      0.00000000	      0.00000000	     32.77098879
      2.18374738	     -0.05143692	      0.00030263	     -0.19283627	     -0.05496942	      0.88255435	     -0.00002490	     -0.20800982	      0.00000000	      0.00000000	     32.86274456
      2.18518955	     -0.05136536	      0.00031309	     -0.19276508	     -0.05496358	      0.88255456	     -0.00002593	     -0.20799271	      0.00000000	      0.00000000	     32.78171050
      2.18628333	     -0.05131057	      0.00031876	     -0.19271051	     -0.05495914	      0.88255471	     -0.00002672	     -0.20797954	      0.00000000	      0.00000000	     32.90950646
      2.18737712	     -0.05125530	      0.00032627	     -0.19265551	     -0.05495470	      0.88255486	     -0.00002751	     -0.20796622	      0.00000000	      0.00000000	     32.89039496
      2.18888773	     -0.05117767	      0.00033567	     -0.19257820	     -0.05494858	      0.88255506	     -0.00002862	     -0.20794758	      0.00000000	      0.00000000	     32.97573182
      2.19039835	     -0.05109885	      0.00034717	     -0.19249975	     -0.05494245	      0.88255526	     -0.00002975	     -0.20792867	      0.00000000	      0.00000000	     32.89853885
      2.19144554	     -0.05104397	      0.00035283	     -0.19244505	     -0.05493820	      0.88255540	     -0.00003053	     -0.20791541	      0.00000000	      0.00000000	     33.02592230
      2.19249272	     -0.05098880	      0.00036027	     -0.19239011	     -0.05493394	      0.88255553	     -0.00003132	     -0.20790205	      0.00000000	      0.00000000	     33.01667553
      2.19410335	     -0.05090327	      0.00037090	     -0.19230488	     -0.05492741	      0.88255573	     -0.00003255	     -0.20788131	      0.00000000	      0.00000000	     33.09217960
      2.19543157	     -0.05083207	      0.00038079	     -0.19223396	     -0.05492202	      0.88255589	     -0.00003357	     -0.20786404	      0.00000000	      0.00000000	     33.06040389
      2.19675978	     -0.05076052	      0.00038904	     -0.19216263	     -0.05491663	      0.88255605	     -0.00003460	     -0.20784664	      0.00000000	      0.00000000	     33.18387674
      2.19808800	     -0.05068892	      0.00039959	     -0.19209131	     -0.05491124	      0.88255620	     -0.00003564	     -0.20782912	      0.00000000	      0.00000000	     33.10151208
      2.19927386	     -0.05062554	      0.00040656	     -0.19202809	     -0.05490643	      0.88255633	     -0.00003658	     -0.20781340	      0.00000000	      0.00000000	     33.23191825
      2.20045972	     -0.05056227	      0.00041559	     -0.19196504	     -0.05490162	      0.88255646	     -0.00003752	     -0.20779764	      0.00000000	      0.00000000	     33.18423926
      2.20164559	     -0.05049862	      0.00042338	     -0.19190156	     -0.05489682	      0.88255658	     -0.00003846	     -0.20778183	      0.00000000	      0.00000000	     33.25921776
      2.20316487	     -0.05041641	      0.00043490	     -0.19181960	     -0.05489067	      0.88255673	     -0.00003968	     -0.20776150	      0.00000000	      0.00000000	     33.23041407
      2.20436966	     -0.05035128	      0.00044231	     -0.19175462	     -0.05488579	      0.88255684	     -0.00004066	     -0.20774533	      0.00000000	      0.00000000	     33.35110315
      2.20557444	     -0.05028647	      0.00045150	     -0.19168999	     -0.05488092	      0.88255694	     -0.00004164	     -0.20772912	      0.00000000	      0.00000000	     33.30718635
      2.20677923	     -0.05022178	      0.00045937	     -0.19162543	     -0.05487605	      0.88255704	     -0.00004263	     -0.20771290	      0.00000000	      0.00000000	     33.38368229
      2.20828549	     -0.05014039	      0.00047074	     -0.19154424	     -0.05486997	      0.88255716	     -0.00004387	     -0.20769259	      0.00000000	      0.00000000	     33.34894504
      2.20946979	     -0.05007652	      0.00047779	     -0.19148047	     -0.05486520	      0.88255725	     -0.00004485	     -0.20767660	      0.00000000	      0.00000000	     33.47007756
      2.21065409	     -0.05001336	      0.00048654	     -0.19141744	     -0.05486043	      0.88255733	     -0.00004584	     -0.20766061	      0.00000000	      0.00000000	     33.42803269
      2.21183839	     -0.04995148	      0.00049399	     -0.19135565	     -0.05485566	      0.88255740	     -0.00004683	     -0.20764465	      0.00000000	      0.00000000	     33.48871193
      2.21340699	     -0.04987124	      0.00050508	     -0.19127554	     -0.05484936	      0.88255749	     -0.00004816	     -0.20762362	      0.00000000	      0.00000000	     33.44888627
      2.21458173	     -0.04981270	      0.00051150	     -0.19121704	     -0.05484465	      0.88255755	     -0.00004915	     -0.20760797	      0.00000000	      0.00000000	     33.56046891
      2.21575647	     -0.04975482	      0.00051954	     -0.19115924	     -0.05483994	      0.88255760	     -0.00005016	     -0.20759242	      0.00000000	      0.00000000	     33.52460365
      2.21718504	     -0.04968438	      0.00052771	     -0.19108883	     -0.05483423	      0.88255766	     -0.00005138	     -0.20757366	      0.00000000	      0.00000000	     33.63307634
      2.21845923	     -0.04962137	      0.00053669	     -0.19102589	     -0.05482914	      0.88255770	     -0.00005248	     -0.20755703	      0.00000000	      0.00000000	     33.56807522
      2.21973341	     -0.04955874	      0.00054322	     -0.19096325	     -0.05482406	      0.88255774	     -0.00005358	     -0.20754048	      0.00000000	      0.00000000	     33.70687877
      2.22100760	     -0.04949625	      0.00055184	     -0.19090081	     -0.05481899	      0.88255777	     -0.00005469	     -0.20752401	      0.00000000	      0.00000000	     33.63719615
      2.22228179	     -0.04943535	      0.00055769	     -0.19083986	     -0.05481393	      0.88255780	     -0.00005581	     -0.20750765	      0.00000000	      0.00000000	     33.77723681
      2.22355598	     -0.04937619	      0.00056569	     -0.19078071	     -0.05480889	      0.88255782	     -0.00005693	     -0.20749142	      0.00000000	      0.00000000	     33.69286188
      2.22483017	     -0.04931857	      0.00057067	     -0.19072299	     -0.05480385	      0.88255783	     -0.00005806	     -0.20747537	      0.00000000	      0.00000000	     33.84826557
      2.22610436	     -0.04926155	      0.00057827	     -0.19066596	     -0.05479882	      0.88255784	     -0.00005919	     -0.20745949	      0.00000000	      0.00000000	     33.75543182
      2.22737854	     -0.04920677	      0.00058255	     -0.19061105	     -0.05479381	      0.88255784	     -0.00006032	     -0.20744380	      0.00000000	      0.00000000	     33.91842864
      2.22865273	     -0.04915312	      0.00058974	     -0.19055734	     -0.05478881	      0.88255784	     -0.00006146	     -0.20742832	      0.00000000	     -0.00000000	     33.81434311
      2.22992692	     -0.04910251	      0.00059311	     -0.19050655	     -0.05478382	      0.88255783	     -0.00006261	     -0.20741308	      0.00000000	     -0.00000000	     33.99018943
      2.23120111	     -0.04905411	      0.00059968	     -0.19045807	     -0.05477885	      0.88255782	     -0.00006376	     -0.20739812	      0.00000000	     -0.00000000	     33.86456970
      2.23233480	     -0.04901434	      0.00060193	     -0.19041810	     -0.05477444	      0.88255781	     -0.00006479	     -0.20738508	      0.00000000	     -0.00000000	     33.99990874
      2.23346849	     -0.04897628	      0.00060588	     -0.19037990	     -0.05477004	      0.88255780	     -0.00006582	     -0.20737232	      0.00000000	     -0.00000000	     33.97182166
      2.23486212	     -0.04893207	      0.00060859	     -0.19033544	     -0.05476465	      0.88255778	     -0.00006709	     -0.20735702	      0.00000000	     -0.00000000	     34.07362686
      2.23625575	     -0.04888892	      0.00061272	     -0.19029208	     -0.05475928	      0.88255775	     -0.00006837	     -0.20734213	      0.00000000	     -0.00000000	     34.02762060
      2.23740451	     -0.04885489	      0.00061343	     -0.19025779	     -0.05475486	      0.88255773	     -0.00006943	     -0.20733013	      0.00000000	     -0.00000000	     34.16027027
      2.23855327	     -0.04882176	      0.00061599	     -0.19022444	     -0.05475047	      0.88255771	     -0.00007049	     -0.20731837	      0.00000000	     -0.00000000	     34.12846379
      2.23995425	     -0.04878426	      0.00061708	     -0.19018663	     -0.05474512	      0.88255769	     -0.00007179	     -0.20730437	      0.00000000	     -0.00000000	     34.22336233
      2.24135523	     -0.04874826	      0.00062003	     -0.19015035	     -0.05473980	      0.88255766	     -0.00007309	     -0.20729076	      0.00000000	     -0.00000000	     34.15692414
      2.24245407	     -0.04872249	      0.00061942	     -0.19012427	     -0.05473565	      0.88255764	     -0.00007412	     -0.20728036	      0.00000000	     -0.00000000	     34.27781308
      2.24355291	     -0.04869708	      0.00062070	     -0.19009861	     -0.05473151	      0.88255763	     -0.00007514	     -0.20727021	      0.00000000	     -0.00000000	     34.25752625
      2.24501420	     -0.04866559	      0.00062053	     -0.19006672	     -0.05472602	      0.88255760	     -0.00007652	     -0.20725707	      0.00000000	     -0.00000000	     34.34626828
      2.24647548	     -0.04863488	      0.00062207	     -0.19003566	     -0.05472057	      0.88255758	     -0.00007789	     -0.20724434	      0.00000000	     -0.00000000	     34.29016101
      2.24752909	     -0.04861521	      0.00062010	     -0.19001564	     -0.05471665	      0.88255757	     -0.00007889	     -0.20723540	      0.00000000	     -0.00000000	     34.41062868
      2.24858270	     -0.04859556	      0.00061992	     -0.18999570	     -0.05471276	      0.88255756	     -0.00007989	     -0.20722667	      0.00000000	     -0.00000000	     34.40377924
      2.25012386	     -0.04856932	      0.00061798	     -0.18996897	     -0.05470708	      0.88255755	     -0.00008136	     -0.20721428	      0.00000000	     -0.00000000	     34.47838637
      2.25142183	     -0.04854798	      0.00061730	     -0.18994724	     -0.05470233	      0.88255754	     -0.00008259	     -0.20720418	      0.00000000	     -0.00000000	     34.45281063
      2.25271980	     -0.04852931	      0.00061405	     -0.18992810	     -0.05469761	      0.88255754	     -0.00008383	     -0.20719437	      0.00000000	      0.00000000	     34.56851545
      2.25401777	     -0.04851059	      0.00061316	     -0.18990899	     -0.05469291	      0.88255755	     -0.00008508	     -0.20718488	      0.00000000	      0.00000000	     34.50476017
      2.25531574	     -0.04849538	      0.00060834	     -0.18989325	     -0.05468824	      0.88255756	     -0.00008633	     -0.20717569	      0.00000000	      0.00000000	     34.67388564
      2.25641974	     -0.04848156	      0.00060733	     -0.18987908	     -0.05468429	      0.88255758	     -0.00008739	     -0.20716811	      0.00000000	      0.00000000	     34.58324393
      2.25752374	     -0.04847022	      0.00060366	     -0.18986730	     -0.05468036	      0.88255760	     -0.00008846	     -0.20716074	      0.00000000	      0.00000000	     34.65568863
      2.25892970	     -0.04845633	      0.00060025	     -0.18985289	     -0.05467539	      0.88255763	     -0.00008982	     -0.20715168	      0.00000000	      0.00000000	     34.64949551
      2.26033566	     -0.04844565	      0.00059407	     -0.18984161	     -0.05467045	      0.88255768	     -0.00009118	     -0.20714296	      0.00000000	      0.00000000	     34.79716085
      2.26143472	     -0.04843674	      0.00059163	     -0.18983229	     -0.05466662	      0.88255772	     -0.00009225	     -0.20713639	      0.00000000	      0.00000000	     34.72194405
      2.26253379	     -0.04843017	      0.00058660	     -0.18982524	     -0.05466281	      0.88255777	     -0.00009331	     -0.20713003	      0.00000000	      0.00000000	     34.79997940
      2.26396742	     -0.04842208	      0.00058113	     -0.18981655	     -0.05465788	      0.88255785	     -0.00009471	     -0.20712206	      0.00000000	      0.00000000	     34.80427417
      2.26540106	     -0.04841751	      0.00057265	     -0.18981128	     -0.05465298	      0.88255794	     -0.00009611	     -0.20711444	      0.00000000	      0.00000000	     34.97660253
      2.26644369	     -0.04841354	      0.00056918	     -0.18980689	     -0.05464945	      0.88255801	     -0.00009713	     -0.20710914	      0.00000000	      0.00000000	     34.88200486
      2.26748632	     -0.04841180	      0.00056335	     -0.18980465	     -0.05464595	      0.88255809	     -0.00009815	     -0.20710402	      0.00000000	      0.00000000	     34.94335064
      2.26900577	     -0.04841001	      0.00055561	     -0.18980216	     -0.05464088	      0.88255822	     -0.00009964	     -0.20709691	      0.00000000	      0.00000000	     34.96442326
      2.27029062	     -0.04841053	      0.00054720	     -0.18980203	     -0.05463663	      0.88255834	     -0.00010090	     -0.20709121	      0.00000000	      0.00000000	     35.07515574
      2.27157546	     -0.04841109	      0.00054073	     -0.18980199	     -0.05463242	      0.88255847	     -0.00010216	     -0.20708579	      0.00000000	      0.00000000	     35.03158326
      2.27286031	     -0.04841434	      0.00053129	     -0.18980456	     -0.05462824	      0.88255862	     -0.00010343	     -0.20708064	      0.00000000	      0.00000000	     35.18100618
      2.27414516	     -0.04841686	      0.00052511	     -0.18980650	     -0.05462411	      0.88255878	     -0.00010470	     -0.20707578	      0.00000000	      0.00000000	     35.09088903
      2.27522694	     -0.04842163	      0.00051633	     -0.18981066	     -0.05462066	      0.88255892	     -0.00010576	     -0.20707189	      0.00000000	      0.00000000	     35.22859349
      2.27630872	     -0.04842629	      0.00050965	     -0.18981479	     -0.05461724	      0.88255907	     -0.00010683	     -0.20706819	      0.00000000	      0.00000000	     35.21038159
      2.27771161	     -0.04843454	      0.00049918	     -0.18982228	     -0.05461285	      0.88255928	     -0.00010822	     -0.20706369	      0.00000000	      0.00000000	     35.30553719
      2.27911450	     -0.04844332	      0.00049044	     -0.18983036	     -0.05460851	      0.88255951	     -0.00010961	     -0.20705952	      0.00000000	      0.00000000	     35.25692443
      2.28019035	     -0.04845208	      0.00048084	     -0.18983849	     -0.05460521	      0.88255969	     -0.00011067	     -0.20705655	      0.00000000	      0.00000000	     35.39691974
      2.28126619	     -0.04846094	      0.00047301	     -0.18984679	     -0.05460195	      0.88255988	     -0.00011174	     -0.20705376	      0.00000000	      0.00000000	     35.38873434
      2.28270015	     -0.04847465	      0.00046091	     -0.18985968	     -0.05459764	      0.88256014	     -0.00011317	     -0.20705035	      0.00000000	      0.00000000	     35.48692542
      2.28413410	     -0.04848920	      0.00045084	     -0.18987348	     -0.05459340	      0.88256043	     -0.00011459	     -0.20704728	      0.00000000	      0.00000000	     35.41829280
      2.28515028	     -0.04850112	      0.00044093	     -0.18988479	     -0.05459042	      0.88256063	     -0.00011560	     -0.20704531	      0.00000000	      0.00000000	     35.55056033
      2.28616645	     -0.04851318	      0.00043282	     -0.18989628	     -0.05458747	      0.88256085	     -0.00011661	     -0.20704350	      0.00000000	      0.00000000	     35.54774213
      2.28769810	     -0.04853286	      0.00041923	     -0.18991508	     -0.05458309	      0.88256118	     -0.00011814	     -0.20704108	      0.00000000	      0.00000000	     35.64068451
      2.28897230	     -0.04855013	      0.00040873	     -0.18993164	     -0.05457949	      0.88256148	     -0.00011941	     -0.20703936	      0.00000000	      0.00000000	     35.62362529
      2.29024650	     -0.04856875	      0.00039606	     -0.18994948	     -0.05457594	      0.88256178	     -0.00012068	     -0.20703788	      0.00000000	      0.00000000	     35.76576885
      2.29152070	     -0.04858798	      0.00038561	     -0.18996801	     -0.05457244	      0.88256209	     -0.00012196	     -0.20703665	      0.00000000	      0.00000000	     35.69423199
      2.29265967	     -0.04860634	      0.00037362	     -0.18998566	     -0.05456935	      0.88256238	     -0.00012310	     -0.20703575	      0.00000000	      0.00000000	     35.84026879
      2.29379865	     -0.04862497	      0.00036361	     -0.19000364	     -0.05456630	      0.88256267	     -0.00012423	     -0.20703505	      0.00000000	      0.00000000	     35.80716676
      2.29493763	     -0.04864427	      0.00035208	     -0.19002225	     -0.05456330	      0.88256297	     -0.00012538	     -0.20703453	      0.00000000	      0.00000000	     35.89718706
      2.29638916	     -0.04866955	      0.00033875	     -0.19004669	     -0.05455952	      0.88256337	     -0.00012683	     -0.20703412	      0.00000000	      0.00000000	     35.88199502
      2.29754037	     -0.04869050	      0.00032626	     -0.19006692	     -0.05455657	      0.88256369	     -0.00012798	     -0.20703399	      0.00000000	      0.00000000	     36.01933055
      2.29869159	     -0.04871197	      0.00031546	     -0.19008772	     -0.05455367	      0.88256401	     -0.00012914	     -0.20703404	      0.00000000	      0.00000000	     35.99391266
      2.29984280	     -0.04873420	      0.00030322	     -0.19010924	     -0.05455081	      0.88256435	     -0.00013029	     -0.20703426	      0.00000000	      0.00000000	     36.08630300
      2.30128712	     -0.04876301	      0.00028932	     -0.19013721	     -0.05454728	      0.88256477	     -0.00013174	     -0.20703478	      0.00000000	      0.00000000	     36.06861255
      2.30241479	     -0.04878632	      0.00027664	     -0.19015981	     -0.05454457	      0.88256511	     -0.00013287	     -0.20703538	      0.00000000	      0.00000000	     36.20278705
      2.30354247	     -0.04881006	      0.00026570	     -0.19018289	     -0.05454191	      0.88256546	     -0.00013400	     -0.20703613	      0.00000000	      0.00000000	     36.17941539
      2.30467014	     -0.04883431	      0.00025358	     -0.19020645	     -0.05453929	      0.88256581	     -0.00013513	     -0.20703704	      0.00000000	      0.00000000	     36.25993630
      2.30617761	     -0.04886743	      0.00023867	     -0.19023869	     -0.05453585	      0.88256628	     -0.00013665	     -0.20703850	      0.00000000	      0.00000000	     36.25003721
      2.30729224	     -0.04889234	      0.00022599	     -0.19026290	     -0.05453336	      0.88256664	     -0.00013777	     -0.20703975	      0.00000000	      0.00000000	     36.37679611
      2.30840686	     -0.04891744	      0.00021506	     -0.19028735	     -0.05453092	      0.88256701	     -0.00013888	     -0.20704112	      0.00000000	      0.00000000	     36.35406922
      2.30977556	     -0.04894850	      0.00020023	     -0.19031759	     -0.05452798	      0.88256746	     -0.00014026	     -0.20704299	      0.00000000	      0.00000000	     36.46725918
      2.31098763	     -0.04897615	      0.00018884	     -0.19034456	     -0.05452542	      0.88256786	     -0.00014147	     -0.20704479	      0.00000000	      0.00000000	     36.41672412
      2.31219970	     -0.04900393	      0.00017529	     -0.19037161	     -0.05452293	      0.88256827	     -0.00014269	     -0.20704671	      0.00000000	      0.00000000	     36.55799235
      2.31341177	     -0.04903189	      0.00016398	     -0.19039889	     -0.05452048	      0.88256868	     -0.00014390	     -0.20704876	      0.00000000	      0.00000000	     36.49980793
      2.31462384	     -0.04906023	      0.00015044	     -0.19042650	     -0.05451809	      0.88256910	     -0.00014512	     -0.20705092	      0.00000000	      0.00000000	     36.63959538
      2.31583591	     -0.04908895	      0.00013948	     -0.19045456	     -0.05451575	      0.88256952	     -0.00014633	     -0.20705321	      0.00000000	      0.00000000	     36.56226353
      2.31704798	     -0.04911782	      0.00012601	     -0.19048271	     -0.05451347	      0.88256994	     -0.00014754	     -0.20705561	      0.00000000	      0.00000000	     36.71472938
      2.31826005	     -0.04914670	      0.00011539	     -0.19051096	     -0.05451124	      0.88257037	     -0.00014876	     -0.20705812	      0.00000000	      0.00000000	     36.62772170
      2.31947212	     -0.04917552	      0.00010221	     -0.19053906	     -0.05450907	      0.88257079	     -0.00014997	     -0.20706073	      0.00000000	      0.00000000	     36.78829946
      2.32068420	     -0.04920431	      0.00009224	     -0.19056725	     -0.05450695	      0.88257122	     -0.00015118	     -0.20706343	      0.00000000	      0.00000000	     36.68466014
      2.32189627	     -0.04923302	      0.00007898	     -0.19059525	     -0.05450489	      0.88257165	     -0.00015239	     -0.20706622	      0.00000000	      0.00000000	     36.86670094
      2.32297880	     -0.04925857	      0.00007010	     -0.19062026	     -0.05450310	      0.88257203	     -0.00015347	     -0.20706877	      0.00000000	      0.00000000	     36.76835564
      2.32406134	     -0.04928400	      0.00005930	     -0.19064510	     -0.05450135	      0.88257242	     -0.00015455	     -0.20707138	      0.00000000	      0.00000000	     36.84761867
      2.32538064	     -0.04931482	      0.00004780	     -0.19067526	     -0.05449927	      0.88257288	     -0.00015586	     -0.20707463	      0.00000000	      0.00000000	     36.82092795
      2.32669994	     -0.04934542	      0.00003477	     -0.19070514	     -0.05449727	      0.88257335	     -0.00015717	     -0.20707794	      0.00000000	      0.00000000	     36.94466149
      2.32779803	     -0.04937068	      0.00002635	     -0.19072989	     -0.05449565	      0.88257373	     -0.00015826	     -0.20708075	      0.00000000	      0.00000000	     36.85082539
      2.32889612	     -0.04939567	      0.00001621	     -0.19075431	     -0.05449408	      0.88257412	     -0.00015935	     -0.20708359	      0.00000000	      0.00000000	     36.92093173
      2.33022240	     -0.04942535	      0.00000564	     -0.19078337	     -0.05449225	      0.88257458	     -0.00016066	     -0.20708706	      0.00000000	      0.00000000	     36.88865196
      2.33154867	     -0.04945474	     -0.00000691	     -0.19081207	     -0.05449048	      0.88257504	     -0.00016197	     -0.20709055	      0.00000000	      0.00000000	     37.03017072
      2.33260614	     -0.04947771	     -0.00001444	     -0.19083458	     -0.05448912	      0.88257540	     -0.00016301	     -0.20709335	      0.00000000	      0.00000000	     36.93225915
      2.33366361	     -0.04950026	     -0.00002358	     -0.19085662	     -0.05448781	      0.88257576	     -0.00016405	     -0.20709615	      0.00000000	      0.00000000	     36.98489215
      2.33504112	     -0.04952906	     -0.00003386	     -0.19088480	     -0.05448616	      0.88257623	     -0.00016541	     -0.20709979	      0.00000000	      0.00000000	     36.95372386
      2.33641864	     -0.04955727	     -0.00004573	     -0.19091236	     -0.05448459	      0.88257669	     -0.00016676	     -0.20710342	      0.00000000	      0.00000000	     37.08521631
      2.33744169	     -0.04957781	     -0.00005203	     -0.19093248	     -0.05448347	      0.88257702	     -0.00016776	     -0.20710611	      0.00000000	      0.00000000	     36.97612887
      2.33846474	     -0.04959795	     -0.00005989	     -0.19095217	     -0.05448239	      0.88257736	     -0.00016875	     -0.20710878	      0.00000000	      0.00000000	     37.01591115
      2.33990579	     -0.04962559	     -0.00006958	     -0.19097921	     -0.05448094	      0.88257782	     -0.00017016	     -0.20711253	      0.00000000	      0.00000000	     36.99458048
      2.34114499	     -0.04964859	     -0.00007886	     -0.19100167	     -0.05447976	      0.88257821	     -0.00017136	     -0.20711572	      0.00000000	      0.00000000	     37.06719064
      2.34238419	     -0.04967086	     -0.00008608	     -0.19102347	     -0.05447863	      0.88257860	     -0.00017256	     -0.20711887	      0.00000000	      0.00000000	     37.00451023
      2.34362339	     -0.04969245	     -0.00009531	     -0.19104453	     -0.05447757	      0.88257897	     -0.00017376	     -0.20712199	      0.00000000	      0.00000000	     37.11075769
      2.34486259	     -0.04971289	     -0.00010138	     -0.19106454	     -0.05447657	      0.88257935	     -0.00017495	     -0.20712506	      0.00000000	      0.00000000	     37.01117695
      2.34593654	     -0.04972927	     -0.00010902	     -0.19108048	     -0.05447576	      0.88257966	     -0.00017598	     -0.20712766	      0.00000000	      0.00000000	     37.10540026
      2.34701049	     -0.04974458	     -0.00011444	     -0.19109542	     -0.05447498	      0.88257998	     -0.00017701	     -0.20713019	      0.00000000	      0.00000000	     37.06658341
      2.34834216	     -0.04976053	     -0.00012208	     -0.19111088	     -0.05447409	      0.88258035	     -0.00017828	     -0.20713320	      0.00000000	      0.00000000	     37.13657426
      2.34967382	     -0.04977303	     -0.00012732	     -0.19112296	     -0.05447327	      0.88258073	     -0.00017954	     -0.20713600	      0.00000000	      0.00000000	     37.08066370
      2.35075273	     -0.04978161	     -0.00013346	     -0.19113116	     -0.05447265	      0.88258102	     -0.00018057	     -0.20713809	      0.00000000	      0.00000000	     37.17189320
      2.35183164	     -0.04978920	     -0.00013753	     -0.19113842	     -0.05447208	      0.88258131	     -0.00018159	     -0.20714003	      0.00000000	      0.00000000	     37.14104463
      2.35318147	     -0.04979746	     -0.00014367	     -0.19114625	     -0.05447143	      0.88258167	     -0.00018286	     -0.20714225	      0.00000000	      0.00000000	     37.20472329
      2.35453131	     -0.04980407	     -0.00014739	     -0.19115249	     -0.05447085	      0.88258203	     -0.00018412	     -0.20714426	      0.00000000	      0.00000000	     37.14510876
      2.35557053	     -0.04980738	     -0.00015222	     -0.19115546	     -0.05447046	      0.88258229	     -0.00018509	     -0.20714565	      0.00000000	      0.00000000	     37.23761485
      2.35660974	     -0.04980871	     -0.00015493	     -0.19115651	     -0.05447011	      0.88258256	     -0.00018606	     -0.20714688	      0.00000000	      0.00000000	     37.22438387
      2.35801905	     -0.04980771	     -0.00015927	     -0.19115513	     -0.05446970	      0.88258291	     -0.00018737	     -0.20714828	      0.00000000	      0.00000000	     37.29092208
      2.35942836	     -0.04980300	     -0.00016102	     -0.19115010	     -0.05446937	      0.88258326	     -0.00018867	     -0.20714933	      0.00000000	      0.00000000	     37.25027607
      2.36042812	     -0.04979778	     -0.00016425	     -0.19114460	     -0.05446918	      0.88258351	     -0.00018959	     -0.20714985	      0.00000000	      0.00000000	     37.34147967
      2.36142789	     -0.04979107	     -0.00016547	     -0.19113767	     -0.05446904	      0.88258375	     -0.00019050	     -0.20715017	      0.00000000	      0.00000000	     37.33923919
      2.36291976	     -0.04977891	     -0.00016780	     -0.19112515	     -0.05446889	      0.88258412	     -0.00019186	     -0.20715030	      0.00000000	      0.00000000	     37.40186998
      2.36416952	     -0.04976719	     -0.00016824	     -0.19111319	     -0.05446884	      0.88258442	     -0.00019300	     -0.20715009	      0.00000000	      0.00000000	     37.38359686
      2.36541927	     -0.04975383	     -0.00017002	     -0.19109953	     -0.05446886	      0.88258473	     -0.00019412	     -0.20714962	      0.00000000	      0.00000000	     37.48117179
      2.36666903	     -0.04973845	     -0.00016908	     -0.19108394	     -0.05446893	      0.88258503	     -0.00019525	     -0.20714888	      0.00000000	      0.00000000	     37.43864596
      2.36791879	     -0.04972075	     -0.00017067	     -0.19106596	     -0.05446907	      0.88258534	     -0.00019636	     -0.20714786	      0.00000000	      0.00000000	     37.59401914
      2.36897067	     -0.04970357	     -0.00016880	     -0.19104862	     -0.05446924	      0.88258560	     -0.00019730	     -0.20714676	      0.00000000	      0.00000000	     37.53243866
      2.37002256	     -0.04968416	     -0.00016848	     -0.19102902	     -0.05446945	      0.88258586	     -0.00019822	     -0.20714544	      0.00000000	      0.00000000	     37.60743019
      2.37139069	     -0.04965594	     -0.00016628	     -0.19100059	     -0.05446979	      0.88258621	     -0.00019943	     -0.20714333	      0.00000000	      0.00000000	     37.63314153
      2.37275881	     -0.04962451	     -0.00016529	     -0.19096892	     -0.05447020	      0.88258655	     -0.00020062	     -0.20714080	      0.00000000	      0.00000000	     37.78105774
      2.37381683	     -0.04959836	     -0.00016196	     -0.19094265	     -0.05447058	      0.88258683	     -0.00020153	     -0.20713853	      0.00000000	      0.00000000	     37.73937302
      2.37487485	     -0.04957147	     -0.00016015	     -0.19091560	     -0.05447100	      0.88258710	     -0.00020245	     -0.20713601	      0.00000000	      0.00000000	     37.81212415
      2.37626768	     -0.04953563	     -0.00015619	     -0.19087960	     -0.05447162	      0.88258747	     -0.00020364	     -0.20713236	      0.00000000	      0.00000000	     37.83543412
      2.37766052	     -0.04949844	     -0.00015377	     -0.19084218	     -0.05447232	      0.88258784	     -0.00020482	     -0.20712836	      0.00000000	      0.00000000	     38.00103663
      2.37867123	     -0.04947062	     -0.00014937	     -0.19081428	     -0.05447288	      0.88258811	     -0.00020566	     -0.20712527	      0.00000000	      0.00000000	     37.94687290
      2.37968194	     -0.04944213	     -0.00014646	     -0.19078565	     -0.05447348	      0.88258839	     -0.00020651	     -0.20712201	      0.00000000	      0.00000000	     38.01562842
      2.38115767	     -0.04939992	     -0.00014081	     -0.19074328	     -0.05447443	      0.88258880	     -0.00020773	     -0.20711699	      0.00000000	      0.00000000	     38.05595543
      2.38241027	     -0.04936320	     -0.00013675	     -0.19070641	     -0.05447530	      0.88258916	     -0.00020875	     -0.20711250	      0.00000000	      0.00000000	     38.16328779
      2.38366286	     -0.04932555	     -0.00013053	     -0.19066866	     -0.05447624	      0.88258951	     -0.00020977	     -0.20710783	      0.00000000	      0.00000000	     38.16380496
      2.38491546	     -0.04928732	     -0.00012628	     -0.19063027	     -0.05447725	      0.88258987	     -0.00021077	     -0.20710297	      0.00000000	      0.00000000	     38.30535168
      2.38604223	     -0.04925207	     -0.00011972	     -0.19059496	     -0.05447821	      0.88259020	     -0.00021167	     -0.20709845	      0.00000000	      0.00000000	     38.27940295
      2.38716901	     -0.04921612	     -0.00011489	     -0.19055889	     -0.05447921	      0.88259053	     -0.00021255	     -0.20709379	      0.00000000	      0.00000000	     38.37662126
      2.38829578	     -0.04917929	     -0.00010839	     -0.19052198	     -0.05448028	      0.88259086	     -0.00021343	     -0.20708900	      0.00000000	      0.00000000	     38.39522104
      2.38972703	     -0.04912984	     -0.00010101	     -0.19047242	     -0.05448170	      0.88259129	     -0.00021453	     -0.20708270	      0.00000000	      0.00000000	     38.52221927
      2.39087485	     -0.04908790	     -0.00009290	     -0.19043044	     -0.05448290	      0.88259163	     -0.00021540	     -0.20707745	      0.00000000	      0.00000000	     38.51057811
      2.39202267	     -0.04904513	     -0.00008628	     -0.19038760	     -0.05448415	      0.88259197	     -0.00021626	     -0.20707200	      0.00000000	      0.00000000	     38.60534796
      2.39317049	     -0.04900226	     -0.00007808	     -0.19034469	     -0.05448545	      0.88259230	     -0.00021711	     -0.20706639	      0.00000000	      0.00000000	     38.61564279
      2.39458749	     -0.04894940	     -0.00006922	     -0.19029173	     -0.05448714	      0.88259272	     -0.00021814	     -0.20705927	      0.00000000	      0.00000000	     38.73357720
      2.39571932	     -0.04890687	     -0.00006008	     -0.19024918	     -0.05448854	      0.88259305	     -0.00021895	     -0.20705348	      0.00000000	      0.00000000	     38.70984501
      2.39685115	     -0.04886327	     -0.00005242	     -0.19020552	     -0.05448999	      0.88259338	     -0.00021976	     -0.20704758	      0.00000000	      0.00000000	     38.80558681
      2.39798298	     -0.04881814	     -0.00004323	     -0.19016037	     -0.05449150	      0.88259371	     -0.00022055	     -0.20704156	      0.00000000	      0.00000000	     38.83032542
      2.39945595	     -0.04875770	     -0.00003224	     -0.19009986	     -0.05449353	      0.88259412	     -0.00022156	     -0.20703353	      0.00000000	      0.00000000	     38.95772528
      2.40058294	     -0.04871010	     -0.00002179	     -0.19005227	     -0.05449514	      0.88259444	     -0.00022232	     -0.20702723	      0.00000000	      0.00000000	     38.93965169
      2.40170994	     -0.04866198	     -0.00001283	     -0.19000411	     -0.05449681	      0.88259475	     -0.00022306	     -0.20702081	      0.00000000	      0.00000000	     39.02851830
      2.40283693	     -0.04861381	     -0.00000260	     -0.18995593	     -0.05449852	      0.88259505	     -0.00022380	     -0.20701427	      0.00000000	      0.00000000	     39.04639492
      2.40434910	     -0.04854953	      0.00000998	     -0.18989160	     -0.05450090	      0.88259545	     -0.00022477	     -0.20700537	     -0.00000000	      0.00000000	     39.16403370
      2.40546679	     -0.04850221	      0.00002111	     -0.18984429	     -0.05450271	      0.88259574	     -0.00022547	     -0.20699873	     -0.00000000	      0.00000000	     39.13312301
      2.40658449	     -0.04845487	      0.00003075	     -0.18979691	     -0.05450458	      0.88259602	     -0.00022615	     -0.20699205	     -0.00000000	      0.00000000	     39.21402021
      2.40795731	     -0.04839644	      0.00004433	     -0.18973848	     -0.05450693	      0.88259635	     -0.00022698	     -0.20698380	     -0.00000000	      0.00000000	     39.22056759
      2.40917930	     -0.04834451	      0.00005492	     -0.18968649	     -0.05450909	      0.88259663	     -0.00022770	     -0.20697644	     -0.00000000	      0.00000000	     39.33342056
      2.41040128	     -0.04829334	      0.00006775	     -0.18963534	     -0.05451131	      0.88259691	     -0.00022840	     -0.20696908	     -0.00000000	      0.00000000	     39.29699695
      2.41162327	     -0.04824226	      0.00007848	     -0.18958419	     -0.05451358	      0.88259717	     -0.00022909	     -0.20696174	     -0.00000000	      0.00000000	     39.41719754
      2.41284525	     -0.04819136	      0.00009176	     -0.18953330	     -0.05451591	      0.88259742	     -0.00022976	     -0.20695443	     -0.00000000	      0.00000000	     39.37038847
      2.41406724	     -0.04814129	      0.00010259	     -0.18948316	     -0.05451830	      0.88259766	     -0.00023041	     -0.20694716	     -0.00000000	      0.00000000	     39.49305653
      2.41528922	     -0.04809270	      0.00011607	     -0.18943458	     -0.05452075	      0.88259789	     -0.00023105	     -0.20693996	     -0.00000000	      0.00000000	     39.42557911
      2.41651121	     -0.04804628	      0.00012661	     -0.18938807	     -0.05452325	      0.88259810	     -0.00023167	     -0.20693289	     -0.00000000	      0.00000000	     39.54948940
      2.41773319	     -0.04800059	      0.00014010	     -0.18934237	     -0.05452581	      0.88259830	     -0.00023227	     -0.20692596	     -0.00000000	      0.00000000	     39.47313944
      2.41895518	     -0.04795505	      0.00015069	     -0.18929673	     -0.05452842	      0.88259848	     -0.00023285	     -0.20691916	     -0.00000000	      0.00000000	     39.61321005
      2.42017716	     -0.04790893	      0.00016456	     -0.18925061	     -0.05453109	      0.88259865	     -0.00023342	     -0.20691247	     -0.00000000	      0.00000000	     39.53018057
      2.42139915	     -0.04786281	      0.00017529	     -0.18920439	     -0.05453382	      0.88259881	     -0.00023397	     -0.20690588	     -0.00000000	      0.00000000	     39.67966574
      2.42262113	     -0.04781669	      0.00018941	     -0.18915826	     -0.05453660	      0.88259894	     -0.00023450	     -0.20689937	     -0.00000000	      0.00000000	     39.58272560
      2.42384312	     -0.04777130	      0.00020011	     -0.18911277	     -0.05453944	      0.88259907	     -0.00023502	     -0.20689296	     -0.00000000	      0.00000000	     39.73507037
      2.42506511	     -0.04772778	      0.00021423	     -0.18906923	     -0.05454233	      0.88259917	     -0.00023552	     -0.20688667	     -0.00000000	      0.00000000	     39.61463579
      2.42616369	     -0.04769060	      0.00022383	     -0.18903194	     -0.05454498	      0.88259925	     -0.00023595	     -0.20688117	     -0.00000000	      0.00000000	     39.71619234
      2.42726227	     -0.04765463	      0.00023542	     -0.18899591	     -0.05454767	      0.88259932	     -0.00023637	     -0.20687583	     -0.00000000	      0.00000000	     39.67255018
      2.42860294	     -0.04761138	      0.00024812	     -0.18895255	     -0.05455102	      0.88259938	     -0.00023686	     -0.20686954	     -0.00000000	      0.00000000	     39.74294309
      2.42994362	     -0.04756934	      0.00026255	     -0.18891044	     -0.05455443	      0.88259943	     -0.00023732	     -0.20686350	     -0.00000000	      0.00000000	     39.67199786
      2.43107220	     -0.04753501	      0.00027252	     -0.18887599	     -0.05455735	      0.88259945	     -0.00023770	     -0.20685861	     -0.00000000	      0.00000000	     39.77097267
      2.43220079	     -0.04750163	      0.00028445	     -0.18884254	     -0.05456031	      0.88259946	     -0.00023806	     -0.20685390	     -0.00000000	     -0.00000000	     39.72057597
      2.43332937	     -0.04747002	      0.00029509	     -0.18881083	     -0.05456332	      0.88259945	     -0.00023841	     -0.20684940	     -0.00000000	     -0.00000000	     39.75686305
      2.43485552	     -0.04743036	      0.00031057	     -0.18877105	     -0.05456746	      0.88259941	     -0.00023885	     -0.20684367	     -0.00000000	     -0.00000000	     39.69762769
      2.43600256	     -0.04740250	      0.00032043	     -0.18874304	     -0.05457063	      0.88259937	     -0.00023917	     -0.20683966	     -0.00000000	     -0.00000000	     39.77703680
      2.43714960	     -0.04737610	      0.00033187	     -0.18871654	     -0.05457384	      0.88259931	     -0.00023947	     -0.20683592	     -0.00000000	     -0.00000000	     39.71549214
      2.43829665	     -0.04735110	      0.00034205	     -0.18869140	     -0.05457710	      0.88259923	     -0.00023975	     -0.20683245	     -0.00000000	     -0.00000000	     39.74880541
      2.43981670	     -0.04731971	      0.00035679	     -0.18865987	     -0.05458148	      0.88259911	     -0.00024011	     -0.20682827	     -0.00000000	     -0.00000000	     39.67855432
      2.44094704	     -0.04729765	      0.00036593	     -0.18863764	     -0.05458479	      0.88259900	     -0.00024035	     -0.20682545	     -0.00000000	     -0.00000000	     39.75900847
      2.44207738	     -0.04727675	      0.00037662	     -0.18861662	     -0.05458815	      0.88259887	     -0.00024058	     -0.20682289	     -0.00000000	     -0.00000000	     39.69416652
      2.44346708	     -0.04725272	      0.00038809	     -0.18859239	     -0.05459233	      0.88259870	     -0.00024084	     -0.20682009	     -0.00000000	     -0.00000000	     39.74984956
      2.44470798	     -0.04723274	      0.00039984	     -0.18857228	     -0.05459611	      0.88259852	     -0.00024105	     -0.20681791	     -0.00000000	     -0.00000000	     39.64406365
      2.44594888	     -0.04721422	      0.00040922	     -0.18855355	     -0.05459995	      0.88259833	     -0.00024124	     -0.20681603	     -0.00000000	     -0.00000000	     39.73118802
      2.44718978	     -0.04719710	      0.00042076	     -0.18853629	     -0.05460383	      0.88259811	     -0.00024142	     -0.20681445	     -0.00000000	     -0.00000000	     39.60455328
      2.44843068	     -0.04718130	      0.00042958	     -0.18852027	     -0.05460776	      0.88259788	     -0.00024158	     -0.20681318	     -0.00000000	     -0.00000000	     39.70607934
      2.44967158	     -0.04716668	      0.00044090	     -0.18850551	     -0.05461175	      0.88259763	     -0.00024172	     -0.20681221	     -0.00000000	     -0.00000000	     39.55818031
      2.45091248	     -0.04715352	      0.00044912	     -0.18849210	     -0.05461577	      0.88259736	     -0.00024184	     -0.20681153	     -0.00000000	     -0.00000000	     39.67309278
      2.45215338	     -0.04714165	      0.00046025	     -0.18848008	     -0.05461985	      0.88259707	     -0.00024194	     -0.20681115	     -0.00000000	     -0.00000000	     39.50040512
      2.45339428	     -0.04713131	      0.00046792	     -0.18846948	     -0.05462397	      0.88259676	     -0.00024203	     -0.20681107	     -0.00000000	     -0.00000000	     39.63037114
      2.45463518	     -0.04712243	      0.00047873	     -0.18846043	     -0.05462813	      0.88259644	     -0.00024210	     -0.20681130	     -0.00000000	     -0.00000000	     39.43286370
      2.45574538	     -0.04711594	      0.00048521	     -0.18845371	     -0.05463190	      0.88259613	     -0.00024215	     -0.20681176	     -0.00000000	     -0.00000000	     39.52192518
      2.45685559	     -0.04711076	      0.00049349	     -0.18844834	     -0.05463570	      0.88259581	     -0.00024218	     -0.20681247	     -0.00000000	     -0.00000000	     39.42024579
      2.45821234	     -0.04710644	      0.00050178	     -0.18844374	     -0.05464040	      0.88259540	     -0.00024221	     -0.20681369	     -0.00000000	     -0.00000000	     39.44254017
      2.45956910	     -0.04710408	      0.00051151	     -0.18844114	     -0.05464514	      0.88259497	     -0.00024221	     -0.20681531	     -0.00000000	     -0.00000000	     39.29066873
      2.46070668	     -0.04710366	      0.00051714	     -0.18844045	     -0.05464916	      0.88259460	     -0.00024220	     -0.20681696	     -0.00000000	     -0.00000000	     39.36670540
      2.46184427	     -0.04710460	      0.00052439	     -0.18844115	     -0.05465321	      0.88259421	     -0.00024217	     -0.20681890	     -0.00000000	     -0.00000000	     39.25532507
      2.46298186	     -0.04710705	      0.00053019	     -0.18844334	     -0.05465730	      0.88259381	     -0.00024214	     -0.20682111	     -0.00000000	     -0.00000000	     39.25596039
      2.46453615	     -0.04711271	      0.00053897	     -0.18844866	     -0.05466295	      0.88259323	     -0.00024207	     -0.20682460	     -0.00000000	     -0.00000000	     39.12764868
      2.46569334	     -0.04711885	      0.00054348	     -0.18845449	     -0.05466719	      0.88259279	     -0.00024200	     -0.20682754	     -0.00000000	     -0.00000000	     39.18674385
      2.46685052	     -0.04712630	      0.00054936	     -0.18846166	     -0.05467147	      0.88259234	     -0.00024192	     -0.20683078	     -0.00000000	     -0.00000000	     39.07493058
      2.46800770	     -0.04713533	      0.00055377	     -0.18847038	     -0.05467578	      0.88259187	     -0.00024183	     -0.20683432	     -0.00000000	     -0.00000000	     39.07688252
      2.46955419	     -0.04714982	      0.00056053	     -0.18848448	     -0.05468160	      0.88259122	     -0.00024169	     -0.20683951	     -0.00000000	     -0.00000000	     38.93840685
      2.47069402	     -0.04716253	      0.00056337	     -0.18849684	     -0.05468592	      0.88259073	     -0.00024157	     -0.20684369	     -0.00000000	     -0.00000000	     38.99970775
      2.47183386	     -0.04717675	      0.00056755	     -0.18851075	     -0.05469028	      0.88259023	     -0.00024145	     -0.20684818	     -0.00000000	     -0.00000000	     38.88808746
      2.47324369	     -0.04719675	      0.00057066	     -0.18853032	     -0.05469571	      0.88258959	     -0.00024128	     -0.20685414	     -0.00000000	     -0.00000000	     38.91168635
      2.47449811	     -0.04721662	      0.00057467	     -0.18854984	     -0.05470058	      0.88258900	     -0.00024111	     -0.20685985	     -0.00000000	     -0.00000000	     38.74835384
      2.47575253	     -0.04723886	      0.00057595	     -0.18857165	     -0.05470549	      0.88258840	     -0.00024094	     -0.20686594	     -0.00000000	     -0.00000000	     38.81522445
      2.47700695	     -0.04726288	      0.00057922	     -0.18859531	     -0.05471044	      0.88258779	     -0.00024075	     -0.20687243	     -0.00000000	     -0.00000000	     38.62944877
      2.47826137	     -0.04728912	      0.00057944	     -0.18862110	     -0.05471542	      0.88258717	     -0.00024056	     -0.20687930	     -0.00000000	     -0.00000000	     38.71454645
      2.47951578	     -0.04731688	      0.00058203	     -0.18864848	     -0.05472044	      0.88258653	     -0.00024035	     -0.20688656	     -0.00000000	     -0.00000000	     38.50901566
      2.48077020	     -0.04734687	      0.00058115	     -0.18867799	     -0.05472549	      0.88258588	     -0.00024014	     -0.20689420	     -0.00000000	     -0.00000000	     38.61480332
      2.48202462	     -0.04737816	      0.00058306	     -0.18870890	     -0.05473057	      0.88258521	     -0.00023992	     -0.20690223	     -0.00000000	     -0.00000000	     38.38850431
      2.48327904	     -0.04741184	      0.00058106	     -0.18874208	     -0.05473569	      0.88258454	     -0.00023969	     -0.20691064	     -0.00000000	     -0.00000000	     38.51511517
      2.48453346	     -0.04744688	      0.00058225	     -0.18877671	     -0.05474084	      0.88258385	     -0.00023945	     -0.20691943	     -0.00000000	     -0.00000000	     38.26729094
      2.48565105	     -0.04748031	      0.00057976	     -0.18880969	     -0.05474545	      0.88258322	     -0.00023924	     -0.20692759	     -0.00000000	     -0.00000000	     38.35180734
      2.48676864	     -0.04751484	      0.00057906	     -0.18884382	     -0.05475009	      0.88258259	     -0.00023902	     -0.20693604	     -0.00000000	     -0.00000000	     38.22631193
      2.48814477	     -0.04755978	      0.00057615	     -0.18888821	     -0.05475584	      0.88258180	     -0.00023874	     -0.20694688	     -0.00000000	     -0.00000000	     38.23290849
      2.48952089	     -0.04760653	      0.00057463	     -0.18893446	     -0.05476162	      0.88258099	     -0.00023846	     -0.20695817	     -0.00000000	     -0.00000000	     38.05114722
      2.49066561	     -0.04764773	      0.00057054	     -0.18897517	     -0.05476645	      0.88258031	     -0.00023822	     -0.20696791	     -0.00000000	     -0.00000000	     38.12083812
      2.49181034	     -0.04768987	      0.00056812	     -0.18901687	     -0.05477131	      0.88257962	     -0.00023798	     -0.20697797	     -0.00000000	     -0.00000000	     37.99568982
      2.49318929	     -0.04774305	      0.00056297	     -0.18906947	     -0.05477720	      0.88257878	     -0.00023768	     -0.20699049	     -0.00000000	     -0.00000000	     38.01379379
      2.49456825	     -0.04779749	      0.00055957	     -0.18912338	     -0.05478312	      0.88257793	     -0.00023739	     -0.20700346	     -0.00000000	     -0.00000000	     37.82282336
      2.49567500	     -0.04784356	      0.00055378	     -0.18916895	     -0.05478789	      0.88257724	     -0.00023715	     -0.20701419	     -0.00000000	     -0.00000000	     37.89601415
      2.49678176	     -0.04789019	      0.00054969	     -0.18921513	     -0.05479268	      0.88257653	     -0.00023691	     -0.20702519	     -0.00000000	     -0.00000000	     37.78846885
      2.49821206	     -0.04795308	      0.00054236	     -0.18927739	     -0.05479891	      0.88257562	     -0.00023659	     -0.20703982	     -0.00000000	     -0.00000000	     37.79042644
      2.49964237	     -0.04801697	      0.00053675	     -0.18934071	     -0.05480516	      0.88257469	     -0.00023628	     -0.20705491	     -0.00000000	     -0.00000000	     37.61022928
      2.50071912	     -0.04806760	      0.00052942	     -0.18939083	     -0.05480989	      0.88257399	     -0.00023605	     -0.20706657	     -0.00000000	     -0.00000000	     37.68129257
      2.50179586	     -0.04811818	      0.00052388	     -0.18944095	     -0.05481464	      0.88257327	     -0.00023582	     -0.20707847	     -0.00000000	     -0.00000000	     37.59230793
      2.50328569	     -0.04819060	      0.00051429	     -0.18951269	     -0.05482124	      0.88257228	     -0.00023550	     -0.20709533	     -0.00000000	     -0.00000000	     37.58314687
      2.50477551	     -0.04826336	      0.00050656	     -0.18958485	     -0.05482786	      0.88257127	     -0.00023518	     -0.20711264	     -0.00000000	     -0.00000000	     37.41358982
      2.50580479	     -0.04831653	      0.00049792	     -0.18963751	     -0.05483246	      0.88257057	     -0.00023497	     -0.20712484	     -0.00000000	     -0.00000000	     37.47698008
      2.50683407	     -0.04836908	      0.00049119	     -0.18968961	     -0.05483707	      0.88256987	     -0.00023475	     -0.20713725	     -0.00000000	     -0.00000000	     37.40690045
      2.50842662	     -0.04845283	      0.00047913	     -0.18977264	     -0.05484422	      0.88256876	     -0.00023443	     -0.20715683	     -0.00000000	     -0.00000000	     37.37768055
      2.50973765	     -0.04852213	      0.00047011	     -0.18984137	     -0.05485014	      0.88256785	     -0.00023417	     -0.20717329	     -0.00000000	     -0.00000000	     37.27271147
      2.51104869	     -0.04859453	      0.00045850	     -0.18991315	     -0.05485607	      0.88256693	     -0.00023391	     -0.20719004	     -0.00000000	     -0.00000000	     37.29396920
      2.51235972	     -0.04866534	      0.00044960	     -0.18998342	     -0.05486202	      0.88256600	     -0.00023366	     -0.20720709	     -0.00000000	     -0.00000000	     37.15562059
      2.51352597	     -0.04873227	      0.00043816	     -0.19004978	     -0.05486734	      0.88256516	     -0.00023344	     -0.20722247	     -0.00000000	     -0.00000000	     37.18395978
      2.51469221	     -0.04879725	      0.00042921	     -0.19011427	     -0.05487266	      0.88256433	     -0.00023323	     -0.20723808	     -0.00000000	     -0.00000000	     37.08996446
      2.51585846	     -0.04886460	      0.00041828	     -0.19018108	     -0.05487800	      0.88256349	     -0.00023303	     -0.20725388	     -0.00000000	     -0.00000000	     37.07277084
      2.51736839	     -0.04895032	      0.00040580	     -0.19026616	     -0.05488493	      0.88256239	     -0.00023277	     -0.20727462	     -0.00000000	     -0.00000000	     36.98313511
      2.51855534	     -0.04902089	      0.00039340	     -0.19033617	     -0.05489039	      0.88256152	     -0.00023258	     -0.20729112	     -0.00000000	     -0.00000000	     36.98241209
      2.51974229	     -0.04908909	      0.00038329	     -0.19040388	     -0.05489586	      0.88256065	     -0.00023239	     -0.20730780	     -0.00000000	     -0.00000001	     36.90367028
      2.52092924	     -0.04915987	      0.00037121	     -0.19047412	     -0.05490134	      0.88255978	     -0.00023221	     -0.20732462	     -0.00000000	     -0.00000001	     36.87480056
      2.52242383	     -0.04924717	      0.00035777	     -0.19056082	     -0.05490826	      0.88255868	     -0.00023200	     -0.20734604	     -0.00000000	     -0.00000001	     36.79654827
      2.52359132	     -0.04931919	      0.00034449	     -0.19063228	     -0.05491368	      0.88255781	     -0.00023185	     -0.20736290	     -0.00000000	     -0.00000001	     36.77443126
      2.52475882	     -0.04938818	      0.00033355	     -0.19070080	     -0.05491911	      0.88255694	     -0.00023170	     -0.20737989	     -0.00000000	     -0.00000001	     36.71148418
      2.52592632	     -0.04945971	      0.00032086	     -0.19077181	     -0.05492454	      0.88255608	     -0.00023156	     -0.20739699	     -0.00000000	     -0.00000001	     36.67101587
      2.52748367	     -0.04955266	      0.00030568	     -0.19086414	     -0.05493180	      0.88255491	     -0.00023139	     -0.20741998	     -0.00000000	     -0.00000001	     36.60758235
      2.52864404	     -0.04962565	      0.00029187	     -0.19093660	     -0.05493722	      0.88255405	     -0.00023128	     -0.20743721	     -0.00000000	     -0.00000001	     36.56207987
      2.52980440	     -0.04969515	      0.00028034	     -0.19100565	     -0.05494264	      0.88255318	     -0.00023117	     -0.20745455	     -0.00000000	     -0.00000001	     36.51114494
      2.53121903	     -0.04978333	      0.00026400	     -0.19109323	     -0.05494927	      0.88255212	     -0.00023106	     -0.20747578	     -0.00000000	     -0.00000001	     36.45562453
      2.53248066	     -0.04985808	      0.00025177	     -0.19116752	     -0.05495518	      0.88255118	     -0.00023098	     -0.20749482	     -0.00000000	     -0.00000001	     36.41163329
      2.53374230	     -0.04993769	      0.00023640	     -0.19124659	     -0.05496110	      0.88255024	     -0.00023090	     -0.20751390	     -0.00000000	     -0.00000001	     36.34992209
      2.53500393	     -0.05001196	      0.00022413	     -0.19132042	     -0.05496702	      0.88254930	     -0.00023084	     -0.20753307	     -0.00000000	     -0.00000001	     36.31160928
      2.53626557	     -0.05009160	      0.00020854	     -0.19139953	     -0.05497295	      0.88254836	     -0.00023080	     -0.20755226	     -0.00000000	     -0.00000001	     36.23489081
      2.53752720	     -0.05016507	      0.00019634	     -0.19147259	     -0.05497889	      0.88254743	     -0.00023076	     -0.20757151	     -0.00000000	     -0.00000001	     36.20391082
      2.53878884	     -0.05024437	      0.00018054	     -0.19155137	     -0.05498482	      0.88254650	     -0.00023075	     -0.20759075	     -0.00000000	     -0.00000001	     36.11780873
      2.54005047	     -0.05031699	      0.00016838	     -0.19162360	     -0.05499076	      0.88254557	     -0.00023074	     -0.20761003	     -0.00000000	     -0.00000001	     36.09176203
      2.54131211	     -0.05039581	      0.00015251	     -0.19170193	     -0.05499671	      0.88254464	     -0.00023076	     -0.20762927	     -0.00000000	     -0.00000000	     35.98691095
      2.54257374	     -0.05046736	      0.00014045	     -0.19177312	     -0.05500265	      0.88254372	     -0.00023078	     -0.20764853	     -0.00000000	     -0.00000000	     35.96550416
      2.54383538	     -0.05054544	      0.00012447	     -0.19185071	     -0.05500860	      0.88254281	     -0.00023083	     -0.20766773	     -0.00000000	     -0.00000000	     35.85363739
      2.54509701	     -0.05061547	      0.00011259	     -0.19192040	     -0.05501454	      0.88254190	     -0.00023088	     -0.20768692	     -0.00000000	     -0.00000000	     35.84425567
      2.54635865	     -0.05069239	      0.00009666	     -0.19199686	     -0.05502049	      0.88254100	     -0.00023096	     -0.20770601	     -0.00000000	     -0.00000000	     35.72718900
      2.54762028	     -0.05076113	      0.00008509	     -0.19206529	     -0.05502644	      0.88254011	     -0.00023105	     -0.20772508	     -0.00000000	     -0.00000000	     35.72458347
      2.54888192	     -0.05083711	      0.00006937	     -0.19214083	     -0.05503239	      0.88253922	     -0.00023115	     -0.20774404	     -0.00000000	     -0.00000000	     35.60298472
      2.55014355	     -0.05090438	      0.00005808	     -0.19220781	     -0.05503834	      0.88253834	     -0.00023127	     -0.20776296	     -0.00000000	     -0.00000000	     35.60741593
      2.55140519	     -0.05097897	      0.00004258	     -0.19228200	     -0.05504428	      0.88253747	     -0.00023141	     -0.20778176	     -0.00000000	     -0.00000000	     35.47981198
      2.55266682	     -0.05104492	      0.00003160	     -0.19234769	     -0.05505023	      0.88253661	     -0.00023157	     -0.20780050	     -0.00000000	     -0.00000000	     35.48476279
      2.55392846	     -0.05111816	      0.00001638	     -0.19242055	     -0.05505617	      0.88253576	     -0.00023174	     -0.20781911	     -0.00000000	     -0.00000000	     35.35511532
      2.55519009	     -0.05118242	      0.00000574	     -0.19248458	     -0.05506211	      0.88253492	     -0.00023192	     -0.20783765	     -0.00000000	     -0.00000000	     35.36324603
      2.55645172	     -0.05125391	     -0.00000910	     -0.19255572	     -0.05506804	      0.88253409	     -0.00023213	     -0.20785604	     -0.00000000	     -0.00000000	     35.23395246
      2.55771336	     -0.05131674	     -0.00001939	     -0.19261835	     -0.05507397	      0.88253327	     -0.00023235	     -0.20787434	     -0.00000000	     -0.00000000	     35.24157994
      2.55897499	     -0.05138642	     -0.00003380	     -0.19268772	     -0.05507990	      0.88253247	     -0.00023259	     -0.20789247	     -0.00000000	     -0.00000000	     35.11546272
      2.56023663	     -0.05144729	     -0.00004365	     -0.19274842	     -0.05508582	      0.88253167	     -0.00023284	     -0.20791051	     -0.00000000	     -0.00000000	     35.12011684
      2.56149826	     -0.05151457	     -0.00005747	     -0.19281541	     -0.05509174	      0.88253089	     -0.00023311	     -0.20792835	     -0.00000000	     -0.00000000	     34.99554967
      2.56275990	     -0.05157334	     -0.00006682	     -0.19287404	     -0.05509765	      0.88253012	     -0.00023339	     -0.20794607	     -0.00000000	     -0.00000000	     34.99359122
      2.56402153	     -0.05163791	     -0.00007998	     -0.19293837	     -0.05510356	      0.88252936	     -0.00023370	     -0.20796358	     -0.00000000	     -0.00000000	     34.87601721
      2.56528317	     -0.05169443	     -0.00008883	     -0.19299478	     -0.05510945	      0.88252861	     -0.00023401	     -0.20798093	     -0.00000000	     -0.00000000	     34.86755340
      2.56654480	     -0.05175638	     -0.00010131	     -0.19305652	     -0.05511535	      0.88252788	     -0.00023435	     -0.20799807	     -0.00000000	     -0.00000000	     34.75717156
      2.56780644	     -0.05181063	     -0.00010962	     -0.19311069	     -0.05512123	      0.88252716	     -0.00023470	     -0.20801503	     -0.00000000	     -0.00000000	     34.74128953
      2.56906807	     -0.05186923	     -0.00012132	     -0.19316912	     -0.05512711	      0.88252646	     -0.00023507	     -0.20803176	     -0.00000000	     -0.00000000	     34.64370367
      2.57032971	     -0.05192048	     -0.00012902	     -0.19322033	     -0.05513297	      0.88252576	     -0.00023545	     -0.20804828	     -0.00000000	     -0.00000000	     34.62160351
      2.57159134	     -0.05197548	     -0.00013988	     -0.19327521	     -0.05513883	      0.88252509	     -0.00023585	     -0.20806453	     -0.00000000	     -0.00000000	     34.53764044
      2.57285298	     -0.05202387	     -0.00014697	     -0.19332358	     -0.05514468	      0.88252442	     -0.00023626	     -0.20808055	     -0.00000000	     -0.00000000	     34.50719884
      2.57411461	     -0.05207547	     -0.00015701	     -0.19337509	     -0.05515052	      0.88252377	     -0.00023670	     -0.20809629	     -0.00000000	     -0.00000000	     34.43496359
      2.57537625	     -0.05212088	     -0.00016345	     -0.19342053	     -0.05515635	      0.88252314	     -0.00023714	     -0.20811178	     -0.00000000	     -0.00000000	     34.39710739
      2.57663788	     -0.05216863	     -0.00017260	     -0.19346823	     -0.05516217	      0.88252252	     -0.00023760	     -0.20812697	     -0.00000000	     -0.00000000	     34.33886292
      2.57789952	     -0.05221081	     -0.00017835	     -0.19351047	     -0.05516797	      0.88252191	     -0.00023808	     -0.20814188	     -0.00000000	     -0.00000000	     34.29349193
      2.57916115	     -0.05225479	     -0.00018663	     -0.19355444	     -0.05517377	      0.88252132	     -0.00023857	     -0.20815647	     -0.00000000	     -0.00000000	     34.24950066
      2.58042279	     -0.05229378	     -0.00019171	     -0.19359352	     -0.05517955	      0.88252074	     -0.00023907	     -0.20817077	     -0.00000000	     -0.00000000	     34.19965177
      2.58168442	     -0.05233411	     -0.00019912	     -0.19363388	     -0.05518532	      0.88252018	     -0.00023959	     -0.20818474	     -0.00000000	     -0.00000000	     34.16573736
      2.58294605	     -0.05237006	     -0.00020352	     -0.19366994	     -0.05519108	      0.88251964	     -0.00024012	     -0.20819840	     -0.00000000	     -0.00000000	     34.10939260
      2.58420769	     -0.05240675	     -0.00021007	     -0.19370670	     -0.05519682	      0.88251910	     -0.00024067	     -0.20821173	     -0.00000000	     -0.00000000	     34.08686736
      2.58546932	     -0.05243948	     -0.00021375	     -0.19373958	     -0.05520255	      0.88251859	     -0.00024123	     -0.20822474	     -0.00000000	     -0.00000000	     34.02418808
      2.58673096	     -0.05247258	     -0.00021941	     -0.19377278	     -0.05520827	      0.88251809	     -0.00024180	     -0.20823741	     -0.00000000	     -0.00000000	     34.00782613
      2.58799259	     -0.05250232	     -0.00022238	     -0.19380271	     -0.05521397	      0.88251760	     -0.00024238	     -0.20824976	     -0.00000000	     -0.00000000	     33.93649707
      2.58925423	     -0.05253209	     -0.00022716	     -0.19383261	     -0.05521965	      0.88251713	     -0.00024298	     -0.20826178	     -0.00000000	     -0.00000000	     33.92343709
      2.59051586	     -0.05255877	     -0.00022936	     -0.19385951	     -0.05522532	      0.88251667	     -0.00024359	     -0.20827348	     -0.00000000	     -0.00000000	     33.84575030
      2.59177750	     -0.05258504	     -0.00023322	     -0.19388595	     -0.05523098	      0.88251623	     -0.00024420	     -0.20828484	     -0.00000000	     -0.00000000	     33.83709326
      2.59303913	     -0.05260834	     -0.00023458	     -0.19390949	     -0.05523661	      0.88251580	     -0.00024483	     -0.20829588	     -0.00000000	     -0.00000000	     33.75714055
      2.59430077	     -0.05263090	     -0.00023751	     -0.19393226	     -0.05524223	      0.88251539	     -0.00024547	     -0.20830658	     -0.00000000	     -0.00000000	     33.75538146
      2.59556240	     -0.05265081	     -0.00023804	     -0.19395245	     -0.05524783	      0.88251499	     -0.00024612	     -0.20831694	     -0.00000000	     -0.00000000	     33.67383332
      2.59682404	     -0.05266977	     -0.00024002	     -0.19397165	     -0.05525342	      0.88251461	     -0.00024677	     -0.20832697	     -0.00000000	     -0.00000000	     33.67687157
      2.59808567	     -0.05268634	     -0.00023972	     -0.19398853	     -0.05525898	      0.88251424	     -0.00024744	     -0.20833666	     -0.00000000	     -0.00000000	     33.59429165
      2.59934731	     -0.05270187	     -0.00024079	     -0.19400433	     -0.05526453	      0.88251388	     -0.00024811	     -0.20834602	     -0.00000000	     -0.00000000	     33.59933269
      2.60060894	     -0.05271524	     -0.00023964	     -0.19401803	     -0.05527006	      0.88251355	     -0.00024879	     -0.20835505	     -0.00000000	     -0.00000000	     33.51225965
      2.60187058	     -0.05272740	     -0.00023979	     -0.19403050	     -0.05527556	      0.88251322	     -0.00024948	     -0.20836374	     -0.00000000	     -0.00000000	     33.51796563
      2.60313221	     -0.05273745	     -0.00023778	     -0.19404092	     -0.05528105	      0.88251291	     -0.00025017	     -0.20837211	     -0.00000000	     -0.00000000	     33.42911887
      2.60439385	     -0.05274611	     -0.00023701	     -0.19404991	     -0.05528652	      0.88251262	     -0.00025087	     -0.20838015	     -0.00000000	     -0.00000000	     33.43480803
      2.60565548	     -0.05275281	     -0.00023415	     -0.19405700	     -0.05529196	      0.88251234	     -0.00025157	     -0.20838787	     -0.00000000	     -0.00000000	     33.34313969
      2.60691712	     -0.05275813	     -0.00023246	     -0.19406269	     -0.05529739	      0.88251208	     -0.00025228	     -0.20839526	     -0.00000000	     -0.00000000	     33.34745424
      2.60817875	     -0.05276147	     -0.00022876	     -0.19406645	     -0.05530279	      0.88251183	     -0.00025299	     -0.20840232	     -0.00000000	     -0.00000000	     33.25750760
      2.60944039	     -0.05276343	     -0.00022620	     -0.19406880	     -0.05530817	      0.88251160	     -0.00025371	     -0.20840907	     -0.00000000	     -0.00000000	     33.26331745
      2.61070202	     -0.05276382	     -0.00022171	     -0.19406963	     -0.05531353	      0.88251138	     -0.00025443	     -0.20841550	     -0.00000000	     -0.00000000	     33.17049043
      2.61196365	     -0.05276284	     -0.00021832	     -0.19406906	     -0.05531887	      0.88251118	     -0.00025515	     -0.20842162	     -0.00000000	     -0.00000000	     33.17253258
      2.61322529	     -0.05275998	     -0.00021302	     -0.19406666	     -0.05532418	      0.88251099	     -0.00025587	     -0.20842743	     -0.00000000	     -0.00000000	     33.07986677
      2.61448692	     -0.05275568	     -0.00020877	     -0.19406280	     -0.05532947	      0.88251082	     -0.00025660	     -0.20843293	     -0.00000000	     -0.00000000	     33.07948683
      2.61574856	     -0.05274981	     -0.00020271	     -0.19405741	     -0.05533473	      0.88251067	     -0.00025732	     -0.20843813	     -0.00000000	     -0.00000000	     32.98510111
      2.61701019	     -0.05274246	     -0.00019765	     -0.19405052	     -0.05533997	      0.88251053	     -0.00025804	     -0.20844303	     -0.00000000	     -0.00000000	     32.98278865
      2.61827183	     -0.05273372	     -0.00019086	     -0.19404229	     -0.05534519	      0.88251040	     -0.00025877	     -0.20844763	     -0.00000000	     -0.00000000	     32.88635322
      2.61953346	     -0.05272327	     -0.00018500	     -0.19403230	     -0.05535038	      0.88251030	     -0.00025949	     -0.20845194	     -0.00000000	     -0.00000000	     32.88201232
      2.62079510	     -0.05270908	     -0.00017722	     -0.19401864	     -0.05535554	      0.88251021	     -0.00026021	     -0.20845592	     -0.00000000	     -0.00000000	     32.79816221
      2.62205673	     -0.05269085	     -0.00017009	     -0.19400093	     -0.05536068	      0.88251013	     -0.00026092	     -0.20845951	     -0.00000000	     -0.00000000	     32.80246279
      2.62331837	     -0.05266949	     -0.00016116	     -0.19398012	     -0.05536580	      0.88251007	     -0.00026164	     -0.20846267	     -0.00000000	     -0.00000000	     32.71641606
      2.62458000	     -0.05264477	     -0.00015292	     -0.19395594	     -0.05537089	      0.88251003	     -0.00026235	     -0.20846538	     -0.00000000	     -0.00000000	     32.71668760
      2.62584164	     -0.05261593	     -0.00014290	     -0.19392769	     -0.05537595	      0.88251001	     -0.00026305	     -0.20846761	     -0.00000000	     -0.00000000	     32.63800069
      2.62735583	     -0.05257843	     -0.00013225	     -0.19389083	     -0.05538200	      0.88251001	     -0.00026390	     -0.20846964	     -0.00000000	      0.00000000	     32.67610203
      2.62846225	     -0.05254965	     -0.00012215	     -0.19386259	     -0.05538639	      0.88251002	     -0.00026451	     -0.20847071	     -0.00000000	      0.00000000	     32.54216901
      2.62956868	     -0.05251990	     -0.00011357	     -0.19383333	     -0.05539077	      0.88251005	     -0.00026511	     -0.20847147	     -0.00000000	      0.00000000	     32.53713673
      2.63107553	     -0.05247792	     -0.00010036	     -0.19379205	     -0.05539669	      0.88251012	     -0.00026593	     -0.20847204	     -0.00000000	      0.00000000	     32.45225978
      2.63242147	     -0.05243929	     -0.00008974	     -0.19375399	     -0.05540195	      0.88251020	     -0.00026665	     -0.20847214	     -0.00000000	      0.00000000	     32.48300753
      2.63376740	     -0.05239807	     -0.00007627	     -0.19371343	     -0.05540719	      0.88251031	     -0.00026736	     -0.20847186	     -0.00000000	      0.00000000	     32.35323613
      2.63491629	     -0.05236046	     -0.00006688	     -0.19367631	     -0.05541163	      0.88251042	     -0.00026797	     -0.20847131	     -0.00000000	      0.00000000	     32.41071080
      2.63606519	     -0.05232139	     -0.00005525	     -0.19363779	     -0.05541606	      0.88251055	     -0.00026856	     -0.20847046	     -0.00000000	      0.00000000	     32.33030283
      2.63747530	     -0.05227274	     -0.00004227	     -0.19358977	     -0.05542146	      0.88251073	     -0.00026928	     -0.20846905	     -0.00000000	      0.00000000	     32.34030333
      2.63888541	     -0.05222266	     -0.00002706	     -0.19354037	     -0.05542682	      0.88251094	     -0.00026999	     -0.20846727	     -0.00000000	      0.00000000	     32.21915249
      2.64002559	     -0.05218127	     -0.00001685	     -0.19349946	     -0.05543114	      0.88251113	     -0.00027056	     -0.20846557	     -0.00000000	      0.00000000	     32.27320994
      2.64116576	     -0.05213942	     -0.00000466	     -0.19345815	     -0.05543544	      0.88251134	     -0.00027112	     -0.20846367	     -0.00000000	      0.00000000	     32.19674453
      2.64260627	     -0.05208610	      0.00000947	     -0.19340545	     -0.05544084	      0.88251163	     -0.00027181	     -0.20846099	     -0.00000000	      0.00000000	     32.21179603
      2.64404678	     -0.05203111	      0.00002588	     -0.19335114	     -0.05544621	      0.88251194	     -0.00027249	     -0.20845803	     -0.00000000	      0.00000000	     32.08980218
      2.64515103	     -0.05198819	      0.00003625	     -0.19330867	     -0.05545030	      0.88251221	     -0.00027300	     -0.20845557	     -0.00000000	      0.00000000	     32.15200094
      2.64625529	     -0.05194476	      0.00004852	     -0.19326575	     -0.05545438	      0.88251249	     -0.00027351	     -0.20845294	     -0.00000000	      0.00000000	     32.08857227
      2.64775656	     -0.05188594	      0.00006401	     -0.19320755	     -0.05545989	      0.88251290	     -0.00027418	     -0.20844916	     -0.00000000	      0.00000000	     32.09792137
      2.64925783	     -0.05182788	      0.00008145	     -0.19315017	     -0.05546536	      0.88251334	     -0.00027483	     -0.20844517	     -0.00000000	      0.00000000	     31.97120447
      2.65032075	     -0.05178642	      0.00009150	     -0.19310912	     -0.05546922	      0.88251367	     -0.00027528	     -0.20844225	     -0.00000000	      0.00000000	     32.04087275
      2.65138366	     -0.05174467	      0.00010338	     -0.19306782	     -0.05547306	      0.88251401	     -0.00027572	     -0.20843925	     -0.00000000	      0.00000000	     31.99013997
      2.65297433	     -0.05168326	      0.00012013	     -0.19300705	     -0.05547877	      0.88251455	     -0.00027637	     -0.20843463	     -0.00000000	      0.00000000	     31.99049587
      2.65430651	     -0.05163235	      0.00013528	     -0.19295669	     -0.05548352	      0.88251503	     -0.00027690	     -0.20843068	     -0.00000000	      0.00000000	     31.90508456
      2.65563869	     -0.05158171	      0.00014866	     -0.19290655	     -0.05548825	      0.88251552	     -0.00027741	     -0.20842668	     -0.00000000	      0.00000000	     31.96378488
      2.65697086	     -0.05153093	      0.00016441	     -0.19285633	     -0.05549295	      0.88251604	     -0.00027790	     -0.20842263	     -0.00000000	      0.00000000	     31.83968787
      2.65816797	     -0.05148573	      0.00017608	     -0.19281155	     -0.05549715	      0.88251652	     -0.00027834	     -0.20841895	     -0.00000000	      0.00000000	     31.91455394
      2.65936509	     -0.05144156	      0.00018969	     -0.19276785	     -0.05550133	      0.88251701	     -0.00027875	     -0.20841525	     -0.00000000	      0.00000000	     31.81964403
      2.66056220	     -0.05139925	      0.00020173	     -0.19272595	     -0.05550548	      0.88251752	     -0.00027916	     -0.20841158	     -0.00000000	      0.00000000	     31.83435925
      2.66208118	     -0.05134776	      0.00021825	     -0.19267502	     -0.05551073	      0.88251818	     -0.00027966	     -0.20840703	     -0.00000000	      0.00000000	     31.73636426
      2.66330078	     -0.05130755	      0.00022965	     -0.19263519	     -0.05551491	      0.88251872	     -0.00028004	     -0.20840347	     -0.00000000	      0.00000000	     31.79809532
      2.66452038	     -0.05126791	      0.00024283	     -0.19259599	     -0.05551907	      0.88251928	     -0.00028041	     -0.20840000	     -0.00000000	      0.00000000	     31.70345899
      2.66573998	     -0.05122918	      0.00025452	     -0.19255763	     -0.05552321	      0.88251984	     -0.00028077	     -0.20839663	     -0.00000000	      0.00000000	     31.72603546
      2.66724370	     -0.05118278	      0.00027027	     -0.19251174	     -0.05552828	      0.88252054	     -0.00028119	     -0.20839260	     -0.00000000	      0.00000000	     31.61890141
      2.66844655	     -0.05114705	      0.00028086	     -0.19247634	     -0.05553231	      0.88252111	     -0.00028151	     -0.20838950	     -0.00000000	      0.00000000	     31.68017844
      2.66964941	     -0.05111343	      0.00029304	     -0.19244310	     -0.05553632	      0.88252169	     -0.00028182	     -0.20838653	     -0.00000000	      0.00000000	     31.57742619
      2.67085227	     -0.05108100	      0.00030384	     -0.19241100	     -0.05554031	      0.88252228	     -0.00028211	     -0.20838372	     -0.00000000	      0.00000000	     31.59060125
      2.67241455	     -0.05104034	      0.00031914	     -0.19237080	     -0.05554546	      0.88252304	     -0.00028247	     -0.20838029	     -0.00000000	      0.00000000	     31.48136077
      2.67361223	     -0.05101080	      0.00032889	     -0.19234154	     -0.05554938	      0.88252363	     -0.00028273	     -0.20837785	     -0.00000000	      0.00000000	     31.54542507
      2.67480991	     -0.05098263	      0.00034019	     -0.19231370	     -0.05555328	      0.88252422	     -0.00028297	     -0.20837558	     -0.00000000	      0.00000000	     31.45163826
      2.67600759	     -0.05095621	      0.00035009	     -0.19228756	     -0.05555716	      0.88252481	     -0.00028320	     -0.20837350	     -0.00000000	      0.00000000	     31.45917621
      2.67761088	     -0.05092369	      0.00036437	     -0.19225544	     -0.05556231	      0.88252560	     -0.00028349	     -0.20837103	     -0.00000000	      0.00000000	     31.34487629
      2.67879833	     -0.05090149	      0.00037297	     -0.19223349	     -0.05556610	      0.88252619	     -0.00028368	     -0.20836945	     -0.00000000	      0.00000000	     31.40712193
      2.67998578	     -0.05088065	      0.00038307	     -0.19221292	     -0.05556987	      0.88252677	     -0.00028386	     -0.20836808	     -0.00000000	      0.00000000	     31.31471951
      2.68144239	     -0.05085684	      0.00039360	     -0.19218939	     -0.05557447	      0.88252749	     -0.00028406	     -0.20836671	     -0.00000000	      0.00000000	     31.35249798
      2.68273954	     -0.05083716	      0.00040445	     -0.19217000	     -0.05557853	      0.88252812	     -0.00028422	     -0.20836575	     -0.00000000	      0.00000000	     31.21709979
      2.68403669	     -0.05081890	      0.00041282	     -0.19215195	     -0.05558257	      0.88252875	     -0.00028436	     -0.20836504	     -0.00000000	      0.00000000	     31.29197090
      2.68533384	     -0.05080194	      0.00042327	     -0.19213526	     -0.05558659	      0.88252938	     -0.00028449	     -0.20836458	     -0.00000000	      0.00000000	     31.14352216
      2.68663099	     -0.05078637	      0.00043097	     -0.19211988	     -0.05559057	      0.88253000	     -0.00028460	     -0.20836436	     -0.00000000	      0.00000000	     31.23234543
      2.68792814	     -0.05077195	      0.00044098	     -0.19210571	     -0.05559453	      0.88253061	     -0.00028469	     -0.20836438	     -0.00000000	      0.00000000	     31.07101450
      2.68922529	     -0.05075857	      0.00044801	     -0.19209249	     -0.05559846	      0.88253122	     -0.00028476	     -0.20836463	     -0.00000000	      0.00000000	     31.17453524
      2.69052244	     -0.05074615	      0.00045764	     -0.19208031	     -0.05560237	      0.88253182	     -0.00028482	     -0.20836510	     -0.00000000	      0.00000000	     31.00083350
      2.69181960	     -0.05073508	      0.00046396	     -0.19206936	     -0.05560625	      0.88253241	     -0.00028485	     -0.20836577	     -0.00000000	      0.00000000	     31.12047958
      2.69311675	     -0.05072535	      0.00047308	     -0.19205985	     -0.05561010	      0.88253300	     -0.00028488	     -0.20836667	     -0.00000000	      0.00000000	     30.93413283
      2.69441390	     -0.05071723	      0.00047859	     -0.19205183	     -0.05561393	      0.88253359	     -0.00028488	     -0.20836779	     -0.00000000	      0.00000000	     31.06914262
      2.69571105	     -0.05071054	      0.00048714	     -0.19204534	     -0.05561773	      0.88253416	     -0.00028487	     -0.20836915	     -0.00000000	      0.00000000	     30.87162997
      2.69700820	     -0.05070563	      0.00049179	     -0.19204049	     -0.05562150	      0.88253473	     -0.00028484	     -0.20837073	     -0.00000000	      0.00000000	     31.02257699
      2.69817510	     -0.05070251	      0.00049866	     -0.19203752	     -0.05562488	      0.88253524	     -0.00028480	     -0.20837237	     -0.00000000	      0.00000000	     30.85142752
      2.69934201	     -0.05070078	      0.00050312	     -0.19203585	     -0.05562823	      0.88253574	     -0.00028475	     -0.20837422	     -0.00000000	      0.00000000	     30.89780000
      2.70075861	     -0.05070037	      0.00050963	     -0.19203557	     -0.05563226	      0.88253634	     -0.00028467	     -0.20837673	     -0.00000000	      0.00000000	     30.80903322
      2.70217521	     -0.05070185	      0.00051380	     -0.19203709	     -0.05563627	      0.88253694	     -0.00028457	     -0.20837954	     -0.00000000	      0.00000000	     30.91398267
      2.70337002	     -0.05070434	      0.00051920	     -0.19203967	     -0.05563962	      0.88253743	     -0.00028447	     -0.20838215	     -0.00000000	      0.00000000	     30.76628049
      2.70456483	     -0.05070820	      0.00052233	     -0.19204355	     -0.05564295	      0.88253792	     -0.00028436	     -0.20838498	      0.00000000	      0.00000000	     30.82023986
      2.70575964	     -0.05071341	      0.00052629	     -0.19204881	     -0.05564625	      0.88253841	     -0.00028424	     -0.20838802	      0.00000000	      0.00000000	     30.75778998
      2.70737310	     -0.05072265	      0.00052971	     -0.19205806	     -0.05565068	      0.88253906	     -0.00028405	     -0.20839248	      0.00000000	      0.00000000	     30.82454058
      2.70858601	     -0.05073109	      0.00053356	     -0.19206654	     -0.05565398	      0.88253955	     -0.00028390	     -0.20839610	      0.00000000	      0.00000000	     30.69505955
      2.70979891	     -0.05074106	      0.00053530	     -0.19207649	     -0.05565726	      0.88254003	     -0.00028373	     -0.20839994	      0.00000000	      0.00000000	     30.74822467
      2.71101182	     -0.05075246	      0.00053786	     -0.19208789	     -0.05566051	      0.88254050	     -0.00028355	     -0.20840402	      0.00000000	      0.00000000	     30.68317829
      2.71261973	     -0.05076988	      0.00053921	     -0.19210525	     -0.05566478	      0.88254113	     -0.00028330	     -0.20840979	      0.00000000	      0.00000000	     30.76030591
      2.71381326	     -0.05078443	      0.00054155	     -0.19211980	     -0.05566793	      0.88254159	     -0.00028311	     -0.20841434	      0.00000000	      0.00000000	     30.62523278
      2.71500680	     -0.05080044	      0.00054181	     -0.19213575	     -0.05567105	      0.88254205	     -0.00028290	     -0.20841911	      0.00000000	      0.00000000	     30.67541698
      2.71647681	     -0.05082186	      0.00054304	     -0.19215712	     -0.05567486	      0.88254261	     -0.00028263	     -0.20842531	      0.00000000	      0.00000000	     30.59046640
      2.71778746	     -0.05084282	      0.00054163	     -0.19217797	     -0.05567822	      0.88254311	     -0.00028238	     -0.20843112	      0.00000000	      0.00000000	     30.70305019
      2.71909811	     -0.05086526	      0.00054188	     -0.19220035	     -0.05568156	      0.88254360	     -0.00028211	     -0.20843720	      0.00000000	      0.00000000	     30.57181445
      2.72040876	     -0.05088953	      0.00053921	     -0.19222447	     -0.05568487	      0.88254409	     -0.00028184	     -0.20844355	      0.00000000	      0.00000000	     30.69256921
      2.72171941	     -0.05091509	      0.00053877	     -0.19224995	     -0.05568815	      0.88254458	     -0.00028156	     -0.20845017	      0.00000000	      0.00000000	     30.53456133
      2.72303006	     -0.05094231	      0.00053497	     -0.19227700	     -0.05569140	      0.88254507	     -0.00028127	     -0.20845705	      0.00000000	      0.00000000	     30.68273787
      2.72434071	     -0.05097060	      0.00053366	     -0.19230519	     -0.05569462	      0.88254556	     -0.00028097	     -0.20846418	      0.00000000	      0.00000000	     30.50874255
      2.72565136	     -0.05100044	      0.00052851	     -0.19233482	     -0.05569781	      0.88254605	     -0.00028067	     -0.20847155	      0.00000000	      0.00000000	     30.68516252
      2.72696201	     -0.05103121	      0.00052640	     -0.19236547	     -0.05570097	      0.88254653	     -0.00028036	     -0.20847916	      0.00000000	      0.00000000	     30.48262915
      2.72812560	     -0.05105999	      0.00052092	     -0.19239404	     -0.05570376	      0.88254697	     -0.00028008	     -0.20848611	      0.00000000	      0.00000000	     30.62045700
      2.72928919	     -0.05108967	      0.00051711	     -0.19242357	     -0.05570652	      0.88254740	     -0.00027979	     -0.20849324	      0.00000000	      0.00000000	     30.53775629
      2.73072311	     -0.05112790	      0.00051038	     -0.19246155	     -0.05570989	      0.88254793	     -0.00027944	     -0.20850227	      0.00000000	      0.00000000	     30.60028365
      2.73215703	     -0.05116739	      0.00050493	     -0.19250083	     -0.05571323	      0.88254847	     -0.00027908	     -0.20851156	      0.00000000	      0.00000000	     30.47309943
      2.73334061	     -0.05120140	      0.00049764	     -0.19253459	     -0.05571596	      0.88254892	     -0.00027878	     -0.20851942	      0.00000000	      0.00000000	     30.59760788
      2.73452419	     -0.05123609	      0.00049196	     -0.19256908	     -0.05571866	      0.88254936	     -0.00027847	     -0.20852745	      0.00000000	      0.00000000	     30.51658678
      2.73596464	     -0.05127983	      0.00048306	     -0.19261253	     -0.05572192	      0.88254991	     -0.00027810	     -0.20853744	      0.00000000	      0.00000000	     30.58645676
      2.73740508	     -0.05132459	      0.00047598	     -0.19265707	     -0.05572515	      0.88255046	     -0.00027773	     -0.20854767	      0.00000000	      0.00000000	     30.43613543
      2.73854259	     -0.05136113	      0.00046761	     -0.19269333	     -0.05572768	      0.88255090	     -0.00027743	     -0.20855590	      0.00000000	      0.00000000	     30.56043808
      2.73968009	     -0.05139801	      0.00046089	     -0.19273001	     -0.05573018	      0.88255134	     -0.00027713	     -0.20856426	      0.00000000	      0.00000000	     30.49554026
      2.74117922	     -0.05144772	      0.00045027	     -0.19277940	     -0.05573345	      0.88255193	     -0.00027674	     -0.20857547	      0.00000000	      0.00000000	     30.55613095
      2.74267835	     -0.05149826	      0.00044126	     -0.19282968	     -0.05573669	      0.88255252	     -0.00027634	     -0.20858687	      0.00000000	      0.00000000	     30.40943780
      2.74377564	     -0.05153637	      0.00043192	     -0.19286750	     -0.05573903	      0.88255295	     -0.00027606	     -0.20859534	      0.00000000	      0.00000000	     30.53279950
      2.74487293	     -0.05157473	      0.00042421	     -0.19290565	     -0.05574136	      0.88255339	     -0.00027577	     -0.20860390	      0.00000000	      0.00000000	     30.47789823
      2.74644655	     -0.05163087	      0.00041162	     -0.19296143	     -0.05574466	      0.88255402	     -0.00027536	     -0.20861633	      0.00000000	      0.00000000	     30.52080709
      2.74778724	     -0.05167911	      0.00040175	     -0.19300940	     -0.05574744	      0.88255456	     -0.00027501	     -0.20862706	      0.00000000	      0.00000000	     30.43296941
      2.74912794	     -0.05172828	      0.00038970	     -0.19305824	     -0.05575020	      0.88255510	     -0.00027467	     -0.20863790	      0.00000000	      0.00000000	     30.53475989
      2.75046863	     -0.05177753	      0.00037992	     -0.19310725	     -0.05575292	      0.88255564	     -0.00027433	     -0.20864885	      0.00000000	      0.00000000	     30.38787191
      2.75180932	     -0.05182752	      0.00036683	     -0.19315688	     -0.05575562	      0.88255619	     -0.00027399	     -0.20865988	      0.00000000	      0.00000000	     30.56140790
      2.75296019	     -0.05187012	      0.00035838	     -0.19319927	     -0.05575792	      0.88255665	     -0.00027371	     -0.20866941	      0.00000000	      0.00000000	     30.39646571
      2.75411105	     -0.05191327	      0.00034765	     -0.19324216	     -0.05576019	      0.88255712	     -0.00027343	     -0.20867898	      0.00000000	      0.00000000	     30.45444188
      2.75555844	     -0.05196791	      0.00033519	     -0.19329649	     -0.05576302	      0.88255771	     -0.00027308	     -0.20869108	      0.00000000	      0.00000000	     30.38523073
      2.75700583	     -0.05202336	      0.00032046	     -0.19335157	     -0.05576582	      0.88255830	     -0.00027273	     -0.20870323	      0.00000000	      0.00000000	     30.51899900
      2.75815771	     -0.05206740	      0.00031091	     -0.19339538	     -0.05576803	      0.88255877	     -0.00027246	     -0.20871295	      0.00000000	      0.00000000	     30.37059012
      2.75930958	     -0.05211191	      0.00029938	     -0.19343962	     -0.05577022	      0.88255924	     -0.00027220	     -0.20872270	      0.00000000	      0.00000000	     30.41611160
      2.76078059	     -0.05216850	      0.00028615	     -0.19349591	     -0.05577298	      0.88255983	     -0.00027187	     -0.20873519	      0.00000000	      0.00000000	     30.33280768
      2.76225159	     -0.05222527	      0.00027080	     -0.19355232	     -0.05577572	      0.88256042	     -0.00027155	     -0.20874769	      0.00000000	      0.00000000	     30.47658238
      2.76335359	     -0.05226737	      0.00026177	     -0.19359423	     -0.05577774	      0.88256087	     -0.00027131	     -0.20875707	      0.00000000	      0.00000000	     30.31122296
      2.76445559	     -0.05230968	      0.00025079	     -0.19363630	     -0.05577975	      0.88256130	     -0.00027108	     -0.20876644	      0.00000000	      0.00000000	     30.34753520
      2.76600194	     -0.05236879	      0.00023638	     -0.19369510	     -0.05578254	      0.88256191	     -0.00027077	     -0.20877958	      0.00000000	      0.00000000	     30.28796782
      2.76754828	     -0.05242790	      0.00021981	     -0.19375385	     -0.05578530	      0.88256252	     -0.00027046	     -0.20879270	      0.00000000	      0.00000000	     30.44718376
      2.76859796	     -0.05246759	      0.00021102	     -0.19379337	     -0.05578715	      0.88256292	     -0.00027026	     -0.20880159	      0.00000000	      0.00000000	     30.27320028
      2.76964764	     -0.05250732	      0.00020039	     -0.19383288	     -0.05578899	      0.88256333	     -0.00027007	     -0.20881045	      0.00000000	      0.00000000	     30.29594497
      2.77130856	     -0.05256966	      0.00018448	     -0.19389492	     -0.05579186	      0.88256395	     -0.00026977	     -0.20882442	      0.00000000	      0.00000000	     30.24275601
      2.77265841	     -0.05261995	      0.00017064	     -0.19394493	     -0.05579417	      0.88256446	     -0.00026954	     -0.20883572	      0.00000000	      0.00000000	     30.29640987
      2.77400825	     -0.05266964	      0.00015855	     -0.19399441	     -0.05579645	      0.88256495	     -0.00026931	     -0.20884695	      0.00000000	      0.00000000	     30.18835371
      2.77535810	     -0.05271903	      0.00014416	     -0.19404352	     -0.05579871	      0.88256544	     -0.00026910	     -0.20885812	      0.00000000	      0.00000000	     30.30994662
      2.77655238	     -0.05276214	      0.00013400	     -0.19408646	     -0.05580069	      0.88256586	     -0.00026892	     -0.20886793	      0.00000000	      0.00000000	     30.16307232
      2.77774666	     -0.05280504	      0.00012189	     -0.19412915	     -0.05580265	      0.88256628	     -0.00026875	     -0.20887768	      0.00000000	      0.00000000	     30.21932817
      2.77894095	     -0.05284738	      0.00011116	     -0.19417132	     -0.05580459	      0.88256668	     -0.00026858	     -0.20888736	      0.00000000	      0.00000000	     30.15476849
      2.78050156	     -0.05290188	      0.00009574	     -0.19422556	     -0.05580710	      0.88256721	     -0.00026838	     -0.20889989	      0.00000000	      0.00000000	     30.22235254
      2.78171569	     -0.05294340	      0.00008556	     -0.19426693	     -0.05580903	      0.88256760	     -0.00026823	     -0.20890954	      0.00000000	      0.00000000	     30.10152806
      2.78292981	     -0.05298441	      0.00007367	     -0.19430776	     -0.05581094	      0.88256799	     -0.00026809	     -0.20891909	      0.00000000	      0.00000000	     30.15340339
      2.78414394	     -0.05302482	      0.00006321	     -0.19434802	     -0.05581283	      0.88256837	     -0.00026795	     -0.20892855	      0.00000000	      0.00000000	     30.08337834
      2.78568992	     -0.05307545	      0.00004845	     -0.19439844	     -0.05581521	      0.88256884	     -0.00026779	     -0.20894044	      0.00000000	      0.00000000	     30.15555300
      2.78688073	     -0.05311354	      0.00003902	     -0.19443642	     -0.05581703	      0.88256919	     -0.00026768	     -0.20894948	      0.00000000	      0.00000000	     30.03112588
      2.78807154	     -0.05315111	      0.00002798	     -0.19447384	     -0.05581882	      0.88256953	     -0.00026757	     -0.20895841	      0.00000000	      0.00000000	     30.07290319
      2.78950565	     -0.05319543	      0.00001661	     -0.19451805	     -0.05582096	      0.88256994	     -0.00026746	     -0.20896903	      0.00000000	      0.00000000	     29.97592518
      2.79093976	     -0.05323880	      0.00000322	     -0.19456124	     -0.05582308	      0.88257032	     -0.00026735	     -0.20897947	      0.00000000	      0.00000000	     30.10968275
      2.79202476	     -0.05327073	     -0.00000415	     -0.19459313	     -0.05582466	      0.88257061	     -0.00026728	     -0.20898726	      0.00000000	      0.00000000	     29.94889798
      2.79310976	     -0.05330206	     -0.00001325	     -0.19462436	     -0.05582623	      0.88257089	     -0.00026721	     -0.20899494	      0.00000000	      0.00000000	     29.97297952
      2.79465972	     -0.05334554	     -0.00002485	     -0.19466776	     -0.05582845	      0.88257127	     -0.00026713	     -0.20900572	      0.00000000	      0.00000000	     29.90823982
      2.79599770	     -0.05338191	     -0.00003569	     -0.19470403	     -0.05583034	      0.88257159	     -0.00026707	     -0.20901484	      0.00000000	      0.00000000	     29.95895674
      2.79733568	     -0.05341716	     -0.00004436	     -0.19473926	     -0.05583221	      0.88257190	     -0.00026701	     -0.20902377	      0.00000000	      0.00000000	     29.84312477
      2.79867367	     -0.05345134	     -0.00005517	     -0.19477334	     -0.05583406	      0.88257220	     -0.00026697	     -0.20903253	      0.00000000	      0.00000000	     29.95048374
      2.79985487	     -0.05348037	     -0.00006196	     -0.19480239	     -0.05583568	      0.88257245	     -0.00026694	     -0.20904009	      0.00000000	      0.00000000	     29.81206115
      2.80103607	     -0.05350842	     -0.00007052	     -0.19483040	     -0.05583728	      0.88257269	     -0.00026691	     -0.20904750	      0.00000000	      0.00000000	     29.85676727
      2.80221727	     -0.05353542	     -0.00007764	     -0.19485740	     -0.05583886	      0.88257293	     -0.00026690	     -0.20905474	      0.00000000	      0.00000000	     29.79801164
      2.80380361	     -0.05357016	     -0.00008821	     -0.19489212	     -0.05584096	      0.88257323	     -0.00026688	     -0.20906420	      0.00000000	      0.00000000	     29.84586587
      2.80501143	     -0.05359536	     -0.00009433	     -0.19491736	     -0.05584254	      0.88257345	     -0.00026688	     -0.20907120	      0.00000000	      0.00000000	     29.73341027
      2.80621924	     -0.05361946	     -0.00010193	     -0.19494147	     -0.05584411	      0.88257366	     -0.00026689	     -0.20907802	      0.00000000	      0.00000000	     29.77342536
      2.80742706	     -0.05364231	     -0.00010806	     -0.19496437	     -0.05584566	      0.88257387	     -0.00026690	     -0.20908464	      0.00000000	      0.00000000	     29.71191764
      2.80898670	     -0.05366995	     -0.00011703	     -0.19499205	     -0.05584764	      0.88257412	     -0.00026692	     -0.20909291	      0.00000000	      0.00000000	     29.76663015
      2.81017031	     -0.05368959	     -0.00012176	     -0.19501178	     -0.05584912	      0.88257430	     -0.00026694	     -0.20909895	      0.00000000	      0.00000000	     29.65046461
      2.81135393	     -0.05370811	     -0.00012792	     -0.19503034	     -0.05585059	      0.88257447	     -0.00026697	     -0.20910480	      0.00000000	      0.00000000	     29.68311210
      2.81279431	     -0.05372901	     -0.00013343	     -0.19505137	     -0.05585235	      0.88257467	     -0.00026702	     -0.20911165	      0.00000000	      0.00000000	     29.60032574
      2.81408775	     -0.05374626	     -0.00013970	     -0.19506869	     -0.05585392	      0.88257485	     -0.00026706	     -0.20911754	      0.00000000	      0.00000000	     29.66572999
      2.81538119	     -0.05376195	     -0.00014336	     -0.19508453	     -0.05585547	      0.88257501	     -0.00026711	     -0.20912317	      0.00000000	      0.00000000	     29.55318158
      2.81667464	     -0.05377602	     -0.00014897	     -0.19509869	     -0.05585700	      0.88257517	     -0.00026717	     -0.20912854	      0.00000000	      0.00000000	     29.63281743
      2.81796808	     -0.05378845	     -0.00015161	     -0.19511131	     -0.05585851	      0.88257532	     -0.00026723	     -0.20913363	      0.00000001	      0.00000000	     29.50911676
      2.81926152	     -0.05379927	     -0.00015654	     -0.19512224	     -0.05586001	      0.88257547	     -0.00026730	     -0.20913845	      0.00000001	      0.00000000	     29.60213360
      2.82055497	     -0.05380835	     -0.00015806	     -0.19513154	     -0.05586149	      0.88257561	     -0.00026736	     -0.20914298	      0.00000001	      0.00000000	     29.46284592
      2.82184841	     -0.05381566	     -0.00016232	     -0.19513900	     -0.05586295	      0.88257574	     -0.00026744	     -0.20914721	      0.00000001	      0.00000000	     29.57131963
      2.82314185	     -0.05382082	     -0.00016262	     -0.19514441	     -0.05586440	      0.88257587	     -0.00026751	     -0.20915114	      0.00000001	      0.00000000	     29.41765773
      2.82428519	     -0.05382363	     -0.00016544	     -0.19514737	     -0.05586566	      0.88257598	     -0.00026758	     -0.20915435	      0.00000001	      0.00000000	     29.49331338
      2.82542854	     -0.05382413	     -0.00016580	     -0.19514809	     -0.05586692	      0.88257608	     -0.00026766	     -0.20915728	      0.00000001	      0.00000000	     29.42807260
      2.82684909	     -0.05382140	     -0.00016701	     -0.19514562	     -0.05586846	      0.88257621	     -0.00026775	     -0.20916052	      0.00000001	      0.00000000	     29.45801175
      2.82826964	     -0.05381489	     -0.00016572	     -0.19513944	     -0.05586998	      0.88257634	     -0.00026784	     -0.20916326	      0.00000001	      0.00000000	     29.36170272
      2.82943430	     -0.05380588	     -0.00016626	     -0.19513065	     -0.05587121	      0.88257644	     -0.00026792	     -0.20916511	      0.00000001	      0.00000000	     29.43534051
      2.83059895	     -0.05379295	     -0.00016434	     -0.19511802	     -0.05587243	      0.88257653	     -0.00026800	     -0.20916655	      0.00000001	      0.00000000	     29.38010265
      2.83202653	     -0.05377203	     -0.00016272	     -0.19509743	     -0.05587391	      0.88257665	     -0.00026810	     -0.20916770	      0.00000001	      0.00000000	     29.42785373
      2.83345411	     -0.05374610	     -0.00015828	     -0.19507192	     -0.05587537	      0.88257677	     -0.00026820	     -0.20916814	      0.00000001	      0.00000000	     29.33335899
[truncated: 309,486 more chars]
