# Supplementary material for: A Neural Controller Model Considering the Vestibulospinal Tract in Human Postural Control
Source: Front Comput Neurosci. 2022 Feb 25;16:785099. doi: 10.3389/fncom.2022.785099 (PMC8913724; doi:10.3389/fncom.2022.785099)
Supplement: Supplementary file 8 [file Data_Sheet_3.zip › SimulationResults/VST-/2.970/opt_1/jiang_CoPpositon_pos.sto]

CoP
version=1
nRows=3798
nColumns=11
inDegrees=no

This file contains CoP trajectory (of origin) and orientations.

Units are S.I. units (seconds, meters, Newtons, ...)
Angles are in degrees.

endheader
time	cop-x	cop-z	cop-x-calcn-r	com-x	com-y	com-z	com-x-calcn-r	com-x-vel	com-y-vel	s_torques
      0.00057210	     -0.05999367	      0.00006002	     -0.20133318	     -0.06213243	      0.88298632	     -0.00022714	     -0.21651074	      0.00000000	      0.00000000	     18.63865359
      0.00114420	     -0.05902871	      0.00013183	     -0.20036995	     -0.06213242	      0.88298642	     -0.00022713	     -0.21648205	      0.00000000	      0.00000000	     18.14820569
      0.00207235	     -0.05809982	      0.00019225	     -0.19944213	     -0.06213243	      0.88298674	     -0.00022709	     -0.21641852	      0.00000000	      0.00000000	     17.35316480
      0.00323243	     -0.05763742	      0.00021429	     -0.19897918	     -0.06213252	      0.88298743	     -0.00022702	     -0.21633404	      0.00000000	      0.00000000	     20.12151587
      0.00552247	     -0.05770447	      0.00019319	     -0.19904287	     -0.06213311	      0.88298959	     -0.00022682	     -0.21620484	      0.00000000	      0.00000001	     19.27944241
      0.00722515	     -0.05791196	      0.00017393	     -0.19924791	     -0.06213391	      0.88299171	     -0.00022663	     -0.21614775	      0.00000000	      0.00000001	     15.39881399
      0.00867969	     -0.05801181	      0.00016712	     -0.19934609	     -0.06213484	      0.88299375	     -0.00022645	     -0.21611664	      0.00000000	      0.00000001	     12.63049298
      0.01013422	     -0.05804701	      0.00016593	     -0.19937992	     -0.06213596	      0.88299589	     -0.00022624	     -0.21609459	      0.00000000	      0.00000001	     10.86085091
      0.01158876	     -0.05802440	      0.00017058	     -0.19935618	     -0.06213726	      0.88299807	     -0.00022602	     -0.21607727	      0.00000000	      0.00000001	      9.87826509
      0.01304330	     -0.05798728	      0.00017471	     -0.19931800	     -0.06213873	      0.88300024	     -0.00022577	     -0.21606217	      0.00000000	      0.00000001	      9.20811101
      0.01429929	     -0.05794080	      0.00017984	     -0.19927065	     -0.06214013	      0.88300207	     -0.00022556	     -0.21605022	      0.00000000	      0.00000001	      8.92210658
      0.01555527	     -0.05790216	      0.00018305	     -0.19923113	     -0.06214165	      0.88300383	     -0.00022533	     -0.21603899	      0.00000000	      0.00000001	      8.71220049
      0.01714970	     -0.05785678	      0.00018627	     -0.19918465	     -0.06214374	      0.88300594	     -0.00022503	     -0.21602585	      0.00000000	      0.00000001	      8.61457773
      0.01874413	     -0.05782730	      0.00018663	     -0.19915402	     -0.06214602	      0.88300786	     -0.00022472	     -0.21601405	      0.00000000	      0.00000001	      8.60814581
      0.02002083	     -0.05780503	      0.00018676	     -0.19913087	     -0.06214796	      0.88300926	     -0.00022446	     -0.21600572	      0.00000000	      0.00000001	      8.67485899
      0.02129754	     -0.05779468	      0.00018485	     -0.19911962	     -0.06215001	      0.88301051	     -0.00022420	     -0.21599837	      0.00000000	      0.00000001	      8.78078859
      0.02290373	     -0.05778653	      0.00018184	     -0.19911037	     -0.06215273	      0.88301186	     -0.00022387	     -0.21599063	      0.00000000	      0.00000001	      9.00319249
      0.02450992	     -0.05779330	      0.00017652	     -0.19911607	     -0.06215560	      0.88301294	     -0.00022353	     -0.21598452	      0.00000000	      0.00000000	      9.27849772
      0.02571834	     -0.05779765	      0.00017301	     -0.19911967	     -0.06215785	      0.88301356	     -0.00022328	     -0.21598106	      0.00000000	      0.00000000	      9.58986631
      0.02692675	     -0.05781128	      0.00016819	     -0.19913257	     -0.06216016	      0.88301402	     -0.00022302	     -0.21597852	      0.00000000	      0.00000000	      9.91620480
      0.02859148	     -0.05783488	      0.00016146	     -0.19915524	     -0.06216346	      0.88301437	     -0.00022266	     -0.21597656	      0.00000000	      0.00000000	     10.57677449
      0.03025620	     -0.05787014	      0.00015361	     -0.19918967	     -0.06216687	      0.88301438	     -0.00022230	     -0.21597636	      0.00000000	     -0.00000000	     11.27099092
      0.03156457	     -0.05789420	      0.00014834	     -0.19921316	     -0.06216961	      0.88301416	     -0.00022201	     -0.21597745	      0.00000000	     -0.00000000	     12.10499193
      0.03287294	     -0.05792820	      0.00014218	     -0.19924665	     -0.06217239	      0.88301372	     -0.00022171	     -0.21597952	      0.00000000	     -0.00000000	     12.96366575
      0.03447129	     -0.05796783	      0.00013567	     -0.19928577	     -0.06217584	      0.88301291	     -0.00022135	     -0.21598346	      0.00000000	     -0.00000000	     14.17960859
      0.03606965	     -0.05801550	      0.00012839	     -0.19933302	     -0.06217933	      0.88301181	     -0.00022098	     -0.21598875	      0.00000000	     -0.00000001	     15.48357537
      0.03731212	     -0.05804451	      0.00012446	     -0.19936180	     -0.06218206	      0.88301075	     -0.00022069	     -0.21599381	      0.00000000	     -0.00000001	     16.62523010
      0.03855459	     -0.05807896	      0.00011984	     -0.19939608	     -0.06218480	      0.88300952	     -0.00022039	     -0.21599955	      0.00000000	     -0.00000001	     17.68692687
      0.04023123	     -0.05811964	      0.00011500	     -0.19943663	     -0.06218850	      0.88300762	     -0.00021997	     -0.21600833	      0.00000000	     -0.00000001	     19.19804297
      0.04172106	     -0.05815734	      0.00011049	     -0.19947429	     -0.06219178	      0.88300571	     -0.00021960	     -0.21601694	      0.00000000	     -0.00000001	     20.29638782
      0.04321088	     -0.05818500	      0.00010794	     -0.19950201	     -0.06219504	      0.88300363	     -0.00021921	     -0.21602625	      0.00000000	     -0.00000001	     21.45511012
      0.04470071	     -0.05821658	      0.00010418	     -0.19953367	     -0.06219828	      0.88300138	     -0.00021881	     -0.21603603	      0.00000000	     -0.00000001	     22.25778475
      0.04598420	     -0.05823299	      0.00010311	     -0.19955023	     -0.06220105	      0.88299933	     -0.00021846	     -0.21604482	      0.00000000	     -0.00000001	     23.12207275
      0.04726770	     -0.05825240	      0.00010110	     -0.19956979	     -0.06220380	      0.88299720	     -0.00021810	     -0.21605377	      0.00000000	     -0.00000001	     23.53472739
      0.04884674	     -0.05826701	      0.00010020	     -0.19958464	     -0.06220715	      0.88299448	     -0.00021765	     -0.21606500	      0.00000000	     -0.00000001	     24.12155051
      0.05042578	     -0.05828347	      0.00009848	     -0.19960133	     -0.06221047	      0.88299169	     -0.00021719	     -0.21607625	      0.00000000	     -0.00000001	     24.24419364
      0.05170167	     -0.05828530	      0.00009912	     -0.19960339	     -0.06221312	      0.88298940	     -0.00021680	     -0.21608536	      0.00000000	     -0.00000001	     24.51071085
      0.05297756	     -0.05829112	      0.00009860	     -0.19960942	     -0.06221574	      0.88298709	     -0.00021641	     -0.21609433	      0.00000000	     -0.00000001	     24.44878046
      0.05458155	     -0.05829061	      0.00009932	     -0.19960919	     -0.06221902	      0.88298418	     -0.00021591	     -0.21610545	      0.00000000	     -0.00000001	     24.47239408
      0.05618553	     -0.05829367	      0.00009859	     -0.19961248	     -0.06222226	      0.88298131	     -0.00021539	     -0.21611620	      0.00000000	     -0.00000001	     24.12100175
      0.05739873	     -0.05828485	      0.00010013	     -0.19960387	     -0.06222470	      0.88297916	     -0.00021499	     -0.21612414	      0.00000000	     -0.00000001	     24.04891808
      0.05861193	     -0.05828080	      0.00010031	     -0.19959998	     -0.06222712	      0.88297705	     -0.00021459	     -0.21613178	      0.00000000	     -0.00000001	     23.77106109
      0.06029459	     -0.05826938	      0.00010160	     -0.19958878	     -0.06223047	      0.88297419	     -0.00021403	     -0.21614193	      0.00000000	     -0.00000001	     23.49932726
      0.06197726	     -0.05826254	      0.00010121	     -0.19958209	     -0.06223380	      0.88297145	     -0.00021345	     -0.21615147	      0.00000000	     -0.00000001	     22.90723760
      0.06312850	     -0.05824835	      0.00010306	     -0.19956802	     -0.06223608	      0.88296965	     -0.00021305	     -0.21615771	      0.00000000	     -0.00000001	     22.80027239
      0.06427974	     -0.05823938	      0.00010337	     -0.19955913	     -0.06223836	      0.88296790	     -0.00021264	     -0.21616362	      0.00000000	     -0.00000001	     22.48782318
      0.06608547	     -0.05822084	      0.00010455	     -0.19954069	     -0.06224193	      0.88296531	     -0.00021200	     -0.21617230	      0.00000000	     -0.00000001	     22.10939210
      0.06751254	     -0.05820829	      0.00010453	     -0.19952816	     -0.06224477	      0.88296338	     -0.00021149	     -0.21617860	      0.00000000	     -0.00000001	     21.73527779
      0.06893962	     -0.05819029	      0.00010570	     -0.19951018	     -0.06224761	      0.88296157	     -0.00021097	     -0.21618446	      0.00000000	     -0.00000001	     21.41638023
      0.07036669	     -0.05817574	      0.00010530	     -0.19949558	     -0.06225048	      0.88295988	     -0.00021045	     -0.21618979	      0.00000000	     -0.00000001	     21.12392798
      0.07179376	     -0.05815608	      0.00010638	     -0.19947589	     -0.06225336	      0.88295830	     -0.00020992	     -0.21619469	      0.00000000	     -0.00000001	     20.89648340
      0.07322084	     -0.05814193	      0.00010558	     -0.19946164	     -0.06225626	      0.88295684	     -0.00020939	     -0.21619909	      0.00000000	     -0.00000001	     20.57750027
      0.07464791	     -0.05812101	      0.00010681	     -0.19944065	     -0.06225920	      0.88295550	     -0.00020885	     -0.21620310	      0.00000000	     -0.00000001	     20.36293445
      0.07607498	     -0.05810686	      0.00010559	     -0.19942634	     -0.06226216	      0.88295427	     -0.00020831	     -0.21620664	      0.00000000	     -0.00000001	     20.10234577
      0.07750206	     -0.05808506	      0.00010686	     -0.19940441	     -0.06226515	      0.88295314	     -0.00020777	     -0.21620985	      0.00000000	     -0.00000001	     19.97238305
      0.07892913	     -0.05807133	      0.00010509	     -0.19939048	     -0.06226819	      0.88295213	     -0.00020722	     -0.21621263	      0.00000000	     -0.00000000	     19.71012134
      0.08035620	     -0.05804834	      0.00010679	     -0.19936733	     -0.06227126	      0.88295120	     -0.00020667	     -0.21621513	      0.00000000	     -0.00000000	     19.58886846
      0.08162547	     -0.05804661	      0.00010479	     -0.19936537	     -0.06227402	      0.88295046	     -0.00020618	     -0.21621717	      0.00000000	     -0.00000000	     19.29481105
      0.08289474	     -0.05806874	      0.00010391	     -0.19938727	     -0.06227683	      0.88294978	     -0.00020568	     -0.21621977	      0.00000000	     -0.00000000	     19.00358486
      0.08442986	     -0.05816147	      0.00009937	     -0.19947963	     -0.06228026	      0.88294904	     -0.00020507	     -0.21622525	      0.00000000	     -0.00000000	     18.47988110
      0.08596498	     -0.05830663	      0.00009643	     -0.19962446	     -0.06228375	      0.88294837	     -0.00020446	     -0.21623514	      0.00000000	     -0.00000000	     18.20253583
      0.08728914	     -0.05846442	      0.00009267	     -0.19978197	     -0.06228680	      0.88294782	     -0.00020393	     -0.21624776	      0.00000000	     -0.00000000	     17.81974195
      0.08861330	     -0.05862058	      0.00009338	     -0.19993799	     -0.06228989	      0.88294729	     -0.00020339	     -0.21626403	      0.00000000	     -0.00000000	     17.74599630
      0.08993746	     -0.05877343	      0.00009497	     -0.20009078	     -0.06229300	      0.88294677	     -0.00020284	     -0.21628324	      0.00000000	     -0.00000000	     17.45374294
      0.09162228	     -0.05894499	      0.00010147	     -0.20026242	     -0.06229699	      0.88294610	     -0.00020214	     -0.21631084	      0.00000000	     -0.00000000	     17.12172977
      0.09304928	     -0.05907806	      0.00010684	     -0.20039559	     -0.06230040	      0.88294551	     -0.00020155	     -0.21633594	      0.00000000	     -0.00000000	     16.61501636
      0.09447628	     -0.05919336	      0.00011573	     -0.20051109	     -0.06230383	      0.88294490	     -0.00020096	     -0.21636205	      0.00000000	     -0.00000000	     16.25386788
      0.09590328	     -0.05930659	      0.00012224	     -0.20062451	     -0.06230727	      0.88294426	     -0.00020037	     -0.21638868	      0.00000000	     -0.00000000	     15.50574136
      0.09733029	     -0.05940838	      0.00013086	     -0.20072653	     -0.06231073	      0.88294358	     -0.00019978	     -0.21641573	      0.00000000	     -0.00000000	     15.02446544
      0.09875729	     -0.05951456	      0.00013614	     -0.20083288	     -0.06231419	      0.88294288	     -0.00019921	     -0.21644301	      0.00000000	     -0.00000000	     14.33108972
      0.10018429	     -0.05961503	      0.00014256	     -0.20093356	     -0.06231766	      0.88294214	     -0.00019864	     -0.21647059	      0.00000000	     -0.00000000	     13.81046944
      0.10161129	     -0.05972176	      0.00014530	     -0.20104043	     -0.06232113	      0.88294138	     -0.00019810	     -0.21649840	      0.00000000	     -0.00000000	     13.28863953
      0.10303829	     -0.05982816	      0.00014896	     -0.20114701	     -0.06232459	      0.88294058	     -0.00019756	     -0.21652657	      0.00000000	     -0.00000000	     12.81527970
      0.10446530	     -0.05994205	      0.00014961	     -0.20126102	     -0.06232806	      0.88293976	     -0.00019705	     -0.21655510	      0.00000000	     -0.00000000	     12.42268737
      0.10619248	     -0.06007986	      0.00015107	     -0.20139903	     -0.06233224	      0.88293871	     -0.00019645	     -0.21659029	      0.00000000	     -0.00000000	     11.89118938
      0.10742186	     -0.06018573	      0.00014825	     -0.20150497	     -0.06233521	      0.88293794	     -0.00019604	     -0.21661570	      0.00000000	     -0.00000000	     11.65566604
      0.10865124	     -0.06029177	      0.00014690	     -0.20161114	     -0.06233816	      0.88293713	     -0.00019565	     -0.21664144	      0.00000000	     -0.00000000	     11.41572449
      0.11033008	     -0.06044473	      0.00014302	     -0.20176427	     -0.06234217	      0.88293598	     -0.00019513	     -0.21667712	      0.00000000	     -0.00000000	     10.98110172
      0.11200892	     -0.06059848	      0.00013990	     -0.20191823	     -0.06234614	      0.88293477	     -0.00019465	     -0.21671339	      0.00000000	     -0.00000001	     10.81817331
      0.11336829	     -0.06073175	      0.00013535	     -0.20205166	     -0.06234933	      0.88293374	     -0.00019427	     -0.21674314	      0.00000000	     -0.00000001	     10.40773003
      0.11472765	     -0.06086159	      0.00013260	     -0.20218173	     -0.06235249	      0.88293267	     -0.00019392	     -0.21677325	      0.00000000	     -0.00000001	     10.24396736
      0.11645574	     -0.06103379	      0.00012774	     -0.20235422	     -0.06235645	      0.88293123	     -0.00019348	     -0.21681193	      0.00000000	     -0.00000001	      9.82724147
      0.11777122	     -0.06116019	      0.00012608	     -0.20248092	     -0.06235942	      0.88293008	     -0.00019317	     -0.21684167	      0.00000000	     -0.00000001	      9.70507645
      0.11908671	     -0.06128920	      0.00012355	     -0.20261023	     -0.06236236	      0.88292888	     -0.00019287	     -0.21687157	      0.00000000	     -0.00000001	      9.41531612
      0.12040220	     -0.06141558	      0.00012206	     -0.20273694	     -0.06236525	      0.88292763	     -0.00019258	     -0.21690160	      0.00000000	     -0.00000001	      9.24109593
      0.12212425	     -0.06158126	      0.00012020	     -0.20290310	     -0.06236898	      0.88292593	     -0.00019222	     -0.21694104	      0.00000000	     -0.00000001	      8.78329381
      0.12384630	     -0.06173713	      0.00011995	     -0.20305950	     -0.06237262	      0.88292414	     -0.00019188	     -0.21698049	      0.00000000	     -0.00000001	      8.71854368
      0.12526019	     -0.06186430	      0.00011949	     -0.20318713	     -0.06237555	      0.88292261	     -0.00019162	     -0.21701275	      0.00000000	     -0.00000001	      8.40730368
      0.12667409	     -0.06198413	      0.00012063	     -0.20330746	     -0.06237842	      0.88292104	     -0.00019137	     -0.21704481	      0.00000000	     -0.00000001	      8.32723848
      0.12808798	     -0.06210124	      0.00012170	     -0.20342510	     -0.06238124	      0.88291943	     -0.00019113	     -0.21707659	      0.00000000	     -0.00000001	      8.06623020
      0.12950187	     -0.06221137	      0.00012359	     -0.20353579	     -0.06238398	      0.88291777	     -0.00019091	     -0.21710803	      0.00000000	     -0.00000001	      7.94005569
      0.13129632	     -0.06234655	      0.00012579	     -0.20367168	     -0.06238738	      0.88291563	     -0.00019065	     -0.21714728	      0.00000000	     -0.00000001	      7.80077849
      0.13309076	     -0.06246949	      0.00012906	     -0.20379539	     -0.06239067	      0.88291344	     -0.00019040	     -0.21718574	     -0.00000000	     -0.00000001	      7.37124876
      0.13439291	     -0.06255297	      0.00013092	     -0.20387941	     -0.06239299	      0.88291184	     -0.00019024	     -0.21721300	     -0.00000000	     -0.00000001	      7.37926990
      0.13569505	     -0.06263176	      0.00013350	     -0.20395878	     -0.06239524	      0.88291022	     -0.00019009	     -0.21723967	     -0.00000000	     -0.00000001	      7.31172252
      0.13749999	     -0.06273773	      0.00013703	     -0.20406556	     -0.06239828	      0.88290799	     -0.00018991	     -0.21727562	     -0.00000000	     -0.00000001	      7.04381112
      0.13900930	     -0.06281507	      0.00014031	     -0.20414358	     -0.06240072	      0.88290612	     -0.00018978	     -0.21730473	     -0.00000000	     -0.00000001	      7.09118127
      0.14051861	     -0.06289282	      0.00014270	     -0.20422201	     -0.06240308	      0.88290428	     -0.00018966	     -0.21733285	     -0.00000000	     -0.00000001	      6.88694092
      0.14202792	     -0.06296487	      0.00014545	     -0.20429475	     -0.06240536	      0.88290247	     -0.00018957	     -0.21736009	     -0.00000000	     -0.00000001	      6.92227043
      0.14353723	     -0.06303367	      0.00014738	     -0.20436423	     -0.06240755	      0.88290069	     -0.00018950	     -0.21738643	     -0.00000000	     -0.00000001	      6.68460983
      0.14504653	     -0.06309714	      0.00014925	     -0.20442838	     -0.06240965	      0.88289897	     -0.00018945	     -0.21741183	     -0.00000000	     -0.00000001	      6.77854163
      0.14655584	     -0.06315729	      0.00015023	     -0.20448920	     -0.06241167	      0.88289730	     -0.00018943	     -0.21743635	     -0.00000000	     -0.00000001	      6.58096310
      0.14806515	     -0.06321200	      0.00015119	     -0.20454458	     -0.06241359	      0.88289569	     -0.00018942	     -0.21746002	     -0.00000000	     -0.00000001	      6.63322235
      0.14957446	     -0.06326826	      0.00015146	     -0.20460151	     -0.06241543	      0.88289416	     -0.00018944	     -0.21748276	     -0.00000000	     -0.00000001	      6.50609756
      0.15125598	     -0.06332384	      0.00015234	     -0.20465784	     -0.06241737	      0.88289254	     -0.00018949	     -0.21750716	     -0.00000000	     -0.00000001	      6.53417682
      0.15271074	     -0.06337429	      0.00015204	     -0.20470893	     -0.06241896	      0.88289122	     -0.00018955	     -0.21752739	     -0.00000000	     -0.00000001	      6.41151504
      0.15416549	     -0.06341942	      0.00015284	     -0.20475471	     -0.06242045	      0.88288999	     -0.00018964	     -0.21754690	     -0.00000000	     -0.00000001	      6.50630057
      0.15562025	     -0.06346502	      0.00015295	     -0.20480098	     -0.06242186	      0.88288885	     -0.00018974	     -0.21756570	     -0.00000000	     -0.00000001	      6.34839382
      0.15707500	     -0.06350519	      0.00015355	     -0.20484181	     -0.06242318	      0.88288779	     -0.00018987	     -0.21758380	     -0.00000000	     -0.00000000	      6.43926792
      0.15852976	     -0.06354731	      0.00015359	     -0.20488460	     -0.06242441	      0.88288682	     -0.00019002	     -0.21760119	     -0.00000000	     -0.00000000	      6.34556777
      0.15998452	     -0.06358424	      0.00015392	     -0.20492221	     -0.06242555	      0.88288595	     -0.00019019	     -0.21761792	     -0.00000000	     -0.00000000	      6.41150440
      0.16143927	     -0.06362092	      0.00015373	     -0.20495957	     -0.06242660	      0.88288516	     -0.00019038	     -0.21763401	     -0.00000000	     -0.00000000	      6.30973064
      0.16289403	     -0.06365386	      0.00015372	     -0.20499320	     -0.06242755	      0.88288446	     -0.00019059	     -0.21764951	     -0.00000000	     -0.00000000	      6.37737528
      0.16453967	     -0.06369407	      0.00015341	     -0.20503418	     -0.06242851	      0.88288378	     -0.00019085	     -0.21766631	     -0.00000000	     -0.00000000	      6.30630046
      0.16618531	     -0.06372314	      0.00015382	     -0.20506406	     -0.06242934	      0.88288322	     -0.00019114	     -0.21768240	     -0.00000000	     -0.00000000	      6.31115651
      0.16783095	     -0.06375164	      0.00015353	     -0.20509336	     -0.06243005	      0.88288275	     -0.00019145	     -0.21769751	     -0.00000000	     -0.00000000	      6.33507584
      0.16922114	     -0.06376622	      0.00015453	     -0.20510866	     -0.06243054	      0.88288245	     -0.00019173	     -0.21770951	     -0.00000000	     -0.00000000	      6.34258320
      0.17061134	     -0.06377786	      0.00015490	     -0.20512100	     -0.06243095	      0.88288221	     -0.00019202	     -0.21772066	     -0.00000000	     -0.00000000	      6.36951017
      0.17197912	     -0.06378404	      0.00015589	     -0.20512789	     -0.06243125	      0.88288204	     -0.00019233	     -0.21773073	     -0.00000000	     -0.00000000	      6.40928005
      0.17334691	     -0.06378465	      0.00015680	     -0.20512920	     -0.06243146	      0.88288193	     -0.00019266	     -0.21773986	     -0.00000000	     -0.00000000	      6.33975203
      0.17471469	     -0.06377844	      0.00015791	     -0.20512370	     -0.06243158	      0.88288189	     -0.00019300	     -0.21774796	     -0.00000000	     -0.00000000	      6.37669322
      0.17617293	     -0.06376772	      0.00015909	     -0.20511374	     -0.06243161	      0.88288190	     -0.00019338	     -0.21775537	     -0.00000000	      0.00000000	      6.40681523
      0.17763117	     -0.06375095	      0.00016029	     -0.20509773	     -0.06243153	      0.88288197	     -0.00019378	     -0.21776150	     -0.00000000	      0.00000000	      6.32256646
      0.17908940	     -0.06372662	      0.00016146	     -0.20507415	     -0.06243134	      0.88288209	     -0.00019419	     -0.21776626	     -0.00000000	      0.00000000	      6.35424254
      0.18054764	     -0.06369908	      0.00016253	     -0.20504734	     -0.06243105	      0.88288226	     -0.00019462	     -0.21776957	     -0.00000000	      0.00000000	      6.41779056
      0.18200588	     -0.06366620	      0.00016352	     -0.20501520	     -0.06243065	      0.88288247	     -0.00019507	     -0.21777146	     -0.00000000	      0.00000000	      6.33788542
      0.18346411	     -0.06362750	      0.00016433	     -0.20497722	     -0.06243015	      0.88288272	     -0.00019553	     -0.21777186	     -0.00000000	      0.00000000	      6.36788904
      0.18492235	     -0.06358745	      0.00016493	     -0.20493787	     -0.06242955	      0.88288300	     -0.00019600	     -0.21777076	     -0.00000000	      0.00000000	      6.46871596
      0.18638059	     -0.06354200	      0.00016531	     -0.20489311	     -0.06242884	      0.88288331	     -0.00019649	     -0.21776822	     -0.00000000	      0.00000000	      6.36758905
      0.18783883	     -0.06349383	      0.00016546	     -0.20484559	     -0.06242803	      0.88288363	     -0.00019699	     -0.21776420	     -0.00000000	      0.00000000	      6.43366647
      0.18956667	     -0.06343507	      0.00016559	     -0.20478760	     -0.06242695	      0.88288402	     -0.00019760	     -0.21775767	     -0.00000000	      0.00000000	      6.46651003
      0.19129452	     -0.06336943	      0.00016524	     -0.20472269	     -0.06242573	      0.88288441	     -0.00019822	     -0.21774922	     -0.00000000	      0.00000000	      6.39188764
      0.19283784	     -0.06330671	      0.00016580	     -0.20466061	     -0.06242453	      0.88288477	     -0.00019878	     -0.21774008	     -0.00000000	      0.00000000	      6.52236243
      0.19438117	     -0.06324382	      0.00016508	     -0.20459832	     -0.06242323	      0.88288511	     -0.00019936	     -0.21772950	     -0.00000000	      0.00000000	      6.42460682
      0.19592449	     -0.06317617	      0.00016570	     -0.20453126	     -0.06242183	      0.88288544	     -0.00019995	     -0.21771761	     -0.00000000	      0.00000000	      6.42530694
      0.19746782	     -0.06310689	      0.00016522	     -0.20446254	     -0.06242034	      0.88288575	     -0.00020054	     -0.21770445	     -0.00000000	      0.00000000	      6.40975701
      0.19901114	     -0.06303462	      0.00016620	     -0.20439082	     -0.06241875	      0.88288604	     -0.00020114	     -0.21769010	     -0.00000000	      0.00000000	      6.45768867
      0.20055447	     -0.06295878	      0.00016620	     -0.20431549	     -0.06241708	      0.88288630	     -0.00020175	     -0.21767466	     -0.00000000	      0.00000000	      6.37359218
      0.20209779	     -0.06287793	      0.00016788	     -0.20423516	     -0.06241532	      0.88288654	     -0.00020236	     -0.21765816	     -0.00000000	      0.00000000	      6.46574526
      0.20364112	     -0.06279926	      0.00016833	     -0.20415695	     -0.06241348	      0.88288675	     -0.00020297	     -0.21764065	     -0.00000000	      0.00000000	      6.41344753
      0.20518444	     -0.06271430	      0.00017081	     -0.20407246	     -0.06241157	      0.88288694	     -0.00020359	     -0.21762234	     -0.00000000	      0.00000000	      6.45468356
      0.20680171	     -0.06262727	      0.00017159	     -0.20398585	     -0.06240949	      0.88288710	     -0.00020424	     -0.21760231	     -0.00000000	      0.00000000	      6.34544203
      0.20815753	     -0.06255146	      0.00017438	     -0.20391041	     -0.06240770	      0.88288721	     -0.00020478	     -0.21758497	     -0.00000000	      0.00000000	      6.48789273
      0.20951336	     -0.06247638	      0.00017581	     -0.20383565	     -0.06240585	      0.88288731	     -0.00020533	     -0.21756721	     -0.00000000	      0.00000000	      6.39728738
      0.21086919	     -0.06239940	      0.00017795	     -0.20375897	     -0.06240396	      0.88288738	     -0.00020587	     -0.21754907	     -0.00000000	      0.00000000	      6.41622946
      0.21257351	     -0.06230347	      0.00018030	     -0.20366338	     -0.06240153	      0.88288745	     -0.00020656	     -0.21752583	     -0.00000000	      0.00000000	      6.50867917
      0.21427783	     -0.06220729	      0.00018309	     -0.20356751	     -0.06239905	      0.88288748	     -0.00020724	     -0.21750217	     -0.00000000	      0.00000000	      6.47916509
      0.21598215	     -0.06211122	      0.00018501	     -0.20347170	     -0.06239651	      0.88288749	     -0.00020793	     -0.21747824	     -0.00000000	     -0.00000000	      6.60914632
      0.21768647	     -0.06201223	      0.00018800	     -0.20337295	     -0.06239393	      0.88288747	     -0.00020861	     -0.21745408	     -0.00000000	     -0.00000000	      6.58736946
      0.21915189	     -0.06192787	      0.00018831	     -0.20328871	     -0.06239168	      0.88288744	     -0.00020920	     -0.21743316	     -0.00000000	     -0.00000000	      6.60498145
      0.22061731	     -0.06184357	      0.00019074	     -0.20320456	     -0.06238940	      0.88288738	     -0.00020978	     -0.21741218	     -0.00000000	     -0.00000000	      6.59575216
      0.22208272	     -0.06176339	      0.00019120	     -0.20312446	     -0.06238710	      0.88288731	     -0.00021036	     -0.21739115	     -0.00000000	     -0.00000000	      6.77566825
      0.22354814	     -0.06168020	      0.00019329	     -0.20304135	     -0.06238479	      0.88288721	     -0.00021094	     -0.21737015	     -0.00000000	     -0.00000000	      6.68084432
      0.22501356	     -0.06160027	      0.00019383	     -0.20296145	     -0.06238246	      0.88288710	     -0.00021152	     -0.21734912	     -0.00000000	     -0.00000000	      6.79785333
      0.22647898	     -0.06151981	      0.00019547	     -0.20288102	     -0.06238013	      0.88288697	     -0.00021209	     -0.21732813	     -0.00000000	     -0.00000000	      6.76011405
      0.22794439	     -0.06144029	      0.00019641	     -0.20280148	     -0.06237778	      0.88288681	     -0.00021267	     -0.21730717	     -0.00000000	     -0.00000000	      6.88257401
      0.22940981	     -0.06136265	      0.00019790	     -0.20272381	     -0.06237544	      0.88288664	     -0.00021324	     -0.21728626	     -0.00000000	     -0.00000000	      6.90673224
      0.23117717	     -0.06127218	      0.00019853	     -0.20263325	     -0.06237261	      0.88288640	     -0.00021392	     -0.21726129	     -0.00000000	     -0.00000000	      7.07995926
      0.23271565	     -0.06119226	      0.00020037	     -0.20255324	     -0.06237015	      0.88288616	     -0.00021452	     -0.21723969	     -0.00000000	     -0.00000000	      7.12902982
      0.23425413	     -0.06111459	      0.00020021	     -0.20247541	     -0.06236771	      0.88288590	     -0.00021511	     -0.21721821	     -0.00000000	     -0.00000000	      7.11308581
      0.23579260	     -0.06104271	      0.00020203	     -0.20240338	     -0.06236528	      0.88288560	     -0.00021569	     -0.21719689	     -0.00000000	     -0.00000000	      7.25658279
      0.23714832	     -0.06097643	      0.00020124	     -0.20233690	     -0.06236315	      0.88288531	     -0.00021621	     -0.21717831	     -0.00000000	     -0.00000000	      7.30328295
      0.23850404	     -0.06091487	      0.00020172	     -0.20227515	     -0.06236105	      0.88288500	     -0.00021672	     -0.21715986	     -0.00000000	     -0.00000000	      7.34713613
      0.23985975	     -0.06085438	      0.00020077	     -0.20221441	     -0.06235896	      0.88288465	     -0.00021723	     -0.21714161	     -0.00000000	     -0.00000000	      7.43603228
      0.24172206	     -0.06077659	      0.00019956	     -0.20213625	     -0.06235613	      0.88288413	     -0.00021792	     -0.21711688	     -0.00000000	     -0.00000000	      7.62647855
      0.24314488	     -0.06071655	      0.00019676	     -0.20207587	     -0.06235400	      0.88288368	     -0.00021844	     -0.21709830	     -0.00000000	     -0.00000000	      7.61837741
      0.24456769	     -0.06065732	      0.00019509	     -0.20201631	     -0.06235191	      0.88288320	     -0.00021895	     -0.21707991	     -0.00000000	     -0.00000000	      7.79847451
      0.24599051	     -0.06059651	      0.00019229	     -0.20195513	     -0.06234985	      0.88288268	     -0.00021946	     -0.21706165	     -0.00000000	     -0.00000000	      7.87327264
      0.24758068	     -0.06052437	      0.00019065	     -0.20188260	     -0.06234759	      0.88288204	     -0.00022002	     -0.21704129	     -0.00000000	     -0.00000000	      7.96563407
      0.24917086	     -0.06044781	      0.00018774	     -0.20180562	     -0.06234539	      0.88288136	     -0.00022057	     -0.21702083	     -0.00000000	     -0.00000000	      8.13523453
      0.25052738	     -0.06038230	      0.00018759	     -0.20173979	     -0.06234355	      0.88288073	     -0.00022103	     -0.21700326	     -0.00000000	     -0.00000000	      8.17762598
      0.25188390	     -0.06031595	      0.00018597	     -0.20167308	     -0.06234176	      0.88288006	     -0.00022148	     -0.21698562	     -0.00000000	     -0.00000000	      8.27542798
      0.25324043	     -0.06024917	      0.00018570	     -0.20160597	     -0.06234000	      0.88287936	     -0.00022193	     -0.21696794	     -0.00000000	     -0.00000000	      8.39696800
      0.25506232	     -0.06016485	      0.00018375	     -0.20152119	     -0.06233771	      0.88287835	     -0.00022251	     -0.21694421	     -0.00000000	     -0.00000000	      8.66724295
      0.25632284	     -0.06010346	      0.00018410	     -0.20145953	     -0.06233617	      0.88287761	     -0.00022290	     -0.21692800	     -0.00000000	     -0.00000000	      8.72219611
      0.25758336	     -0.06004676	      0.00018309	     -0.20140254	     -0.06233466	      0.88287684	     -0.00022329	     -0.21691188	     -0.00000000	     -0.00000000	      8.90705203
      0.25922115	     -0.05998029	      0.00018272	     -0.20133576	     -0.06233274	      0.88287580	     -0.00022377	     -0.21689133	     -0.00000000	     -0.00000000	      9.30105750
      0.26085895	     -0.05991902	      0.00018142	     -0.20127421	     -0.06233086	      0.88287470	     -0.00022424	     -0.21687144	     -0.00000000	     -0.00000000	      9.81742247
      0.26249675	     -0.05986484	      0.00018227	     -0.20121985	     -0.06232901	      0.88287355	     -0.00022470	     -0.21685238	     -0.00000000	     -0.00000000	     10.61455618
      0.26372743	     -0.05982876	      0.00018031	     -0.20118365	     -0.06232763	      0.88287266	     -0.00022503	     -0.21683866	     -0.00000000	     -0.00000001	     11.43328839
      0.26495811	     -0.05979761	      0.00018002	     -0.20115246	     -0.06232626	      0.88287174	     -0.00022535	     -0.21682553	     -0.00000000	     -0.00000001	     12.40787999
      0.26656215	     -0.05976423	      0.00017835	     -0.20111908	     -0.06232446	      0.88287052	     -0.00022576	     -0.21680942	     -0.00000000	     -0.00000001	     14.04960910
      0.26816618	     -0.05974065	      0.00017705	     -0.20109562	     -0.06232263	      0.88286926	     -0.00022615	     -0.21679451	     -0.00000000	     -0.00000001	     15.91880419
      0.26977022	     -0.05971709	      0.00017386	     -0.20107225	     -0.06232075	      0.88286798	     -0.00022652	     -0.21678087	     -0.00000000	     -0.00000001	     18.36580312
      0.27101736	     -0.05970346	      0.00017328	     -0.20105889	     -0.06231925	      0.88286697	     -0.00022680	     -0.21677099	     -0.00000000	     -0.00000001	     20.10404454
      0.27226450	     -0.05968791	      0.00017132	     -0.20104365	     -0.06231770	      0.88286596	     -0.00022707	     -0.21676173	     -0.00000000	     -0.00000001	     22.16627593
      0.27389946	     -0.05966817	      0.00016956	     -0.20102443	     -0.06231559	      0.88286464	     -0.00022741	     -0.21675027	     -0.00000000	     -0.00000001	     24.67927742
      0.27553441	     -0.05964372	      0.00016653	     -0.20100058	     -0.06231336	      0.88286333	     -0.00022774	     -0.21673943	     -0.00000000	     -0.00000001	     27.23473493
      0.27685503	     -0.05962151	      0.00016549	     -0.20097894	     -0.06231146	      0.88286229	     -0.00022798	     -0.21673092	     -0.00000000	     -0.00000001	     28.98369355
      0.27817566	     -0.05959713	      0.00016297	     -0.20095516	     -0.06230947	      0.88286128	     -0.00022822	     -0.21672252	     -0.00000000	     -0.00000001	     30.75548324
      0.27949628	     -0.05956960	      0.00016133	     -0.20092829	     -0.06230739	      0.88286030	     -0.00022844	     -0.21671415	     -0.00000000	     -0.00000000	     32.02355266
      0.28111678	     -0.05953143	      0.00015851	     -0.20089094	     -0.06230471	      0.88285916	     -0.00022869	     -0.21670374	     -0.00000000	     -0.00000000	     33.49647460
      0.28273729	     -0.05948877	      0.00015732	     -0.20084918	     -0.06230187	      0.88285809	     -0.00022892	     -0.21669303	     -0.00000000	     -0.00000000	     33.70848377
      0.28397268	     -0.05945010	      0.00015484	     -0.20081115	     -0.06229960	      0.88285733	     -0.00022909	     -0.21668457	     -0.00000000	     -0.00000000	     34.72948231
      0.28520807	     -0.05941141	      0.00015398	     -0.20077315	     -0.06229724	      0.88285662	     -0.00022924	     -0.21667580	     -0.00000000	     -0.00000000	     34.82674555
      0.28681325	     -0.05935677	      0.00015229	     -0.20071939	     -0.06229405	      0.88285580	     -0.00022941	     -0.21666391	     -0.00000000	     -0.00000000	     34.95606858
      0.28841843	     -0.05930108	      0.00015219	     -0.20066459	     -0.06229071	      0.88285508	     -0.00022956	     -0.21665141	     -0.00000000	     -0.00000000	     34.27345051
      0.28974866	     -0.05925008	      0.00015073	     -0.20061426	     -0.06228784	      0.88285457	     -0.00022967	     -0.21664061	     -0.00000000	     -0.00000000	     34.40763197
      0.29107888	     -0.05919965	      0.00015124	     -0.20056454	     -0.06228488	      0.88285415	     -0.00022976	     -0.21662938	     -0.00000000	     -0.00000000	     33.84591677
      0.29240911	     -0.05914772	      0.00015085	     -0.20051326	     -0.06228183	      0.88285380	     -0.00022983	     -0.21661776	     -0.00000000	     -0.00000000	     33.45152553
      0.29406220	     -0.05908336	      0.00015192	     -0.20044969	     -0.06227793	      0.88285349	     -0.00022990	     -0.21660280	     -0.00000000	     -0.00000000	     32.82129802
      0.29546760	     -0.05902670	      0.00015137	     -0.20039363	     -0.06227452	      0.88285332	     -0.00022994	     -0.21658969	     -0.00000000	     -0.00000000	     32.19200552
      0.29687300	     -0.05897097	      0.00015300	     -0.20033851	     -0.06227103	      0.88285325	     -0.00022995	     -0.21657623	     -0.00000000	     -0.00000000	     31.56043164
      0.29827840	     -0.05891608	      0.00015264	     -0.20028414	     -0.06226746	      0.88285326	     -0.00022995	     -0.21656249	     -0.00000000	      0.00000000	     30.95947981
      0.29968379	     -0.05886055	      0.00015448	     -0.20022914	     -0.06226383	      0.88285336	     -0.00022993	     -0.21654851	     -0.00000000	      0.00000000	     30.41083397
      0.30108919	     -0.05880737	      0.00015426	     -0.20017641	     -0.06226014	      0.88285354	     -0.00022989	     -0.21653434	     -0.00000000	      0.00000000	     29.96919169
      0.30249459	     -0.05875515	      0.00015618	     -0.20012464	     -0.06225639	      0.88285380	     -0.00022983	     -0.21652005	     -0.00000000	      0.00000000	     29.30736471
      0.30389998	     -0.05870448	      0.00015596	     -0.20007435	     -0.06225259	      0.88285413	     -0.00022975	     -0.21650570	     -0.00000000	      0.00000000	     28.89793961
      0.30530538	     -0.05865509	      0.00015800	     -0.20002534	     -0.06224874	      0.88285453	     -0.00022965	     -0.21649131	     -0.00000000	      0.00000000	     28.31850233
      0.30671078	     -0.05860747	      0.00015797	     -0.19997804	     -0.06224485	      0.88285499	     -0.00022954	     -0.21647694	     -0.00000000	      0.00000000	     27.85819956
      0.30811617	     -0.05856041	      0.00016007	     -0.19993130	     -0.06224093	      0.88285550	     -0.00022941	     -0.21646265	     -0.00000000	      0.00000000	     27.37982896
      0.30952157	     -0.05851648	      0.00015986	     -0.19988762	     -0.06223696	      0.88285607	     -0.00022926	     -0.21644845	     -0.00000000	      0.00000000	     26.97715644
      0.31092697	     -0.05847308	      0.00016174	     -0.19984449	     -0.06223297	      0.88285667	     -0.00022909	     -0.21643440	     -0.00000000	      0.00000000	     26.48400333
      0.31233237	     -0.05843227	      0.00016108	     -0.19980386	     -0.06222895	      0.88285732	     -0.00022890	     -0.21642053	     -0.00000000	      0.00000000	     26.03848415
      0.31373776	     -0.05839193	      0.00016266	     -0.19976373	     -0.06222490	      0.88285800	     -0.00022870	     -0.21640687	     -0.00000000	      0.00000000	     25.60558134
      0.31514316	     -0.05835531	      0.00016177	     -0.19972725	     -0.06222083	      0.88285871	     -0.00022848	     -0.21639344	     -0.00000000	      0.00000000	     25.23978582
      0.31654856	     -0.05831972	      0.00016325	     -0.19969182	     -0.06221675	      0.88285944	     -0.00022824	     -0.21638029	     -0.00000000	      0.00000000	     24.76438768
      0.31795395	     -0.05828730	      0.00016216	     -0.19965950	     -0.06221265	      0.88286019	     -0.00022799	     -0.21636741	     -0.00000000	      0.00000000	     24.33310945
      0.31935935	     -0.05825517	      0.00016355	     -0.19962749	     -0.06220854	      0.88286095	     -0.00022772	     -0.21635484	     -0.00000000	      0.00000000	     23.92332731
      0.32076475	     -0.05822702	      0.00016229	     -0.19959939	     -0.06220441	      0.88286171	     -0.00022744	     -0.21634259	     -0.00000000	      0.00000000	     23.57871275
      0.32217015	     -0.05820040	      0.00016361	     -0.19957287	     -0.06220028	      0.88286248	     -0.00022714	     -0.21633069	     -0.00000000	      0.00000000	     23.10431068
      0.32357554	     -0.05817790	      0.00016212	     -0.19955039	     -0.06219614	      0.88286325	     -0.00022683	     -0.21631918	     -0.00000000	      0.00000000	     22.71139405
      0.32498094	     -0.05815799	      0.00016329	     -0.19953054	     -0.06219200	      0.88286402	     -0.00022650	     -0.21630812	     -0.00000000	      0.00000000	     22.27494669
      0.32638634	     -0.05814724	      0.00016135	     -0.19951978	     -0.06218785	      0.88286478	     -0.00022615	     -0.21629764	     -0.00000000	      0.00000000	     21.87065004
      0.32779173	     -0.05814497	      0.00016208	     -0.19951753	     -0.06218371	      0.88286553	     -0.00022579	     -0.21628794	     -0.00000000	      0.00000000	     21.38196502
      0.32919713	     -0.05815619	      0.00015981	     -0.19952870	     -0.06217956	      0.88286626	     -0.00022542	     -0.21627929	     -0.00000000	      0.00000000	     20.95506738
      0.33060253	     -0.05817814	      0.00016085	     -0.19955066	     -0.06217542	      0.88286698	     -0.00022502	     -0.21627195	     -0.00000000	      0.00000000	     20.42667186
      0.33200792	     -0.05821493	      0.00015905	     -0.19958741	     -0.06217127	      0.88286767	     -0.00022462	     -0.21626612	     -0.00000000	      0.00000000	     19.99601520
      0.33341332	     -0.05826315	      0.00016067	     -0.19963565	     -0.06216714	      0.88286834	     -0.00022420	     -0.21626203	     -0.00000000	      0.00000000	     19.45815234
      0.33481872	     -0.05832582	      0.00015926	     -0.19969828	     -0.06216300	      0.88286897	     -0.00022376	     -0.21625984	     -0.00000000	      0.00000000	     19.08136603
      0.33622412	     -0.05839847	      0.00016127	     -0.19977097	     -0.06215887	      0.88286956	     -0.00022331	     -0.21625968	     -0.00000000	      0.00000000	     18.52154836
      0.33762951	     -0.05848441	      0.00016018	     -0.19985690	     -0.06215474	      0.88287011	     -0.00022285	     -0.21626162	     -0.00000000	      0.00000000	     18.18339721
      0.33903491	     -0.05857978	      0.00016229	     -0.19995234	     -0.06215060	      0.88287059	     -0.00022237	     -0.21626574	     -0.00000000	      0.00000000	     17.60835049
      0.34044031	     -0.05868751	      0.00016123	     -0.20006009	     -0.06214647	      0.88287102	     -0.00022188	     -0.21627210	     -0.00000000	      0.00000000	     17.29661900
      0.34184570	     -0.05880346	      0.00016303	     -0.20017614	     -0.06214232	      0.88287138	     -0.00022138	     -0.21628072	     -0.00000000	      0.00000000	     16.71576126
      0.34325110	     -0.05892994	      0.00016180	     -0.20030268	     -0.06213817	      0.88287166	     -0.00022086	     -0.21629160	     -0.00000000	      0.00000000	     16.40200243
      0.34465650	     -0.05906198	      0.00016303	     -0.20043484	     -0.06213400	      0.88287186	     -0.00022034	     -0.21630469	     -0.00000000	      0.00000000	     15.83239594
      0.34606189	     -0.05920167	      0.00016157	     -0.20057463	     -0.06212982	      0.88287197	     -0.00021980	     -0.21631991	     -0.00000000	      0.00000000	     15.49721376
      0.34746729	     -0.05934440	      0.00016178	     -0.20071751	     -0.06212562	      0.88287198	     -0.00021926	     -0.21633715	     -0.00000000	     -0.00000000	     14.93040575
      0.34887269	     -0.05949301	      0.00015960	     -0.20086626	     -0.06212140	      0.88287190	     -0.00021870	     -0.21635637	     -0.00000000	     -0.00000000	     14.54328801
      0.35027809	     -0.05964483	      0.00015914	     -0.20101826	     -0.06211715	      0.88287171	     -0.00021814	     -0.21637750	     -0.00000000	     -0.00000000	     14.00138676
      0.35168348	     -0.05979965	      0.00015718	     -0.20117327	     -0.06211287	      0.88287141	     -0.00021757	     -0.21640036	     -0.00000000	     -0.00000000	     13.57470551
      0.35308888	     -0.05995429	      0.00015638	     -0.20132815	     -0.06210856	      0.88287100	     -0.00021699	     -0.21642476	     -0.00000000	     -0.00000000	     13.08525532
      0.35486567	     -0.06015360	      0.00015330	     -0.20152775	     -0.06210306	      0.88287032	     -0.00021624	     -0.21645751	     -0.00000000	     -0.00000000	     12.42091772
      0.35618403	     -0.06029602	      0.00015313	     -0.20167046	     -0.06209893	      0.88286971	     -0.00021569	     -0.21648296	     -0.00000000	     -0.00000000	     12.09799610
      0.35750239	     -0.06044093	      0.00015102	     -0.20181563	     -0.06209477	      0.88286899	     -0.00021512	     -0.21650916	     -0.00000000	     -0.00000000	     11.76548466
      0.35917384	     -0.06062169	      0.00015001	     -0.20199679	     -0.06208943	      0.88286795	     -0.00021440	     -0.21654329	     -0.00000000	     -0.00000000	     11.21968087
      0.36066422	     -0.06078378	      0.00014716	     -0.20215922	     -0.06208461	      0.88286689	     -0.00021375	     -0.21657436	     -0.00000000	     -0.00000001	     10.98959088
      0.36215460	     -0.06094376	      0.00014655	     -0.20231962	     -0.06207974	      0.88286572	     -0.00021310	     -0.21660593	     -0.00000000	     -0.00000001	     10.48521474
      0.36364497	     -0.06110440	      0.00014331	     -0.20248064	     -0.06207480	      0.88286443	     -0.00021244	     -0.21663785	     -0.00000000	     -0.00000001	     10.34277015
      0.36513535	     -0.06126303	      0.00014289	     -0.20263973	     -0.06206979	      0.88286304	     -0.00021178	     -0.21667002	     -0.00000000	     -0.00000001	      9.92946485
      0.36662573	     -0.06142079	      0.00013958	     -0.20279792	     -0.06206472	      0.88286155	     -0.00021112	     -0.21670229	     -0.00000000	     -0.00000001	      9.81279956
      0.36811610	     -0.06157623	      0.00013938	     -0.20295388	     -0.06205957	      0.88285996	     -0.00021045	     -0.21673455	     -0.00000000	     -0.00000001	      9.44405797
      0.36960648	     -0.06172955	      0.00013638	     -0.20310768	     -0.06205435	      0.88285829	     -0.00020979	     -0.21676668	     -0.00000000	     -0.00000001	      9.37080754
      0.37109686	     -0.06187914	      0.00013703	     -0.20325785	     -0.06204904	      0.88285654	     -0.00020912	     -0.21679855	     -0.00000000	     -0.00000001	      9.07299587
      0.37258723	     -0.06202537	      0.00013487	     -0.20340463	     -0.06204366	      0.88285472	     -0.00020845	     -0.21683003	     -0.00000000	     -0.00000001	      8.97275371
      0.37407761	     -0.06216804	      0.00013595	     -0.20354794	     -0.06203818	      0.88285285	     -0.00020778	     -0.21686103	     -0.00000000	     -0.00000001	      8.76561779
      0.37556799	     -0.06230781	      0.00013404	     -0.20368831	     -0.06203262	      0.88285092	     -0.00020712	     -0.21689148	     -0.00000000	     -0.00000001	      8.60382987
      0.37705836	     -0.06244319	      0.00013513	     -0.20382437	     -0.06202697	      0.88284895	     -0.00020646	     -0.21692133	     -0.00000000	     -0.00000001	      8.47265943
      0.37854874	     -0.06257608	      0.00013374	     -0.20395791	     -0.06202122	      0.88284696	     -0.00020580	     -0.21695054	     -0.00000000	     -0.00000001	      8.28066371
      0.38003912	     -0.06270407	      0.00013511	     -0.20408662	     -0.06201538	      0.88284494	     -0.00020515	     -0.21697908	     -0.00000000	     -0.00000001	      8.18446031
      0.38152950	     -0.06283100	      0.00013430	     -0.20421425	     -0.06200943	      0.88284292	     -0.00020451	     -0.21700691	     -0.00000000	     -0.00000001	      8.04640007
      0.38301987	     -0.06295213	      0.00013579	     -0.20433615	     -0.06200338	      0.88284090	     -0.00020387	     -0.21703403	     -0.00000000	     -0.00000001	      7.93631135
      0.38451025	     -0.06307049	      0.00013549	     -0.20445524	     -0.06199722	      0.88283888	     -0.00020324	     -0.21706037	     -0.00000000	     -0.00000001	      7.81682653
      0.38600063	     -0.06318103	      0.00013666	     -0.20456658	     -0.06199096	      0.88283689	     -0.00020262	     -0.21708598	     -0.00000000	     -0.00000001	      7.70918226
      0.38749100	     -0.06328994	      0.00013609	     -0.20467626	     -0.06198458	      0.88283493	     -0.00020201	     -0.21711080	     -0.00000000	     -0.00000001	      7.65572858
      0.38898138	     -0.06339261	      0.00013706	     -0.20477975	     -0.06197808	      0.88283300	     -0.00020141	     -0.21713486	     -0.00000000	     -0.00000001	      7.51385982
      0.39047176	     -0.06349040	      0.00013690	     -0.20487835	     -0.06197147	      0.88283112	     -0.00020082	     -0.21715804	     -0.00000000	     -0.00000001	      7.50889470
      0.39196213	     -0.06358318	      0.00013798	     -0.20497199	     -0.06196474	      0.88282929	     -0.00020025	     -0.21718029	     -0.00000000	     -0.00000001	      7.38204431
      0.39345251	     -0.06366997	      0.00013867	     -0.20505964	     -0.06195789	      0.88282752	     -0.00019969	     -0.21720156	     -0.00000000	     -0.00000001	      7.36467360
      0.39526365	     -0.06376748	      0.00014060	     -0.20515824	     -0.06194939	      0.88282546	     -0.00019903	     -0.21722602	     -0.00000000	     -0.00000001	      7.30057784
      0.39682171	     -0.06384638	      0.00014012	     -0.20523805	     -0.06194193	      0.88282378	     -0.00019849	     -0.21724588	     -0.00000000	     -0.00000001	      7.19826288
      0.39837978	     -0.06391801	      0.00014192	     -0.20531065	     -0.06193433	      0.88282217	     -0.00019796	     -0.21726464	     -0.00000000	     -0.00000001	      7.18738280
      0.39993784	     -0.06398849	      0.00014109	     -0.20538205	     -0.06192658	      0.88282065	     -0.00019744	     -0.21728221	     -0.00000000	     -0.00000001	      7.14830589
      0.40149591	     -0.06404973	      0.00014311	     -0.20544429	     -0.06191869	      0.88281922	     -0.00019695	     -0.21729865	     -0.00000000	     -0.00000001	      7.06423837
      0.40305397	     -0.06410987	      0.00014185	     -0.20550537	     -0.06191064	      0.88281788	     -0.00019648	     -0.21731384	     -0.00000000	     -0.00000001	      7.06912653
      0.40461204	     -0.06416199	      0.00014400	     -0.20555852	     -0.06190245	      0.88281663	     -0.00019602	     -0.21732782	     -0.00000000	     -0.00000001	      6.96374418
      0.40617010	     -0.06421116	      0.00014257	     -0.20560866	     -0.06189410	      0.88281547	     -0.00019559	     -0.21734051	     -0.00000000	     -0.00000000	      7.03878117
      0.40772817	     -0.06425619	      0.00014494	     -0.20565473	     -0.06188560	      0.88281440	     -0.00019517	     -0.21735192	     -0.00000000	     -0.00000000	      6.91585379
      0.40928623	     -0.06429661	      0.00014357	     -0.20569613	     -0.06187694	      0.88281341	     -0.00019478	     -0.21736208	     -0.00000000	     -0.00000000	      6.95018077
      0.41084430	     -0.06433232	      0.00014634	     -0.20573293	     -0.06186812	      0.88281251	     -0.00019441	     -0.21737094	     -0.00000000	     -0.00000000	      6.86156977
      0.41240236	     -0.06436467	      0.00014523	     -0.20576629	     -0.06185914	      0.88281169	     -0.00019405	     -0.21737851	     -0.00000000	     -0.00000000	      6.87937925
      0.41396043	     -0.06438983	      0.00014831	     -0.20579255	     -0.06185000	      0.88281094	     -0.00019372	     -0.21738476	     -0.00000000	     -0.00000000	      6.86278890
      0.41551849	     -0.06441521	      0.00014729	     -0.20581895	     -0.06184069	      0.88281027	     -0.00019341	     -0.21738966	     -0.00000000	     -0.00000000	      6.85450946
      0.41707656	     -0.06443128	      0.00015068	     -0.20583615	     -0.06183122	      0.88280966	     -0.00019312	     -0.21739328	     -0.00000000	     -0.00000000	      6.79932604
      0.41863462	     -0.06444738	      0.00014973	     -0.20585329	     -0.06182159	      0.88280912	     -0.00019285	     -0.21739553	     -0.00000000	     -0.00000000	      6.80462046
      0.42019269	     -0.06445503	      0.00015334	     -0.20586208	     -0.06181179	      0.88280863	     -0.00019260	     -0.21739649	     -0.00000000	     -0.00000000	      6.73125816
      0.42156688	     -0.06445949	      0.00015295	     -0.20586747	     -0.06180300	      0.88280824	     -0.00019240	     -0.21739618	     -0.00000000	     -0.00000000	      6.77357811
      0.42294107	     -0.06445959	      0.00015467	     -0.20586855	     -0.06179409	      0.88280789	     -0.00019221	     -0.21739480	     -0.00000000	     -0.00000000	      6.72972493
      0.42461566	     -0.06445417	      0.00015521	     -0.20586430	     -0.06178304	      0.88280751	     -0.00019201	     -0.21739164	     -0.00000000	     -0.00000000	      6.73000900
      0.42629024	     -0.06444146	      0.00015674	     -0.20585278	     -0.06177181	      0.88280716	     -0.00019182	     -0.21738680	     -0.00000000	     -0.00000000	      6.67886650
      0.42796482	     -0.06442332	      0.00015647	     -0.20583578	     -0.06176037	      0.88280685	     -0.00019167	     -0.21738021	     -0.00000000	     -0.00000000	      6.74518545
      0.42947178	     -0.06439726	      0.00015852	     -0.20581080	     -0.06174991	      0.88280660	     -0.00019154	     -0.21737278	     -0.00000000	     -0.00000000	      6.67012944
      0.43097874	     -0.06436663	      0.00015845	     -0.20578120	     -0.06173930	      0.88280637	     -0.00019144	     -0.21736379	     -0.00000000	     -0.00000000	      6.72488093
      0.43248569	     -0.06432952	      0.00016013	     -0.20574514	     -0.06172853	      0.88280615	     -0.00019135	     -0.21735325	     -0.00000000	     -0.00000000	      6.66462214
      0.43399265	     -0.06428520	      0.00016050	     -0.20570184	     -0.06171760	      0.88280595	     -0.00019129	     -0.21734109	     -0.00000000	     -0.00000000	      6.71273837
      0.43581620	     -0.06422392	      0.00016283	     -0.20564183	     -0.06170417	      0.88280572	     -0.00019123	     -0.21732417	     -0.00000000	     -0.00000000	      6.66155909
      0.43727972	     -0.06416726	      0.00016273	     -0.20558611	     -0.06169322	      0.88280554	     -0.00019120	     -0.21730881	     -0.00000000	     -0.00000000	      6.71673698
      0.43874324	     -0.06410416	      0.00016486	     -0.20552400	     -0.06168214	      0.88280538	     -0.00019119	     -0.21729184	     -0.00000000	     -0.00000000	      6.71727984
      0.44020676	     -0.06403573	      0.00016560	     -0.20545651	     -0.06167092	      0.88280521	     -0.00019119	     -0.21727323	     -0.00000000	     -0.00000000	      6.69453234
      0.44209554	     -0.06393892	      0.00016864	     -0.20536093	     -0.06165623	      0.88280501	     -0.00019121	     -0.21724683	     -0.00000000	     -0.00000000	      6.73147859
      0.44347818	     -0.06386190	      0.00016889	     -0.20528474	     -0.06164534	      0.88280486	     -0.00019125	     -0.21722579	     -0.00000000	     -0.00000000	      6.69890543
      0.44486082	     -0.06378141	      0.00017111	     -0.20520510	     -0.06163434	      0.88280472	     -0.00019130	     -0.21720331	     -0.00000000	     -0.00000000	      6.73287039
      0.44661899	     -0.06367476	      0.00017263	     -0.20509948	     -0.06162018	      0.88280455	     -0.00019138	     -0.21717278	     -0.00000000	     -0.00000000	      6.68707495
      0.44837716	     -0.06356268	      0.00017622	     -0.20498843	     -0.06160585	      0.88280438	     -0.00019147	     -0.21714021	     -0.00000000	     -0.00000000	      6.72901389
      0.44972842	     -0.06347484	      0.00017678	     -0.20490130	     -0.06159471	      0.88280425	     -0.00019156	     -0.21711388	     -0.00000000	     -0.00000000	      6.69189501
      0.45107968	     -0.06338673	      0.00017915	     -0.20481392	     -0.06158349	      0.88280413	     -0.00019167	     -0.21708652	     -0.00000000	     -0.00000000	      6.68152856
      0.45279673	     -0.06327332	      0.00018124	     -0.20470138	     -0.06156909	      0.88280398	     -0.00019181	     -0.21705050	     -0.00000000	     -0.00000000	      6.68010589
      0.45451377	     -0.06315892	      0.00018465	     -0.20458784	     -0.06155454	      0.88280383	     -0.00019197	     -0.21701319	     -0.00000000	     -0.00000000	      6.64432252
      0.45623082	     -0.06304480	      0.00018585	     -0.20447448	     -0.06153986	      0.88280369	     -0.00019216	     -0.21697476	     -0.00000000	     -0.00000000	      6.66691374
      0.45753168	     -0.06295628	      0.00018941	     -0.20438658	     -0.06152865	      0.88280358	     -0.00019230	     -0.21694505	     -0.00000000	     -0.00000000	      6.65128405
      0.45883254	     -0.06286767	      0.00019109	     -0.20429852	     -0.06151737	      0.88280348	     -0.00019246	     -0.21691481	     -0.00000000	     -0.00000000	      6.61445731
      0.46057063	     -0.06275062	      0.00019421	     -0.20418219	     -0.06150219	      0.88280335	     -0.00019269	     -0.21687375	     -0.00000000	     -0.00000000	      6.69727650
      0.46230872	     -0.06263217	      0.00019608	     -0.20406440	     -0.06148689	      0.88280321	     -0.00019294	     -0.21683208	     -0.00000000	     -0.00000000	      6.62796838
      0.46376333	     -0.06253071	      0.00019923	     -0.20396349	     -0.06147400	      0.88280310	     -0.00019315	     -0.21679679	     -0.00000000	     -0.00000000	      6.67177898
      0.46521794	     -0.06242996	      0.00020056	     -0.20386324	     -0.06146104	      0.88280298	     -0.00019339	     -0.21676116	     -0.00000000	     -0.00000000	      6.69354985
      0.46667255	     -0.06232869	      0.00020319	     -0.20376246	     -0.06144801	      0.88280286	     -0.00019363	     -0.21672526	     -0.00000000	     -0.00000000	      6.72131996
      0.46846942	     -0.06220286	      0.00020463	     -0.20363717	     -0.06143181	      0.88280271	     -0.00019394	     -0.21668061	     -0.00000000	     -0.00000000	      6.79126210
      0.46982994	     -0.06210771	      0.00020747	     -0.20354245	     -0.06141949	      0.88280259	     -0.00019419	     -0.21664661	     -0.00000000	     -0.00000000	      6.79941495
      0.47119047	     -0.06201175	      0.00020859	     -0.20344686	     -0.06140711	      0.88280247	     -0.00019445	     -0.21661250	     -0.00000000	     -0.00000000	      6.84473265
      0.47290173	     -0.06189286	      0.00021109	     -0.20332843	     -0.06139146	      0.88280230	     -0.00019479	     -0.21656945	     -0.00000000	     -0.00000000	      6.90879490
      0.47461299	     -0.06177147	      0.00021157	     -0.20320743	     -0.06137574	      0.88280213	     -0.00019514	     -0.21652634	     -0.00000000	     -0.00000000	      6.99139327
      0.47592920	     -0.06167889	      0.00021336	     -0.20311517	     -0.06136360	      0.88280198	     -0.00019542	     -0.21649316	     -0.00000000	     -0.00000000	      7.00063764
      0.47724542	     -0.06158741	      0.00021331	     -0.20302395	     -0.06135142	      0.88280183	     -0.00019571	     -0.21646005	     -0.00000000	     -0.00000000	      7.07395539
      0.47896306	     -0.06147141	      0.00021367	     -0.20290829	     -0.06133546	      0.88280162	     -0.00019609	     -0.21641698	     -0.00000000	     -0.00000000	      7.16990554
      0.48068070	     -0.06135412	      0.00021150	     -0.20279127	     -0.06131944	      0.88280139	     -0.00019649	     -0.21637410	     -0.00000000	     -0.00000000	      7.30052896
      0.48201618	     -0.06126484	      0.00021091	     -0.20270222	     -0.06130694	      0.88280120	     -0.00019681	     -0.21634085	     -0.00000000	     -0.00000000	      7.37175212
      0.48335165	     -0.06117333	      0.00020805	     -0.20261087	     -0.06129440	      0.88280100	     -0.00019714	     -0.21630765	     -0.00000000	     -0.00000000	      7.52195560
      0.48501163	     -0.06105423	      0.00020478	     -0.20249198	     -0.06127876	      0.88280074	     -0.00019755	     -0.21626630	     -0.00000000	     -0.00000000	      7.69384634
      0.48667160	     -0.06092603	      0.00019971	     -0.20236395	     -0.06126307	      0.88280048	     -0.00019797	     -0.21622468	     -0.00000000	     -0.00000000	      7.93027136
      0.48801353	     -0.06081689	      0.00019785	     -0.20225499	     -0.06125035	      0.88280026	     -0.00019831	     -0.21619063	     -0.00000000	     -0.00000000	      8.08470556
      0.48935546	     -0.06070301	      0.00019488	     -0.20214126	     -0.06123759	      0.88280005	     -0.00019867	     -0.21615612	     -0.00000000	     -0.00000000	      8.33141435
      0.49098032	     -0.06056033	      0.00019283	     -0.20199880	     -0.06122210	      0.88279979	     -0.00019910	     -0.21611366	     -0.00000000	     -0.00000000	      8.57665828
      0.49260519	     -0.06041119	      0.00018893	     -0.20184982	     -0.06120657	      0.88279955	     -0.00019954	     -0.21607044	     -0.00000000	     -0.00000000	      8.99993635
      0.49386291	     -0.06029394	      0.00018824	     -0.20173275	     -0.06119452	      0.88279937	     -0.00019989	     -0.21603645	     -0.00000000	     -0.00000000	      9.21053309
      0.49512063	     -0.06017307	      0.00018624	     -0.20161201	     -0.06118245	      0.88279922	     -0.00020024	     -0.21600202	     -0.00000000	     -0.00000000	      9.55566022
      0.49680215	     -0.06000830	      0.00018497	     -0.20144746	     -0.06116627	      0.88279904	     -0.00020071	     -0.21595526	     -0.00000000	     -0.00000000	      9.98354554
      0.49827301	     -0.05986090	      0.00018294	     -0.20130023	     -0.06115208	      0.88279892	     -0.00020114	     -0.21591374	     -0.00000000	     -0.00000000	     10.53910018
      0.49974387	     -0.05971329	      0.00018237	     -0.20115281	     -0.06113786	      0.88279883	     -0.00020157	     -0.21587170	     -0.00000000	     -0.00000000	     10.93850665
      0.50121473	     -0.05956349	      0.00018005	     -0.20100316	     -0.06112362	      0.88279879	     -0.00020200	     -0.21582920	     -0.00000000	     -0.00000000	     11.64058324
      0.50268559	     -0.05941318	      0.00017991	     -0.20085305	     -0.06110934	      0.88279880	     -0.00020244	     -0.21578628	     -0.00000000	      0.00000000	     12.09859809
      0.50415645	     -0.05926073	      0.00017700	     -0.20070074	     -0.06109502	      0.88279886	     -0.00020289	     -0.21574300	     -0.00000000	      0.00000000	     12.96130564
      0.50540872	     -0.05913263	      0.00017691	     -0.20057280	     -0.06108281	      0.88279896	     -0.00020327	     -0.21570589	     -0.00000000	      0.00000000	     13.41992208
      0.50666099	     -0.05900452	      0.00017487	     -0.20044481	     -0.06107058	      0.88279911	     -0.00020366	     -0.21566861	     -0.00000000	      0.00000000	     14.11300396
      0.50824891	     -0.05884475	      0.00017317	     -0.20028522	     -0.06105503	      0.88279936	     -0.00020416	     -0.21562116	     -0.00000000	      0.00000000	     14.86185550
      0.50983684	     -0.05868798	      0.00016959	     -0.20012857	     -0.06103944	      0.88279969	     -0.00020466	     -0.21557365	     -0.00000000	      0.00000000	     15.88848445
      0.51109216	     -0.05856706	      0.00016848	     -0.20000780	     -0.06102709	      0.88280001	     -0.00020507	     -0.21553613	     -0.00000000	      0.00000000	     16.36943439
      0.51234747	     -0.05844795	      0.00016565	     -0.19988879	     -0.06101471	      0.88280039	     -0.00020547	     -0.21549868	     -0.00000000	      0.00000000	     17.12686061
      0.51393611	     -0.05830066	      0.00016320	     -0.19974165	     -0.06099901	      0.88280095	     -0.00020599	     -0.21545149	     -0.00000000	      0.00000000	     17.86024999
      0.51533922	     -0.05817234	      0.00015979	     -0.19961343	     -0.06098511	      0.88280152	     -0.00020645	     -0.21540999	     -0.00000000	      0.00000000	     18.71007816
      0.51674232	     -0.05804645	      0.00015813	     -0.19948769	     -0.06097118	      0.88280216	     -0.00020692	     -0.21536869	      0.00000000	      0.00000000	     19.18744776
      0.51814543	     -0.05792386	      0.00015445	     -0.19936519	     -0.06095722	      0.88280287	     -0.00020739	     -0.21532761	      0.00000000	      0.00000000	     20.00636400
      0.51954853	     -0.05780702	      0.00015296	     -0.19924848	     -0.06094322	      0.88280365	     -0.00020786	     -0.21528686	      0.00000000	      0.00000000	     20.35977127
      0.52095164	     -0.05769451	      0.00014893	     -0.19913604	     -0.06092920	      0.88280450	     -0.00020833	     -0.21524652	      0.00000000	      0.00000000	     21.07702603
      0.52235474	     -0.05758719	      0.00014721	     -0.19902883	     -0.06091516	      0.88280542	     -0.00020880	     -0.21520667	      0.00000000	      0.00000000	     21.24741014
      0.52360881	     -0.05749562	      0.00014292	     -0.19893728	     -0.06090258	      0.88280630	     -0.00020922	     -0.21517154	      0.00000000	      0.00000000	     21.81204700
      0.52486288	     -0.05740926	      0.00014056	     -0.19885098	     -0.06088999	      0.88280724	     -0.00020964	     -0.21513693	      0.00000000	      0.00000001	     21.98332643
      0.52611694	     -0.05732685	      0.00013728	     -0.19876861	     -0.06087738	      0.88280822	     -0.00021006	     -0.21510287	      0.00000000	      0.00000001	     22.28024081
      0.52781092	     -0.05722090	      0.00013441	     -0.19866271	     -0.06086032	      0.88280961	     -0.00021062	     -0.21505775	      0.00000000	      0.00000001	     22.40464044
      0.52907460	     -0.05714474	      0.00013164	     -0.19858656	     -0.06084758	      0.88281071	     -0.00021103	     -0.21502471	      0.00000000	      0.00000001	     22.70627980
      0.53033827	     -0.05707099	      0.00013070	     -0.19851286	     -0.06083484	      0.88281184	     -0.00021143	     -0.21499220	      0.00000000	      0.00000001	     22.69608295
      0.53160195	     -0.05699953	      0.00012903	     -0.19844141	     -0.06082208	      0.88281301	     -0.00021184	     -0.21496017	      0.00000000	      0.00000001	     22.83751035
      0.53330217	     -0.05690649	      0.00012765	     -0.19834839	     -0.06080491	      0.88281464	     -0.00021236	     -0.21491785	      0.00000000	      0.00000001	     22.71158692
      0.53457395	     -0.05683954	      0.00012505	     -0.19828140	     -0.06079207	      0.88281589	     -0.00021275	     -0.21488679	      0.00000000	      0.00000001	     22.90850605
      0.53584573	     -0.05677596	      0.00012394	     -0.19821779	     -0.06077922	      0.88281716	     -0.00021313	     -0.21485626	      0.00000000	      0.00000001	     22.76137741
      0.53711750	     -0.05671500	      0.00012190	     -0.19815676	     -0.06076638	      0.88281845	     -0.00021350	     -0.21482627	      0.00000000	      0.00000001	     22.78424161
      0.53876585	     -0.05664051	      0.00012058	     -0.19808219	     -0.06074975	      0.88282015	     -0.00021397	     -0.21478821	      0.00000000	      0.00000001	     22.52082216
      0.54002275	     -0.05658626	      0.00011826	     -0.19802782	     -0.06073707	      0.88282146	     -0.00021431	     -0.21475981	      0.00000000	      0.00000001	     22.61622625
      0.54127965	     -0.05653528	      0.00011746	     -0.19797674	     -0.06072441	      0.88282278	     -0.00021465	     -0.21473196	      0.00000000	      0.00000001	     22.39524772
      0.54253655	     -0.05648721	      0.00011586	     -0.19792853	     -0.06071176	      0.88282411	     -0.00021497	     -0.21470468	      0.00000000	      0.00000001	     22.34530024
      0.54420830	     -0.05642827	      0.00011499	     -0.19786943	     -0.06069497	      0.88282587	     -0.00021538	     -0.21466930	      0.00000000	      0.00000001	     22.01425460
      0.54545649	     -0.05638712	      0.00011305	     -0.19782811	     -0.06068245	      0.88282719	     -0.00021567	     -0.21464358	      0.00000000	      0.00000001	     22.05386472
      0.54670469	     -0.05634921	      0.00011269	     -0.19779004	     -0.06066995	      0.88282850	     -0.00021595	     -0.21461847	      0.00000000	      0.00000001	     21.79245681
      0.54820874	     -0.05630727	      0.00011098	     -0.19774788	     -0.06065492	      0.88283007	     -0.00021626	     -0.21458902	      0.00000000	      0.00000001	     21.72517032
      0.54971278	     -0.05627022	      0.00011118	     -0.19771063	     -0.06063992	      0.88283163	     -0.00021656	     -0.21456048	      0.00000000	      0.00000001	     21.24859927
      0.55088474	     -0.05624271	      0.00010910	     -0.19768289	     -0.06062827	      0.88283284	     -0.00021678	     -0.21453887	      0.00000000	      0.00000001	     21.31573863
      0.55205669	     -0.05621833	      0.00010875	     -0.19765831	     -0.06061664	      0.88283403	     -0.00021698	     -0.21451780	      0.00000000	      0.00000001	     21.07904194
      0.55362592	     -0.05618802	      0.00010700	     -0.19762771	     -0.06060111	      0.88283560	     -0.00021723	     -0.21449045	      0.00000000	      0.00000001	     20.91593036
      0.55519514	     -0.05616127	      0.00010716	     -0.19760069	     -0.06058563	      0.88283715	     -0.00021746	     -0.21446406	      0.00000000	      0.00000001	     20.50696279
      0.55632173	     -0.05614376	      0.00010510	     -0.19758293	     -0.06057455	      0.88283825	     -0.00021761	     -0.21444570	      0.00000000	      0.00000001	     20.48560145
      0.55744832	     -0.05612780	      0.00010482	     -0.19756675	     -0.06056350	      0.88283932	     -0.00021774	     -0.21442781	      0.00000000	      0.00000001	     20.25554034
      0.55910137	     -0.05610685	      0.00010366	     -0.19754545	     -0.06054734	      0.88284088	     -0.00021791	     -0.21440236	      0.00000000	      0.00000001	     20.04850352
      0.56049971	     -0.05609126	      0.00010392	     -0.19752958	     -0.06053372	      0.88284216	     -0.00021803	     -0.21438155	      0.00000000	      0.00000001	     19.71940095
      0.56189805	     -0.05607752	      0.00010258	     -0.19751552	     -0.06052014	      0.88284342	     -0.00021813	     -0.21436136	      0.00000000	      0.00000001	     19.62965990
      0.56329639	     -0.05606576	      0.00010359	     -0.19750349	     -0.06050662	      0.88284465	     -0.00021821	     -0.21434178	      0.00000000	      0.00000001	     19.21972633
      0.56454063	     -0.05605650	      0.00010222	     -0.19749392	     -0.06049463	      0.88284572	     -0.00021826	     -0.21432484	      0.00000000	      0.00000001	     19.17588484
      0.56578487	     -0.05604884	      0.00010278	     -0.19748599	     -0.06048269	      0.88284677	     -0.00021829	     -0.21430835	      0.00000000	      0.00000001	     18.87346432
      0.56702911	     -0.05604244	      0.00010221	     -0.19747929	     -0.06047078	      0.88284780	     -0.00021830	     -0.21429230	      0.00000000	      0.00000001	     18.72895333
      0.56865121	     -0.05603609	      0.00010280	     -0.19747258	     -0.06045533	      0.88284911	     -0.00021828	     -0.21427199	      0.00000000	      0.00000001	     18.36174978
      0.56991129	     -0.05603241	      0.00010182	     -0.19746858	     -0.06044338	      0.88285011	     -0.00021825	     -0.21425669	      0.00000000	      0.00000001	     18.28557747
      0.57117137	     -0.05602988	      0.00010241	     -0.19746576	     -0.06043147	      0.88285108	     -0.00021820	     -0.21424179	      0.00000000	      0.00000001	     17.98301330
      0.57243144	     -0.05602837	      0.00010204	     -0.19746393	     -0.06041961	      0.88285203	     -0.00021812	     -0.21422727	      0.00000000	      0.00000001	     17.84378827
      0.57405034	     -0.05602817	      0.00010288	     -0.19746335	     -0.06040444	      0.88285323	     -0.00021799	     -0.21420917	      0.00000000	      0.00000000	     17.45996655
      0.57530277	     -0.05602861	      0.00010216	     -0.19746345	     -0.06039277	      0.88285414	     -0.00021787	     -0.21419555	      0.00000000	      0.00000000	     17.40767488
      0.57655520	     -0.05603016	      0.00010294	     -0.19746470	     -0.06038113	      0.88285504	     -0.00021773	     -0.21418227	      0.00000000	      0.00000000	     17.11587396
      0.57780763	     -0.05603252	      0.00010282	     -0.19746674	     -0.06036955	      0.88285592	     -0.00021757	     -0.21416931	      0.00000000	      0.00000000	     16.98716931
      0.57943217	     -0.05603722	      0.00010380	     -0.19747103	     -0.06035461	      0.88285704	     -0.00021733	     -0.21415295	      0.00000000	      0.00000000	     16.61525661
      0.58071394	     -0.05604094	      0.00010328	     -0.19747440	     -0.06034287	      0.88285791	     -0.00021711	     -0.21414039	      0.00000000	      0.00000000	     16.58183645
      0.58199570	     -0.05604598	      0.00010422	     -0.19747912	     -0.06033119	      0.88285877	     -0.00021687	     -0.21412812	      0.00000000	      0.00000000	     16.29203586
      0.58327747	     -0.05605151	      0.00010410	     -0.19748430	     -0.06031957	      0.88285963	     -0.00021661	     -0.21411612	      0.00000000	      0.00000000	     16.19802907
      0.58455924	     -0.05605771	      0.00010483	     -0.19749016	     -0.06030800	      0.88286047	     -0.00021633	     -0.21410439	      0.00000000	      0.00000000	     15.94893333
      0.58612930	     -0.05606646	      0.00010474	     -0.19749848	     -0.06029390	      0.88286150	     -0.00021596	     -0.21409036	      0.00000000	      0.00000000	     15.89383570
      0.58744675	     -0.05607392	      0.00010592	     -0.19750560	     -0.06028214	      0.88286235	     -0.00021562	     -0.21407886	      0.00000000	      0.00000000	     15.53432786
      0.58876421	     -0.05608177	      0.00010565	     -0.19751308	     -0.06027044	      0.88286320	     -0.00021526	     -0.21406759	      0.00000000	      0.00000000	     15.51106034
      0.59008166	     -0.05609083	      0.00010671	     -0.19752178	     -0.06025880	      0.88286405	     -0.00021487	     -0.21405655	      0.00000000	      0.00000000	     15.24059691
      0.59139912	     -0.05609988	      0.00010662	     -0.19753046	     -0.06024722	      0.88286489	     -0.00021446	     -0.21404572	      0.00000000	      0.00000000	     15.20853239
      0.59271657	     -0.05610961	      0.00010764	     -0.19753983	     -0.06023570	      0.88286573	     -0.00021403	     -0.21403509	      0.00000000	      0.00000000	     14.95515755
      0.59403403	     -0.05611916	      0.00010781	     -0.19754901	     -0.06022424	      0.88286657	     -0.00021357	     -0.21402464	      0.00000000	      0.00000000	     14.92978519
      0.59535148	     -0.05612957	      0.00010889	     -0.19755906	     -0.06021285	      0.88286740	     -0.00021310	     -0.21401436	      0.00000000	      0.00000000	     14.70510082
      0.59666894	     -0.05614044	      0.00010931	     -0.19756956	     -0.06020152	      0.88286823	     -0.00021259	     -0.21400425	      0.00000000	      0.00000000	     14.68869849
      0.59798640	     -0.05615257	      0.00011053	     -0.19758133	     -0.06019025	      0.88286906	     -0.00021207	     -0.21399432	      0.00000000	      0.00000000	     14.46720245
      0.59930385	     -0.05616546	      0.00011131	     -0.19759386	     -0.06017905	      0.88286988	     -0.00021152	     -0.21398457	      0.00000000	      0.00000000	     14.45190015
      0.60090676	     -0.05618532	      0.00011328	     -0.19761329	     -0.06016551	      0.88287088	     -0.00021083	     -0.21397301	      0.00000000	      0.00000000	     14.15830383
      0.60225834	     -0.05620082	      0.00011376	     -0.19762841	     -0.06015416	      0.88287171	     -0.00021021	     -0.21396356	      0.00000000	      0.00000000	     14.21703769
      0.60360992	     -0.05622279	      0.00011586	     -0.19765003	     -0.06014288	      0.88287253	     -0.00020958	     -0.21395438	      0.00000000	      0.00000000	     14.09517524
      0.60496150	     -0.05624584	      0.00011621	     -0.19767269	     -0.06013167	      0.88287334	     -0.00020892	     -0.21394559	      0.00000000	      0.00000000	     13.98424461
      0.60631308	     -0.05627233	      0.00011802	     -0.19769883	     -0.06012053	      0.88287414	     -0.00020824	     -0.21393719	      0.00000000	      0.00000000	     13.87620641
      0.60766466	     -0.05630269	      0.00011790	     -0.19772880	     -0.06010945	      0.88287492	     -0.00020754	     -0.21392926	      0.00000000	      0.00000000	     13.87217235
      0.60901624	     -0.05633655	      0.00011924	     -0.19776231	     -0.06009843	      0.88287567	     -0.00020681	     -0.21392184	      0.00000000	      0.00000000	     13.71616277
      0.61036782	     -0.05637056	      0.00011888	     -0.19779593	     -0.06008748	      0.88287641	     -0.00020606	     -0.21391494	      0.00000000	      0.00000000	     13.73278168
      0.61171940	     -0.05640759	      0.00012001	     -0.19783263	     -0.06007658	      0.88287711	     -0.00020530	     -0.21390848	      0.00000000	      0.00000000	     13.59008986
      0.61307098	     -0.05644333	      0.00011956	     -0.19786800	     -0.06006575	      0.88287778	     -0.00020450	     -0.21390250	      0.00000000	      0.00000000	     13.57763848
      0.61442256	     -0.05648068	      0.00012043	     -0.19790502	     -0.06005498	      0.88287842	     -0.00020369	     -0.21389692	      0.00000000	      0.00000000	     13.46773382
      0.61577414	     -0.05651955	      0.00011979	     -0.19794354	     -0.06004426	      0.88287902	     -0.00020286	     -0.21389174	      0.00000000	      0.00000000	     13.49867483
      0.61712572	     -0.05655926	      0.00012030	     -0.19798294	     -0.06003360	      0.88287958	     -0.00020201	     -0.21388696	      0.00000000	      0.00000000	     13.33460771
      0.61847730	     -0.05660000	      0.00011955	     -0.19802334	     -0.06002299	      0.88288010	     -0.00020113	     -0.21388254	      0.00000000	      0.00000000	     13.43223421
      0.61982888	     -0.05664059	      0.00011992	     -0.19806364	     -0.06001243	      0.88288058	     -0.00020023	     -0.21387849	      0.00000000	      0.00000000	     13.21073530
      0.62118046	     -0.05667926	      0.00011934	     -0.19810200	     -0.06000193	      0.88288100	     -0.00019931	     -0.21387473	      0.00000000	      0.00000000	     13.28486887
      0.62281233	     -0.05672870	      0.00012034	     -0.19815112	     -0.05998930	      0.88288146	     -0.00019818	     -0.21387051	      0.00000000	      0.00000000	     13.22276159
      0.62401865	     -0.05676261	      0.00011951	     -0.19818477	     -0.05998002	      0.88288174	     -0.00019732	     -0.21386762	      0.00000000	      0.00000000	     13.17125621
      0.62522498	     -0.05679732	      0.00012019	     -0.19821926	     -0.05997077	      0.88288199	     -0.00019644	     -0.21386486	     -0.00000000	      0.00000000	     13.15816080
      0.62682091	     -0.05684242	      0.00012029	     -0.19826408	     -0.05995858	      0.88288226	     -0.00019526	     -0.21386141	     -0.00000000	      0.00000000	     13.07246155
      0.62841685	     -0.05688554	      0.00012196	     -0.19830696	     -0.05994645	      0.88288245	     -0.00019404	     -0.21385807	     -0.00000000	      0.00000000	     13.15293953
      0.62968834	     -0.05691673	      0.00012147	     -0.19833792	     -0.05993683	      0.88288256	     -0.00019305	     -0.21385546	     -0.00000000	      0.00000000	     13.09006220
      0.63095984	     -0.05694841	      0.00012279	     -0.19836944	     -0.05992724	      0.88288262	     -0.00019205	     -0.21385281	     -0.00000000	      0.00000000	     13.10679144
      0.63223134	     -0.05697821	      0.00012306	     -0.19839905	     -0.05991768	      0.88288264	     -0.00019103	     -0.21385014	     -0.00000000	     -0.00000000	     13.06104031
      0.63350284	     -0.05700688	      0.00012392	     -0.19842756	     -0.05990815	      0.88288261	     -0.00018999	     -0.21384738	     -0.00000000	     -0.00000000	     13.12347477
      0.63510028	     -0.05704308	      0.00012444	     -0.19846355	     -0.05989623	      0.88288252	     -0.00018866	     -0.21384381	     -0.00000000	     -0.00000000	     12.99755431
      0.63669771	     -0.05707380	      0.00012583	     -0.19849409	     -0.05988434	      0.88288236	     -0.00018730	     -0.21384008	     -0.00000000	     -0.00000000	     13.09577633
      0.63829515	     -0.05711066	      0.00012507	     -0.19853073	     -0.05987250	      0.88288215	     -0.00018592	     -0.21383610	     -0.00000000	     -0.00000000	     13.17087195
      0.63948446	     -0.05712899	      0.00012725	     -0.19854897	     -0.05986371	      0.88288196	     -0.00018487	     -0.21383308	     -0.00000000	     -0.00000000	     13.12231181
      0.64067376	     -0.05715163	      0.00012737	     -0.19857148	     -0.05985495	      0.88288174	     -0.00018381	     -0.21382990	     -0.00000000	     -0.00000000	     13.17773592
      0.64227313	     -0.05718232	      0.00012852	     -0.19860202	     -0.05984319	      0.88288139	     -0.00018236	     -0.21382544	     -0.00000000	     -0.00000000	     13.23697549
      0.64387250	     -0.05720903	      0.00012832	     -0.19862857	     -0.05983146	      0.88288100	     -0.00018089	     -0.21382080	     -0.00000000	     -0.00000000	     13.27011503
      0.64525379	     -0.05722984	      0.00013019	     -0.19864928	     -0.05982136	      0.88288063	     -0.00017960	     -0.21381657	     -0.00000000	     -0.00000000	     13.27738225
      0.64663508	     -0.05725179	      0.00012969	     -0.19867110	     -0.05981129	      0.88288024	     -0.00017829	     -0.21381216	     -0.00000000	     -0.00000000	     13.36926151
      0.64801638	     -0.05727125	      0.00013142	     -0.19869049	     -0.05980124	      0.88287981	     -0.00017697	     -0.21380755	     -0.00000000	     -0.00000000	     13.36670156
      0.64939767	     -0.05729016	      0.00013110	     -0.19870929	     -0.05979120	      0.88287936	     -0.00017563	     -0.21380275	     -0.00000000	     -0.00000000	     13.41731109
      0.65077896	     -0.05730549	      0.00013271	     -0.19872455	     -0.05978119	      0.88287890	     -0.00017428	     -0.21379775	     -0.00000000	     -0.00000000	     13.45865182
      0.65216025	     -0.05732258	      0.00013254	     -0.19874154	     -0.05977120	      0.88287841	     -0.00017292	     -0.21379250	     -0.00000000	     -0.00000000	     13.62308335
      0.65354155	     -0.05733613	      0.00013396	     -0.19875505	     -0.05976123	      0.88287791	     -0.00017155	     -0.21378707	     -0.00000000	     -0.00000000	     13.51618311
      0.65492284	     -0.05734748	      0.00013390	     -0.19876632	     -0.05975127	      0.88287739	     -0.00017017	     -0.21378139	     -0.00000000	     -0.00000000	     13.67953748
      0.65630413	     -0.05735921	      0.00013519	     -0.19877801	     -0.05974133	      0.88287686	     -0.00016878	     -0.21377545	     -0.00000000	     -0.00000000	     13.76739584
      0.65768543	     -0.05736830	      0.00013521	     -0.19878703	     -0.05973141	      0.88287633	     -0.00016738	     -0.21376930	     -0.00000000	     -0.00000000	     13.77477418
      0.65906672	     -0.05737456	      0.00013639	     -0.19879326	     -0.05972150	      0.88287578	     -0.00016598	     -0.21376287	     -0.00000000	     -0.00000000	     13.90187743
      0.66096857	     -0.05738978	      0.00013513	     -0.19880839	     -0.05970788	      0.88287502	     -0.00016405	     -0.21375353	     -0.00000000	     -0.00000000	     14.01581145
      0.66201131	     -0.05738648	      0.00013744	     -0.19880511	     -0.05970042	      0.88287460	     -0.00016299	     -0.21374832	     -0.00000000	     -0.00000000	     14.01931869
      0.66305404	     -0.05738611	      0.00013775	     -0.19880473	     -0.05969297	      0.88287418	     -0.00016193	     -0.21374282	     -0.00000000	     -0.00000000	     14.11641734
      0.66490167	     -0.05738820	      0.00013848	     -0.19880679	     -0.05967978	      0.88287344	     -0.00016005	     -0.21373265	     -0.00000000	     -0.00000000	     14.24312066
      0.66604649	     -0.05738949	      0.00013872	     -0.19880807	     -0.05967162	      0.88287297	     -0.00015889	     -0.21372610	     -0.00000000	     -0.00000000	     14.37256666
      0.66719131	     -0.05738777	      0.00013909	     -0.19880634	     -0.05966347	      0.88287251	     -0.00015773	     -0.21371937	     -0.00000000	     -0.00000000	     14.39056569
      0.66859343	     -0.05738525	      0.00013948	     -0.19880382	     -0.05965349	      0.88287194	     -0.00015632	     -0.21371082	     -0.00000000	     -0.00000000	     14.56560117
      0.66999555	     -0.05738171	      0.00013985	     -0.19880029	     -0.05964352	      0.88287137	     -0.00015491	     -0.21370198	     -0.00000000	     -0.00000000	     14.51090360
      0.67139767	     -0.05737434	      0.00014017	     -0.19879292	     -0.05963356	      0.88287080	     -0.00015351	     -0.21369281	     -0.00000000	     -0.00000000	     14.70392532
      0.67270563	     -0.05736951	      0.00014040	     -0.19878809	     -0.05962427	      0.88287028	     -0.00015221	     -0.21368395	     -0.00000000	     -0.00000000	     14.85454953
      0.67401358	     -0.05736249	      0.00014060	     -0.19878108	     -0.05961500	      0.88286975	     -0.00015092	     -0.21367485	     -0.00000000	     -0.00000000	     14.83086406
      0.67532154	     -0.05735403	      0.00014077	     -0.19877264	     -0.05960572	      0.88286923	     -0.00014964	     -0.21366548	     -0.00000000	     -0.00000000	     15.00408595
      0.67802173	     -0.05733667	      0.00014116	     -0.19875531	     -0.05958660	      0.88286815	     -0.00014704	     -0.21364532	     -0.00000000	     -0.00000000	     15.17130359
      0.67919683	     -0.05732701	      0.00014124	     -0.19874568	     -0.05957828	      0.88286769	     -0.00014592	     -0.21363621	     -0.00000000	     -0.00000000	     15.30465207
      0.68037193	     -0.05731642	      0.00014142	     -0.19873512	     -0.05956996	      0.88286722	     -0.00014481	     -0.21362691	     -0.00000000	     -0.00000000	     15.33848397
      0.68181830	     -0.05730410	      0.00014161	     -0.19872282	     -0.05955973	      0.88286665	     -0.00014347	     -0.21361518	     -0.00000000	     -0.00000000	     15.53936663
      0.68326467	     -0.05729217	      0.00014177	     -0.19871093	     -0.05954951	      0.88286608	     -0.00014214	     -0.21360320	     -0.00000000	     -0.00000000	     15.43497668
      0.68471104	     -0.05727546	      0.00014200	     -0.19869426	     -0.05953929	      0.88286551	     -0.00014083	     -0.21359094	     -0.00000000	     -0.00000000	     15.67393485
      0.68615741	     -0.05726216	      0.00014220	     -0.19868100	     -0.05952907	      0.88286494	     -0.00013954	     -0.21357838	     -0.00000000	     -0.00000000	     15.81759834
      0.68760379	     -0.05724668	      0.00014255	     -0.19866556	     -0.05951886	      0.88286437	     -0.00013828	     -0.21356562	     -0.00000000	     -0.00000000	     15.77715426
      0.68905016	     -0.05723010	      0.00014285	     -0.19864903	     -0.05950865	      0.88286379	     -0.00013703	     -0.21355261	     -0.00000000	     -0.00000000	     15.92956749
      0.69049653	     -0.05721223	      0.00014345	     -0.19863121	     -0.05949844	      0.88286321	     -0.00013580	     -0.21353935	     -0.00000000	     -0.00000000	     16.16607524
      0.69179039	     -0.05719808	      0.00014384	     -0.19861710	     -0.05948931	      0.88286269	     -0.00013472	     -0.21352731	     -0.00000000	     -0.00000000	     16.07432249
      0.69308425	     -0.05718043	      0.00014450	     -0.19859950	     -0.05948019	      0.88286217	     -0.00013366	     -0.21351510	     -0.00000000	     -0.00000000	     16.27455536
      0.69480798	     -0.05716045	      0.00014522	     -0.19857959	     -0.05946804	      0.88286147	     -0.00013228	     -0.21349857	     -0.00000000	     -0.00000000	     16.25523759
      0.69591952	     -0.05714432	      0.00014604	     -0.19856350	     -0.05946020	      0.88286101	     -0.00013141	     -0.21348779	     -0.00000000	     -0.00000000	     16.45474586
      0.69703106	     -0.05712936	      0.00014670	     -0.19854859	     -0.05945237	      0.88286054	     -0.00013054	     -0.21347689	     -0.00000000	     -0.00000000	     16.46747571
      0.69847647	     -0.05710982	      0.00014768	     -0.19852911	     -0.05944219	      0.88285994	     -0.00012945	     -0.21346256	     -0.00000000	     -0.00000000	     16.62171195
      0.69992187	     -0.05709053	      0.00014871	     -0.19850988	     -0.05943202	      0.88285932	     -0.00012837	     -0.21344808	     -0.00000000	     -0.00000000	     16.50650449
      0.70136727	     -0.05706669	      0.00014992	     -0.19848610	     -0.05942184	      0.88285870	     -0.00012732	     -0.21343342	     -0.00000000	     -0.00000000	     16.72287241
      0.70281268	     -0.05704575	      0.00015110	     -0.19846522	     -0.05941168	      0.88285806	     -0.00012630	     -0.21341854	     -0.00000000	     -0.00000000	     16.85485440
      0.70425808	     -0.05702180	      0.00015246	     -0.19844134	     -0.05940152	      0.88285742	     -0.00012530	     -0.21340351	     -0.00000000	     -0.00000000	     16.77917748
      0.70570348	     -0.05699544	      0.00015370	     -0.19841504	     -0.05939136	      0.88285677	     -0.00012432	     -0.21338825	     -0.00000000	     -0.00000000	     16.94561460
      0.70714889	     -0.05696737	      0.00015523	     -0.19838703	     -0.05938121	      0.88285610	     -0.00012338	     -0.21337271	     -0.00000000	     -0.00000000	     17.16849285
      0.70859429	     -0.05693678	      0.00015657	     -0.19835649	     -0.05937107	      0.88285543	     -0.00012245	     -0.21335687	     -0.00000000	     -0.00000000	     17.00366427
      0.71003969	     -0.05689860	      0.00015835	     -0.19831838	     -0.05936093	      0.88285474	     -0.00012156	     -0.21334065	     -0.00000000	     -0.00000000	     17.31971736
      0.71148509	     -0.05686417	      0.00015955	     -0.19828399	     -0.05935080	      0.88285405	     -0.00012069	     -0.21332401	     -0.00000000	     -0.00000000	     17.23948311
      0.71293050	     -0.05682007	      0.00016104	     -0.19823992	     -0.05934068	      0.88285334	     -0.00011985	     -0.21330700	     -0.00000000	     -0.00000000	     17.44487832
      0.71419487	     -0.05678836	      0.00016088	     -0.19820821	     -0.05933183	      0.88285272	     -0.00011914	     -0.21329178	     -0.00000000	     -0.00000000	     17.46870281
      0.71545924	     -0.05675020	      0.00016084	     -0.19817004	     -0.05932299	      0.88285209	     -0.00011845	     -0.21327636	     -0.00000000	     -0.00000000	     17.60785728
      0.71672362	     -0.05671527	      0.00016016	     -0.19813507	     -0.05931416	      0.88285145	     -0.00011779	     -0.21326070	     -0.00000000	     -0.00000000	     17.63432697
      0.71835343	     -0.05666687	      0.00015951	     -0.19808662	     -0.05930279	      0.88285063	     -0.00011696	     -0.21324030	     -0.00000000	     -0.00000000	     17.79177980
      0.71975399	     -0.05662783	      0.00015827	     -0.19804751	     -0.05929304	      0.88284993	     -0.00011627	     -0.21322254	     -0.00000000	     -0.00000000	     17.74148148
      0.72115455	     -0.05658460	      0.00015788	     -0.19800423	     -0.05928330	      0.88284922	     -0.00011562	     -0.21320463	     -0.00000000	     -0.00000000	     18.02933156
      0.72255511	     -0.05654464	      0.00015690	     -0.19796419	     -0.05927358	      0.88284852	     -0.00011499	     -0.21318656	     -0.00000000	     -0.00000000	     17.82959533
      0.72395567	     -0.05649705	      0.00015701	     -0.19791654	     -0.05926388	      0.88284782	     -0.00011438	     -0.21316834	     -0.00000000	     -0.00000000	     18.15475311
      0.72535623	     -0.05645771	      0.00015605	     -0.19787710	     -0.05925419	      0.88284712	     -0.00011381	     -0.21314995	     -0.00000000	     -0.00000000	     18.07825843
      0.72675679	     -0.05640966	      0.00015612	     -0.19782898	     -0.05924453	      0.88284643	     -0.00011326	     -0.21313150	     -0.00000000	     -0.00000000	     18.34264798
      0.72815735	     -0.05637277	      0.00015456	     -0.19779196	     -0.05923489	      0.88284575	     -0.00011274	     -0.21311293	     -0.00000000	     -0.00000000	     18.22475883
      0.72940891	     -0.05633059	      0.00015411	     -0.19774968	     -0.05922630	      0.88284516	     -0.00011230	     -0.21309638	     -0.00000000	     -0.00000000	     18.43186467
      0.73066047	     -0.05629600	      0.00015277	     -0.19771496	     -0.05921773	      0.88284456	     -0.00011189	     -0.21307980	     -0.00000000	     -0.00000000	     18.46460663
      0.73216624	     -0.05625130	      0.00015157	     -0.19767011	     -0.05920744	      0.88284386	     -0.00011141	     -0.21305994	     -0.00000000	     -0.00000000	     18.57851751
      0.73367200	     -0.05621411	      0.00014961	     -0.19763274	     -0.05919719	      0.88284318	     -0.00011097	     -0.21304015	     -0.00000000	     -0.00000000	     18.72067188
      0.73495668	     -0.05617583	      0.00014880	     -0.19759433	     -0.05918847	      0.88284260	     -0.00011062	     -0.21302343	     -0.00000000	     -0.00000000	     18.73772326
      0.73624135	     -0.05614599	      0.00014729	     -0.19756432	     -0.05917978	      0.88284204	     -0.00011029	     -0.21300679	     -0.00000000	     -0.00000000	     18.79393389
      0.73752602	     -0.05611256	      0.00014628	     -0.19753075	     -0.05917111	      0.88284148	     -0.00010999	     -0.21299034	     -0.00000000	     -0.00000000	     18.88001889
      0.73912522	     -0.05607696	      0.00014446	     -0.19749493	     -0.05916036	      0.88284080	     -0.00010964	     -0.21297002	     -0.00000000	     -0.00000000	     19.03906003
      0.74053062	     -0.05604177	      0.00014332	     -0.19745957	     -0.05915094	      0.88284022	     -0.00010936	     -0.21295241	     -0.00000000	     -0.00000000	     19.03326673
      0.74193602	     -0.05601401	      0.00014150	     -0.19743161	     -0.05914157	      0.88283964	     -0.00010911	     -0.21293496	     -0.00000000	     -0.00000000	     19.13612620
      0.74334143	     -0.05598104	      0.00014042	     -0.19739846	     -0.05913222	      0.88283907	     -0.00010889	     -0.21291777	     -0.00000000	     -0.00000000	     19.20461579
      0.74474683	     -0.05595535	      0.00013831	     -0.19737256	     -0.05912292	      0.88283851	     -0.00010870	     -0.21290074	     -0.00000000	     -0.00000000	     19.22008106
      0.74598952	     -0.05592922	      0.00013705	     -0.19734626	     -0.05911472	      0.88283802	     -0.00010855	     -0.21288591	     -0.00000000	     -0.00000000	     19.40931814
      0.74723221	     -0.05590841	      0.00013546	     -0.19732526	     -0.05910655	      0.88283753	     -0.00010842	     -0.21287125	     -0.00000000	     -0.00000000	     19.36929129
      0.74847490	     -0.05588652	      0.00013403	     -0.19730319	     -0.05909841	      0.88283705	     -0.00010831	     -0.21285681	     -0.00000000	     -0.00000000	     19.48684657
      0.75012767	     -0.05586076	      0.00013200	     -0.19727719	     -0.05908763	      0.88283641	     -0.00010819	     -0.21283791	     -0.00000000	     -0.00000000	     19.42870683
      0.75151972	     -0.05583502	      0.00013026	     -0.19725123	     -0.05907859	      0.88283587	     -0.00010812	     -0.21282224	     -0.00000000	     -0.00000000	     19.67026682
      0.75291177	     -0.05581686	      0.00012861	     -0.19723287	     -0.05906959	      0.88283532	     -0.00010808	     -0.21280674	     -0.00000000	     -0.00000000	     19.61959079
      0.75430382	     -0.05579392	      0.00012676	     -0.19720971	     -0.05906062	      0.88283478	     -0.00010806	     -0.21279151	     -0.00000000	     -0.00000000	     19.72935567
      0.75569588	     -0.05577635	      0.00012548	     -0.19719193	     -0.05905170	      0.88283423	     -0.00010806	     -0.21277647	     -0.00000000	     -0.00000000	     19.71069988
      0.75694818	     -0.05575783	      0.00012354	     -0.19717322	     -0.05904370	      0.88283373	     -0.00010808	     -0.21276313	     -0.00000000	     -0.00000000	     19.83363462
      0.75820049	     -0.05574288	      0.00012222	     -0.19715807	     -0.05903574	      0.88283322	     -0.00010813	     -0.21274996	     -0.00000000	     -0.00000000	     19.80640773
      0.75945280	     -0.05572739	      0.00012031	     -0.19714237	     -0.05902781	      0.88283271	     -0.00010819	     -0.21273698	     -0.00000000	     -0.00000000	     19.88768553
      0.76111369	     -0.05570938	      0.00011846	     -0.19712412	     -0.05901733	      0.88283202	     -0.00010830	     -0.21272005	     -0.00000000	     -0.00000000	     19.88142375
      0.76237024	     -0.05569499	      0.00011619	     -0.19710950	     -0.05900945	      0.88283149	     -0.00010840	     -0.21270744	     -0.00000000	     -0.00000000	     19.97095971
      0.76362679	     -0.05568231	      0.00011500	     -0.19709664	     -0.05900159	      0.88283095	     -0.00010852	     -0.21269503	     -0.00000000	     -0.00000000	     19.92035728
      0.76488334	     -0.05567045	      0.00011344	     -0.19708457	     -0.05899377	      0.88283039	     -0.00010866	     -0.21268280	     -0.00000000	     -0.00000000	     19.98535942
      0.76656976	     -0.05565689	      0.00011259	     -0.19707076	     -0.05898333	      0.88282964	     -0.00010887	     -0.21266673	     -0.00000000	     -0.00000000	     19.90789687
      0.76780224	     -0.05564470	      0.00011084	     -0.19705837	     -0.05897573	      0.88282908	     -0.00010904	     -0.21265520	     -0.00000000	     -0.00000000	     20.00254152
      0.76903473	     -0.05563536	      0.00011041	     -0.19704885	     -0.05896817	      0.88282850	     -0.00010923	     -0.21264383	     -0.00000000	     -0.00000000	     19.99693972
      0.77056229	     -0.05562386	      0.00010867	     -0.19703710	     -0.05895884	      0.88282778	     -0.00010949	     -0.21262998	     -0.00000000	     -0.00000000	     19.99751119
      0.77192881	     -0.05561490	      0.00010854	     -0.19702795	     -0.05895053	      0.88282712	     -0.00010974	     -0.21261782	     -0.00000000	     -0.00000000	     20.02712298
      0.77329534	     -0.05560639	      0.00010651	     -0.19701919	     -0.05894227	      0.88282645	     -0.00011000	     -0.21260588	     -0.00000000	     -0.00000000	     19.99315823
      0.77466186	     -0.05559835	      0.00010666	     -0.19701096	     -0.05893404	      0.88282576	     -0.00011029	     -0.21259415	     -0.00000000	     -0.00000000	     19.98505888
      0.77602838	     -0.05559139	      0.00010432	     -0.19700376	     -0.05892585	      0.88282507	     -0.00011059	     -0.21258265	     -0.00000000	     -0.00000000	     20.06822498
      0.77739490	     -0.05558570	      0.00010487	     -0.19699788	     -0.05891771	      0.88282436	     -0.00011091	     -0.21257136	     -0.00000000	     -0.00000000	     19.97738294
      0.77876142	     -0.05557974	      0.00010217	     -0.19699166	     -0.05890960	      0.88282364	     -0.00011125	     -0.21256030	     -0.00000000	     -0.00000000	     20.05407103
      0.77996702	     -0.05557466	      0.00010280	     -0.19698642	     -0.05890249	      0.88282300	     -0.00011156	     -0.21255070	     -0.00000000	     -0.00000000	     19.98060554
      0.78117262	     -0.05557016	      0.00010135	     -0.19698170	     -0.05889540	      0.88282235	     -0.00011188	     -0.21254125	     -0.00000000	     -0.00000000	     20.00038265
      0.78265494	     -0.05556542	      0.00010116	     -0.19697674	     -0.05888673	      0.88282155	     -0.00011230	     -0.21252983	     -0.00000000	     -0.00000000	     19.99327359
      0.78413727	     -0.05556204	      0.00009898	     -0.19697309	     -0.05887811	      0.88282074	     -0.00011273	     -0.21251866	     -0.00000000	     -0.00000000	     19.95411167
      0.78533630	     -0.05555861	      0.00009950	     -0.19696948	     -0.05887117	      0.88282008	     -0.00011310	     -0.21250979	     -0.00000000	     -0.00000000	     19.94618496
      0.78653534	     -0.05555630	      0.00009819	     -0.19696696	     -0.05886427	      0.88281942	     -0.00011347	     -0.21250106	     -0.00000000	     -0.00000000	     19.98202261
      0.78803855	     -0.05555438	      0.00009795	     -0.19696481	     -0.05885565	      0.88281858	     -0.00011396	     -0.21249032	     -0.00000000	     -0.00000000	     19.93451628
      0.78954177	     -0.05555271	      0.00009591	     -0.19696287	     -0.05884709	      0.88281775	     -0.00011447	     -0.21247983	     -0.00000000	     -0.00000000	     20.02666224
      0.79073000	     -0.05555129	      0.00009658	     -0.19696128	     -0.05884036	      0.88281709	     -0.00011488	     -0.21247167	     -0.00000000	     -0.00000000	     19.90204916
      0.79191824	     -0.05555092	      0.00009548	     -0.19696071	     -0.05883365	      0.88281643	     -0.00011530	     -0.21246365	     -0.00000000	     -0.00000000	     19.95947762
      0.79344149	     -0.05555107	      0.00009542	     -0.19696062	     -0.05882511	      0.88281558	     -0.00011586	     -0.21245357	     -0.00000000	     -0.00000000	     19.88484838
      0.79480070	     -0.05555164	      0.00009406	     -0.19696096	     -0.05881752	      0.88281483	     -0.00011637	     -0.21244476	     -0.00000000	     -0.00000000	     19.99437284
      0.79615990	     -0.05555269	      0.00009461	     -0.19696182	     -0.05880998	      0.88281409	     -0.00011689	     -0.21243612	     -0.00000000	     -0.00000000	     19.82958680
      0.79751911	     -0.05555389	      0.00009321	     -0.19696278	     -0.05880247	      0.88281335	     -0.00011742	     -0.21242764	     -0.00000000	     -0.00000000	     19.99227520
      0.79887831	     -0.05555512	      0.00009432	     -0.19696384	     -0.05879501	      0.88281261	     -0.00011797	     -0.21241933	     -0.00000000	     -0.00000000	     19.81247850
      0.80023752	     -0.05555584	      0.00009294	     -0.19696432	     -0.05878758	      0.88281189	     -0.00011853	     -0.21241114	     -0.00000000	     -0.00000000	     19.99356647
      0.80145058	     -0.05555713	      0.00009423	     -0.19696546	     -0.05878099	      0.88281125	     -0.00011904	     -0.21240393	     -0.00000000	     -0.00000000	     19.83052199
      0.80266364	     -0.05555852	      0.00009382	     -0.19696666	     -0.05877443	      0.88281062	     -0.00011955	     -0.21239683	     -0.00000000	     -0.00000000	     19.91044660
      0.80387670	     -0.05556026	      0.00009448	     -0.19696824	     -0.05876790	      0.88281000	     -0.00012008	     -0.21238984	     -0.00000000	     -0.00000000	     19.84704045
      0.80551136	     -0.05556320	      0.00009454	     -0.19697095	     -0.05875914	      0.88280917	     -0.00012079	     -0.21238058	     -0.00000000	     -0.00000000	     19.96205572
      0.80679791	     -0.05556563	      0.00009593	     -0.19697323	     -0.05875229	      0.88280854	     -0.00012136	     -0.21237343	     -0.00000000	     -0.00000000	     19.77147676
      0.80808447	     -0.05556782	      0.00009605	     -0.19697524	     -0.05874548	      0.88280791	     -0.00012194	     -0.21236639	     -0.00000000	     -0.00000000	     19.89263977
      0.80937102	     -0.05557065	      0.00009742	     -0.19697793	     -0.05873869	      0.88280730	     -0.00012252	     -0.21235947	     -0.00000000	     -0.00000000	     19.79322451
      0.81065758	     -0.05557338	      0.00009799	     -0.19698050	     -0.05873195	      0.88280670	     -0.00012311	     -0.21235264	     -0.00000000	     -0.00000000	     19.87123113
      0.81221170	     -0.05557721	      0.00010006	     -0.19698416	     -0.05872384	      0.88280600	     -0.00012381	     -0.21234454	     -0.00000000	     -0.00000000	     19.69233938
      0.81351246	     -0.05557873	      0.00010045	     -0.19698552	     -0.05871709	      0.88280542	     -0.00012441	     -0.21233786	     -0.00000000	     -0.00000000	     19.87693325
      0.81481321	     -0.05558153	      0.00010267	     -0.19698820	     -0.05871038	      0.88280486	     -0.00012500	     -0.21233125	     -0.00000000	     -0.00000000	     19.75845971
      0.81611396	     -0.05558389	      0.00010350	     -0.19699041	     -0.05870369	      0.88280432	     -0.00012559	     -0.21232474	     -0.00000001	     -0.00000000	     19.85411035
      0.81741471	     -0.05558622	      0.00010570	     -0.19699263	     -0.05869704	      0.88280378	     -0.00012618	     -0.21231830	     -0.00000001	     -0.00000000	     19.75160403
      0.81871546	     -0.05558843	      0.00010686	     -0.19699470	     -0.05869043	      0.88280327	     -0.00012677	     -0.21231193	     -0.00000001	     -0.00000000	     19.84607051
      0.82001621	     -0.05559057	      0.00010909	     -0.19699673	     -0.05868384	      0.88280276	     -0.00012735	     -0.21230564	     -0.00000001	     -0.00000000	     19.74443865
      0.82131697	     -0.05559246	      0.00011056	     -0.19699850	     -0.05867729	      0.88280227	     -0.00012792	     -0.21229941	     -0.00000001	     -0.00000000	     19.84110008
      0.82261772	     -0.05559419	      0.00011289	     -0.19700013	     -0.05867077	      0.88280180	     -0.00012849	     -0.21229324	     -0.00000001	     -0.00000000	     19.74363130
      0.82391847	     -0.05559570	      0.00011467	     -0.19700153	     -0.05866428	      0.88280134	     -0.00012905	     -0.21228713	     -0.00000001	     -0.00000000	     19.83697511
      0.82552129	     -0.05559871	      0.00011794	     -0.19700444	     -0.05865632	      0.88280079	     -0.00012973	     -0.21227969	     -0.00000001	     -0.00000000	     19.63714107
      0.82683896	     -0.05559847	      0.00011935	     -0.19700409	     -0.05864981	      0.88280036	     -0.00013027	     -0.21227364	     -0.00000001	     -0.00000000	     19.85085599
      0.82815664	     -0.05560075	      0.00012255	     -0.19700629	     -0.05864333	      0.88279994	     -0.00013080	     -0.21226763	     -0.00000001	     -0.00000000	     19.77257246
      0.82947431	     -0.05560197	      0.00012428	     -0.19700742	     -0.05863689	      0.88279953	     -0.00013132	     -0.21226169	     -0.00000001	     -0.00000000	     19.82489945
      0.83079198	     -0.05560369	      0.00012760	     -0.19700908	     -0.05863047	      0.88279913	     -0.00013182	     -0.21225580	     -0.00000001	     -0.00000000	     19.80219881
      0.83210965	     -0.05560459	      0.00012963	     -0.19700989	     -0.05862408	      0.88279875	     -0.00013231	     -0.21224997	     -0.00000001	     -0.00000000	     19.81339246
      0.83342732	     -0.05560580	      0.00013302	     -0.19701105	     -0.05861772	      0.88279838	     -0.00013279	     -0.21224417	     -0.00000001	     -0.00000000	     19.82837959
      0.83474499	     -0.05560648	      0.00013534	     -0.19701166	     -0.05861139	      0.88279802	     -0.00013324	     -0.21223843	     -0.00000001	     -0.00000000	     19.81541996
      0.83606266	     -0.05560696	      0.00013881	     -0.19701211	     -0.05860508	      0.88279767	     -0.00013368	     -0.21223271	     -0.00000001	     -0.00000000	     19.85113224
      0.83767175	     -0.05560832	      0.00014154	     -0.19701338	     -0.05859742	      0.88279725	     -0.00013419	     -0.21222578	     -0.00000001	     -0.00000000	     19.79435843
      0.83889404	     -0.05560687	      0.00014558	     -0.19701193	     -0.05859162	      0.88279694	     -0.00013456	     -0.21222054	     -0.00000001	     -0.00000000	     19.82663763
      0.84011633	     -0.05560740	      0.00014783	     -0.19701240	     -0.05858585	      0.88279665	     -0.00013491	     -0.21221531	     -0.00000001	     -0.00000000	     19.90036115
      0.84162462	     -0.05560763	      0.00015215	     -0.19701261	     -0.05857875	      0.88279629	     -0.00013532	     -0.21220892	     -0.00000001	     -0.00000000	     19.82949559
      0.84294954	     -0.05560816	      0.00015446	     -0.19701309	     -0.05857254	      0.88279598	     -0.00013565	     -0.21220335	     -0.00000001	     -0.00000000	     19.97897720
      0.84427445	     -0.05560814	      0.00015861	     -0.19701307	     -0.05856636	      0.88279567	     -0.00013596	     -0.21219782	     -0.00000001	     -0.00000000	     19.83785332
      0.84559937	     -0.05560824	      0.00016112	     -0.19701313	     -0.05856020	      0.88279538	     -0.00013625	     -0.21219234	     -0.00000001	     -0.00000000	     19.99552650
      0.84692428	     -0.05560847	      0.00016525	     -0.19701337	     -0.05855406	      0.88279508	     -0.00013651	     -0.21218691	     -0.00000001	     -0.00000000	     19.88184050
      0.84824920	     -0.05560847	      0.00016805	     -0.19701334	     -0.05854794	      0.88279480	     -0.00013675	     -0.21218153	     -0.00000001	     -0.00000000	     20.02506548
      0.84957412	     -0.05560661	      0.00017248	     -0.19701150	     -0.05854184	      0.88279451	     -0.00013696	     -0.21217617	     -0.00000001	     -0.00000000	     19.90363192
      0.85089903	     -0.05560242	      0.00017587	     -0.19700731	     -0.05853577	      0.88279423	     -0.00013714	     -0.21217077	     -0.00000001	     -0.00000000	     20.06008145
      0.85222395	     -0.05559634	      0.00018060	     -0.19700126	     -0.05852971	      0.88279396	     -0.00013730	     -0.21216529	     -0.00000001	     -0.00000000	     19.95834748
      0.85354886	     -0.05558908	      0.00018426	     -0.19699401	     -0.05852367	      0.88279368	     -0.00013744	     -0.21215970	     -0.00000001	     -0.00000000	     20.10563590
      0.85487378	     -0.05558214	      0.00018888	     -0.19698712	     -0.05851765	      0.88279341	     -0.00013754	     -0.21215404	     -0.00000001	     -0.00000000	     19.99271333
      0.85619869	     -0.05557479	      0.00019249	     -0.19697977	     -0.05851165	      0.88279314	     -0.00013762	     -0.21214833	     -0.00000001	     -0.00000000	     20.13954413
      0.85752361	     -0.05556790	      0.00019696	     -0.19697292	     -0.05850567	      0.88279287	     -0.00013768	     -0.21214259	     -0.00000001	     -0.00000000	     20.03821762
      0.85884852	     -0.05556034	      0.00020060	     -0.19696537	     -0.05849970	      0.88279261	     -0.00013770	     -0.21213684	     -0.00000001	     -0.00000000	     20.18025828
      0.86017344	     -0.05555267	      0.00020507	     -0.19695775	     -0.05849375	      0.88279234	     -0.00013770	     -0.21213108	     -0.00000001	     -0.00000000	     20.07838895
      0.86149835	     -0.05554405	      0.00020882	     -0.19694915	     -0.05848782	      0.88279208	     -0.00013768	     -0.21212530	     -0.00000001	     -0.00000000	     20.22273456
      0.86282327	     -0.05553598	      0.00021319	     -0.19694111	     -0.05848190	      0.88279182	     -0.00013762	     -0.21211951	     -0.00000001	     -0.00000000	     20.13034105
      0.86414819	     -0.05552753	      0.00021687	     -0.19693269	     -0.05847599	      0.88279156	     -0.00013754	     -0.21211372	     -0.00000001	     -0.00000000	     20.27176460
      0.86547310	     -0.05551886	      0.00022117	     -0.19692406	     -0.05847010	      0.88279130	     -0.00013743	     -0.21210795	     -0.00000001	     -0.00000000	     20.18263349
      0.86679802	     -0.05550808	      0.00022507	     -0.19691332	     -0.05846423	      0.88279104	     -0.00013730	     -0.21210215	     -0.00000001	     -0.00000000	     20.32812922
      0.86840323	     -0.05549607	      0.00023066	     -0.19690138	     -0.05845712	      0.88279073	     -0.00013710	     -0.21209506	     -0.00000001	     -0.00000000	     20.12149836
      0.86973292	     -0.05548231	      0.00023413	     -0.19688764	     -0.05845125	      0.88279047	     -0.00013690	     -0.21208915	     -0.00000001	     -0.00000000	     20.39733624
      0.87106261	     -0.05547268	      0.00023882	     -0.19687807	     -0.05844539	      0.88279021	     -0.00013668	     -0.21208320	     -0.00000001	     -0.00000000	     20.35157326
      0.87239231	     -0.05546048	      0.00024215	     -0.19686589	     -0.05843955	      0.88278995	     -0.00013643	     -0.21207725	     -0.00000001	     -0.00000000	     20.41554132
      0.87372200	     -0.05544977	      0.00024638	     -0.19685524	     -0.05843371	      0.88278969	     -0.00013616	     -0.21207129	     -0.00000001	     -0.00000000	     20.44691541
      0.87505169	     -0.05543752	      0.00024944	     -0.19684301	     -0.05842788	      0.88278942	     -0.00013586	     -0.21206532	     -0.00000001	     -0.00000000	     20.48155088
      0.87638138	     -0.05542598	      0.00025334	     -0.19683152	     -0.05842207	      0.88278916	     -0.00013554	     -0.21205934	     -0.00000001	     -0.00000000	     20.53707097
      0.87771108	     -0.05541354	      0.00025634	     -0.19681911	     -0.05841626	      0.88278889	     -0.00013519	     -0.21205335	     -0.00000001	     -0.00000000	     20.55546621
      0.87904077	     -0.05540078	      0.00026014	     -0.19680639	     -0.05841046	      0.88278862	     -0.00013481	     -0.21204732	     -0.00000001	     -0.00000000	     20.63422942
      0.88069905	     -0.05538481	      0.00026377	     -0.19679046	     -0.05840324	      0.88278829	     -0.00013430	     -0.21203976	     -0.00000001	     -0.00000000	     20.55898263
      0.88195088	     -0.05536916	      0.00026810	     -0.19677489	     -0.05839779	      0.88278803	     -0.00013390	     -0.21203399	     -0.00000001	     -0.00000000	     20.66816142
      0.88320270	     -0.05535608	      0.00027088	     -0.19676184	     -0.05839235	      0.88278777	     -0.00013347	     -0.21202815	     -0.00000001	     -0.00000000	     20.80432753
      0.88445453	     -0.05534293	      0.00027459	     -0.19674874	     -0.05838692	      0.88278751	     -0.00013302	     -0.21202229	     -0.00000001	     -0.00000000	     20.77562890
      0.88605236	     -0.05532744	      0.00027835	     -0.19673330	     -0.05837999	      0.88278717	     -0.00013241	     -0.21201478	     -0.00000001	     -0.00000000	     20.99644925
      0.88741755	     -0.05531593	      0.00028245	     -0.19672186	     -0.05837407	      0.88278688	     -0.00013186	     -0.21200841	     -0.00000001	     -0.00000000	     20.80125338
      0.88878274	     -0.05530547	      0.00028493	     -0.19671143	     -0.05836816	      0.88278658	     -0.00013129	     -0.21200211	     -0.00000001	     -0.00000000	     21.05158809
      0.89014793	     -0.05529639	      0.00028893	     -0.19670242	     -0.05836226	      0.88278628	     -0.00013069	     -0.21199590	     -0.00000001	     -0.00000000	     20.92212237
      0.89151312	     -0.05528663	      0.00029126	     -0.19669269	     -0.05835635	      0.88278598	     -0.00013006	     -0.21198977	     -0.00000001	     -0.00000000	     21.16880158
      0.89287831	     -0.05528044	      0.00029488	     -0.19668657	     -0.05835045	      0.88278567	     -0.00012941	     -0.21198373	     -0.00000001	     -0.00000000	     21.02899346
      0.89424350	     -0.05527438	      0.00029663	     -0.19668053	     -0.05834456	      0.88278535	     -0.00012874	     -0.21197783	     -0.00000001	     -0.00000000	     21.28310654
      0.89560868	     -0.05527156	      0.00029988	     -0.19667777	     -0.05833866	      0.88278503	     -0.00012805	     -0.21197208	     -0.00000001	     -0.00000000	     21.12722225
      0.89697387	     -0.05526677	      0.00030141	     -0.19667300	     -0.05833276	      0.88278470	     -0.00012733	     -0.21196648	     -0.00000001	     -0.00000000	     21.40580689
      0.89833906	     -0.05526433	      0.00030458	     -0.19667064	     -0.05832687	      0.88278436	     -0.00012658	     -0.21196097	     -0.00000001	     -0.00000000	     21.25092726
      0.89970425	     -0.05525881	      0.00030611	     -0.19666515	     -0.05832097	      0.88278402	     -0.00012582	     -0.21195554	     -0.00000001	     -0.00000000	     21.53229060
      0.90106944	     -0.05525654	      0.00030918	     -0.19666296	     -0.05831507	      0.88278366	     -0.00012503	     -0.21195014	     -0.00000001	     -0.00000000	     21.36047020
      0.90243463	     -0.05525077	      0.00031060	     -0.19665724	     -0.05830917	      0.88278329	     -0.00012422	     -0.21194478	     -0.00000001	     -0.00000000	     21.66333413
      0.90379981	     -0.05524900	      0.00031343	     -0.19665555	     -0.05830327	      0.88278292	     -0.00012339	     -0.21193944	     -0.00000001	     -0.00000000	     21.47976897
      0.90516500	     -0.05524378	      0.00031467	     -0.19665037	     -0.05829736	      0.88278253	     -0.00012254	     -0.21193414	     -0.00000001	     -0.00000000	     21.77686231
      0.90653019	     -0.05524456	      0.00031711	     -0.19665123	     -0.05829145	      0.88278213	     -0.00012167	     -0.21192887	     -0.00000001	     -0.00000000	     21.58257522
      0.90789538	     -0.05524152	      0.00031812	     -0.19664823	     -0.05828553	      0.88278171	     -0.00012078	     -0.21192369	     -0.00000001	     -0.00000000	     21.89297159
      0.90911317	     -0.05524351	      0.00031988	     -0.19665029	     -0.05828025	      0.88278133	     -0.00011997	     -0.21191913	     -0.00000001	     -0.00000000	     21.73738072
      0.91033097	     -0.05524320	      0.00032102	     -0.19665002	     -0.05827496	      0.88278094	     -0.00011914	     -0.21191463	     -0.00000001	     -0.00000000	     21.88543470
      0.91180932	     -0.05524571	      0.00032265	     -0.19665261	     -0.05826853	      0.88278045	     -0.00011812	     -0.21190926	     -0.00000001	     -0.00000000	     21.82405515
      0.91328766	     -0.05524626	      0.00032400	     -0.19665323	     -0.05826210	      0.88277995	     -0.00011707	     -0.21190397	     -0.00000001	     -0.00000000	     22.11591783
      0.91455741	     -0.05524980	      0.00032526	     -0.19665684	     -0.05825656	      0.88277950	     -0.00011616	     -0.21189947	     -0.00000001	     -0.00000000	     21.90886419
      0.91582715	     -0.05525024	      0.00032641	     -0.19665735	     -0.05825102	      0.88277904	     -0.00011523	     -0.21189501	     -0.00000001	     -0.00000000	     22.10093064
      0.91709689	     -0.05525292	      0.00032751	     -0.19666010	     -0.05824547	      0.88277857	     -0.00011429	     -0.21189056	     -0.00000001	     -0.00000000	     22.05370483
      0.91864620	     -0.05525397	      0.00032892	     -0.19666124	     -0.05823868	      0.88277797	     -0.00011312	     -0.21188515	     -0.00000001	     -0.00000000	     22.27075357
      0.91997074	     -0.05525807	      0.00032977	     -0.19666542	     -0.05823287	      0.88277744	     -0.00011210	     -0.21188052	     -0.00000001	     -0.00000000	     22.08257453
      0.92129527	     -0.05525862	      0.00033090	     -0.19666605	     -0.05822704	      0.88277690	     -0.00011107	     -0.21187591	     -0.00000001	     -0.00000000	     22.29997794
      0.92261980	     -0.05526385	      0.00033151	     -0.19667136	     -0.05822120	      0.88277635	     -0.00011002	     -0.21187130	     -0.00000001	     -0.00000000	     22.21252366
      0.92394433	     -0.05526620	      0.00033250	     -0.19667379	     -0.05821535	      0.88277577	     -0.00010896	     -0.21186673	     -0.00000001	     -0.00000000	     22.37902712
      0.92526887	     -0.05527187	      0.00033295	     -0.19667955	     -0.05820949	      0.88277518	     -0.00010788	     -0.21186217	     -0.00000001	     -0.00000000	     22.28376243
      0.92659340	     -0.05527499	      0.00033378	     -0.19668276	     -0.05820361	      0.88277458	     -0.00010679	     -0.21185764	     -0.00000001	     -0.00000000	     22.45255228
      0.92791793	     -0.05528125	      0.00033406	     -0.19668910	     -0.05819772	      0.88277396	     -0.00010569	     -0.21185311	     -0.00000001	     -0.00000000	     22.37305543
      0.92924246	     -0.05528517	      0.00033472	     -0.19669311	     -0.05819182	      0.88277332	     -0.00010457	     -0.21184861	     -0.00000001	     -0.00000000	     22.52834374
      0.93056700	     -0.05529179	      0.00033481	     -0.19669982	     -0.05818589	      0.88277267	     -0.00010344	     -0.21184410	     -0.00000001	     -0.00000000	     22.44888999
      0.93189153	     -0.05529669	      0.00033522	     -0.19670482	     -0.05817995	      0.88277200	     -0.00010230	     -0.21183961	     -0.00000001	     -0.00000000	     22.59487049
      0.93349370	     -0.05530779	      0.00033483	     -0.19671602	     -0.05817275	      0.88277116	     -0.00010091	     -0.21183419	     -0.00000001	     -0.00000000	     22.38750425
      0.93481042	     -0.05531039	      0.00033541	     -0.19671874	     -0.05816680	      0.88277046	     -0.00009975	     -0.21182978	     -0.00000001	     -0.00000000	     22.67106554
      0.93612714	     -0.05532097	      0.00033458	     -0.19672940	     -0.05816084	      0.88276973	     -0.00009858	     -0.21182533	     -0.00000001	     -0.00000000	     22.61674735
      0.93744387	     -0.05532631	      0.00033482	     -0.19673485	     -0.05815486	      0.88276899	     -0.00009741	     -0.21182094	     -0.00000001	     -0.00000000	     22.68780524
      0.93876059	     -0.05533599	      0.00033397	     -0.19674461	     -0.05814886	      0.88276824	     -0.00009623	     -0.21181652	     -0.00000001	     -0.00000000	     22.69311854
      0.94007731	     -0.05534210	      0.00033397	     -0.19675084	     -0.05814284	      0.88276746	     -0.00009504	     -0.21181211	     -0.00000001	     -0.00000000	     22.71084808
      0.94166528	     -0.05535500	      0.00033252	     -0.19676385	     -0.05813555	      0.88276651	     -0.00009360	     -0.21180674	     -0.00000001	     -0.00000000	     22.79602845
      0.94293985	     -0.05535917	      0.00033291	     -0.19676815	     -0.05812968	      0.88276572	     -0.00009245	     -0.21180245	     -0.00000001	     -0.00000000	     22.76367176
      0.94421441	     -0.05536975	      0.00033149	     -0.19677882	     -0.05812379	      0.88276492	     -0.00009130	     -0.21179811	     -0.00000001	     -0.00000000	     22.78319966
      0.94548898	     -0.05537686	      0.00033120	     -0.19678605	     -0.05811788	      0.88276410	     -0.00009014	     -0.21179378	     -0.00000001	     -0.00000000	     22.80846031
      0.94709778	     -0.05539137	      0.00032921	     -0.19680068	     -0.05811039	      0.88276304	     -0.00008869	     -0.21178828	     -0.00000001	     -0.00000000	     22.86422677
      0.94838885	     -0.05539747	      0.00032929	     -0.19680692	     -0.05810436	      0.88276218	     -0.00008753	     -0.21178389	     -0.00000001	     -0.00000000	     22.83328253
      0.94967991	     -0.05540976	      0.00032737	     -0.19681931	     -0.05809830	      0.88276130	     -0.00008637	     -0.21177945	     -0.00000001	     -0.00000000	     22.85687581
      0.95097097	     -0.05541833	      0.00032682	     -0.19682802	     -0.05809222	      0.88276040	     -0.00008523	     -0.21177503	     -0.00000001	     -0.00000000	     22.87734532
      0.95253771	     -0.05543441	      0.00032420	     -0.19684421	     -0.05808481	      0.88275929	     -0.00008385	     -0.21176962	     -0.00000001	     -0.00000000	     22.92790373
      0.95382751	     -0.05544198	      0.00032378	     -0.19685193	     -0.05807869	      0.88275836	     -0.00008272	     -0.21176519	     -0.00000001	     -0.00000000	     22.90338146
      0.95511732	     -0.05545565	      0.00032123	     -0.19686570	     -0.05807255	      0.88275741	     -0.00008161	     -0.21176071	     -0.00000001	     -0.00000001	     22.92297911
      0.95640712	     -0.05546542	      0.00032025	     -0.19687561	     -0.05806638	      0.88275645	     -0.00008050	     -0.21175624	     -0.00000001	     -0.00000001	     22.93803398
      0.95797290	     -0.05548262	      0.00031728	     -0.19689295	     -0.05805885	      0.88275526	     -0.00007919	     -0.21175076	     -0.00000001	     -0.00000001	     22.97317334
      0.95926277	     -0.05549104	      0.00031677	     -0.19690154	     -0.05805263	      0.88275427	     -0.00007812	     -0.21174624	     -0.00000001	     -0.00000001	     22.94849885
      0.96055265	     -0.05550587	      0.00031397	     -0.19691648	     -0.05804639	      0.88275326	     -0.00007706	     -0.21174167	     -0.00000001	     -0.00000001	     22.96814105
      0.96184253	     -0.05551755	      0.00031272	     -0.19692832	     -0.05804011	      0.88275224	     -0.00007603	     -0.21173711	     -0.00000001	     -0.00000001	     22.97943956
      0.96341223	     -0.05553769	      0.00030939	     -0.19694860	     -0.05803245	      0.88275099	     -0.00007480	     -0.21173154	     -0.00000001	     -0.00000001	     23.00607199
      0.96470055	     -0.05554902	      0.00030881	     -0.19696012	     -0.05802613	      0.88274994	     -0.00007380	     -0.21172702	     -0.00000001	     -0.00000001	     22.97222862
      0.96598888	     -0.05556633	      0.00030608	     -0.19697756	     -0.05801979	      0.88274889	     -0.00007283	     -0.21172247	     -0.00000001	     -0.00000001	     22.98591471
      0.96727721	     -0.05557976	      0.00030500	     -0.19699117	     -0.05801342	      0.88274782	     -0.00007189	     -0.21171794	     -0.00000001	     -0.00000001	     23.00039573
      0.96885727	     -0.05560171	      0.00030163	     -0.19701329	     -0.05800557	      0.88274649	     -0.00007076	     -0.21171235	     -0.00000001	     -0.00000001	     23.03641181
      0.97014499	     -0.05561350	      0.00030101	     -0.19702529	     -0.05799914	      0.88274540	     -0.00006986	     -0.21170781	     -0.00000001	     -0.00000001	     23.01034966
      0.97143271	     -0.05563039	      0.00029825	     -0.19704233	     -0.05799269	      0.88274430	     -0.00006899	     -0.21170319	     -0.00000001	     -0.00000001	     23.02712620
      0.97272043	     -0.05564338	      0.00029725	     -0.19705553	     -0.05798621	      0.88274319	     -0.00006815	     -0.21169855	     -0.00000001	     -0.00000001	     23.03359454
      0.97430929	     -0.05566471	      0.00029426	     -0.19707707	     -0.05797818	      0.88274181	     -0.00006714	     -0.21169273	     -0.00000001	     -0.00000001	     23.05691377
      0.97559681	     -0.05567610	      0.00029396	     -0.19708870	     -0.05797163	      0.88274067	     -0.00006636	     -0.21168799	     -0.00000001	     -0.00000001	     23.02735459
      0.97688432	     -0.05569249	      0.00029151	     -0.19710526	     -0.05796507	      0.88273953	     -0.00006560	     -0.21168317	     -0.00000001	     -0.00000001	     23.03781760
      0.97817183	     -0.05570477	      0.00029084	     -0.19711778	     -0.05795847	      0.88273839	     -0.00006488	     -0.21167829	     -0.00000001	     -0.00000001	     23.04063848
      0.97976863	     -0.05572497	      0.00028828	     -0.19713823	     -0.05795024	      0.88273695	     -0.00006401	     -0.21167211	     -0.00000001	     -0.00000001	     23.05459137
      0.98105668	     -0.05573559	      0.00028853	     -0.19714912	     -0.05794358	      0.88273579	     -0.00006335	     -0.21166709	     -0.00000001	     -0.00000001	     23.01117991
      0.98234473	     -0.05575126	      0.00028659	     -0.19716499	     -0.05793688	      0.88273461	     -0.00006272	     -0.21166196	     -0.00000001	     -0.00000001	     23.01606848
      0.98363277	     -0.05576262	      0.00028644	     -0.19717662	     -0.05793015	      0.88273343	     -0.00006211	     -0.21165678	     -0.00000001	     -0.00000001	     23.01513018
      0.98523498	     -0.05578067	      0.00028441	     -0.19719495	     -0.05792174	      0.88273195	     -0.00006140	     -0.21165016	     -0.00000001	     -0.00000001	     23.03570582
      0.98652317	     -0.05578908	      0.00028515	     -0.19720366	     -0.05791495	      0.88273075	     -0.00006086	     -0.21164476	     -0.00000001	     -0.00000001	     22.98264016
      0.98781136	     -0.05580274	      0.00028353	     -0.19721755	     -0.05790812	      0.88272955	     -0.00006036	     -0.21163921	     -0.00000001	     -0.00000001	     22.98850303
      0.98909956	     -0.05581297	      0.00028350	     -0.19722806	     -0.05790126	      0.88272834	     -0.00005988	     -0.21163359	     -0.00000001	     -0.00000001	     22.97932578
      0.99070668	     -0.05582983	      0.00028150	     -0.19724522	     -0.05789266	      0.88272682	     -0.00005932	     -0.21162642	     -0.00000001	     -0.00000001	     23.00255936
      0.99199540	     -0.05583743	      0.00028225	     -0.19725312	     -0.05788572	      0.88272559	     -0.00005891	     -0.21162060	     -0.00000001	     -0.00000001	     22.93732297
      0.99328413	     -0.05584979	      0.00028068	     -0.19726573	     -0.05787876	      0.88272436	     -0.00005853	     -0.21161464	     -0.00000001	     -0.00000001	     22.94449388
      0.99457285	     -0.05585853	      0.00028089	     -0.19727477	     -0.05787176	      0.88272313	     -0.00005817	     -0.21160859	     -0.00000001	     -0.00000001	     22.92217751
      0.99618287	     -0.05587392	      0.00027904	     -0.19729048	     -0.05786297	      0.88272157	     -0.00005778	     -0.21160088	     -0.00000001	     -0.00000001	     22.95026053
      0.99747111	     -0.05588151	      0.00027977	     -0.19729839	     -0.05785589	      0.88272033	     -0.00005749	     -0.21159465	     -0.00000001	     -0.00000001	     22.87367060
      0.99875935	     -0.05589447	      0.00027784	     -0.19731159	     -0.05784879	      0.88271907	     -0.00005723	     -0.21158833	     -0.00000001	     -0.00000001	     22.89670777
      1.00004758	     -0.05590441	      0.00027750	     -0.19732181	     -0.05784164	      0.88271782	     -0.00005700	     -0.21158198	     -0.00000001	     -0.00000001	     22.87691770
      1.00166120	     -0.05592060	      0.00027491	     -0.19733831	     -0.05783265	      0.88271624	     -0.00005676	     -0.21157394	     -0.00000001	     -0.00000001	     22.92163412
      1.00294868	     -0.05592852	      0.00027523	     -0.19734655	     -0.05782544	      0.88271497	     -0.00005659	     -0.21156749	     -0.00000001	     -0.00000001	     22.83065270
      1.00423616	     -0.05594096	      0.00027315	     -0.19735925	     -0.05781819	      0.88271371	     -0.00005646	     -0.21156096	     -0.00000001	     -0.00000001	     22.85412692
      1.00552364	     -0.05595056	      0.00027293	     -0.19736915	     -0.05781090	      0.88271244	     -0.00005635	     -0.21155440	     -0.00000001	     -0.00000001	     22.81543104
      1.00713907	     -0.05596625	      0.00027058	     -0.19738517	     -0.05780171	      0.88271084	     -0.00005625	     -0.21154608	     -0.00000001	     -0.00000001	     22.86542791
      1.00842365	     -0.05597425	      0.00027118	     -0.19739350	     -0.05779436	      0.88270956	     -0.00005620	     -0.21153944	     -0.00000001	     -0.00000001	     22.75291589
      1.00970823	     -0.05598576	      0.00026937	     -0.19740528	     -0.05778697	      0.88270829	     -0.00005619	     -0.21153272	     -0.00000001	     -0.00000001	     22.79213734
      1.01099280	     -0.05599425	      0.00026939	     -0.19741410	     -0.05777955	      0.88270701	     -0.00005619	     -0.21152596	     -0.00000001	     -0.00000001	     22.74508139
      1.01261090	     -0.05600720	      0.00026749	     -0.19742740	     -0.05777015	      0.88270541	     -0.00005624	     -0.21151731	     -0.00000001	     -0.00000001	     22.80783923
      1.01389111	     -0.05601314	      0.00026824	     -0.19743369	     -0.05776267	      0.88270413	     -0.00005631	     -0.21151039	     -0.00000001	     -0.00000001	     22.68306355
      1.01517133	     -0.05602156	      0.00026634	     -0.19744239	     -0.05775515	      0.88270286	     -0.00005640	     -0.21150335	     -0.00000001	     -0.00000001	     22.75033536
      1.01645154	     -0.05602821	      0.00026583	     -0.19744935	     -0.05774760	      0.88270158	     -0.00005652	     -0.21149623	     -0.00000001	     -0.00000001	     22.69728731
      1.01807243	     -0.05603943	      0.00026318	     -0.19746092	     -0.05773798	      0.88269997	     -0.00005671	     -0.21148708	     -0.00000001	     -0.00000001	     22.77382203
      1.01934570	     -0.05604585	      0.00026324	     -0.19746768	     -0.05773039	      0.88269871	     -0.00005689	     -0.21147986	     -0.00000001	     -0.00000001	     22.62261165
      1.02061897	     -0.05605438	      0.00026101	     -0.19747647	     -0.05772275	      0.88269745	     -0.00005709	     -0.21147256	     -0.00000001	     -0.00000001	     22.69537568
      1.02189223	     -0.05606155	      0.00026024	     -0.19748397	     -0.05771508	      0.88269619	     -0.00005731	     -0.21146522	     -0.00000001	     -0.00000001	     22.62931505
      1.02352133	     -0.05607184	      0.00025760	     -0.19749461	     -0.05770520	      0.88269458	     -0.00005764	     -0.21145574	     -0.00000001	     -0.00000001	     22.72097605
      1.02478879	     -0.05607796	      0.00025751	     -0.19750107	     -0.05769748	      0.88269333	     -0.00005792	     -0.21144832	     -0.00000001	     -0.00000001	     22.55076642
      1.02605626	     -0.05608536	      0.00025530	     -0.19750875	     -0.05768971	      0.88269209	     -0.00005822	     -0.21144083	     -0.00000001	     -0.00000001	     22.63326002
      1.02732373	     -0.05609204	      0.00025428	     -0.19751575	     -0.05768191	      0.88269085	     -0.00005854	     -0.21143329	     -0.00000001	     -0.00000001	     22.56413728
      1.02895984	     -0.05610053	      0.00025134	     -0.19752460	     -0.05767178	      0.88268927	     -0.00005899	     -0.21142347	     -0.00000001	     -0.00000001	     22.67605005
      1.03022200	     -0.05610543	      0.00025078	     -0.19752983	     -0.05766393	      0.88268805	     -0.00005937	     -0.21141581	     -0.00000001	     -0.00000001	     22.49715870
      1.03148417	     -0.05611046	      0.00024842	     -0.19753515	     -0.05765603	      0.88268683	     -0.00005976	     -0.21140807	     -0.00000001	     -0.00000001	     22.58192215
      1.03274634	     -0.05611508	      0.00024726	     -0.19754008	     -0.05764809	      0.88268563	     -0.00006018	     -0.21140025	     -0.00000001	     -0.00000001	     22.50116528
      1.03439078	     -0.05612116	      0.00024440	     -0.19754654	     -0.05763769	      0.88268407	     -0.00006075	     -0.21138993	     -0.00000001	     -0.00000001	     22.60420243
      1.03564918	     -0.05612509	      0.00024369	     -0.19755079	     -0.05762969	      0.88268288	     -0.00006121	     -0.21138196	     -0.00000001	     -0.00000001	     22.41977804
      1.03690758	     -0.05612863	      0.00024129	     -0.19755463	     -0.05762165	      0.88268171	     -0.00006169	     -0.21137390	     -0.00000001	     -0.00000001	     22.50955024
      1.03816598	     -0.05613182	      0.00023991	     -0.19755812	     -0.05761356	      0.88268054	     -0.00006218	     -0.21136576	     -0.00000001	     -0.00000001	     22.43192421
      1.03981706	     -0.05613596	      0.00023680	     -0.19756264	     -0.05760290	      0.88267903	     -0.00006286	     -0.21135496	     -0.00000001	     -0.00000001	     22.54063300
      1.04107194	     -0.05613863	      0.00023585	     -0.19756563	     -0.05759474	      0.88267789	     -0.00006340	     -0.21134667	     -0.00000001	     -0.00000001	     22.35595116
      1.04232682	     -0.05614064	      0.00023337	     -0.19756793	     -0.05758655	      0.88267676	     -0.00006395	     -0.21133830	     -0.00000001	     -0.00000001	     22.44699287
      1.04358170	     -0.05614241	      0.00023193	     -0.19757001	     -0.05757832	      0.88267565	     -0.00006452	     -0.21132986	     -0.00000001	     -0.00000001	     22.37048146
      1.04523923	     -0.05614371	      0.00022897	     -0.19757170	     -0.05756738	      0.88267420	     -0.00006529	     -0.21131857	     -0.00000001	     -0.00000001	     22.48245826
      1.04649065	     -0.05614384	      0.00022827	     -0.19757216	     -0.05755908	      0.88267311	     -0.00006590	     -0.21130994	     -0.00000001	     -0.00000001	     22.29576068
      1.04774206	     -0.05614301	      0.00022621	     -0.19757163	     -0.05755074	      0.88267205	     -0.00006651	     -0.21130121	     -0.00000001	     -0.00000001	     22.38644566
      1.04924462	     -0.05614204	      0.00022504	     -0.19757105	     -0.05754067	      0.88267078	     -0.00006727	     -0.21129060	     -0.00000001	     -0.00000001	     22.26315518
      1.05057175	     -0.05614017	      0.00022243	     -0.19756948	     -0.05753173	      0.88266968	     -0.00006796	     -0.21128111	     -0.00000001	     -0.00000001	     22.40996145
      1.05189887	     -0.05613802	      0.00022158	     -0.19756768	     -0.05752274	      0.88266860	     -0.00006866	     -0.21127152	     -0.00000001	     -0.00000001	     22.24385597
      1.05322600	     -0.05613461	      0.00021928	     -0.19756458	     -0.05751370	      0.88266754	     -0.00006937	     -0.21126181	     -0.00000001	     -0.00000001	     22.37003686
      1.05455313	     -0.05613081	      0.00021857	     -0.19756113	     -0.05750462	      0.88266649	     -0.00007010	     -0.21125199	     -0.00000001	     -0.00000001	     22.23125091
      1.05588025	     -0.05612599	      0.00021633	     -0.19755663	     -0.05749550	      0.88266546	     -0.00007084	     -0.21124204	     -0.00000001	     -0.00000001	     22.34832750
      1.05720738	     -0.05612082	      0.00021545	     -0.19755181	     -0.05748632	      0.88266445	     -0.00007159	     -0.21123198	     -0.00000001	     -0.00000001	     22.21855568
      1.05853450	     -0.05611448	      0.00021330	     -0.19754577	     -0.05747711	      0.88266346	     -0.00007236	     -0.21122179	     -0.00000001	     -0.00000001	     22.32623412
      1.05986163	     -0.05610740	      0.00021250	     -0.19753905	     -0.05746784	      0.88266249	     -0.00007313	     -0.21121147	     -0.00000001	     -0.00000000	     22.19961284
      1.06118875	     -0.05609883	      0.00021060	     -0.19753079	     -0.05745853	      0.88266154	     -0.00007392	     -0.21120100	     -0.00000001	     -0.00000000	     22.30000979
      1.06251588	     -0.05608924	      0.00020995	     -0.19752155	     -0.05744918	      0.88266061	     -0.00007472	     -0.21119038	     -0.00000001	     -0.00000000	     22.17729719
      1.06384300	     -0.05607775	      0.00020832	     -0.19751038	     -0.05743977	      0.88265971	     -0.00007553	     -0.21117957	     -0.00000001	     -0.00000000	     22.27196695
      1.06517013	     -0.05606561	      0.00020783	     -0.19749860	     -0.05743033	      0.88265882	     -0.00007635	     -0.21116858	     -0.00000001	     -0.00000000	     22.14842466
      1.06649726	     -0.05605165	      0.00020640	     -0.19748496	     -0.05742083	      0.88265796	     -0.00007718	     -0.21115739	     -0.00000001	     -0.00000000	     22.24090608
      1.06782438	     -0.05603498	      0.00020614	     -0.19746864	     -0.05741129	      0.88265712	     -0.00007802	     -0.21114597	     -0.00000001	     -0.00000000	     22.13397561
      1.06915151	     -0.05601447	      0.00020497	     -0.19744846	     -0.05740171	      0.88265630	     -0.00007886	     -0.21113426	     -0.00000001	     -0.00000000	     22.24013865
      1.07047863	     -0.05599124	      0.00020476	     -0.19742558	     -0.05739207	      0.88265550	     -0.00007972	     -0.21112220	     -0.00000001	     -0.00000000	     22.14073031
      1.07180576	     -0.05596529	      0.00020363	     -0.19739995	     -0.05738240	      0.88265474	     -0.00008059	     -0.21110978	     -0.00000001	     -0.00000000	     22.23814809
      1.07313288	     -0.05593754	      0.00020340	     -0.19737254	     -0.05737267	      0.88265399	     -0.00008146	     -0.21109700	     -0.00000001	     -0.00000000	     22.13467736
      1.07446001	     -0.05590753	      0.00020234	     -0.19734285	     -0.05736291	      0.88265328	     -0.00008234	     -0.21108385	     -0.00000001	     -0.00000000	     22.22453957
      1.07605356	     -0.05586983	      0.00020267	     -0.19730555	     -0.05735112	      0.88265246	     -0.00008341	     -0.21106761	     -0.00000001	     -0.00000000	     22.01518904
      1.07725918	     -0.05583700	      0.00020148	     -0.19727299	     -0.05734216	      0.88265187	     -0.00008422	     -0.21105498	     -0.00000001	     -0.00000000	     22.21337477
      1.07846481	     -0.05580309	      0.00020185	     -0.19723938	     -0.05733316	      0.88265130	     -0.00008504	     -0.21104202	     -0.00000001	     -0.00000000	     22.14433818
      1.07998878	     -0.05575721	      0.00020117	     -0.19719384	     -0.05732174	      0.88265062	     -0.00008609	     -0.21102518	     -0.00000001	     -0.00000000	     22.23061537
      1.08151275	     -0.05570887	      0.00020254	     -0.19714588	     -0.05731026	      0.88264998	     -0.00008714	     -0.21100783	     -0.00000001	     -0.00000000	     22.05196085
      1.08262820	     -0.05567071	      0.00020147	     -0.19710795	     -0.05730182	      0.88264955	     -0.00008791	     -0.21099481	     -0.00000001	     -0.00000000	     22.21683914
      1.08374365	     -0.05563112	      0.00020200	     -0.19706861	     -0.05729336	      0.88264914	     -0.00008869	     -0.21098150	     -0.00000001	     -0.00000000	     22.18092125
      1.08537697	     -0.05556909	      0.00020196	     -0.19700692	     -0.05728091	      0.88264858	     -0.00008983	     -0.21096148	     -0.00000001	     -0.00000000	     22.26469447
      1.08677582	     -0.05551255	      0.00020310	     -0.19695070	     -0.05727020	      0.88264815	     -0.00009082	     -0.21094381	     -0.00000001	     -0.00000000	     22.17783020
      1.08817467	     -0.05545398	      0.00020269	     -0.19689239	     -0.05725945	      0.88264776	     -0.00009180	     -0.21092565	     -0.00000001	     -0.00000000	     22.34540492
      1.08957352	     -0.05539468	      0.00020469	     -0.19683340	     -0.05724865	      0.88264742	     -0.00009279	     -0.21090707	     -0.00000001	     -0.00000000	     22.15481856
      1.09077552	     -0.05534192	      0.00020405	     -0.19678084	     -0.05723934	      0.88264716	     -0.00009365	     -0.21089078	     -0.00000001	     -0.00000000	     22.34776431
      1.09197752	     -0.05528832	      0.00020513	     -0.19672747	     -0.05723000	      0.88264693	     -0.00009450	     -0.21087421	     -0.00000001	     -0.00000000	     22.30176955
      1.09344684	     -0.05522099	      0.00020524	     -0.19666038	     -0.05721855	      0.88264671	     -0.00009555	     -0.21085359	     -0.00000001	     -0.00000000	     22.41283128
      1.09491616	     -0.05515229	      0.00020740	     -0.19659196	     -0.05720705	      0.88264653	     -0.00009659	     -0.21083258	     -0.00000001	     -0.00000000	     22.29769807
      1.09610965	     -0.05509411	      0.00020733	     -0.19653395	     -0.05719768	      0.88264643	     -0.00009743	     -0.21081523	     -0.00000001	     -0.00000000	     22.47543622
      1.09730315	     -0.05503533	      0.00020900	     -0.19647538	     -0.05718829	      0.88264636	     -0.00009827	     -0.21079762	     -0.00000001	     -0.00000000	     22.43481640
      1.09879492	     -0.05496155	      0.00020989	     -0.19640181	     -0.05717651	      0.88264633	     -0.00009932	     -0.21077530	     -0.00000001	     -0.00000000	     22.56249181
      1.10028669	     -0.05488826	      0.00021270	     -0.19632878	     -0.05716470	      0.88264635	     -0.00010035	     -0.21075268	     -0.00000001	      0.00000000	     22.43715497
      1.10144492	     -0.05483113	      0.00021285	     -0.19627178	     -0.05715550	      0.88264641	     -0.00010114	     -0.21073497	     -0.00000001	      0.00000000	     22.62674052
      1.10260315	     -0.05477476	      0.00021465	     -0.19621558	     -0.05714629	      0.88264650	     -0.00010193	     -0.21071714	     -0.00000001	      0.00000000	     22.60260258
      1.10414325	     -0.05469861	      0.00021606	     -0.19613961	     -0.05713400	      0.88264667	     -0.00010296	     -0.21069329	     -0.00000001	      0.00000000	     22.73968445
      1.10568335	     -0.05462025	      0.00021938	     -0.19606148	     -0.05712168	      0.88264690	     -0.00010396	     -0.21066923	     -0.00000001	      0.00000000	     22.64961792
      1.10680109	     -0.05456204	      0.00021970	     -0.19600336	     -0.05711272	      0.88264710	     -0.00010468	     -0.21065161	     -0.00000001	      0.00000000	     22.85901387
      1.10791882	     -0.05450409	      0.00022158	     -0.19594554	     -0.05710374	      0.88264733	     -0.00010539	     -0.21063387	     -0.00000001	      0.00000000	     22.86236736
      1.10952943	     -0.05441830	      0.00022366	     -0.19585991	     -0.05709078	      0.88264771	     -0.00010638	     -0.21060811	     -0.00000001	      0.00000000	     23.00152189
      1.11090687	     -0.05434285	      0.00022692	     -0.19578462	     -0.05707967	      0.88264808	     -0.00010721	     -0.21058584	     -0.00000001	      0.00000000	     22.96537969
      1.11228432	     -0.05426564	      0.00022874	     -0.19570753	     -0.05706855	      0.88264850	     -0.00010801	     -0.21056335	     -0.00000001	      0.00000000	     23.17804403
      1.11366176	     -0.05418846	      0.00023278	     -0.19563051	     -0.05705740	      0.88264896	     -0.00010878	     -0.21054064	     -0.00000001	      0.00000000	     23.07458336
      1.11487757	     -0.05411952	      0.00023421	     -0.19556165	     -0.05704755	      0.88264939	     -0.00010944	     -0.21052046	     -0.00000001	      0.00000000	     23.29305895
      1.11609339	     -0.05405146	      0.00023740	     -0.19549369	     -0.05703768	      0.88264986	     -0.00011008	     -0.21050018	     -0.00000001	      0.00000000	     23.27066274
      1.11730921	     -0.05398360	      0.00023946	     -0.19542591	     -0.05702781	      0.88265036	     -0.00011070	     -0.21047985	     -0.00000001	      0.00000000	     23.39639536
      1.11893596	     -0.05389209	      0.00024354	     -0.19533452	     -0.05701458	      0.88265107	     -0.00011149	     -0.21045256	     -0.00000001	      0.00000000	     23.40950811
      1.12017214	     -0.05382214	      0.00024521	     -0.19526460	     -0.05700452	      0.88265164	     -0.00011206	     -0.21043175	     -0.00000001	      0.00000000	     23.61183574
      1.12140832	     -0.05375234	      0.00024845	     -0.19519487	     -0.05699445	      0.88265225	     -0.00011260	     -0.21041090	     -0.00000001	      0.00000000	     23.60228375
      1.12264450	     -0.05368236	      0.00025073	     -0.19512493	     -0.05698437	      0.88265288	     -0.00011312	     -0.21039001	     -0.00000001	      0.00000000	     23.74003109
      1.12425688	     -0.05359153	      0.00025497	     -0.19503416	     -0.05697122	      0.88265374	     -0.00011374	     -0.21036274	     -0.00000001	      0.00000000	     23.74725114
      1.12546556	     -0.05352291	      0.00025670	     -0.19496555	     -0.05696136	      0.88265441	     -0.00011418	     -0.21034228	     -0.00000001	      0.00000000	     23.96351956
      1.12667424	     -0.05345397	      0.00026010	     -0.19489664	     -0.05695149	      0.88265511	     -0.00011459	     -0.21032180	     -0.00000001	      0.00000000	     23.96320859
      1.12815805	     -0.05336830	      0.00026314	     -0.19481097	     -0.05693938	      0.88265600	     -0.00011505	     -0.21029661	     -0.00000001	      0.00000000	     24.17255004
      1.12948662	     -0.05329276	      0.00026709	     -0.19473545	     -0.05692853	      0.88265682	     -0.00011543	     -0.21027404	     -0.00000001	      0.00000000	     24.13164707
      1.13081518	     -0.05321876	      0.00026882	     -0.19466141	     -0.05691768	      0.88265767	     -0.00011577	     -0.21025149	     -0.00000001	      0.00000000	     24.37775257
      1.13214375	     -0.05314687	      0.00027244	     -0.19458950	     -0.05690683	      0.88265854	     -0.00011607	     -0.21022904	     -0.00000001	      0.00000000	     24.31627427
      1.13347232	     -0.05307363	      0.00027386	     -0.19451618	     -0.05689599	      0.88265943	     -0.00011634	     -0.21020668	     -0.00000001	      0.00000000	     24.59697072
      1.13480089	     -0.05300009	      0.00027783	     -0.19444263	     -0.05688515	      0.88266035	     -0.00011656	     -0.21018436	     -0.00000001	      0.00000000	     24.52276051
      1.13612946	     -0.05292572	      0.00027895	     -0.19436816	     -0.05687431	      0.88266128	     -0.00011675	     -0.21016208	     -0.00000001	      0.00000000	     24.83329600
      1.13731024	     -0.05286144	      0.00028238	     -0.19430384	     -0.05686469	      0.88266213	     -0.00011688	     -0.21014231	     -0.00000001	      0.00000000	     24.75309735
      1.13849103	     -0.05279752	      0.00028403	     -0.19423983	     -0.05685507	      0.88266299	     -0.00011699	     -0.21012261	     -0.00000001	      0.00000001	     24.92230522
      1.13992942	     -0.05272134	      0.00028722	     -0.19416355	     -0.05684336	      0.88266406	     -0.00011707	     -0.21009873	     -0.00000001	      0.00000001	     24.96288458
      1.14136782	     -0.05264557	      0.00028871	     -0.19408764	     -0.05683167	      0.88266515	     -0.00011711	     -0.21007500	     -0.00000001	      0.00000001	     25.22915417
      1.14255735	     -0.05258412	      0.00029172	     -0.19402611	     -0.05682201	      0.88266606	     -0.00011711	     -0.21005550	     -0.00000001	      0.00000001	     25.18510634
      1.14374688	     -0.05252278	      0.00029300	     -0.19396463	     -0.05681236	      0.88266698	     -0.00011708	     -0.21003610	     -0.00000001	      0.00000001	     25.36245341
      1.14519785	     -0.05244903	      0.00029570	     -0.19389073	     -0.05680060	      0.88266813	     -0.00011701	     -0.21001259	     -0.00000001	      0.00000001	     25.41943178
      1.14664881	     -0.05237387	      0.00029667	     -0.19381537	     -0.05678886	      0.88266928	     -0.00011688	     -0.20998922	     -0.00000001	      0.00000001	     25.72020486
      1.14779133	     -0.05231531	      0.00029951	     -0.19375670	     -0.05677963	      0.88267020	     -0.00011675	     -0.20997088	     -0.00000001	      0.00000001	     25.66759417
      1.14893386	     -0.05225734	      0.00030071	     -0.19369857	     -0.05677042	      0.88267113	     -0.00011660	     -0.20995261	     -0.00000001	      0.00000001	     25.82660677
      1.15044335	     -0.05218382	      0.00030301	     -0.19362486	     -0.05675826	      0.88267237	     -0.00011635	     -0.20992865	     -0.00000001	      0.00000001	     25.90524085
      1.15195284	     -0.05211126	      0.00030326	     -0.19355202	     -0.05674613	      0.88267362	     -0.00011605	     -0.20990492	     -0.00000001	      0.00000001	     26.22636850
      1.15305043	     -0.05206052	      0.00030520	     -0.19350113	     -0.05673733	      0.88267454	     -0.00011581	     -0.20988782	     -0.00000001	      0.00000001	     26.17172928
      1.15414801	     -0.05201041	      0.00030558	     -0.19345082	     -0.05672854	      0.88267546	     -0.00011554	     -0.20987086	     -0.00000001	      0.00000001	     26.31882238
      1.15573621	     -0.05194049	      0.00030697	     -0.19338062	     -0.05671586	      0.88267680	     -0.00011511	     -0.20984660	     -0.00000001	      0.00000001	     26.41872014
      1.15708113	     -0.05188282	      0.00030712	     -0.19332268	     -0.05670514	      0.88267794	     -0.00011471	     -0.20982633	     -0.00000001	      0.00000001	     26.63014850
      1.15842604	     -0.05182881	      0.00030852	     -0.19326842	     -0.05669445	      0.88267909	     -0.00011426	     -0.20980635	     -0.00000001	      0.00000001	     26.65191610
      1.15977096	     -0.05177649	      0.00030787	     -0.19321580	     -0.05668380	      0.88268024	     -0.00011379	     -0.20978669	     -0.00000001	      0.00000001	     26.91723761
      1.16111587	     -0.05172758	      0.00030945	     -0.19316664	     -0.05667317	      0.88268139	     -0.00011328	     -0.20976736	     -0.00000001	      0.00000001	     26.88246348
      1.16226887	     -0.05168580	      0.00030853	     -0.19312458	     -0.05666408	      0.88268238	     -0.00011281	     -0.20975107	     -0.00000001	      0.00000001	     27.12305259
      1.16342187	     -0.05164703	      0.00030903	     -0.19308556	     -0.05665501	      0.88268338	     -0.00011232	     -0.20973502	     -0.00000001	      0.00000001	     27.16563785
      1.16487223	     -0.05160105	      0.00030830	     -0.19303923	     -0.05664364	      0.88268462	     -0.00011167	     -0.20971524	     -0.00000001	      0.00000001	     27.36385009
      1.16632259	     -0.05155988	      0.00030873	     -0.19299773	     -0.05663231	      0.88268587	     -0.00011098	     -0.20969593	     -0.00000001	      0.00000001	     27.37710010
      1.16747262	     -0.05152812	      0.00030718	     -0.19296567	     -0.05662335	      0.88268686	     -0.00011040	     -0.20968099	     -0.00000001	      0.00000001	     27.60260554
      1.16862266	     -0.05149913	      0.00030699	     -0.19293640	     -0.05661442	      0.88268784	     -0.00010980	     -0.20966635	     -0.00000001	      0.00000001	     27.64232968
      1.17009868	     -0.05146325	      0.00030591	     -0.19290014	     -0.05660300	      0.88268909	     -0.00010900	     -0.20964803	     -0.00000001	      0.00000001	     27.82686019
      1.17157471	     -0.05143137	      0.00030644	     -0.19286793	     -0.05659162	      0.88269034	     -0.00010815	     -0.20963019	     -0.00000001	      0.00000001	     27.81322116
      1.17267219	     -0.05140855	      0.00030491	     -0.19284480	     -0.05658319	      0.88269126	     -0.00010750	     -0.20961727	     -0.00000001	      0.00000001	     28.02287843
      1.17376967	     -0.05138885	      0.00030454	     -0.19282482	     -0.05657478	      0.88269217	     -0.00010683	     -0.20960464	     -0.00000001	      0.00000001	     28.06288510
      1.17532416	     -0.05136253	      0.00030318	     -0.19279810	     -0.05656291	      0.88269346	     -0.00010585	     -0.20958725	     -0.00000001	      0.00000001	     28.23335716
      1.17665760	     -0.05134296	      0.00030282	     -0.19277819	     -0.05655278	      0.88269454	     -0.00010497	     -0.20957279	     -0.00000001	      0.00000001	     28.25130706
      1.17799104	     -0.05132419	      0.00030099	     -0.19275905	     -0.05654268	      0.88269561	     -0.00010407	     -0.20955874	     -0.00000001	      0.00000001	     28.45825325
      1.17932448	     -0.05130977	      0.00030064	     -0.19274430	     -0.05653262	      0.88269667	     -0.00010314	     -0.20954510	     -0.00000001	      0.00000001	     28.41887786
      1.18065792	     -0.05129541	      0.00029824	     -0.19272955	     -0.05652261	      0.88269771	     -0.00010218	     -0.20953189	     -0.00000001	      0.00000001	     28.68204225
      1.18180014	     -0.05128709	      0.00029793	     -0.19272095	     -0.05651406	      0.88269859	     -0.00010133	     -0.20952090	     -0.00000001	      0.00000001	     28.60569483
      1.18294236	     -0.05127850	      0.00029632	     -0.19271203	     -0.05650554	      0.88269946	     -0.00010047	     -0.20951022	     -0.00000001	      0.00000001	     28.73591758
      1.18438430	     -0.05127052	      0.00029522	     -0.19270367	     -0.05649482	      0.88270053	     -0.00009936	     -0.20949716	     -0.00000001	      0.00000001	     28.76026323
      1.18582623	     -0.05126234	      0.00029309	     -0.19269509	     -0.05648416	      0.88270157	     -0.00009821	     -0.20948454	     -0.00000001	      0.00000000	     28.97742406
      1.18696822	     -0.05125899	      0.00029286	     -0.19269146	     -0.05647575	      0.88270239	     -0.00009729	     -0.20947483	     -0.00000001	      0.00000000	     28.89869348
      1.18811021	     -0.05125485	      0.00029149	     -0.19268701	     -0.05646737	      0.88270318	     -0.00009635	     -0.20946537	     -0.00000001	      0.00000000	     29.01793682
      1.18957681	     -0.05125213	      0.00029045	     -0.19268392	     -0.05645665	      0.88270418	     -0.00009511	     -0.20945357	     -0.00000001	      0.00000000	     29.03453153
      1.19104342	     -0.05124874	      0.00028815	     -0.19268011	     -0.05644599	      0.88270515	     -0.00009385	     -0.20944214	     -0.00000001	      0.00000000	     29.27031787
      1.19213409	     -0.05124950	      0.00028776	     -0.19268060	     -0.05643809	      0.88270585	     -0.00009290	     -0.20943386	     -0.00000001	      0.00000000	     29.16842665
      1.19322477	     -0.05124922	      0.00028637	     -0.19268002	     -0.05643022	      0.88270653	     -0.00009194	     -0.20942578	     -0.00000001	      0.00000000	     29.25937997
      1.19476899	     -0.05125116	      0.00028500	     -0.19268156	     -0.05641913	      0.88270747	     -0.00009055	     -0.20941465	     -0.00000001	      0.00000000	     29.28054670
      1.19609559	     -0.05125273	      0.00028319	     -0.19268277	     -0.05640965	      0.88270825	     -0.00008934	     -0.20940538	     -0.00000001	      0.00000000	     29.41584506
      1.19742219	     -0.05125743	      0.00028243	     -0.19268713	     -0.05640022	      0.88270900	     -0.00008811	     -0.20939635	     -0.00000001	      0.00000000	     29.35911719
      1.19874879	     -0.05126053	      0.00028045	     -0.19268987	     -0.05639082	      0.88270973	     -0.00008687	     -0.20938758	     -0.00000001	      0.00000000	     29.55029337
      1.20007540	     -0.05126795	      0.00028003	     -0.19269696	     -0.05638147	      0.88271043	     -0.00008561	     -0.20937904	     -0.00000001	      0.00000000	     29.42883843
      1.20120831	     -0.05127170	      0.00027830	     -0.19270041	     -0.05637353	      0.88271101	     -0.00008453	     -0.20937195	     -0.00000001	      0.00000000	     29.59889062
      1.20234123	     -0.05127825	      0.00027770	     -0.19270667	     -0.05636561	      0.88271157	     -0.00008343	     -0.20936500	     -0.00000001	      0.00000000	     29.56626217
      1.20378035	     -0.05128584	      0.00027642	     -0.19271389	     -0.05635560	      0.88271225	     -0.00008203	     -0.20935641	     -0.00000001	      0.00000000	     29.67164926
      1.20521947	     -0.05129676	      0.00027604	     -0.19272448	     -0.05634564	      0.88271290	     -0.00008061	     -0.20934804	     -0.00000001	      0.00000000	     29.59383861
      1.20635510	     -0.05130333	      0.00027474	     -0.19273075	     -0.05633783	      0.88271340	     -0.00007948	     -0.20934162	     -0.00000001	      0.00000000	     29.74787477
      1.20749072	     -0.05131265	      0.00027429	     -0.19273980	     -0.05633004	      0.88271387	     -0.00007835	     -0.20933534	     -0.00000001	      0.00000000	     29.71914667
      1.20895408	     -0.05132375	      0.00027296	     -0.19275053	     -0.05632006	      0.88271444	     -0.00007687	     -0.20932745	     -0.00000001	      0.00000000	     29.83445803
      1.21041743	     -0.05133841	      0.00027255	     -0.19276485	     -0.05631013	      0.88271499	     -0.00007538	     -0.20931976	     -0.00000001	      0.00000000	     29.72979514
      1.21150295	     -0.05134663	      0.00027127	     -0.19277280	     -0.05630280	      0.88271537	     -0.00007427	     -0.20931422	     -0.00000001	      0.00000000	     29.88188522
      1.21258847	     -0.05135774	      0.00027077	     -0.19278365	     -0.05629550	      0.88271573	     -0.00007316	     -0.20930878	     -0.00000001	      0.00000000	     29.85557896
      1.21413051	     -0.05137285	      0.00026957	     -0.19279840	     -0.05628518	      0.88271622	     -0.00007156	     -0.20930126	     -0.00000001	      0.00000000	     29.94648092
      1.21545348	     -0.05138800	      0.00026896	     -0.19281324	     -0.05627637	      0.88271660	     -0.00007018	     -0.20929497	     -0.00000001	      0.00000000	     29.89293049
      1.21677645	     -0.05140105	      0.00026766	     -0.19282597	     -0.05626761	      0.88271696	     -0.00006880	     -0.20928885	     -0.00000001	      0.00000000	     30.03596583
      1.21809942	     -0.05141778	      0.00026733	     -0.19284241	     -0.05625890	      0.88271730	     -0.00006740	     -0.20928284	     -0.00000001	      0.00000000	     29.92499387
      1.21942239	     -0.05143067	      0.00026614	     -0.19285500	     -0.05625023	      0.88271760	     -0.00006601	     -0.20927699	     -0.00000001	      0.00000000	     30.13252210
      1.22055491	     -0.05144581	      0.00026631	     -0.19286991	     -0.05624284	      0.88271784	     -0.00006480	     -0.20927204	     -0.00000001	      0.00000000	     29.99026782
      1.22168743	     -0.05145837	      0.00026583	     -0.19288222	     -0.05623548	      0.88271806	     -0.00006359	     -0.20926719	     -0.00000001	      0.00000000	     30.07374505
      1.22312058	     -0.05147654	      0.00026574	     -0.19290010	     -0.05622622	      0.88271832	     -0.00006206	     -0.20926114	     -0.00000001	      0.00000000	     30.03759750
      1.22455374	     -0.05149235	      0.00026496	     -0.19291560	     -0.05621701	      0.88271854	     -0.00006052	     -0.20925521	     -0.00000001	      0.00000000	     30.21259035
      1.22569038	     -0.05150849	      0.00026500	     -0.19293152	     -0.05620974	      0.88271869	     -0.00005930	     -0.20925056	     -0.00000001	      0.00000000	     30.08995844
      1.22682702	     -0.05152217	      0.00026447	     -0.19294496	     -0.05620250	      0.88271883	     -0.00005807	     -0.20924598	     -0.00000001	      0.00000000	     30.16824429
      1.22828291	     -0.05154195	      0.00026446	     -0.19296447	     -0.05619328	      0.88271898	     -0.00005649	     -0.20924018	     -0.00000001	      0.00000000	     30.11723208
      1.22973879	     -0.05155898	      0.00026401	     -0.19298121	     -0.05618411	      0.88271909	     -0.00005491	     -0.20923448	     -0.00000001	      0.00000000	     30.29605273
      1.23082753	     -0.05157542	      0.00026454	     -0.19299746	     -0.05617728	      0.88271916	     -0.00005372	     -0.20923025	     -0.00000001	      0.00000000	     30.14363336
      1.23191628	     -0.05158929	      0.00026457	     -0.19301113	     -0.05617048	      0.88271921	     -0.00005254	     -0.20922607	     -0.00000001	      0.00000000	     30.19917853
      1.23344716	     -0.05161066	      0.00026500	     -0.19303224	     -0.05616097	      0.88271925	     -0.00005087	     -0.20922023	     -0.00000001	      0.00000000	     30.15944631
      1.23476776	     -0.05162722	      0.00026506	     -0.19304857	     -0.05615281	      0.88271926	     -0.00004944	     -0.20921525	     -0.00000001	     -0.00000000	     30.25786492
      1.23608836	     -0.05164647	      0.00026574	     -0.19306761	     -0.05614470	      0.88271925	     -0.00004801	     -0.20921029	     -0.00000001	     -0.00000000	     30.15214011
      1.23740897	     -0.05166193	      0.00026580	     -0.19308284	     -0.05613662	      0.88271921	     -0.00004658	     -0.20920535	     -0.00000001	     -0.00000000	     30.30458720
      1.23872957	     -0.05168168	      0.00026683	     -0.19310240	     -0.05612859	      0.88271914	     -0.00004516	     -0.20920040	     -0.00000001	     -0.00000000	     30.12992964
      1.23986436	     -0.05169416	      0.00026694	     -0.19311469	     -0.05612172	      0.88271907	     -0.00004395	     -0.20919616	     -0.00000001	     -0.00000000	     30.27061603
      1.24099915	     -0.05170949	      0.00026766	     -0.19312985	     -0.05611488	      0.88271898	     -0.00004274	     -0.20919189	     -0.00000001	     -0.00000000	     30.20153084
      1.24242756	     -0.05172646	      0.00026817	     -0.19314661	     -0.05610632	      0.88271884	     -0.00004124	     -0.20918651	     -0.00000001	     -0.00000000	     30.27358366
      1.24385598	     -0.05174599	      0.00026928	     -0.19316595	     -0.05609780	      0.88271867	     -0.00003975	     -0.20918108	     -0.00000001	     -0.00000000	     30.14726308
      1.24499645	     -0.05175793	      0.00026953	     -0.19317771	     -0.05609103	      0.88271851	     -0.00003858	     -0.20917673	     -0.00000001	     -0.00000000	     30.27683661
      1.24613693	     -0.05177225	      0.00027040	     -0.19319189	     -0.05608430	      0.88271834	     -0.00003741	     -0.20917234	     -0.00000001	     -0.00000000	     30.21048725
      1.24758645	     -0.05178757	      0.00027114	     -0.19320701	     -0.05607578	      0.88271810	     -0.00003595	     -0.20916671	     -0.00000001	     -0.00000000	     30.28634888
      1.24903597	     -0.05180483	      0.00027263	     -0.19322410	     -0.05606731	      0.88271783	     -0.00003452	     -0.20916096	     -0.00000001	     -0.00000000	     30.14711730
      1.25013049	     -0.05181365	      0.00027302	     -0.19323278	     -0.05606095	      0.88271761	     -0.00003345	     -0.20915657	     -0.00000001	     -0.00000000	     30.28192143
      1.25122501	     -0.05182457	      0.00027404	     -0.19324357	     -0.05605462	      0.88271737	     -0.00003240	     -0.20915208	     -0.00000001	     -0.00000000	     30.22966543
      1.25274558	     -0.05183723	      0.00027511	     -0.19325605	     -0.05604586	      0.88271701	     -0.00003097	     -0.20914573	     -0.00000001	     -0.00000000	     30.28813410
      1.25426614	     -0.05185167	      0.00027694	     -0.19327035	     -0.05603716	      0.88271662	     -0.00002957	     -0.20913920	     -0.00000001	     -0.00000000	     30.14548912
      1.25531352	     -0.05185755	      0.00027733	     -0.19327609	     -0.05603120	      0.88271634	     -0.00002863	     -0.20913462	     -0.00000001	     -0.00000000	     30.28110359
      1.25636089	     -0.05186523	      0.00027839	     -0.19328367	     -0.05602526	      0.88271604	     -0.00002771	     -0.20912994	     -0.00000001	     -0.00000000	     30.24333628
      1.25798515	     -0.05187461	      0.00027970	     -0.19329289	     -0.05601611	      0.88271555	     -0.00002631	     -0.20912251	     -0.00000001	     -0.00000000	     30.28937947
      1.25931980	     -0.05188252	      0.00028125	     -0.19330067	     -0.05600862	      0.88271513	     -0.00002520	     -0.20911622	     -0.00000001	     -0.00000000	     30.21125895
      1.26065446	     -0.05188702	      0.00028213	     -0.19330503	     -0.05600118	      0.88271468	     -0.00002411	     -0.20910976	     -0.00000001	     -0.00000000	     30.32219948
      1.26198911	     -0.05189333	      0.00028408	     -0.19331124	     -0.05599378	      0.88271422	     -0.00002306	     -0.20910311	     -0.00000001	     -0.00000000	     30.18043620
      1.26317562	     -0.05189494	      0.00028476	     -0.19331273	     -0.05598724	      0.88271379	     -0.00002216	     -0.20909706	     -0.00000001	     -0.00000000	     30.30844133
      1.26436214	     -0.05189812	      0.00028645	     -0.19331581	     -0.05598072	      0.88271334	     -0.00002128	     -0.20909085	     -0.00000001	     -0.00000000	     30.21812412
      1.26554865	     -0.05189877	      0.00028757	     -0.19331636	     -0.05597424	      0.88271288	     -0.00002043	     -0.20908449	     -0.00000001	     -0.00000000	     30.26832965
      1.26708541	     -0.05189979	      0.00028982	     -0.19331728	     -0.05596589	      0.88271226	     -0.00001937	     -0.20907600	     -0.00000001	     -0.00000000	     30.18444292
      1.26829197	     -0.05189752	      0.00029075	     -0.19331489	     -0.05595937	      0.88271175	     -0.00001857	     -0.20906916	     -0.00000001	     -0.00000000	     30.29125559
      1.26949853	     -0.05189610	      0.00029269	     -0.19331339	     -0.05595288	      0.88271123	     -0.00001780	     -0.20906213	     -0.00000001	     -0.00000000	     30.20767573
      1.27070509	     -0.05189212	      0.00029399	     -0.19330932	     -0.05594643	      0.88271070	     -0.00001705	     -0.20905492	     -0.00000001	     -0.00000000	     30.25994013
      1.27222677	     -0.05188708	      0.00029658	     -0.19330418	     -0.05593833	      0.88271000	     -0.00001616	     -0.20904557	     -0.00000001	     -0.00000000	     30.17041520
      1.27341154	     -0.05188044	      0.00029754	     -0.19329745	     -0.05593206	      0.88270945	     -0.00001550	     -0.20903809	     -0.00000001	     -0.00000000	     30.27440499
      1.27459631	     -0.05187444	      0.00029959	     -0.19329137	     -0.05592583	      0.88270888	     -0.00001486	     -0.20903043	     -0.00000001	     -0.00000000	     30.19862258
      1.27578109	     -0.05186589	      0.00030102	     -0.19328273	     -0.05591962	      0.88270831	     -0.00001425	     -0.20902259	     -0.00000001	     -0.00000000	     30.23998012
      1.27736928	     -0.05185306	      0.00030397	     -0.19326982	     -0.05591135	      0.88270751	     -0.00001348	     -0.20901177	     -0.00000001	     -0.00000000	     30.16292260
      1.27854424	     -0.05184070	      0.00030507	     -0.19325736	     -0.05590527	      0.88270691	     -0.00001295	     -0.20900352	     -0.00000001	     -0.00000000	     30.26044510
      1.27971919	     -0.05182772	      0.00030742	     -0.19324431	     -0.05589921	      0.88270630	     -0.00001244	     -0.20899506	     -0.00000001	     -0.00000000	     30.19851173
      1.28115938	     -0.05180742	      0.00030941	     -0.19322391	     -0.05589184	      0.88270554	     -0.00001185	     -0.20898436	     -0.00000001	     -0.00000000	     30.27954367
      1.28243736	     -0.05178789	      0.00031258	     -0.19320433	     -0.05588533	      0.88270485	     -0.00001137	     -0.20897453	     -0.00000001	     -0.00000000	     30.17953083
      1.28371535	     -0.05176527	      0.00031420	     -0.19318162	     -0.05587886	      0.88270416	     -0.00001092	     -0.20896439	     -0.00000001	     -0.00000000	     30.28443904
      1.28499333	     -0.05174279	      0.00031750	     -0.19315908	     -0.05587242	      0.88270345	     -0.00001050	     -0.20895394	     -0.00000001	     -0.00000000	     30.17482334
      1.28627131	     -0.05171715	      0.00031904	     -0.19313334	     -0.05586602	      0.88270273	     -0.00001011	     -0.20894321	     -0.00000001	     -0.00000000	     30.29242940
      1.28754930	     -0.05169142	      0.00032250	     -0.19310755	     -0.05585966	      0.88270201	     -0.00000976	     -0.20893219	     -0.00000001	     -0.00000000	     30.17678445
      1.28882728	     -0.05166328	      0.00032388	     -0.19307929	     -0.05585334	      0.88270128	     -0.00000943	     -0.20892092	     -0.00000001	     -0.00000000	     30.30149117
      1.29010526	     -0.05163535	      0.00032745	     -0.19305130	     -0.05584705	      0.88270054	     -0.00000914	     -0.20890940	     -0.00000001	     -0.00000000	     30.17547979
      1.29138324	     -0.05160448	      0.00032872	     -0.19302029	     -0.05584080	      0.88269980	     -0.00000888	     -0.20889764	     -0.00000001	     -0.00000000	     30.31564362
      1.29266123	     -0.05157310	      0.00033254	     -0.19298885	     -0.05583459	      0.88269905	     -0.00000865	     -0.20888564	     -0.00000001	     -0.00000000	     30.18161340
      1.29393921	     -0.05153883	      0.00033372	     -0.19295444	     -0.05582841	      0.88269830	     -0.00000845	     -0.20887340	     -0.00000001	     -0.00000000	     30.33610333
      1.29521719	     -0.05150422	      0.00033776	     -0.19291976	     -0.05582228	      0.88269754	     -0.00000828	     -0.20886091	     -0.00000001	     -0.00000000	     30.18960655
      1.29636400	     -0.05147134	      0.00033886	     -0.19288675	     -0.05581680	      0.88269686	     -0.00000815	     -0.20884951	     -0.00000001	     -0.00000000	     30.30303700
      1.29751080	     -0.05143822	      0.00034169	     -0.19285354	     -0.05581136	      0.88269618	     -0.00000805	     -0.20883794	     -0.00000001	     -0.00000000	     30.24470250
      1.29890030	     -0.05139681	      0.00034375	     -0.19281197	     -0.05580480	      0.88269535	     -0.00000796	     -0.20882371	     -0.00000001	     -0.00000000	     30.31015226
      1.30028980	     -0.05135579	      0.00034731	     -0.19277083	     -0.05579830	      0.88269452	     -0.00000790	     -0.20880928	     -0.00000001	     -0.00000000	     30.21652877
      1.30145486	     -0.05132028	      0.00034826	     -0.19273515	     -0.05579287	      0.88269382	     -0.00000788	     -0.20879707	     -0.00000001	     -0.00000000	     30.32359866
      1.30261991	     -0.05128400	      0.00035093	     -0.19269875	     -0.05578749	      0.88269312	     -0.00000788	     -0.20878475	     -0.00000001	     -0.00000000	     30.26984763
      1.30378496	     -0.05124619	      0.00035261	     -0.19266079	     -0.05578213	      0.88269243	     -0.00000790	     -0.20877232	     -0.00000001	     -0.00000000	     30.31815034
      1.30538205	     -0.05119260	      0.00035606	     -0.19260701	     -0.05577485	      0.88269147	     -0.00000797	     -0.20875507	     -0.00000001	     -0.00000000	     30.27900731
      1.30656293	     -0.05115161	      0.00035710	     -0.19256584	     -0.05576950	      0.88269077	     -0.00000805	     -0.20874217	     -0.00000001	     -0.00000000	     30.37871978
      1.30774380	     -0.05111009	      0.00035962	     -0.19252417	     -0.05576419	      0.88269007	     -0.00000816	     -0.20872916	     -0.00000001	     -0.00000000	     30.33653857
      1.30916760	     -0.05105854	      0.00036099	     -0.19247238	     -0.05575783	      0.88268923	     -0.00000831	     -0.20871331	     -0.00000001	     -0.00000000	     30.43911996
      1.31042731	     -0.05101162	      0.00036364	     -0.19242529	     -0.05575224	      0.88268848	     -0.00000847	     -0.20869914	     -0.00000001	     -0.00000000	     30.37807231
      1.31168702	     -0.05096324	      0.00036417	     -0.19237667	     -0.05574670	      0.88268774	     -0.00000866	     -0.20868484	     -0.00000001	     -0.00000000	     30.49547985
      1.31294673	     -0.05091499	      0.00036650	     -0.19232822	     -0.05574120	      0.88268701	     -0.00000887	     -0.20867042	     -0.00000001	     -0.00000000	     30.42814500
      1.31420644	     -0.05086699	      0.00036669	     -0.19227996	     -0.05573574	      0.88268628	     -0.00000910	     -0.20865591	     -0.00000001	     -0.00000000	     30.53765178
      1.31546615	     -0.05081955	      0.00036869	     -0.19223229	     -0.05573032	      0.88268556	     -0.00000936	     -0.20864136	     -0.00000001	     -0.00000000	     30.47355622
      1.31672585	     -0.05077142	      0.00036868	     -0.19218388	     -0.05572494	      0.88268485	     -0.00000964	     -0.20862679	     -0.00000001	     -0.00000000	     30.59207687
      1.31798556	     -0.05072272	      0.00037049	     -0.19213494	     -0.05571961	      0.88268414	     -0.00000994	     -0.20861218	     -0.00000001	     -0.00000000	     30.54060850
      1.31924527	     -0.05067301	      0.00037036	     -0.19208492	     -0.05571432	      0.88268344	     -0.00001027	     -0.20859753	     -0.00000001	     -0.00000000	     30.66164698
      1.32050498	     -0.05062244	      0.00037209	     -0.19203410	     -0.05570907	      0.88268274	     -0.00001061	     -0.20858284	     -0.00000001	     -0.00000000	     30.61609022
      1.32176469	     -0.05057142	      0.00037170	     -0.19198275	     -0.05570387	      0.88268206	     -0.00001098	     -0.20856809	     -0.00000001	     -0.00000000	     30.74253844
      1.32302440	     -0.05052128	      0.00037299	     -0.19193233	     -0.05569871	      0.88268138	     -0.00001137	     -0.20855332	     -0.00000001	     -0.00000000	     30.69341257
      1.32428411	     -0.05047159	      0.00037209	     -0.19188228	     -0.05569360	      0.88268071	     -0.00001177	     -0.20853857	     -0.00000001	     -0.00000000	     30.82135772
      1.32554382	     -0.05042332	      0.00037280	     -0.19183370	     -0.05568853	      0.88268005	     -0.00001220	     -0.20852387	     -0.00000001	     -0.00000000	     30.77697395
      1.32680353	     -0.05037627	      0.00037119	     -0.19178627	     -0.05568350	      0.88267940	     -0.00001264	     -0.20850926	     -0.00000001	     -0.00000000	     30.91000128
      1.32806324	     -0.05032954	      0.00037140	     -0.19173920	     -0.05567852	      0.88267876	     -0.00001310	     -0.20849475	     -0.00000001	     -0.00000000	     30.87197851
      1.32932295	     -0.05028288	      0.00036934	     -0.19169212	     -0.05567359	      0.88267812	     -0.00001358	     -0.20848036	     -0.00000001	     -0.00000000	     31.01611331
      1.33058266	     -0.05023666	      0.00036926	     -0.19164554	     -0.05566871	      0.88267750	     -0.00001407	     -0.20846606	     -0.00000001	     -0.00000000	     30.97278611
      1.33184237	     -0.05019086	      0.00036699	     -0.19159932	     -0.05566387	      0.88267689	     -0.00001458	     -0.20845187	     -0.00000001	     -0.00000000	     31.11330989
      1.33310208	     -0.05014548	      0.00036685	     -0.19155356	     -0.05565907	      0.88267628	     -0.00001510	     -0.20843780	     -0.00000001	     -0.00000000	     31.06699060
      1.33436179	     -0.05009899	      0.00036435	     -0.19150663	     -0.05565433	      0.88267568	     -0.00001564	     -0.20842383	     -0.00000001	     -0.00000000	     31.23204677
      1.33562150	     -0.05005187	      0.00036413	     -0.19145912	     -0.05564963	      0.88267510	     -0.00001619	     -0.20840992	     -0.00000001	     -0.00000000	     31.18900325
      1.33688121	     -0.05000520	      0.00036124	     -0.19141198	     -0.05564498	      0.88267452	     -0.00001675	     -0.20839608	     -0.00000001	     -0.00000000	     31.35484592
      1.33814092	     -0.04995961	      0.00036070	     -0.19136599	     -0.05564038	      0.88267394	     -0.00001732	     -0.20838234	     -0.00000001	     -0.00000000	     31.29785068
      1.33940063	     -0.04991496	      0.00035722	     -0.19132084	     -0.05563583	      0.88267338	     -0.00001791	     -0.20836873	     -0.00000001	     -0.00000000	     31.47609256
      1.34066034	     -0.04987047	      0.00035639	     -0.19127592	     -0.05563132	      0.88267283	     -0.00001850	     -0.20835524	     -0.00000001	     -0.00000000	     31.41934681
      1.34192004	     -0.04982657	      0.00035248	     -0.19123149	     -0.05562687	      0.88267228	     -0.00001911	     -0.20834190	     -0.00000001	     -0.00000000	     31.60732002
      1.34317975	     -0.04978444	      0.00035150	     -0.19118892	     -0.05562247	      0.88267174	     -0.00001972	     -0.20832871	     -0.00000001	     -0.00000000	     31.52703667
      1.34443946	     -0.04974420	      0.00034711	     -0.19114813	     -0.05561811	      0.88267121	     -0.00002034	     -0.20831572	     -0.00000001	     -0.00000000	     31.72049648
      1.34569917	     -0.04970513	      0.00034604	     -0.19110859	     -0.05561381	      0.88267068	     -0.00002097	     -0.20830296	     -0.00000001	     -0.00000000	     31.63231645
      1.34681577	     -0.04967045	      0.00034204	     -0.19107342	     -0.05561004	      0.88267022	     -0.00002153	     -0.20829182	     -0.00000001	     -0.00000000	     31.79702234
      1.34793238	     -0.04963613	      0.00033989	     -0.19103865	     -0.05560631	      0.88266977	     -0.00002209	     -0.20828083	     -0.00000001	     -0.00000000	     31.80363175
      1.34931640	     -0.04959452	      0.00033566	     -0.19099643	     -0.05560175	      0.88266921	     -0.00002280	     -0.20826742	     -0.00000001	     -0.00000000	     31.92968171
      1.35070042	     -0.04955369	      0.00033317	     -0.19095504	     -0.05559724	      0.88266867	     -0.00002352	     -0.20825426	     -0.00000001	     -0.00000000	     31.91242355
      1.35183367	     -0.04952083	      0.00032891	     -0.19092165	     -0.05559361	      0.88266822	     -0.00002411	     -0.20824366	     -0.00000001	     -0.00000000	     32.06301331
      1.35296692	     -0.04948880	      0.00032644	     -0.19088913	     -0.05559001	      0.88266779	     -0.00002470	     -0.20823322	     -0.00000001	     -0.00000000	     32.06471414
      1.35435825	     -0.04945157	      0.00032176	     -0.19085125	     -0.05558566	      0.88266726	     -0.00002544	     -0.20822067	     -0.00000001	     -0.00000000	     32.18990802
      1.35574957	     -0.04941660	      0.00031880	     -0.19081569	     -0.05558137	      0.88266674	     -0.00002617	     -0.20820844	     -0.00000001	     -0.00000000	     32.16637478
      1.35683392	     -0.04939020	      0.00031397	     -0.19078874	     -0.05557808	      0.88266633	     -0.00002675	     -0.20819914	     -0.00000001	     -0.00000000	     32.31885986
      1.35791828	     -0.04936428	      0.00031085	     -0.19076232	     -0.05557482	      0.88266594	     -0.00002733	     -0.20819005	     -0.00000001	     -0.00000000	     32.33595791
      1.35937088	     -0.04933006	      0.00030541	     -0.19072738	     -0.05557053	      0.88266541	     -0.00002811	     -0.20817816	     -0.00000001	     -0.00000000	     32.46029460
      1.36082348	     -0.04929712	      0.00030178	     -0.19069379	     -0.05556631	      0.88266489	     -0.00002889	     -0.20816661	     -0.00000001	     -0.00000000	     32.44000720
      1.36186357	     -0.04927450	      0.00029675	     -0.19067062	     -0.05556334	      0.88266453	     -0.00002946	     -0.20815854	     -0.00000001	     -0.00000000	     32.58119357
      1.36290366	     -0.04925261	      0.00029348	     -0.19064822	     -0.05556041	      0.88266417	     -0.00003002	     -0.20815065	     -0.00000001	     -0.00000000	     32.59599081
      1.36443816	     -0.04922204	      0.00028758	     -0.19061689	     -0.05555615	      0.88266364	     -0.00003085	     -0.20813936	     -0.00000001	     -0.00000000	     32.70646782
      1.36572553	     -0.04919920	      0.00028344	     -0.19059341	     -0.05555265	      0.88266321	     -0.00003156	     -0.20813022	     -0.00000001	     -0.00000000	     32.70521078
      1.36701289	     -0.04917921	      0.00027720	     -0.19057272	     -0.05554920	      0.88266279	     -0.00003226	     -0.20812144	     -0.00000001	     -0.00000000	     32.84820804
      1.36830026	     -0.04916147	      0.00027297	     -0.19055435	     -0.05554582	      0.88266237	     -0.00003296	     -0.20811305	     -0.00000001	     -0.00000000	     32.81434612
      1.36958762	     -0.04914588	      0.00026563	     -0.19053802	     -0.05554250	      0.88266196	     -0.00003367	     -0.20810507	     -0.00000001	     -0.00000000	     33.01356548
      1.37068188	     -0.04913409	      0.00026210	     -0.19052568	     -0.05553973	      0.88266162	     -0.00003427	     -0.20809860	     -0.00000001	     -0.00000000	     32.94353838
      1.37177615	     -0.04912348	      0.00025668	     -0.19051447	     -0.05553701	      0.88266129	     -0.00003487	     -0.20809242	     -0.00000001	     -0.00000000	     33.03466817
      1.37317154	     -0.04911155	      0.00025121	     -0.19050181	     -0.05553360	      0.88266087	     -0.00003564	     -0.20808495	     -0.00000001	     -0.00000000	     33.04863178
      1.37456693	     -0.04910110	      0.00024381	     -0.19049058	     -0.05553026	      0.88266046	     -0.00003641	     -0.20807794	     -0.00000001	     -0.00000000	     33.23392816
      1.37565824	     -0.04909372	      0.00024020	     -0.19048264	     -0.05552771	      0.88266015	     -0.00003701	     -0.20807275	     -0.00000001	     -0.00000000	     33.17666100
      1.37674955	     -0.04908703	      0.00023488	     -0.19047536	     -0.05552520	      0.88265984	     -0.00003761	     -0.20806782	     -0.00000001	     -0.00000000	     33.26624659
      1.37817201	     -0.04907943	      0.00022934	     -0.19046701	     -0.05552200	      0.88265945	     -0.00003839	     -0.20806175	     -0.00000001	     -0.00000000	     33.28794143
      1.37959446	     -0.04907287	      0.00022176	     -0.19045965	     -0.05551887	      0.88265908	     -0.00003917	     -0.20805607	     -0.00000001	     -0.00000000	     33.48843294
      1.38063341	     -0.04906873	      0.00021850	     -0.19045499	     -0.05551664	      0.88265881	     -0.00003974	     -0.20805217	     -0.00000001	     -0.00000000	     33.41839571
      1.38167237	     -0.04906519	      0.00021340	     -0.19045088	     -0.05551445	      0.88265854	     -0.00004031	     -0.20804846	     -0.00000001	     -0.00000000	     33.50406596
      1.38317758	     -0.04906113	      0.00020706	     -0.19044602	     -0.05551135	      0.88265817	     -0.00004114	     -0.20804343	     -0.00000001	     -0.00000000	     33.53866023
      1.38445436	     -0.04905875	      0.00020060	     -0.19044292	     -0.05550879	      0.88265786	     -0.00004184	     -0.20803948	     -0.00000001	     -0.00000000	     33.65756269
      1.38573114	     -0.04905740	      0.00019604	     -0.19044092	     -0.05550630	      0.88265757	     -0.00004254	     -0.20803581	     -0.00000001	     -0.00000000	     33.62748742
      1.38700792	     -0.04905708	      0.00018922	     -0.19043989	     -0.05550387	      0.88265728	     -0.00004323	     -0.20803243	     -0.00000001	     -0.00000000	     33.79217819
      1.38828470	     -0.04905772	      0.00018536	     -0.19043989	     -0.05550150	      0.88265701	     -0.00004393	     -0.20802933	     -0.00000001	     -0.00000000	     33.71502246
      1.38937004	     -0.04905901	      0.00017938	     -0.19044056	     -0.05549954	      0.88265678	     -0.00004452	     -0.20802691	     -0.00000001	     -0.00000000	     33.85451724
      1.39045537	     -0.04906096	      0.00017540	     -0.19044195	     -0.05549763	      0.88265656	     -0.00004511	     -0.20802469	     -0.00000001	     -0.00000000	     33.84548741
      1.39184216	     -0.04906440	      0.00016899	     -0.19044465	     -0.05549525	      0.88265629	     -0.00004586	     -0.20802214	     -0.00000001	     -0.00000000	     33.95331357
      1.39322894	     -0.04906889	      0.00016449	     -0.19044843	     -0.05549295	      0.88265603	     -0.00004661	     -0.20801990	     -0.00000001	     -0.00000000	     33.91277106
      1.39431437	     -0.04907306	      0.00015888	     -0.19045201	     -0.05549120	      0.88265584	     -0.00004719	     -0.20801837	     -0.00000001	     -0.00000000	     34.04195450
      1.39539979	     -0.04907777	      0.00015516	     -0.19045617	     -0.05548950	      0.88265565	     -0.00004777	     -0.20801702	     -0.00000001	     -0.00000000	     34.03100950
      1.39681212	     -0.04908487	      0.00014907	     -0.19046252	     -0.05548735	      0.88265542	     -0.00004852	     -0.20801554	     -0.00000001	     -0.00000000	     34.13153325
      1.39822445	     -0.04909319	      0.00014502	     -0.19047016	     -0.05548529	      0.88265520	     -0.00004927	     -0.20801438	     -0.00000001	     -0.00000000	     34.07639359
      1.39925983	     -0.04910003	      0.00013968	     -0.19047642	     -0.05548382	      0.88265505	     -0.00004981	     -0.20801372	     -0.00000001	     -0.00000000	     34.20637182
      1.40029520	     -0.04910732	      0.00013615	     -0.19048319	     -0.05548240	      0.88265490	     -0.00005034	     -0.20801323	     -0.00000001	     -0.00000000	     34.20340065
      1.40178778	     -0.04911852	      0.00013010	     -0.19049363	     -0.05548043	      0.88265470	     -0.00005111	     -0.20801281	     -0.00000001	     -0.00000000	     34.29327160
      1.40305925	     -0.04912890	      0.00012626	     -0.19050339	     -0.05547882	      0.88265454	     -0.00005174	     -0.20801270	     -0.00000001	     -0.00000000	     34.26247508
      1.40433072	     -0.04914007	      0.00012078	     -0.19051390	     -0.05547728	      0.88265438	     -0.00005237	     -0.20801283	     -0.00000001	     -0.00000000	     34.38655628
      1.40560219	     -0.04915190	      0.00011772	     -0.19052514	     -0.05547580	      0.88265424	     -0.00005298	     -0.20801318	     -0.00000001	     -0.00000000	     34.31872133
      1.40687367	     -0.04916431	      0.00011180	     -0.19053688	     -0.05547438	      0.88265410	     -0.00005359	     -0.20801376	     -0.00000001	     -0.00000000	     34.50492872
      1.40795380	     -0.04917529	      0.00010970	     -0.19054738	     -0.05547323	      0.88265399	     -0.00005408	     -0.20801442	     -0.00000001	     -0.00000000	     34.40401317
      1.40903393	     -0.04918680	      0.00010580	     -0.19055835	     -0.05547213	      0.88265389	     -0.00005457	     -0.20801523	     -0.00000001	     -0.00000000	     34.47671812
      1.41041795	     -0.04920234	      0.00010228	     -0.19057325	     -0.05547078	      0.88265377	     -0.00005517	     -0.20801650	     -0.00000001	     -0.00000000	     34.46174060
      1.41180196	     -0.04921877	      0.00009705	     -0.19058901	     -0.05546952	      0.88265365	     -0.00005576	     -0.20801802	     -0.00000001	     -0.00000000	     34.61320167
      1.41288642	     -0.04923225	      0.00009523	     -0.19060202	     -0.05546858	      0.88265357	     -0.00005619	     -0.20801940	     -0.00000001	     -0.00000000	     34.52046101
      1.41397087	     -0.04924624	      0.00009170	     -0.19061549	     -0.05546769	      0.88265349	     -0.00005662	     -0.20802093	     -0.00000001	     -0.00000000	     34.58802956
      1.41537853	     -0.04926507	      0.00008860	     -0.19063371	     -0.05546660	      0.88265339	     -0.00005714	     -0.20802314	     -0.00000001	     -0.00000000	     34.56479178
      1.41678618	     -0.04928475	      0.00008368	     -0.19065272	     -0.05546559	      0.88265330	     -0.00005764	     -0.20802562	     -0.00000001	     -0.00000000	     34.72346876
      1.41782328	     -0.04929982	      0.00008251	     -0.19066737	     -0.05546490	      0.88265324	     -0.00005799	     -0.20802761	     -0.00000001	     -0.00000000	     34.60655870
      1.41886039	     -0.04931540	      0.00007966	     -0.19068248	     -0.05546426	      0.88265318	     -0.00005832	     -0.20802975	     -0.00000001	     -0.00000000	     34.65560960
      1.42034603	     -0.04933848	      0.00007676	     -0.19070493	     -0.05546341	      0.88265310	     -0.00005877	     -0.20803305	     -0.00000001	     -0.00000000	     34.63674771
      1.42161726	     -0.04935885	      0.00007321	     -0.19072473	     -0.05546275	      0.88265304	     -0.00005912	     -0.20803611	     -0.00000001	     -0.00000000	     34.72055548
      1.42288849	     -0.04937989	      0.00007160	     -0.19074527	     -0.05546216	      0.88265299	     -0.00005944	     -0.20803938	     -0.00000001	     -0.00000000	     34.64420095
      1.42415971	     -0.04940161	      0.00006778	     -0.19076643	     -0.05546163	      0.88265293	     -0.00005974	     -0.20804286	     -0.00000001	     -0.00000000	     34.76967565
      1.42543094	     -0.04942391	      0.00006706	     -0.19078825	     -0.05546117	      0.88265289	     -0.00006001	     -0.20804655	     -0.00000001	     -0.00000000	     34.63793349
      1.42651325	     -0.04944326	      0.00006382	     -0.19080713	     -0.05546083	      0.88265285	     -0.00006022	     -0.20804985	     -0.00000001	     -0.00000000	     34.74820828
      1.42759555	     -0.04946281	      0.00006268	     -0.19082627	     -0.05546054	      0.88265282	     -0.00006041	     -0.20805329	     -0.00000001	     -0.00000000	     34.70017878
      1.42897903	     -0.04948804	      0.00006004	     -0.19085094	     -0.05546023	      0.88265278	     -0.00006062	     -0.20805789	     -0.00000001	     -0.00000000	     34.75945192
      1.43036250	     -0.04951368	      0.00005938	     -0.19087609	     -0.05546000	      0.88265274	     -0.00006080	     -0.20806269	     -0.00000001	     -0.00000000	     34.66806785
      1.43145161	     -0.04953420	      0.00005677	     -0.19089617	     -0.05545987	      0.88265272	     -0.00006092	     -0.20806662	     -0.00000001	     -0.00000000	     34.76673860
      1.43254072	     -0.04955496	      0.00005608	     -0.19091654	     -0.05545979	      0.88265270	     -0.00006101	     -0.20807068	     -0.00000001	     -0.00000000	     34.71726782
      1.43394639	     -0.04958198	      0.00005405	     -0.19094304	     -0.05545975	      0.88265267	     -0.00006111	     -0.20807609	     -0.00000001	     -0.00000000	     34.77313003
      1.43535206	     -0.04960914	      0.00005423	     -0.19096974	     -0.05545979	      0.88265265	     -0.00006116	     -0.20808169	     -0.00000001	     -0.00000000	     34.66726318
      1.43639591	     -0.04962948	      0.00005214	     -0.19098969	     -0.05545987	      0.88265264	     -0.00006118	     -0.20808597	     -0.00000001	     -0.00000000	     34.76430669
      1.43743976	     -0.04965000	      0.00005191	     -0.19100986	     -0.05546000	      0.88265263	     -0.00006119	     -0.20809034	     -0.00000001	     -0.00000000	     34.72352463
      1.43892035	     -0.04967931	      0.00005071	     -0.19103867	     -0.05546025	      0.88265263	     -0.00006116	     -0.20809671	     -0.00000001	     -0.00000000	     34.76396619
      1.44019358	     -0.04970456	      0.00005108	     -0.19106353	     -0.05546053	      0.88265262	     -0.00006110	     -0.20810233	     -0.00000001	     -0.00000000	     34.69549332
      1.44146680	     -0.04972985	      0.00004981	     -0.19108839	     -0.05546088	      0.88265262	     -0.00006102	     -0.20810807	     -0.00000001	      0.00000000	     34.78303834
      1.44274003	     -0.04975502	      0.00005110	     -0.19111322	     -0.05546129	      0.88265263	     -0.00006091	     -0.20811393	     -0.00000001	      0.00000000	     34.67310886
      1.44401325	     -0.04978006	      0.00004965	     -0.19113783	     -0.05546176	      0.88265264	     -0.00006077	     -0.20811989	     -0.00000001	      0.00000000	     34.81704453
      1.44510399	     -0.04980145	      0.00005133	     -0.19115895	     -0.05546222	      0.88265265	     -0.00006063	     -0.20812507	     -0.00000001	      0.00000000	     34.68836063
      1.44619473	     -0.04982295	      0.00005118	     -0.19118013	     -0.05546272	      0.88265266	     -0.00006047	     -0.20813032	     -0.00000001	      0.00000000	     34.73535540
      1.44757565	     -0.04985030	      0.00005255	     -0.19120712	     -0.05546342	      0.88265268	     -0.00006024	     -0.20813706	     -0.00000001	      0.00000000	     34.68536224
      1.44895657	     -0.04987751	      0.00005231	     -0.19123393	     -0.05546419	      0.88265270	     -0.00005998	     -0.20814390	     -0.00000001	      0.00000000	     34.79957503
      1.45005650	     -0.04989902	      0.00005449	     -0.19125519	     -0.05546485	      0.88265273	     -0.00005975	     -0.20814942	     -0.00000001	      0.00000000	     34.68728183
      1.45115643	     -0.04992048	      0.00005494	     -0.19127636	     -0.05546557	      0.88265275	     -0.00005951	     -0.20815498	     -0.00000001	      0.00000000	     34.73569465
      1.45255668	     -0.04994740	      0.00005713	     -0.19130297	     -0.05546654	      0.88265279	     -0.00005917	     -0.20816213	     -0.00000001	      0.00000000	     34.68885209
      1.45395693	     -0.04997384	      0.00005762	     -0.19132905	     -0.05546758	      0.88265283	     -0.00005880	     -0.20816933	     -0.00000001	      0.00000000	     34.82093200
      1.45501539	     -0.04999347	      0.00006053	     -0.19134849	     -0.05546842	      0.88265286	     -0.00005850	     -0.20817479	     -0.00000001	      0.00000000	     34.69905911
      1.45607386	     -0.05001289	      0.00006181	     -0.19136767	     -0.05546929	      0.88265289	     -0.00005819	     -0.20818028	     -0.00000001	      0.00000000	     34.73921002
      1.45754169	     -0.05003960	      0.00006492	     -0.19139410	     -0.05547058	      0.88265294	     -0.00005772	     -0.20818792	     -0.00000001	      0.00000000	     34.70507248
      1.45900952	     -0.05006595	      0.00006634	     -0.19142012	     -0.05547194	      0.88265299	     -0.00005723	     -0.20819558	     -0.00000001	      0.00000000	     34.85166286
      1.46002683	     -0.05008392	      0.00006985	     -0.19143794	     -0.05547293	      0.88265303	     -0.00005687	     -0.20820091	     -0.00000001	      0.00000000	     34.72127720
      1.46104414	     -0.05010166	      0.00007175	     -0.19145549	     -0.05547396	      0.88265307	     -0.00005650	     -0.20820624	     -0.00000001	      0.00000000	     34.75413596
      1.46260746	     -0.05012845	      0.00007584	     -0.19148202	     -0.05547561	      0.88265313	     -0.00005590	     -0.20821443	     -0.00000001	      0.00000000	     34.73125060
      1.46390069	     -0.05015012	      0.00007839	     -0.19150347	     -0.05547703	      0.88265319	     -0.00005538	     -0.20822121	     -0.00000001	      0.00000000	     34.80062955
      1.46519392	     -0.05017143	      0.00008283	     -0.19152461	     -0.05547852	      0.88265324	     -0.00005484	     -0.20822798	     -0.00000001	      0.00000000	     34.72597565
      1.46648715	     -0.05019242	      0.00008509	     -0.19154538	     -0.05548007	      0.88265330	     -0.00005428	     -0.20823474	     -0.00000001	      0.00000000	     34.84935916
      1.46763851	     -0.05021085	      0.00008964	     -0.19156368	     -0.05548149	      0.88265334	     -0.00005376	     -0.20824074	     -0.00000001	      0.00000000	     34.74267250
      1.46878986	     -0.05022903	      0.00009229	     -0.19158169	     -0.05548296	      0.88265339	     -0.00005323	     -0.20824673	     -0.00000001	      0.00000000	     34.81066789
      1.46994122	     -0.05024685	      0.00009634	     -0.19159937	     -0.05548447	      0.88265344	     -0.00005268	     -0.20825271	     -0.00000001	      0.00000000	     34.77148366
      1.47143549	     -0.05026934	      0.00010036	     -0.19162166	     -0.05548649	      0.88265349	     -0.00005195	     -0.20826044	     -0.00000001	      0.00000000	     34.84959165
      1.47261140	     -0.05028660	      0.00010536	     -0.19163883	     -0.05548814	      0.88265354	     -0.00005135	     -0.20826650	     -0.00000001	      0.00000000	     34.75983101
      1.47378731	     -0.05030359	      0.00010868	     -0.19165568	     -0.05548983	      0.88265358	     -0.00005074	     -0.20827253	     -0.00000001	      0.00000000	     34.82535975
      1.47496322	     -0.05032031	      0.00011340	     -0.19167229	     -0.05549157	      0.88265362	     -0.00005012	     -0.20827852	     -0.00000001	      0.00000000	     34.78198898
      1.47643891	     -0.05034084	      0.00011794	     -0.19169266	     -0.05549381	      0.88265366	     -0.00004931	     -0.20828601	     -0.00000001	      0.00000000	     34.86842422
      1.47759782	     -0.05035650	      0.00012344	     -0.19170825	     -0.05549562	      0.88265369	     -0.00004867	     -0.20829186	     -0.00000001	      0.00000000	     34.77428583
      1.47875673	     -0.05037178	      0.00012728	     -0.19172342	     -0.05549747	      0.88265372	     -0.00004801	     -0.20829767	     -0.00000001	      0.00000000	     34.83533573
      1.47991564	     -0.05038667	      0.00013239	     -0.19173825	     -0.05549936	      0.88265374	     -0.00004733	     -0.20830344	     -0.00000001	      0.00000000	     34.79950646
      1.48145314	     -0.05040590	      0.00013793	     -0.19175735	     -0.05550193	      0.88265376	     -0.00004642	     -0.20831103	     -0.00000001	      0.00000000	     34.88041516
      1.48260750	     -0.05041991	      0.00014390	     -0.19177132	     -0.05550391	      0.88265377	     -0.00004572	     -0.20831668	     -0.00000001	      0.00000000	     34.78920764
      1.48376185	     -0.05043360	      0.00014827	     -0.19178493	     -0.05550593	      0.88265378	     -0.00004501	     -0.20832229	     -0.00000001	      0.00000000	     34.84595780
      1.48516099	     -0.05044984	      0.00015524	     -0.19180113	     -0.05550842	      0.88265377	     -0.00004413	     -0.20832903	     -0.00000001	     -0.00000000	     34.78899121
      1.48641414	     -0.05046406	      0.00015986	     -0.19181527	     -0.05551071	      0.88265376	     -0.00004334	     -0.20833500	     -0.00000001	     -0.00000000	     34.88377722
      1.48766728	     -0.05047787	      0.00016679	     -0.19182907	     -0.05551303	      0.88265375	     -0.00004252	     -0.20834092	     -0.00000001	     -0.00000000	     34.79414978
      1.48892043	     -0.05049131	      0.00017158	     -0.19184244	     -0.05551540	      0.88265372	     -0.00004170	     -0.20834679	     -0.00000001	     -0.00000000	     34.89752072
      1.49017357	     -0.05050432	      0.00017887	     -0.19185545	     -0.05551782	      0.88265368	     -0.00004087	     -0.20835259	     -0.00000001	     -0.00000000	     34.80139227
      1.49142671	     -0.05051689	      0.00018382	     -0.19186797	     -0.05552028	      0.88265364	     -0.00004002	     -0.20835834	     -0.00000001	     -0.00000000	     34.91324928
      1.49267986	     -0.05052896	      0.00019144	     -0.19188006	     -0.05552277	      0.88265358	     -0.00003916	     -0.20836401	     -0.00000001	     -0.00000000	     34.81102692
      1.49393300	     -0.05054057	      0.00019653	     -0.19189163	     -0.05552531	      0.88265352	     -0.00003830	     -0.20836961	     -0.00000001	     -0.00000000	     34.93178580
      1.49518615	     -0.05055186	      0.00020442	     -0.19190296	     -0.05552789	      0.88265344	     -0.00003742	     -0.20837515	     -0.00000001	     -0.00000000	     34.82231646
      1.49643929	     -0.05056292	      0.00020959	     -0.19191398	     -0.05553050	      0.88265335	     -0.00003654	     -0.20838061	     -0.00000001	     -0.00000000	     34.94696930
      1.49769244	     -0.05057355	      0.00021768	     -0.19192467	     -0.05553316	      0.88265325	     -0.00003564	     -0.20838601	     -0.00000001	     -0.00000000	     34.83108521
      1.49894558	     -0.05058383	      0.00022297	     -0.19193491	     -0.05553585	      0.88265314	     -0.00003474	     -0.20839133	     -0.00000001	     -0.00000000	     34.95785868
      1.50019872	     -0.05059378	      0.00023125	     -0.19194493	     -0.05553858	      0.88265301	     -0.00003383	     -0.20839659	     -0.00000001	     -0.00000000	     34.83473219
      1.50145187	     -0.05060355	      0.00023661	     -0.19195469	     -0.05554135	      0.88265287	     -0.00003291	     -0.20840177	     -0.00000001	     -0.00000000	     34.96216684
      1.50270501	     -0.05061299	      0.00024503	     -0.19196420	     -0.05554415	      0.88265272	     -0.00003199	     -0.20840690	     -0.00000001	     -0.00000000	     34.83266652
      1.50395816	     -0.05062203	      0.00025050	     -0.19197323	     -0.05554698	      0.88265255	     -0.00003106	     -0.20841195	     -0.00000001	     -0.00000000	     34.95935796
      1.50521130	     -0.05063047	      0.00025909	     -0.19198176	     -0.05554985	      0.88265237	     -0.00003012	     -0.20841693	     -0.00000001	     -0.00000000	     34.82939435
      1.50646444	     -0.05063852	      0.00026469	     -0.19198980	     -0.05555276	      0.88265218	     -0.00002918	     -0.20842184	     -0.00000001	     -0.00000000	     34.95671542
      1.50771759	     -0.05064623	      0.00027338	     -0.19199760	     -0.05555569	      0.88265197	     -0.00002824	     -0.20842667	     -0.00000001	     -0.00000000	     34.82530021
      1.50897073	     -0.05065370	      0.00027911	     -0.19200509	     -0.05555866	      0.88265174	     -0.00002728	     -0.20843142	     -0.00000001	     -0.00000000	     34.95025604
      1.51022388	     -0.05066087	      0.00028787	     -0.19201236	     -0.05556166	      0.88265150	     -0.00002633	     -0.20843610	     -0.00000001	     -0.00000000	     34.82184075
      1.51147702	     -0.05066800	      0.00029371	     -0.19201950	     -0.05556469	      0.88265125	     -0.00002536	     -0.20844072	     -0.00000001	     -0.00000000	     34.94329954
      1.51273017	     -0.05067487	      0.00030249	     -0.19202648	     -0.05556775	      0.88265098	     -0.00002439	     -0.20844526	     -0.00000001	     -0.00000000	     34.81937779
      1.51398331	     -0.05068151	      0.00030847	     -0.19203314	     -0.05557084	      0.88265069	     -0.00002342	     -0.20844975	     -0.00000001	     -0.00000000	     34.93815276
      1.51523645	     -0.05068772	      0.00031728	     -0.19203946	     -0.05557396	      0.88265039	     -0.00002244	     -0.20845416	     -0.00000001	     -0.00000000	     34.82107958
      1.51648960	     -0.05069354	      0.00032348	     -0.19204532	     -0.05557711	      0.88265008	     -0.00002146	     -0.20845850	     -0.00000001	     -0.00000000	     34.93625091
      1.51774274	     -0.05069895	      0.00033235	     -0.19205085	     -0.05558028	      0.88264975	     -0.00002047	     -0.20846276	     -0.00000001	     -0.00000000	     34.82497039
      1.51899589	     -0.05070429	      0.00033865	     -0.19205624	     -0.05558348	      0.88264940	     -0.00001948	     -0.20846694	     -0.00000001	     -0.00000000	     34.93031498
      1.52024903	     -0.05070943	      0.00034741	     -0.19206150	     -0.05558670	      0.88264903	     -0.00001848	     -0.20847106	     -0.00000001	     -0.00000000	     34.82349123
      1.52150217	     -0.05071435	      0.00035377	     -0.19206647	     -0.05558995	      0.88264865	     -0.00001748	     -0.20847511	     -0.00000001	     -0.00000000	     34.92058108
      1.52275532	     -0.05071895	      0.00036243	     -0.19207120	     -0.05559323	      0.88264826	     -0.00001647	     -0.20847909	     -0.00000001	     -0.00000000	     34.81922240
      1.52400846	     -0.05072345	      0.00036886	     -0.19207577	     -0.05559652	      0.88264784	     -0.00001546	     -0.20848300	     -0.00000001	     -0.00000000	     34.90515047
      1.52526161	     -0.05072774	      0.00037737	     -0.19208017	     -0.05559984	      0.88264742	     -0.00001445	     -0.20848685	     -0.00000001	     -0.00000000	     34.80806943
      1.52651475	     -0.05073200	      0.00038385	     -0.19208450	     -0.05560318	      0.88264697	     -0.00001343	     -0.20849063	     -0.00000001	     -0.00000000	     34.88100353
      1.52776790	     -0.05073619	      0.00039222	     -0.19208882	     -0.05560654	      0.88264651	     -0.00001240	     -0.20849436	     -0.00000001	     -0.00000000	     34.78695385
      1.52902104	     -0.05074049	      0.00039872	     -0.19209320	     -0.05560992	      0.88264603	     -0.00001138	     -0.20849805	     -0.00000001	     -0.00000000	     34.84773969
      1.53027418	     -0.05074479	      0.00040687	     -0.19209762	     -0.05561332	      0.88264553	     -0.00001034	     -0.20850168	     -0.00000001	     -0.00000000	     34.75937896
      1.53152733	     -0.05074916	      0.00041336	     -0.19210207	     -0.05561674	      0.88264502	     -0.00000931	     -0.20850528	     -0.00000001	     -0.00000000	     34.80902466
      1.53278047	     -0.05075348	      0.00042130	     -0.19210651	     -0.05562017	      0.88264449	     -0.00000827	     -0.20850884	     -0.00000001	     -0.00000000	     34.72690599
      1.53403362	     -0.05075780	      0.00042773	     -0.19211091	     -0.05562362	      0.88264394	     -0.00000723	     -0.20851236	     -0.00000001	     -0.00000000	     34.76798971
      1.53528676	     -0.05076205	      0.00043537	     -0.19211528	     -0.05562709	      0.88264338	     -0.00000618	     -0.20851585	     -0.00000001	     -0.00000000	     34.69296772
      1.53653990	     -0.05076644	      0.00044164	     -0.19211975	     -0.05563057	      0.88264280	     -0.00000513	     -0.20851930	     -0.00000001	     -0.00000000	     34.72355552
      1.53804480	     -0.05077189	      0.00045081	     -0.19212535	     -0.05563476	      0.88264208	     -0.00000387	     -0.20852341	     -0.00000001	     -0.00000000	     34.60869266
      1.53917059	     -0.05077626	      0.00045551	     -0.19212977	     -0.05563792	      0.88264152	     -0.00000292	     -0.20852646	     -0.00000001	     -0.00000000	     34.68067767
      1.54029639	     -0.05078079	      0.00046180	     -0.19213440	     -0.05564108	      0.88264095	     -0.00000198	     -0.20852950	     -0.00000001	     -0.00000000	     34.60752457
      1.54177709	     -0.05078725	      0.00046854	     -0.19214094	     -0.05564525	      0.88264018	     -0.00000074	     -0.20853348	     -0.00000001	     -0.00000000	     34.62933979
      1.54325779	     -0.05079402	      0.00047711	     -0.19214786	     -0.05564944	      0.88263939	      0.00000050	     -0.20853746	     -0.00000001	     -0.00000000	     34.47723261
      1.54431174	     -0.05079922	      0.00048055	     -0.19215308	     -0.05565243	      0.88263881	      0.00000138	     -0.20854030	     -0.00000001	     -0.00000000	     34.55369552
      1.54536569	     -0.05080454	      0.00048563	     -0.19215848	     -0.05565543	      0.88263822	      0.00000225	     -0.20854314	     -0.00000001	     -0.00000000	     34.49024231
      1.54696205	     -0.05081303	      0.00049211	     -0.19216706	     -0.05565998	      0.88263730	      0.00000357	     -0.20854745	     -0.00000001	     -0.00000000	     34.48256218
      1.54829949	     -0.05082039	      0.00049837	     -0.19217452	     -0.05566381	      0.88263651	      0.00000466	     -0.20855107	     -0.00000001	     -0.00000000	     34.37776077
      1.54963692	     -0.05082812	      0.00050260	     -0.19218229	     -0.05566764	      0.88263570	      0.00000574	     -0.20855470	     -0.00000001	     -0.00000000	     34.43155917
      1.55097436	     -0.05083582	      0.00050902	     -0.19219010	     -0.05567149	      0.88263487	      0.00000681	     -0.20855834	     -0.00000001	     -0.00000000	     34.27097672
      1.55214863	     -0.05084302	      0.00051193	     -0.19219732	     -0.05567487	      0.88263412	      0.00000774	     -0.20856155	     -0.00000001	     -0.00000000	     34.33814777
      1.55332289	     -0.05085037	      0.00051667	     -0.19220475	     -0.05567825	      0.88263337	      0.00000865	     -0.20856476	     -0.00000001	     -0.00000000	     34.23091206
      1.55449716	     -0.05085807	      0.00052001	     -0.19221248	     -0.05568165	      0.88263259	      0.00000956	     -0.20856798	     -0.00000001	     -0.00000000	     34.23145383
      1.55608860	     -0.05086867	      0.00052558	     -0.19222317	     -0.05568625	      0.88263152	      0.00001076	     -0.20857237	     -0.00000001	     -0.00000000	     34.12075753
      1.55729347	     -0.05087703	      0.00052790	     -0.19223154	     -0.05568975	      0.88263070	      0.00001165	     -0.20857570	     -0.00000001	     -0.00000000	     34.17387064
      1.55849834	     -0.05088536	      0.00053189	     -0.19223993	     -0.05569324	      0.88262986	      0.00001253	     -0.20857905	     -0.00000001	     -0.00000000	     34.07502951
      1.55970320	     -0.05089411	      0.00053446	     -0.19224871	     -0.05569675	      0.88262901	      0.00001340	     -0.20858240	     -0.00000001	     -0.00000000	     34.08317954
      1.56126405	     -0.05090572	      0.00053903	     -0.19226039	     -0.05570129	      0.88262788	      0.00001449	     -0.20858676	     -0.00000001	     -0.00000000	     33.97055481
      1.56244741	     -0.05091509	      0.00054045	     -0.19226976	     -0.05570473	      0.88262701	      0.00001530	     -0.20859009	     -0.00000001	     -0.00000001	     34.02961154
      1.56363078	     -0.05092456	      0.00054342	     -0.19227928	     -0.05570818	      0.88262613	      0.00001609	     -0.20859344	     -0.00000001	     -0.00000001	     33.94131897
      1.56507085	     -0.05093685	      0.00054512	     -0.19229158	     -0.05571238	      0.88262504	      0.00001703	     -0.20859755	     -0.00000001	     -0.00000001	     33.97717850
      1.56636636	     -0.05094815	      0.00054817	     -0.19230294	     -0.05571616	      0.88262405	      0.00001786	     -0.20860129	     -0.00000001	     -0.00000001	     33.85502061
      1.56766187	     -0.05096044	      0.00054860	     -0.19231522	     -0.05571995	      0.88262304	      0.00001866	     -0.20860507	     -0.00000001	     -0.00000001	     33.92800102
      1.56895738	     -0.05097288	      0.00055127	     -0.19232771	     -0.05572373	      0.88262202	      0.00001944	     -0.20860891	     -0.00000001	     -0.00000001	     33.79038337
      1.57025289	     -0.05098633	      0.00055093	     -0.19234114	     -0.05572751	      0.88262099	      0.00002020	     -0.20861280	     -0.00000001	     -0.00000001	     33.87608272
      1.57154841	     -0.05099977	      0.00055324	     -0.19235463	     -0.05573130	      0.88261994	      0.00002093	     -0.20861675	     -0.00000001	     -0.00000001	     33.71912361
      1.57284392	     -0.05101430	      0.00055209	     -0.19236911	     -0.05573508	      0.88261888	      0.00002164	     -0.20862076	     -0.00000001	     -0.00000001	     33.82381852
      1.57413943	     -0.05102852	      0.00055406	     -0.19238339	     -0.05573886	      0.88261781	      0.00002233	     -0.20862483	     -0.00000001	     -0.00000001	     33.65178922
      1.57543494	     -0.05104404	      0.00055207	     -0.19239886	     -0.05574264	      0.88261672	      0.00002300	     -0.20862896	     -0.00000001	     -0.00000001	     33.77538530
      1.57658787	     -0.05105764	      0.00055319	     -0.19241250	     -0.05574600	      0.88261574	      0.00002357	     -0.20863270	     -0.00000001	     -0.00000001	     33.61860229
      1.57774081	     -0.05107234	      0.00055186	     -0.19242716	     -0.05574936	      0.88261476	      0.00002412	     -0.20863649	     -0.00000001	     -0.00000001	     33.64215433
      1.57915899	     -0.05109056	      0.00055149	     -0.19244539	     -0.05575349	      0.88261354	      0.00002478	     -0.20864123	     -0.00000001	     -0.00000001	     33.55274383
      1.58057717	     -0.05110978	      0.00054881	     -0.19246456	     -0.05575762	      0.88261230	      0.00002540	     -0.20864606	     -0.00000001	     -0.00000001	     33.62176118
      1.58175550	     -0.05112557	      0.00054868	     -0.19248036	     -0.05576104	      0.88261126	      0.00002590	     -0.20865014	     -0.00000001	     -0.00000001	     33.48238880
      1.58293384	     -0.05114257	      0.00054618	     -0.19249732	     -0.05576445	      0.88261022	      0.00002638	     -0.20865427	     -0.00000001	     -0.00000001	     33.50388258
      1.58435612	     -0.05116347	      0.00054450	     -0.19251820	     -0.05576857	      0.88260894	      0.00002693	     -0.20865936	     -0.00000001	     -0.00000001	     33.40340737
      1.58577840	     -0.05118618	      0.00054014	     -0.19254083	     -0.05577268	      0.88260766	      0.00002746	     -0.20866456	     -0.00000001	     -0.00000001	     33.47566449
      1.58691709	     -0.05120419	      0.00053899	     -0.19255884	     -0.05577597	      0.88260662	      0.00002785	     -0.20866881	     -0.00000001	     -0.00000001	     33.32172433
      1.58805578	     -0.05122341	      0.00053555	     -0.19257801	     -0.05577925	      0.88260558	      0.00002823	     -0.20867314	     -0.00000001	     -0.00000001	     33.32650690
      1.58953124	     -0.05124853	      0.00053218	     -0.19260309	     -0.05578349	      0.88260422	      0.00002870	     -0.20867887	     -0.00000001	     -0.00000001	     33.23118945
      1.59100670	     -0.05127524	      0.00052617	     -0.19262969	     -0.05578772	      0.88260284	      0.00002913	     -0.20868473	     -0.00000001	     -0.00000001	     33.30340263
      1.59211325	     -0.05129490	      0.00052401	     -0.19264934	     -0.05579089	      0.88260181	      0.00002943	     -0.20868922	     -0.00000001	     -0.00000001	     33.14683215
      1.59321981	     -0.05131591	      0.00051960	     -0.19267028	     -0.05579405	      0.88260077	      0.00002972	     -0.20869379	     -0.00000001	     -0.00000001	     33.14232358
      1.59475853	     -0.05134544	      0.00051440	     -0.19269974	     -0.05579843	      0.88259932	      0.00003009	     -0.20870028	     -0.00000001	     -0.00000001	     33.04909715
      1.59629725	     -0.05137707	      0.00050649	     -0.19273122	     -0.05580279	      0.88259785	      0.00003043	     -0.20870693	     -0.00000001	     -0.00000001	     33.12519501
      1.59735450	     -0.05139816	      0.00050356	     -0.19275230	     -0.05580578	      0.88259684	      0.00003064	     -0.20871160	     -0.00000001	     -0.00000001	     32.95945321
      1.59841174	     -0.05142053	      0.00049844	     -0.19277459	     -0.05580876	      0.88259583	      0.00003084	     -0.20871635	     -0.00000001	     -0.00000001	     32.94721867
      1.60005914	     -0.05145574	      0.00049110	     -0.19280970	     -0.05581340	      0.88259425	      0.00003111	     -0.20872391	     -0.00000001	     -0.00000001	     32.86077680
      1.60141266	     -0.05148601	      0.00048351	     -0.19283985	     -0.05581719	      0.88259294	      0.00003131	     -0.20873027	     -0.00000001	     -0.00000001	     32.86704353
      1.60276618	     -0.05151611	      0.00047761	     -0.19286988	     -0.05582096	      0.88259163	      0.00003148	     -0.20873677	     -0.00000001	     -0.00000001	     32.74177714
      1.60411970	     -0.05154832	      0.00046868	     -0.19290194	     -0.05582472	      0.88259031	      0.00003163	     -0.20874339	     -0.00000001	     -0.00000001	     32.78951177
      1.60531546	     -0.05157603	      0.00046342	     -0.19292959	     -0.05582803	      0.88258915	      0.00003174	     -0.20874937	     -0.00000001	     -0.00000001	     32.63594879
      1.60651123	     -0.05160552	      0.00045558	     -0.19295897	     -0.05583132	      0.88258798	      0.00003184	     -0.20875545	     -0.00000001	     -0.00000001	     32.63461501
      1.60770700	     -0.05163491	      0.00044899	     -0.19298827	     -0.05583461	      0.88258682	      0.00003191	     -0.20876165	     -0.00000001	     -0.00000001	     32.54409260
      1.60928667	     -0.05167577	      0.00043828	     -0.19302897	     -0.05583892	      0.88258528	      0.00003198	     -0.20877001	     -0.00000001	     -0.00000001	     32.53373610
      1.61050764	     -0.05170728	      0.00043173	     -0.19306041	     -0.05584224	      0.88258408	      0.00003201	     -0.20877663	     -0.00000001	     -0.00000001	     32.39521235
      1.61172861	     -0.05174055	      0.00042284	     -0.19309355	     -0.05584554	      0.88258289	      0.00003202	     -0.20878337	     -0.00000001	     -0.00000001	     32.38643941
      1.61294958	     -0.05177344	      0.00041521	     -0.19312635	     -0.05584883	      0.88258170	      0.00003202	     -0.20879024	     -0.00000001	     -0.00000001	     32.28563420
      1.61451007	     -0.05181703	      0.00040329	     -0.19316977	     -0.05585301	      0.88258017	      0.00003198	     -0.20879918	     -0.00000001	     -0.00000001	     32.27794469
      1.61571145	     -0.05184986	      0.00039596	     -0.19320252	     -0.05585620	      0.88257900	      0.00003193	     -0.20880619	     -0.00000001	     -0.00000001	     32.12748914
      1.61691284	     -0.05188423	      0.00038625	     -0.19323675	     -0.05585938	      0.88257783	      0.00003187	     -0.20881329	     -0.00000001	     -0.00000001	     32.11181321
      1.61835794	     -0.05192510	      0.00037611	     -0.19327751	     -0.05586319	      0.88257642	      0.00003177	     -0.20882196	     -0.00000001	     -0.00000001	     31.97618645
      1.61980303	     -0.05196825	      0.00036283	     -0.19332045	     -0.05586696	      0.88257501	      0.00003164	     -0.20883076	     -0.00000001	     -0.00000001	     32.02171092
      1.62090131	     -0.05199967	      0.00035558	     -0.19335181	     -0.05586981	      0.88257395	      0.00003153	     -0.20883754	     -0.00000001	     -0.00000001	     31.83923980
      1.62199959	     -0.05203278	      0.00034594	     -0.19338478	     -0.05587265	      0.88257288	      0.00003141	     -0.20884439	     -0.00000001	     -0.00000001	     31.80594538
      1.62355929	     -0.05207964	      0.00033328	     -0.19343149	     -0.05587664	      0.88257138	      0.00003120	     -0.20885426	     -0.00000001	     -0.00000001	     31.68048819
      1.62491358	     -0.05212151	      0.00032059	     -0.19347318	     -0.05588009	      0.88257007	      0.00003100	     -0.20886293	     -0.00000001	     -0.00000001	     31.66072404
      1.62626788	     -0.05216219	      0.00030983	     -0.19351374	     -0.05588350	      0.88256877	      0.00003078	     -0.20887170	     -0.00000001	     -0.00000001	     31.50623200
      1.62762218	     -0.05220483	      0.00029574	     -0.19355618	     -0.05588689	      0.88256747	      0.00003054	     -0.20888055	     -0.00000001	     -0.00000001	     31.53533489
      1.62881330	     -0.05224081	      0.00028619	     -0.19359206	     -0.05588984	      0.88256634	      0.00003032	     -0.20888840	     -0.00000001	     -0.00000001	     31.36472527
      1.63000442	     -0.05227843	      0.00027406	     -0.19362952	     -0.05589277	      0.88256520	      0.00003008	     -0.20889630	     -0.00000001	     -0.00000001	     31.33950277
      1.63119554	     -0.05231568	      0.00026319	     -0.19366664	     -0.05589568	      0.88256407	      0.00002982	     -0.20890427	     -0.00000001	     -0.00000001	     31.23258845
      1.63281964	     -0.05236771	      0.00024670	     -0.19371846	     -0.05589960	      0.88256255	      0.00002945	     -0.20891522	     -0.00000001	     -0.00000001	     31.18265189
      1.63404166	     -0.05240607	      0.00023617	     -0.19375671	     -0.05590253	      0.88256140	      0.00002916	     -0.20892354	     -0.00000001	     -0.00000001	     31.03221181
      1.63526369	     -0.05244633	      0.00022348	     -0.19379681	     -0.05590542	      0.88256026	      0.00002885	     -0.20893191	     -0.00000001	     -0.00000001	     30.99451523
      1.63648572	     -0.05248691	      0.00021214	     -0.19383727	     -0.05590829	      0.88255913	      0.00002854	     -0.20894038	     -0.00000001	     -0.00000001	     30.87991114
      1.63808023	     -0.05254183	      0.00019579	     -0.19389200	     -0.05591199	      0.88255767	      0.00002810	     -0.20895158	     -0.00000001	     -0.00000001	     30.83428742
      1.63927906	     -0.05258298	      0.00018568	     -0.19393307	     -0.05591474	      0.88255657	      0.00002777	     -0.20896013	     -0.00000001	     -0.00000001	     30.67451793
      1.64047789	     -0.05262627	      0.00017354	     -0.19397622	     -0.05591746	      0.88255549	      0.00002742	     -0.20896879	     -0.00000001	     -0.00000001	     30.62645394
      1.64194573	     -0.05267932	      0.00016062	     -0.19402917	     -0.05592075	      0.88255417	      0.00002699	     -0.20897959	     -0.00000001	     -0.00000001	     30.48539395
      1.64326112	     -0.05272843	      0.00014717	     -0.19407814	     -0.05592367	      0.88255301	      0.00002659	     -0.20898942	     -0.00000001	     -0.00000001	     30.45974787
      1.64457651	     -0.05277661	      0.00013656	     -0.19412627	     -0.05592654	      0.88255185	      0.00002618	     -0.20899941	     -0.00000001	     -0.00000001	     30.31044690
      1.64589190	     -0.05282652	      0.00012337	     -0.19417606	     -0.05592938	      0.88255070	      0.00002577	     -0.20900954	     -0.00000001	     -0.00000001	     30.29454733
      1.64720729	     -0.05287549	      0.00011347	     -0.19422501	     -0.05593218	      0.88254957	      0.00002535	     -0.20901981	     -0.00000001	     -0.00000001	     30.13427973
      1.64852268	     -0.05292662	      0.00010051	     -0.19427604	     -0.05593495	      0.88254845	      0.00002493	     -0.20903021	     -0.00000001	     -0.00000001	     30.12687049
      1.64983807	     -0.05297623	      0.00009137	     -0.19432567	     -0.05593767	      0.88254734	      0.00002450	     -0.20904077	     -0.00000001	     -0.00000001	     29.95759074
      1.65115346	     -0.05302760	      0.00007873	     -0.19437695	     -0.05594035	      0.88254625	      0.00002407	     -0.20905143	     -0.00000001	     -0.00000001	     29.96404946
      1.65233688	     -0.05307260	      0.00007091	     -0.19442198	     -0.05594273	      0.88254527	      0.00002368	     -0.20906113	     -0.00000001	     -0.00000001	     29.80221009
      1.65352029	     -0.05311877	      0.00006080	     -0.19446812	     -0.05594508	      0.88254431	      0.00002329	     -0.20907093	     -0.00000001	     -0.00000001	     29.75931165
      1.65494127	     -0.05317393	      0.00005067	     -0.19452331	     -0.05594785	      0.88254318	      0.00002282	     -0.20908284	     -0.00000001	     -0.00000001	     29.63025408
      1.65636225	     -0.05322988	      0.00003873	     -0.19457924	     -0.05595057	      0.88254206	      0.00002235	     -0.20909488	     -0.00000001	     -0.00000001	     29.61371416
      1.65756635	     -0.05327630	      0.00003141	     -0.19462574	     -0.05595283	      0.88254113	      0.00002195	     -0.20910520	     -0.00000001	     -0.00000001	     29.46403386
      1.65877045	     -0.05332298	      0.00002219	     -0.19467244	     -0.05595506	      0.88254021	      0.00002155	     -0.20911558	     -0.00000001	     -0.00000001	     29.42927544
      1.65997455	     -0.05336833	      0.00001463	     -0.19471786	     -0.05595725	      0.88253930	      0.00002115	     -0.20912600	     -0.00000001	     -0.00000001	     29.33061317
      1.66159452	     -0.05342907	      0.00000337	     -0.19477868	     -0.05596014	      0.88253811	      0.00002062	     -0.20914005	     -0.00000001	     -0.00000000	     29.28526322
      1.66281559	     -0.05347402	     -0.00000302	     -0.19482374	     -0.05596227	      0.88253723	      0.00002022	     -0.20915066	     -0.00000001	     -0.00000000	     29.14771482
      1.66403667	     -0.05351945	     -0.00001113	     -0.19486926	     -0.05596436	      0.88253637	      0.00001983	     -0.20916126	     -0.00000001	     -0.00000000	     29.11646408
      1.66525774	     -0.05356454	     -0.00001781	     -0.19491447	     -0.05596641	      0.88253552	      0.00001943	     -0.20917188	     -0.00000001	     -0.00000000	     29.01688885
      1.66687270	     -0.05362484	     -0.00002797	     -0.19497490	     -0.05596905	      0.88253443	      0.00001891	     -0.20918592	     -0.00000001	     -0.00000000	     28.98145786
      1.66807329	     -0.05366914	     -0.00003343	     -0.19501937	     -0.05597097	      0.88253365	      0.00001853	     -0.20919638	     -0.00000001	     -0.00000000	     28.83680389
      1.66927388	     -0.05371377	     -0.00004053	     -0.19506412	     -0.05597285	      0.88253288	      0.00001816	     -0.20920684	     -0.00000001	     -0.00000000	     28.80281651
      1.67075130	     -0.05376774	     -0.00004732	     -0.19511830	     -0.05597511	      0.88253195	      0.00001770	     -0.20921970	     -0.00000001	     -0.00000000	     28.66959749
      1.67206732	     -0.05381483	     -0.00005485	     -0.19516553	     -0.05597707	      0.88253116	      0.00001729	     -0.20923112	     -0.00000001	     -0.00000000	     28.66318013
      1.67338334	     -0.05385996	     -0.00005971	     -0.19521089	     -0.05597898	      0.88253039	      0.00001689	     -0.20924247	     -0.00000001	     -0.00000000	     28.50987637
      1.67469935	     -0.05390407	     -0.00006673	     -0.19525518	     -0.05598084	      0.88252964	      0.00001649	     -0.20925370	     -0.00000001	     -0.00000000	     28.51389901
      1.67601537	     -0.05394629	     -0.00007078	     -0.19529767	     -0.05598264	      0.88252892	      0.00001610	     -0.20926479	     -0.00000001	     -0.00000000	     28.34755847
      1.67733139	     -0.05398734	     -0.00007737	     -0.19533891	     -0.05598440	      0.88252823	      0.00001571	     -0.20927572	     -0.00000001	     -0.00000000	     28.36874025
      1.67864741	     -0.05402663	     -0.00008065	     -0.19537850	     -0.05598610	      0.88252756	      0.00001533	     -0.20928647	     -0.00000001	     -0.00000000	     28.18774832
      1.67996343	     -0.05406515	     -0.00008691	     -0.19541724	     -0.05598776	      0.88252693	      0.00001495	     -0.20929702	     -0.00000001	     -0.00000000	     28.22391399
      1.68127945	     -0.05410205	     -0.00008945	     -0.19545446	     -0.05598936	      0.88252632	      0.00001458	     -0.20930738	     -0.00000001	     -0.00000000	     28.02638105
      1.68245869	     -0.05413404	     -0.00009446	     -0.19548667	     -0.05599075	      0.88252580	      0.00001426	     -0.20931649	     -0.00000001	     -0.00000000	     28.04422318
      1.68363793	     -0.05416412	     -0.00009704	     -0.19551704	     -0.05599209	      0.88252530	      0.00001393	     -0.20932541	     -0.00000001	     -0.00000000	     27.92541949
      1.68506616	     -0.05419859	     -0.00010134	     -0.19555182	     -0.05599367	      0.88252474	      0.00001355	     -0.20933593	     -0.00000001	     -0.00000000	     27.89498773
      1.68649439	     -0.05423084	     -0.00010338	     -0.19558446	     -0.05599518	      0.88252421	      0.00001317	     -0.20934612	     -0.00000001	     -0.00000000	     27.73652618
      1.68769372	     -0.05425698	     -0.00010711	     -0.19561087	     -0.05599641	      0.88252380	      0.00001286	     -0.20935443	     -0.00000001	     -0.00000000	     27.74629985
      1.68889306	     -0.05428184	     -0.00010861	     -0.19563606	     -0.05599758	      0.88252341	      0.00001256	     -0.20936250	     -0.00000001	     -0.00000000	     27.62330980
      1.69009240	     -0.05430555	     -0.00011098	     -0.19566008	     -0.05599872	      0.88252305	      0.00001226	     -0.20937035	     -0.00000001	     -0.00000000	     27.58337079
      1.69173276	     -0.05433611	     -0.00011240	     -0.19569111	     -0.05600020	      0.88252261	      0.00001187	     -0.20938071	     -0.00000001	     -0.00000000	     27.44106623
      1.69294926	     -0.05435710	     -0.00011472	     -0.19571242	     -0.05600124	      0.88252232	      0.00001158	     -0.20938812	     -0.00000001	     -0.00000000	     27.44595855
      1.69416577	     -0.05437639	     -0.00011497	     -0.19573209	     -0.05600224	      0.88252206	      0.00001130	     -0.20939526	     -0.00000001	     -0.00000000	     27.33206122
      1.69562953	     -0.05439755	     -0.00011651	     -0.19575367	     -0.05600338	      0.88252178	      0.00001098	     -0.20940352	     -0.00000001	     -0.00000000	     27.32018027
      1.69692814	     -0.05441447	     -0.00011569	     -0.19577102	     -0.05600434	      0.88252157	      0.00001070	     -0.20941051	     -0.00000001	     -0.00000000	     27.17665797
      1.69822675	     -0.05442983	     -0.00011669	     -0.19578677	     -0.05600524	      0.88252140	      0.00001043	     -0.20941719	     -0.00000001	     -0.00000000	     27.18822376
      1.69952536	     -0.05444353	     -0.00011516	     -0.19580093	     -0.05600609	      0.88252127	      0.00001017	     -0.20942356	     -0.00000001	     -0.00000000	     27.04788829
      1.70082397	     -0.05445560	     -0.00011537	     -0.19581340	     -0.05600689	      0.88252117	      0.00000992	     -0.20942962	     -0.00000001	     -0.00000000	     27.06195473
      1.70212258	     -0.05446587	     -0.00011308	     -0.19582414	     -0.05600764	      0.88252110	      0.00000968	     -0.20943536	     -0.00000001	     -0.00000000	     26.92781777
      1.70342120	     -0.05447442	     -0.00011245	     -0.19583313	     -0.05600833	      0.88252107	      0.00000945	     -0.20944078	     -0.00000001	     -0.00000000	     26.94419691
      1.70471981	     -0.05448118	     -0.00010937	     -0.19584038	     -0.05600897	      0.88252108	      0.00000923	     -0.20944587	     -0.00000001	      0.00000000	     26.81574656
      1.70601842	     -0.05448631	     -0.00010794	     -0.19584596	     -0.05600956	      0.88252112	      0.00000902	     -0.20945064	     -0.00000001	      0.00000000	     26.83407628
      1.70731703	     -0.05448968	     -0.00010412	     -0.19584984	     -0.05601010	      0.88252119	      0.00000882	     -0.20945508	     -0.00000001	      0.00000000	     26.71010969
      1.70861564	     -0.05449055	     -0.00010183	     -0.19585118	     -0.05601058	      0.88252130	      0.00000863	     -0.20945918	     -0.00000001	      0.00000000	     26.73683675
      1.70991426	     -0.05448774	     -0.00009706	     -0.19584891	     -0.05601101	      0.88252145	      0.00000845	     -0.20946290	     -0.00000001	      0.00000000	     26.62946499
      1.71121287	     -0.05448128	     -0.00009366	     -0.19584295	     -0.05601139	      0.88252163	      0.00000829	     -0.20946618	     -0.00000001	      0.00000000	     26.66155797
      1.71251148	     -0.05447111	     -0.00008778	     -0.19583334	     -0.05601172	      0.88252184	      0.00000813	     -0.20946899	     -0.00000001	      0.00000000	     26.56081519
      1.71381009	     -0.05445719	     -0.00008335	     -0.19581993	     -0.05601199	      0.88252209	      0.00000799	     -0.20947131	     -0.00000001	      0.00000000	     26.60270900
      1.71510870	     -0.05443995	     -0.00007650	     -0.19580328	     -0.05601222	      0.88252237	      0.00000786	     -0.20947310	     -0.00000001	      0.00000000	     26.50450146
      1.71640732	     -0.05441911	     -0.00007100	     -0.19578298	     -0.05601239	      0.88252269	      0.00000773	     -0.20947436	     -0.00000001	      0.00000000	     26.54861828
      1.71770593	     -0.05439328	     -0.00006302	     -0.19575775	     -0.05601251	      0.88252304	      0.00000762	     -0.20947505	     -0.00000001	      0.00000000	     26.47121545
      1.71900454	     -0.05436281	     -0.00005624	     -0.19572785	     -0.05601258	      0.88252343	      0.00000753	     -0.20947512	     -0.00000001	      0.00000000	     26.52393321
      1.72030315	     -0.05432848	     -0.00004704	     -0.19569413	     -0.05601260	      0.88252385	      0.00000744	     -0.20947457	     -0.00000001	      0.00000000	     26.44702403
      1.72160176	     -0.05429054	     -0.00003908	     -0.19565677	     -0.05601258	      0.88252431	      0.00000736	     -0.20947338	     -0.00000001	      0.00000000	     26.50345726
      1.72290037	     -0.05424952	     -0.00002875	     -0.19561639	     -0.05601250	      0.88252480	      0.00000730	     -0.20947157	     -0.00000001	      0.00000000	     26.43084589
      1.72419899	     -0.05420528	     -0.00001977	     -0.19557274	     -0.05601238	      0.88252533	      0.00000725	     -0.20946916	     -0.00000001	      0.00000000	     26.49954055
      1.72549760	     -0.05415796	     -0.00000861	     -0.19552606	     -0.05601222	      0.88252590	      0.00000722	     -0.20946616	     -0.00000001	      0.00000000	     26.44107035
      1.72679621	     -0.05410757	      0.00000114	     -0.19547625	     -0.05601201	      0.88252650	      0.00000719	     -0.20946256	     -0.00000001	      0.00000000	     26.51755162
      1.72809482	     -0.05405340	      0.00001310	     -0.19542272	     -0.05601175	      0.88252715	      0.00000718	     -0.20945838	     -0.00000001	      0.00000000	     26.47244194
      1.72939343	     -0.05399575	      0.00002369	     -0.19536566	     -0.05601146	      0.88252782	      0.00000719	     -0.20945359	     -0.00000001	      0.00000000	     26.55948882
      1.73069205	     -0.05393447	      0.00003652	     -0.19530503	     -0.05601112	      0.88252854	      0.00000720	     -0.20944819	     -0.00000001	      0.00000000	     26.51749741
      1.73199066	     -0.05386975	      0.00004802	     -0.19524090	     -0.05601074	      0.88252930	      0.00000723	     -0.20944217	     -0.00000001	      0.00000000	     26.61376126
      1.73328927	     -0.05380286	      0.00006157	     -0.19517464	     -0.05601033	      0.88253009	      0.00000728	     -0.20943556	     -0.00000001	      0.00000000	     26.57665965
      1.73458788	     -0.05373480	      0.00007344	     -0.19510716	     -0.05600988	      0.88253092	      0.00000734	     -0.20942839	     -0.00000001	      0.00000000	     26.68055847
      1.73588649	     -0.05366538	      0.00008719	     -0.19503834	     -0.05600939	      0.88253179	      0.00000741	     -0.20942072	     -0.00000001	      0.00000000	     26.65386796
      1.73718510	     -0.05359486	      0.00009921	     -0.19496838	     -0.05600887	      0.88253269	      0.00000750	     -0.20941259	     -0.00000001	      0.00000000	     26.77070442
      1.73848372	     -0.05352334	      0.00011308	     -0.19489745	     -0.05600831	      0.88253364	      0.00000761	     -0.20940404	     -0.00000001	      0.00000001	     26.74978100
      1.73978233	     -0.05345063	      0.00012528	     -0.19482527	     -0.05600773	      0.88253462	      0.00000772	     -0.20939510	     -0.00000001	      0.00000001	     26.87556260
      1.74108094	     -0.05337586	      0.00013939	     -0.19475107	     -0.05600711	      0.88253564	      0.00000785	     -0.20938576	     -0.00000001	      0.00000001	     26.86954544
      1.74237955	     -0.05329990	      0.00015184	     -0.19467562	     -0.05600646	      0.88253669	      0.00000800	     -0.20937605	     -0.00000001	      0.00000001	     27.00198648
      1.74367816	     -0.05322276	      0.00016624	     -0.19459904	     -0.05600579	      0.88253778	      0.00000816	     -0.20936597	     -0.00000001	      0.00000001	     26.99158935
      1.74497678	     -0.05314343	      0.00017917	     -0.19452021	     -0.05600508	      0.88253890	      0.00000833	     -0.20935554	     -0.00000001	      0.00000001	     27.13372522
      1.74627539	     -0.05306208	      0.00019412	     -0.19443940	     -0.05600436	      0.88254006	      0.00000852	     -0.20934472	     -0.00000001	      0.00000001	     27.13191865
      1.74757400	     -0.05297998	      0.00020738	     -0.19435778	     -0.05600360	      0.88254124	      0.00000873	     -0.20933355	     -0.00000001	      0.00000001	     27.27877033
      1.74887261	     -0.05289673	      0.00022253	     -0.19427506	     -0.05600283	      0.88254246	      0.00000895	     -0.20932204	     -0.00000001	      0.00000001	     27.28370652
      1.75017122	     -0.05281227	      0.00023602	     -0.19419106	     -0.05600203	      0.88254371	      0.00000918	     -0.20931020	     -0.00000001	      0.00000001	     27.44050246
      1.75146983	     -0.05272808	      0.00025114	     -0.19410737	     -0.05600120	      0.88254499	      0.00000943	     -0.20929808	     -0.00000001	      0.00000001	     27.44930672
      1.75276845	     -0.05264450	      0.00026434	     -0.19402423	     -0.05600036	      0.88254629	      0.00000969	     -0.20928571	     -0.00000001	      0.00000001	     27.60934079
      1.75406706	     -0.05256174	      0.00027916	     -0.19394193	     -0.05599950	      0.88254762	      0.00000997	     -0.20927316	     -0.00000001	      0.00000001	     27.61789004
      1.75536567	     -0.05247960	      0.00029212	     -0.19386018	     -0.05599862	      0.88254897	      0.00001026	     -0.20926047	     -0.00000001	      0.00000001	     27.78334643
      1.75666428	     -0.05239818	      0.00030669	     -0.19377920	     -0.05599772	      0.88255034	      0.00001057	     -0.20924767	     -0.00000001	      0.00000001	     27.79820974
      1.75796289	     -0.05231809	      0.00031930	     -0.19369948	     -0.05599681	      0.88255174	      0.00001089	     -0.20923479	     -0.00000001	      0.00000001	     27.96505747
      1.75926151	     -0.05223912	      0.00033349	     -0.19362091	     -0.05599588	      0.88255315	      0.00001123	     -0.20922188	     -0.00000001	      0.00000001	     27.97874304
      1.76056012	     -0.05216086	      0.00034593	     -0.19354299	     -0.05599493	      0.88255457	      0.00001158	     -0.20920894	     -0.00000001	      0.00000001	     28.14588906
      1.76185873	     -0.05208207	      0.00036019	     -0.19346458	     -0.05599397	      0.88255602	      0.00001194	     -0.20919597	     -0.00000001	      0.00000001	     28.16844153
      1.76315734	     -0.05200239	      0.00037277	     -0.19338522	     -0.05599300	      0.88255747	      0.00001233	     -0.20918294	     -0.00000001	      0.00000001	     28.34873089
      1.76445595	     -0.05192221	      0.00038697	     -0.19330540	     -0.05599201	      0.88255894	      0.00001272	     -0.20916982	     -0.00000001	      0.00000001	     28.38012946
      1.76575457	     -0.05184335	      0.00039911	     -0.19322683	     -0.05599102	      0.88256041	      0.00001313	     -0.20915664	     -0.00000001	      0.00000001	     28.55842720
      1.76705318	     -0.05176547	      0.00041270	     -0.19314927	     -0.05599001	      0.88256189	      0.00001355	     -0.20914343	     -0.00000001	      0.00000001	     28.58615008
      1.76835179	     -0.05168816	      0.00042456	     -0.19307223	     -0.05598899	      0.88256337	      0.00001399	     -0.20913022	     -0.00000001	      0.00000001	     28.75803603
      1.76965040	     -0.05161165	      0.00043810	     -0.19299602	     -0.05598796	      0.88256486	      0.00001444	     -0.20911700	     -0.00000001	      0.00000001	     28.77575484
      1.77094901	     -0.05153775	      0.00044966	     -0.19292235	     -0.05598692	      0.88256635	      0.00001491	     -0.20910383	     -0.00000001	      0.00000001	     28.94068429
      1.77224762	     -0.05146659	      0.00046250	     -0.19285145	     -0.05598588	      0.88256784	      0.00001539	     -0.20909078	     -0.00000001	      0.00000001	     28.95824405
      1.77354624	     -0.05139762	      0.00047331	     -0.19278266	     -0.05598482	      0.88256933	      0.00001588	     -0.20907787	     -0.00000001	      0.00000001	     29.13035655
      1.77484485	     -0.05132965	      0.00048563	     -0.19271492	     -0.05598376	      0.88257082	      0.00001638	     -0.20906513	     -0.00000001	      0.00000001	     29.15265822
      1.77614346	     -0.05126226	      0.00049616	     -0.19264769	     -0.05598270	      0.88257230	      0.00001690	     -0.20905254	     -0.00000001	      0.00000001	     29.32815402
      1.77744207	     -0.05119581	      0.00050810	     -0.19258144	     -0.05598163	      0.88257377	      0.00001743	     -0.20904008	     -0.00000001	      0.00000001	     29.35368677
      1.77874068	     -0.05113107	      0.00051803	     -0.19251683	     -0.05598055	      0.88257524	      0.00001797	     -0.20902776	     -0.00000001	      0.00000001	     29.52601088
      1.78003930	     -0.05106792	      0.00052931	     -0.19245384	     -0.05597947	      0.88257669	      0.00001852	     -0.20901560	     -0.00000001	      0.00000001	     29.54701124
      1.78133791	     -0.05100719	      0.00053852	     -0.19239320	     -0.05597838	      0.88257814	      0.00001908	     -0.20900363	     -0.00000001	      0.00000001	     29.71279133
      1.78263652	     -0.05094812	      0.00054904	     -0.19233425	     -0.05597730	      0.88257957	      0.00001965	     -0.20899186	     -0.00000001	      0.00000001	     29.73448521
      1.78393513	     -0.05089201	      0.00055745	     -0.19227818	     -0.05597620	      0.88258099	      0.00002023	     -0.20898032	     -0.00000001	      0.00000001	     29.89264367
      1.78523374	     -0.05083749	      0.00056738	     -0.19222375	     -0.05597511	      0.88258240	      0.00002082	     -0.20896903	     -0.00000001	      0.00000001	     29.90643882
      1.78653235	     -0.05078518	      0.00057532	     -0.19217147	     -0.05597402	      0.88258379	      0.00002142	     -0.20895800	     -0.00000001	      0.00000001	     30.06446990
      1.78783097	     -0.05073401	      0.00058473	     -0.19212035	     -0.05597292	      0.88258517	      0.00002203	     -0.20894723	     -0.00000001	      0.00000001	     30.08490821
      1.78912958	     -0.05068445	      0.00059190	     -0.19207078	     -0.05597183	      0.88258653	      0.00002265	     -0.20893670	     -0.00000001	      0.00000001	     30.24340604
      1.79042819	     -0.05063622	      0.00060062	     -0.19202258	     -0.05597073	      0.88258787	      0.00002327	     -0.20892644	     -0.00000001	      0.00000001	     30.25547778
      1.79172680	     -0.05059082	      0.00060719	     -0.19197713	     -0.05596964	      0.88258919	      0.00002390	     -0.20891645	     -0.00000001	      0.00000001	     30.40346320
      1.79302541	     -0.05054732	      0.00061540	     -0.19193363	     -0.05596855	      0.88259049	      0.00002454	     -0.20890675	     -0.00000001	      0.00000001	     30.41073164
      1.79432403	     -0.05050739	      0.00062125	     -0.19189361	     -0.05596745	      0.88259177	      0.00002518	     -0.20889735	     -0.00000001	      0.00000001	     30.55437330
      1.79562264	     -0.05046810	      0.00062888	     -0.19185430	     -0.05596636	      0.88259303	      0.00002583	     -0.20888827	     -0.00000001	      0.00000001	     30.57383519
      1.79692125	     -0.05043384	      0.00063368	     -0.19181991	     -0.05596527	      0.88259427	      0.00002648	     -0.20887952	     -0.00000001	      0.00000001	     30.70348349
      1.79821986	     -0.05040111	      0.00064050	     -0.19178711	     -0.05596418	      0.88259549	      0.00002714	     -0.20887115	     -0.00000001	      0.00000001	     30.71274545
      1.79951847	     -0.05037466	      0.00064439	     -0.19176051	     -0.05596310	      0.88259668	      0.00002780	     -0.20886317	     -0.00000001	      0.00000001	     30.82189624
      1.80081708	     -0.05034871	      0.00065066	     -0.19173446	     -0.05596201	      0.88259785	      0.00002846	     -0.20885564	     -0.00000001	      0.00000001	     30.83917281
      1.80211570	     -0.05033033	      0.00065342	     -0.19171588	     -0.05596093	      0.88259899	      0.00002912	     -0.20884855	     -0.00000001	      0.00000001	     30.93282653
      1.80341431	     -0.05031028	      0.00065921	     -0.19169571	     -0.05595985	      0.88260011	      0.00002979	     -0.20884194	     -0.00000001	      0.00000001	     30.96297984
      1.80471292	     -0.05029890	      0.00066089	     -0.19168410	     -0.05595877	      0.88260120	      0.00003046	     -0.20883577	     -0.00000001	      0.00000001	     31.03223543
      1.80601153	     -0.05028257	      0.00066650	     -0.19166765	     -0.05595769	      0.88260226	      0.00003113	     -0.20883006	     -0.00000001	      0.00000001	     31.09033240
      1.80715575	     -0.05027680	      0.00066731	     -0.19166165	     -0.05595674	      0.88260317	      0.00003172	     -0.20882535	     -0.00000001	      0.00000001	     31.11618439
      1.80829996	     -0.05026742	      0.00067052	     -0.19165212	     -0.05595579	      0.88260405	      0.00003231	     -0.20882097	     -0.00000001	      0.00000001	     31.17144521
      1.80969240	     -0.05026213	      0.00067213	     -0.19164656	     -0.05595464	      0.88260510	      0.00003302	     -0.20881602	     -0.00000001	      0.00000001	     31.20274876
      1.81108484	     -0.05025393	      0.00067571	     -0.19163816	     -0.05595348	      0.88260611	      0.00003373	     -0.20881152	     -0.00000001	      0.00000000	     31.30035847
      1.81222256	     -0.05025530	      0.00067549	     -0.19163928	     -0.05595254	      0.88260691	      0.00003431	     -0.20880811	     -0.00000001	      0.00000000	     31.28235602
      1.81336028	     -0.05025306	      0.00067715	     -0.19163684	     -0.05595160	      0.88260768	      0.00003489	     -0.20880500	     -0.00000001	      0.00000000	     31.34210322
      1.81477442	     -0.05025644	      0.00067712	     -0.19163991	     -0.05595043	      0.88260861	      0.00003561	     -0.20880149	     -0.00000001	      0.00000000	     31.35330606
      1.81618856	     -0.05025626	      0.00067898	     -0.19163947	     -0.05594925	      0.88260950	      0.00003632	     -0.20879840	     -0.00000001	      0.00000000	     31.46848722
      1.81728283	     -0.05026431	      0.00067753	     -0.19164724	     -0.05594835	      0.88261016	      0.00003686	     -0.20879625	     -0.00000001	      0.00000000	     31.41272263
      1.81837710	     -0.05026858	      0.00067790	     -0.19165129	     -0.05594744	      0.88261080	      0.00003740	     -0.20879435	     -0.00000001	      0.00000000	     31.46157830
      1.81985204	     -0.05027983	      0.00067685	     -0.19166219	     -0.05594621	      0.88261163	      0.00003812	     -0.20879212	     -0.00000001	      0.00000000	     31.45664541
      1.82132698	     -0.05028786	      0.00067752	     -0.19166992	     -0.05594498	      0.88261241	      0.00003883	     -0.20879033	     -0.00000001	      0.00000000	     31.58189238
      1.82237913	     -0.05030162	      0.00067530	     -0.19168339	     -0.05594410	      0.88261294	      0.00003933	     -0.20878926	     -0.00000001	      0.00000000	     31.49899387
      1.82343128	     -0.05031148	      0.00067481	     -0.19169300	     -0.05594322	      0.88261346	      0.00003983	     -0.20878841	     -0.00000001	      0.00000000	     31.53207561
      1.82499066	     -0.05033092	      0.00067284	     -0.19171206	     -0.05594191	      0.88261418	      0.00004055	     -0.20878748	     -0.00000001	      0.00000000	     31.52054764
      1.82630068	     -0.05034588	      0.00067213	     -0.19172673	     -0.05594081	      0.88261475	      0.00004115	     -0.20878704	     -0.00000001	      0.00000000	     31.57857640
      1.82761070	     -0.05036761	      0.00066938	     -0.19174810	     -0.05593970	      0.88261529	      0.00004173	     -0.20878686	     -0.00000000	      0.00000000	     31.52258676
      1.82892073	     -0.05038445	      0.00066874	     -0.19176466	     -0.05593859	      0.88261580	      0.00004230	     -0.20878699	     -0.00000000	      0.00000000	     31.61732382
      1.83023075	     -0.05041140	      0.00066459	     -0.19179122	     -0.05593748	      0.88261628	      0.00004286	     -0.20878737	     -0.00000000	      0.00000000	     31.52254851
      1.83133687	     -0.05042723	      0.00066360	     -0.19180680	     -0.05593654	      0.88261665	      0.00004332	     -0.20878793	     -0.00000000	      0.00000000	     31.60910663
      1.83244299	     -0.05044962	      0.00066035	     -0.19182888	     -0.05593559	      0.88261701	      0.00004378	     -0.20878865	     -0.00000000	      0.00000000	     31.57198191
      1.83387396	     -0.05047651	      0.00065718	     -0.19185538	     -0.05593436	      0.88261743	      0.00004434	     -0.20878987	     -0.00000000	      0.00000000	     31.60902512
      1.83530493	     -0.05051049	      0.00065189	     -0.19188894	     -0.05593312	      0.88261782	      0.00004489	     -0.20879137	     -0.00000000	      0.00000000	     31.52468234
      1.83641701	     -0.05053186	      0.00064974	     -0.19191003	     -0.05593215	      0.88261810	      0.00004531	     -0.20879277	     -0.00000000	      0.00000000	     31.59846101
      1.83752909	     -0.05055944	      0.00064548	     -0.19193728	     -0.05593118	      0.88261835	      0.00004571	     -0.20879433	     -0.00000000	      0.00000000	     31.55488103
      1.83898560	     -0.05059342	      0.00064083	     -0.19197086	     -0.05592990	      0.88261865	      0.00004622	     -0.20879666	     -0.00000000	      0.00000000	     31.59034548
      1.84044211	     -0.05063492	      0.00063367	     -0.19201188	     -0.05592860	      0.88261891	      0.00004670	     -0.20879925	     -0.00000000	      0.00000000	     31.49256748
      1.84150573	     -0.05065933	      0.00063062	     -0.19203602	     -0.05592766	      0.88261908	      0.00004704	     -0.20880136	     -0.00000000	      0.00000000	     31.56369053
      1.84256935	     -0.05068946	      0.00062563	     -0.19206582	     -0.05592670	      0.88261923	      0.00004737	     -0.20880359	     -0.00000000	      0.00000000	     31.51838556
      1.84411001	     -0.05073141	      0.00061921	     -0.19210732	     -0.05592531	      0.88261941	      0.00004782	     -0.20880707	     -0.00000000	      0.00000000	     31.53138591
      1.84542271	     -0.05077173	      0.00061229	     -0.19214721	     -0.05592411	      0.88261954	      0.00004818	     -0.20881024	     -0.00000000	      0.00000000	     31.45303514
      1.84673541	     -0.05080807	      0.00060706	     -0.19218319	     -0.05592291	      0.88261963	      0.00004852	     -0.20881363	     -0.00000000	      0.00000000	     31.50640735
      1.84804811	     -0.05085237	      0.00059921	     -0.19222705	     -0.05592169	      0.88261970	      0.00004884	     -0.20881718	     -0.00000000	      0.00000000	     31.38588220
      1.84936081	     -0.05088911	      0.00059408	     -0.19226344	     -0.05592047	      0.88261974	      0.00004914	     -0.20882095	     -0.00000000	      0.00000000	     31.50216054
      1.85047316	     -0.05092912	      0.00058662	     -0.19230307	     -0.05591942	      0.88261975	      0.00004938	     -0.20882425	     -0.00000000	      0.00000000	     31.36524237
      1.85158551	     -0.05096421	      0.00058092	     -0.19233783	     -0.05591837	      0.88261974	      0.00004960	     -0.20882770	     -0.00000000	     -0.00000000	     31.38855512
      1.85301969	     -0.05101436	      0.00057194	     -0.19238751	     -0.05591700	      0.88261971	      0.00004986	     -0.20883231	     -0.00000000	     -0.00000000	     31.31788271
      1.85445388	     -0.05106058	      0.00056453	     -0.19243332	     -0.05591561	      0.88261964	      0.00005010	     -0.20883713	     -0.00000000	     -0.00000000	     31.39292200
      1.85557698	     -0.05110393	      0.00055622	     -0.19247627	     -0.05591452	      0.88261957	      0.00005027	     -0.20884101	     -0.00000000	     -0.00000000	     31.26343447
      1.85670008	     -0.05114269	      0.00054952	     -0.19251469	     -0.05591342	      0.88261947	      0.00005042	     -0.20884502	     -0.00000000	     -0.00000000	     31.28285605
      1.85815647	     -0.05119748	      0.00053939	     -0.19256901	     -0.05591198	      0.88261933	      0.00005059	     -0.20885035	     -0.00000000	     -0.00000000	     31.19984086
      1.85961286	     -0.05124709	      0.00053129	     -0.19261821	     -0.05591052	      0.88261915	      0.00005074	     -0.20885586	     -0.00000000	     -0.00000000	     31.28679089
      1.86069154	     -0.05129102	      0.00052283	     -0.19266177	     -0.05590944	      0.88261900	      0.00005083	     -0.20886000	     -0.00000000	     -0.00000000	     31.13500067
      1.86177022	     -0.05133016	      0.00051605	     -0.19270060	     -0.05590834	      0.88261883	      0.00005091	     -0.20886423	     -0.00000000	     -0.00000000	     31.14225163
      1.86330442	     -0.05138961	      0.00050511	     -0.19275957	     -0.05590677	      0.88261856	      0.00005099	     -0.20887033	     -0.00000000	     -0.00000000	     31.06646466
      1.86462448	     -0.05143771	      0.00049672	     -0.19280730	     -0.05590540	      0.88261831	      0.00005105	     -0.20887569	     -0.00000000	     -0.00000000	     31.10421409
      1.86594455	     -0.05149148	      0.00048629	     -0.19286065	     -0.05590402	      0.88261803	      0.00005108	     -0.20888109	     -0.00000000	     -0.00000000	     30.98762611
      1.86726462	     -0.05153870	      0.00047811	     -0.19290751	     -0.05590262	      0.88261772	      0.00005109	     -0.20888659	     -0.00000000	     -0.00000000	     31.06936534
      1.86858468	     -0.05159502	      0.00046669	     -0.19296340	     -0.05590122	      0.88261740	      0.00005108	     -0.20889210	     -0.00000000	     -0.00000000	     30.89807259
      1.86971211	     -0.05163511	      0.00045969	     -0.19300319	     -0.05590000	      0.88261710	      0.00005105	     -0.20889688	     -0.00000000	     -0.00000000	     30.97272123
      1.87083954	     -0.05168091	      0.00045061	     -0.19304865	     -0.05589877	      0.88261678	      0.00005102	     -0.20890165	     -0.00000000	     -0.00000000	     30.89117015
      1.87227655	     -0.05173544	      0.00044032	     -0.19310279	     -0.05589719	      0.88261635	      0.00005095	     -0.20890778	     -0.00000000	     -0.00000000	     30.90535674
      1.87371356	     -0.05179548	      0.00042812	     -0.19316239	     -0.05589560	      0.88261589	      0.00005086	     -0.20891390	      0.00000000	     -0.00000000	     30.76866358
      1.87485463	     -0.05183692	      0.00042061	     -0.19320355	     -0.05589431	      0.88261551	      0.00005077	     -0.20891880	      0.00000000	     -0.00000000	     30.83503479
      1.87599570	     -0.05188377	      0.00041117	     -0.19325007	     -0.05589302	      0.88261511	      0.00005067	     -0.20892369	      0.00000000	     -0.00000000	     30.75260453
      1.87745206	     -0.05193956	      0.00040043	     -0.19330549	     -0.05589135	      0.88261457	      0.00005053	     -0.20892995	      0.00000000	     -0.00000000	     30.77028110
      1.87890843	     -0.05200116	      0.00038757	     -0.19336667	     -0.05588966	      0.88261400	      0.00005037	     -0.20893618	      0.00000000	     -0.00000000	     30.62037814
      1.88000861	     -0.05204067	      0.00038021	     -0.19340593	     -0.05588837	      0.88261355	      0.00005023	     -0.20894092	      0.00000000	     -0.00000000	     30.69320089
      1.88110878	     -0.05208511	      0.00037099	     -0.19345007	     -0.05588706	      0.88261309	      0.00005008	     -0.20894561	      0.00000000	     -0.00000000	     30.62122643
      1.88263559	     -0.05214284	      0.00035929	     -0.19350744	     -0.05588524	      0.88261241	      0.00004986	     -0.20895210	      0.00000000	     -0.00000000	     30.62870081
      1.88416240	     -0.05220572	      0.00034558	     -0.19356991	     -0.05588338	      0.88261171	      0.00004962	     -0.20895850	      0.00000000	     -0.00000000	     30.47347386
      1.88522248	     -0.05224207	      0.00033846	     -0.19360605	     -0.05588208	      0.88261120	      0.00004943	     -0.20896293	      0.00000000	     -0.00000000	     30.55089123
      1.88628256	     -0.05228316	      0.00032957	     -0.19364688	     -0.05588077	      0.88261068	      0.00004924	     -0.20896729	      0.00000000	     -0.00000000	     30.48839448
      1.88790711	     -0.05234282	      0.00031691	     -0.19370619	     -0.05587873	      0.88260985	      0.00004894	     -0.20897391	      0.00000000	     -0.00000000	     30.48218965
      1.88925376	     -0.05239472	      0.00030532	     -0.19375777	     -0.05587702	      0.88260914	      0.00004866	     -0.20897929	      0.00000000	     -0.00000000	     30.38064537
      1.89060041	     -0.05244096	      0.00029547	     -0.19380376	     -0.05587529	      0.88260840	      0.00004837	     -0.20898461	      0.00000000	     -0.00000000	     30.43962962
      1.89194706	     -0.05249360	      0.00028324	     -0.19385608	     -0.05587354	      0.88260765	      0.00004807	     -0.20898981	      0.00000000	     -0.00000000	     30.28426293
      1.89314789	     -0.05253289	      0.00027483	     -0.19389516	     -0.05587196	      0.88260695	      0.00004779	     -0.20899441	      0.00000000	     -0.00000000	     30.36420446
      1.89434873	     -0.05257762	      0.00026440	     -0.19393963	     -0.05587037	      0.88260624	      0.00004749	     -0.20899891	      0.00000000	     -0.00000000	     30.25468375
      1.89554956	     -0.05261793	      0.00025534	     -0.19397973	     -0.05586876	      0.88260551	      0.00004718	     -0.20900334	      0.00000000	     -0.00000000	     30.27002510
      1.89710423	     -0.05267343	      0.00024222	     -0.19403492	     -0.05586665	      0.88260454	      0.00004677	     -0.20900892	      0.00000000	     -0.00000000	     30.15795300
      1.89833201	     -0.05271136	      0.00023370	     -0.19407268	     -0.05586496	      0.88260376	      0.00004642	     -0.20901324	      0.00000000	     -0.00000000	     30.22629380
      1.89955978	     -0.05275365	      0.00022345	     -0.19411474	     -0.05586326	      0.88260296	      0.00004607	     -0.20901742	      0.00000000	     -0.00000000	     30.11949701
      1.90078756	     -0.05279116	      0.00021464	     -0.19415207	     -0.05586154	      0.88260214	      0.00004570	     -0.20902150	      0.00000000	     -0.00000000	     30.14278255
      1.90232195	     -0.05284155	      0.00020216	     -0.19420221	     -0.05585937	      0.88260110	      0.00004523	     -0.20902640	      0.00000000	     -0.00000000	     30.02291996
      1.90353312	     -0.05287512	      0.00019427	     -0.19423564	     -0.05585764	      0.88260027	      0.00004484	     -0.20903015	      0.00000000	     -0.00000000	     30.10007266
      1.90474428	     -0.05291325	      0.00018464	     -0.19427359	     -0.05585589	      0.88259942	      0.00004444	     -0.20903375	      0.00000000	     -0.00000000	     29.99765337
      1.90595545	     -0.05294708	      0.00017635	     -0.19430730	     -0.05585412	      0.88259855	      0.00004403	     -0.20903724	      0.00000000	     -0.00000000	     30.01541016
      1.90755232	     -0.05299455	      0.00016418	     -0.19435456	     -0.05585177	      0.88259739	      0.00004347	     -0.20904161	      0.00000000	     -0.00000000	     29.89931007
      1.90875966	     -0.05302436	      0.00015690	     -0.19438427	     -0.05584997	      0.88259650	      0.00004304	     -0.20904478	      0.00000000	     -0.00000001	     29.97799131
      1.90996700	     -0.05305838	      0.00014800	     -0.19441815	     -0.05584816	      0.88259560	      0.00004260	     -0.20904780	      0.00000000	     -0.00000001	     29.87955634
      1.91142303	     -0.05309347	      0.00013913	     -0.19445314	     -0.05584595	      0.88259450	      0.00004205	     -0.20905126	      0.00000000	     -0.00000001	     29.93425107
      1.91273121	     -0.05312901	      0.00012956	     -0.19448855	     -0.05584395	      0.88259350	      0.00004155	     -0.20905417	      0.00000000	     -0.00000001	     29.79352879
      1.91403939	     -0.05315678	      0.00012248	     -0.19451626	     -0.05584192	      0.88259249	      0.00004104	     -0.20905694	      0.00000000	     -0.00000001	     29.88751232
      1.91534756	     -0.05319009	      0.00011326	     -0.19454945	     -0.05583988	      0.88259147	      0.00004051	     -0.20905949	      0.00000000	     -0.00000001	     29.73551467
      1.91665574	     -0.05321490	      0.00010676	     -0.19457423	     -0.05583782	      0.88259044	      0.00003998	     -0.20906188	      0.00000000	     -0.00000001	     29.84167075
      1.91796392	     -0.05324554	      0.00009795	     -0.19460478	     -0.05583574	      0.88258941	      0.00003944	     -0.20906405	      0.00000000	     -0.00000001	     29.68153261
      1.91927209	     -0.05326708	      0.00009207	     -0.19462632	     -0.05583364	      0.88258836	      0.00003889	     -0.20906605	      0.00000000	     -0.00000001	     29.80116898
      1.92058027	     -0.05329515	      0.00008367	     -0.19465432	     -0.05583152	      0.88258731	      0.00003834	     -0.20906780	      0.00000000	     -0.00000001	     29.63536433
      1.92188844	     -0.05331392	      0.00007836	     -0.19467311	     -0.05582938	      0.88258625	      0.00003777	     -0.20906938	      0.00000000	     -0.00000001	     29.76684542
      1.92319662	     -0.05333962	      0.00007039	     -0.19469877	     -0.05582723	      0.88258519	      0.00003720	     -0.20907071	      0.00000000	     -0.00000001	     29.59633862
      1.92450480	     -0.05335554	      0.00006569	     -0.19471473	     -0.05582505	      0.88258412	      0.00003663	     -0.20907188	      0.00000000	     -0.00000001	     29.73742562
      1.92581297	     -0.05337886	      0.00005820	     -0.19473802	     -0.05582286	      0.88258305	      0.00003605	     -0.20907279	      0.00000000	     -0.00000001	     29.56348463
      1.92712115	     -0.05339223	      0.00005413	     -0.19475147	     -0.05582065	      0.88258197	      0.00003546	     -0.20907354	      0.00000000	     -0.00000001	     29.71228218
      1.92842933	     -0.05341339	      0.00004713	     -0.19477263	     -0.05581842	      0.88258090	      0.00003488	     -0.20907405	      0.00000000	     -0.00000001	     29.53779049
      1.92973750	     -0.05342446	      0.00004364	     -0.19478380	     -0.05581617	      0.88257982	      0.00003428	     -0.20907440	      0.00000000	     -0.00000001	     29.69249210
      1.93104568	     -0.05344314	      0.00003716	     -0.19480249	     -0.05581391	      0.88257874	      0.00003369	     -0.20907451	      0.00000000	     -0.00000001	     29.52047159
      1.93235386	     -0.05345138	      0.00003430	     -0.19481085	     -0.05581162	      0.88257766	      0.00003310	     -0.20907446	      0.00000000	     -0.00000001	     29.67828490
      1.93366203	     -0.05346724	      0.00002840	     -0.19482676	     -0.05580932	      0.88257658	      0.00003250	     -0.20907416	      0.00000000	     -0.00000001	     29.50829736
      1.93497021	     -0.05347252	      0.00002620	     -0.19483219	     -0.05580700	      0.88257550	      0.00003190	     -0.20907368	      0.00000000	     -0.00000001	     29.66513555
      1.93627839	     -0.05348561	      0.00002089	     -0.19484533	     -0.05580466	      0.88257443	      0.00003131	     -0.20907295	      0.00000000	     -0.00000001	     29.49859096
      1.93758656	     -0.05348856	      0.00001929	     -0.19484846	     -0.05580230	      0.88257335	      0.00003071	     -0.20907205	      0.00000000	     -0.00000001	     29.65331547
      1.93889474	     -0.05349955	      0.00001448	     -0.19485953	     -0.05579992	      0.88257228	      0.00003012	     -0.20907090	      0.00000000	     -0.00000001	     29.49401801
      1.94020292	     -0.05350049	      0.00001344	     -0.19486067	     -0.05579752	      0.88257121	      0.00002953	     -0.20906961	      0.00000000	     -0.00000001	     29.64524409
      1.94151109	     -0.05350914	      0.00000918	     -0.19486942	     -0.05579511	      0.88257014	      0.00002894	     -0.20906808	      0.00000000	     -0.00000001	     29.49322922
      1.94281927	     -0.05350812	      0.00000875	     -0.19486862	     -0.05579268	      0.88256908	      0.00002835	     -0.20906640	      0.00000000	     -0.00000001	     29.63553662
      1.94412744	     -0.05351474	      0.00000499	     -0.19487535	     -0.05579022	      0.88256802	      0.00002777	     -0.20906450	      0.00000000	     -0.00000001	     29.49467964
      1.94543562	     -0.05351180	      0.00000511	     -0.19487265	     -0.05578775	      0.88256697	      0.00002720	     -0.20906245	      0.00000000	     -0.00000001	     29.62802933
      1.94674380	     -0.05351611	      0.00000184	     -0.19487710	     -0.05578526	      0.88256592	      0.00002663	     -0.20906019	      0.00000000	     -0.00000001	     29.49986949
      1.94805197	     -0.05351094	      0.00000255	     -0.19487218	     -0.05578275	      0.88256487	      0.00002606	     -0.20905779	      0.00000000	     -0.00000001	     29.62062407
      1.94936015	     -0.05351254	     -0.00000020	     -0.19487394	     -0.05578023	      0.88256383	      0.00002551	     -0.20905516	      0.00000000	     -0.00000001	     29.50592073
      1.95066833	     -0.05350518	      0.00000115	     -0.19486686	     -0.05577768	      0.88256279	      0.00002496	     -0.20905238	      0.00000000	     -0.00000001	     29.61013684
      1.95197650	     -0.05350451	     -0.00000118	     -0.19486637	     -0.05577512	      0.88256176	      0.00002441	     -0.20904938	      0.00000000	     -0.00000001	     29.51246333
      1.95328468	     -0.05349546	      0.00000076	     -0.19485761	     -0.05577254	      0.88256074	      0.00002388	     -0.20904625	      0.00000000	     -0.00000001	     29.60055880
      1.95459286	     -0.05349246	     -0.00000126	     -0.19485479	     -0.05576994	      0.88255973	      0.00002335	     -0.20904291	      0.00000000	     -0.00000001	     29.52696023
      1.95590103	     -0.05348168	      0.00000120	     -0.19484432	     -0.05576732	      0.88255872	      0.00002283	     -0.20903944	      0.00000000	     -0.00000001	     29.59410386
      1.95720921	     -0.05347682	     -0.00000058	     -0.19483965	     -0.05576468	      0.88255771	      0.00002233	     -0.20903579	      0.00000000	     -0.00000001	     29.54458537
      1.95851739	     -0.05346292	      0.00000266	     -0.19482608	     -0.05576202	      0.88255672	      0.00002183	     -0.20903200	      0.00000000	     -0.00000001	     29.59253648
      1.95982556	     -0.05345312	      0.00000139	     -0.19481650	     -0.05575935	      0.88255573	      0.00002134	     -0.20902796	      0.00000000	     -0.00000001	     29.57435289
      1.96098664	     -0.05343774	      0.00000466	     -0.19480142	     -0.05575696	      0.88255487	      0.00002092	     -0.20902421	      0.00000000	     -0.00000001	     29.57543938
      1.96214772	     -0.05342414	      0.00000536	     -0.19478806	     -0.05575455	      0.88255401	      0.00002050	     -0.20902026	      0.00000000	     -0.00000001	     29.57913738
      1.96357673	     -0.05340289	      0.00000858	     -0.19476716	     -0.05575157	      0.88255296	      0.00002000	     -0.20901513	      0.00000000	     -0.00000000	     29.58087592
      1.96500573	     -0.05338081	      0.00000979	     -0.19474538	     -0.05574857	      0.88255193	      0.00001952	     -0.20900965	      0.00000000	     -0.00000000	     29.62625096
      1.96617385	     -0.05335895	      0.00001390	     -0.19472385	     -0.05574611	      0.88255109	      0.00001913	     -0.20900494	      0.00000000	     -0.00000000	     29.59451964
      1.96734197	     -0.05333820	      0.00001581	     -0.19470336	     -0.05574362	      0.88255026	      0.00001876	     -0.20900001	      0.00000000	     -0.00000000	     29.61998543
      1.96878404	     -0.05330954	      0.00002033	     -0.19467509	     -0.05574054	      0.88254926	      0.00001831	     -0.20899365	      0.00000000	     -0.00000000	     29.61263653
      1.97022612	     -0.05327924	      0.00002281	     -0.19464511	     -0.05573744	      0.88254827	      0.00001787	     -0.20898696	      0.00000000	     -0.00000000	     29.70456564
      1.97134567	     -0.05325195	      0.00002788	     -0.19461816	     -0.05573501	      0.88254752	      0.00001755	     -0.20898153	      0.00000000	     -0.00000000	     29.65295553
      1.97246523	     -0.05322452	      0.00003103	     -0.19459101	     -0.05573258	      0.88254678	      0.00001723	     -0.20897586	      0.00000000	     -0.00000000	     29.69112149
      1.97397141	     -0.05318587	      0.00003691	     -0.19455278	     -0.05572928	      0.88254580	      0.00001682	     -0.20896793	      0.00000000	     -0.00000000	     29.68763095
      1.97547758	     -0.05314546	      0.00004100	     -0.19451273	     -0.05572596	      0.88254484	      0.00001643	     -0.20895963	      0.00000000	     -0.00000000	     29.81134448
      1.97655482	     -0.05311484	      0.00004677	     -0.19448244	     -0.05572358	      0.88254418	      0.00001616	     -0.20895349	      0.00000000	     -0.00000000	     29.73830264
      1.97763207	     -0.05308456	      0.00005074	     -0.19445245	     -0.05572118	      0.88254352	      0.00001590	     -0.20894718	      0.00000000	     -0.00000000	     29.77840855
      1.97922280	     -0.05303790	      0.00005799	     -0.19440624	     -0.05571762	      0.88254258	      0.00001554	     -0.20893760	      0.00000000	     -0.00000000	     29.79622853
      1.98056101	     -0.05299701	      0.00006319	     -0.19436569	     -0.05571461	      0.88254181	      0.00001525	     -0.20892928	      0.00000000	     -0.00000000	     29.88034424
      1.98189921	     -0.05295428	      0.00007055	     -0.19432337	     -0.05571159	      0.88254106	      0.00001498	     -0.20892072	      0.00000000	     -0.00000000	     29.86006636
      1.98323742	     -0.05291152	      0.00007563	     -0.19428094	     -0.05570855	      0.88254034	      0.00001472	     -0.20891194	      0.00000000	     -0.00000000	     29.97990542
      1.98457562	     -0.05286779	      0.00008402	     -0.19423764	     -0.05570549	      0.88253964	      0.00001448	     -0.20890298	      0.00000000	     -0.00000000	     29.91783773
      1.98570846	     -0.05283006	      0.00008841	     -0.19420018	     -0.05570289	      0.88253906	      0.00001429	     -0.20889525	      0.00000000	     -0.00000000	     30.02652529
      1.98684130	     -0.05279182	      0.00009495	     -0.19416227	     -0.05570028	      0.88253850	      0.00001411	     -0.20888739	      0.00000000	     -0.00000000	     30.01783091
      1.98830002	     -0.05274287	      0.00010215	     -0.19411371	     -0.05569690	      0.88253781	      0.00001390	     -0.20887711	      0.00000000	     -0.00000000	     30.09687318
      1.98975874	     -0.05269376	      0.00011139	     -0.19406504	     -0.05569351	      0.88253715	      0.00001371	     -0.20886670	      0.00000000	     -0.00000000	     30.06617540
      1.99089649	     -0.05265589	      0.00011639	     -0.19402745	     -0.05569085	      0.88253665	      0.00001358	     -0.20885851	      0.00000000	     -0.00000000	     30.17013951
      1.99203425	     -0.05261861	      0.00012327	     -0.19399049	     -0.05568818	      0.88253617	      0.00001346	     -0.20885027	      0.00000000	     -0.00000000	     30.16123157
      1.99351852	     -0.05257076	      0.00013097	     -0.19394302	     -0.05568468	      0.88253558	      0.00001332	     -0.20883950	      0.00000000	     -0.00000000	     30.24660906
      1.99500280	     -0.05252311	      0.00014084	     -0.19389580	     -0.05568117	      0.88253501	      0.00001320	     -0.20882872	      0.00000000	     -0.00000000	     30.20730162
      1.99609017	     -0.05248801	      0.00014573	     -0.19386096	     -0.05567858	      0.88253462	      0.00001313	     -0.20882082	      0.00000000	     -0.00000000	     30.31894326
      1.99717754	     -0.05245224	      0.00015254	     -0.19382549	     -0.05567599	      0.88253424	      0.00001307	     -0.20881289	      0.00000000	     -0.00000000	     30.32444370
      1.99874617	     -0.05240009	      0.00016149	     -0.19377374	     -0.05567223	      0.88253372	      0.00001300	     -0.20880140	      0.00000000	     -0.00000000	     30.40824837
      2.00008378	     -0.05235466	      0.00017050	     -0.19372870	     -0.05566901	      0.88253330	      0.00001297	     -0.20879154	      0.00000000	     -0.00000000	     30.40151260
      2.00142140	     -0.05230877	      0.00017779	     -0.19368313	     -0.05566577	      0.88253290	      0.00001295	     -0.20878161	      0.00000000	     -0.00000000	     30.52168346
      2.00275902	     -0.05226252	      0.00018756	     -0.19363728	     -0.05566252	      0.88253253	      0.00001295	     -0.20877161	      0.00000000	     -0.00000000	     30.47510616
      2.00409663	     -0.05221676	      0.00019426	     -0.19359181	     -0.05565926	      0.88253218	      0.00001297	     -0.20876155	      0.00000000	     -0.00000000	     30.64393422
      2.00523185	     -0.05217920	      0.00020271	     -0.19355458	     -0.05565648	      0.88253190	      0.00001300	     -0.20875300	      0.00000000	     -0.00000000	     30.55934938
      2.00636707	     -0.05214337	      0.00020904	     -0.19351902	     -0.05565369	      0.88253164	      0.00001304	     -0.20874449	      0.00000000	     -0.00000000	     30.62612012
      2.00782524	     -0.05209910	      0.00021844	     -0.19347512	     -0.05565009	      0.88253132	      0.00001311	     -0.20873366	      0.00000000	     -0.00000000	     30.62141275
      2.00928340	     -0.05205513	      0.00022603	     -0.19343146	     -0.05564648	      0.88253103	      0.00001321	     -0.20872295	      0.00000000	     -0.00000000	     30.76896497
      2.01042488	     -0.05202122	      0.00023419	     -0.19339785	     -0.05564364	      0.88253082	      0.00001330	     -0.20871463	      0.00000000	     -0.00000000	     30.69641907
      2.01156636	     -0.05198827	      0.00024044	     -0.19336515	     -0.05564079	      0.88253062	      0.00001340	     -0.20870638	      0.00000000	     -0.00000000	     30.76590987
      2.01304889	     -0.05194674	      0.00024975	     -0.19332398	     -0.05563708	      0.88253039	      0.00001355	     -0.20869579	      0.00000000	     -0.00000000	     30.76130726
      2.01453142	     -0.05190729	      0.00025687	     -0.19328480	     -0.05563335	      0.88253017	      0.00001372	     -0.20868534	      0.00000000	     -0.00000000	     30.91973998
      2.01562299	     -0.05187858	      0.00026454	     -0.19325638	     -0.05563059	      0.88253003	      0.00001386	     -0.20867776	      0.00000000	     -0.00000000	     30.83101912
      2.01671455	     -0.05185016	      0.00027041	     -0.19322818	     -0.05562782	      0.88252990	      0.00001401	     -0.20867026	      0.00000000	     -0.00000000	     30.89205981
      2.01827968	     -0.05181014	      0.00027991	     -0.19318852	     -0.05562384	      0.88252973	      0.00001425	     -0.20865962	      0.00000000	     -0.00000000	     30.89791257
      2.01961820	     -0.05177669	      0.00028679	     -0.19315532	     -0.05562041	      0.88252960	      0.00001447	     -0.20865064	      0.00000000	     -0.00000000	     30.99675473
      2.02095672	     -0.05174325	      0.00029552	     -0.19312219	     -0.05561698	      0.88252948	      0.00001471	     -0.20864176	      0.00000000	     -0.00000000	     30.95492414
      2.02229523	     -0.05171021	      0.00030184	     -0.19308939	     -0.05561353	      0.88252939	      0.00001496	     -0.20863297	      0.00000000	     -0.00000000	     31.09789332
      2.02363375	     -0.05167888	      0.00031100	     -0.19305838	     -0.05561006	      0.88252930	      0.00001523	     -0.20862427	      0.00000000	     -0.00000000	     30.99497773
      2.02477308	     -0.05165419	      0.00031578	     -0.19303387	     -0.05560710	      0.88252924	      0.00001547	     -0.20861698	      0.00000000	     -0.00000000	     31.11202367
      2.02591241	     -0.05163019	      0.00032249	     -0.19301010	     -0.05560413	      0.88252919	      0.00001572	     -0.20860982	      0.00000000	     -0.00000000	     31.08579104
      2.02736899	     -0.05160061	      0.00032961	     -0.19298078	     -0.05560032	      0.88252914	      0.00001606	     -0.20860084	      0.00000000	     -0.00000000	     31.16706259
      2.02882557	     -0.05157191	      0.00033848	     -0.19295238	     -0.05559649	      0.88252910	      0.00001641	     -0.20859205	      0.00000000	     -0.00000000	     31.10961716
      2.02997113	     -0.05155064	      0.00034307	     -0.19293128	     -0.05559346	      0.88252908	      0.00001670	     -0.20858528	      0.00000000	     -0.00000000	     31.22426349
      2.03111669	     -0.05153042	      0.00034938	     -0.19291128	     -0.05559043	      0.88252907	      0.00001700	     -0.20857863	      0.00000000	     -0.00000000	     31.19483828
      2.03259682	     -0.05150605	      0.00035602	     -0.19288715	     -0.05558649	      0.88252907	      0.00001740	     -0.20857026	      0.00000000	      0.00000000	     31.27314278
      2.03407696	     -0.05148294	      0.00036451	     -0.19286432	     -0.05558254	      0.88252908	      0.00001782	     -0.20856213	      0.00000000	      0.00000000	     31.19883871
      2.03517361	     -0.05146661	      0.00036829	     -0.19284813	     -0.05557959	      0.88252910	      0.00001814	     -0.20855625	      0.00000000	      0.00000000	     31.31948481
      2.03627026	     -0.05145079	      0.00037375	     -0.19283249	     -0.05557664	      0.88252913	      0.00001847	     -0.20855050	      0.00000000	      0.00000000	     31.30404479
      2.03783014	     -0.05142940	      0.00038016	     -0.19281132	     -0.05557243	      0.88252917	      0.00001895	     -0.20854252	      0.00000000	      0.00000000	     31.38449577
      2.03916847	     -0.05141238	      0.00038667	     -0.19279453	     -0.05556879	      0.88252923	      0.00001937	     -0.20853586	      0.00000000	      0.00000000	     31.33999714
      2.04050679	     -0.05139713	      0.00039116	     -0.19277943	     -0.05556514	      0.88252929	      0.00001981	     -0.20852940	      0.00000000	      0.00000000	     31.45493595
      2.04184512	     -0.05138345	      0.00039780	     -0.19276597	     -0.05556148	      0.88252936	      0.00002025	     -0.20852315	      0.00000000	      0.00000000	     31.36901879
      2.04318344	     -0.05137141	      0.00040128	     -0.19275406	     -0.05555780	      0.88252944	      0.00002070	     -0.20851711	      0.00000000	      0.00000000	     31.54715360
      2.04432892	     -0.05136202	      0.00040698	     -0.19274487	     -0.05555464	      0.88252952	      0.00002110	     -0.20851212	      0.00000000	      0.00000000	     31.43555455
      2.04547440	     -0.05135377	      0.00041051	     -0.19273674	     -0.05555147	      0.88252960	      0.00002150	     -0.20850729	      0.00000000	      0.00000000	     31.51158791
      2.04692524	     -0.05134515	      0.00041613	     -0.19272832	     -0.05554743	      0.88252971	      0.00002202	     -0.20850140	      0.00000000	      0.00000000	     31.48380573
      2.04837609	     -0.05133881	      0.00041964	     -0.19272211	     -0.05554338	      0.88252984	      0.00002255	     -0.20849579	      0.00000000	      0.00000000	     31.62981482
      2.04952704	     -0.05133499	      0.00042449	     -0.19271846	     -0.05554015	      0.88252994	      0.00002297	     -0.20849154	      0.00000000	      0.00000000	     31.52853945
      2.05067799	     -0.05133214	      0.00042728	     -0.19271572	     -0.05553691	      0.88253006	      0.00002340	     -0.20848747	      0.00000000	      0.00000000	     31.60505405
      2.05215153	     -0.05132951	      0.00043202	     -0.19271326	     -0.05553274	      0.88253021	      0.00002396	     -0.20848250	      0.00000000	      0.00000000	     31.57812634
      2.05362508	     -0.05132835	      0.00043447	     -0.19271221	     -0.05552855	      0.88253037	      0.00002452	     -0.20847779	      0.00000000	      0.00000000	     31.74916026
      2.05472773	     -0.05132826	      0.00043857	     -0.19271227	     -0.05552541	      0.88253050	      0.00002495	     -0.20847442	      0.00000000	      0.00000000	     31.62783021
      2.05583038	     -0.05132901	      0.00044067	     -0.19271311	     -0.05552225	      0.88253063	      0.00002538	     -0.20847119	      0.00000000	      0.00000000	     31.68984966
      2.05737959	     -0.05133116	      0.00044443	     -0.19271542	     -0.05551780	      0.88253082	      0.00002598	     -0.20846687	      0.00000000	      0.00000000	     31.67471145
      2.05892880	     -0.05133476	      0.00044586	     -0.19271912	     -0.05551332	      0.88253102	      0.00002659	     -0.20846279	      0.00000000	      0.00000000	     31.86127209
      2.05998088	     -0.05133786	      0.00044912	     -0.19272235	     -0.05551027	      0.88253116	      0.00002701	     -0.20846016	      0.00000000	      0.00000000	     31.72199256
      2.06103296	     -0.05134170	      0.00045044	     -0.19272625	     -0.05550720	      0.88253131	      0.00002742	     -0.20845764	      0.00000000	      0.00000000	     31.77050260
      2.06269619	     -0.05134879	      0.00045323	     -0.19273349	     -0.05550234	      0.88253155	      0.00002808	     -0.20845386	      0.00000000	      0.00000000	     31.75735243
      2.06404854	     -0.05135562	      0.00045438	     -0.19274041	     -0.05549836	      0.88253175	      0.00002862	     -0.20845097	      0.00000000	      0.00000000	     31.84248122
      2.06540089	     -0.05136322	      0.00045705	     -0.19274814	     -0.05549437	      0.88253196	      0.00002916	     -0.20844824	      0.00000000	      0.00000000	     31.76992827
      2.06675324	     -0.05137196	      0.00045718	     -0.19275694	     -0.05549036	      0.88253218	      0.00002969	     -0.20844567	      0.00000000	      0.00000000	     31.92263684
      2.06795324	     -0.05138045	      0.00045957	     -0.19276555	     -0.05548679	      0.88253238	      0.00003017	     -0.20844352	      0.00000000	      0.00000000	     31.81188787
      2.06915324	     -0.05138994	      0.00045963	     -0.19277510	     -0.05548320	      0.88253258	      0.00003064	     -0.20844149	      0.00000000	      0.00000000	     31.90680622
      2.07035324	     -0.05140009	      0.00046078	     -0.19278534	     -0.05547960	      0.88253279	      0.00003111	     -0.20843959	      0.00000000	      0.00000000	     31.87469412
      2.07190952	     -0.05141428	      0.00046066	     -0.19279960	     -0.05547491	      0.88253307	      0.00003172	     -0.20843730	      0.00000000	      0.00000000	     31.97514406
      2.07312972	     -0.05142599	      0.00046226	     -0.19281142	     -0.05547122	      0.88253329	      0.00003219	     -0.20843564	      0.00000000	      0.00000000	     31.87226766
      2.07434992	     -0.05143857	      0.00046190	     -0.19282405	     -0.05546751	      0.88253352	      0.00003265	     -0.20843410	      0.00000000	      0.00000000	     31.95331183
      2.07557012	     -0.05145189	      0.00046277	     -0.19283747	     -0.05546379	      0.88253376	      0.00003312	     -0.20843267	      0.00000000	      0.00000000	     31.90352977
      2.07711138	     -0.05147003	      0.00046207	     -0.19285567	     -0.05545907	      0.88253406	      0.00003369	     -0.20843103	      0.00000000	      0.00000000	     32.01148029
      2.07830992	     -0.05148490	      0.00046317	     -0.19287065	     -0.05545538	      0.88253431	      0.00003414	     -0.20842988	      0.00000000	      0.00000000	     31.90447042
      2.07950846	     -0.05150059	      0.00046228	     -0.19288638	     -0.05545167	      0.88253455	      0.00003458	     -0.20842884	      0.00000000	      0.00000000	     31.98368891
      2.08070699	     -0.05151668	      0.00046230	     -0.19290256	     -0.05544796	      0.88253480	      0.00003501	     -0.20842790	      0.00000000	      0.00000000	     31.95360867
      2.08231633	     -0.05153927	      0.00046055	     -0.19292520	     -0.05544294	      0.88253514	      0.00003558	     -0.20842679	      0.00000000	      0.00000000	     32.06220700
      2.08350624	     -0.05155646	      0.00046076	     -0.19294248	     -0.05543922	      0.88253539	      0.00003599	     -0.20842608	      0.00000000	      0.00000000	     31.95782811
      2.08469614	     -0.05157433	      0.00045907	     -0.19296038	     -0.05543548	      0.88253565	      0.00003640	     -0.20842546	      0.00000000	      0.00000000	     32.02853467
      2.08615424	     -0.05159660	      0.00045840	     -0.19298275	     -0.05543088	      0.88253597	      0.00003689	     -0.20842480	      0.00000000	      0.00000000	     31.95836912
      2.08744817	     -0.05161711	      0.00045586	     -0.19300328	     -0.05542678	      0.88253626	      0.00003731	     -0.20842430	      0.00000000	      0.00000000	     32.07330160
      2.08874209	     -0.05163800	      0.00045532	     -0.19302426	     -0.05542266	      0.88253654	      0.00003772	     -0.20842389	      0.00000000	      0.00000000	     31.96434837
      2.09003602	     -0.05165968	      0.00045222	     -0.19304596	     -0.05541853	      0.88253683	      0.00003812	     -0.20842356	      0.00000000	      0.00000000	     32.09188350
      2.09132995	     -0.05168159	      0.00045138	     -0.19306795	     -0.05541437	      0.88253712	      0.00003852	     -0.20842331	      0.00000000	      0.00000000	     31.97160796
      2.09262388	     -0.05170424	      0.00044798	     -0.19309062	     -0.05541020	      0.88253741	      0.00003889	     -0.20842313	      0.00000000	      0.00000000	     32.10062375
      2.09391780	     -0.05172708	      0.00044731	     -0.19311356	     -0.05540601	      0.88253771	      0.00003926	     -0.20842302	      0.00000000	      0.00000000	     31.95607087
      2.09521173	     -0.05175072	      0.00044375	     -0.19313722	     -0.05540180	      0.88253800	      0.00003962	     -0.20842298	      0.00000000	      0.00000000	     32.10279660
      2.09650566	     -0.05177455	      0.00044292	     -0.19316115	     -0.05539758	      0.88253830	      0.00003996	     -0.20842300	      0.00000000	      0.00000000	     31.95545596
      2.09779958	     -0.05179894	      0.00043881	     -0.19318555	     -0.05539334	      0.88253859	      0.00004029	     -0.20842307	      0.00000000	      0.00000000	     32.12364682
      2.09909351	     -0.05182312	      0.00043777	     -0.19320984	     -0.05538908	      0.88253888	      0.00004060	     -0.20842320	      0.00000000	      0.00000000	     31.95944041
      2.10038744	     -0.05184794	      0.00043320	     -0.19323465	     -0.05538480	      0.88253918	      0.00004090	     -0.20842336	      0.00000000	      0.00000000	     32.14019573
      2.10168137	     -0.05187280	      0.00043196	     -0.19325963	     -0.05538050	      0.88253947	      0.00004119	     -0.20842357	      0.00000000	      0.00000000	     31.95778082
      2.10284321	     -0.05189565	      0.00042769	     -0.19328248	     -0.05537663	      0.88253973	      0.00004143	     -0.20842378	      0.00000000	      0.00000000	     32.09283679
      2.10400506	     -0.05191837	      0.00042554	     -0.19330527	     -0.05537274	      0.88253998	      0.00004166	     -0.20842402	      0.00000000	      0.00000000	     32.01265942
      2.10541411	     -0.05194603	      0.00042135	     -0.19333297	     -0.05536800	      0.88254030	      0.00004193	     -0.20842432	      0.00000000	      0.00000000	     32.08517135
      2.10682317	     -0.05197334	      0.00041893	     -0.19336038	     -0.05536325	      0.88254060	      0.00004217	     -0.20842464	      0.00000000	      0.00000000	     31.96943717
      2.10800555	     -0.05199654	      0.00041452	     -0.19338360	     -0.05535924	      0.88254086	      0.00004236	     -0.20842491	      0.00000000	      0.00000000	     32.09121008
      2.10918793	     -0.05201965	      0.00041197	     -0.19340679	     -0.05535521	      0.88254111	      0.00004253	     -0.20842517	      0.00000000	      0.00000000	     32.01434803
      2.11037031	     -0.05204284	      0.00040821	     -0.19343003	     -0.05535117	      0.88254136	      0.00004269	     -0.20842543	      0.00000000	      0.00000000	     32.05634534
      2.11198797	     -0.05207414	      0.00040429	     -0.19346142	     -0.05534562	      0.88254170	      0.00004288	     -0.20842576	      0.00000000	      0.00000000	     31.98252097
      2.11318735	     -0.05209721	      0.00039971	     -0.19348453	     -0.05534149	      0.88254194	      0.00004300	     -0.20842598	      0.00000000	      0.00000000	     32.08040114
      2.11438673	     -0.05212006	      0.00039687	     -0.19350746	     -0.05533733	      0.88254218	      0.00004311	     -0.20842617	      0.00000000	      0.00000000	     31.99814850
      2.11582954	     -0.05214767	      0.00039179	     -0.19353513	     -0.05533232	      0.88254247	      0.00004322	     -0.20842635	      0.00000000	      0.00000000	     32.07637154
      2.11710831	     -0.05217168	      0.00038915	     -0.19355924	     -0.05532785	      0.88254271	      0.00004330	     -0.20842647	      0.00000000	      0.00000000	     31.95003393
      2.11838707	     -0.05219561	      0.00038437	     -0.19358322	     -0.05532337	      0.88254296	      0.00004335	     -0.20842654	      0.00000000	      0.00000000	     32.05120082
      2.11966583	     -0.05221909	      0.00038169	     -0.19360681	     -0.05531887	      0.88254319	      0.00004339	     -0.20842656	      0.00000000	      0.00000000	     31.93210177
      2.12094460	     -0.05224227	      0.00037687	     -0.19363005	     -0.05531435	      0.88254343	      0.00004341	     -0.20842652	      0.00000000	      0.00000000	     32.03204014
      2.12222336	     -0.05226478	      0.00037405	     -0.19365268	     -0.05530981	      0.88254365	      0.00004341	     -0.20842642	      0.00000000	      0.00000000	     31.91870358
      2.12350213	     -0.05228697	      0.00036905	     -0.19367493	     -0.05530526	      0.88254387	      0.00004338	     -0.20842623	      0.00000000	      0.00000000	     32.02018710
      2.12478089	     -0.05230857	      0.00036600	     -0.19369664	     -0.05530069	      0.88254409	      0.00004334	     -0.20842596	      0.00000000	      0.00000000	     31.90754424
      2.12605965	     -0.05232995	      0.00036092	     -0.19371808	     -0.05529609	      0.88254430	      0.00004328	     -0.20842560	      0.00000000	      0.00000000	     32.00147539
      2.12733842	     -0.05235080	      0.00035776	     -0.19373905	     -0.05529148	      0.88254450	      0.00004319	     -0.20842516	      0.00000000	      0.00000000	     31.89087953
      2.12861718	     -0.05237135	      0.00035263	     -0.19375966	     -0.05528686	      0.88254470	      0.00004309	     -0.20842462	      0.00000000	      0.00000000	     31.98192649
      2.12989595	     -0.05239121	      0.00034945	     -0.19377964	     -0.05528221	      0.88254489	      0.00004297	     -0.20842399	      0.00000000	      0.00000000	     31.87361905
      2.13117471	     -0.05241062	      0.00034441	     -0.19379912	     -0.05527755	      0.88254508	      0.00004282	     -0.20842325	      0.00000000	      0.00000000	     31.95937463
      2.13245348	     -0.05242929	      0.00034134	     -0.19381792	     -0.05527286	      0.88254526	      0.00004265	     -0.20842240	      0.00000000	      0.00000000	     31.85005045
      2.13373224	     -0.05244748	      0.00033646	     -0.19383619	     -0.05526816	      0.88254544	      0.00004246	     -0.20842144	      0.00000000	      0.00000000	     31.93397717
      2.13501100	     -0.05246504	      0.00033343	     -0.19385389	     -0.05526345	      0.88254561	      0.00004226	     -0.20842035	      0.00000000	      0.00000000	     31.82881952
      2.13628977	     -0.05248212	      0.00032860	     -0.19387106	     -0.05525871	      0.88254577	      0.00004202	     -0.20841914	      0.00000000	      0.00000000	     31.91150007
      2.13756853	     -0.05249829	      0.00032574	     -0.19388737	     -0.05525396	      0.88254593	      0.00004177	     -0.20841781	      0.00000000	      0.00000000	     31.80265052
      2.13884730	     -0.05251369	      0.00032119	     -0.19390287	     -0.05524919	      0.88254608	      0.00004150	     -0.20841633	      0.00000000	      0.00000000	     31.88329933
      2.14012606	     -0.05252824	      0.00031854	     -0.19391757	     -0.05524440	      0.88254623	      0.00004120	     -0.20841471	      0.00000000	      0.00000000	     31.77751439
      2.14140483	     -0.05254223	      0.00031413	     -0.19393167	     -0.05523959	      0.88254637	      0.00004089	     -0.20841294	      0.00000000	      0.00000000	     31.85813437
      2.14268359	     -0.05255535	      0.00031164	     -0.19394495	     -0.05523477	      0.88254650	      0.00004055	     -0.20841102	      0.00000000	      0.00000000	     31.75271367
      2.14396235	     -0.05256770	      0.00030744	     -0.19395741	     -0.05522992	      0.88254663	      0.00004019	     -0.20840895	      0.00000000	      0.00000000	     31.83314474
      2.14524112	     -0.05257916	      0.00030516	     -0.19396904	     -0.05522507	      0.88254676	      0.00003981	     -0.20840672	      0.00000000	      0.00000000	     31.72867647
      2.14651988	     -0.05258985	      0.00030114	     -0.19397986	     -0.05522019	      0.88254687	      0.00003941	     -0.20840432	      0.00000000	      0.00000000	     31.80965184
      2.14779865	     -0.05259950	      0.00029901	     -0.19398968	     -0.05521529	      0.88254698	      0.00003899	     -0.20840175	      0.00000000	      0.00000000	     31.70831003
      2.14907741	     -0.05260792	      0.00029517	     -0.19399824	     -0.05521038	      0.88254709	      0.00003855	     -0.20839901	      0.00000000	      0.00000000	     31.79267608
      2.15035618	     -0.05261469	      0.00029331	     -0.19400520	     -0.05520545	      0.88254718	      0.00003808	     -0.20839607	      0.00000000	      0.00000000	     31.69317042
      2.15163494	     -0.05261971	      0.00028983	     -0.19401036	     -0.05520051	      0.88254727	      0.00003760	     -0.20839290	      0.00000000	      0.00000000	     31.77888749
      2.15291370	     -0.05262279	      0.00028838	     -0.19401365	     -0.05519554	      0.88254736	      0.00003710	     -0.20838949	      0.00000000	      0.00000000	     31.68093422
      2.15419247	     -0.05262476	      0.00028522	     -0.19401577	     -0.05519056	      0.88254743	      0.00003657	     -0.20838582	      0.00000000	      0.00000000	     31.76277388
      2.15547123	     -0.05262609	      0.00028395	     -0.19401731	     -0.05518556	      0.88254750	      0.00003602	     -0.20838191	      0.00000000	      0.00000000	     31.65969877
      2.15675000	     -0.05262644	      0.00028092	     -0.19401782	     -0.05518055	      0.88254756	      0.00003546	     -0.20837777	      0.00000000	      0.00000000	     31.74384666
      2.15802876	     -0.05262427	      0.00028000	     -0.19401587	     -0.05517551	      0.88254762	      0.00003487	     -0.20837339	      0.00000000	      0.00000000	     31.65193140
      2.15930752	     -0.05261903	      0.00027753	     -0.19401079	     -0.05517046	      0.88254767	      0.00003427	     -0.20836871	      0.00000000	      0.00000000	     31.74716612
      2.16058629	     -0.05261025	      0.00027730	     -0.19400226	     -0.05516540	      0.88254771	      0.00003364	     -0.20836369	      0.00000000	      0.00000000	     31.66033841
      2.16186505	     -0.05259812	      0.00027552	     -0.19399032	     -0.05516031	      0.88254775	      0.00003300	     -0.20835827	      0.00000000	      0.00000000	     31.75897461
      2.16314382	     -0.05258307	      0.00027592	     -0.19397553	     -0.05515521	      0.88254778	      0.00003234	     -0.20835243	      0.00000000	      0.00000000	     31.67009129
      2.16442258	     -0.05256627	      0.00027454	     -0.19395893	     -0.05515010	      0.88254781	      0.00003165	     -0.20834617	      0.00000000	      0.00000000	     31.76477299
      2.16570135	     -0.05254822	      0.00027523	     -0.19394113	     -0.05514496	      0.88254783	      0.00003095	     -0.20833952	      0.00000000	      0.00000000	     31.67008234
      2.16698011	     -0.05252879	      0.00027410	     -0.19392191	     -0.05513981	      0.88254784	      0.00003023	     -0.20833251	      0.00000000	      0.00000000	     31.76785964
      2.16825887	     -0.05250780	      0.00027515	     -0.19390118	     -0.05513465	      0.88254786	      0.00002950	     -0.20832516	      0.00000000	      0.00000000	     31.67576665
      2.16953764	     -0.05248510	      0.00027437	     -0.19387868	     -0.05512947	      0.88254787	      0.00002874	     -0.20831746	      0.00000000	      0.00000000	     31.78082081
      2.17081640	     -0.05246071	      0.00027582	     -0.19385456	     -0.05512427	      0.88254787	      0.00002797	     -0.20830943	      0.00000000	      0.00000000	     31.69115708
      2.17209517	     -0.05243545	      0.00027530	     -0.19382950	     -0.05511906	      0.88254787	      0.00002718	     -0.20830108	      0.00000000	      0.00000000	     31.79626411
      2.17337393	     -0.05240924	      0.00027695	     -0.19380354	     -0.05511383	      0.88254787	      0.00002637	     -0.20829244	      0.00000000	     -0.00000000	     31.70412768
      2.17465270	     -0.05238178	      0.00027661	     -0.19377628	     -0.05510859	      0.88254787	      0.00002555	     -0.20828352	      0.00000000	     -0.00000000	     31.81659954
      2.17593146	     -0.05235240	      0.00027866	     -0.19374716	     -0.05510333	      0.88254787	      0.00002471	     -0.20827433	      0.00000000	     -0.00000000	     31.72747998
      2.17721022	     -0.05232066	      0.00027876	     -0.19371563	     -0.05509806	      0.88254786	      0.00002385	     -0.20826484	      0.00000000	     -0.00000000	     31.85213063
      2.17848899	     -0.05228644	      0.00028137	     -0.19368167	     -0.05509278	      0.88254786	      0.00002298	     -0.20825502	      0.00000000	     -0.00000000	     31.76457577
      2.17976775	     -0.05225069	      0.00028185	     -0.19364613	     -0.05508748	      0.88254785	      0.00002209	     -0.20824488	      0.00000000	     -0.00000000	     31.89016355
      2.18104652	     -0.05221393	      0.00028481	     -0.19360963	     -0.05508216	      0.88254784	      0.00002119	     -0.20823443	      0.00000000	     -0.00000000	     31.79354843
      2.18232528	     -0.05217576	      0.00028553	     -0.19357166	     -0.05507683	      0.88254783	      0.00002027	     -0.20822368	      0.00000000	     -0.00000000	     31.92735003
      2.18360405	     -0.05213545	      0.00028895	     -0.19353162	     -0.05507149	      0.88254782	      0.00001934	     -0.20821265	      0.00000000	     -0.00000000	     31.83423459
      2.18488281	     -0.05209286	      0.00029012	     -0.19348923	     -0.05506614	      0.88254781	      0.00001839	     -0.20820130	      0.00000000	     -0.00000000	     31.98011396
      2.18616157	     -0.05204789	      0.00029414	     -0.19344453	     -0.05506077	      0.88254781	      0.00001743	     -0.20818963	      0.00000000	     -0.00000000	     31.88572274
      2.18744034	     -0.05200141	      0.00029568	     -0.19339825	     -0.05505539	      0.88254780	      0.00001645	     -0.20817762	      0.00000000	     -0.00000000	     32.03524543
      2.18871910	     -0.05195422	      0.00030004	     -0.19335133	     -0.05505000	      0.88254779	      0.00001546	     -0.20816531	      0.00000000	     -0.00000000	     31.92937674
      2.18999787	     -0.05190706	      0.00030164	     -0.19330435	     -0.05504460	      0.88254779	      0.00001446	     -0.20815274	      0.00000000	     -0.00000000	     32.08046532
      2.19127663	     -0.05185994	      0.00030615	     -0.19325748	     -0.05503919	      0.88254778	      0.00001344	     -0.20813996	      0.00000000	     -0.00000000	     31.96595951
      2.19255539	     -0.05181254	      0.00030780	     -0.19321025	     -0.05503376	      0.88254778	      0.00001241	     -0.20812699	      0.00000000	     -0.00000000	     32.12728672
      2.19383416	     -0.05176451	      0.00031262	     -0.19316247	     -0.05502833	      0.88254778	      0.00001137	     -0.20811384	      0.00000000	     -0.00000000	     32.01027604
      2.19511292	     -0.05171573	      0.00031440	     -0.19311384	     -0.05502288	      0.88254778	      0.00001031	     -0.20810052	      0.00000000	      0.00000000	     32.18476056
      2.19639169	     -0.05166528	      0.00031962	     -0.19306364	     -0.05501742	      0.88254778	      0.00000924	     -0.20808703	      0.00000000	      0.00000000	     32.06892017
      2.19767045	     -0.05161253	      0.00032173	     -0.19301104	     -0.05501196	      0.88254779	      0.00000816	     -0.20807332	      0.00000000	      0.00000000	     32.26072176
      2.19894922	     -0.05155807	      0.00032753	     -0.19295684	     -0.05500648	      0.88254779	      0.00000707	     -0.20805937	      0.00000000	      0.00000000	     32.13371308
      2.20009547	     -0.05150864	      0.00032986	     -0.19290754	     -0.05500157	      0.88254779	      0.00000608	     -0.20804666	      0.00000000	      0.00000000	     32.27131239
      2.20124172	     -0.05145897	      0.00033427	     -0.19285806	     -0.05499665	      0.88254780	      0.00000508	     -0.20803378	      0.00000000	      0.00000000	     32.23196027
      2.20264137	     -0.05139879	      0.00033816	     -0.19279806	     -0.05499063	      0.88254781	      0.00000384	     -0.20801786	      0.00000000	      0.00000000	     32.31833305
      2.20404102	     -0.05133858	      0.00034393	     -0.19273807	     -0.05498460	      0.88254782	      0.00000260	     -0.20800178	      0.00000000	      0.00000000	     32.25194287
      2.20520928	     -0.05128817	      0.00034662	     -0.19268777	     -0.05497957	      0.88254782	      0.00000154	     -0.20798825	      0.00000000	      0.00000000	     32.37688337
      2.20637753	     -0.05123743	      0.00035129	     -0.19263720	     -0.05497453	      0.88254783	      0.00000048	     -0.20797462	      0.00000000	      0.00000000	     32.34187196
      2.20778096	     -0.05117557	      0.00035544	     -0.19257548	     -0.05496846	      0.88254784	     -0.00000080	     -0.20795813	      0.00000000	      0.00000000	     32.45034807
      2.20918439	     -0.05111204	      0.00036178	     -0.19251216	     -0.05496239	      0.88254785	     -0.00000210	     -0.20794148	      0.00000000	      0.00000000	     32.38927862
      2.21030886	     -0.05106079	      0.00036449	     -0.19246099	     -0.05495753	      0.88254786	     -0.00000315	     -0.20792802	      0.00000000	      0.00000000	     32.52438960
      2.21143334	     -0.05100953	      0.00036901	     -0.19240986	     -0.05495266	      0.88254787	     -0.00000421	     -0.20791448	      0.00000000	      0.00000000	     32.50770972
      2.21289009	     -0.05094292	      0.00037358	     -0.19234338	     -0.05494634	      0.88254788	     -0.00000559	     -0.20789681	      0.00000000	      0.00000000	     32.60405323
      2.21434683	     -0.05087509	      0.00038038	     -0.19227572	     -0.05494002	      0.88254789	     -0.00000699	     -0.20787903	      0.00000000	      0.00000000	     32.54392687
      2.21543431	     -0.05082386	      0.00038324	     -0.19222455	     -0.05493530	      0.88254790	     -0.00000803	     -0.20786566	      0.00000000	      0.00000000	     32.67662706
      2.21652178	     -0.05077223	      0.00038793	     -0.19217303	     -0.05493058	      0.88254791	     -0.00000909	     -0.20785221	      0.00000000	      0.00000000	     32.67043601
      2.21804375	     -0.05069978	      0.00039346	     -0.19210069	     -0.05492397	      0.88254793	     -0.00001058	     -0.20783328	      0.00000000	      0.00000000	     32.76032119
      2.21956571	     -0.05062766	      0.00040104	     -0.19202873	     -0.05491736	      0.88254794	     -0.00001208	     -0.20781424	      0.00000000	      0.00000000	     32.69608852
      2.22059886	     -0.05057953	      0.00040368	     -0.19198063	     -0.05491287	      0.88254795	     -0.00001310	     -0.20780129	      0.00000000	      0.00000000	     32.82536305
      2.22163202	     -0.05053182	      0.00040798	     -0.19193298	     -0.05490838	      0.88254796	     -0.00001414	     -0.20778833	      0.00000000	      0.00000000	     32.83065555
      2.22326973	     -0.05045674	      0.00041358	     -0.19185796	     -0.05490127	      0.88254797	     -0.00001578	     -0.20776781	      0.00000000	      0.00000000	     32.93117853
      2.22459989	     -0.05039659	      0.00041866	     -0.19179786	     -0.05489549	      0.88254798	     -0.00001713	     -0.20775117	      0.00000000	      0.00000000	     32.92905890
      2.22593005	     -0.05033731	      0.00042174	     -0.19173857	     -0.05488972	      0.88254799	     -0.00001848	     -0.20773457	      0.00000000	      0.00000000	     33.07021052
      2.22726021	     -0.05027817	      0.00042704	     -0.19167947	     -0.05488394	      0.88254801	     -0.00001984	     -0.20771803	      0.00000000	      0.00000000	     33.01477374
      2.22843288	     -0.05022598	      0.00042928	     -0.19162724	     -0.05487886	      0.88254802	     -0.00002105	     -0.20770349	      0.00000000	      0.00000000	     33.16031006
      2.22960555	     -0.05017387	      0.00043356	     -0.19157513	     -0.05487378	      0.88254803	     -0.00002226	     -0.20768897	      0.00000000	      0.00000000	     33.13630446
      2.23077821	     -0.05012244	      0.00043657	     -0.19152367	     -0.05486870	      0.88254804	     -0.00002348	     -0.20767450	      0.00000000	      0.00000000	     33.21757110
      2.23232355	     -0.05005521	      0.00044191	     -0.19145643	     -0.05486201	      0.88254806	     -0.00002510	     -0.20765550	      0.00000000	      0.00000000	     33.21589452
      2.23351471	     -0.05000423	      0.00044426	     -0.19140538	     -0.05485686	      0.88254807	     -0.00002635	     -0.20764093	      0.00000000	      0.00000000	     33.34629365
      2.23470587	     -0.04995359	      0.00044831	     -0.19135472	     -0.05485172	      0.88254809	     -0.00002761	     -0.20762642	      0.00000000	      0.00000000	     33.33157543
      2.23589703	     -0.04990397	      0.00045095	     -0.19130501	     -0.05484658	      0.88254810	     -0.00002887	     -0.20761200	      0.00000000	      0.00000000	     33.42024744
      2.23742751	     -0.04984115	      0.00045565	     -0.19124212	     -0.05483999	      0.88254813	     -0.00003050	     -0.20759362	      0.00000000	      0.00000000	     33.41372631
      2.23859365	     -0.04979377	      0.00045733	     -0.19119463	     -0.05483498	      0.88254815	     -0.00003175	     -0.20757972	      0.00000000	      0.00000000	     33.54890349
      2.23975979	     -0.04974636	      0.00046069	     -0.19114714	     -0.05482998	      0.88254817	     -0.00003300	     -0.20756591	      0.00000000	      0.00000000	     33.53878806
      2.24117500	     -0.04968958	      0.00046299	     -0.19109021	     -0.05482391	      0.88254820	     -0.00003453	     -0.20754926	      0.00000000	      0.00000000	     33.66392185
      2.24244492	     -0.04963963	      0.00046671	     -0.19104016	     -0.05481849	      0.88254823	     -0.00003590	     -0.20753444	      0.00000000	      0.00000000	     33.61362871
      2.24371485	     -0.04959182	      0.00046797	     -0.19099218	     -0.05481307	      0.88254827	     -0.00003728	     -0.20751977	      0.00000000	      0.00000000	     33.75212383
      2.24498477	     -0.04954593	      0.00047134	     -0.19094616	     -0.05480766	      0.88254830	     -0.00003866	     -0.20750529	      0.00000000	      0.00000000	     33.68814950
      2.24625470	     -0.04950210	      0.00047182	     -0.19090212	     -0.05480227	      0.88254835	     -0.00004005	     -0.20749103	      0.00000000	      0.00000000	     33.84979655
      2.24752462	     -0.04945917	      0.00047488	     -0.19085904	     -0.05479690	      0.88254839	     -0.00004145	     -0.20747700	      0.00000000	      0.00000000	     33.77466776
      2.24879455	     -0.04941781	      0.00047467	     -0.19081743	     -0.05479153	      0.88254844	     -0.00004285	     -0.20746319	      0.00000000	      0.00000000	     33.95912654
      2.25006447	     -0.04937830	      0.00047741	     -0.19077775	     -0.05478619	      0.88254850	     -0.00004425	     -0.20744962	      0.00000000	      0.00000000	     33.85764197
      2.25120187	     -0.04934502	      0.00047665	     -0.19074421	     -0.05478141	      0.88254855	     -0.00004551	     -0.20743770	      0.00000000	      0.00000000	     34.00585974
      2.25233927	     -0.04931270	      0.00047779	     -0.19071170	     -0.05477665	      0.88254861	     -0.00004677	     -0.20742600	      0.00000000	      0.00000000	     33.98098039
      2.25370961	     -0.04927532	      0.00047737	     -0.19067402	     -0.05477093	      0.88254868	     -0.00004829	     -0.20741219	      0.00000000	      0.00000000	     34.09176354
      2.25507995	     -0.04923971	      0.00047863	     -0.19063815	     -0.05476524	      0.88254877	     -0.00004982	     -0.20739870	      0.00000000	      0.00000000	     34.03698012
      2.25622642	     -0.04921190	      0.00047716	     -0.19061005	     -0.05476049	      0.88254884	     -0.00005110	     -0.20738767	      0.00000000	      0.00000000	     34.17235833
      2.25737288	     -0.04918502	      0.00047748	     -0.19058293	     -0.05475576	      0.88254891	     -0.00005238	     -0.20737687	      0.00000000	      0.00000000	     34.14730550
      2.25875271	     -0.04915419	      0.00047588	     -0.19055174	     -0.05475009	      0.88254901	     -0.00005393	     -0.20736417	      0.00000000	      0.00000000	     34.26691460
      2.26013253	     -0.04912446	      0.00047597	     -0.19052169	     -0.05474444	      0.88254912	     -0.00005548	     -0.20735179	      0.00000000	      0.00000000	     34.21143948
      2.26123369	     -0.04910173	      0.00047346	     -0.19049864	     -0.05473996	      0.88254921	     -0.00005672	     -0.20734212	      0.00000000	      0.00000000	     34.34901987
      2.26233485	     -0.04907988	      0.00047275	     -0.19047651	     -0.05473549	      0.88254930	     -0.00005795	     -0.20733264	      0.00000000	      0.00000000	     34.32954130
      2.26376744	     -0.04905346	      0.00047018	     -0.19044967	     -0.05472970	      0.88254943	     -0.00005957	     -0.20732059	      0.00000000	      0.00000000	     34.42759975
      2.26520003	     -0.04902878	      0.00046943	     -0.19042463	     -0.05472394	      0.88254957	     -0.00006118	     -0.20730888	      0.00000000	      0.00000000	     34.35844799
      2.26625873	     -0.04901207	      0.00046629	     -0.19040756	     -0.05471971	      0.88254968	     -0.00006238	     -0.20730045	      0.00000000	      0.00000000	     34.49193611
      2.26731743	     -0.04899620	      0.00046482	     -0.19039139	     -0.05471549	      0.88254979	     -0.00006357	     -0.20729222	      0.00000000	      0.00000000	     34.48258904
      2.26881990	     -0.04897546	      0.00046132	     -0.19037018	     -0.05470955	      0.88254996	     -0.00006527	     -0.20728086	      0.00000000	      0.00000000	     34.57392335
      2.27010388	     -0.04895901	      0.00045931	     -0.19035334	     -0.05470449	      0.88255012	     -0.00006672	     -0.20727146	      0.00000000	      0.00000000	     34.54294339
      2.27138786	     -0.04894386	      0.00045524	     -0.19033775	     -0.05469947	      0.88255028	     -0.00006817	     -0.20726234	      0.00000000	      0.00000000	     34.67457089
      2.27267183	     -0.04892971	      0.00045334	     -0.19032322	     -0.05469448	      0.88255044	     -0.00006962	     -0.20725348	      0.00000000	      0.00000000	     34.59875086
      2.27395581	     -0.04891699	      0.00044826	     -0.19031002	     -0.05468951	      0.88255062	     -0.00007108	     -0.20724488	      0.00000000	      0.00000000	     34.78846687
      2.27506452	     -0.04890661	      0.00044646	     -0.19029930	     -0.05468525	      0.88255077	     -0.00007233	     -0.20723767	      0.00000000	      0.00000000	     34.69016546
      2.27617324	     -0.04889708	      0.00044246	     -0.19028936	     -0.05468102	      0.88255093	     -0.00007358	     -0.20723065	      0.00000000	      0.00000000	     34.78102301
      2.27755202	     -0.04888608	      0.00043859	     -0.19027789	     -0.05467578	      0.88255114	     -0.00007514	     -0.20722217	      0.00000000	      0.00000000	     34.77563625
      2.27893080	     -0.04887635	      0.00043240	     -0.19026762	     -0.05467059	      0.88255136	     -0.00007669	     -0.20721396	      0.00000000	      0.00000000	     34.94819874
      2.28003566	     -0.04886929	      0.00042949	     -0.19026017	     -0.05466645	      0.88255154	     -0.00007794	     -0.20720758	      0.00000000	      0.00000000	     34.86237539
      2.28114053	     -0.04886331	      0.00042458	     -0.19025376	     -0.05466234	      0.88255172	     -0.00007918	     -0.20720137	      0.00000000	      0.00000000	     34.94455177
      2.28254235	     -0.04885698	      0.00041960	     -0.19024691	     -0.05465717	      0.88255196	     -0.00008076	     -0.20719376	      0.00000000	      0.00000000	     34.92836283
      2.28394417	     -0.04885207	      0.00041238	     -0.19024141	     -0.05465204	      0.88255222	     -0.00008234	     -0.20718644	      0.00000000	      0.00000000	     35.10863978
      2.28499883	     -0.04884902	      0.00040920	     -0.19023798	     -0.05464821	      0.88255241	     -0.00008352	     -0.20718113	      0.00000000	      0.00000000	     35.00760954
      2.28605348	     -0.04884672	      0.00040408	     -0.19023524	     -0.05464440	      0.88255261	     -0.00008470	     -0.20717597	      0.00000000	      0.00000000	     35.07958379
      2.28752574	     -0.04884469	      0.00039775	     -0.19023263	     -0.05463913	      0.88255290	     -0.00008635	     -0.20716904	      0.00000000	      0.00000000	     35.09033015
      2.28899800	     -0.04884411	      0.00038912	     -0.19023139	     -0.05463391	      0.88255320	     -0.00008800	     -0.20716243	      0.00000000	      0.00000000	     35.29391268
      2.28999984	     -0.04884435	      0.00038558	     -0.19023126	     -0.05463039	      0.88255341	     -0.00008911	     -0.20715810	      0.00000000	      0.00000000	     35.17812606
      2.29100169	     -0.04884517	      0.00038023	     -0.19023164	     -0.05462689	      0.88255363	     -0.00009023	     -0.20715392	      0.00000000	      0.00000000	     35.24035163
      2.29258257	     -0.04884747	      0.00037253	     -0.19023328	     -0.05462143	      0.88255398	     -0.00009198	     -0.20714760	      0.00000000	      0.00000000	     35.26037539
      2.29386572	     -0.04885044	      0.00036514	     -0.19023568	     -0.05461704	      0.88255427	     -0.00009341	     -0.20714272	      0.00000000	      0.00000000	     35.36904012
      2.29514886	     -0.04885424	      0.00035926	     -0.19023895	     -0.05461269	      0.88255458	     -0.00009482	     -0.20713807	      0.00000000	      0.00000000	     35.33298342
      2.29643200	     -0.04885908	      0.00035099	     -0.19024319	     -0.05460839	      0.88255489	     -0.00009624	     -0.20713364	      0.00000000	      0.00000000	     35.49773604
      2.29757349	     -0.04886423	      0.00034597	     -0.19024788	     -0.05460460	      0.88255517	     -0.00009749	     -0.20712989	      0.00000000	      0.00000000	     35.41856389
      2.29871497	     -0.04887021	      0.00033881	     -0.19025333	     -0.05460084	      0.88255546	     -0.00009874	     -0.20712632	      0.00000000	      0.00000000	     35.52881299
      2.29985645	     -0.04887691	      0.00033278	     -0.19025954	     -0.05459712	      0.88255576	     -0.00009999	     -0.20712293	      0.00000000	      0.00000000	     35.52667236
      2.30132028	     -0.04888658	      0.00032341	     -0.19026852	     -0.05459240	      0.88255614	     -0.00010159	     -0.20711885	      0.00000000	      0.00000000	     35.66007192
      2.30247569	     -0.04889503	      0.00031757	     -0.19027649	     -0.05458872	      0.88255646	     -0.00010285	     -0.20711583	      0.00000000	      0.00000000	     35.60440527
      2.30363109	     -0.04890425	      0.00030981	     -0.19028516	     -0.05458508	      0.88255678	     -0.00010410	     -0.20711299	      0.00000000	      0.00000000	     35.71125441
      2.30478650	     -0.04891420	      0.00030321	     -0.19029460	     -0.05458147	      0.88255710	     -0.00010535	     -0.20711033	      0.00000000	      0.00000000	     35.70246501
      2.30624154	     -0.04892783	      0.00029321	     -0.19030753	     -0.05457699	      0.88255751	     -0.00010692	     -0.20710724	      0.00000000	      0.00000000	     35.83681625
      2.30737369	     -0.04893918	      0.00028717	     -0.19031840	     -0.05457354	      0.88255784	     -0.00010813	     -0.20710503	      0.00000000	      0.00000000	     35.77020589
      2.30850584	     -0.04895103	      0.00027943	     -0.19032970	     -0.05457013	      0.88255818	     -0.00010935	     -0.20710299	      0.00000000	      0.00000000	     35.85875163
      2.30963800	     -0.04896322	      0.00027280	     -0.19034140	     -0.05456676	      0.88255852	     -0.00011055	     -0.20710111	      0.00000000	      0.00000000	     35.85257398
      2.31115849	     -0.04898034	      0.00026244	     -0.19035779	     -0.05456230	      0.88255898	     -0.00011217	     -0.20709882	      0.00000000	      0.00000000	     35.97797475
      2.31227911	     -0.04899353	      0.00025640	     -0.19037051	     -0.05455905	      0.88255932	     -0.00011336	     -0.20709730	      0.00000000	      0.00000000	     35.91164866
      2.31339973	     -0.04900727	      0.00024871	     -0.19038372	     -0.05455585	      0.88255967	     -0.00011455	     -0.20709593	      0.00000000	      0.00000000	     35.99247447
      2.31477792	     -0.04902482	      0.00024084	     -0.19040066	     -0.05455196	      0.88256010	     -0.00011600	     -0.20709443	      0.00000000	      0.00000000	     35.96148152
      2.31599751	     -0.04904086	      0.00023219	     -0.19041613	     -0.05454856	      0.88256049	     -0.00011728	     -0.20709329	      0.00000000	      0.00000000	     36.08510309
      2.31721710	     -0.04905734	      0.00022567	     -0.19043209	     -0.05454522	      0.88256088	     -0.00011855	     -0.20709229	      0.00000000	      0.00000000	     36.01956174
      2.31843668	     -0.04907423	      0.00021688	     -0.19044840	     -0.05454192	      0.88256128	     -0.00011982	     -0.20709146	      0.00000000	      0.00000000	     36.15418416
      2.31965627	     -0.04909149	      0.00021040	     -0.19046515	     -0.05453867	      0.88256167	     -0.00012109	     -0.20709076	      0.00000000	      0.00000000	     36.08153418
      2.32087586	     -0.04910914	      0.00020144	     -0.19048222	     -0.05453547	      0.88256207	     -0.00012235	     -0.20709021	      0.00000000	      0.00000000	     36.22411174
      2.32209545	     -0.04912707	      0.00019505	     -0.19049964	     -0.05453231	      0.88256247	     -0.00012361	     -0.20708980	      0.00000000	      0.00000000	     36.14004085
      2.32331503	     -0.04914522	      0.00018598	     -0.19051722	     -0.05452921	      0.88256287	     -0.00012486	     -0.20708952	      0.00000000	      0.00000000	     36.29151631
      2.32453462	     -0.04916360	      0.00017983	     -0.19053511	     -0.05452615	      0.88256327	     -0.00012610	     -0.20708935	      0.00000000	      0.00000000	     36.19159136
      2.32575421	     -0.04918219	      0.00017065	     -0.19055312	     -0.05452314	      0.88256368	     -0.00012734	     -0.20708931	      0.00000000	      0.00000000	     36.35897428
      2.32697380	     -0.04920088	      0.00016472	     -0.19057133	     -0.05452019	      0.88256408	     -0.00012858	     -0.20708937	      0.00000000	      0.00000000	     36.24564994
      2.32819338	     -0.04921963	      0.00015545	     -0.19058950	     -0.05451728	      0.88256448	     -0.00012981	     -0.20708953	      0.00000000	      0.00000000	     36.42602152
      2.32927793	     -0.04923636	      0.00015018	     -0.19060581	     -0.05451473	      0.88256484	     -0.00013090	     -0.20708976	      0.00000000	      0.00000000	     36.32266102
      2.33036248	     -0.04925327	      0.00014296	     -0.19062224	     -0.05451223	      0.88256519	     -0.00013199	     -0.20709005	      0.00000000	      0.00000000	     36.39725076
      2.33169806	     -0.04927435	      0.00013565	     -0.19064279	     -0.05450920	      0.88256563	     -0.00013332	     -0.20709052	      0.00000000	      0.00000000	     36.36926297
      2.33303363	     -0.04929566	      0.00012668	     -0.19066351	     -0.05450622	      0.88256607	     -0.00013464	     -0.20709109	      0.00000000	      0.00000000	     36.50003912
      2.33413619	     -0.04931329	      0.00012160	     -0.19068072	     -0.05450382	      0.88256643	     -0.00013573	     -0.20709163	      0.00000000	      0.00000000	     36.41207860
      2.33523875	     -0.04933083	      0.00011485	     -0.19069781	     -0.05450145	      0.88256678	     -0.00013682	     -0.20709225	      0.00000000	      0.00000000	     36.48270461
      2.33658101	     -0.04935201	      0.00010832	     -0.19071848	     -0.05449863	      0.88256721	     -0.00013813	     -0.20709307	      0.00000000	      0.00000000	     36.45099954
      2.33792326	     -0.04937304	      0.00009987	     -0.19073895	     -0.05449587	      0.88256764	     -0.00013944	     -0.20709396	      0.00000000	      0.00000000	     36.59860749
      2.33898342	     -0.04938959	      0.00009561	     -0.19075514	     -0.05449373	      0.88256798	     -0.00014047	     -0.20709472	      0.00000000	      0.00000000	     36.49996642
      2.34004358	     -0.04940607	      0.00008962	     -0.19077120	     -0.05449163	      0.88256831	     -0.00014149	     -0.20709551	      0.00000000	      0.00000000	     36.56043957
      2.34144070	     -0.04942755	      0.00008314	     -0.19079218	     -0.05448892	      0.88256874	     -0.00014284	     -0.20709661	      0.00000000	      0.00000000	     36.53956018
      2.34283782	     -0.04944885	      0.00007486	     -0.19081293	     -0.05448628	      0.88256917	     -0.00014417	     -0.20709777	      0.00000000	      0.00000000	     36.68822330
      2.34386202	     -0.04946422	      0.00007127	     -0.19082798	     -0.05448439	      0.88256948	     -0.00014515	     -0.20709864	      0.00000000	      0.00000000	     36.57782131
      2.34488622	     -0.04947938	      0.00006606	     -0.19084275	     -0.05448253	      0.88256979	     -0.00014612	     -0.20709953	      0.00000000	      0.00000000	     36.62405164
      2.34635215	     -0.04950051	      0.00005987	     -0.19086340	     -0.05447993	      0.88257022	     -0.00014750	     -0.20710083	      0.00000000	      0.00000000	     36.60967496
      2.34760355	     -0.04951807	      0.00005357	     -0.19088050	     -0.05447778	      0.88257058	     -0.00014868	     -0.20710194	      0.00000000	      0.00000000	     36.69241911
      2.34885496	     -0.04953504	      0.00004923	     -0.19089709	     -0.05447567	      0.88257094	     -0.00014985	     -0.20710307	      0.00000000	      0.00000000	     36.63195201
      2.35010636	     -0.04955156	      0.00004276	     -0.19091316	     -0.05447362	      0.88257129	     -0.00015101	     -0.20710418	      0.00000000	      0.00000000	     36.75356568
      2.35135776	     -0.04956779	      0.00003932	     -0.19092903	     -0.05447163	      0.88257163	     -0.00015216	     -0.20710530	      0.00000000	      0.00000000	     36.64531592
      2.35243381	     -0.04958146	      0.00003376	     -0.19094232	     -0.05446995	      0.88257193	     -0.00015315	     -0.20710625	      0.00000000	      0.00000000	     36.75109982
      2.35350986	     -0.04959437	      0.00003031	     -0.19095491	     -0.05446832	      0.88257221	     -0.00015414	     -0.20710719	      0.00000000	      0.00000000	     36.71422926
      2.35486103	     -0.04960952	      0.00002481	     -0.19096964	     -0.05446632	      0.88257257	     -0.00015537	     -0.20710834	      0.00000000	      0.00000000	     36.78164461
      2.35621221	     -0.04962315	      0.00002142	     -0.19098291	     -0.05446439	      0.88257291	     -0.00015659	     -0.20710944	      0.00000000	      0.00000000	     36.71710587
      2.35729313	     -0.04963277	      0.00001670	     -0.19099218	     -0.05446289	      0.88257318	     -0.00015757	     -0.20711025	      0.00000000	      0.00000000	     36.81984534
      2.35837405	     -0.04964090	      0.00001403	     -0.19100002	     -0.05446143	      0.88257345	     -0.00015854	     -0.20711098	      0.00000000	      0.00000000	     36.79122462
      2.35974539	     -0.04964877	      0.00000963	     -0.19100751	     -0.05445963	      0.88257379	     -0.00015976	     -0.20711177	      0.00000000	      0.00000000	     36.86826814
      2.36111673	     -0.04965390	      0.00000765	     -0.19101232	     -0.05445790	      0.88257411	     -0.00016097	     -0.20711236	      0.00000000	      0.00000000	     36.80240602
      2.36215510	     -0.04965589	      0.00000409	     -0.19101402	     -0.05445664	      0.88257436	     -0.00016189	     -0.20711265	      0.00000000	      0.00000000	     36.90779017
      2.36319346	     -0.04965636	      0.00000252	     -0.19101425	     -0.05445541	      0.88257460	     -0.00016280	     -0.20711279	      0.00000000	      0.00000000	     36.89147045
      2.36463081	     -0.04965597	     -0.00000057	     -0.19101350	     -0.05445376	      0.88257493	     -0.00016405	     -0.20711274	      0.00000000	      0.00000000	     36.95520967
      2.36606816	     -0.04965538	     -0.00000158	     -0.19101262	     -0.05445219	      0.88257525	     -0.00016530	     -0.20711246	      0.00000000	      0.00000000	     36.89154310
      2.36706323	     -0.04965485	     -0.00000456	     -0.19101182	     -0.05445115	      0.88257548	     -0.00016616	     -0.20711215	      0.00000000	      0.00000000	     36.99213404
      2.36805830	     -0.04965350	     -0.00000567	     -0.19101025	     -0.05445013	      0.88257570	     -0.00016701	     -0.20711177	      0.00000000	      0.00000000	     36.98892782
      2.36959107	     -0.04964891	     -0.00000788	     -0.19100531	     -0.05444864	      0.88257604	     -0.00016832	     -0.20711100	      0.00000000	      0.00000000	     37.06292744
      2.37085541	     -0.04964312	     -0.00000833	     -0.19099927	     -0.05444747	      0.88257631	     -0.00016939	     -0.20711016	      0.00000000	      0.00000000	     37.04636831
      2.37211976	     -0.04963522	     -0.00001013	     -0.19099109	     -0.05444636	      0.88257659	     -0.00017045	     -0.20710913	      0.00000000	      0.00000000	     37.16093560
      2.37338411	     -0.04962544	     -0.00000932	     -0.19098110	     -0.05444530	      0.88257687	     -0.00017151	     -0.20710788	      0.00000000	      0.00000000	     37.10695388
      2.37451130	     -0.04961574	     -0.00001078	     -0.19097115	     -0.05444441	      0.88257711	     -0.00017245	     -0.20710658	      0.00000000	      0.00000000	     37.22416220
      2.37563850	     -0.04960482	     -0.00001000	     -0.19096004	     -0.05444355	      0.88257736	     -0.00017338	     -0.20710512	      0.00000000	      0.00000000	     37.19918016
      2.37676569	     -0.04959230	     -0.00001023	     -0.19094730	     -0.05444274	      0.88257760	     -0.00017430	     -0.20710348	      0.00000000	      0.00000000	     37.27312211
      2.37821835	     -0.04957547	     -0.00000884	     -0.19093024	     -0.05444177	      0.88257792	     -0.00017549	     -0.20710112	      0.00000000	      0.00000000	     37.26337497
      2.37936632	     -0.04956144	     -0.00000922	     -0.19091599	     -0.05444105	      0.88257817	     -0.00017642	     -0.20709908	      0.00000000	      0.00000000	     37.37511605
      2.38051430	     -0.04954657	     -0.00000759	     -0.19090095	     -0.05444037	      0.88257843	     -0.00017734	     -0.20709688	      0.00000000	      0.00000000	     37.35824179
      2.38166227	     -0.04953102	     -0.00000706	     -0.19088520	     -0.05443974	      0.88257868	     -0.00017826	     -0.20709454	      0.00000000	      0.00000000	     37.43579085
      2.38309981	     -0.04951041	     -0.00000452	     -0.19086439	     -0.05443902	      0.88257900	     -0.00017940	     -0.20709142	      0.00000000	      0.00000000	     37.42976467
      2.38422972	     -0.04949324	     -0.00000405	     -0.19084702	     -0.05443850	      0.88257925	     -0.00018028	     -0.20708881	      0.00000000	      0.00000000	     37.54372378
      2.38535962	     -0.04947417	     -0.00000148	     -0.19082781	     -0.05443803	      0.88257950	     -0.00018116	     -0.20708605	      0.00000000	      0.00000000	     37.53959137
      2.38648953	     -0.04945306	      0.00000027	     -0.19080654	     -0.05443760	      0.88257976	     -0.00018204	     -0.20708311	      0.00000000	      0.00000000	     37.61963559
      2.38798722	     -0.04942226	      0.00000448	     -0.19077558	     -0.05443710	      0.88258009	     -0.00018319	     -0.20707892	      0.00000000	      0.00000000	     37.63331511
      2.38911075	     -0.04939776	      0.00000625	     -0.19075091	     -0.05443677	      0.88258035	     -0.00018404	     -0.20707553	      0.00000000	      0.00000000	     37.74851132
      2.39023428	     -0.04937280	      0.00000988	     -0.19072584	     -0.05443649	      0.88258060	     -0.00018489	     -0.20707195	      0.00000000	      0.00000000	     37.74420126
      2.39159760	     -0.04934147	      0.00001302	     -0.19069433	     -0.05443620	      0.88258091	     -0.00018590	     -0.20706737	      0.00000000	      0.00000000	     37.85851282
      2.39281659	     -0.04931263	      0.00001779	     -0.19066539	     -0.05443601	      0.88258119	     -0.00018680	     -0.20706308	      0.00000000	      0.00000000	     37.83362398
      2.39403558	     -0.04928331	      0.00002060	     -0.19063591	     -0.05443586	      0.88258146	     -0.00018770	     -0.20705862	      0.00000000	      0.00000000	     37.96264469
      2.39525457	     -0.04925298	      0.00002591	     -0.19060549	     -0.05443576	      0.88258174	     -0.00018858	     -0.20705400	      0.00000000	      0.00000000	     37.93502830
      2.39647356	     -0.04922182	      0.00002910	     -0.19057417	     -0.05443571	      0.88258201	     -0.00018945	     -0.20704922	      0.00000000	      0.00000000	     38.07383115
      2.39769254	     -0.04919001	      0.00003495	     -0.19054227	     -0.05443572	      0.88258228	     -0.00019031	     -0.20704428	      0.00000000	      0.00000000	     38.03770331
      2.39891153	     -0.04915750	      0.00003851	     -0.19050961	     -0.05443577	      0.88258256	     -0.00019117	     -0.20703921	      0.00000000	      0.00000000	     38.18249569
      2.40013052	     -0.04912449	      0.00004492	     -0.19047653	     -0.05443588	      0.88258283	     -0.00019201	     -0.20703400	      0.00000000	      0.00000000	     38.13652828
      2.40134951	     -0.04909161	      0.00004877	     -0.19044351	     -0.05443604	      0.88258309	     -0.00019285	     -0.20702869	      0.00000000	      0.00000000	     38.28302915
      2.40256850	     -0.04905858	      0.00005564	     -0.19041042	     -0.05443625	      0.88258336	     -0.00019367	     -0.20702328	      0.00000000	      0.00000000	     38.22850876
      2.40378748	     -0.04902455	      0.00005984	     -0.19037624	     -0.05443650	      0.88258362	     -0.00019448	     -0.20701779	      0.00000000	      0.00000000	     38.38895034
      2.40500647	     -0.04898869	      0.00006737	     -0.19034033	     -0.05443681	      0.88258388	     -0.00019528	     -0.20701218	      0.00000000	      0.00000000	     38.33537706
      2.40622546	     -0.04895140	      0.00007209	     -0.19030291	     -0.05443717	      0.88258413	     -0.00019607	     -0.20700644	      0.00000000	      0.00000000	     38.50324723
      2.40744445	     -0.04891368	      0.00008013	     -0.19026515	     -0.05443758	      0.88258437	     -0.00019685	     -0.20700057	      0.00000000	      0.00000000	     38.43430644
      2.40866344	     -0.04887647	      0.00008499	     -0.19022780	     -0.05443804	      0.88258462	     -0.00019762	     -0.20699459	      0.00000000	      0.00000000	     38.59698908
      2.40988242	     -0.04883986	      0.00009326	     -0.19019115	     -0.05443856	      0.88258485	     -0.00019837	     -0.20698854	      0.00000000	      0.00000000	     38.51464055
      2.41110141	     -0.04880315	      0.00009825	     -0.19015430	     -0.05443912	      0.88258508	     -0.00019912	     -0.20698245	      0.00000000	      0.00000000	     38.68539542
      2.41232040	     -0.04876643	      0.00010686	     -0.19011755	     -0.05443973	      0.88258530	     -0.00019985	     -0.20697633	      0.00000000	      0.00000000	     38.59813382
      2.41353939	     -0.04873035	      0.00011200	     -0.19008132	     -0.05444039	      0.88258551	     -0.00020057	     -0.20697018	      0.00000000	      0.00000000	     38.76767332
      2.41463632	     -0.04869874	      0.00011961	     -0.19004966	     -0.05444103	      0.88258570	     -0.00020120	     -0.20696467	      0.00000000	      0.00000000	     38.68545328
      2.41573325	     -0.04866740	      0.00012528	     -0.19001822	     -0.05444170	      0.88258588	     -0.00020183	     -0.20695918	      0.00000000	      0.00000000	     38.76525948
      2.41707118	     -0.04862828	      0.00013389	     -0.18997902	     -0.05444259	      0.88258609	     -0.00020258	     -0.20695251	      0.00000000	      0.00000000	     38.76305132
      2.41840912	     -0.04858747	      0.00014102	     -0.18993808	     -0.05444353	      0.88258628	     -0.00020332	     -0.20694583	      0.00000000	      0.00000000	     38.90355313
      2.41953497	     -0.04855199	      0.00014937	     -0.18990256	     -0.05444436	      0.88258644	     -0.00020392	     -0.20694018	      0.00000000	      0.00000000	     38.84309416
      2.42066082	     -0.04851636	      0.00015591	     -0.18986683	     -0.05444524	      0.88258658	     -0.00020452	     -0.20693448	      0.00000000	      0.00000000	     38.92526146
      2.42178668	     -0.04848139	      0.00016360	     -0.18983180	     -0.05444617	      0.88258672	     -0.00020510	     -0.20692877	      0.00000000	      0.00000000	     38.91771329
      2.42331015	     -0.04843545	      0.00017263	     -0.18978572	     -0.05444748	      0.88258689	     -0.00020587	     -0.20692106	      0.00000000	      0.00000000	     39.01777760
      2.42445300	     -0.04840173	      0.00018102	     -0.18975194	     -0.05444852	      0.88258700	     -0.00020644	     -0.20691532	      0.00000000	      0.00000000	     38.95979428
      2.42559584	     -0.04836854	      0.00018772	     -0.18971864	     -0.05444960	      0.88258711	     -0.00020699	     -0.20690964	      0.00000000	      0.00000000	     39.03653912
      2.42673869	     -0.04833594	      0.00019552	     -0.18968596	     -0.05445072	      0.88258720	     -0.00020753	     -0.20690403	      0.00000000	      0.00000000	     39.02615416
      2.42825767	     -0.04829430	      0.00020440	     -0.18964415	     -0.05445228	      0.88258731	     -0.00020823	     -0.20689671	      0.00000000	      0.00000000	     39.12746373
      2.42938281	     -0.04826493	      0.00021256	     -0.18961471	     -0.05445348	      0.88258738	     -0.00020873	     -0.20689141	      0.00000000	      0.00000000	     39.05623774
      2.43050795	     -0.04823623	      0.00021900	     -0.18958587	     -0.05445472	      0.88258744	     -0.00020922	     -0.20688623	      0.00000000	      0.00000000	     39.12595152
      2.43189533	     -0.04820080	      0.00022849	     -0.18955033	     -0.05445631	      0.88258749	     -0.00020981	     -0.20687999	     -0.00000000	      0.00000000	     39.10108679
      2.43313142	     -0.04816977	      0.00023525	     -0.18951914	     -0.05445778	      0.88258752	     -0.00021032	     -0.20687457	     -0.00000000	      0.00000000	     39.20872373
      2.43436750	     -0.04813980	      0.00024416	     -0.18948908	     -0.05445930	      0.88258754	     -0.00021081	     -0.20686927	     -0.00000000	      0.00000000	     39.13444647
      2.43560358	     -0.04811086	      0.00025078	     -0.18945998	     -0.05446086	      0.88258755	     -0.00021129	     -0.20686413	     -0.00000000	     -0.00000000	     39.25238722
      2.43683967	     -0.04808222	      0.00025990	     -0.18943125	     -0.05446248	      0.88258753	     -0.00021175	     -0.20685913	     -0.00000000	     -0.00000000	     39.16522769
      2.43807575	     -0.04805421	      0.00026632	     -0.18940306	     -0.05446414	      0.88258751	     -0.00021220	     -0.20685429	     -0.00000000	     -0.00000000	     39.29896616
      2.43931184	     -0.04802699	      0.00027558	     -0.18937575	     -0.05446585	      0.88258747	     -0.00021263	     -0.20684959	     -0.00000000	     -0.00000000	     39.18776841
      2.44054792	     -0.04800103	      0.00028172	     -0.18934961	     -0.05446761	      0.88258741	     -0.00021305	     -0.20684506	     -0.00000000	     -0.00000000	     39.33191690
      2.44178400	     -0.04797589	      0.00029108	     -0.18932438	     -0.05446941	      0.88258734	     -0.00021345	     -0.20684070	     -0.00000000	     -0.00000000	     39.19808571
      2.44302009	     -0.04795143	      0.00029694	     -0.18929971	     -0.05447126	      0.88258725	     -0.00021384	     -0.20683652	     -0.00000000	     -0.00000000	     39.36191977
      2.44411744	     -0.04793000	      0.00030507	     -0.18927820	     -0.05447294	      0.88258716	     -0.00021417	     -0.20683295	     -0.00000000	     -0.00000000	     39.23935746
      2.44521479	     -0.04790925	      0.00031112	     -0.18925729	     -0.05447466	      0.88258705	     -0.00021449	     -0.20682952	     -0.00000000	     -0.00000000	     39.29663621
      2.44657387	     -0.04788504	      0.00031990	     -0.18923293	     -0.05447684	      0.88258691	     -0.00021486	     -0.20682546	     -0.00000000	     -0.00000000	     39.24354167
      2.44793295	     -0.04786268	      0.00032671	     -0.18921036	     -0.05447907	      0.88258674	     -0.00021522	     -0.20682165	     -0.00000000	     -0.00000000	     39.34930691
      2.44905597	     -0.04784527	      0.00033441	     -0.18919283	     -0.05448095	      0.88258659	     -0.00021550	     -0.20681870	     -0.00000000	     -0.00000000	     39.23127038
      2.45017899	     -0.04782867	      0.00034018	     -0.18917606	     -0.05448288	      0.88258643	     -0.00021577	     -0.20681593	     -0.00000000	     -0.00000000	     39.28263534
      2.45154181	     -0.04780966	      0.00034855	     -0.18915688	     -0.05448526	      0.88258621	     -0.00021608	     -0.20681282	     -0.00000000	     -0.00000000	     39.21460382
      2.45290463	     -0.04779195	      0.00035471	     -0.18913892	     -0.05448769	      0.88258597	     -0.00021637	     -0.20680997	     -0.00000000	     -0.00000000	     39.33686151
      2.45398862	     -0.04777864	      0.00036185	     -0.18912550	     -0.05448967	      0.88258577	     -0.00021659	     -0.20680790	     -0.00000000	     -0.00000000	     39.20119385
      2.45507261	     -0.04776611	      0.00036705	     -0.18911279	     -0.05449167	      0.88258555	     -0.00021680	     -0.20680599	     -0.00000000	     -0.00000000	     39.23898347
      2.45648881	     -0.04775087	      0.00037495	     -0.18909734	     -0.05449434	      0.88258526	     -0.00021705	     -0.20680376	     -0.00000000	     -0.00000000	     39.17483171
      2.45790501	     -0.04773712	      0.00038071	     -0.18908332	     -0.05449707	      0.88258494	     -0.00021728	     -0.20680182	     -0.00000000	     -0.00000000	     39.29597848
      2.45895747	     -0.04772781	      0.00038717	     -0.18907388	     -0.05449913	      0.88258469	     -0.00021744	     -0.20680057	     -0.00000000	     -0.00000000	     39.14440603
      2.46000993	     -0.04771922	      0.00039176	     -0.18906510	     -0.05450123	      0.88258442	     -0.00021759	     -0.20679948	     -0.00000000	     -0.00000000	     39.16755692
      2.46149003	     -0.04770824	      0.00039913	     -0.18905388	     -0.05450422	      0.88258404	     -0.00021778	     -0.20679823	     -0.00000000	     -0.00000000	     39.09956336
      2.46297013	     -0.04769874	      0.00040425	     -0.18904407	     -0.05450727	      0.88258363	     -0.00021795	     -0.20679730	     -0.00000000	     -0.00000000	     39.23268604
      2.46397395	     -0.04769314	      0.00040996	     -0.18903832	     -0.05450937	      0.88258334	     -0.00021806	     -0.20679685	     -0.00000000	     -0.00000000	     39.05784368
      2.46497777	     -0.04768828	      0.00041385	     -0.18903328	     -0.05451150	      0.88258304	     -0.00021815	     -0.20679655	     -0.00000000	     -0.00000000	     39.06571956
      2.46657065	     -0.04768199	      0.00042059	     -0.18902668	     -0.05451493	      0.88258254	     -0.00021829	     -0.20679639	     -0.00000000	     -0.00000000	     38.99722826
      2.46786678	     -0.04767826	      0.00042478	     -0.18902268	     -0.05451777	      0.88258212	     -0.00021838	     -0.20679654	     -0.00000000	     -0.00000000	     39.03501188
      2.46916291	     -0.04767576	      0.00043036	     -0.18901994	     -0.05452065	      0.88258169	     -0.00021846	     -0.20679695	     -0.00000000	     -0.00000000	     38.90967694
      2.47045904	     -0.04767471	      0.00043335	     -0.18901858	     -0.05452358	      0.88258124	     -0.00021852	     -0.20679762	     -0.00000000	     -0.00000000	     39.01105953
      2.47160164	     -0.04767485	      0.00043816	     -0.18901850	     -0.05452619	      0.88258083	     -0.00021856	     -0.20679844	     -0.00000000	     -0.00000000	     38.85055430
      2.47274425	     -0.04767612	      0.00044074	     -0.18901949	     -0.05452884	      0.88258041	     -0.00021860	     -0.20679947	     -0.00000000	     -0.00000000	     38.89068476
      2.47388685	     -0.04767845	      0.00044431	     -0.18902157	     -0.05453152	      0.88257998	     -0.00021862	     -0.20680071	     -0.00000000	     -0.00000000	     38.81215354
      2.47540186	     -0.04768325	      0.00044728	     -0.18902600	     -0.05453511	      0.88257940	     -0.00021864	     -0.20680270	     -0.00000000	     -0.00000000	     38.85367102
      2.47656971	     -0.04768820	      0.00045095	     -0.18903069	     -0.05453792	      0.88257893	     -0.00021864	     -0.20680450	     -0.00000000	     -0.00000000	     38.71218529
      2.47773757	     -0.04769444	      0.00045259	     -0.18903662	     -0.05454077	      0.88257846	     -0.00021864	     -0.20680653	     -0.00000000	     -0.00000000	     38.74765812
      2.47890543	     -0.04770186	      0.00045519	     -0.18904376	     -0.05454364	      0.88257798	     -0.00021862	     -0.20680879	     -0.00000000	     -0.00000000	     38.66065055
      2.48039864	     -0.04771312	      0.00045658	     -0.18905461	     -0.05454737	      0.88257734	     -0.00021859	     -0.20681204	     -0.00000000	     -0.00000000	     38.71031212
      2.48154673	     -0.04772298	      0.00045912	     -0.18906420	     -0.05455026	      0.88257685	     -0.00021855	     -0.20681481	     -0.00000000	     -0.00000000	     38.56001236
      2.48269482	     -0.04773401	      0.00045964	     -0.18907490	     -0.05455319	      0.88257634	     -0.00021851	     -0.20681781	     -0.00000000	     -0.00000000	     38.58891953
      2.48407803	     -0.04774875	      0.00046152	     -0.18908928	     -0.05455676	      0.88257572	     -0.00021845	     -0.20682174	     -0.00000000	     -0.00000000	     38.46862798
      2.48546124	     -0.04776530	      0.00046069	     -0.18910539	     -0.05456036	      0.88257509	     -0.00021838	     -0.20682601	     -0.00000000	     -0.00000000	     38.59377410
      2.48651117	     -0.04777876	      0.00046239	     -0.18911859	     -0.05456313	      0.88257460	     -0.00021832	     -0.20682948	     -0.00000000	     -0.00000000	     38.40064599
      2.48756110	     -0.04779325	      0.00046203	     -0.18913275	     -0.05456592	      0.88257411	     -0.00021825	     -0.20683315	     -0.00000000	     -0.00000000	     38.40738550
      2.48905379	     -0.04781551	      0.00046223	     -0.18915458	     -0.05456993	      0.88257339	     -0.00021815	     -0.20683872	     -0.00000000	     -0.00000000	     38.31142753
      2.49034838	     -0.04783665	      0.00046081	     -0.18917530	     -0.05457344	      0.88257276	     -0.00021806	     -0.20684387	     -0.00000000	     -0.00000000	     38.34845530
      2.49164298	     -0.04785926	      0.00046092	     -0.18919754	     -0.05457699	      0.88257213	     -0.00021796	     -0.20684934	     -0.00000000	     -0.00000000	     38.19765475
      2.49293757	     -0.04788359	      0.00045817	     -0.18922141	     -0.05458058	      0.88257148	     -0.00021785	     -0.20685512	     -0.00000000	     -0.00000000	     38.30149440
      2.49407783	     -0.04790600	      0.00045801	     -0.18924350	     -0.05458376	      0.88257091	     -0.00021775	     -0.20686047	     -0.00000000	     -0.00000000	     38.12581031
      2.49521809	     -0.04792968	      0.00045555	     -0.18926679	     -0.05458697	      0.88257033	     -0.00021765	     -0.20686607	     -0.00000000	     -0.00000000	     38.16001136
      2.49635835	     -0.04795434	      0.00045401	     -0.18929108	     -0.05459021	      0.88256974	     -0.00021754	     -0.20687190	     -0.00000000	     -0.00000000	     38.07854774
      2.49790634	     -0.04798962	      0.00045013	     -0.18932582	     -0.05459464	      0.88256893	     -0.00021739	     -0.20688019	     -0.00000000	     -0.00000000	     38.11136879
      2.49907658	     -0.04801753	      0.00044853	     -0.18935336	     -0.05459803	      0.88256832	     -0.00021727	     -0.20688674	     -0.00000000	     -0.00000000	     37.96405361
      2.50024682	     -0.04804681	      0.00044487	     -0.18938222	     -0.05460144	      0.88256770	     -0.00021715	     -0.20689354	     -0.00000000	     -0.00000000	     37.99479345
      2.50141706	     -0.04807716	      0.00044215	     -0.18941218	     -0.05460487	      0.88256707	     -0.00021703	     -0.20690059	     -0.00000000	     -0.00000000	     37.90624767
      2.50293433	     -0.04811832	      0.00043666	     -0.18945279	     -0.05460936	      0.88256625	     -0.00021687	     -0.20691008	     -0.00000000	     -0.00000000	     37.95402912
      2.50408235	     -0.04815042	      0.00043398	     -0.18948452	     -0.05461278	      0.88256563	     -0.00021674	     -0.20691754	     -0.00000000	     -0.00000000	     37.80350787
      2.50523037	     -0.04818373	      0.00042926	     -0.18951740	     -0.05461623	      0.88256500	     -0.00021662	     -0.20692521	     -0.00000000	     -0.00000000	     37.83085713
      2.50663032	     -0.04822542	      0.00042476	     -0.18955861	     -0.05462047	      0.88256422	     -0.00021646	     -0.20693488	     -0.00000000	     -0.00000000	     37.71421480
      2.50788798	     -0.04826434	      0.00041860	     -0.18959704	     -0.05462430	      0.88256352	     -0.00021633	     -0.20694383	     -0.00000000	     -0.00000000	     37.78119569
      2.50914564	     -0.04830410	      0.00041444	     -0.18963638	     -0.05462816	      0.88256282	     -0.00021619	     -0.20695305	     -0.00000000	     -0.00000000	     37.62715674
      2.51040329	     -0.04834534	      0.00040748	     -0.18967712	     -0.05463205	      0.88256211	     -0.00021605	     -0.20696251	     -0.00000000	     -0.00000000	     37.71280601
      2.51166095	     -0.04838714	      0.00040297	     -0.18971851	     -0.05463596	      0.88256139	     -0.00021591	     -0.20697223	     -0.00000000	     -0.00000000	     37.54109692
      2.51291861	     -0.04843023	      0.00039530	     -0.18976109	     -0.05463989	      0.88256068	     -0.00021577	     -0.20698218	     -0.00000000	     -0.00000000	     37.64537687
      2.51417626	     -0.04847355	      0.00039053	     -0.18980399	     -0.05464385	      0.88255995	     -0.00021564	     -0.20699237	     -0.00000000	     -0.00000000	     37.45646846
      2.51543392	     -0.04851830	      0.00038211	     -0.18984823	     -0.05464784	      0.88255923	     -0.00021550	     -0.20700277	     -0.00000000	     -0.00000000	     37.58296265
      2.51669158	     -0.04856318	      0.00037712	     -0.18989270	     -0.05465184	      0.88255850	     -0.00021537	     -0.20701338	     -0.00000000	     -0.00000000	     37.37170837
      2.51780610	     -0.04860417	      0.00036938	     -0.18993324	     -0.05465541	      0.88255785	     -0.00021525	     -0.20702296	     -0.00000000	     -0.00000000	     37.45729863
      2.51892062	     -0.04864537	      0.00036363	     -0.18997405	     -0.05465900	      0.88255719	     -0.00021514	     -0.20703271	     -0.00000000	     -0.00000000	     37.35619860
      2.52030150	     -0.04869752	      0.00035474	     -0.19002566	     -0.05466347	      0.88255638	     -0.00021501	     -0.20704499	     -0.00000000	     -0.00000000	     37.37714376
      2.52168239	     -0.04875002	      0.00034754	     -0.19007770	     -0.05466797	      0.88255556	     -0.00021487	     -0.20705750	     -0.00000000	     -0.00000000	     37.23198589
      2.52282065	     -0.04879434	      0.00033909	     -0.19012156	     -0.05467169	      0.88255489	     -0.00021477	     -0.20706799	     -0.00000000	     -0.00000000	     37.30460621
      2.52395890	     -0.04883866	      0.00033252	     -0.19016548	     -0.05467543	      0.88255421	     -0.00021467	     -0.20707861	     -0.00000000	     -0.00000000	     37.20509234
      2.52534498	     -0.04889376	      0.00032270	     -0.19022006	     -0.05468001	      0.88255339	     -0.00021455	     -0.20709174	     -0.00000000	     -0.00000000	     37.22889251
      2.52673107	     -0.04894927	      0.00031488	     -0.19027512	     -0.05468461	      0.88255256	     -0.00021444	     -0.20710507	     -0.00000000	     -0.00000000	     37.07040727
      2.52782846	     -0.04899474	      0.00030586	     -0.19032014	     -0.05468827	      0.88255190	     -0.00021435	     -0.20711578	     -0.00000000	     -0.00000000	     37.14109959
      2.52892586	     -0.04904003	      0.00029869	     -0.19036505	     -0.05469194	      0.88255124	     -0.00021427	     -0.20712660	     -0.00000000	     -0.00000000	     37.05602771
      2.53036741	     -0.04910014	      0.00028773	     -0.19042462	     -0.05469679	      0.88255038	     -0.00021418	     -0.20714099	     -0.00000000	     -0.00000000	     37.06426789
      2.53180896	     -0.04915991	      0.00027875	     -0.19048393	     -0.05470166	      0.88254951	     -0.00021409	     -0.20715555	     -0.00000000	     -0.00000000	     36.91189379
      2.53287209	     -0.04920488	      0.00026948	     -0.19052847	     -0.05470527	      0.88254887	     -0.00021403	     -0.20716639	     -0.00000000	     -0.00000000	     36.97813484
      2.53393522	     -0.04924945	      0.00026204	     -0.19057268	     -0.05470888	      0.88254823	     -0.00021397	     -0.20717731	     -0.00000000	     -0.00000000	     36.90488325
      2.53544480	     -0.04931335	      0.00025015	     -0.19063605	     -0.05471404	      0.88254733	     -0.00021391	     -0.20719295	     -0.00000000	     -0.00000000	     36.89826648
      2.53673901	     -0.04936807	      0.00024118	     -0.19069035	     -0.05471848	      0.88254655	     -0.00021386	     -0.20720647	     -0.00000000	     -0.00000000	     36.78684053
      2.53803322	     -0.04942377	      0.00023010	     -0.19074557	     -0.05472293	      0.88254578	     -0.00021382	     -0.20722010	     -0.00000000	     -0.00000000	     36.82875555
      2.53932743	     -0.04947889	      0.00022149	     -0.19080029	     -0.05472741	      0.88254500	     -0.00021379	     -0.20723383	     -0.00000000	     -0.00000000	     36.67940066
      2.54062164	     -0.04953503	      0.00020955	     -0.19085595	     -0.05473189	      0.88254424	     -0.00021377	     -0.20724765	     -0.00000000	     -0.00000000	     36.77770892
      2.54173915	     -0.04958235	      0.00020225	     -0.19090295	     -0.05473578	      0.88254357	     -0.00021376	     -0.20725965	     -0.00000000	     -0.00000000	     36.61961707
      2.54285666	     -0.04963018	      0.00019276	     -0.19095040	     -0.05473967	      0.88254292	     -0.00021375	     -0.20727169	     -0.00000000	     -0.00000000	     36.63149356
      2.54425095	     -0.04968916	      0.00018249	     -0.19100896	     -0.05474455	      0.88254210	     -0.00021376	     -0.20728677	     -0.00000000	     -0.00000000	     36.53448309
      2.54564524	     -0.04974874	      0.00017013	     -0.19106806	     -0.05474944	      0.88254129	     -0.00021378	     -0.20730189	     -0.00000000	     -0.00000000	     36.59198702
      2.54676880	     -0.04979583	      0.00016262	     -0.19111484	     -0.05475340	      0.88254064	     -0.00021380	     -0.20731411	     -0.00000000	     -0.00000000	     36.44587206
      2.54789236	     -0.04984335	      0.00015305	     -0.19116201	     -0.05475736	      0.88253999	     -0.00021383	     -0.20732635	     -0.00000000	     -0.00000000	     36.45315250
      2.54930608	     -0.04990225	      0.00014263	     -0.19122051	     -0.05476236	      0.88253919	     -0.00021389	     -0.20734176	     -0.00000000	     -0.00000000	     36.35810481
      2.55071980	     -0.04996147	      0.00012993	     -0.19127928	     -0.05476737	      0.88253839	     -0.00021395	     -0.20735717	     -0.00000000	     -0.00000000	     36.43371509
      2.55180073	     -0.05000546	      0.00012284	     -0.19132300	     -0.05477122	      0.88253779	     -0.00021401	     -0.20736895	     -0.00000000	     -0.00000000	     36.28797495
      2.55288166	     -0.05004965	      0.00011380	     -0.19136687	     -0.05477507	      0.88253719	     -0.00021408	     -0.20738071	     -0.00000000	     -0.00000000	     36.28714396
      2.55435977	     -0.05010914	      0.00010291	     -0.19142599	     -0.05478035	      0.88253639	     -0.00021418	     -0.20739676	     -0.00000000	     -0.00000000	     36.19897591
      2.55583788	     -0.05016914	      0.00008994	     -0.19148555	     -0.05478564	      0.88253560	     -0.00021430	     -0.20741277	     -0.00000000	     -0.00000000	     36.27271854
      2.55687559	     -0.05021021	      0.00008352	     -0.19152640	     -0.05478936	      0.88253505	     -0.00021439	     -0.20742398	     -0.00000000	     -0.00000000	     36.11743232
      2.55791329	     -0.05025166	      0.00007525	     -0.19156758	     -0.05479309	      0.88253451	     -0.00021449	     -0.20743517	     -0.00000000	     -0.00000000	     36.10806193
      2.55948281	     -0.05031353	      0.00006395	     -0.19162908	     -0.05479875	      0.88253370	     -0.00021466	     -0.20745203	     -0.00000000	     -0.00000000	     36.02719791
      2.56078871	     -0.05036474	      0.00005347	     -0.19167997	     -0.05480346	      0.88253305	     -0.00021481	     -0.20746601	     -0.00000000	     -0.00000000	     36.04128995
      2.56209461	     -0.05041467	      0.00004505	     -0.19172964	     -0.05480818	      0.88253240	     -0.00021498	     -0.20747993	     -0.00000000	     -0.00000000	     35.93157088
      2.56340050	     -0.05046439	      0.00003429	     -0.19177903	     -0.05481292	      0.88253177	     -0.00021516	     -0.20749377	     -0.00000000	     -0.00000000	     35.99295063
      2.56457099	     -0.05050743	      0.00002743	     -0.19182188	     -0.05481716	      0.88253121	     -0.00021532	     -0.20750609	     -0.00000000	     -0.00000000	     35.86262864
      2.56574147	     -0.05055048	      0.00001847	     -0.19186467	     -0.05482142	      0.88253067	     -0.00021550	     -0.20751834	     -0.00000000	     -0.00000000	     35.88234714
      2.56691195	     -0.05059247	      0.00001112	     -0.19190645	     -0.05482568	      0.88253013	     -0.00021569	     -0.20753050	     -0.00000000	     -0.00000000	     35.80697075
      2.56840120	     -0.05064548	      0.00000035	     -0.19195917	     -0.05483110	      0.88252947	     -0.00021595	     -0.20754584	     -0.00000000	     -0.00000000	     35.82508933
      2.56959087	     -0.05068660	     -0.00000620	     -0.19200012	     -0.05483544	      0.88252895	     -0.00021616	     -0.20755799	     -0.00000000	     -0.00000000	     35.70928968
      2.57078053	     -0.05072761	     -0.00001459	     -0.19204092	     -0.05483979	      0.88252844	     -0.00021639	     -0.20757004	     -0.00000000	     -0.00000000	     35.72557374
      2.57197019	     -0.05076767	     -0.00002138	     -0.19208082	     -0.05484414	      0.88252794	     -0.00021662	     -0.20758198	     -0.00000000	     -0.00000000	     35.64757746
      2.57344679	     -0.05081675	     -0.00003128	     -0.19212965	     -0.05484955	      0.88252734	     -0.00021692	     -0.20759665	     -0.00000000	     -0.00000000	     35.67179223
      2.57461761	     -0.05085431	     -0.00003697	     -0.19216709	     -0.05485384	      0.88252688	     -0.00021718	     -0.20760817	     -0.00000000	     -0.00000000	     35.55295579
      2.57578843	     -0.05089133	     -0.00004437	     -0.19220395	     -0.05485813	      0.88252643	     -0.00021744	     -0.20761956	     -0.00000000	     -0.00000000	     35.56550841
      2.57695924	     -0.05092713	     -0.00005030	     -0.19223963	     -0.05486243	      0.88252599	     -0.00021771	     -0.20763083	     -0.00000000	     -0.00000000	     35.49584024
      2.57849584	     -0.05097303	     -0.00005931	     -0.19228534	     -0.05486807	      0.88252543	     -0.00021808	     -0.20764542	     -0.00000000	     -0.00000000	     35.51654572
      2.57965881	     -0.05100644	     -0.00006410	     -0.19231868	     -0.05487235	      0.88252502	     -0.00021837	     -0.20765630	     -0.00000000	     -0.00000000	     35.40214451
      2.58082177	     -0.05103933	     -0.00007050	     -0.19235145	     -0.05487663	      0.88252462	     -0.00021867	     -0.20766704	     -0.00000000	     -0.00000000	     35.41367435
      2.58222557	     -0.05107780	     -0.00007632	     -0.19238984	     -0.05488179	      0.88252416	     -0.00021904	     -0.20767982	     -0.00000000	     -0.00000000	     35.32083400
      2.58348407	     -0.05111162	     -0.00008314	     -0.19242355	     -0.05488643	      0.88252375	     -0.00021939	     -0.20769111	     -0.00000000	     -0.00000000	     35.36273187
      2.58474257	     -0.05114408	     -0.00008743	     -0.19245597	     -0.05489106	      0.88252336	     -0.00021974	     -0.20770223	     -0.00000000	     -0.00000000	     35.25098669
      2.58600107	     -0.05117567	     -0.00009381	     -0.19248747	     -0.05489570	      0.88252298	     -0.00022011	     -0.20771317	     -0.00000000	     -0.00000000	     35.30333615
      2.58725957	     -0.05120590	     -0.00009747	     -0.19251770	     -0.05490033	      0.88252262	     -0.00022048	     -0.20772394	     -0.00000000	     -0.00000000	     35.18699008
      2.58851807	     -0.05123526	     -0.00010339	     -0.19254699	     -0.05490497	      0.88252227	     -0.00022086	     -0.20773453	     -0.00000000	     -0.00000000	     35.24752506
      2.58977658	     -0.05126323	     -0.00010637	     -0.19257498	     -0.05490961	      0.88252193	     -0.00022125	     -0.20774492	     -0.00000000	     -0.00000000	     35.12229285
      2.59103508	     -0.05129039	     -0.00011183	     -0.19260209	     -0.05491424	      0.88252160	     -0.00022166	     -0.20775513	     -0.00000000	     -0.00000000	     35.18744497
      2.59229358	     -0.05131615	     -0.00011411	     -0.19262790	     -0.05491888	      0.88252129	     -0.00022206	     -0.20776514	     -0.00000000	     -0.00000000	     35.05277208
      2.59355208	     -0.05134099	     -0.00011908	     -0.19265272	     -0.05492351	      0.88252099	     -0.00022248	     -0.20777495	     -0.00000000	     -0.00000000	     35.12693788
      2.59481058	     -0.05136443	     -0.00012065	     -0.19267624	     -0.05492815	      0.88252070	     -0.00022291	     -0.20778457	     -0.00000000	     -0.00000000	     34.98519115
      2.59606908	     -0.05138692	     -0.00012512	     -0.19269872	     -0.05493278	      0.88252043	     -0.00022334	     -0.20779398	     -0.00000000	     -0.00000000	     35.06757501
      2.59732759	     -0.05140786	     -0.00012595	     -0.19271977	     -0.05493741	      0.88252017	     -0.00022378	     -0.20780319	     -0.00000000	     -0.00000000	     34.91566183
      2.59858609	     -0.05142764	     -0.00012991	     -0.19273957	     -0.05494204	      0.88251992	     -0.00022422	     -0.20781218	     -0.00000000	     -0.00000000	     35.00751669
      2.59984459	     -0.05144596	     -0.00012993	     -0.19275803	     -0.05494666	      0.88251968	     -0.00022468	     -0.20782095	     -0.00000000	     -0.00000000	     34.84652088
      2.60096859	     -0.05146152	     -0.00013269	     -0.19277363	     -0.05495079	      0.88251948	     -0.00022509	     -0.20782860	     -0.00000000	     -0.00000000	     34.90319736
      2.60209258	     -0.05147613	     -0.00013313	     -0.19278835	     -0.05495492	      0.88251929	     -0.00022550	     -0.20783607	     -0.00000000	     -0.00000000	     34.82355207
      2.60347517	     -0.05149284	     -0.00013479	     -0.19280517	     -0.05495999	      0.88251907	     -0.00022602	     -0.20784504	     -0.00000000	     -0.00000000	     34.83538270
      2.60485775	     -0.05150803	     -0.00013425	     -0.19282054	     -0.05496506	      0.88251886	     -0.00022654	     -0.20785374	     -0.00000000	     -0.00000000	     34.72383385
      2.60600700	     -0.05151970	     -0.00013570	     -0.19283230	     -0.05496926	      0.88251870	     -0.00022698	     -0.20786077	     -0.00000000	     -0.00000000	     34.77191252
      2.60715625	     -0.05153039	     -0.00013499	     -0.19284315	     -0.05497347	      0.88251855	     -0.00022742	     -0.20786763	     -0.00000000	     -0.00000000	     34.68911466
      2.60854177	     -0.05154187	     -0.00013530	     -0.19285479	     -0.05497853	      0.88251838	     -0.00022796	     -0.20787566	     -0.00000000	     -0.00000000	     34.70563069
      2.60992729	     -0.05155170	     -0.00013312	     -0.19286484	     -0.05498359	      0.88251823	     -0.00022850	     -0.20788342	     -0.00000000	     -0.00000000	     34.58096080
      2.61103543	     -0.05155858	     -0.00013348	     -0.19287185	     -0.05498763	      0.88251811	     -0.00022893	     -0.20788943	     -0.00000000	     -0.00000000	     34.62939198
      2.61214357	     -0.05156455	     -0.00013175	     -0.19287800	     -0.05499167	      0.88251801	     -0.00022937	     -0.20789528	     -0.00000000	     -0.00000000	     34.55483077
      2.61358217	     -0.05157097	     -0.00013047	     -0.19288464	     -0.05499690	      0.88251789	     -0.00022994	     -0.20790262	     -0.00000000	     -0.00000000	     34.55429533
      2.61502077	     -0.05157584	     -0.00012679	     -0.19288979	     -0.05500213	      0.88251778	     -0.00023052	     -0.20790968	     -0.00000000	     -0.00000000	     34.42337560
      2.61609601	     -0.05157856	     -0.00012608	     -0.19289267	     -0.05500603	      0.88251772	     -0.00023095	     -0.20791477	     -0.00000000	     -0.00000000	     34.46678909
      2.61717125	     -0.05158044	     -0.00012337	     -0.19289476	     -0.05500992	      0.88251766	     -0.00023138	     -0.20791971	     -0.00000000	     -0.00000000	     34.39724051
      2.61867298	     -0.05158178	     -0.00012036	     -0.19289637	     -0.05501536	      0.88251759	     -0.00023199	     -0.20792635	     -0.00000000	     -0.00000000	     34.38554251
      2.62017470	     -0.05158152	     -0.00011496	     -0.19289644	     -0.05502078	      0.88251754	     -0.00023260	     -0.20793269	     -0.00000000	     -0.00000000	     34.25137515
      2.62119978	     -0.05158044	     -0.00011343	     -0.19289553	     -0.05502448	      0.88251752	     -0.00023301	     -0.20793685	     -0.00000000	     -0.00000000	     34.29774605
      2.62222486	     -0.05157869	     -0.00010999	     -0.19289401	     -0.05502817	      0.88251750	     -0.00023342	     -0.20794088	     -0.00000000	     -0.00000000	     34.24015985
      2.62383703	     -0.05157467	     -0.00010507	     -0.19289032	     -0.05503396	      0.88251749	     -0.00023407	     -0.20794694	     -0.00000000	      0.00000000	     34.21753544
      2.62515425	     -0.05156904	     -0.00009957	     -0.19288501	     -0.05503869	      0.88251750	     -0.00023461	     -0.20795164	     -0.00000000	      0.00000000	     34.13346059
      2.62647148	     -0.05156134	     -0.00009536	     -0.19287759	     -0.05504341	      0.88251753	     -0.00023514	     -0.20795608	     -0.00000000	      0.00000000	     34.17082398
      2.62778870	     -0.05155224	     -0.00008851	     -0.19286885	     -0.05504812	      0.88251757	     -0.00023566	     -0.20796026	     -0.00000000	      0.00000000	     34.04136304
      2.62895302	     -0.05154239	     -0.00008455	     -0.19285924	     -0.05505227	      0.88251761	     -0.00023613	     -0.20796373	     -0.00000000	      0.00000000	     34.09777536
      2.63011734	     -0.05153055	     -0.00007826	     -0.19284772	     -0.05505642	      0.88251767	     -0.00023659	     -0.20796697	     -0.00000000	      0.00000000	     34.01271510
      2.63128166	     -0.05151750	     -0.00007298	     -0.19283495	     -0.05506056	      0.88251774	     -0.00023705	     -0.20796997	     -0.00000000	      0.00000000	     34.01707989
      2.63281390	     -0.05149887	     -0.00006430	     -0.19281674	     -0.05506600	      0.88251785	     -0.00023765	     -0.20797357	     -0.00000000	      0.00000000	     33.92728850
      2.63400196	     -0.05148201	     -0.00005885	     -0.19280016	     -0.05507021	      0.88251794	     -0.00023811	     -0.20797610	     -0.00000000	      0.00000000	     33.98034797
      2.63519001	     -0.05146250	     -0.00005126	     -0.19278101	     -0.05507441	      0.88251805	     -0.00023857	     -0.20797835	     -0.00000000	      0.00000000	     33.90646244
      2.63637807	     -0.05144062	     -0.00004457	     -0.19275944	     -0.05507860	      0.88251818	     -0.00023903	     -0.20798031	     -0.00000000	      0.00000000	     33.92696996
      2.63789085	     -0.05141044	     -0.00003418	     -0.19272972	     -0.05508393	      0.88251835	     -0.00023960	     -0.20798237	     -0.00000000	      0.00000000	     33.84505528
      2.63905873	     -0.05138542	     -0.00002765	     -0.19270499	     -0.05508803	      0.88251850	     -0.00024004	     -0.20798364	     -0.00000000	      0.00000000	     33.90529732
      2.64022660	     -0.05135877	     -0.00001913	     -0.19267870	     -0.05509213	      0.88251867	     -0.00024047	     -0.20798464	     -0.00000000	      0.00000000	     33.83832943
      2.64162967	     -0.05132529	     -0.00001023	     -0.19264560	     -0.05509704	      0.88251888	     -0.00024099	     -0.20798548	     -0.00000000	      0.00000000	     33.88233594
      2.64303274	     -0.05129035	      0.00000125	     -0.19261111	     -0.05510194	      0.88251911	     -0.00024149	     -0.20798595	     -0.00000000	      0.00000000	     33.76123614
      2.64410152	     -0.05126449	      0.00000745	     -0.19258551	     -0.05510567	      0.88251930	     -0.00024188	     -0.20798611	     -0.00000000	      0.00000000	     33.82779277
      2.64517030	     -0.05123964	      0.00001543	     -0.19256097	     -0.05510939	      0.88251950	     -0.00024225	     -0.20798614	     -0.00000000	      0.00000000	     33.77066386
      2.64668252	     -0.05120451	      0.00002577	     -0.19252624	     -0.05511464	      0.88251981	     -0.00024278	     -0.20798604	     -0.00000000	      0.00000000	     33.78727098
      2.64799635	     -0.05117321	      0.00003617	     -0.19249531	     -0.05511919	      0.88252009	     -0.00024322	     -0.20798580	     -0.00000000	      0.00000000	     33.71096189
      2.64931017	     -0.05114189	      0.00004489	     -0.19246433	     -0.05512373	      0.88252039	     -0.00024366	     -0.20798543	     -0.00000000	      0.00000000	     33.77980211
      2.65062399	     -0.05111084	      0.00005614	     -0.19243367	     -0.05512827	      0.88252071	     -0.00024409	     -0.20798496	     -0.00000000	      0.00000000	     33.65764529
      2.65178493	     -0.05108338	      0.00006362	     -0.19240649	     -0.05513227	      0.88252100	     -0.00024446	     -0.20798447	     -0.00000000	      0.00000000	     33.73786500
      2.65294587	     -0.05105531	      0.00007324	     -0.19237874	     -0.05513626	      0.88252130	     -0.00024483	     -0.20798392	     -0.00000000	      0.00000000	     33.66493007
      2.65410681	     -0.05102643	      0.00008183	     -0.19235016	     -0.05514024	      0.88252162	     -0.00024519	     -0.20798328	     -0.00000000	      0.00000000	     33.68831537
      2.65566899	     -0.05098652	      0.00009493	     -0.19231070	     -0.05514559	      0.88252206	     -0.00024566	     -0.20798228	     -0.00000000	      0.00000000	     33.61688648
      2.65685958	     -0.05095492	      0.00010348	     -0.19227938	     -0.05514965	      0.88252241	     -0.00024600	     -0.20798140	     -0.00000000	      0.00000000	     33.68835854
      2.65805016	     -0.05092259	      0.00011389	     -0.19224739	     -0.05515371	      0.88252278	     -0.00024634	     -0.20798040	     -0.00000000	      0.00000000	     33.61605945
      2.65924075	     -0.05089115	      0.00012305	     -0.19221624	     -0.05515776	      0.88252315	     -0.00024668	     -0.20797931	     -0.00000000	      0.00000000	     33.63579657
      2.66077328	     -0.05085355	      0.00013613	     -0.19217906	     -0.05516296	      0.88252364	     -0.00024709	     -0.20797785	     -0.00000000	      0.00000000	     33.53913998
      2.66194232	     -0.05082637	      0.00014425	     -0.19215213	     -0.05516692	      0.88252403	     -0.00024740	     -0.20797677	     -0.00000000	      0.00000000	     33.60541089
      2.66311137	     -0.05079936	      0.00015412	     -0.19212542	     -0.05517087	      0.88252443	     -0.00024770	     -0.20797572	     -0.00000000	      0.00000000	     33.53531226
      2.66452842	     -0.05076583	      0.00016465	     -0.19209220	     -0.05517565	      0.88252492	     -0.00024804	     -0.20797448	     -0.00000000	      0.00000000	     33.59167376
      2.66594548	     -0.05073211	      0.00017751	     -0.19205886	     -0.05518042	      0.88252542	     -0.00024838	     -0.20797324	     -0.00000000	      0.00000000	     33.45819189
      2.66701226	     -0.05070756	      0.00018451	     -0.19203451	     -0.05518400	      0.88252580	     -0.00024862	     -0.20797232	     -0.00000000	      0.00000000	     33.54359863
      2.66807904	     -0.05068354	      0.00019329	     -0.19201075	     -0.05518758	      0.88252619	     -0.00024886	     -0.20797142	     -0.00000000	      0.00000000	     33.48965755
      2.66961285	     -0.05065036	      0.00020476	     -0.19197789	     -0.05519271	      0.88252676	     -0.00024918	     -0.20797019	     -0.00000000	      0.00000000	     33.50323940
      2.67093662	     -0.05062253	      0.00021580	     -0.19195037	     -0.05519712	      0.88252725	     -0.00024945	     -0.20796920	     -0.00000000	      0.00000000	     33.41569796
      2.67226039	     -0.05059547	      0.00022494	     -0.19192355	     -0.05520153	      0.88252775	     -0.00024971	     -0.20796830	     -0.00000000	      0.00000000	     33.49130681
      2.67358416	     -0.05056925	      0.00023647	     -0.19189764	     -0.05520592	      0.88252826	     -0.00024995	     -0.20796750	     -0.00000000	      0.00000000	     33.34972647
      2.67474549	     -0.05054715	      0.00024394	     -0.19187573	     -0.05520977	      0.88252870	     -0.00025015	     -0.20796687	     -0.00000000	      0.00000000	     33.43640639
      2.67590682	     -0.05052568	      0.00025334	     -0.19185451	     -0.05521361	      0.88252915	     -0.00025034	     -0.20796633	     -0.00000000	      0.00000000	     33.35021184
      2.67706815	     -0.05050503	      0.00026149	     -0.19183406	     -0.05521744	      0.88252960	     -0.00025052	     -0.20796588	     -0.00000000	      0.00000000	     33.36544690
      2.67866065	     -0.05047806	      0.00027384	     -0.19180741	     -0.05522268	      0.88253022	     -0.00025076	     -0.20796543	     -0.00000000	      0.00000000	     33.27309849
      2.67985438	     -0.05045888	      0.00028137	     -0.19178840	     -0.05522660	      0.88253068	     -0.00025092	     -0.20796521	     -0.00000000	      0.00000000	     33.33967396
      2.68104812	     -0.05044100	      0.00029046	     -0.19177074	     -0.05523051	      0.88253115	     -0.00025107	     -0.20796513	     -0.00000000	      0.00000000	     33.25090677
      2.68224185	     -0.05042454	      0.00029819	     -0.19175446	     -0.05523441	      0.88253161	     -0.00025121	     -0.20796518	     -0.00000000	      0.00000000	     33.26972628
      2.68379966	     -0.05040462	      0.00030954	     -0.19173480	     -0.05523949	      0.88253222	     -0.00025138	     -0.20796548	     -0.00000000	      0.00000000	     33.16928051
      2.68497053	     -0.05039008	      0.00031623	     -0.19172041	     -0.05524330	      0.88253267	     -0.00025150	     -0.20796586	     -0.00000000	      0.00000000	     33.24710104
      2.68614139	     -0.05037605	      0.00032453	     -0.19170656	     -0.05524709	      0.88253312	     -0.00025160	     -0.20796637	     -0.00000000	      0.00000000	     33.16661963
      2.68757564	     -0.05035935	      0.00033303	     -0.19169004	     -0.05525174	      0.88253366	     -0.00025171	     -0.20796715	     -0.00000000	      0.00000000	     33.21718025
      2.68886127	     -0.05034497	      0.00034224	     -0.19167587	     -0.05525589	      0.88253415	     -0.00025180	     -0.20796799	     -0.00000000	      0.00000000	     33.09526514
      2.69014690	     -0.05033183	      0.00034901	     -0.19166285	     -0.05526003	      0.88253463	     -0.00025188	     -0.20796896	     -0.00000000	      0.00000000	     33.18040274
      2.69143253	     -0.05032007	      0.00035798	     -0.19165128	     -0.05526415	      0.88253511	     -0.00025194	     -0.20797008	     -0.00000000	      0.00000000	     33.03601425
      2.69271817	     -0.05030968	      0.00036412	     -0.19164100	     -0.05526827	      0.88253559	     -0.00025199	     -0.20797137	     -0.00000000	      0.00000000	     33.14024074
      2.69400380	     -0.05030049	      0.00037284	     -0.19163198	     -0.05527238	      0.88253606	     -0.00025203	     -0.20797284	     -0.00000000	      0.00000000	     32.97674878
      2.69528943	     -0.05029258	      0.00037828	     -0.19162416	     -0.05527648	      0.88253652	     -0.00025206	     -0.20797449	     -0.00000000	      0.00000000	     33.10492556
      2.69657506	     -0.05028585	      0.00038674	     -0.19161759	     -0.05528057	      0.88253698	     -0.00025207	     -0.20797632	     -0.00000000	      0.00000000	     32.91966929
      2.69786069	     -0.05028030	      0.00039145	     -0.19161209	     -0.05528464	      0.88253743	     -0.00025207	     -0.20797834	     -0.00000000	      0.00000000	     33.07422789
      2.69899928	     -0.05027610	      0.00039844	     -0.19160802	     -0.05528824	      0.88253783	     -0.00025206	     -0.20798029	     -0.00000000	      0.00000000	     32.90825748
      2.70013786	     -0.05027264	      0.00040320	     -0.19160463	     -0.05529184	      0.88253822	     -0.00025205	     -0.20798237	     -0.00000000	      0.00000000	     32.95159913
      2.70155100	     -0.05026933	      0.00041029	     -0.19160142	     -0.05529628	      0.88253870	     -0.00025201	     -0.20798516	     -0.00000000	      0.00000000	     32.87103564
      2.70296415	     -0.05026725	      0.00041526	     -0.19159939	     -0.05530072	      0.88253918	     -0.00025196	     -0.20798815	     -0.00000000	      0.00000000	     32.97531025
      2.70412842	     -0.05026637	      0.00042134	     -0.19159861	     -0.05530436	      0.88253956	     -0.00025191	     -0.20799078	     -0.00000000	      0.00000000	     32.83067820
      2.70529270	     -0.05026637	      0.00042531	     -0.19159864	     -0.05530799	      0.88253994	     -0.00025185	     -0.20799355	     -0.00000000	      0.00000000	     32.87826863
      2.70671067	     -0.05026744	      0.00043140	     -0.19159978	     -0.05531241	      0.88254040	     -0.00025176	     -0.20799712	     -0.00000000	      0.00000000	     32.79049456
      2.70812865	     -0.05026987	      0.00043508	     -0.19160222	     -0.05531680	      0.88254085	     -0.00025166	     -0.20800090	     -0.00000000	      0.00000000	     32.91931020
      2.70925181	     -0.05027281	      0.00044014	     -0.19160522	     -0.05532028	      0.88254120	     -0.00025157	     -0.20800405	     -0.00000000	      0.00000000	     32.76174870
      2.71037498	     -0.05027680	      0.00044312	     -0.19160921	     -0.05532374	      0.88254155	     -0.00025148	     -0.20800735	     -0.00000000	      0.00000000	     32.79993319
      2.71184967	     -0.05028333	      0.00044799	     -0.19161577	     -0.05532828	      0.88254200	     -0.00025134	     -0.20801191	     -0.00000000	      0.00000000	     32.72514385
      2.71332437	     -0.05029130	      0.00045054	     -0.19162370	     -0.05533280	      0.88254244	     -0.00025119	     -0.20801671	     -0.00000000	      0.00000000	     32.86248757
      2.71441393	     -0.05029790	      0.00045458	     -0.19163034	     -0.05533613	      0.88254276	     -0.00025107	     -0.20802042	     -0.00000000	      0.00000000	     32.69759518
      2.71550349	     -0.05030521	      0.00045663	     -0.19163763	     -0.05533945	      0.88254308	     -0.00025094	     -0.20802426	     -0.00000000	      0.00000000	     32.72789057
      2.71704674	     -0.05031684	      0.00046028	     -0.19164925	     -0.05534413	      0.88254353	     -0.00025075	     -0.20802992	     -0.00000000	      0.00000000	     32.66091371
      2.71837234	     -0.05032839	      0.00046179	     -0.19166074	     -0.05534815	      0.88254390	     -0.00025058	     -0.20803500	     -0.00000000	      0.00000000	     32.72906748
      2.71969795	     -0.05034127	      0.00046482	     -0.19167362	     -0.05535214	      0.88254428	     -0.00025039	     -0.20804027	     -0.00000000	      0.00000000	     32.60603831
      2.72102356	     -0.05035553	      0.00046514	     -0.19168778	     -0.05535613	      0.88254464	     -0.00025021	     -0.20804576	     -0.00000000	      0.00000000	     32.72693516
      2.72234917	     -0.05037079	      0.00046813	     -0.19170303	     -0.05536010	      0.88254500	     -0.00025001	     -0.20805145	     -0.00000000	      0.00000000	     32.54205200
      2.72349337	     -0.05038501	      0.00046765	     -0.19171716	     -0.05536351	      0.88254531	     -0.00024983	     -0.20805652	     -0.00000000	      0.00000000	     32.65537291
      2.72463757	     -0.05040006	      0.00046894	     -0.19173216	     -0.05536692	      0.88254561	     -0.00024965	     -0.20806174	     -0.00000000	      0.00000000	     32.56749144
      2.72606721	     -0.05042017	      0.00046877	     -0.19175216	     -0.05537116	      0.88254599	     -0.00024942	     -0.20806847	     -0.00000000	      0.00000000	     32.61345268
      2.72749686	     -0.05044168	      0.00047008	     -0.19177362	     -0.05537538	      0.88254636	     -0.00024918	     -0.20807544	     -0.00000000	      0.00000000	     32.46757914
      2.72864892	     -0.05046028	      0.00046853	     -0.19179209	     -0.05537877	      0.88254665	     -0.00024898	     -0.20808123	     -0.00000000	      0.00000000	     32.57231198
      2.72980098	     -0.05047973	      0.00046860	     -0.19181147	     -0.05538214	      0.88254694	     -0.00024878	     -0.20808717	     -0.00000000	      0.00000000	     32.48463392
      2.73125009	     -0.05050555	      0.00046687	     -0.19183714	     -0.05538637	      0.88254730	     -0.00024853	     -0.20809487	     -0.00000000	      0.00000000	     32.53116804
      2.73269920	     -0.05053260	      0.00046682	     -0.19186409	     -0.05539059	      0.88254765	     -0.00024826	     -0.20810280	     -0.00000000	      0.00000000	     32.36746885
      2.73380895	     -0.05055430	      0.00046409	     -0.19188565	     -0.05539380	      0.88254792	     -0.00024806	     -0.20810904	     -0.00000000	      0.00000000	     32.47484499
      2.73491870	     -0.05057656	      0.00046295	     -0.19190780	     -0.05539700	      0.88254818	     -0.00024785	     -0.20811541	     -0.00000000	      0.00000000	     32.40063470
      2.73643348	     -0.05060807	      0.00045975	     -0.19193914	     -0.05540135	      0.88254853	     -0.00024757	     -0.20812431	     -0.00000000	      0.00000000	     32.43261389
      2.73794826	     -0.05064076	      0.00045811	     -0.19197170	     -0.05540568	      0.88254888	     -0.00024729	     -0.20813345	     -0.00000000	      0.00000000	     32.26312841
      2.73901519	     -0.05066481	      0.00045424	     -0.19199558	     -0.05540872	      0.88254912	     -0.00024708	     -0.20814003	     -0.00000000	      0.00000000	     32.37108499
      2.74008212	     -0.05068943	      0.00045195	     -0.19202008	     -0.05541175	      0.88254936	     -0.00024688	     -0.20814672	     -0.00000000	      0.00000000	     32.30539443
      2.74168888	     -0.05072763	      0.00044710	     -0.19205805	     -0.05541628	      0.88254971	     -0.00024657	     -0.20815700	     -0.00000000	      0.00000000	     32.32029185
      2.74302817	     -0.05076018	      0.00044375	     -0.19209045	     -0.05542004	      0.88255000	     -0.00024631	     -0.20816576	     -0.00000000	      0.00000000	     32.21689355
      2.74436746	     -0.05079364	      0.00043824	     -0.19212369	     -0.05542379	      0.88255028	     -0.00024606	     -0.20817467	     -0.00000000	      0.00000000	     32.29967300
      2.74570675	     -0.05082756	      0.00043487	     -0.19215746	     -0.05542751	      0.88255056	     -0.00024580	     -0.20818373	     -0.00000000	      0.00000000	     32.13275758
      2.74691099	     -0.05085892	      0.00042914	     -0.19218860	     -0.05543085	      0.88255081	     -0.00024557	     -0.20819200	     -0.00000000	      0.00000000	     32.23240831
      2.74811523	     -0.05089063	      0.00042528	     -0.19222016	     -0.05543417	      0.88255105	     -0.00024534	     -0.20820037	      0.00000000	      0.00000000	     32.11806127
      2.74931947	     -0.05092306	      0.00041975	     -0.19225239	     -0.05543747	      0.88255130	     -0.00024511	     -0.20820884	      0.00000000	      0.00000000	     32.14948380
      2.75083841	     -0.05096445	      0.00041401	     -0.19229357	     -0.05544162	      0.88255160	     -0.00024483	     -0.20821967	      0.00000000	      0.00000000	     32.03752275
      2.75206117	     -0.05099851	      0.00040732	     -0.19232740	     -0.05544494	      0.88255184	     -0.00024460	     -0.20822848	      0.00000000	      0.00000000	     32.12200097
      2.75328393	     -0.05103277	      0.00040234	     -0.19236149	     -0.05544825	      0.88255207	     -0.00024437	     -0.20823739	      0.00000000	      0.00000000	     32.01297657
      2.75450669	     -0.05106766	      0.00039566	     -0.19239616	     -0.05545154	      0.88255231	     -0.00024415	     -0.20824637	      0.00000000	      0.00000000	     32.05276324
      2.75601387	     -0.05111096	      0.00038876	     -0.19243923	     -0.05545557	      0.88255259	     -0.00024388	     -0.20825755	      0.00000000	      0.00000000	     31.93788786
      2.75721675	     -0.05114604	      0.00038117	     -0.19247407	     -0.05545877	      0.88255281	     -0.00024366	     -0.20826654	      0.00000000	      0.00000000	     32.02574884
      2.75841963	     -0.05118108	      0.00037530	     -0.19250893	     -0.05546196	      0.88255303	     -0.00024345	     -0.20827559	      0.00000000	      0.00000000	     31.92744133
      2.75962251	     -0.05121656	      0.00036790	     -0.19254419	     -0.05546513	      0.88255325	     -0.00024325	     -0.20828469	      0.00000000	      0.00000000	     31.95831909
      2.76119070	     -0.05126307	      0.00035950	     -0.19259044	     -0.05546924	      0.88255354	     -0.00024298	     -0.20829663	      0.00000000	      0.00000000	     31.84809789
      2.76238401	     -0.05129904	      0.00035113	     -0.19262616	     -0.05547235	      0.88255375	     -0.00024278	     -0.20830576	      0.00000000	      0.00000000	     31.93020340
      2.76357732	     -0.05133505	      0.00034442	     -0.19266198	     -0.05547545	      0.88255396	     -0.00024259	     -0.20831494	      0.00000000	      0.00000000	     31.83492575
      2.76501354	     -0.05137874	      0.00033457	     -0.19270539	     -0.05547915	      0.88255421	     -0.00024237	     -0.20832602	      0.00000000	      0.00000000	     31.88888095
      2.76630311	     -0.05141776	      0.00032754	     -0.19274422	     -0.05548246	      0.88255443	     -0.00024217	     -0.20833600	      0.00000000	      0.00000000	     31.75199666
      2.76759268	     -0.05145719	      0.00031812	     -0.19278339	     -0.05548575	      0.88255465	     -0.00024198	     -0.20834600	      0.00000000	      0.00000000	     31.84056685
      2.76888224	     -0.05149624	      0.00031104	     -0.19282226	     -0.05548902	      0.88255487	     -0.00024179	     -0.20835602	      0.00000000	      0.00000000	     31.69620321
      2.77017181	     -0.05153561	      0.00030128	     -0.19286137	     -0.05549228	      0.88255509	     -0.00024161	     -0.20836604	      0.00000000	      0.00000000	     31.80015993
      2.77146137	     -0.05157449	      0.00029396	     -0.19290007	     -0.05549551	      0.88255530	     -0.00024143	     -0.20837606	      0.00000000	      0.00000000	     31.65202946
      2.77275094	     -0.05161388	      0.00028386	     -0.19293919	     -0.05549873	      0.88255552	     -0.00024127	     -0.20838607	      0.00000000	      0.00000000	     31.75651366
      2.77404051	     -0.05165285	      0.00027659	     -0.19297798	     -0.05550193	      0.88255573	     -0.00024110	     -0.20839607	      0.00000000	      0.00000000	     31.59317530
      2.77533007	     -0.05169217	      0.00026627	     -0.19301705	     -0.05550511	      0.88255593	     -0.00024095	     -0.20840606	      0.00000000	      0.00000000	     31.71217639
      2.77661964	     -0.05173080	      0.00025919	     -0.19305551	     -0.05550828	      0.88255614	     -0.00024080	     -0.20841603	      0.00000000	      0.00000000	     31.53062396
      2.77790920	     -0.05176957	      0.00024879	     -0.19309403	     -0.05551142	      0.88255634	     -0.00024066	     -0.20842597	      0.00000000	      0.00000000	     31.66475889
      2.77919877	     -0.05180750	      0.00024177	     -0.19313181	     -0.05551455	      0.88255654	     -0.00024052	     -0.20843587	      0.00000000	      0.00000000	     31.47763774
      2.78048834	     -0.05184567	      0.00023100	     -0.19316972	     -0.05551766	      0.88255673	     -0.00024040	     -0.20844573	      0.00000000	      0.00000000	     31.62964394
      2.78164164	     -0.05187917	      0.00022440	     -0.19320309	     -0.05552042	      0.88255690	     -0.00024029	     -0.20845450	      0.00000000	      0.00000000	     31.46487500
      2.78279495	     -0.05191276	      0.00021563	     -0.19323648	     -0.05552318	      0.88255707	     -0.00024019	     -0.20846323	      0.00000000	      0.00000000	     31.50499883
      2.78420463	     -0.05195306	      0.00020651	     -0.19327659	     -0.05552652	      0.88255727	     -0.00024007	     -0.20847385	      0.00000000	      0.00000000	     31.41641217
      2.78561431	     -0.05199299	      0.00019559	     -0.19331628	     -0.05552984	      0.88255747	     -0.00023996	     -0.20848437	      0.00000000	      0.00000000	     31.50527591
      2.78678900	     -0.05202559	      0.00018883	     -0.19334875	     -0.05553259	      0.88255763	     -0.00023988	     -0.20849308	      0.00000000	      0.00000000	     31.35926935
      2.78796369	     -0.05205825	      0.00018009	     -0.19338124	     -0.05553532	      0.88255779	     -0.00023980	     -0.20850173	      0.00000000	      0.00000000	     31.39946796
      2.78937824	     -0.05209721	      0.00017120	     -0.19342003	     -0.05553860	      0.88255797	     -0.00023972	     -0.20851206	      0.00000000	      0.00000000	     31.30372474
      2.79079280	     -0.05213610	      0.00016015	     -0.19345869	     -0.05554185	      0.88255815	     -0.00023964	     -0.20852231	      0.00000000	      0.00000000	     31.41634198
      2.79192418	     -0.05216662	      0.00015382	     -0.19348911	     -0.05554443	      0.88255829	     -0.00023959	     -0.20853044	      0.00000000	      0.00000000	     31.26106020
      2.79305556	     -0.05219713	      0.00014565	     -0.19351947	     -0.05554700	      0.88255842	     -0.00023954	     -0.20853852	      0.00000000	      0.00000000	     31.28626153
      2.79452453	     -0.05223620	      0.00013658	     -0.19355838	     -0.05555032	      0.88255859	     -0.00023949	     -0.20854892	      0.00000000	      0.00000000	     31.19914509
      2.79599350	     -0.05227481	      0.00012563	     -0.19359679	     -0.05555361	      0.88255876	     -0.00023945	     -0.20855921	      0.00000000	      0.00000000	     31.30992627
      2.79708911	     -0.05230279	      0.00012001	     -0.19362470	     -0.05555605	      0.88255887	     -0.00023942	     -0.20856682	      0.00000000	      0.00000000	     31.14982801
      2.79818471	     -0.05233047	      0.00011267	     -0.19365226	     -0.05555848	      0.88255899	     -0.00023940	     -0.20857435	      0.00000000	      0.00000000	     31.16537652
      2.79971964	     -0.05236814	      0.00010373	     -0.19368981	     -0.05556185	      0.88255914	     -0.00023938	     -0.20858477	      0.00000000	      0.00000000	     31.09097410
      2.80125456	     -0.05240491	      0.00009293	     -0.19372640	     -0.05556520	      0.88255928	     -0.00023938	     -0.20859502	      0.00000000	      0.00000000	     31.21343105
      2.80229710	     -0.05242913	      0.00008816	     -0.19375058	     -0.05556747	      0.88255937	     -0.00023938	     -0.20860189	      0.00000000	      0.00000000	     31.04392695
      2.80333964	     -0.05245301	      0.00008171	     -0.19377438	     -0.05556972	      0.88255945	     -0.00023938	     -0.20860867	      0.00000000	      0.00000000	     31.05030486
      2.80499063	     -0.05248966	      0.00007257	     -0.19381092	     -0.05557325	      0.88255958	     -0.00023940	     -0.20861924	      0.00000000	      0.00000000	     30.98537568
      2.80633401	     -0.05251863	      0.00006423	     -0.19383978	     -0.05557611	      0.88255968	     -0.00023943	     -0.20862767	      0.00000000	      0.00000000	     31.02587771
      2.80767739	     -0.05254669	      0.00005774	     -0.19386780	     -0.05557894	      0.88255977	     -0.00023946	     -0.20863595	      0.00000000	      0.00000000	     30.91504822
      2.80902077	     -0.05257415	      0.00004909	     -0.19389515	     -0.05558176	      0.88255985	     -0.00023950	     -0.20864408	      0.00000000	      0.00000000	     31.00913704
      2.81020522	     -0.05259751	      0.00004412	     -0.19391849	     -0.05558423	      0.88255992	     -0.00023955	     -0.20865113	      0.00000000	      0.00000000	     30.86985805
      2.81138966	     -0.05262022	      0.00003729	     -0.19394114	     -0.05558668	      0.88255998	     -0.00023960	     -0.20865805	      0.00000000	      0.00000000	     30.90996733
      2.81257410	     -0.05264196	      0.00003192	     -0.19396286	     -0.05558911	      0.88256003	     -0.00023965	     -0.20866485	      0.00000000	      0.00000000	     30.84663948
      2.81413997	     -0.05266943	      0.00002372	     -0.19399027	     -0.05559231	      0.88256010	     -0.00023974	     -0.20867363	      0.00000000	      0.00000000	     30.89073393
      2.81534690	     -0.05268965	      0.00001930	     -0.19401050	     -0.05559475	      0.88256015	     -0.00023981	     -0.20868023	      0.00000000	      0.00000000	     30.77598855
      2.81655384	     -0.05270925	      0.00001329	     -0.19403007	     -0.05559718	      0.88256019	     -0.00023989	     -0.20868669	      0.00000000	      0.00000000	     30.81229502
      2.81776077	     -0.05272789	      0.00000876	     -0.19404873	     -0.05559960	      0.88256022	     -0.00023997	     -0.20869301	      0.00000000	      0.00000000	     30.74827923
      2.81930830	     -0.05275053	      0.00000178	     -0.19407135	     -0.05560267	      0.88256026	     -0.00024009	     -0.20870089	      0.00000000	      0.00000000	     30.79903404
      2.82049286	     -0.05276677	     -0.00000152	     -0.19408764	     -0.05560500	      0.88256029	     -0.00024018	     -0.20870675	      0.00000000	      0.00000000	     30.68515023
      2.82167743	     -0.05278219	     -0.00000633	     -0.19410306	     -0.05560732	      0.88256031	     -0.00024029	     -0.20871246	      0.00000000	      0.00000000	     30.71697181
      2.82310942	     -0.05279947	     -0.00001024	     -0.19412041	     -0.05561011	      0.88256033	     -0.00024042	     -0.20871915	      0.00000000	      0.00000000	     30.63587742
      2.82454142	     -0.05281532	     -0.00001613	     -0.19413627	     -0.05561287	      0.88256035	     -0.00024055	     -0.20872560	      0.00000000	      0.00000000	     30.75477783
      2.82561940	     -0.05282613	     -0.00001775	     -0.19414717	     -0.05561494	      0.88256036	     -0.00024066	     -0.20873029	      0.00000000	      0.00000000	     30.61127106
      2.82669739	     -0.05283605	     -0.00002100	     -0.19415715	     -0.05561700	      0.88256037	     -0.00024077	     -0.20873483	      0.00000000	      0.00000000	     30.62877078
      2.82824799	     -0.05284881	     -0.00002424	     -0.19417001	     -0.05561993	      0.88256037	     -0.00024094	     -0.20874110	      0.00000000	      0.00000000	     30.57383704
      2.82958369	     -0.05285858	     -0.00002789	     -0.19417986	     -0.05562244	      0.88256038	     -0.00024109	     -0.20874624	      0.00000000	      0.00000000	     30.61762225
      2.83091939	     -0.05286713	     -0.00002936	     -0.19418854	     -0.05562493	      0.88256038	     -0.00024125	     -0.20875115	      0.00000000	      0.00000000	     30.51874251
      2.83225509	     -0.05287459	     -0.00003299	     -0.19419607	     -0.05562741	      0.88256038	     -0.00024141	     -0.20875582	      0.00000000	     -0.00000000	     30.61331860
      2.83342776	     -0.05288014	     -0.00003340	     -0.19420176	     -0.05562957	      0.88256038	     -0.00024155	     -0.20875974	      0.00000000	     -0.00000000	     30.49047486
[truncated: 310,608 more chars]
