# Supplementary material for: A Neural Controller Model Considering the Vestibulospinal Tract in Human Postural Control
Source: Front Comput Neurosci. 2022 Feb 25;16:785099. doi: 10.3389/fncom.2022.785099 (PMC8913724; doi:10.3389/fncom.2022.785099)
Supplement: Supplementary file 8 [file Data_Sheet_3.zip › SimulationResults/VST-/2.970/opt_2/jiang_CoPpositon_pos.sto]

CoP
version=1
nRows=3791
nColumns=11
inDegrees=no

This file contains CoP trajectory (of origin) and orientations.

Units are S.I. units (seconds, meters, Newtons, ...)
Angles are in degrees.

endheader
time	cop-x	cop-z	cop-x-calcn-r	com-x	com-y	com-z	com-x-calcn-r	com-x-vel	com-y-vel	s_torques
      0.00057210	     -0.05999369	      0.00006002	     -0.20133320	     -0.06213243	      0.88298632	     -0.00022714	     -0.21651074	      0.00000000	      0.00000000	     18.63824695
      0.00114420	     -0.05902889	      0.00013182	     -0.20037013	     -0.06213242	      0.88298642	     -0.00022713	     -0.21648205	      0.00000000	      0.00000000	     18.14616618
      0.00207236	     -0.05810079	      0.00019220	     -0.19944310	     -0.06213243	      0.88298674	     -0.00022709	     -0.21641853	      0.00000000	      0.00000000	     17.34804857
      0.00323245	     -0.05764043	      0.00021415	     -0.19898219	     -0.06213252	      0.88298743	     -0.00022702	     -0.21633410	      0.00000000	      0.00000000	     20.11225730
      0.00552347	     -0.05771434	      0.00019285	     -0.19905274	     -0.06213311	      0.88298959	     -0.00022682	     -0.21620517	      0.00000000	      0.00000001	     19.24757046
      0.00722632	     -0.05792796	      0.00017357	     -0.19926391	     -0.06213391	      0.88299171	     -0.00022663	     -0.21614851	      0.00000000	      0.00000001	     15.35012349
      0.00868135	     -0.05803310	      0.00016686	     -0.19936738	     -0.06213484	      0.88299374	     -0.00022645	     -0.21611788	      0.00000000	      0.00000001	     12.57724285
      0.01013638	     -0.05807336	      0.00016592	     -0.19940629	     -0.06213596	      0.88299589	     -0.00022624	     -0.21609639	      0.00000000	      0.00000001	     10.80691313
      0.01159141	     -0.05805553	      0.00017088	     -0.19938734	     -0.06213725	      0.88299807	     -0.00022601	     -0.21607967	      0.00000000	      0.00000001	      9.82823944
      0.01304644	     -0.05802283	      0.00017546	     -0.19935359	     -0.06213872	      0.88300024	     -0.00022577	     -0.21606520	      0.00000000	      0.00000001	      9.15972873
      0.01430369	     -0.05797988	      0.00018098	     -0.19930980	     -0.06214012	      0.88300206	     -0.00022556	     -0.21605381	      0.00000000	      0.00000001	      8.87848706
      0.01556094	     -0.05794451	      0.00018465	     -0.19927356	     -0.06214164	      0.88300382	     -0.00022533	     -0.21604314	      0.00000000	      0.00000001	      8.67094569
      0.01715557	     -0.05790300	      0.00018845	     -0.19923097	     -0.06214373	      0.88300591	     -0.00022503	     -0.21603071	      0.00000000	      0.00000001	      8.57881430
      0.01875020	     -0.05787698	      0.00018940	     -0.19920385	     -0.06214600	      0.88300783	     -0.00022472	     -0.21601961	      0.00000000	      0.00000001	      8.57484228
      0.02002895	     -0.05785729	      0.00018993	     -0.19918330	     -0.06214794	      0.88300922	     -0.00022447	     -0.21601181	      0.00000000	      0.00000001	      8.64768519
      0.02130771	     -0.05784931	      0.00018843	     -0.19917444	     -0.06214998	      0.88301046	     -0.00022422	     -0.21600497	      0.00000000	      0.00000001	      8.75614891
      0.02291363	     -0.05784391	      0.00018584	     -0.19916798	     -0.06215269	      0.88301179	     -0.00022389	     -0.21599787	      0.00000000	      0.00000001	      8.98302857
      0.02451955	     -0.05785298	      0.00018091	     -0.19917601	     -0.06215555	      0.88301286	     -0.00022357	     -0.21599236	      0.00000000	      0.00000000	      9.25744206
      0.02573031	     -0.05785906	      0.00017752	     -0.19918135	     -0.06215779	      0.88301347	     -0.00022332	     -0.21598932	      0.00000000	      0.00000000	      9.57134903
      0.02694107	     -0.05787428	      0.00017282	     -0.19919586	     -0.06216010	      0.88301391	     -0.00022307	     -0.21598719	      0.00000000	      0.00000000	      9.89513060
      0.02860447	     -0.05789992	      0.00016619	     -0.19922060	     -0.06216338	      0.88301424	     -0.00022273	     -0.21598578	      0.00000000	      0.00000000	     10.54888758
      0.03026787	     -0.05793690	      0.00015846	     -0.19925677	     -0.06216676	      0.88301424	     -0.00022239	     -0.21598609	      0.00000000	     -0.00000000	     11.22907378
      0.03158203	     -0.05796241	      0.00015310	     -0.19928171	     -0.06216950	      0.88301399	     -0.00022211	     -0.21598756	      0.00000000	     -0.00000000	     12.05503702
      0.03289619	     -0.05799772	      0.00014691	     -0.19931653	     -0.06217228	      0.88301354	     -0.00022184	     -0.21598999	      0.00000000	     -0.00000000	     12.89926050
      0.03449056	     -0.05803854	      0.00014029	     -0.19935686	     -0.06217571	      0.88301271	     -0.00022150	     -0.21599431	      0.00000000	     -0.00000000	     14.08966784
      0.03608493	     -0.05808713	      0.00013298	     -0.19940504	     -0.06217917	      0.88301158	     -0.00022116	     -0.21599994	      0.00000000	     -0.00000001	     15.35728795
      0.03733304	     -0.05811737	      0.00012880	     -0.19943506	     -0.06218190	      0.88301050	     -0.00022090	     -0.21600529	      0.00000000	     -0.00000001	     16.48590218
      0.03858115	     -0.05815284	      0.00012405	     -0.19947036	     -0.06218464	      0.88300925	     -0.00022062	     -0.21601129	      0.00000000	     -0.00000001	     17.52721447
      0.04025229	     -0.05819451	      0.00011897	     -0.19951191	     -0.06218831	      0.88300734	     -0.00022025	     -0.21602035	      0.00000000	     -0.00000001	     19.00306808
      0.04174242	     -0.05823303	      0.00011438	     -0.19955039	     -0.06219157	      0.88300541	     -0.00021991	     -0.21602921	      0.00000000	     -0.00000001	     20.08272013
      0.04323254	     -0.05825990	      0.00011162	     -0.19957733	     -0.06219482	      0.88300331	     -0.00021956	     -0.21603873	      0.00000000	     -0.00000001	     21.23725601
      0.04472267	     -0.05829011	      0.00010791	     -0.19960763	     -0.06219804	      0.88300104	     -0.00021921	     -0.21604863	      0.00000000	     -0.00000001	     22.00567952
      0.04601160	     -0.05830520	      0.00010670	     -0.19962287	     -0.06220081	      0.88299897	     -0.00021890	     -0.21605751	      0.00000000	     -0.00000001	     22.85848572
      0.04730054	     -0.05832283	      0.00010477	     -0.19964066	     -0.06220356	      0.88299681	     -0.00021858	     -0.21606651	      0.00000000	     -0.00000001	     23.25870815
      0.04887641	     -0.05833545	      0.00010385	     -0.19965352	     -0.06220689	      0.88299408	     -0.00021818	     -0.21607764	      0.00000000	     -0.00000001	     23.83545593
      0.05045229	     -0.05835025	      0.00010217	     -0.19966855	     -0.06221019	      0.88299128	     -0.00021777	     -0.21608874	      0.00000000	     -0.00000001	     23.95882122
      0.05173191	     -0.05835123	      0.00010251	     -0.19966977	     -0.06221284	      0.88298897	     -0.00021743	     -0.21609775	      0.00000000	     -0.00000001	     24.23684595
      0.05301153	     -0.05835604	      0.00010182	     -0.19967478	     -0.06221546	      0.88298664	     -0.00021708	     -0.21610660	      0.00000000	     -0.00000001	     24.18591819
      0.05461314	     -0.05835428	      0.00010209	     -0.19967330	     -0.06221872	      0.88298373	     -0.00021664	     -0.21611750	      0.00000000	     -0.00000001	     24.23323167
      0.05621474	     -0.05835644	      0.00010108	     -0.19967569	     -0.06222195	      0.88298085	     -0.00021619	     -0.21612803	      0.00000000	     -0.00000001	     23.89515358
      0.05743325	     -0.05834732	      0.00010212	     -0.19966676	     -0.06222440	      0.88297868	     -0.00021584	     -0.21613586	      0.00000000	     -0.00000001	     23.83956833
      0.05865175	     -0.05834294	      0.00010194	     -0.19966254	     -0.06222682	      0.88297656	     -0.00021549	     -0.21614338	      0.00000000	     -0.00000001	     23.56900416
      0.06032889	     -0.05833099	      0.00010263	     -0.19965080	     -0.06223015	      0.88297371	     -0.00021500	     -0.21615333	      0.00000000	     -0.00000001	     23.31722417
      0.06200603	     -0.05832323	      0.00010184	     -0.19964318	     -0.06223347	      0.88297097	     -0.00021450	     -0.21616266	      0.00000000	     -0.00000001	     22.73682973
      0.06316478	     -0.05830830	      0.00010310	     -0.19962836	     -0.06223575	      0.88296914	     -0.00021415	     -0.21616881	      0.00000000	     -0.00000001	     22.64822133
      0.06432354	     -0.05829828	      0.00010303	     -0.19961840	     -0.06223804	      0.88296739	     -0.00021380	     -0.21617461	      0.00000000	     -0.00000001	     22.33979819
      0.06611725	     -0.05827760	      0.00010376	     -0.19959781	     -0.06224158	      0.88296480	     -0.00021324	     -0.21618299	      0.00000000	     -0.00000001	     21.97270371
      0.06754566	     -0.05826347	      0.00010351	     -0.19958369	     -0.06224442	      0.88296287	     -0.00021280	     -0.21618908	      0.00000000	     -0.00000001	     21.59472603
      0.06897407	     -0.05824405	      0.00010442	     -0.19956428	     -0.06224726	      0.88296106	     -0.00021235	     -0.21619473	      0.00000000	     -0.00000001	     21.28837028
      0.07040249	     -0.05822858	      0.00010401	     -0.19954877	     -0.06225012	      0.88295936	     -0.00021189	     -0.21619986	      0.00000000	     -0.00000001	     20.99626978
      0.07183090	     -0.05820813	      0.00010507	     -0.19952828	     -0.06225300	      0.88295778	     -0.00021143	     -0.21620457	      0.00000000	     -0.00000001	     20.79052602
      0.07325931	     -0.05819339	      0.00010440	     -0.19951345	     -0.06225590	      0.88295632	     -0.00021097	     -0.21620881	      0.00000000	     -0.00000001	     20.47003111
      0.07468773	     -0.05817126	      0.00010560	     -0.19949124	     -0.06225883	      0.88295498	     -0.00021051	     -0.21621267	      0.00000000	     -0.00000001	     20.27726132
      0.07611614	     -0.05815627	      0.00010453	     -0.19947610	     -0.06226179	      0.88295376	     -0.00021004	     -0.21621607	      0.00000000	     -0.00000001	     20.00155886
      0.07754456	     -0.05813372	      0.00010585	     -0.19945343	     -0.06226478	      0.88295264	     -0.00020956	     -0.21621915	      0.00000000	     -0.00000001	     19.89100245
      0.07897297	     -0.05812069	      0.00010426	     -0.19944020	     -0.06226781	      0.88295162	     -0.00020909	     -0.21622183	      0.00000000	     -0.00000000	     19.60540707
      0.08040138	     -0.05809861	      0.00010580	     -0.19941796	     -0.06227088	      0.88295071	     -0.00020861	     -0.21622428	      0.00000000	     -0.00000000	     19.50952853
      0.08166083	     -0.05809797	      0.00010387	     -0.19941709	     -0.06227362	      0.88294998	     -0.00020818	     -0.21622630	      0.00000000	     -0.00000000	     19.20340167
      0.08292028	     -0.05812081	      0.00010285	     -0.19943971	     -0.06227640	      0.88294931	     -0.00020776	     -0.21622890	      0.00000000	     -0.00000000	     18.92987505
      0.08446955	     -0.05821522	      0.00009830	     -0.19953375	     -0.06227986	      0.88294857	     -0.00020723	     -0.21623449	      0.00000000	     -0.00000000	     18.40914953
      0.08601883	     -0.05836163	      0.00009525	     -0.19967983	     -0.06228337	      0.88294790	     -0.00020669	     -0.21624455	      0.00000000	     -0.00000000	     18.16439015
      0.08733774	     -0.05851706	      0.00009170	     -0.19983500	     -0.06228640	      0.88294736	     -0.00020623	     -0.21625715	      0.00000000	     -0.00000000	     17.77763797
      0.08865665	     -0.05867012	      0.00009223	     -0.19998792	     -0.06228947	      0.88294684	     -0.00020576	     -0.21627329	      0.00000000	     -0.00000000	     17.72234236
      0.08997556	     -0.05881957	      0.00009359	     -0.20013731	     -0.06229256	      0.88294633	     -0.00020529	     -0.21629228	      0.00000000	     -0.00000000	     17.43406967
      0.09168292	     -0.05899097	      0.00009975	     -0.20030879	     -0.06229659	      0.88294565	     -0.00020468	     -0.21632001	      0.00000000	     -0.00000000	     17.09633330
      0.09310961	     -0.05912104	      0.00010505	     -0.20043897	     -0.06229999	      0.88294506	     -0.00020416	     -0.21634486	      0.00000000	     -0.00000000	     16.57733936
      0.09453631	     -0.05923353	      0.00011365	     -0.20055167	     -0.06230340	      0.88294445	     -0.00020365	     -0.21637065	      0.00000000	     -0.00000000	     16.23100003
      0.09596301	     -0.05934420	      0.00012005	     -0.20066252	     -0.06230683	      0.88294380	     -0.00020314	     -0.21639693	      0.00000000	     -0.00000000	     15.46305694
      0.09738970	     -0.05944351	      0.00012822	     -0.20076206	     -0.06231027	      0.88294313	     -0.00020264	     -0.21642360	      0.00000000	     -0.00000000	     15.01287041
      0.09881640	     -0.05954764	      0.00013327	     -0.20086637	     -0.06231371	      0.88294242	     -0.00020215	     -0.21645047	      0.00000000	     -0.00000000	     14.28732175
      0.10024310	     -0.05964537	      0.00013930	     -0.20096430	     -0.06231716	      0.88294169	     -0.00020167	     -0.21647764	      0.00000000	     -0.00000000	     13.79706925
      0.10166979	     -0.05974885	      0.00014208	     -0.20106793	     -0.06232062	      0.88294092	     -0.00020120	     -0.21650500	      0.00000000	     -0.00000000	     13.21345294
      0.10309649	     -0.05984961	      0.00014591	     -0.20116887	     -0.06232407	      0.88294012	     -0.00020076	     -0.21653264	      0.00000000	     -0.00000000	     12.85475591
      0.10452319	     -0.05995786	      0.00014668	     -0.20127725	     -0.06232751	      0.88293929	     -0.00020033	     -0.21656052	      0.00000000	     -0.00000000	     12.37926161
      0.10594988	     -0.06006638	      0.00014737	     -0.20138592	     -0.06233095	      0.88293843	     -0.00019992	     -0.21658880	      0.00000000	     -0.00000000	     12.02999449
      0.10772757	     -0.06021946	      0.00014385	     -0.20153913	     -0.06233521	      0.88293730	     -0.00019943	     -0.21662456	      0.00000000	     -0.00000000	     11.55540745
      0.10892104	     -0.06031413	      0.00014345	     -0.20163394	     -0.06233806	      0.88293652	     -0.00019913	     -0.21664906	      0.00000000	     -0.00000000	     11.31497064
      0.11011450	     -0.06041821	      0.00014055	     -0.20173813	     -0.06234090	      0.88293570	     -0.00019883	     -0.21667374	      0.00000000	     -0.00000000	     11.09638052
      0.11182100	     -0.06057326	      0.00013649	     -0.20189337	     -0.06234492	      0.88293448	     -0.00019844	     -0.21670950	      0.00000000	     -0.00000001	     10.78272253
      0.11352750	     -0.06073326	      0.00013126	     -0.20205359	     -0.06234890	      0.88293318	     -0.00019807	     -0.21674585	      0.00000000	     -0.00000001	     10.38878099
      0.11523400	     -0.06089102	      0.00012785	     -0.20221163	     -0.06235283	      0.88293182	     -0.00019774	     -0.21678274	      0.00000000	     -0.00000001	     10.11781775
      0.11655958	     -0.06102138	      0.00012317	     -0.20234219	     -0.06235584	      0.88293071	     -0.00019749	     -0.21681166	      0.00000000	     -0.00000001	      9.89048326
      0.11788515	     -0.06114771	      0.00012079	     -0.20246879	     -0.06235882	      0.88292954	     -0.00019726	     -0.21684085	      0.00000000	     -0.00000001	      9.66770883
      0.11921073	     -0.06127450	      0.00011807	     -0.20259587	     -0.06236176	      0.88292833	     -0.00019704	     -0.21687025	      0.00000000	     -0.00000001	      9.43227400
      0.12098973	     -0.06144267	      0.00011578	     -0.20276450	     -0.06236564	      0.88292663	     -0.00019677	     -0.21690988	      0.00000000	     -0.00000001	      9.15135676
      0.12276873	     -0.06160567	      0.00011342	     -0.20292798	     -0.06236944	      0.88292484	     -0.00019652	     -0.21694958	      0.00000000	     -0.00000001	      8.69533527
      0.12418652	     -0.06172570	      0.00011374	     -0.20304845	     -0.06237240	      0.88292335	     -0.00019633	     -0.21698120	      0.00000000	     -0.00000001	      8.68930367
      0.12560432	     -0.06185094	      0.00011331	     -0.20317415	     -0.06237531	      0.88292182	     -0.00019616	     -0.21701262	      0.00000000	     -0.00000001	      8.43084040
      0.12702211	     -0.06196614	      0.00011457	     -0.20328986	     -0.06237817	      0.88292024	     -0.00019601	     -0.21704391	      0.00000000	     -0.00000001	      8.23712918
      0.12843991	     -0.06207899	      0.00011564	     -0.20340321	     -0.06238096	      0.88291861	     -0.00019586	     -0.21707489	      0.00000000	     -0.00000001	      8.08818792
      0.12985770	     -0.06218644	      0.00011743	     -0.20351120	     -0.06238368	      0.88291695	     -0.00019573	     -0.21710553	      0.00000000	     -0.00000001	      7.87913049
      0.13160987	     -0.06231243	      0.00011947	     -0.20363788	     -0.06238697	      0.88291486	     -0.00019559	     -0.21714283	     -0.00000000	     -0.00000001	      7.72449607
      0.13305952	     -0.06241225	      0.00012182	     -0.20373829	     -0.06238961	      0.88291310	     -0.00019549	     -0.21717312	     -0.00000000	     -0.00000001	      7.53708007
      0.13450917	     -0.06250280	      0.00012407	     -0.20382945	     -0.06239217	      0.88291132	     -0.00019540	     -0.21720286	     -0.00000000	     -0.00000001	      7.38982007
      0.13595881	     -0.06259023	      0.00012645	     -0.20391748	     -0.06239467	      0.88290953	     -0.00019533	     -0.21723188	     -0.00000000	     -0.00000001	      7.33147748
      0.13740846	     -0.06267199	      0.00012892	     -0.20399987	     -0.06239709	      0.88290774	     -0.00019528	     -0.21726021	     -0.00000000	     -0.00000001	      7.11102918
      0.13885811	     -0.06275017	      0.00013124	     -0.20407868	     -0.06239944	      0.88290595	     -0.00019524	     -0.21728776	     -0.00000000	     -0.00000001	      7.09513133
      0.14030776	     -0.06282279	      0.00013356	     -0.20415193	     -0.06240171	      0.88290418	     -0.00019523	     -0.21731455	     -0.00000000	     -0.00000001	      6.95119427
      0.14211231	     -0.06291042	      0.00013600	     -0.20424035	     -0.06240443	      0.88290202	     -0.00019523	     -0.21734672	     -0.00000000	     -0.00000001	      6.79089321
      0.14363777	     -0.06297568	      0.00013806	     -0.20430629	     -0.06240663	      0.88290023	     -0.00019526	     -0.21737298	     -0.00000000	     -0.00000001	      6.72929247
      0.14516322	     -0.06304214	      0.00013899	     -0.20437340	     -0.06240874	      0.88289848	     -0.00019531	     -0.21739827	     -0.00000000	     -0.00000001	      6.76362792
      0.14668867	     -0.06309961	      0.00014057	     -0.20443154	     -0.06241077	      0.88289680	     -0.00019539	     -0.21742271	     -0.00000000	     -0.00000001	      6.64977133
      0.14821413	     -0.06315633	      0.00014055	     -0.20448890	     -0.06241270	      0.88289518	     -0.00019548	     -0.21744624	     -0.00000000	     -0.00000001	      6.57213858
      0.14965641	     -0.06320894	      0.00014137	     -0.20454213	     -0.06241445	      0.88289372	     -0.00019560	     -0.21746770	     -0.00000000	     -0.00000001	      6.56531979
      0.15109870	     -0.06325730	      0.00014142	     -0.20459112	     -0.06241611	      0.88289232	     -0.00019573	     -0.21748844	     -0.00000000	     -0.00000001	      6.47144606
      0.15254099	     -0.06330436	      0.00014207	     -0.20463880	     -0.06241769	      0.88289100	     -0.00019588	     -0.21750840	     -0.00000000	     -0.00000001	      6.51040247
      0.15398327	     -0.06334911	      0.00014248	     -0.20468419	     -0.06241918	      0.88288977	     -0.00019606	     -0.21752763	     -0.00000000	     -0.00000001	      6.38601676
      0.15542556	     -0.06338994	      0.00014306	     -0.20472566	     -0.06242059	      0.88288861	     -0.00019625	     -0.21754610	     -0.00000000	     -0.00000001	      6.42272215
      0.15693891	     -0.06343406	      0.00014333	     -0.20477045	     -0.06242198	      0.88288749	     -0.00019648	     -0.21756466	     -0.00000000	     -0.00000000	      6.42549678
      0.15845227	     -0.06347099	      0.00014399	     -0.20480807	     -0.06242327	      0.88288647	     -0.00019673	     -0.21758246	     -0.00000000	     -0.00000000	      6.38994740
      0.15996562	     -0.06351104	      0.00014405	     -0.20484881	     -0.06242446	      0.88288555	     -0.00019700	     -0.21759941	     -0.00000000	     -0.00000000	      6.39343386
      0.16147898	     -0.06354311	      0.00014474	     -0.20488157	     -0.06242555	      0.88288473	     -0.00019729	     -0.21761566	     -0.00000000	     -0.00000000	      6.37711460
      0.16299233	     -0.06357674	      0.00014427	     -0.20491589	     -0.06242654	      0.88288400	     -0.00019761	     -0.21763116	     -0.00000000	     -0.00000000	      6.31111723
      0.16450568	     -0.06360728	      0.00014456	     -0.20494713	     -0.06242742	      0.88288337	     -0.00019795	     -0.21764602	     -0.00000000	     -0.00000000	      6.40125970
      0.16601904	     -0.06363711	      0.00014409	     -0.20497766	     -0.06242821	      0.88288283	     -0.00019831	     -0.21766024	     -0.00000000	     -0.00000000	      6.29698673
      0.16753239	     -0.06365871	      0.00014436	     -0.20499997	     -0.06242888	      0.88288238	     -0.00019869	     -0.21767374	     -0.00000000	     -0.00000000	      6.37012868
      0.16911196	     -0.06368135	      0.00014390	     -0.20502336	     -0.06242947	      0.88288201	     -0.00019911	     -0.21768691	     -0.00000000	     -0.00000000	      6.38656868
      0.17069152	     -0.06368997	      0.00014451	     -0.20503275	     -0.06242994	      0.88288172	     -0.00019955	     -0.21769912	     -0.00000000	     -0.00000000	      6.36783471
      0.17220622	     -0.06369681	      0.00014411	     -0.20504031	     -0.06243028	      0.88288153	     -0.00020000	     -0.21770971	     -0.00000000	     -0.00000000	      6.33207611
      0.17372092	     -0.06369650	      0.00014480	     -0.20504075	     -0.06243051	      0.88288142	     -0.00020047	     -0.21771918	     -0.00000000	     -0.00000000	      6.40291205
      0.17523562	     -0.06368747	      0.00014484	     -0.20503246	     -0.06243063	      0.88288137	     -0.00020095	     -0.21772742	     -0.00000000	     -0.00000000	      6.34056602
      0.17664503	     -0.06367437	      0.00014557	     -0.20502005	     -0.06243063	      0.88288139	     -0.00020142	     -0.21773388	     -0.00000000	      0.00000000	      6.39632835
      0.17805444	     -0.06365631	      0.00014597	     -0.20500268	     -0.06243054	      0.88288146	     -0.00020191	     -0.21773914	     -0.00000000	      0.00000000	      6.31884118
      0.17946386	     -0.06363125	      0.00014659	     -0.20497830	     -0.06243036	      0.88288158	     -0.00020241	     -0.21774313	     -0.00000000	      0.00000000	      6.35181490
      0.18083086	     -0.06360478	      0.00014703	     -0.20495248	     -0.06243008	      0.88288174	     -0.00020291	     -0.21774573	     -0.00000000	      0.00000000	      6.40298377
      0.18219787	     -0.06357310	      0.00014747	     -0.20492145	     -0.06242972	      0.88288194	     -0.00020342	     -0.21774710	     -0.00000000	      0.00000000	      6.33401303
      0.18356488	     -0.06353714	      0.00014777	     -0.20488612	     -0.06242926	      0.88288216	     -0.00020395	     -0.21774719	     -0.00000000	      0.00000000	      6.36526462
      0.18501280	     -0.06349691	      0.00014797	     -0.20484655	     -0.06242868	      0.88288243	     -0.00020452	     -0.21774590	     -0.00000000	      0.00000000	      6.43769531
      0.18646072	     -0.06345348	      0.00014792	     -0.20480376	     -0.06242800	      0.88288272	     -0.00020510	     -0.21774322	     -0.00000000	      0.00000000	      6.36263220
      0.18790864	     -0.06340527	      0.00014774	     -0.20475617	     -0.06242723	      0.88288302	     -0.00020569	     -0.21773915	     -0.00000000	      0.00000000	      6.38158198
      0.18935656	     -0.06335702	      0.00014745	     -0.20470851	     -0.06242635	      0.88288334	     -0.00020630	     -0.21773370	     -0.00000000	      0.00000000	      6.50818575
      0.19080448	     -0.06330365	      0.00014713	     -0.20465573	     -0.06242539	      0.88288366	     -0.00020691	     -0.21772696	     -0.00000000	      0.00000000	      6.37474060
      0.19225241	     -0.06324932	      0.00014664	     -0.20460197	     -0.06242433	      0.88288398	     -0.00020753	     -0.21771893	     -0.00000000	      0.00000000	      6.50574793
      0.19370033	     -0.06319274	      0.00014625	     -0.20454594	     -0.06242319	      0.88288429	     -0.00020816	     -0.21770970	     -0.00000000	      0.00000000	      6.39989179
      0.19514825	     -0.06313203	      0.00014597	     -0.20448575	     -0.06242195	      0.88288460	     -0.00020880	     -0.21769932	     -0.00000000	      0.00000000	      6.39349249
      0.19659617	     -0.06307147	      0.00014582	     -0.20442570	     -0.06242064	      0.88288489	     -0.00020945	     -0.21768780	     -0.00000000	      0.00000000	      6.51062649
      0.19804409	     -0.06300549	      0.00014596	     -0.20436022	     -0.06241924	      0.88288516	     -0.00021010	     -0.21767526	     -0.00000000	      0.00000000	      6.38505814
      0.19949201	     -0.06293783	      0.00014626	     -0.20429303	     -0.06241776	      0.88288541	     -0.00021075	     -0.21766168	     -0.00000000	      0.00000000	      6.43634473
      0.20135250	     -0.06284953	      0.00014732	     -0.20420533	     -0.06241576	      0.88288571	     -0.00021160	     -0.21764290	     -0.00000000	      0.00000000	      6.47887538
      0.20321298	     -0.06274986	      0.00014790	     -0.20410620	     -0.06241364	      0.88288596	     -0.00021245	     -0.21762265	     -0.00000000	      0.00000000	      6.39513023
      0.20455086	     -0.06267989	      0.00015013	     -0.20403663	     -0.06241204	      0.88288612	     -0.00021307	     -0.21760719	     -0.00000000	      0.00000000	      6.39794311
      0.20588874	     -0.06260931	      0.00015118	     -0.20396640	     -0.06241040	      0.88288626	     -0.00021368	     -0.21759119	     -0.00000000	      0.00000000	      6.36952958
      0.20743103	     -0.06252821	      0.00015330	     -0.20388568	     -0.06240844	      0.88288639	     -0.00021440	     -0.21757211	     -0.00000000	      0.00000000	      6.47754881
      0.20897331	     -0.06244400	      0.00015520	     -0.20380183	     -0.06240642	      0.88288650	     -0.00021511	     -0.21755249	     -0.00000000	      0.00000000	      6.39058901
      0.21051560	     -0.06235994	      0.00015759	     -0.20371810	     -0.06240434	      0.88288658	     -0.00021582	     -0.21753235	     -0.00000000	      0.00000000	      6.47791664
      0.21205789	     -0.06227421	      0.00015967	     -0.20363268	     -0.06240221	      0.88288663	     -0.00021653	     -0.21751181	     -0.00000000	      0.00000000	      6.40774087
      0.21360018	     -0.06218852	      0.00016221	     -0.20354726	     -0.06240003	      0.88288666	     -0.00021724	     -0.21749090	     -0.00000000	      0.00000000	      6.57424760
      0.21514246	     -0.06210325	      0.00016392	     -0.20346221	     -0.06239781	      0.88288667	     -0.00021794	     -0.21746974	     -0.00000000	     -0.00000000	      6.49680534
      0.21668475	     -0.06201482	      0.00016586	     -0.20337398	     -0.06239556	      0.88288665	     -0.00021865	     -0.21744841	     -0.00000000	     -0.00000000	      6.55524366
      0.21839921	     -0.06192139	      0.00016707	     -0.20328072	     -0.06239301	      0.88288660	     -0.00021943	     -0.21742454	     -0.00000000	     -0.00000000	      6.55789188
      0.21983720	     -0.06184092	      0.00016889	     -0.20320038	     -0.06239084	      0.88288654	     -0.00022008	     -0.21740447	     -0.00000000	     -0.00000000	      6.64274012
      0.22127520	     -0.06176125	      0.00016990	     -0.20312079	     -0.06238865	      0.88288647	     -0.00022073	     -0.21738436	     -0.00000000	     -0.00000000	      6.68381433
      0.22271320	     -0.06168303	      0.00017138	     -0.20304264	     -0.06238645	      0.88288637	     -0.00022138	     -0.21736418	     -0.00000000	     -0.00000000	      6.72664467
      0.22415119	     -0.06160429	      0.00017248	     -0.20296393	     -0.06238423	      0.88288625	     -0.00022202	     -0.21734402	     -0.00000000	     -0.00000000	      6.70651734
      0.22598077	     -0.06150753	      0.00017391	     -0.20286719	     -0.06238139	      0.88288608	     -0.00022284	     -0.21731835	     -0.00000000	     -0.00000000	      6.78517265
      0.22735889	     -0.06143299	      0.00017470	     -0.20279264	     -0.06237924	      0.88288592	     -0.00022345	     -0.21729909	     -0.00000000	     -0.00000000	      6.89755594
      0.22873701	     -0.06136039	      0.00017567	     -0.20272000	     -0.06237709	      0.88288575	     -0.00022406	     -0.21727986	     -0.00000000	     -0.00000000	      6.82446415
      0.23011513	     -0.06129029	      0.00017666	     -0.20264984	     -0.06237494	      0.88288556	     -0.00022466	     -0.21726074	     -0.00000000	     -0.00000000	      6.96284097
      0.23179085	     -0.06120750	      0.00017774	     -0.20256695	     -0.06237233	      0.88288530	     -0.00022539	     -0.21723765	     -0.00000000	     -0.00000000	      7.01471627
      0.23346658	     -0.06112687	      0.00017881	     -0.20248619	     -0.06236973	      0.88288501	     -0.00022612	     -0.21721475	     -0.00000000	     -0.00000000	      7.16825033
      0.23514230	     -0.06104550	      0.00017939	     -0.20240465	     -0.06236715	      0.88288468	     -0.00022684	     -0.21719206	     -0.00000000	     -0.00000000	      7.17029122
      0.23681803	     -0.06097088	      0.00017989	     -0.20232983	     -0.06236458	      0.88288431	     -0.00022755	     -0.21716953	     -0.00000000	     -0.00000000	      7.34103868
      0.23849376	     -0.06089395	      0.00017834	     -0.20225263	     -0.06236204	      0.88288390	     -0.00022825	     -0.21714735	     -0.00000000	     -0.00000000	      7.44529777
      0.23980600	     -0.06083536	      0.00017835	     -0.20219382	     -0.06236007	      0.88288355	     -0.00022880	     -0.21713010	     -0.00000000	     -0.00000000	      7.38579400
      0.24111824	     -0.06078177	      0.00017662	     -0.20213998	     -0.06235812	      0.88288317	     -0.00022934	     -0.21711303	     -0.00000000	     -0.00000000	      7.50372708
      0.24285009	     -0.06071497	      0.00017463	     -0.20207283	     -0.06235559	      0.88288261	     -0.00023004	     -0.21709092	     -0.00000000	     -0.00000000	      7.60401359
      0.24426251	     -0.06066029	      0.00017158	     -0.20201782	     -0.06235355	      0.88288212	     -0.00023061	     -0.21707322	     -0.00000000	     -0.00000000	      7.74335448
      0.24567494	     -0.06060937	      0.00016920	     -0.20196657	     -0.06235155	      0.88288160	     -0.00023117	     -0.21705582	     -0.00000000	     -0.00000000	      7.78143692
      0.24708736	     -0.06055787	      0.00016597	     -0.20191474	     -0.06234958	      0.88288103	     -0.00023172	     -0.21703873	     -0.00000000	     -0.00000000	      7.91360647
      0.24880768	     -0.06050080	      0.00016283	     -0.20185727	     -0.06234724	      0.88288028	     -0.00023237	     -0.21701826	     -0.00000000	     -0.00000000	      8.14470022
      0.25052800	     -0.06043451	      0.00015846	     -0.20179057	     -0.06234495	      0.88287946	     -0.00023301	     -0.21699824	     -0.00000000	     -0.00000000	      8.22600755
      0.25169093	     -0.06039128	      0.00015750	     -0.20174711	     -0.06234344	      0.88287888	     -0.00023343	     -0.21698480	     -0.00000000	     -0.00000000	      8.20623351
      0.25285387	     -0.06034780	      0.00015576	     -0.20170340	     -0.06234195	      0.88287827	     -0.00023385	     -0.21697144	     -0.00000000	     -0.00000000	      8.34914024
      0.25459273	     -0.06028259	      0.00015422	     -0.20163789	     -0.06233978	      0.88287729	     -0.00023445	     -0.21695166	     -0.00000000	     -0.00000000	      8.49075255
      0.25609494	     -0.06022626	      0.00015306	     -0.20158133	     -0.06233795	      0.88287640	     -0.00023496	     -0.21693474	     -0.00000000	     -0.00000000	      8.84084945
      0.25759715	     -0.06017296	      0.00015257	     -0.20152786	     -0.06233615	      0.88287546	     -0.00023545	     -0.21691806	     -0.00000000	     -0.00000000	      9.02739977
      0.25909936	     -0.06012165	      0.00015133	     -0.20147642	     -0.06233438	      0.88287448	     -0.00023593	     -0.21690174	     -0.00000000	     -0.00000000	      9.47341205
      0.26060157	     -0.06007551	      0.00015112	     -0.20143021	     -0.06233264	      0.88287345	     -0.00023639	     -0.21688588	     -0.00000000	     -0.00000000	     10.06766603
      0.26210378	     -0.06003295	      0.00014957	     -0.20138762	     -0.06233091	      0.88287238	     -0.00023683	     -0.21687054	     -0.00000000	     -0.00000000	     10.89299932
      0.26360599	     -0.05999286	      0.00014997	     -0.20134761	     -0.06232918	      0.88287127	     -0.00023726	     -0.21685584	     -0.00000000	     -0.00000001	     11.80621431
      0.26488156	     -0.05996293	      0.00014845	     -0.20131777	     -0.06232771	      0.88287031	     -0.00023761	     -0.21684386	     -0.00000000	     -0.00000001	     13.03633881
      0.26615712	     -0.05993793	      0.00014816	     -0.20129294	     -0.06232622	      0.88286932	     -0.00023795	     -0.21683245	     -0.00000000	     -0.00000001	     14.25569502
      0.26743269	     -0.05991634	      0.00014712	     -0.20127156	     -0.06232471	      0.88286831	     -0.00023827	     -0.21682164	     -0.00000000	     -0.00000001	     15.81025570
      0.26914862	     -0.05989174	      0.00014613	     -0.20124736	     -0.06232263	      0.88286694	     -0.00023869	     -0.21680806	     -0.00000000	     -0.00000001	     17.86873837
      0.27086454	     -0.05986454	      0.00014406	     -0.20122063	     -0.06232047	      0.88286555	     -0.00023909	     -0.21679545	     -0.00000000	     -0.00000001	     20.78137261
      0.27218004	     -0.05984501	      0.00014424	     -0.20120158	     -0.06231874	      0.88286449	     -0.00023938	     -0.21678625	     -0.00000000	     -0.00000001	     22.51063395
      0.27349555	     -0.05982396	      0.00014273	     -0.20118102	     -0.06231695	      0.88286343	     -0.00023966	     -0.21677739	     -0.00000000	     -0.00000001	     24.61686468
      0.27512003	     -0.05979527	      0.00014224	     -0.20115304	     -0.06231463	      0.88286214	     -0.00023999	     -0.21676677	     -0.00000000	     -0.00000001	     26.65919530
      0.27651480	     -0.05976587	      0.00013999	     -0.20112426	     -0.06231254	      0.88286106	     -0.00024025	     -0.21675776	     -0.00000000	     -0.00000001	     28.74866983
      0.27790956	     -0.05973475	      0.00013941	     -0.20109383	     -0.06231034	      0.88286001	     -0.00024051	     -0.21674870	     -0.00000000	     -0.00000001	     30.17651781
      0.27930432	     -0.05969965	      0.00013701	     -0.20105942	     -0.06230804	      0.88285900	     -0.00024074	     -0.21673952	     -0.00000000	     -0.00000000	     31.54939671
      0.28069909	     -0.05966136	      0.00013596	     -0.20102185	     -0.06230562	      0.88285804	     -0.00024097	     -0.21673009	     -0.00000000	     -0.00000000	     32.46236483
      0.28209385	     -0.05962025	      0.00013346	     -0.20098145	     -0.06230310	      0.88285713	     -0.00024118	     -0.21672037	     -0.00000000	     -0.00000000	     33.25471866
      0.28348862	     -0.05957709	      0.00013200	     -0.20093902	     -0.06230046	      0.88285629	     -0.00024137	     -0.21671029	     -0.00000000	     -0.00000000	     33.53178945
      0.28488338	     -0.05953059	      0.00012958	     -0.20089323	     -0.06229771	      0.88285553	     -0.00024155	     -0.21669982	     -0.00000000	     -0.00000000	     33.84030681
      0.28627815	     -0.05948327	      0.00012818	     -0.20084662	     -0.06229485	      0.88285483	     -0.00024171	     -0.21668893	     -0.00000000	     -0.00000000	     33.69170481
      0.28767291	     -0.05943292	      0.00012615	     -0.20079695	     -0.06229189	      0.88285422	     -0.00024185	     -0.21667762	     -0.00000000	     -0.00000000	     33.59749839
      0.28939873	     -0.05936953	      0.00012522	     -0.20073441	     -0.06228808	      0.88285359	     -0.00024201	     -0.21666303	     -0.00000000	     -0.00000000	     33.00877844
      0.29074106	     -0.05931843	      0.00012307	     -0.20068390	     -0.06228501	      0.88285319	     -0.00024211	     -0.21665126	     -0.00000000	     -0.00000000	     32.92095342
      0.29208339	     -0.05926767	      0.00012291	     -0.20063375	     -0.06228186	      0.88285287	     -0.00024220	     -0.21663911	     -0.00000000	     -0.00000000	     32.31237883
      0.29342572	     -0.05921578	      0.00012171	     -0.20058241	     -0.06227862	      0.88285264	     -0.00024227	     -0.21662664	     -0.00000000	     -0.00000000	     31.88909319
      0.29503873	     -0.05915364	      0.00012188	     -0.20052094	     -0.06227464	      0.88285246	     -0.00024232	     -0.21661124	     -0.00000000	     -0.00000000	     31.25920333
      0.29645776	     -0.05909878	      0.00012050	     -0.20046659	     -0.06227105	      0.88285241	     -0.00024236	     -0.21659738	     -0.00000000	     -0.00000000	     30.66936123
      0.29787678	     -0.05904357	      0.00012145	     -0.20041190	     -0.06226738	      0.88285244	     -0.00024237	     -0.21658326	     -0.00000000	      0.00000000	     30.10992721
      0.29929581	     -0.05899049	      0.00012025	     -0.20035926	     -0.06226365	      0.88285256	     -0.00024236	     -0.21656893	     -0.00000000	      0.00000000	     29.58819258
      0.30071483	     -0.05893714	      0.00012168	     -0.20030637	     -0.06225985	      0.88285276	     -0.00024233	     -0.21655444	     -0.00000000	      0.00000000	     29.04883450
      0.30213385	     -0.05888562	      0.00012066	     -0.20025523	     -0.06225600	      0.88285304	     -0.00024227	     -0.21653984	     -0.00000000	      0.00000000	     28.63388099
      0.30355288	     -0.05883398	      0.00012262	     -0.20020399	     -0.06225210	      0.88285338	     -0.00024220	     -0.21652517	     -0.00000000	      0.00000000	     28.05239704
      0.30497190	     -0.05878480	      0.00012166	     -0.20015513	     -0.06224815	      0.88285380	     -0.00024211	     -0.21651047	     -0.00000000	      0.00000000	     27.77403866
      0.30639093	     -0.05873665	      0.00012408	     -0.20010733	     -0.06224416	      0.88285427	     -0.00024199	     -0.21649578	     -0.00000000	      0.00000000	     27.10479302
      0.30780995	     -0.05868975	      0.00012332	     -0.20006069	     -0.06224013	      0.88285480	     -0.00024186	     -0.21648116	     -0.00000000	      0.00000000	     26.89019070
      0.30906385	     -0.05864933	      0.00012564	     -0.20002055	     -0.06223653	      0.88285531	     -0.00024172	     -0.21646831	     -0.00000000	      0.00000000	     26.32976260
      0.31031775	     -0.05861012	      0.00012598	     -0.19998155	     -0.06223292	      0.88285585	     -0.00024157	     -0.21645557	     -0.00000000	      0.00000000	     26.05436791
      0.31186525	     -0.05856394	      0.00012763	     -0.19993562	     -0.06222842	      0.88285655	     -0.00024136	     -0.21644001	     -0.00000000	      0.00000000	     25.51649343
      0.31341275	     -0.05851963	      0.00012747	     -0.19989151	     -0.06222390	      0.88285730	     -0.00024113	     -0.21642473	     -0.00000000	      0.00000000	     25.17320153
      0.31472028	     -0.05848329	      0.00012939	     -0.19985536	     -0.06222005	      0.88285795	     -0.00024091	     -0.21641203	     -0.00000000	      0.00000000	     24.66388360
      0.31602780	     -0.05844957	      0.00012943	     -0.19982176	     -0.06221619	      0.88285863	     -0.00024068	     -0.21639956	     -0.00000000	      0.00000000	     24.43053825
      0.31733532	     -0.05841743	      0.00013065	     -0.19978977	     -0.06221232	      0.88285931	     -0.00024043	     -0.21638733	     -0.00000000	      0.00000000	     23.95684424
      0.31891959	     -0.05838134	      0.00013093	     -0.19975380	     -0.06220760	      0.88286015	     -0.00024011	     -0.21637286	     -0.00000000	      0.00000000	     23.68913397
      0.32031985	     -0.05835217	      0.00013245	     -0.19972475	     -0.06220342	      0.88286091	     -0.00023980	     -0.21636043	     -0.00000000	      0.00000000	     23.01683088
      0.32172011	     -0.05832572	      0.00013220	     -0.19969837	     -0.06219924	      0.88286166	     -0.00023948	     -0.21634839	     -0.00000000	      0.00000000	     22.86126201
      0.32312037	     -0.05830593	      0.00013343	     -0.19967867	     -0.06219504	      0.88286241	     -0.00023913	     -0.21633681	     -0.00000000	      0.00000000	     22.24525488
      0.32452062	     -0.05829288	      0.00013255	     -0.19966564	     -0.06219084	      0.88286316	     -0.00023877	     -0.21632585	     -0.00000000	      0.00000000	     22.04321936
      0.32592088	     -0.05829032	      0.00013313	     -0.19966312	     -0.06218663	      0.88286389	     -0.00023839	     -0.21631572	     -0.00000000	      0.00000000	     21.39878133
      0.32732114	     -0.05829733	      0.00013166	     -0.19967012	     -0.06218242	      0.88286462	     -0.00023800	     -0.21630663	     -0.00000000	      0.00000000	     21.18259621
      0.32872140	     -0.05831746	      0.00013225	     -0.19969028	     -0.06217821	      0.88286532	     -0.00023758	     -0.21629880	     -0.00000000	      0.00000000	     20.51660938
      0.33012165	     -0.05834871	      0.00013119	     -0.19972151	     -0.06217400	      0.88286601	     -0.00023714	     -0.21629243	     -0.00000000	      0.00000000	     20.27803089
      0.33152191	     -0.05839257	      0.00013276	     -0.19976542	     -0.06216979	      0.88286667	     -0.00023669	     -0.21628771	     -0.00000000	      0.00000000	     19.58614970
      0.33292217	     -0.05844654	      0.00013282	     -0.19981940	     -0.06216558	      0.88286731	     -0.00023621	     -0.21628476	     -0.00000000	      0.00000000	     19.36739118
      0.33432243	     -0.05851313	      0.00013560	     -0.19988607	     -0.06216138	      0.88286790	     -0.00023572	     -0.21628369	     -0.00000000	      0.00000000	     18.66003847
      0.33572268	     -0.05858985	      0.00013662	     -0.19996283	     -0.06215717	      0.88286846	     -0.00023521	     -0.21628460	     -0.00000000	      0.00000000	     18.47501762
      0.33712294	     -0.05867786	      0.00014020	     -0.20005097	     -0.06215296	      0.88286896	     -0.00023468	     -0.21628758	     -0.00000000	      0.00000000	     17.76831595
      0.33852320	     -0.05877399	      0.00014182	     -0.20014718	     -0.06214874	      0.88286941	     -0.00023413	     -0.21629264	     -0.00000000	      0.00000000	     17.60690319
      0.33992346	     -0.05887974	      0.00014567	     -0.20025309	     -0.06214452	      0.88286980	     -0.00023357	     -0.21629978	     -0.00000000	      0.00000000	     16.89689228
      0.34132372	     -0.05899208	      0.00014733	     -0.20036556	     -0.06214029	      0.88287012	     -0.00023299	     -0.21630899	     -0.00000000	      0.00000000	     16.75305515
      0.34272397	     -0.05911223	      0.00015084	     -0.20048589	     -0.06213605	      0.88287036	     -0.00023240	     -0.21632021	     -0.00000000	      0.00000000	     16.03961810
      0.34412423	     -0.05923729	      0.00015217	     -0.20061111	     -0.06213180	      0.88287052	     -0.00023180	     -0.21633338	     -0.00000000	      0.00000000	     15.87235977
      0.34552449	     -0.05936640	      0.00015451	     -0.20074042	     -0.06212753	      0.88287059	     -0.00023118	     -0.21634844	     -0.00000000	      0.00000000	     15.17242839
      0.34692475	     -0.05950059	      0.00015448	     -0.20087478	     -0.06212324	      0.88287057	     -0.00023056	     -0.21636533	     -0.00000000	     -0.00000000	     14.96198974
      0.34832500	     -0.05963978	      0.00015550	     -0.20101419	     -0.06211892	      0.88287044	     -0.00022992	     -0.21638401	     -0.00000000	     -0.00000000	     14.29431167
      0.34972526	     -0.05978121	      0.00015512	     -0.20115583	     -0.06211458	      0.88287022	     -0.00022927	     -0.21640432	     -0.00000000	     -0.00000000	     14.02685577
      0.35112552	     -0.05992503	      0.00015558	     -0.20129989	     -0.06211020	      0.88286989	     -0.00022862	     -0.21642612	     -0.00000000	     -0.00000000	     13.40476685
      0.35252578	     -0.06006877	      0.00015474	     -0.20144387	     -0.06210580	      0.88286946	     -0.00022796	     -0.21644922	     -0.00000000	     -0.00000000	     13.10712989
      0.35392603	     -0.06021320	      0.00015428	     -0.20158858	     -0.06210135	      0.88286891	     -0.00022729	     -0.21647344	     -0.00000000	     -0.00000000	     12.54793188
      0.35532629	     -0.06035668	      0.00015272	     -0.20173233	     -0.06209687	      0.88286826	     -0.00022662	     -0.21649861	     -0.00000000	     -0.00000000	     12.23241517
      0.35702717	     -0.06053209	      0.00015127	     -0.20190811	     -0.06209137	      0.88286732	     -0.00022579	     -0.21653022	     -0.00000000	     -0.00000000	     11.49460178
      0.35854361	     -0.06068443	      0.00014828	     -0.20206076	     -0.06208640	      0.88286636	     -0.00022505	     -0.21655918	     -0.00000000	     -0.00000000	     11.42068015
      0.36006005	     -0.06083996	      0.00014696	     -0.20221666	     -0.06208138	      0.88286527	     -0.00022430	     -0.21658867	     -0.00000000	     -0.00000001	     10.83741304
      0.36157649	     -0.06099276	      0.00014288	     -0.20236981	     -0.06207630	      0.88286406	     -0.00022355	     -0.21661862	     -0.00000000	     -0.00000001	     10.73689205
      0.36288781	     -0.06112611	      0.00014164	     -0.20250352	     -0.06207185	      0.88286292	     -0.00022290	     -0.21664476	     -0.00000000	     -0.00000001	     10.29987877
      0.36419913	     -0.06125685	      0.00013873	     -0.20263460	     -0.06206735	      0.88286171	     -0.00022224	     -0.21667105	     -0.00000000	     -0.00000001	     10.11368332
      0.36584922	     -0.06142097	      0.00013620	     -0.20279921	     -0.06206162	      0.88286007	     -0.00022141	     -0.21670420	     -0.00000000	     -0.00000001	      9.81586040
      0.36749932	     -0.06158175	      0.00013223	     -0.20296048	     -0.06205580	      0.88285832	     -0.00022058	     -0.21673732	     -0.00000000	     -0.00000001	      9.52854271
      0.36889129	     -0.06171444	      0.00013101	     -0.20309364	     -0.06205081	      0.88285676	     -0.00021988	     -0.21676510	     -0.00000000	     -0.00000001	      9.35611368
      0.37028325	     -0.06184771	      0.00012828	     -0.20322737	     -0.06204576	      0.88285514	     -0.00021917	     -0.21679267	     -0.00000000	     -0.00000001	      9.21846319
      0.37167522	     -0.06197934	      0.00012685	     -0.20335951	     -0.06204064	      0.88285346	     -0.00021846	     -0.21682002	     -0.00000000	     -0.00000001	      8.99711792
      0.37336226	     -0.06213679	      0.00012407	     -0.20351757	     -0.06203433	      0.88285136	     -0.00021761	     -0.21685281	     -0.00000000	     -0.00000001	      8.90257268
      0.37486260	     -0.06227474	      0.00012296	     -0.20365613	     -0.06202863	      0.88284944	     -0.00021684	     -0.21688161	     -0.00000000	     -0.00000001	      8.59825677
      0.37636293	     -0.06240841	      0.00012052	     -0.20379039	     -0.06202283	      0.88284747	     -0.00021608	     -0.21691001	     -0.00000000	     -0.00000001	      8.56949459
      0.37786327	     -0.06254054	      0.00012017	     -0.20392318	     -0.06201694	      0.88284548	     -0.00021532	     -0.21693795	     -0.00000000	     -0.00000001	      8.31479779
      0.37936360	     -0.06266713	      0.00011894	     -0.20405043	     -0.06201095	      0.88284347	     -0.00021456	     -0.21696535	     -0.00000000	     -0.00000001	      8.28132935
      0.38086394	     -0.06279144	      0.00011968	     -0.20417547	     -0.06200486	      0.88284145	     -0.00021381	     -0.21699217	     -0.00000000	     -0.00000001	      8.08635053
      0.38236427	     -0.06291068	      0.00011917	     -0.20429543	     -0.06199867	      0.88283942	     -0.00021306	     -0.21701834	     -0.00000000	     -0.00000001	      8.00646666
      0.38386461	     -0.06302652	      0.00012043	     -0.20441205	     -0.06199237	      0.88283741	     -0.00021231	     -0.21704383	     -0.00000000	     -0.00000001	      7.88808148
      0.38536494	     -0.06313554	      0.00012027	     -0.20452183	     -0.06198595	      0.88283542	     -0.00021157	     -0.21706862	     -0.00000000	     -0.00000001	      7.81662332
      0.38686527	     -0.06324208	      0.00012126	     -0.20462917	     -0.06197943	      0.88283345	     -0.00021084	     -0.21709268	     -0.00000000	     -0.00000001	      7.68923122
      0.38836561	     -0.06334165	      0.00012127	     -0.20472954	     -0.06197279	      0.88283153	     -0.00021011	     -0.21711603	     -0.00000000	     -0.00000001	      7.63469011
      0.38986594	     -0.06343672	      0.00012257	     -0.20482546	     -0.06196603	      0.88282964	     -0.00020940	     -0.21713852	     -0.00000000	     -0.00000001	      7.51536224
      0.39136628	     -0.06352553	      0.00012329	     -0.20491511	     -0.06195914	      0.88282781	     -0.00020870	     -0.21716009	     -0.00000000	     -0.00000001	      7.50759090
      0.39329095	     -0.06363236	      0.00012637	     -0.20502310	     -0.06195014	      0.88282555	     -0.00020782	     -0.21718631	     -0.00000000	     -0.00000001	      7.33215866
      0.39458416	     -0.06369721	      0.00012687	     -0.20508870	     -0.06194397	      0.88282408	     -0.00020724	     -0.21720295	     -0.00000000	     -0.00000001	      7.38272124
      0.39587736	     -0.06375781	      0.00012820	     -0.20515008	     -0.06193770	      0.88282267	     -0.00020667	     -0.21721877	     -0.00000000	     -0.00000001	      7.29874871
      0.39769474	     -0.06383914	      0.00012871	     -0.20523249	     -0.06192873	      0.88282078	     -0.00020589	     -0.21723966	     -0.00000000	     -0.00000001	      7.30368338
      0.39951211	     -0.06391379	      0.00013016	     -0.20530826	     -0.06191956	      0.88281901	     -0.00020513	     -0.21725901	     -0.00000000	     -0.00000001	      7.08853583
      0.40085293	     -0.06396456	      0.00012930	     -0.20535982	     -0.06191267	      0.88281777	     -0.00020459	     -0.21727228	     -0.00000000	     -0.00000001	      7.19296908
      0.40219375	     -0.06401283	      0.00012970	     -0.20540892	     -0.06190567	      0.88281660	     -0.00020406	     -0.21728469	     -0.00000000	     -0.00000001	      7.10054387
      0.40400118	     -0.06407369	      0.00012927	     -0.20547088	     -0.06189606	      0.88281513	     -0.00020338	     -0.21730000	     -0.00000000	     -0.00000001	      7.12314894
      0.40580861	     -0.06412749	      0.00013089	     -0.20552585	     -0.06188625	      0.88281377	     -0.00020271	     -0.21731371	     -0.00000000	     -0.00000000	      7.03344529
      0.40710849	     -0.06416257	      0.00012968	     -0.20556172	     -0.06187906	      0.88281287	     -0.00020226	     -0.21732253	     -0.00000000	     -0.00000000	      7.00820751
      0.40840837	     -0.06419431	      0.00013028	     -0.20559429	     -0.06187176	      0.88281203	     -0.00020181	     -0.21733047	     -0.00000000	     -0.00000000	      6.95442418
      0.41026915	     -0.06423716	      0.00013040	     -0.20563835	     -0.06186113	      0.88281092	     -0.00020120	     -0.21734027	     -0.00000000	     -0.00000000	      6.94580792
      0.41187950	     -0.06426546	      0.00013184	     -0.20566772	     -0.06185174	      0.88281005	     -0.00020069	     -0.21734731	     -0.00000000	     -0.00000000	      6.87389679
      0.41348985	     -0.06429096	      0.00013143	     -0.20569426	     -0.06184219	      0.88280926	     -0.00020021	     -0.21735293	     -0.00000000	     -0.00000000	      6.93182216
      0.41510019	     -0.06431215	      0.00013348	     -0.20571655	     -0.06183245	      0.88280855	     -0.00019975	     -0.21735716	     -0.00000000	     -0.00000000	      6.88925463
      0.41671054	     -0.06432936	      0.00013237	     -0.20573480	     -0.06182255	      0.88280791	     -0.00019931	     -0.21736001	     -0.00000000	     -0.00000000	      6.86039793
      0.41811830	     -0.06433919	      0.00013446	     -0.20574560	     -0.06181374	      0.88280740	     -0.00019895	     -0.21736135	     -0.00000000	     -0.00000000	      6.85363176
      0.41952606	     -0.06434560	      0.00013434	     -0.20575295	     -0.06180481	      0.88280693	     -0.00019860	     -0.21736160	     -0.00000000	     -0.00000000	      6.79669245
      0.42093382	     -0.06434679	      0.00013541	     -0.20575511	     -0.06179573	      0.88280651	     -0.00019827	     -0.21736073	     -0.00000000	     -0.00000000	      6.81155850
      0.42294898	     -0.06434357	      0.00013521	     -0.20575323	     -0.06178250	      0.88280597	     -0.00019783	     -0.21735749	     -0.00000000	     -0.00000000	      6.67974984
      0.42442877	     -0.06432976	      0.00013644	     -0.20574043	     -0.06177261	      0.88280561	     -0.00019753	     -0.21735358	     -0.00000000	     -0.00000000	      6.76529862
      0.42590856	     -0.06431522	      0.00013568	     -0.20572686	     -0.06176257	      0.88280529	     -0.00019725	     -0.21734826	     -0.00000000	     -0.00000000	      6.77566548
      0.42738836	     -0.06429293	      0.00013631	     -0.20570556	     -0.06175237	      0.88280500	     -0.00019699	     -0.21734158	     -0.00000000	     -0.00000000	      6.72338235
      0.42886815	     -0.06426538	      0.00013589	     -0.20567899	     -0.06174202	      0.88280473	     -0.00019675	     -0.21733345	     -0.00000000	     -0.00000000	      6.76756897
      0.43066854	     -0.06422473	      0.00013633	     -0.20563953	     -0.06172923	      0.88280443	     -0.00019648	     -0.21732158	     -0.00000000	     -0.00000000	      6.68077583
      0.43246892	     -0.06417416	      0.00013491	     -0.20559010	     -0.06171622	      0.88280415	     -0.00019624	     -0.21730748	     -0.00000000	     -0.00000000	      6.75072288
      0.43385568	     -0.06412993	      0.00013603	     -0.20554679	     -0.06170605	      0.88280396	     -0.00019608	     -0.21729504	     -0.00000000	     -0.00000000	      6.73646824
      0.43524243	     -0.06408007	      0.00013542	     -0.20549779	     -0.06169574	      0.88280377	     -0.00019593	     -0.21728125	     -0.00000000	     -0.00000000	      6.73085619
      0.43701515	     -0.06400997	      0.00013595	     -0.20542881	     -0.06168239	      0.88280355	     -0.00019575	     -0.21726157	     -0.00000000	     -0.00000000	      6.75074414
      0.43878787	     -0.06393178	      0.00013499	     -0.20535167	     -0.06166883	      0.88280334	     -0.00019561	     -0.21723963	     -0.00000000	     -0.00000000	      6.71133777
      0.44031137	     -0.06385640	      0.00013665	     -0.20527725	     -0.06165702	      0.88280317	     -0.00019550	     -0.21721894	     -0.00000000	     -0.00000000	      6.77613115
      0.44183486	     -0.06377726	      0.00013584	     -0.20519897	     -0.06164506	      0.88280300	     -0.00019541	     -0.21719654	     -0.00000000	     -0.00000000	      6.73687699
      0.44335836	     -0.06369222	      0.00013744	     -0.20511483	     -0.06163296	      0.88280284	     -0.00019534	     -0.21717248	     -0.00000000	     -0.00000000	      6.79862000
      0.44488186	     -0.06360385	      0.00013710	     -0.20502730	     -0.06162072	      0.88280269	     -0.00019528	     -0.21714680	     -0.00000000	     -0.00000000	      6.74180785
      0.44640536	     -0.06351093	      0.00013878	     -0.20493522	     -0.06160835	      0.88280254	     -0.00019524	     -0.21711961	     -0.00000000	     -0.00000000	      6.77899885
      0.44792885	     -0.06341670	      0.00013892	     -0.20484178	     -0.06159585	      0.88280240	     -0.00019522	     -0.21709099	     -0.00000000	     -0.00000000	      6.75999159
      0.44945235	     -0.06331994	      0.00014091	     -0.20474582	     -0.06158322	      0.88280226	     -0.00019521	     -0.21706108	     -0.00000000	     -0.00000000	      6.74026297
      0.45097585	     -0.06322306	      0.00014166	     -0.20464968	     -0.06157048	      0.88280213	     -0.00019521	     -0.21703001	     -0.00000000	     -0.00000000	      6.79420574
      0.45249935	     -0.06312430	      0.00014418	     -0.20455167	     -0.06155762	      0.88280201	     -0.00019523	     -0.21699791	     -0.00000000	     -0.00000000	      6.71405327
      0.45402284	     -0.06302447	      0.00014562	     -0.20445253	     -0.06154464	      0.88280189	     -0.00019526	     -0.21696489	     -0.00000000	     -0.00000000	      6.73437224
      0.45554634	     -0.06292493	      0.00014856	     -0.20435369	     -0.06153156	      0.88280178	     -0.00019530	     -0.21693106	     -0.00000000	     -0.00000000	      6.70430347
      0.45706984	     -0.06282514	      0.00015048	     -0.20425456	     -0.06151838	      0.88280167	     -0.00019536	     -0.21689653	     -0.00000000	     -0.00000000	      6.77278106
      0.45859334	     -0.06272461	      0.00015379	     -0.20415468	     -0.06150509	      0.88280156	     -0.00019543	     -0.21686142	     -0.00000000	     -0.00000000	      6.71089941
      0.46011683	     -0.06262247	      0.00015599	     -0.20405314	     -0.06149172	      0.88280146	     -0.00019552	     -0.21682579	     -0.00000000	     -0.00000000	      6.73847412
      0.46164033	     -0.06252100	      0.00015944	     -0.20395228	     -0.06147825	      0.88280136	     -0.00019561	     -0.21678969	     -0.00000000	     -0.00000000	      6.76880221
      0.46347113	     -0.06239837	      0.00016148	     -0.20383030	     -0.06146196	      0.88280124	     -0.00019575	     -0.21674582	     -0.00000000	     -0.00000000	      6.82203508
      0.46472806	     -0.06231246	      0.00016505	     -0.20374487	     -0.06145070	      0.88280116	     -0.00019585	     -0.21671544	     -0.00000000	     -0.00000000	      6.80715583
      0.46598498	     -0.06222697	      0.00016693	     -0.20365980	     -0.06143939	      0.88280107	     -0.00019596	     -0.21668485	     -0.00000000	     -0.00000000	      6.86004685
      0.46780216	     -0.06210327	      0.00017037	     -0.20353671	     -0.06142295	      0.88280095	     -0.00019614	     -0.21664038	     -0.00000000	     -0.00000000	      6.87482562
      0.46934426	     -0.06199752	      0.00017238	     -0.20343143	     -0.06140891	      0.88280084	     -0.00019630	     -0.21660242	     -0.00000000	     -0.00000000	      7.02267407
      0.47088637	     -0.06189201	      0.00017540	     -0.20332639	     -0.06139481	      0.88280072	     -0.00019647	     -0.21656432	     -0.00000000	     -0.00000000	      6.99164237
      0.47242847	     -0.06178338	      0.00017656	     -0.20321818	     -0.06138064	      0.88280059	     -0.00019666	     -0.21652612	     -0.00000000	     -0.00000000	      7.10174160
      0.47397058	     -0.06167815	      0.00017891	     -0.20311339	     -0.06136641	      0.88280046	     -0.00019685	     -0.21648791	     -0.00000000	     -0.00000000	      7.16127265
      0.47551268	     -0.06157356	      0.00017911	     -0.20300916	     -0.06135211	      0.88280032	     -0.00019706	     -0.21644977	     -0.00000000	     -0.00000000	      7.27391004
      0.47705479	     -0.06146915	      0.00018160	     -0.20290516	     -0.06133775	      0.88280017	     -0.00019728	     -0.21641171	     -0.00000000	     -0.00000000	      7.28995972
      0.47838834	     -0.06137890	      0.00018084	     -0.20281519	     -0.06132529	      0.88280003	     -0.00019748	     -0.21637885	     -0.00000000	     -0.00000000	      7.45216803
      0.47972189	     -0.06129046	      0.00018083	     -0.20272705	     -0.06131279	      0.88279988	     -0.00019768	     -0.21634605	     -0.00000000	     -0.00000000	      7.50721601
      0.48105545	     -0.06120202	      0.00017903	     -0.20263885	     -0.06130024	      0.88279972	     -0.00019789	     -0.21631333	     -0.00000000	     -0.00000000	      7.66618500
      0.48288905	     -0.06108372	      0.00017597	     -0.20252088	     -0.06128293	      0.88279949	     -0.00019819	     -0.21626855	     -0.00000000	     -0.00000000	      7.80775642
      0.48451307	     -0.06097840	      0.00017070	     -0.20241579	     -0.06126753	      0.88279928	     -0.00019847	     -0.21622915	     -0.00000000	     -0.00000000	      8.07182831
      0.48592551	     -0.06088876	      0.00016721	     -0.20232638	     -0.06125410	      0.88279910	     -0.00019872	     -0.21619503	     -0.00000000	     -0.00000000	      8.22316104
      0.48733794	     -0.06079438	      0.00016203	     -0.20223219	     -0.06124062	      0.88279891	     -0.00019898	     -0.21616096	     -0.00000000	     -0.00000000	      8.47593780
      0.48875038	     -0.06069398	      0.00015893	     -0.20213204	     -0.06122710	      0.88279872	     -0.00019924	     -0.21612673	     -0.00000000	     -0.00000000	      8.70842267
      0.49016282	     -0.06058698	      0.00015530	     -0.20202528	     -0.06121355	      0.88279854	     -0.00019950	     -0.21609215	     -0.00000000	     -0.00000000	      8.98837892
      0.49195124	     -0.06044509	      0.00015282	     -0.20188375	     -0.06119633	      0.88279832	     -0.00019985	     -0.21604770	     -0.00000000	     -0.00000000	      9.37973278
      0.49319913	     -0.06033973	      0.00014960	     -0.20177860	     -0.06118427	      0.88279818	     -0.00020009	     -0.21601617	     -0.00000000	     -0.00000000	      9.66756343
      0.49444703	     -0.06023285	      0.00014824	     -0.20167198	     -0.06117219	      0.88279806	     -0.00020034	     -0.21598417	     -0.00000000	     -0.00000000	      9.95581498
      0.49611395	     -0.06008664	      0.00014547	     -0.20152608	     -0.06115602	      0.88279792	     -0.00020068	     -0.21594076	     -0.00000000	     -0.00000000	     10.45731052
      0.49778088	     -0.05994098	      0.00014364	     -0.20138077	     -0.06113979	      0.88279783	     -0.00020103	     -0.21589666	     -0.00000000	     -0.00000000	     10.89885807
      0.49916923	     -0.05981384	      0.00014048	     -0.20125386	     -0.06112624	      0.88279778	     -0.00020133	     -0.21585952	     -0.00000000	     -0.00000000	     11.40246491
      0.50055758	     -0.05968655	      0.00013936	     -0.20112685	     -0.06111265	      0.88279777	     -0.00020163	     -0.21582193	     -0.00000000	      0.00000000	     11.88826956
      0.50194593	     -0.05955774	      0.00013662	     -0.20099828	     -0.06109904	      0.88279781	     -0.00020193	     -0.21578394	     -0.00000000	      0.00000000	     12.44988665
      0.50333429	     -0.05942824	      0.00013506	     -0.20086905	     -0.06108539	      0.88279789	     -0.00020224	     -0.21574561	     -0.00000000	      0.00000000	     12.99683131
      0.50501979	     -0.05927252	      0.00013100	     -0.20071358	     -0.06106877	      0.88279805	     -0.00020262	     -0.21569866	     -0.00000000	      0.00000000	     13.82450699
      0.50625337	     -0.05915654	      0.00012993	     -0.20059783	     -0.06105658	      0.88279822	     -0.00020291	     -0.21566410	     -0.00000000	      0.00000000	     14.28948051
      0.50748696	     -0.05904261	      0.00012698	     -0.20048408	     -0.06104436	      0.88279843	     -0.00020319	     -0.21562934	     -0.00000000	      0.00000000	     14.92307481
      0.50915437	     -0.05888953	      0.00012418	     -0.20033126	     -0.06102780	      0.88279880	     -0.00020359	     -0.21558219	     -0.00000000	      0.00000000	     15.67242384
      0.51059162	     -0.05875939	      0.00012026	     -0.20020130	     -0.06101349	      0.88279919	     -0.00020394	     -0.21554142	     -0.00000000	      0.00000000	     16.47905151
      0.51202886	     -0.05863313	      0.00011795	     -0.20007524	     -0.06099914	      0.88279964	     -0.00020429	     -0.21550065	     -0.00000000	      0.00000000	     17.00299667
      0.51346611	     -0.05851116	      0.00011283	     -0.19995340	     -0.06098476	      0.88280017	     -0.00020465	     -0.21545999	     -0.00000000	      0.00000000	     17.89488646
      0.51490336	     -0.05839381	      0.00011032	     -0.19983621	     -0.06097034	      0.88280078	     -0.00020501	     -0.21541955	     -0.00000000	      0.00000000	     18.29996229
      0.51613718	     -0.05829596	      0.00010531	     -0.19973844	     -0.06095794	      0.88280136	     -0.00020533	     -0.21538506	     -0.00000000	      0.00000000	     19.02939505
      0.51737101	     -0.05820241	      0.00010194	     -0.19964499	     -0.06094551	      0.88280199	     -0.00020565	     -0.21535083	     -0.00000000	      0.00000000	     19.44446025
      0.51890723	     -0.05809087	      0.00009635	     -0.19953353	     -0.06093001	      0.88280285	     -0.00020605	     -0.21530865	     -0.00000000	      0.00000000	     20.10316084
      0.52044345	     -0.05798505	      0.00009236	     -0.19942782	     -0.06091447	      0.88280380	     -0.00020646	     -0.21526702	     -0.00000000	      0.00000000	     20.37529133
      0.52170865	     -0.05790102	      0.00008678	     -0.19934381	     -0.06090165	      0.88280464	     -0.00020680	     -0.21523317	      0.00000000	      0.00000000	     20.98320787
      0.52297385	     -0.05782057	      0.00008312	     -0.19926341	     -0.06088881	      0.88280553	     -0.00020713	     -0.21519973	      0.00000000	      0.00000000	     21.18647266
      0.52423904	     -0.05774362	      0.00007835	     -0.19918649	     -0.06087594	      0.88280647	     -0.00020747	     -0.21516675	      0.00000000	      0.00000001	     21.52802892
      0.52595450	     -0.05764442	      0.00007334	     -0.19908732	     -0.06085848	      0.88280783	     -0.00020793	     -0.21512279	      0.00000000	      0.00000001	     21.68622965
      0.52721912	     -0.05757419	      0.00006823	     -0.19901707	     -0.06084559	      0.88280888	     -0.00020827	     -0.21509092	      0.00000000	      0.00000001	     22.03624312
      0.52848374	     -0.05750631	      0.00006539	     -0.19894921	     -0.06083268	      0.88280998	     -0.00020860	     -0.21505951	      0.00000000	      0.00000001	     22.05918998
      0.53001907	     -0.05742754	      0.00006114	     -0.19887043	     -0.06081700	      0.88281136	     -0.00020901	     -0.21502196	      0.00000000	      0.00000001	     22.28987034
      0.53137727	     -0.05736033	      0.00005946	     -0.19880324	     -0.06080312	      0.88281263	     -0.00020935	     -0.21498930	      0.00000000	      0.00000001	     22.16117409
      0.53273547	     -0.05729619	      0.00005571	     -0.19873905	     -0.06078924	      0.88281393	     -0.00020970	     -0.21495713	      0.00000000	      0.00000001	     22.36452995
      0.53409367	     -0.05723456	      0.00005417	     -0.19867741	     -0.06077535	      0.88281526	     -0.00021004	     -0.21492550	      0.00000000	      0.00000001	     22.19783023
      0.53545188	     -0.05717579	      0.00005000	     -0.19861855	     -0.06076146	      0.88281662	     -0.00021036	     -0.21489441	      0.00000000	      0.00000001	     22.33253854
      0.53681008	     -0.05712041	      0.00004828	     -0.19856312	     -0.06074758	      0.88281800	     -0.00021068	     -0.21486393	      0.00000000	      0.00000001	     22.10647645
      0.53816828	     -0.05706863	      0.00004420	     -0.19851122	     -0.06073370	      0.88281940	     -0.00021099	     -0.21483406	      0.00000000	      0.00000001	     22.19938516
      0.53952648	     -0.05701927	      0.00004291	     -0.19846179	     -0.06071983	      0.88282081	     -0.00021128	     -0.21480482	      0.00000000	      0.00000001	     21.93297206
      0.54088468	     -0.05697319	      0.00003911	     -0.19841556	     -0.06070598	      0.88282223	     -0.00021157	     -0.21477619	      0.00000000	      0.00000001	     21.99556641
      0.54224288	     -0.05692886	      0.00003854	     -0.19837115	     -0.06069213	      0.88282366	     -0.00021184	     -0.21474820	      0.00000000	      0.00000001	     21.69572587
      0.54360109	     -0.05688736	      0.00003512	     -0.19832948	     -0.06067831	      0.88282508	     -0.00021209	     -0.21472080	      0.00000000	      0.00000001	     21.74714667
      0.54495929	     -0.05684712	      0.00003543	     -0.19828915	     -0.06066451	      0.88282651	     -0.00021233	     -0.21469400	      0.00000000	      0.00000001	     21.41219049
      0.54631749	     -0.05680954	      0.00003250	     -0.19825139	     -0.06065073	      0.88282793	     -0.00021255	     -0.21466778	      0.00000000	      0.00000001	     21.46421520
      0.54753130	     -0.05677686	      0.00003316	     -0.19821860	     -0.06063844	      0.88282919	     -0.00021274	     -0.21464484	      0.00000000	      0.00000001	     21.14940624
      0.54874512	     -0.05674617	      0.00003172	     -0.19818776	     -0.06062616	      0.88283045	     -0.00021291	     -0.21462235	      0.00000000	      0.00000001	     21.08046186
      0.55022156	     -0.05671052	      0.00003181	     -0.19815194	     -0.06061127	      0.88283196	     -0.00021310	     -0.21459560	      0.00000000	      0.00000001	     20.81346954
      0.55169801	     -0.05667770	      0.00003003	     -0.19811890	     -0.06059641	      0.88283345	     -0.00021327	     -0.21456950	      0.00000000	      0.00000001	     20.76537962
      0.55291993	     -0.05665134	      0.00003109	     -0.19809241	     -0.06058415	      0.88283467	     -0.00021338	     -0.21454841	      0.00000000	      0.00000001	     20.44668487
      0.55414185	     -0.05662711	      0.00003020	     -0.19806798	     -0.06057191	      0.88283588	     -0.00021349	     -0.21452774	      0.00000000	      0.00000001	     20.35207402
      0.55563449	     -0.05659912	      0.00003091	     -0.19803979	     -0.06055700	      0.88283733	     -0.00021359	     -0.21450310	      0.00000000	      0.00000001	     20.06297450
      0.55712713	     -0.05657405	      0.00002950	     -0.19801445	     -0.06054214	      0.88283876	     -0.00021367	     -0.21447910	      0.00000000	      0.00000001	     20.00564645
      0.55829119	     -0.05655485	      0.00003110	     -0.19799509	     -0.06053059	      0.88283986	     -0.00021372	     -0.21446084	      0.00000000	      0.00000001	     19.67694243
      0.55945524	     -0.05653727	      0.00003077	     -0.19797730	     -0.06051907	      0.88284094	     -0.00021375	     -0.21444295	      0.00000000	      0.00000001	     19.55820262
      0.56102499	     -0.05651568	      0.00003180	     -0.19795546	     -0.06050358	      0.88284236	     -0.00021376	     -0.21441944	      0.00000000	      0.00000001	     19.26251404
      0.56259473	     -0.05649692	      0.00003088	     -0.19793638	     -0.06048816	      0.88284376	     -0.00021374	     -0.21439663	      0.00000000	      0.00000001	     19.18818157
      0.56371325	     -0.05648396	      0.00003288	     -0.19792325	     -0.06047720	      0.88284474	     -0.00021371	     -0.21438079	      0.00000000	      0.00000001	     18.85154544
      0.56483177	     -0.05647272	      0.00003309	     -0.19791179	     -0.06046628	      0.88284569	     -0.00021366	     -0.21436529	      0.00000000	      0.00000001	     18.71928497
      0.56649733	     -0.05645759	      0.00003459	     -0.19789636	     -0.06045008	      0.88284709	     -0.00021356	     -0.21434282	      0.00000000	      0.00000001	     18.42437197
      0.56788697	     -0.05644692	      0.00003470	     -0.19788540	     -0.06043662	      0.88284823	     -0.00021345	     -0.21432460	      0.00000000	      0.00000001	     18.28407961
      0.56927661	     -0.05643686	      0.00003676	     -0.19787510	     -0.06042322	      0.88284935	     -0.00021331	     -0.21430685	      0.00000000	      0.00000001	     17.97876244
      0.57066625	     -0.05642895	      0.00003647	     -0.19786687	     -0.06040987	      0.88285044	     -0.00021315	     -0.21428953	      0.00000000	      0.00000001	     17.88337632
      0.57205589	     -0.05642120	      0.00003933	     -0.19785888	     -0.06039657	      0.88285151	     -0.00021296	     -0.21427266	      0.00000000	      0.00000001	     17.52542230
      0.57325568	     -0.05641603	      0.00003890	     -0.19785342	     -0.06038514	      0.88285242	     -0.00021277	     -0.21425841	      0.00000000	      0.00000001	     17.45540399
      0.57445548	     -0.05641141	      0.00004064	     -0.19784856	     -0.06037375	      0.88285331	     -0.00021257	     -0.21424446	      0.00000000	      0.00000001	     17.21725237
      0.57595100	     -0.05640736	      0.00004127	     -0.19784417	     -0.06035961	      0.88285440	     -0.00021228	     -0.21422748	      0.00000000	      0.00000000	     17.05207725
      0.57744652	     -0.05640384	      0.00004400	     -0.19784035	     -0.06034555	      0.88285547	     -0.00021197	     -0.21421094	      0.00000000	      0.00000000	     16.74128804
      0.57864775	     -0.05640250	      0.00004372	     -0.19783871	     -0.06033430	      0.88285631	     -0.00021169	     -0.21419795	      0.00000000	      0.00000000	     16.65512434
      0.57984898	     -0.05640115	      0.00004550	     -0.19783711	     -0.06032309	      0.88285715	     -0.00021140	     -0.21418522	      0.00000000	      0.00000000	     16.43413501
      0.58136883	     -0.05640138	      0.00004621	     -0.19783697	     -0.06030899	      0.88285818	     -0.00021099	     -0.21416946	      0.00000000	      0.00000000	     16.29531964
      0.58288868	     -0.05640188	      0.00004919	     -0.19783716	     -0.06029496	      0.88285921	     -0.00021056	     -0.21415409	      0.00000000	      0.00000000	     15.98655364
      0.58403309	     -0.05640239	      0.00004886	     -0.19783737	     -0.06028444	      0.88285997	     -0.00021021	     -0.21414275	      0.00000000	      0.00000000	     15.90999606
      0.58517750	     -0.05640394	      0.00005044	     -0.19783866	     -0.06027397	      0.88286072	     -0.00020984	     -0.21413160	      0.00000000	      0.00000000	     15.75043228
      0.58678761	     -0.05640699	      0.00005149	     -0.19784131	     -0.06025931	      0.88286177	     -0.00020929	     -0.21411622	      0.00000000	      0.00000000	     15.57393586
      0.58815208	     -0.05641057	      0.00005356	     -0.19784458	     -0.06024696	      0.88286266	     -0.00020880	     -0.21410347	      0.00000000	      0.00000000	     15.41942121
      0.58951656	     -0.05641457	      0.00005399	     -0.19784823	     -0.06023467	      0.88286353	     -0.00020828	     -0.21409098	      0.00000000	      0.00000000	     15.24177892
      0.59088103	     -0.05641831	      0.00005624	     -0.19785165	     -0.06022245	      0.88286440	     -0.00020773	     -0.21407870	      0.00000000	      0.00000000	     15.11496247
      0.59224551	     -0.05642348	      0.00005648	     -0.19785647	     -0.06021029	      0.88286526	     -0.00020716	     -0.21406664	      0.00000000	      0.00000000	     14.99352234
      0.59360999	     -0.05642902	      0.00005893	     -0.19786169	     -0.06019820	      0.88286611	     -0.00020656	     -0.21405478	      0.00000000	      0.00000000	     14.88207910
      0.59497446	     -0.05643529	      0.00005904	     -0.19786760	     -0.06018617	      0.88286696	     -0.00020594	     -0.21404313	      0.00000000	      0.00000000	     14.72738107
      0.59633894	     -0.05644057	      0.00006183	     -0.19787257	     -0.06017421	      0.88286780	     -0.00020529	     -0.21403167	      0.00000000	      0.00000000	     14.60663501
      0.59770342	     -0.05644818	      0.00006193	     -0.19787982	     -0.06016232	      0.88286864	     -0.00020462	     -0.21402037	      0.00000000	      0.00000000	     14.56756494
      0.59906789	     -0.05645585	      0.00006530	     -0.19788719	     -0.06015050	      0.88286947	     -0.00020392	     -0.21400928	      0.00000000	      0.00000000	     14.39037008
      0.60043237	     -0.05646492	      0.00006550	     -0.19789590	     -0.06013874	      0.88287029	     -0.00020319	     -0.21399838	      0.00000000	      0.00000000	     14.36508562
      0.60179684	     -0.05647472	      0.00006950	     -0.19790543	     -0.06012706	      0.88287110	     -0.00020244	     -0.21398767	      0.00000000	      0.00000000	     14.23331543
      0.60300814	     -0.05648401	      0.00007002	     -0.19791441	     -0.06011674	      0.88287180	     -0.00020176	     -0.21397835	      0.00000000	      0.00000000	     14.15057866
      0.60421944	     -0.05649384	      0.00007268	     -0.19792398	     -0.06010647	      0.88287250	     -0.00020105	     -0.21396917	      0.00000000	      0.00000000	     14.08334228
      0.60571141	     -0.05650737	      0.00007432	     -0.19793716	     -0.06009390	      0.88287335	     -0.00020016	     -0.21395810	      0.00000000	      0.00000000	     13.98302735
      0.60720338	     -0.05652229	      0.00007749	     -0.19795175	     -0.06008140	      0.88287417	     -0.00019923	     -0.21394728	      0.00000000	      0.00000000	     13.99122308
      0.60848617	     -0.05653608	      0.00007762	     -0.19796523	     -0.06007072	      0.88287486	     -0.00019842	     -0.21393821	      0.00000000	      0.00000000	     13.86443277
      0.60976896	     -0.05655236	      0.00007962	     -0.19798123	     -0.06006010	      0.88287553	     -0.00019758	     -0.21392937	      0.00000000	      0.00000000	     13.82712917
      0.61105176	     -0.05657039	      0.00007988	     -0.19799894	     -0.06004953	      0.88287617	     -0.00019673	     -0.21392081	      0.00000000	      0.00000000	     13.73819800
      0.61233455	     -0.05658919	      0.00008092	     -0.19801744	     -0.06003901	      0.88287679	     -0.00019586	     -0.21391252	      0.00000000	      0.00000000	     13.72815651
      0.61396510	     -0.05661692	      0.00008065	     -0.19804478	     -0.06002573	      0.88287753	     -0.00019472	     -0.21390240	      0.00000000	      0.00000000	     13.58623792
      0.61535214	     -0.05663720	      0.00008175	     -0.19806476	     -0.06001449	      0.88287813	     -0.00019372	     -0.21389416	      0.00000000	      0.00000000	     13.56747275
      0.61673918	     -0.05666262	      0.00008046	     -0.19808984	     -0.06000331	      0.88287869	     -0.00019271	     -0.21388618	      0.00000000	      0.00000000	     13.66224753
      0.61812622	     -0.05668723	      0.00008145	     -0.19811417	     -0.05999218	      0.88287920	     -0.00019167	     -0.21387855	     -0.00000000	      0.00000000	     13.43057458
      0.61951326	     -0.05671166	      0.00007968	     -0.19813826	     -0.05998112	      0.88287968	     -0.00019061	     -0.21387119	     -0.00000000	      0.00000000	     13.55154646
      0.62090030	     -0.05673703	      0.00008069	     -0.19816336	     -0.05997010	      0.88288011	     -0.00018952	     -0.21386408	     -0.00000000	      0.00000000	     13.46621254
      0.62228734	     -0.05676207	      0.00007865	     -0.19818809	     -0.05995914	      0.88288049	     -0.00018842	     -0.21385722	     -0.00000000	      0.00000000	     13.46454066
      0.62367438	     -0.05678471	      0.00008000	     -0.19821049	     -0.05994823	      0.88288083	     -0.00018729	     -0.21385054	     -0.00000000	      0.00000000	     13.39875786
      0.62506142	     -0.05681057	      0.00007795	     -0.19823605	     -0.05993736	      0.88288112	     -0.00018614	     -0.21384400	     -0.00000000	      0.00000000	     13.47924379
      0.62644846	     -0.05683124	      0.00007983	     -0.19825651	     -0.05992654	      0.88288136	     -0.00018496	     -0.21383762	     -0.00000000	      0.00000000	     13.35323002
      0.62783549	     -0.05685227	      0.00007797	     -0.19827727	     -0.05991577	      0.88288155	     -0.00018376	     -0.21383126	     -0.00000000	      0.00000000	     13.41820353
      0.62906739	     -0.05686943	      0.00007965	     -0.19829427	     -0.05990623	      0.88288168	     -0.00018268	     -0.21382564	     -0.00000000	      0.00000000	     13.38991886
      0.63029928	     -0.05688606	      0.00007918	     -0.19831069	     -0.05989673	      0.88288177	     -0.00018158	     -0.21382002	     -0.00000000	      0.00000000	     13.39350709
      0.63153117	     -0.05690237	      0.00007974	     -0.19832683	     -0.05988726	      0.88288182	     -0.00018046	     -0.21381437	     -0.00000000	      0.00000000	     13.41835826
      0.63319675	     -0.05692467	      0.00007965	     -0.19834888	     -0.05987451	      0.88288183	     -0.00017892	     -0.21380675	     -0.00000000	     -0.00000000	     13.36845370
      0.63469364	     -0.05694048	      0.00008090	     -0.19836452	     -0.05986309	      0.88288179	     -0.00017751	     -0.21379984	     -0.00000000	     -0.00000000	     13.40224112
      0.63619052	     -0.05695747	      0.00008013	     -0.19838128	     -0.05985172	      0.88288169	     -0.00017608	     -0.21379283	     -0.00000000	     -0.00000000	     13.51358632
      0.63746664	     -0.05697073	      0.00008181	     -0.19839443	     -0.05984205	      0.88288158	     -0.00017484	     -0.21378678	     -0.00000000	     -0.00000000	     13.46657068
      0.63874275	     -0.05698393	      0.00008173	     -0.19840747	     -0.05983241	      0.88288142	     -0.00017357	     -0.21378067	     -0.00000000	     -0.00000000	     13.54527286
      0.64001886	     -0.05699683	      0.00008279	     -0.19842024	     -0.05982279	      0.88288124	     -0.00017229	     -0.21377448	     -0.00000000	     -0.00000000	     13.54936738
      0.64160104	     -0.05701158	      0.00008323	     -0.19843482	     -0.05981091	      0.88288096	     -0.00017068	     -0.21376674	     -0.00000000	     -0.00000000	     13.64834810
      0.64318322	     -0.05702437	      0.00008508	     -0.19844749	     -0.05979906	      0.88288065	     -0.00016905	     -0.21375884	     -0.00000000	     -0.00000000	     13.57860665
      0.64434833	     -0.05703418	      0.00008491	     -0.19845718	     -0.05979036	      0.88288039	     -0.00016782	     -0.21375293	     -0.00000000	     -0.00000000	     13.74060884
      0.64551345	     -0.05704285	      0.00008582	     -0.19846576	     -0.05978167	      0.88288011	     -0.00016659	     -0.21374694	     -0.00000000	     -0.00000000	     13.70871640
      0.64667857	     -0.05705138	      0.00008643	     -0.19847419	     -0.05977300	      0.88287981	     -0.00016534	     -0.21374088	     -0.00000000	     -0.00000000	     13.80094106
      0.64830154	     -0.05706277	      0.00008740	     -0.19848547	     -0.05976096	      0.88287937	     -0.00016358	     -0.21373231	     -0.00000000	     -0.00000000	     13.75662207
      0.64992451	     -0.05706976	      0.00008820	     -0.19849233	     -0.05974894	      0.88287889	     -0.00016181	     -0.21372356	     -0.00000000	     -0.00000000	     14.01417717
      0.65129726	     -0.05707790	      0.00008910	     -0.19850040	     -0.05973880	      0.88287847	     -0.00016029	     -0.21371598	     -0.00000000	     -0.00000000	     13.90195005
      0.65267000	     -0.05708308	      0.00008963	     -0.19850549	     -0.05972868	      0.88287802	     -0.00015875	     -0.21370827	     -0.00000000	     -0.00000000	     14.08715181
      0.65404275	     -0.05708748	      0.00009046	     -0.19850982	     -0.05971858	      0.88287757	     -0.00015721	     -0.21370041	     -0.00000000	     -0.00000000	     14.09750186
      0.65541550	     -0.05708992	      0.00009094	     -0.19851218	     -0.05970850	      0.88287710	     -0.00015566	     -0.21369237	     -0.00000000	     -0.00000000	     14.15865244
      0.65678825	     -0.05709301	      0.00009153	     -0.19851520	     -0.05969844	      0.88287662	     -0.00015410	     -0.21368417	     -0.00000000	     -0.00000000	     14.24912248
      0.65835849	     -0.05709390	      0.00009185	     -0.19851601	     -0.05968695	      0.88287605	     -0.00015230	     -0.21367462	     -0.00000000	     -0.00000000	     14.39984664
      0.65992873	     -0.05709903	      0.00009240	     -0.19852108	     -0.05967548	      0.88287548	     -0.00015050	     -0.21366481	     -0.00000000	     -0.00000000	     14.39592962
      0.66121540	     -0.05709382	      0.00009239	     -0.19851582	     -0.05966609	      0.88287500	     -0.00014903	     -0.21365668	     -0.00000000	     -0.00000000	     14.54524518
      0.66250208	     -0.05709465	      0.00009260	     -0.19851660	     -0.05965672	      0.88287451	     -0.00014755	     -0.21364834	     -0.00000000	     -0.00000000	     14.56988438
      0.66378876	     -0.05709243	      0.00009263	     -0.19851433	     -0.05964736	      0.88287403	     -0.00014607	     -0.21363989	     -0.00000000	     -0.00000000	     14.71699501
      0.66535528	     -0.05709164	      0.00009267	     -0.19851349	     -0.05963598	      0.88287343	     -0.00014427	     -0.21362939	     -0.00000000	     -0.00000000	     14.68306670
      0.66692180	     -0.05708435	      0.00009272	     -0.19850616	     -0.05962461	      0.88287282	     -0.00014247	     -0.21361871	     -0.00000000	     -0.00000000	     14.90905662
      0.66820909	     -0.05708376	      0.00009247	     -0.19850553	     -0.05961528	      0.88287232	     -0.00014100	     -0.21360970	     -0.00000000	     -0.00000000	     14.93952787
      0.66949638	     -0.05707672	      0.00009258	     -0.19849847	     -0.05960596	      0.88287182	     -0.00013953	     -0.21360060	     -0.00000000	     -0.00000000	     15.06360005
      0.67078367	     -0.05707248	      0.00009243	     -0.19849420	     -0.05959665	      0.88287132	     -0.00013807	     -0.21359130	     -0.00000000	     -0.00000000	     15.12470858
      0.67243617	     -0.05706265	      0.00009271	     -0.19848435	     -0.05958471	      0.88287067	     -0.00013621	     -0.21357917	     -0.00000000	     -0.00000000	     15.40320845
      0.67379081	     -0.05705980	      0.00009225	     -0.19848147	     -0.05957493	      0.88287013	     -0.00013469	     -0.21356899	     -0.00000000	     -0.00000000	     15.32910744
      0.67514546	     -0.05704831	      0.00009274	     -0.19846999	     -0.05956516	      0.88286960	     -0.00013318	     -0.21355868	     -0.00000000	     -0.00000000	     15.41192059
      0.67650010	     -0.05704190	      0.00009250	     -0.19846355	     -0.05955540	      0.88286906	     -0.00013168	     -0.21354814	     -0.00000000	     -0.00000000	     15.53906425
      0.67815447	     -0.05702989	      0.00009336	     -0.19845157	     -0.05954349	      0.88286840	     -0.00012986	     -0.21353511	     -0.00000000	     -0.00000000	     15.61551537
      0.67932511	     -0.05702127	      0.00009291	     -0.19844293	     -0.05953507	      0.88286794	     -0.00012859	     -0.21352567	     -0.00000000	     -0.00000000	     15.67126723
      0.68049576	     -0.05701165	      0.00009335	     -0.19843333	     -0.05952665	      0.88286747	     -0.00012733	     -0.21351609	     -0.00000000	     -0.00000000	     15.82993183
      0.68206405	     -0.05700066	      0.00009345	     -0.19842234	     -0.05951538	      0.88286684	     -0.00012565	     -0.21350307	     -0.00000000	     -0.00000000	     15.82395085
      0.68363234	     -0.05698662	      0.00009418	     -0.19840833	     -0.05950412	      0.88286620	     -0.00012400	     -0.21348982	     -0.00000000	     -0.00000000	     16.18633178
      0.68497593	     -0.05697609	      0.00009394	     -0.19839780	     -0.05949448	      0.88286566	     -0.00012260	     -0.21347828	     -0.00000000	     -0.00000000	     15.99779854
      0.68631952	     -0.05696253	      0.00009468	     -0.19838426	     -0.05948484	      0.88286511	     -0.00012122	     -0.21346659	     -0.00000000	     -0.00000000	     16.25577884
      0.68766312	     -0.05695244	      0.00009457	     -0.19837419	     -0.05947521	      0.88286455	     -0.00011985	     -0.21345475	     -0.00000000	     -0.00000000	     16.16820751
      0.68900671	     -0.05693744	      0.00009526	     -0.19835922	     -0.05946559	      0.88286399	     -0.00011851	     -0.21344277	     -0.00000000	     -0.00000000	     16.39261130
      0.69066444	     -0.05692649	      0.00009503	     -0.19834828	     -0.05945372	      0.88286329	     -0.00011687	     -0.21342777	     -0.00000000	     -0.00000000	     16.32938722
      0.69191714	     -0.05690931	      0.00009619	     -0.19833113	     -0.05944476	      0.88286276	     -0.00011566	     -0.21341636	     -0.00000000	     -0.00000000	     16.51296662
      0.69316985	     -0.05689857	      0.00009625	     -0.19832040	     -0.05943580	      0.88286223	     -0.00011446	     -0.21340479	     -0.00000000	     -0.00000000	     16.58992217
      0.69468067	     -0.05688215	      0.00009737	     -0.19830403	     -0.05942500	      0.88286157	     -0.00011304	     -0.21339073	     -0.00000000	     -0.00000000	     16.59782499
      0.69619149	     -0.05686945	      0.00009740	     -0.19829134	     -0.05941421	      0.88286091	     -0.00011164	     -0.21337649	     -0.00000000	     -0.00000000	     16.74611092
      0.69770231	     -0.05684652	      0.00009965	     -0.19826848	     -0.05940343	      0.88286024	     -0.00011027	     -0.21336214	     -0.00000000	     -0.00000000	     16.87654275
      0.69897010	     -0.05683539	      0.00009939	     -0.19825735	     -0.05939438	      0.88285967	     -0.00010914	     -0.21334989	     -0.00000000	     -0.00000000	     16.85378310
      0.70023789	     -0.05681481	      0.00010137	     -0.19823683	     -0.05938535	      0.88285909	     -0.00010804	     -0.21333753	     -0.00000000	     -0.00000000	     16.98057656
      0.70177901	     -0.05679493	      0.00010226	     -0.19821699	     -0.05937437	      0.88285839	     -0.00010671	     -0.21332220	     -0.00000000	     -0.00000000	     16.95677237
      0.70312427	     -0.05676941	      0.00010481	     -0.19819153	     -0.05936479	      0.88285776	     -0.00010559	     -0.21330863	     -0.00000000	     -0.00000000	     17.09079181
      0.70446953	     -0.05674901	      0.00010558	     -0.19817115	     -0.05935522	      0.88285712	     -0.00010448	     -0.21329480	     -0.00000000	     -0.00000000	     17.17432499
      0.70581479	     -0.05672402	      0.00010794	     -0.19814622	     -0.05934566	      0.88285648	     -0.00010340	     -0.21328080	     -0.00000000	     -0.00000000	     17.22140826
      0.70716005	     -0.05670027	      0.00010898	     -0.19812248	     -0.05933610	      0.88285583	     -0.00010234	     -0.21326658	     -0.00000000	     -0.00000000	     17.27970540
      0.70850531	     -0.05667357	      0.00011089	     -0.19809582	     -0.05932656	      0.88285517	     -0.00010130	     -0.21325217	     -0.00000000	     -0.00000000	     17.41926808
      0.70985057	     -0.05664786	      0.00011154	     -0.19807012	     -0.05931702	      0.88285450	     -0.00010029	     -0.21323756	     -0.00000000	     -0.00000000	     17.37157612
      0.71119583	     -0.05661759	      0.00011258	     -0.19803985	     -0.05930749	      0.88285383	     -0.00009931	     -0.21322275	     -0.00000000	     -0.00000000	     17.57643919
      0.71284145	     -0.05658499	      0.00011231	     -0.19800721	     -0.05929585	      0.88285300	     -0.00009814	     -0.21320432	     -0.00000000	     -0.00000000	     17.43416646
      0.71414401	     -0.05655196	      0.00011289	     -0.19797417	     -0.05928664	      0.88285234	     -0.00009724	     -0.21318958	     -0.00000000	     -0.00000000	     17.69436304
      0.71544658	     -0.05652570	      0.00011173	     -0.19794784	     -0.05927745	      0.88285167	     -0.00009636	     -0.21317467	     -0.00000000	     -0.00000000	     17.74397188
      0.71702168	     -0.05648833	      0.00011159	     -0.19791041	     -0.05926635	      0.88285087	     -0.00009533	     -0.21315654	     -0.00000000	     -0.00000000	     17.83447884
      0.71830185	     -0.05646300	      0.00010980	     -0.19788498	     -0.05925735	      0.88285021	     -0.00009452	     -0.21314167	     -0.00000000	     -0.00000000	     17.91339777
      0.71958202	     -0.05643417	      0.00010926	     -0.19785610	     -0.05924835	      0.88284956	     -0.00009373	     -0.21312679	     -0.00000000	     -0.00000000	     17.93829108
      0.72086220	     -0.05640963	      0.00010753	     -0.19783145	     -0.05923938	      0.88284890	     -0.00009297	     -0.21311188	     -0.00000000	     -0.00000000	     18.04179090
      0.72257041	     -0.05637752	      0.00010589	     -0.19779921	     -0.05922742	      0.88284804	     -0.00009199	     -0.21309211	     -0.00000000	     -0.00000000	     17.96855903
      0.72386309	     -0.05635319	      0.00010326	     -0.19777474	     -0.05921840	      0.88284739	     -0.00009128	     -0.21307720	     -0.00000000	     -0.00000000	     18.17686746
      0.72515577	     -0.05632877	      0.00010195	     -0.19775020	     -0.05920939	      0.88284674	     -0.00009059	     -0.21306235	     -0.00000000	     -0.00000000	     18.24130622
      0.72644845	     -0.05630602	      0.00009969	     -0.19772732	     -0.05920041	      0.88284610	     -0.00008993	     -0.21304756	     -0.00000000	     -0.00000000	     18.32287688
      0.72821813	     -0.05627465	      0.00009792	     -0.19769580	     -0.05918814	      0.88284524	     -0.00008907	     -0.21302741	     -0.00000000	     -0.00000000	     18.50987764
      0.72946564	     -0.05625224	      0.00009526	     -0.19767323	     -0.05917952	      0.88284463	     -0.00008848	     -0.21301329	     -0.00000000	     -0.00000000	     18.47582352
      0.73071316	     -0.05622798	      0.00009410	     -0.19764886	     -0.05917092	      0.88284404	     -0.00008793	     -0.21299918	     -0.00000000	     -0.00000000	     18.53065973
      0.73196067	     -0.05620644	      0.00009217	     -0.19762718	     -0.05916234	      0.88284345	     -0.00008739	     -0.21298509	     -0.00000000	     -0.00000000	     18.64384522
      0.73371030	     -0.05617729	      0.00009039	     -0.19759785	     -0.05915035	      0.88284264	     -0.00008668	     -0.21296548	     -0.00000000	     -0.00000000	     18.55050295
      0.73512783	     -0.05615329	      0.00008760	     -0.19757367	     -0.05914067	      0.88284200	     -0.00008614	     -0.21294969	     -0.00000000	     -0.00000000	     18.76423027
      0.73654535	     -0.05612774	      0.00008705	     -0.19754798	     -0.05913102	      0.88284136	     -0.00008563	     -0.21293400	     -0.00000000	     -0.00000000	     18.90805801
      0.73796288	     -0.05610808	      0.00008367	     -0.19752812	     -0.05912141	      0.88284073	     -0.00008515	     -0.21291839	     -0.00000000	     -0.00000000	     18.84512022
      0.73938040	     -0.05608259	      0.00008358	     -0.19750250	     -0.05911183	      0.88284011	     -0.00008470	     -0.21290292	     -0.00000000	     -0.00000000	     19.06127699
      0.74060041	     -0.05606689	      0.00008015	     -0.19748661	     -0.05910361	      0.88283959	     -0.00008433	     -0.21288970	     -0.00000000	     -0.00000000	     19.04562153
      0.74182041	     -0.05604865	      0.00007894	     -0.19746822	     -0.05909542	      0.88283906	     -0.00008399	     -0.21287661	     -0.00000000	     -0.00000000	     19.11567222
      0.74330510	     -0.05602981	      0.00007595	     -0.19744917	     -0.05908549	      0.88283843	     -0.00008360	     -0.21286085	     -0.00000000	     -0.00000000	     19.19358280
      0.74478980	     -0.05601059	      0.00007461	     -0.19742977	     -0.05907560	      0.88283781	     -0.00008325	     -0.21284528	     -0.00000000	     -0.00000000	     19.23563834
      0.74627449	     -0.05599512	      0.00007046	     -0.19741404	     -0.05906575	      0.88283719	     -0.00008293	     -0.21282992	     -0.00000000	     -0.00000000	     19.24832612
      0.74754449	     -0.05597656	      0.00007015	     -0.19739534	     -0.05905736	      0.88283667	     -0.00008267	     -0.21281695	     -0.00000000	     -0.00000000	     19.41951156
      0.74881449	     -0.05596486	      0.00006690	     -0.19738343	     -0.05904900	      0.88283614	     -0.00008244	     -0.21280409	     -0.00000000	     -0.00000000	     19.41251534
      0.75008448	     -0.05594985	      0.00006563	     -0.19736827	     -0.05904067	      0.88283562	     -0.00008224	     -0.21279139	     -0.00000000	     -0.00000000	     19.49999097
      0.75174599	     -0.05593552	      0.00006197	     -0.19735367	     -0.05902982	      0.88283493	     -0.00008200	     -0.21277496	     -0.00000000	     -0.00000000	     19.49004758
      0.75299716	     -0.05591989	      0.00006179	     -0.19733789	     -0.05902169	      0.88283442	     -0.00008185	     -0.21276276	     -0.00000000	     -0.00000000	     19.58165002
      0.75424834	     -0.05590972	      0.00005921	     -0.19732753	     -0.05901359	      0.88283390	     -0.00008171	     -0.21275066	     -0.00000000	     -0.00000000	     19.65583165
      0.75575309	     -0.05589504	      0.00005809	     -0.19731265	     -0.05900389	      0.88283327	     -0.00008158	     -0.21273631	     -0.00000000	     -0.00000000	     19.61892144
      0.75709508	     -0.05588463	      0.00005492	     -0.19730201	     -0.05899528	      0.88283270	     -0.00008149	     -0.21272365	     -0.00000000	     -0.00000000	     19.78823561
      0.75843706	     -0.05587208	      0.00005408	     -0.19728930	     -0.05898670	      0.88283212	     -0.00008142	     -0.21271116	     -0.00000000	     -0.00000000	     19.70930486
      0.75977904	     -0.05586298	      0.00005080	     -0.19727996	     -0.05897816	      0.88283154	     -0.00008137	     -0.21269881	     -0.00000000	     -0.00000000	     19.86548185
      0.76112103	     -0.05585223	      0.00004968	     -0.19726903	     -0.05896966	      0.88283096	     -0.00008135	     -0.21268665	     -0.00000000	     -0.00000000	     19.79788457
      0.76246301	     -0.05584388	      0.00004658	     -0.19726045	     -0.05896120	      0.88283036	     -0.00008135	     -0.21267466	     -0.00000000	     -0.00000000	     19.92190167
      0.76380500	     -0.05583489	      0.00004578	     -0.19725128	     -0.05895277	      0.88282976	     -0.00008137	     -0.21266284	     -0.00000000	     -0.00000000	     19.86095759
      0.76514698	     -0.05582792	      0.00004308	     -0.19724409	     -0.05894438	      0.88282915	     -0.00008141	     -0.21265119	     -0.00000000	     -0.00000000	     19.99538833
      0.76648896	     -0.05582005	      0.00004248	     -0.19723604	     -0.05893603	      0.88282852	     -0.00008147	     -0.21263972	     -0.00000000	     -0.00000000	     19.86258139
      0.76783095	     -0.05581258	      0.00004006	     -0.19722835	     -0.05892772	      0.88282789	     -0.00008155	     -0.21262839	     -0.00000000	     -0.00000000	     20.02756790
      0.76917293	     -0.05580486	      0.00003969	     -0.19722046	     -0.05891945	      0.88282725	     -0.00008166	     -0.21261720	     -0.00000000	     -0.00000000	     19.92789180
      0.77051491	     -0.05579850	      0.00003738	     -0.19721388	     -0.05891121	      0.88282660	     -0.00008178	     -0.21260613	     -0.00000000	     -0.00000000	     20.07171813
      0.77185690	     -0.05579200	      0.00003717	     -0.19720721	     -0.05890301	      0.88282595	     -0.00008192	     -0.21259523	     -0.00000000	     -0.00000000	     19.91654344
      0.77319888	     -0.05578583	      0.00003505	     -0.19720082	     -0.05889486	      0.88282528	     -0.00008208	     -0.21258446	     -0.00000000	     -0.00000000	     20.08340369
      0.77454086	     -0.05578056	      0.00003508	     -0.19719539	     -0.05888674	      0.88282461	     -0.00008226	     -0.21257384	     -0.00000000	     -0.00000000	     19.94016273
      0.77588285	     -0.05577608	      0.00003301	     -0.19719068	     -0.05887866	      0.88282393	     -0.00008246	     -0.21256337	     -0.00000000	     -0.00000000	     20.10959743
      0.77722483	     -0.05577211	      0.00003317	     -0.19718654	     -0.05887062	      0.88282324	     -0.00008267	     -0.21255308	     -0.00000000	     -0.00000000	     19.92766711
      0.77856681	     -0.05576803	      0.00003108	     -0.19718223	     -0.05886262	      0.88282254	     -0.00008290	     -0.21254295	     -0.00000000	     -0.00000000	     20.11399146
      0.77990880	     -0.05576511	      0.00003138	     -0.19717915	     -0.05885467	      0.88282184	     -0.00008316	     -0.21253298	     -0.00000000	     -0.00000000	     19.95196545
      0.78125078	     -0.05576222	      0.00002924	     -0.19717603	     -0.05884675	      0.88282113	     -0.00008342	     -0.21252317	     -0.00000000	     -0.00000000	     20.14063384
      0.78259276	     -0.05575977	      0.00002976	     -0.19717342	     -0.05883887	      0.88282042	     -0.00008371	     -0.21251351	     -0.00000000	     -0.00000000	     19.93042811
      0.78393475	     -0.05575682	      0.00002760	     -0.19717024	     -0.05883103	      0.88281971	     -0.00008401	     -0.21250400	     -0.00000000	     -0.00000000	     20.13719596
      0.78527673	     -0.05575511	      0.00002832	     -0.19716837	     -0.05882323	      0.88281899	     -0.00008433	     -0.21249463	     -0.00000000	     -0.00000000	     19.95187933
      0.78661871	     -0.05575328	      0.00002610	     -0.19716630	     -0.05881547	      0.88281827	     -0.00008466	     -0.21248540	     -0.00000000	     -0.00000000	     20.15927281
      0.78780735	     -0.05575175	      0.00002678	     -0.19716464	     -0.05880863	      0.88281764	     -0.00008497	     -0.21247735	     -0.00000000	     -0.00000000	     19.97938660
      0.78899598	     -0.05574999	      0.00002586	     -0.19716271	     -0.05880183	      0.88281700	     -0.00008529	     -0.21246938	     -0.00000000	     -0.00000000	     20.06568521
      0.79046262	     -0.05574793	      0.00002608	     -0.19716046	     -0.05879347	      0.88281622	     -0.00008570	     -0.21245968	     -0.00000000	     -0.00000000	     19.96943941
      0.79192927	     -0.05574641	      0.00002500	     -0.19715872	     -0.05878516	      0.88281543	     -0.00008613	     -0.21245010	     -0.00000000	     -0.00000000	     20.17687278
      0.79315948	     -0.05574468	      0.00002598	     -0.19715685	     -0.05877823	      0.88281478	     -0.00008650	     -0.21244218	     -0.00000000	     -0.00000000	     19.95534928
      0.79438969	     -0.05574335	      0.00002550	     -0.19715535	     -0.05877133	      0.88281413	     -0.00008689	     -0.21243435	     -0.00000000	     -0.00000000	     20.06138681
      0.79561990	     -0.05574246	      0.00002611	     -0.19715431	     -0.05876447	      0.88281349	     -0.00008729	     -0.21242662	     -0.00000000	     -0.00000000	     19.99324260
      0.79721564	     -0.05574169	      0.00002608	     -0.19715333	     -0.05875561	      0.88281266	     -0.00008782	     -0.21241672	     -0.00000000	     -0.00000000	     20.12494969
      0.79849394	     -0.05574082	      0.00002748	     -0.19715234	     -0.05874856	      0.88281200	     -0.00008825	     -0.21240893	     -0.00000000	     -0.00000000	     19.93096155
      0.79977224	     -0.05573955	      0.00002770	     -0.19715090	     -0.05874154	      0.88281135	     -0.00008870	     -0.21240122	     -0.00000000	     -0.00000000	     20.05477769
      0.80105054	     -0.05573882	      0.00002920	     -0.19715005	     -0.05873456	      0.88281071	     -0.00008916	     -0.21239360	     -0.00000000	     -0.00000000	     19.96155640
      0.80232884	     -0.05573785	      0.00003002	     -0.19714894	     -0.05872761	      0.88281008	     -0.00008963	     -0.21238607	     -0.00000000	     -0.00000000	     20.03766055
      0.80389339	     -0.05573682	      0.00003241	     -0.19714778	     -0.05871916	      0.88280931	     -0.00009022	     -0.21237696	     -0.00000000	     -0.00000000	     19.86624300
      0.80519728	     -0.05573381	      0.00003322	     -0.19714462	     -0.05871215	      0.88280869	     -0.00009072	     -0.21236944	     -0.00000000	     -0.00000000	     20.05202754
      0.80650117	     -0.05573181	      0.00003593	     -0.19714254	     -0.05870518	      0.88280807	     -0.00009123	     -0.21236197	     -0.00000000	     -0.00000000	     19.93775277
      0.80780505	     -0.05572814	      0.00003741	     -0.19713874	     -0.05869824	      0.88280747	     -0.00009174	     -0.21235453	     -0.00000001	     -0.00000000	     20.03728331
      0.80910894	     -0.05572349	      0.00004053	     -0.19713401	     -0.05869134	      0.88280688	     -0.00009226	     -0.21234710	     -0.00000001	     -0.00000000	     19.93059213
      0.81041283	     -0.05571838	      0.00004259	     -0.19712879	     -0.05868447	      0.88280630	     -0.00009279	     -0.21233966	     -0.00000001	     -0.00000000	     20.03024430
      0.81171672	     -0.05571349	      0.00004587	     -0.19712384	     -0.05867764	      0.88280573	     -0.00009332	     -0.21233223	     -0.00000001	     -0.00000000	     19.91403072
      0.81302061	     -0.05570833	      0.00004829	     -0.19711858	     -0.05867084	      0.88280518	     -0.00009385	     -0.21232482	     -0.00000001	     -0.00000000	     20.01884922
      0.81432450	     -0.05570158	      0.00005192	     -0.19711177	     -0.05866408	      0.88280464	     -0.00009439	     -0.21231742	     -0.00000001	     -0.00000000	     19.91255224
      0.81562839	     -0.05569318	      0.00005502	     -0.19710329	     -0.05865735	      0.88280411	     -0.00009492	     -0.21230997	     -0.00000001	     -0.00000000	     20.01663687
      0.81693227	     -0.05568497	      0.00005896	     -0.19709504	     -0.05865066	      0.88280360	     -0.00009546	     -0.21230249	     -0.00000001	     -0.00000000	     19.91380614
      0.81823616	     -0.05567702	      0.00006227	     -0.19708701	     -0.05864400	      0.88280310	     -0.00009599	     -0.21229499	     -0.00000001	     -0.00000000	     20.01098171
      0.81982329	     -0.05566899	      0.00006737	     -0.19707892	     -0.05863593	      0.88280251	     -0.00009663	     -0.21228590	     -0.00000001	     -0.00000000	     19.80899477
      0.82113191	     -0.05565986	      0.00007029	     -0.19706972	     -0.05862932	      0.88280204	     -0.00009716	     -0.21227845	     -0.00000001	     -0.00000000	     20.02001015
      0.82244053	     -0.05565289	      0.00007502	     -0.19706271	     -0.05862274	      0.88280159	     -0.00009768	     -0.21227102	     -0.00000001	     -0.00000000	     19.95010775
      0.82374914	     -0.05564354	      0.00007845	     -0.19705331	     -0.05861620	      0.88280115	     -0.00009820	     -0.21226361	     -0.00000001	     -0.00000000	     20.00594181
      0.82505776	     -0.05563363	      0.00008347	     -0.19704337	     -0.05860969	      0.88280073	     -0.00009870	     -0.21225618	     -0.00000001	     -0.00000000	     19.99351932
      0.82636638	     -0.05562201	      0.00008741	     -0.19703171	     -0.05860320	      0.88280031	     -0.00009920	     -0.21224871	     -0.00000001	     -0.00000000	     20.00750910
      0.82767500	     -0.05560983	      0.00009265	     -0.19701952	     -0.05859675	      0.88279991	     -0.00009968	     -0.21224118	     -0.00000001	     -0.00000000	     20.03378063
      0.82898362	     -0.05559658	      0.00009702	     -0.19700625	     -0.05859034	      0.88279953	     -0.00010016	     -0.21223359	     -0.00000001	     -0.00000000	     20.02035556
      0.83056466	     -0.05558055	      0.00010389	     -0.19699021	     -0.05858262	      0.88279908	     -0.00010072	     -0.21222434	     -0.00000001	     -0.00000000	     20.11595067
      0.83184637	     -0.05556590	      0.00010781	     -0.19697553	     -0.05857640	      0.88279873	     -0.00010116	     -0.21221679	     -0.00000001	     -0.00000000	     20.06889542
      0.83312807	     -0.05555058	      0.00011387	     -0.19696022	     -0.05857021	      0.88279839	     -0.00010158	     -0.21220918	     -0.00000001	     -0.00000000	     20.09485918
      0.83440978	     -0.05553475	      0.00011856	     -0.19694438	     -0.05856405	      0.88279807	     -0.00010199	     -0.21220150	     -0.00000001	     -0.00000000	     20.11396514
      0.83569149	     -0.05551832	      0.00012450	     -0.19692797	     -0.05855791	      0.88279775	     -0.00010239	     -0.21219375	     -0.00000001	     -0.00000000	     20.14842617
      0.83730878	     -0.05549894	      0.00013047	     -0.19690858	     -0.05855021	      0.88279736	     -0.00010286	     -0.21218392	     -0.00000001	     -0.00000000	     20.10547774
      0.83857706	     -0.05548093	      0.00013714	     -0.19689060	     -0.05854420	      0.88279707	     -0.00010322	     -0.21217619	     -0.00000001	     -0.00000000	     20.16000757
      0.83984534	     -0.05546408	      0.00014191	     -0.19687374	     -0.05853822	      0.88279679	     -0.00010355	     -0.21216841	     -0.00000001	     -0.00000000	     20.23942791
      0.84111363	     -0.05544517	      0.00014829	     -0.19685486	     -0.05853226	      0.88279651	     -0.00010387	     -0.21216058	     -0.00000001	     -0.00000000	     20.22106579
      0.84270808	     -0.05542042	      0.00015479	     -0.19683012	     -0.05852481	      0.88279618	     -0.00010424	     -0.21215062	     -0.00000001	     -0.00000000	     20.35163315
      0.84394614	     -0.05539962	      0.00016185	     -0.19680937	     -0.05851905	      0.88279593	     -0.00010451	     -0.21214281	     -0.00000001	     -0.00000000	     20.25815717
      0.84518421	     -0.05537915	      0.00016712	     -0.19678891	     -0.05851331	      0.88279569	     -0.00010476	     -0.21213493	     -0.00000001	     -0.00000000	     20.36728696
      0.84642228	     -0.05535816	      0.00017353	     -0.19676795	     -0.05850760	      0.88279545	     -0.00010499	     -0.21212700	     -0.00000001	     -0.00000000	     20.33374119
      0.84804177	     -0.05533041	      0.00018087	     -0.19674023	     -0.05850016	      0.88279515	     -0.00010525	     -0.21211654	     -0.00000001	     -0.00000000	     20.51968022
      0.84932292	     -0.05530722	      0.00018816	     -0.19671709	     -0.05849431	      0.88279492	     -0.00010544	     -0.21210823	     -0.00000001	     -0.00000000	     20.35351068
      0.85060406	     -0.05528429	      0.00019395	     -0.19669417	     -0.05848847	      0.88279470	     -0.00010560	     -0.21209986	     -0.00000001	     -0.00000000	     20.51535258
      0.85188520	     -0.05526234	      0.00020086	     -0.19667227	     -0.05848266	      0.88279449	     -0.00010574	     -0.21209150	     -0.00000001	     -0.00000000	     20.45589559
      0.85316635	     -0.05524176	      0.00020682	     -0.19665170	     -0.05847688	      0.88279428	     -0.00010586	     -0.21208316	     -0.00000001	     -0.00000000	     20.56605777
      0.85475233	     -0.05521776	      0.00021528	     -0.19662776	     -0.05846974	      0.88279402	     -0.00010597	     -0.21207294	     -0.00000001	     -0.00000000	     20.42191447
      0.85609092	     -0.05519476	      0.00022115	     -0.19660477	     -0.05846375	      0.88279381	     -0.00010603	     -0.21206439	     -0.00000001	     -0.00000000	     20.67016061
      0.85742952	     -0.05517146	      0.00022905	     -0.19658154	     -0.05845778	      0.88279361	     -0.00010607	     -0.21205583	     -0.00000001	     -0.00000000	     20.59172876
      0.85876811	     -0.05514630	      0.00023521	     -0.19655639	     -0.05845183	      0.88279341	     -0.00010608	     -0.21204724	     -0.00000001	     -0.00000000	     20.75046573
      0.86010670	     -0.05512230	      0.00024291	     -0.19653246	     -0.05844590	      0.88279321	     -0.00010607	     -0.21203863	     -0.00000001	     -0.00000000	     20.66087305
      0.86144529	     -0.05509947	      0.00024859	     -0.19650964	     -0.05844000	      0.88279302	     -0.00010603	     -0.21203003	     -0.00000001	     -0.00000000	     20.83801926
      0.86278388	     -0.05507829	      0.00025566	     -0.19648850	     -0.05843412	      0.88279282	     -0.00010596	     -0.21202152	     -0.00000001	     -0.00000000	     20.71137147
      0.86412248	     -0.05505702	      0.00026089	     -0.19646723	     -0.05842825	      0.88279263	     -0.00010587	     -0.21201310	     -0.00000001	     -0.00000000	     20.92672770
      0.86546107	     -0.05503630	      0.00026763	     -0.19644655	     -0.05842241	      0.88279244	     -0.00010575	     -0.21200476	     -0.00000001	     -0.00000000	     20.78114000
      0.86679966	     -0.05501394	      0.00027277	     -0.19642418	     -0.05841659	      0.88279224	     -0.00010561	     -0.21199648	     -0.00000001	     -0.00000000	     21.00747628
      0.86813825	     -0.05499311	      0.00027918	     -0.19640338	     -0.05841078	      0.88279205	     -0.00010544	     -0.21198825	     -0.00000001	     -0.00000000	     20.88182884
      0.86947684	     -0.05497244	      0.00028385	     -0.19638271	     -0.05840500	      0.88279185	     -0.00010525	     -0.21198008	     -0.00000001	     -0.00000000	     21.09583465
      0.87081543	     -0.05495435	      0.00028955	     -0.19636463	     -0.05839923	      0.88279164	     -0.00010503	     -0.21197203	     -0.00000001	     -0.00000000	     20.95127969
      0.87215403	     -0.05493548	      0.00029376	     -0.19634575	     -0.05839348	      0.88279144	     -0.00010479	     -0.21196409	     -0.00000001	     -0.00000000	     21.17304980
      0.87349262	     -0.05491742	      0.00029915	     -0.19632770	     -0.05838774	      0.88279123	     -0.00010452	     -0.21195625	     -0.00000001	     -0.00000000	     21.06021073
      0.87483121	     -0.05489714	      0.00030339	     -0.19630740	     -0.05838202	      0.88279101	     -0.00010422	     -0.21194846	     -0.00000001	     -0.00000000	     21.27504612
      0.87616980	     -0.05487821	      0.00030858	     -0.19628848	     -0.05837631	      0.88279079	     -0.00010391	     -0.21194071	     -0.00000001	     -0.00000000	     21.14549800
      0.87750839	     -0.05485813	      0.00031265	     -0.19626839	     -0.05837062	      0.88279056	     -0.00010356	     -0.21193299	     -0.00000001	     -0.00000000	     21.35999993
      0.87884698	     -0.05484019	      0.00031757	     -0.19625046	     -0.05836494	      0.88279033	     -0.00010320	     -0.21192532	     -0.00000001	     -0.00000000	     21.25740391
      0.88018558	     -0.05482172	      0.00032157	     -0.19623198	     -0.05835927	      0.88279009	     -0.00010280	     -0.21191772	     -0.00000001	     -0.00000000	     21.45629652
      0.88152417	     -0.05480654	      0.00032618	     -0.19621680	     -0.05835362	      0.88278984	     -0.00010239	     -0.21191021	     -0.00000001	     -0.00000000	     21.33039038
      0.88286276	     -0.05479077	      0.00033002	     -0.19620102	     -0.05834798	      0.88278958	     -0.00010195	     -0.21190282	     -0.00000001	     -0.00000000	     21.53503897
      0.88420135	     -0.05477879	      0.00033426	     -0.19618903	     -0.05834235	      0.88278931	     -0.00010148	     -0.21189558	     -0.00000001	     -0.00000000	     21.44139836
      0.88553994	     -0.05476642	      0.00033779	     -0.19617664	     -0.05833673	      0.88278904	     -0.00010099	     -0.21188852	     -0.00000001	     -0.00000000	     21.63985494
      0.88687853	     -0.05475680	      0.00034156	     -0.19616702	     -0.05833112	      0.88278875	     -0.00010048	     -0.21188162	     -0.00000001	     -0.00000000	     21.53337065
      0.88821713	     -0.05474559	      0.00034486	     -0.19615579	     -0.05832552	      0.88278846	     -0.00009995	     -0.21187489	     -0.00000001	     -0.00000000	     21.74119231
      0.88955572	     -0.05473780	      0.00034824	     -0.19614800	     -0.05831993	      0.88278815	     -0.00009939	     -0.21186830	     -0.00000001	     -0.00000000	     21.66196997
      0.89089431	     -0.05472947	      0.00035129	     -0.19613964	     -0.05831434	      0.88278784	     -0.00009880	     -0.21186188	     -0.00000001	     -0.00000000	     21.85027392
      0.89223290	     -0.05472506	      0.00035432	     -0.19613522	     -0.05830876	      0.88278751	     -0.00009820	     -0.21185564	     -0.00000001	     -0.00000000	     21.73926574
      0.89357149	     -0.05471941	      0.00035724	     -0.19612957	     -0.05830319	      0.88278717	     -0.00009757	     -0.21184961	     -0.00000001	     -0.00000000	     21.93496077
      0.89491008	     -0.05471728	      0.00036005	     -0.19612742	     -0.05829763	      0.88278681	     -0.00009692	     -0.21184375	     -0.00000001	     -0.00000000	     21.85853220
      0.89624868	     -0.05471352	      0.00036288	     -0.19612365	     -0.05829207	      0.88278645	     -0.00009625	     -0.21183808	     -0.00000001	     -0.00000000	     22.04759163
      0.89758727	     -0.05471328	      0.00036539	     -0.19612340	     -0.05828652	      0.88278607	     -0.00009555	     -0.21183257	     -0.00000001	     -0.00000000	     21.94633253
      0.89892586	     -0.05471082	      0.00036805	     -0.19612095	     -0.05828096	      0.88278568	     -0.00009484	     -0.21182722	     -0.00000001	     -0.00000000	     22.14573913
      0.90026445	     -0.05471218	      0.00037028	     -0.19612230	     -0.05827542	      0.88278527	     -0.00009410	     -0.21182202	     -0.00000001	     -0.00000000	     22.07209934
      0.90160304	     -0.05471130	      0.00037280	     -0.19612142	     -0.05826987	      0.88278486	     -0.00009335	     -0.21181697	     -0.00000001	     -0.00000000	     22.26034437
      0.90294163	     -0.05471417	      0.00037472	     -0.19612428	     -0.05826433	      0.88278442	     -0.00009257	     -0.21181205	     -0.00000001	     -0.00000000	     22.16043026
      0.90428023	     -0.05471453	      0.00037700	     -0.19612465	     -0.05825878	      0.88278397	     -0.00009178	     -0.21180728	     -0.00000001	     -0.00000000	     22.35736435
      0.90561882	     -0.05471927	      0.00037852	     -0.19612937	     -0.05825324	      0.88278351	     -0.00009096	     -0.21180262	     -0.00000001	     -0.00000000	     22.27978592
      0.90695741	     -0.05472143	      0.00038055	     -0.19613155	     -0.05824770	      0.88278303	     -0.00009013	     -0.21179811	     -0.00000001	     -0.00000000	     22.46333472
      0.90829600	     -0.05472750	      0.00038176	     -0.19613761	     -0.05824215	      0.88278253	     -0.00008928	     -0.21179372	     -0.00000001	     -0.00000000	     22.35758052
      0.90963459	     -0.05473007	      0.00038362	     -0.19614019	     -0.05823660	      0.88278202	     -0.00008841	     -0.21178945	     -0.00000001	     -0.00000000	     22.54925893
      0.91097318	     -0.05473708	      0.00038456	     -0.19614719	     -0.05823105	      0.88278149	     -0.00008752	     -0.21178526	     -0.00000001	     -0.00000000	     22.46066439
      0.91231178	     -0.05474093	      0.00038624	     -0.19615105	     -0.05822550	      0.88278095	     -0.00008662	     -0.21178118	     -0.00000001	     -0.00000000	     22.63906491
      0.91365037	     -0.05474930	      0.00038684	     -0.19615942	     -0.05821994	      0.88278039	     -0.00008570	     -0.21177718	     -0.00000001	     -0.00000000	     22.52380352
      0.91498896	     -0.05475400	      0.00038830	     -0.19616413	     -0.05821438	      0.88277982	     -0.00008476	     -0.21177328	     -0.00000001	     -0.00000000	     22.71133302
      0.91632755	     -0.05476374	      0.00038857	     -0.19617387	     -0.05820881	      0.88277923	     -0.00008381	     -0.21176945	     -0.00000001	     -0.00000000	     22.61227576
      0.91766614	     -0.05476998	      0.00038978	     -0.19618012	     -0.05820323	      0.88277862	     -0.00008285	     -0.21176573	     -0.00000001	     -0.00000000	     22.78980176
      0.91900473	     -0.05478138	      0.00038971	     -0.19619152	     -0.05819765	      0.88277800	     -0.00008187	     -0.21176208	     -0.00000001	     -0.00000000	     22.66675692
      0.92034333	     -0.05478882	      0.00039067	     -0.19619898	     -0.05819206	      0.88277736	     -0.00008087	     -0.21175853	     -0.00000001	     -0.00000000	     22.85281450
      0.92168192	     -0.05480205	      0.00039019	     -0.19621219	     -0.05818646	      0.88277670	     -0.00007987	     -0.21175506	     -0.00000001	     -0.00000000	     22.74271160
      0.92302051	     -0.05481119	      0.00039085	     -0.19622135	     -0.05818085	      0.88277603	     -0.00007884	     -0.21175170	     -0.00000001	     -0.00000000	     22.92246547
      0.92435910	     -0.05482606	      0.00038999	     -0.19623621	     -0.05817523	      0.88277535	     -0.00007781	     -0.21174840	     -0.00000001	     -0.00000000	     22.79279393
      0.92569769	     -0.05483646	      0.00039037	     -0.19624664	     -0.05816960	      0.88277465	     -0.00007676	     -0.21174522	     -0.00000001	     -0.00000000	     22.97923187
      0.92703628	     -0.05485318	      0.00038913	     -0.19626335	     -0.05816396	      0.88277393	     -0.00007570	     -0.21174211	     -0.00000001	     -0.00000000	     22.85556089
      0.92837488	     -0.05486576	      0.00038923	     -0.19627596	     -0.05815830	      0.88277319	     -0.00007463	     -0.21173911	     -0.00000001	     -0.00000000	     23.03215817
      0.92971347	     -0.05488478	      0.00038762	     -0.19629497	     -0.05815263	      0.88277244	     -0.00007355	     -0.21173621	     -0.00000001	     -0.00000000	     22.88981700
      0.93105206	     -0.05489913	      0.00038745	     -0.19630935	     -0.05814695	      0.88277168	     -0.00007245	     -0.21173343	     -0.00000001	     -0.00000000	     23.07094309
      0.93239065	     -0.05492101	      0.00038544	     -0.19633122	     -0.05814125	      0.88277089	     -0.00007135	     -0.21173075	     -0.00000001	     -0.00000000	     22.92507551
      0.93372924	     -0.05493876	      0.00038493	     -0.19634900	     -0.05813553	      0.88277009	     -0.00007024	     -0.21172825	     -0.00000001	     -0.00000000	     23.09774247
      0.93506783	     -0.05496347	      0.00038259	     -0.19637372	     -0.05812980	      0.88276927	     -0.00006911	     -0.21172587	     -0.00000001	     -0.00000000	     22.94030320
      0.93640643	     -0.05498307	      0.00038192	     -0.19639336	     -0.05812405	      0.88276844	     -0.00006798	     -0.21172367	     -0.00000001	     -0.00000000	     23.11854671
      0.93774502	     -0.05501029	      0.00037929	     -0.19642058	     -0.05811829	      0.88276758	     -0.00006684	     -0.21172160	     -0.00000001	     -0.00000000	     22.95700291
      0.93908361	     -0.05503261	      0.00037839	     -0.19644296	     -0.05811250	      0.88276671	     -0.00006570	     -0.21171971	     -0.00000001	     -0.00000000	     23.13073441
      0.94042220	     -0.05506268	      0.00037547	     -0.19647303	     -0.05810669	      0.88276582	     -0.00006455	     -0.21171796	     -0.00000001	     -0.00000000	     22.95784351
      0.94176079	     -0.05508690	      0.00037438	     -0.19649732	     -0.05810086	      0.88276491	     -0.00006340	     -0.21171640	     -0.00000001	     -0.00000000	     23.13771382
      0.94309938	     -0.05511825	      0.00037127	     -0.19652869	     -0.05809501	      0.88276398	     -0.00006225	     -0.21171496	     -0.00000001	     -0.00000000	     22.96463028
      0.94443798	     -0.05514388	      0.00037004	     -0.19655439	     -0.05808914	      0.88276304	     -0.00006110	     -0.21171369	     -0.00000001	     -0.00000000	     23.13700672
      0.94577657	     -0.05517672	      0.00036681	     -0.19658726	     -0.05808325	      0.88276207	     -0.00005995	     -0.21171251	     -0.00000001	     -0.00000000	     22.95524114
      0.94711516	     -0.05520352	      0.00036552	     -0.19661416	     -0.05807733	      0.88276108	     -0.00005881	     -0.21171147	     -0.00000001	     -0.00000001	     23.12633739
      0.94845375	     -0.05523784	      0.00036219	     -0.19664853	     -0.05807139	      0.88276008	     -0.00005767	     -0.21171051	     -0.00000001	     -0.00000001	     22.94146791
      0.94979234	     -0.05526605	      0.00036080	     -0.19667684	     -0.05806542	      0.88275905	     -0.00005653	     -0.21170969	     -0.00000001	     -0.00000001	     23.11188558
      0.95113093	     -0.05530085	      0.00035743	     -0.19671171	     -0.05805943	      0.88275800	     -0.00005541	     -0.21170892	     -0.00000001	     -0.00000001	     22.92867582
      0.95246953	     -0.05532933	      0.00035602	     -0.19674030	     -0.05805342	      0.88275694	     -0.00005430	     -0.21170823	     -0.00000001	     -0.00000001	     23.09739390
      0.95380812	     -0.05536484	      0.00035259	     -0.19677589	     -0.05804737	      0.88275585	     -0.00005319	     -0.21170757	     -0.00000001	     -0.00000001	     22.91465601
      0.95514671	     -0.05539419	      0.00035104	     -0.19680538	     -0.05804130	      0.88275474	     -0.00005210	     -0.21170698	     -0.00000001	     -0.00000001	     23.08127683
      0.95648530	     -0.05542994	      0.00034758	     -0.19684122	     -0.05803520	      0.88275362	     -0.00005103	     -0.21170639	     -0.00000001	     -0.00000001	     22.90043169
      0.95782389	     -0.05545963	      0.00034591	     -0.19687106	     -0.05802908	      0.88275247	     -0.00004997	     -0.21170584	     -0.00000001	     -0.00000001	     23.06405913
      0.95916248	     -0.05549585	      0.00034236	     -0.19690739	     -0.05802292	      0.88275131	     -0.00004892	     -0.21170528	     -0.00000001	     -0.00000001	     22.88379359
      0.96050108	     -0.05552583	      0.00034061	     -0.19693752	     -0.05801673	      0.88275013	     -0.00004790	     -0.21170475	     -0.00000001	     -0.00000001	     23.04380669
      0.96183967	     -0.05556121	      0.00033710	     -0.19697303	     -0.05801052	      0.88274893	     -0.00004690	     -0.21170417	     -0.00000001	     -0.00000001	     22.87106969
      0.96317826	     -0.05559038	      0.00033539	     -0.19700237	     -0.05800427	      0.88274772	     -0.00004591	     -0.21170357	     -0.00000001	     -0.00000001	     23.02539980
      0.96451685	     -0.05562523	      0.00033213	     -0.19703737	     -0.05799800	      0.88274648	     -0.00004495	     -0.21170290	     -0.00000001	     -0.00000001	     22.84863008
      0.96585544	     -0.05565465	      0.00033053	     -0.19706699	     -0.05799169	      0.88274524	     -0.00004401	     -0.21170219	     -0.00000001	     -0.00000001	     22.99775859
      0.96719403	     -0.05568953	      0.00032726	     -0.19710204	     -0.05798535	      0.88274398	     -0.00004310	     -0.21170141	     -0.00000001	     -0.00000001	     22.83698698
      0.96853263	     -0.05571866	      0.00032541	     -0.19713137	     -0.05797897	      0.88274270	     -0.00004221	     -0.21170059	     -0.00000001	     -0.00000001	     22.99092807
      0.96987122	     -0.05575181	      0.00032207	     -0.19716469	     -0.05797257	      0.88274141	     -0.00004135	     -0.21169966	     -0.00000001	     -0.00000001	     22.83990528
      0.97120981	     -0.05577986	      0.00032010	     -0.19719296	     -0.05796613	      0.88274012	     -0.00004051	     -0.21169865	     -0.00000001	     -0.00000001	     22.97855211
      0.97254840	     -0.05581241	      0.00031697	     -0.19722570	     -0.05795966	      0.88273881	     -0.00003971	     -0.21169751	     -0.00000001	     -0.00000001	     22.81757544
      0.97388699	     -0.05584006	      0.00031523	     -0.19725359	     -0.05795315	      0.88273749	     -0.00003893	     -0.21169629	     -0.00000001	     -0.00000001	     22.94874786
      0.97522558	     -0.05587166	      0.00031238	     -0.19728540	     -0.05794660	      0.88273616	     -0.00003819	     -0.21169494	     -0.00000001	     -0.00000001	     22.79626567
      0.97656418	     -0.05589841	      0.00031084	     -0.19731240	     -0.05794003	      0.88273482	     -0.00003747	     -0.21169348	     -0.00000001	     -0.00000001	     22.92083040
      0.97790277	     -0.05592828	      0.00030839	     -0.19734251	     -0.05793341	      0.88273348	     -0.00003679	     -0.21169188	     -0.00000001	     -0.00000001	     22.77474498
      0.97924136	     -0.05595400	      0.00030710	     -0.19736849	     -0.05792677	      0.88273213	     -0.00003615	     -0.21169014	     -0.00000001	     -0.00000001	     22.89139952
      0.98057995	     -0.05598271	      0.00030505	     -0.19739746	     -0.05792008	      0.88273077	     -0.00003553	     -0.21168825	     -0.00000001	     -0.00000001	     22.74771352
      0.98191854	     -0.05600701	      0.00030398	     -0.19742205	     -0.05791336	      0.88272941	     -0.00003495	     -0.21168622	     -0.00000001	     -0.00000001	     22.86717900
      0.98325714	     -0.05603350	      0.00030201	     -0.19744881	     -0.05790660	      0.88272804	     -0.00003440	     -0.21168400	     -0.00000001	     -0.00000001	     22.73994879
      0.98459573	     -0.05605589	      0.00030078	     -0.19747150	     -0.05789980	      0.88272668	     -0.00003389	     -0.21168160	     -0.00000001	     -0.00000001	     22.85514482
      0.98593432	     -0.05608048	      0.00029882	     -0.19749636	     -0.05789297	      0.88272530	     -0.00003341	     -0.21167900	     -0.00000001	     -0.00000001	     22.72757279
      0.98727291	     -0.05610157	      0.00029753	     -0.19751775	     -0.05788609	      0.88272393	     -0.00003296	     -0.21167621	     -0.00000001	     -0.00000001	     22.83552825
      0.98861150	     -0.05612496	      0.00029560	     -0.19754144	     -0.05787918	      0.88272255	     -0.00003255	     -0.21167322	     -0.00000001	     -0.00000001	     22.71084582
      0.98995009	     -0.05614599	      0.00029421	     -0.19756277	     -0.05787223	      0.88272117	     -0.00003218	     -0.21167007	     -0.00000001	     -0.00000001	     22.80985566
      0.99157845	     -0.05617570	      0.00029173	     -0.19759284	     -0.05786371	      0.88271950	     -0.00003177	     -0.21166601	     -0.00000001	     -0.00000001	     22.53782551
      0.99287277	     -0.05619127	      0.00029100	     -0.19760874	     -0.05785691	      0.88271816	     -0.00003148	     -0.21166263	     -0.00000001	     -0.00000001	     22.79975507
      0.99416709	     -0.05621289	      0.00028905	     -0.19763066	     -0.05785006	      0.88271683	     -0.00003122	     -0.21165903	     -0.00000001	     -0.00000001	     22.70148281
      0.99546141	     -0.05622969	      0.00028806	     -0.19764778	     -0.05784317	      0.88271549	     -0.00003099	     -0.21165529	     -0.00000001	     -0.00000001	     22.74337739
      0.99708145	     -0.05625523	      0.00028586	     -0.19767370	     -0.05783450	      0.88271382	     -0.00003075	     -0.21165034	     -0.00000001	     -0.00000001	     22.66262926
      0.99836570	     -0.05626929	      0.00028551	     -0.19768812	     -0.05782758	      0.88271250	     -0.00003059	     -0.21164627	     -0.00000001	     -0.00000001	     22.71109582
      0.99964995	     -0.05628807	      0.00028406	     -0.19770722	     -0.05782063	      0.88271118	     -0.00003047	     -0.21164201	     -0.00000001	     -0.00000001	     22.65460125
      1.00093419	     -0.05630225	      0.00028349	     -0.19772175	     -0.05781363	      0.88270986	     -0.00003037	     -0.21163760	     -0.00000001	     -0.00000001	     22.66641993
      1.00259275	     -0.05632412	      0.00028176	     -0.19774404	     -0.05780454	      0.88270816	     -0.00003029	     -0.21163162	     -0.00000001	     -0.00000001	     22.66376710
      1.00389751	     -0.05633471	      0.00028153	     -0.19775501	     -0.05779733	      0.88270682	     -0.00003026	     -0.21162673	     -0.00000001	     -0.00000001	     22.64641152
      1.00520228	     -0.05635021	      0.00027990	     -0.19777084	     -0.05779009	      0.88270548	     -0.00003027	     -0.21162162	     -0.00000001	     -0.00000001	     22.61654430
      1.00650704	     -0.05636137	      0.00027936	     -0.19778238	     -0.05778280	      0.88270415	     -0.00003030	     -0.21161634	     -0.00000001	     -0.00000001	     22.62335281
      1.00812383	     -0.05638089	      0.00027757	     -0.19780233	     -0.05777372	      0.88270250	     -0.00003038	     -0.21160956	     -0.00000001	     -0.00000001	     22.59563830
      1.00942377	     -0.05639032	      0.00027758	     -0.19781214	     -0.05776637	      0.88270118	     -0.00003048	     -0.21160400	     -0.00000001	     -0.00000001	     22.57896711
      1.01072371	     -0.05640487	      0.00027613	     -0.19782705	     -0.05775897	      0.88269986	     -0.00003061	     -0.21159827	     -0.00000001	     -0.00000001	     22.54905638
      1.01202365	     -0.05641480	      0.00027559	     -0.19783735	     -0.05775153	      0.88269854	     -0.00003076	     -0.21159242	     -0.00000001	     -0.00000001	     22.56752352
      1.01365337	     -0.05643072	      0.00027356	     -0.19785373	     -0.05774214	      0.88269689	     -0.00003100	     -0.21158483	     -0.00000001	     -0.00000001	     22.56100975
      1.01495557	     -0.05643604	      0.00027335	     -0.19785944	     -0.05773459	      0.88269557	     -0.00003122	     -0.21157861	     -0.00000001	     -0.00000001	     22.54830323
      1.01625777	     -0.05644599	      0.00027175	     -0.19786975	     -0.05772700	      0.88269426	     -0.00003147	     -0.21157215	     -0.00000001	     -0.00000001	     22.51579464
      1.01755997	     -0.05645110	      0.00027134	     -0.19787525	     -0.05771936	      0.88269295	     -0.00003174	     -0.21156552	     -0.00000001	     -0.00000001	     22.52314974
      1.01919230	     -0.05646129	      0.00026971	     -0.19788592	     -0.05770972	      0.88269132	     -0.00003213	     -0.21155688	     -0.00000001	     -0.00000001	     22.50685343
      1.02049488	     -0.05646243	      0.00026996	     -0.19788748	     -0.05770198	      0.88269003	     -0.00003246	     -0.21154980	     -0.00000001	     -0.00000001	     22.48478783
      1.02179746	     -0.05646860	      0.00026873	     -0.19789403	     -0.05769420	      0.88268873	     -0.00003282	     -0.21154247	     -0.00000001	     -0.00000001	     22.45601413
      1.02310004	     -0.05647019	      0.00026856	     -0.19789603	     -0.05768636	      0.88268745	     -0.00003321	     -0.21153496	     -0.00000001	     -0.00000001	     22.46579063
      1.02473682	     -0.05647650	      0.00026699	     -0.19790281	     -0.05767646	      0.88268584	     -0.00003374	     -0.21152522	     -0.00000001	     -0.00000001	     22.45930374
      1.02604002	     -0.05647488	      0.00026702	     -0.19790161	     -0.05766852	      0.88268457	     -0.00003419	     -0.21151730	     -0.00000001	     -0.00000001	     22.44497363
      1.02734323	     -0.05647844	      0.00026531	     -0.19790555	     -0.05766054	      0.88268330	     -0.00003466	     -0.21150915	     -0.00000001	     -0.00000001	     22.42574258
      1.02864643	     -0.05647748	      0.00026462	     -0.19790498	     -0.05765251	      0.88268205	     -0.00003515	     -0.21150084	     -0.00000001	     -0.00000001	     22.43656824
      1.03028656	     -0.05648036	      0.00026244	     -0.19790833	     -0.05764233	      0.88268048	     -0.00003581	     -0.21149010	     -0.00000001	     -0.00000001	     22.43126474
      1.03158974	     -0.05647578	      0.00026223	     -0.19790416	     -0.05763420	      0.88267924	     -0.00003636	     -0.21148139	     -0.00000001	     -0.00000001	     22.40626606
      1.03289292	     -0.05647635	      0.00026050	     -0.19790511	     -0.05762602	      0.88267801	     -0.00003693	     -0.21147247	     -0.00000001	     -0.00000001	     22.38230390
      1.03419610	     -0.05647250	      0.00025987	     -0.19790166	     -0.05761779	      0.88267679	     -0.00003753	     -0.21146338	     -0.00000001	     -0.00000001	     22.39215648
      1.03584093	     -0.05647192	      0.00025784	     -0.19790156	     -0.05760734	      0.88267527	     -0.00003831	     -0.21145163	     -0.00000001	     -0.00000001	     22.38882337
      1.03714360	     -0.05646469	      0.00025771	     -0.19789475	     -0.05759900	      0.88267408	     -0.00003895	     -0.21144216	     -0.00000001	     -0.00000001	     22.37125673
      1.03844628	     -0.05646254	      0.00025597	     -0.19789297	     -0.05759062	      0.88267289	     -0.00003961	     -0.21143249	     -0.00000001	     -0.00000001	     22.35599565
      1.03974895	     -0.05645591	      0.00025516	     -0.19788674	     -0.05758220	      0.88267172	     -0.00004029	     -0.21142266	     -0.00000001	     -0.00000001	     22.37489034
      1.04139891	     -0.05645145	      0.00025292	     -0.19788276	     -0.05757145	      0.88267026	     -0.00004118	     -0.21140993	     -0.00000001	     -0.00000001	     22.37149131
      1.04270016	     -0.05644104	      0.00025261	     -0.19787276	     -0.05756293	      0.88266912	     -0.00004190	     -0.21139972	     -0.00000001	     -0.00000001	     22.35611810
      1.04400140	     -0.05643565	      0.00025081	     -0.19786774	     -0.05755435	      0.88266799	     -0.00004264	     -0.21138931	     -0.00000001	     -0.00000001	     22.33375783
      1.04530265	     -0.05642581	      0.00024993	     -0.19785830	     -0.05754573	      0.88266688	     -0.00004340	     -0.21137874	     -0.00000001	     -0.00000001	     22.35106733
      1.04696016	     -0.05641706	      0.00024769	     -0.19785002	     -0.05753468	      0.88266548	     -0.00004438	     -0.21136500	     -0.00000001	     -0.00000001	     22.34409162
      1.04825778	     -0.05640332	      0.00024731	     -0.19783669	     -0.05752597	      0.88266440	     -0.00004517	     -0.21135408	     -0.00000001	     -0.00000001	     22.33280684
      1.04955540	     -0.05639417	      0.00024573	     -0.19782791	     -0.05751722	      0.88266334	     -0.00004597	     -0.21134294	     -0.00000001	     -0.00000001	     22.30308539
      1.05085302	     -0.05638034	      0.00024504	     -0.19781447	     -0.05750841	      0.88266230	     -0.00004679	     -0.21133164	     -0.00000001	     -0.00000001	     22.31962827
      1.05252148	     -0.05636556	      0.00024329	     -0.19780017	     -0.05749703	      0.88266098	     -0.00004785	     -0.21131680	     -0.00000001	     -0.00000001	     22.30628987
      1.05381085	     -0.05634701	      0.00024299	     -0.19778202	     -0.05748817	      0.88265999	     -0.00004870	     -0.21130513	     -0.00000001	     -0.00000001	     22.30598038
      1.05510023	     -0.05633241	      0.00024182	     -0.19776779	     -0.05747927	      0.88265901	     -0.00004955	     -0.21129322	     -0.00000001	     -0.00000001	     22.27207731
      1.05638961	     -0.05631218	      0.00024140	     -0.19774796	     -0.05747032	      0.88265805	     -0.00005041	     -0.21128110	     -0.00000001	     -0.00000001	     22.29823893
      1.05807428	     -0.05628450	      0.00024078	     -0.19772078	     -0.05745855	      0.88265682	     -0.00005156	     -0.21126479	     -0.00000001	     -0.00000000	     22.29387785
      1.05934672	     -0.05625348	      0.00024112	     -0.19769017	     -0.05744961	      0.88265592	     -0.00005244	     -0.21125207	     -0.00000001	     -0.00000000	     22.32560366
      1.06061916	     -0.05622390	      0.00024126	     -0.19766097	     -0.05744063	      0.88265504	     -0.00005333	     -0.21123889	     -0.00000001	     -0.00000000	     22.29626404
      1.06215321	     -0.05618231	      0.00024157	     -0.19761986	     -0.05742973	      0.88265400	     -0.00005441	     -0.21122247	     -0.00000001	     -0.00000000	     22.34899785
      1.06350678	     -0.05614600	      0.00024209	     -0.19758395	     -0.05742006	      0.88265311	     -0.00005538	     -0.21120746	     -0.00000001	     -0.00000000	     22.29157402
      1.06486035	     -0.05610095	      0.00024243	     -0.19753931	     -0.05741034	      0.88265225	     -0.00005636	     -0.21119199	     -0.00000001	     -0.00000000	     22.35879795
      1.06621391	     -0.05605595	      0.00024341	     -0.19749472	     -0.05740057	      0.88265141	     -0.00005734	     -0.21117597	     -0.00000001	     -0.00000000	     22.30621453
      1.06756748	     -0.05600518	      0.00024373	     -0.19744434	     -0.05739075	      0.88265061	     -0.00005834	     -0.21115944	     -0.00000001	     -0.00000000	     22.38529811
      1.06892105	     -0.05595633	      0.00024496	     -0.19739588	     -0.05738088	      0.88264983	     -0.00005935	     -0.21114241	     -0.00000001	     -0.00000000	     22.30772846
      1.07027462	     -0.05590384	      0.00024505	     -0.19734375	     -0.05737096	      0.88264909	     -0.00006036	     -0.21112498	     -0.00000001	     -0.00000000	     22.37344060
      1.07162818	     -0.05585299	      0.00024654	     -0.19729328	     -0.05736099	      0.88264838	     -0.00006138	     -0.21110717	     -0.00000001	     -0.00000000	     22.29867305
      1.07298175	     -0.05579897	      0.00024646	     -0.19723959	     -0.05735098	      0.88264770	     -0.00006241	     -0.21108905	     -0.00000001	     -0.00000000	     22.37351652
      1.07433532	     -0.05574603	      0.00024805	     -0.19718701	     -0.05734091	      0.88264706	     -0.00006345	     -0.21107061	     -0.00000001	     -0.00000000	     22.30321913
      1.07568888	     -0.05569014	      0.00024770	     -0.19713142	     -0.05733080	      0.88264646	     -0.00006449	     -0.21105190	     -0.00000001	     -0.00000000	     22.38724120
      1.07704245	     -0.05563417	      0.00024957	     -0.19707580	     -0.05732064	      0.88264589	     -0.00006554	     -0.21103290	     -0.00000001	     -0.00000000	     22.31518605
      1.07839602	     -0.05557478	      0.00024910	     -0.19701670	     -0.05731044	      0.88264536	     -0.00006659	     -0.21101362	     -0.00000001	     -0.00000000	     22.41606925
      1.07974959	     -0.05551483	      0.00025145	     -0.19695709	     -0.05730019	      0.88264486	     -0.00006765	     -0.21099401	     -0.00000001	     -0.00000000	     22.33189071
      1.08110315	     -0.05545237	      0.00025085	     -0.19689489	     -0.05728990	      0.88264441	     -0.00006872	     -0.21097412	     -0.00000001	     -0.00000000	     22.45235257
      1.08232124	     -0.05539581	      0.00025284	     -0.19683861	     -0.05728060	      0.88264404	     -0.00006967	     -0.21095595	     -0.00000001	     -0.00000000	     22.38217615
      1.08353932	     -0.05533750	      0.00025281	     -0.19678053	     -0.05727127	      0.88264369	     -0.00007064	     -0.21093756	     -0.00000001	     -0.00000000	     22.44853241
      1.08500103	     -0.05526667	      0.00025421	     -0.19670999	     -0.05726002	      0.88264333	     -0.00007180	     -0.21091519	     -0.00000001	     -0.00000000	     22.44229882
      1.08646274	     -0.05519431	      0.00025384	     -0.19663787	     -0.05724872	      0.88264301	     -0.00007296	     -0.21089251	     -0.00000001	     -0.00000000	     22.52035480
      1.08769714	     -0.05513270	      0.00025578	     -0.19657651	     -0.05723915	      0.88264277	     -0.00007394	     -0.21087312	     -0.00000001	     -0.00000000	     22.48687814
      1.08893153	     -0.05507022	      0.00025578	     -0.19651421	     -0.05722954	      0.88264258	     -0.00007492	     -0.21085355	     -0.00000001	     -0.00000000	     22.54107942
      1.09016593	     -0.05500657	      0.00025699	     -0.19645078	     -0.05721990	      0.88264242	     -0.00007590	     -0.21083377	     -0.00000001	     -0.00000000	     22.55780985
      1.09183585	     -0.05491917	      0.00025735	     -0.19636362	     -0.05720680	      0.88264225	     -0.00007723	     -0.21080671	     -0.00000001	     -0.00000000	     22.61426028
      1.09308359	     -0.05485245	      0.00025951	     -0.19629711	     -0.05719698	      0.88264218	     -0.00007823	     -0.21078627	     -0.00000001	     -0.00000000	     22.62549587
      1.09433134	     -0.05478440	      0.00026018	     -0.19622923	     -0.05718713	      0.88264214	     -0.00007921	     -0.21076562	     -0.00000001	     -0.00000000	     22.65736538
      1.09557908	     -0.05471564	      0.00026217	     -0.19616066	     -0.05717725	      0.88264213	     -0.00008020	     -0.21074477	     -0.00000001	      0.00000000	     22.68956266
      1.09725101	     -0.05462393	      0.00026349	     -0.19606916	     -0.05716397	      0.88264219	     -0.00008151	     -0.21071655	     -0.00000001	      0.00000000	     22.73147352
      1.09847768	     -0.05455692	      0.00026636	     -0.19600233	     -0.05715419	      0.88264227	     -0.00008247	     -0.21069570	     -0.00000001	      0.00000000	     22.76278507
      1.09970435	     -0.05449147	      0.00026745	     -0.19593701	     -0.05714439	      0.88264239	     -0.00008342	     -0.21067478	     -0.00000001	      0.00000000	     22.79808282
      1.10122086	     -0.05441065	      0.00027057	     -0.19585639	     -0.05713224	      0.88264258	     -0.00008458	     -0.21064885	     -0.00000001	      0.00000000	     22.85805634
      1.10256974	     -0.05433822	      0.00027159	     -0.19578407	     -0.05712140	      0.88264279	     -0.00008559	     -0.21062572	     -0.00000001	      0.00000000	     22.91189092
      1.10391862	     -0.05426342	      0.00027517	     -0.19570945	     -0.05711054	      0.88264305	     -0.00008660	     -0.21060250	     -0.00000001	      0.00000000	     22.96956187
      1.10526751	     -0.05418770	      0.00027614	     -0.19563383	     -0.05709965	      0.88264335	     -0.00008759	     -0.21057914	     -0.00000001	      0.00000000	     23.06640535
      1.10661639	     -0.05411012	      0.00028010	     -0.19555640	     -0.05708873	      0.88264368	     -0.00008856	     -0.21055563	     -0.00000001	      0.00000000	     23.09862383
      1.10796527	     -0.05403439	      0.00028059	     -0.19548073	     -0.05707780	      0.88264405	     -0.00008951	     -0.21053200	     -0.00000001	      0.00000000	     23.20642566
      1.10931415	     -0.05395789	      0.00028470	     -0.19540438	     -0.05706684	      0.88264446	     -0.00009044	     -0.21050832	     -0.00000001	      0.00000000	     23.21672347
      1.11051411	     -0.05389189	      0.00028499	     -0.19533841	     -0.05705707	      0.88264485	     -0.00009125	     -0.21048723	     -0.00000001	      0.00000000	     23.31278233
      1.11171407	     -0.05382520	      0.00028761	     -0.19527179	     -0.05704729	      0.88264527	     -0.00009204	     -0.21046615	     -0.00000001	      0.00000000	     23.34687105
      1.11317140	     -0.05374351	      0.00028917	     -0.19519014	     -0.05703539	      0.88264582	     -0.00009298	     -0.21044053	     -0.00000001	      0.00000000	     23.45757934
      1.11462874	     -0.05366048	      0.00029301	     -0.19510720	     -0.05702346	      0.88264640	     -0.00009388	     -0.21041487	     -0.00000001	      0.00000000	     23.50240279
      1.11583949	     -0.05359293	      0.00029346	     -0.19503965	     -0.05701355	      0.88264692	     -0.00009461	     -0.21039353	     -0.00000001	      0.00000000	     23.60555915
      1.11705024	     -0.05352538	      0.00029598	     -0.19497213	     -0.05700362	      0.88264746	     -0.00009531	     -0.21037221	     -0.00000001	      0.00000000	     23.65041001
      1.11851780	     -0.05344481	      0.00029723	     -0.19489154	     -0.05699157	      0.88264814	     -0.00009613	     -0.21034641	     -0.00000001	      0.00000000	     23.76064330
      1.11998536	     -0.05336533	      0.00030084	     -0.19481209	     -0.05697951	      0.88264887	     -0.00009691	     -0.21032071	     -0.00000001	      0.00000000	     23.80439337
      1.12114830	     -0.05330402	      0.00030084	     -0.19475072	     -0.05696995	      0.88264947	     -0.00009750	     -0.21030044	     -0.00000001	      0.00000000	     23.90332258
      1.12231124	     -0.05324198	      0.00030295	     -0.19468868	     -0.05696038	      0.88265008	     -0.00009807	     -0.21028027	     -0.00000001	      0.00000000	     23.95765289
      1.12383632	     -0.05316141	      0.00030417	     -0.19460803	     -0.05694782	      0.88265093	     -0.00009877	     -0.21025392	     -0.00000001	      0.00000000	     24.08215439
      1.12536139	     -0.05308003	      0.00030782	     -0.19452663	     -0.05693526	      0.88265180	     -0.00009943	     -0.21022771	     -0.00000001	      0.00000000	     24.14399245
      1.12647908	     -0.05302230	      0.00030774	     -0.19446881	     -0.05692604	      0.88265246	     -0.00009988	     -0.21020858	     -0.00000001	      0.00000000	     24.23913692
      1.12759677	     -0.05296450	      0.00030979	     -0.19441096	     -0.05691683	      0.88265314	     -0.00010030	     -0.21018954	     -0.00000001	      0.00000000	     24.29021927
      1.12919895	     -0.05288344	      0.00031126	     -0.19432979	     -0.05690362	      0.88265415	     -0.00010087	     -0.21016244	     -0.00000001	      0.00000000	     24.42515644
      1.13056077	     -0.05281558	      0.00031364	     -0.19426185	     -0.05689240	      0.88265502	     -0.00010130	     -0.21013960	     -0.00000001	      0.00000000	     24.48696751
      1.13192259	     -0.05275000	      0.00031362	     -0.19419611	     -0.05688117	      0.88265592	     -0.00010170	     -0.21011696	     -0.00000001	      0.00000000	     24.62609108
      1.13328441	     -0.05268304	      0.00031629	     -0.19412906	     -0.05686995	      0.88265684	     -0.00010205	     -0.21009453	     -0.00000001	      0.00000000	     24.68549008
      1.13464622	     -0.05261793	      0.00031537	     -0.19406375	     -0.05685873	      0.88265778	     -0.00010237	     -0.21007225	     -0.00000001	      0.00000000	     24.85667730
      1.13582211	     -0.05255967	      0.00031796	     -0.19400540	     -0.05684905	      0.88265861	     -0.00010260	     -0.21005315	     -0.00000001	      0.00000000	     24.87989189
      1.13699799	     -0.05250378	      0.00031810	     -0.19394935	     -0.05683937	      0.88265945	     -0.00010281	     -0.21003415	     -0.00000001	      0.00000000	     24.98910575
      1.13845856	     -0.05243428	      0.00032001	     -0.19387970	     -0.05682736	      0.88266051	     -0.00010302	     -0.21001074	     -0.00000001	      0.00000001	     25.07761589
      1.13991912	     -0.05236792	      0.00031923	     -0.19381308	     -0.05681536	      0.88266160	     -0.00010318	     -0.20998753	     -0.00000001	      0.00000001	     25.25636070
      1.14109024	     -0.05231482	      0.00032109	     -0.19375985	     -0.05680575	      0.88266248	     -0.00010328	     -0.20996912	     -0.00000001	      0.00000001	     25.29132446
      1.14226136	     -0.05226516	      0.00032032	     -0.19370997	     -0.05679614	      0.88266337	     -0.00010334	     -0.20995090	     -0.00000001	      0.00000001	     25.40933631
      1.14374672	     -0.05220369	      0.00032087	     -0.19364826	     -0.05678398	      0.88266452	     -0.00010338	     -0.20992812	     -0.00000001	      0.00000001	     25.50079615
      1.14523207	     -0.05214741	      0.00031878	     -0.19359166	     -0.05677183	      0.88266569	     -0.00010337	     -0.20990574	     -0.00000001	      0.00000001	     25.67486416
      1.14634976	     -0.05210476	      0.00032027	     -0.19354885	     -0.05676270	      0.88266658	     -0.00010333	     -0.20988920	     -0.00000001	      0.00000001	     25.69188153
      1.14746744	     -0.05206541	      0.00031934	     -0.19350927	     -0.05675358	      0.88266748	     -0.00010326	     -0.20987292	     -0.00000001	      0.00000001	     25.79805582
      1.14902722	     -0.05201286	      0.00031907	     -0.19345641	     -0.05674088	      0.88266874	     -0.00010312	     -0.20985064	     -0.00000001	      0.00000001	     25.91261678
      1.15058699	     -0.05196603	      0.00031565	     -0.19340918	     -0.05672821	      0.88267002	     -0.00010293	     -0.20982892	     -0.00000001	      0.00000001	     26.12576322
      1.15164864	     -0.05193373	      0.00031622	     -0.19337669	     -0.05671960	      0.88267089	     -0.00010276	     -0.20981447	     -0.00000001	      0.00000001	     26.13868331
      1.15271029	     -0.05190502	      0.00031433	     -0.19334771	     -0.05671100	      0.88267177	     -0.00010258	     -0.20980030	     -0.00000001	      0.00000001	     26.23944069
      1.15438467	     -0.05186223	      0.00031222	     -0.19330452	     -0.05669747	      0.88267317	     -0.00010224	     -0.20977851	     -0.00000001	      0.00000001	     26.36278420
      1.15574402	     -0.05183114	      0.00030905	     -0.19327307	     -0.05668651	      0.88267431	     -0.00010191	     -0.20976134	     -0.00000001	      0.00000001	     26.50029402
      1.15710338	     -0.05179976	      0.00030806	     -0.19324139	     -0.05667558	      0.88267545	     -0.00010156	     -0.20974462	     -0.00000001	      0.00000001	     26.57975581
      1.15846274	     -0.05177316	      0.00030390	     -0.19321439	     -0.05666467	      0.88267659	     -0.00010116	     -0.20972832	     -0.00000001	      0.00000001	     26.74148051
      1.15967070	     -0.05174833	      0.00030340	     -0.19318930	     -0.05665500	      0.88267761	     -0.00010077	     -0.20971420	     -0.00000001	      0.00000001	     26.78591115
      1.16087866	     -0.05172805	      0.00030005	     -0.19316867	     -0.05664535	      0.88267863	     -0.00010036	     -0.20970040	     -0.00000001	      0.00000001	     26.90660066
      1.16208662	     -0.05170851	      0.00029818	     -0.19314883	     -0.05663573	      0.88267965	     -0.00009992	     -0.20968695	     -0.00000001	      0.00000001	     26.98595730
      1.16363959	     -0.05168774	      0.00029343	     -0.19312760	     -0.05662339	      0.88268095	     -0.00009931	     -0.20967018	     -0.00000001	      0.00000001	     27.15284377
      1.16486162	     -0.05167044	      0.00029190	     -0.19311000	     -0.05661371	      0.88268197	     -0.00009880	     -0.20965738	     -0.00000001	      0.00000001	     27.21010313
      1.16608366	     -0.05165673	      0.00028794	     -0.19309593	     -0.05660405	      0.88268299	     -0.00009825	     -0.20964489	     -0.00000001	      0.00000001	     27.32859496
      1.16730570	     -0.05164304	      0.00028574	     -0.19308192	     -0.05659443	      0.88268401	     -0.00009768	     -0.20963272	     -0.00000001	      0.00000001	     27.39565362
      1.16884963	     -0.05163016	      0.00028092	     -0.19306858	     -0.05658230	      0.88268529	     -0.00009693	     -0.20961779	     -0.00000001	      0.00000001	     27.54413015
      1.17004666	     -0.05161896	      0.00027964	     -0.19305710	     -0.05657293	      0.88268627	     -0.00009631	     -0.20960657	     -0.00000001	      0.00000001	     27.58781682
      1.17124369	     -0.05161100	      0.00027604	     -0.19304879	     -0.05656358	      0.88268724	     -0.00009566	     -0.20959561	     -0.00000001	      0.00000001	     27.69625147
      1.17244072	     -0.05160283	      0.00027408	     -0.19304031	     -0.05655427	      0.88268821	     -0.00009500	     -0.20958492	     -0.00000001	      0.00000001	     27.75524069
      1.17405465	     -0.05159576	      0.00026963	     -0.19303278	     -0.05654175	      0.88268950	     -0.00009406	     -0.20957093	     -0.00000001	      0.00000001	     27.90183147
      1.17523879	     -0.05159012	      0.00026858	     -0.19302687	     -0.05653260	      0.88269044	     -0.00009334	     -0.20956097	     -0.00000001	      0.00000001	     27.92857210
      1.17642294	     -0.05158779	      0.00026522	     -0.19302420	     -0.05652348	      0.88269137	     -0.00009260	     -0.20955127	     -0.00000001	      0.00000001	     28.03240548
      1.17788408	     -0.05158424	      0.00026306	     -0.19302028	     -0.05651226	      0.88269249	     -0.00009165	     -0.20953966	     -0.00000001	      0.00000001	     28.09856610
      1.17917497	     -0.05158433	      0.00025881	     -0.19301999	     -0.05650239	      0.88269348	     -0.00009079	     -0.20952969	     -0.00000001	      0.00000001	     28.23045559
      1.18046585	     -0.05158298	      0.00025738	     -0.19301834	     -0.05649255	      0.88269444	     -0.00008990	     -0.20952001	     -0.00000001	      0.00000001	     28.25740693
      1.18175674	     -0.05158551	      0.00025290	     -0.19302048	     -0.05648275	      0.88269540	     -0.00008899	     -0.20951058	     -0.00000001	      0.00000000	     28.39065752
      1.18304762	     -0.05158622	      0.00025153	     -0.19302089	     -0.05647298	      0.88269633	     -0.00008805	     -0.20950143	     -0.00000001	      0.00000000	     28.40516135
      1.18433851	     -0.05159083	      0.00024693	     -0.19302511	     -0.05646326	      0.88269725	     -0.00008709	     -0.20949252	     -0.00000001	      0.00000000	     28.54154141
      1.18562940	     -0.05159326	      0.00024577	     -0.19302724	     -0.05645356	      0.88269815	     -0.00008610	     -0.20948387	     -0.00000001	      0.00000000	     28.54356377
      1.18692028	     -0.05159964	      0.00024086	     -0.19303322	     -0.05644391	      0.88269904	     -0.00008510	     -0.20947544	     -0.00000001	      0.00000000	     28.69038894
      1.18821117	     -0.05160338	      0.00023987	     -0.19303667	     -0.05643429	      0.88269990	     -0.00008407	     -0.20946724	     -0.00000001	      0.00000000	     28.67542219
      1.18950205	     -0.05161117	      0.00023480	     -0.19304406	     -0.05642471	      0.88270075	     -0.00008302	     -0.20945923	     -0.00000001	      0.00000000	     28.82854064
      1.19079294	     -0.05161610	      0.00023430	     -0.19304872	     -0.05641517	      0.88270157	     -0.00008196	     -0.20945144	     -0.00000001	      0.00000000	     28.78797830
      1.19194072	     -0.05162427	      0.00023013	     -0.19305655	     -0.05640671	      0.88270229	     -0.00008099	     -0.20944467	     -0.00000001	      0.00000000	     28.90415718
      1.19308851	     -0.05163110	      0.00022855	     -0.19306310	     -0.05639829	      0.88270300	     -0.00008001	     -0.20943806	     -0.00000001	      0.00000000	     28.91610517
      1.19449844	     -0.05164191	      0.00022475	     -0.19307353	     -0.05638799	      0.88270384	     -0.00007879	     -0.20943015	     -0.00000001	      0.00000000	     29.01611060
      1.19590838	     -0.05165190	      0.00022336	     -0.19308320	     -0.05637774	      0.88270466	     -0.00007755	     -0.20942248	     -0.00000001	      0.00000000	     29.01044812
      1.19707263	     -0.05166282	      0.00021952	     -0.19309379	     -0.05636930	      0.88270532	     -0.00007651	     -0.20941630	     -0.00000001	      0.00000000	     29.12056615
      1.19823688	     -0.05167243	      0.00021811	     -0.19310313	     -0.05636090	      0.88270596	     -0.00007545	     -0.20941028	     -0.00000001	      0.00000000	     29.12452525
      1.19965442	     -0.05168579	      0.00021452	     -0.19311612	     -0.05635072	      0.88270672	     -0.00007416	     -0.20940313	     -0.00000001	      0.00000000	     29.23108004
      1.20107196	     -0.05169793	      0.00021364	     -0.19312797	     -0.05634058	      0.88270745	     -0.00007284	     -0.20939616	     -0.00000001	      0.00000000	     29.20632053
      1.20218955	     -0.05170983	      0.00021014	     -0.19313956	     -0.05633263	      0.88270801	     -0.00007180	     -0.20939079	     -0.00000001	      0.00000000	     29.31484964
      1.20330714	     -0.05172052	      0.00020905	     -0.19315001	     -0.05632470	      0.88270855	     -0.00007074	     -0.20938553	     -0.00000001	      0.00000000	     29.31523070
      1.20478321	     -0.05173579	      0.00020648	     -0.19316494	     -0.05631428	      0.88270925	     -0.00006934	     -0.20937871	     -0.00000001	      0.00000000	     29.39901266
      1.20625929	     -0.05175016	      0.00020655	     -0.19317904	     -0.05630392	      0.88270991	     -0.00006791	     -0.20937206	     -0.00000001	      0.00000000	     29.36853278
      1.20733760	     -0.05176255	      0.00020376	     -0.19319115	     -0.05629638	      0.88271038	     -0.00006687	     -0.20936728	     -0.00000001	      0.00000000	     29.48034811
      1.20841590	     -0.05177386	      0.00020301	     -0.19320225	     -0.05628887	      0.88271084	     -0.00006581	     -0.20936259	     -0.00000001	      0.00000000	     29.49385052
      1.20996536	     -0.05179097	      0.00020061	     -0.19321902	     -0.05627813	      0.88271146	     -0.00006429	     -0.20935595	     -0.00000001	      0.00000000	     29.58554472
      1.21128425	     -0.05180517	      0.00020008	     -0.19323298	     -0.05626903	      0.88271197	     -0.00006298	     -0.20935040	     -0.00000001	      0.00000000	     29.57344144
      1.21260314	     -0.05182077	      0.00019755	     -0.19324827	     -0.05625998	      0.88271245	     -0.00006166	     -0.20934494	     -0.00000001	      0.00000000	     29.68432404
      1.21392203	     -0.05183521	      0.00019790	     -0.19326251	     -0.05625097	      0.88271291	     -0.00006033	     -0.20933956	     -0.00000001	      0.00000000	     29.63669803
      1.21524092	     -0.05185112	      0.00019511	     -0.19327812	     -0.05624200	      0.88271334	     -0.00005899	     -0.20933425	     -0.00000001	      0.00000000	     29.78963941
      1.21637271	     -0.05186338	      0.00019611	     -0.19329022	     -0.05623434	      0.88271370	     -0.00005784	     -0.20932974	     -0.00000001	      0.00000000	     29.71523346
      1.21750451	     -0.05187670	      0.00019497	     -0.19330332	     -0.05622671	      0.88271404	     -0.00005668	     -0.20932526	     -0.00000001	      0.00000000	     29.78502485
      1.21892913	     -0.05189300	      0.00019526	     -0.19331940	     -0.05621716	      0.88271443	     -0.00005522	     -0.20931969	     -0.00000001	      0.00000000	     29.78125296
      1.22035374	     -0.05191037	      0.00019362	     -0.19333650	     -0.05620765	      0.88271481	     -0.00005374	     -0.20931416	     -0.00000001	      0.00000000	     29.91034685
      1.22148828	     -0.05192338	      0.00019498	     -0.19334938	     -0.05620011	      0.88271508	     -0.00005256	     -0.20930980	     -0.00000001	      0.00000000	     29.83798930
      1.22262282	     -0.05193722	      0.00019437	     -0.19336302	     -0.05619261	      0.88271534	     -0.00005138	     -0.20930547	     -0.00000001	      0.00000000	     29.90207132
      1.22407029	     -0.05195452	      0.00019522	     -0.19338013	     -0.05618308	      0.88271564	     -0.00004986	     -0.20929998	     -0.00000001	      0.00000000	     29.89007712
      1.22551777	     -0.05197246	      0.00019395	     -0.19339782	     -0.05617360	      0.88271591	     -0.00004834	     -0.20929454	     -0.00000001	      0.00000000	     30.03314177
      1.22660580	     -0.05198495	      0.00019574	     -0.19341021	     -0.05616651	      0.88271609	     -0.00004719	     -0.20929046	     -0.00000001	      0.00000000	     29.94268297
      1.22769384	     -0.05199789	      0.00019565	     -0.19342299	     -0.05615944	      0.88271626	     -0.00004604	     -0.20928640	     -0.00000001	      0.00000000	     29.99185560
      1.22921357	     -0.05201529	      0.00019691	     -0.19344021	     -0.05614962	      0.88271646	     -0.00004443	     -0.20928072	     -0.00000001	      0.00000000	     29.98132259
      1.23073329	     -0.05203280	      0.00019619	     -0.19345749	     -0.05613985	      0.88271662	     -0.00004282	     -0.20927503	     -0.00000001	      0.00000000	     30.12789009
      1.23177289	     -0.05204377	      0.00019839	     -0.19346838	     -0.05613320	      0.88271672	     -0.00004171	     -0.20927113	     -0.00000001	      0.00000000	     30.01853210
      1.23281249	     -0.05205490	      0.00019881	     -0.19347939	     -0.05612658	      0.88271680	     -0.00004060	     -0.20926721	     -0.00000001	      0.00000000	     30.05246005
      1.23443998	     -0.05207139	      0.00020060	     -0.19349572	     -0.05611626	      0.88271688	     -0.00003887	     -0.20926102	     -0.00000001	      0.00000000	     30.04123758
      1.23577112	     -0.05208425	      0.00020114	     -0.19350842	     -0.05610786	      0.88271693	     -0.00003746	     -0.20925589	     -0.00000001	      0.00000000	     30.10604514
      1.23710227	     -0.05209591	      0.00020364	     -0.19351998	     -0.05609950	      0.88271694	     -0.00003604	     -0.20925069	     -0.00000001	      0.00000000	     30.04728430
      1.23843341	     -0.05210716	      0.00020384	     -0.19353108	     -0.05609119	      0.88271693	     -0.00003464	     -0.20924541	     -0.00000001	     -0.00000000	     30.15870170
      1.23961445	     -0.05211581	      0.00020669	     -0.19353967	     -0.05608385	      0.88271690	     -0.00003340	     -0.20924063	     -0.00000001	     -0.00000000	     30.07152044
      1.24079548	     -0.05212413	      0.00020750	     -0.19354787	     -0.05607653	      0.88271685	     -0.00003216	     -0.20923576	     -0.00000001	     -0.00000000	     30.13413681
      1.24197651	     -0.05213165	      0.00020970	     -0.19355531	     -0.05606925	      0.88271678	     -0.00003094	     -0.20923080	     -0.00000001	     -0.00000000	     30.10614012
      1.24351349	     -0.05214082	      0.00021119	     -0.19356435	     -0.05605983	      0.88271665	     -0.00002936	     -0.20922418	     -0.00000001	     -0.00000000	     30.17894900
      1.24471587	     -0.05214692	      0.00021425	     -0.19357040	     -0.05605249	      0.88271653	     -0.00002814	     -0.20921888	     -0.00000001	     -0.00000000	     30.10923903
      1.24591824	     -0.05215214	      0.00021561	     -0.19357552	     -0.05604519	      0.88271639	     -0.00002692	     -0.20921346	     -0.00000001	     -0.00000000	     30.17106192
      1.24712062	     -0.05215552	      0.00021850	     -0.19357885	     -0.05603792	      0.88271623	     -0.00002573	     -0.20920790	     -0.00000001	     -0.00000000	     30.14659612
      1.24864122	     -0.05215826	      0.00022077	     -0.19358150	     -0.05602878	      0.88271600	     -0.00002424	     -0.20920061	     -0.00000001	     -0.00000000	     30.23043177
      1.24982221	     -0.05215922	      0.00022449	     -0.19358243	     -0.05602171	      0.88271580	     -0.00002310	     -0.20919476	     -0.00000001	     -0.00000000	     30.16169937
      1.25100320	     -0.05215895	      0.00022652	     -0.19358210	     -0.05601468	      0.88271558	     -0.00002197	     -0.20918873	     -0.00000001	     -0.00000000	     30.22326923
      1.25218420	     -0.05215616	      0.00022994	     -0.19357928	     -0.05600767	      0.88271534	     -0.00002087	     -0.20918249	     -0.00000001	     -0.00000000	     30.21418331
      1.25377288	     -0.05214785	      0.00023352	     -0.19357091	     -0.05599830	      0.88271499	     -0.00001941	     -0.20917369	     -0.00000001	     -0.00000000	     30.31185532
      1.25494548	     -0.05213918	      0.00023806	     -0.19356226	     -0.05599143	      0.88271472	     -0.00001836	     -0.20916685	     -0.00000001	     -0.00000000	     30.25296800
      1.25611808	     -0.05212951	      0.00024098	     -0.19355255	     -0.05598458	      0.88271442	     -0.00001733	     -0.20915971	     -0.00000001	     -0.00000000	     30.31035552
      1.25755691	     -0.05211594	      0.00024621	     -0.19353899	     -0.05597622	      0.88271404	     -0.00001609	     -0.20915058	     -0.00000001	     -0.00000000	     30.28215841
      1.25883354	     -0.05210140	      0.00024931	     -0.19352441	     -0.05596884	      0.88271369	     -0.00001503	     -0.20914212	     -0.00000001	     -0.00000000	     30.37985576
      1.26011016	     -0.05208352	      0.00025489	     -0.19350656	     -0.05596150	      0.88271331	     -0.00001399	     -0.20913329	     -0.00000001	     -0.00000000	     30.33032590
      1.26138679	     -0.05206323	      0.00025839	     -0.19348624	     -0.05595420	      0.88271292	     -0.00001298	     -0.20912406	     -0.00000001	     -0.00000000	     30.43325693
      1.26266342	     -0.05204053	      0.00026443	     -0.19346358	     -0.05594693	      0.88271251	     -0.00001200	     -0.20911444	     -0.00000001	     -0.00000000	     30.37429675
      1.26394004	     -0.05201644	      0.00026803	     -0.19343946	     -0.05593971	      0.88271209	     -0.00001105	     -0.20910442	     -0.00000001	     -0.00000000	     30.48101810
      1.26521667	     -0.05199046	      0.00027427	     -0.19341352	     -0.05593252	      0.88271166	     -0.00001013	     -0.20909404	     -0.00000001	     -0.00000000	     30.41025186
      1.26649330	     -0.05196270	      0.00027787	     -0.19338572	     -0.05592537	      0.88271121	     -0.00000924	     -0.20908330	     -0.00000001	     -0.00000000	     30.52856506
      1.26776992	     -0.05193214	      0.00028453	     -0.19335521	     -0.05591825	      0.88271075	     -0.00000838	     -0.20907220	     -0.00000001	     -0.00000000	     30.45467944
      1.26904655	     -0.05189991	      0.00028830	     -0.19332294	     -0.05591118	      0.88271027	     -0.00000755	     -0.20906072	     -0.00000001	     -0.00000000	     30.58340540
      1.27032318	     -0.05186584	      0.00029529	     -0.19328892	     -0.05590415	      0.88270979	     -0.00000676	     -0.20904889	     -0.00000001	     -0.00000000	     30.49743102
      1.27159981	     -0.05182991	      0.00029912	     -0.19325294	     -0.05589715	      0.88270930	     -0.00000600	     -0.20903669	     -0.00000001	     -0.00000000	     30.64081336
      1.27287643	     -0.05179181	      0.00030650	     -0.19321490	     -0.05589019	      0.88270879	     -0.00000527	     -0.20902415	     -0.00000001	     -0.00000000	     30.54566719
      1.27402076	     -0.05175680	      0.00031020	     -0.19317984	     -0.05588399	      0.88270834	     -0.00000464	     -0.20901261	     -0.00000001	     -0.00000000	     30.65011720
      1.27516509	     -0.05172058	      0.00031599	     -0.19314364	     -0.05587782	      0.88270787	     -0.00000404	     -0.20900081	     -0.00000001	     -0.00000000	     30.62176275
      1.27655803	     -0.05167453	      0.00032164	     -0.19309757	     -0.05587035	      0.88270730	     -0.00000335	     -0.20898609	     -0.00000001	     -0.00000000	     30.69904680
      1.27795096	     -0.05162682	      0.00032921	     -0.19304987	     -0.05586293	      0.88270672	     -0.00000269	     -0.20897101	     -0.00000001	     -0.00000000	     30.64797310
      1.27911661	     -0.05158660	      0.00033329	     -0.19300960	     -0.05585676	      0.88270622	     -0.00000217	     -0.20895812	     -0.00000001	     -0.00000000	     30.74416396
      1.28028226	     -0.05154558	      0.00033924	     -0.19296858	     -0.05585063	      0.88270572	     -0.00000168	     -0.20894501	     -0.00000001	     -0.00000000	     30.71363687
      1.28144791	     -0.05150305	      0.00034419	     -0.19292601	     -0.05584452	      0.88270522	     -0.00000121	     -0.20893169	     -0.00000001	     -0.00000000	     30.76498741
      1.28304938	     -0.05144194	      0.00035248	     -0.19286489	     -0.05583620	      0.88270453	     -0.00000061	     -0.20891303	     -0.00000001	     -0.00000000	     30.74893732
      1.28423158	     -0.05139508	      0.00035709	     -0.19281796	     -0.05583009	      0.88270401	     -0.00000020	     -0.20889896	     -0.00000001	     -0.00000000	     30.84164575
      1.28541377	     -0.05134663	      0.00036346	     -0.19276950	     -0.05582403	      0.88270348	      0.00000018	     -0.20888465	     -0.00000001	     -0.00000000	     30.81678843
      1.28684034	     -0.05128659	      0.00036958	     -0.19270938	     -0.05581675	      0.88270285	      0.00000060	     -0.20886706	     -0.00000001	     -0.00000000	     30.90625470
      1.28810294	     -0.05123268	      0.00037672	     -0.19265544	     -0.05581036	      0.88270228	      0.00000095	     -0.20885122	     -0.00000001	     -0.00000000	     30.85161215
      1.28936553	     -0.05117892	      0.00038161	     -0.19260159	     -0.05580401	      0.88270171	      0.00000126	     -0.20883516	     -0.00000001	     -0.00000000	     30.94776459
      1.29062813	     -0.05112519	      0.00038851	     -0.19254781	     -0.05579770	      0.88270114	      0.00000154	     -0.20881893	     -0.00000001	     -0.00000000	     30.89327284
      1.29189073	     -0.05107137	      0.00039318	     -0.19249387	     -0.05579144	      0.88270057	      0.00000179	     -0.20880256	     -0.00000001	     -0.00000000	     30.98834949
      1.29315333	     -0.05101722	      0.00039983	     -0.19243966	     -0.05578522	      0.88269999	      0.00000202	     -0.20878607	     -0.00000001	     -0.00000000	     30.93721375
      1.29441593	     -0.05096252	      0.00040441	     -0.19238483	     -0.05577904	      0.88269941	      0.00000221	     -0.20876948	     -0.00000001	     -0.00000000	     31.03548484
      1.29567853	     -0.05090696	      0.00041097	     -0.19232919	     -0.05577291	      0.88269882	      0.00000238	     -0.20875278	     -0.00000001	     -0.00000000	     30.98720138
      1.29694113	     -0.05085076	      0.00041553	     -0.19227283	     -0.05576683	      0.88269824	      0.00000251	     -0.20873597	     -0.00000001	     -0.00000000	     31.08315242
      1.29820373	     -0.05079404	      0.00042200	     -0.19221602	     -0.05576078	      0.88269765	      0.00000262	     -0.20871905	     -0.00000001	     -0.00000000	     31.03160288
      1.29946633	     -0.05073719	      0.00042643	     -0.19215900	     -0.05575479	      0.88269705	      0.00000270	     -0.20870205	     -0.00000001	     -0.00000000	     31.12447022
      1.30072893	     -0.05068008	      0.00043268	     -0.19210177	     -0.05574884	      0.88269646	      0.00000276	     -0.20868498	     -0.00000001	     -0.00000000	     31.07156774
      1.30199153	     -0.05062349	      0.00043682	     -0.19204499	     -0.05574293	      0.88269586	      0.00000278	     -0.20866785	     -0.00000001	     -0.00000000	     31.16102404
      1.30325412	     -0.05056694	      0.00044272	     -0.19198829	     -0.05573707	      0.88269525	      0.00000278	     -0.20865069	     -0.00000001	     -0.00000000	     31.10655943
      1.30451672	     -0.05051091	      0.00044656	     -0.19193205	     -0.05573126	      0.88269465	      0.00000275	     -0.20863353	     -0.00000001	     -0.00000000	     31.19441124
      1.30577932	     -0.05045502	      0.00045221	     -0.19187599	     -0.05572549	      0.88269403	      0.00000270	     -0.20861638	     -0.00000001	     -0.00000000	     31.13711599
      1.30704192	     -0.05039930	      0.00045580	     -0.19182004	     -0.05571977	      0.88269342	      0.00000262	     -0.20859924	     -0.00000001	     -0.00000000	     31.22793350
      1.30830452	     -0.05034359	      0.00046110	     -0.19176413	     -0.05571410	      0.88269280	      0.00000251	     -0.20858213	     -0.00000001	     -0.00000000	     31.17154976
      1.30956712	     -0.05028834	      0.00046429	     -0.19170863	     -0.05570847	      0.88269217	      0.00000238	     -0.20856506	     -0.00000001	     -0.00000000	     31.26170704
      1.31082972	     -0.05023302	      0.00046923	     -0.19165308	     -0.05570289	      0.88269155	      0.00000223	     -0.20854804	     -0.00000001	     -0.00000000	     31.20405276
      1.31209232	     -0.05017824	      0.00047204	     -0.19159802	     -0.05569736	      0.88269091	      0.00000204	     -0.20853107	     -0.00000001	     -0.00000000	     31.29592956
      1.31335492	     -0.05012368	      0.00047656	     -0.19154321	     -0.05569188	      0.88269028	      0.00000184	     -0.20851417	     -0.00000001	     -0.00000000	     31.23743833
      1.31461752	     -0.05006883	      0.00047903	     -0.19148806	     -0.05568645	      0.88268964	      0.00000161	     -0.20849734	     -0.00000001	     -0.00000000	     31.33579513
      1.31588012	     -0.05001434	      0.00048319	     -0.19143330	     -0.05568106	      0.88268899	      0.00000136	     -0.20848057	     -0.00000001	     -0.00000000	     31.27664414
      1.31714272	     -0.04996021	      0.00048511	     -0.19137882	     -0.05567573	      0.88268834	      0.00000109	     -0.20846388	     -0.00000001	     -0.00000000	     31.38153909
      1.31840531	     -0.04990584	      0.00048869	     -0.19132416	     -0.05567044	      0.88268769	      0.00000079	     -0.20844727	     -0.00000001	     -0.00000000	     31.33139411
      1.31966791	     -0.04985218	      0.00048987	     -0.19127012	     -0.05566521	      0.88268703	      0.00000047	     -0.20843074	     -0.00000001	     -0.00000000	     31.44239103
      1.32093051	     -0.04979934	      0.00049258	     -0.19121694	     -0.05566002	      0.88268637	      0.00000013	     -0.20841432	     -0.00000001	     -0.00000000	     31.39268774
      1.32219311	     -0.04974741	      0.00049281	     -0.19116459	     -0.05565489	      0.88268571	     -0.00000023	     -0.20839802	     -0.00000001	     -0.00000000	     31.51001677
      1.32345571	     -0.04969692	      0.00049474	     -0.19111374	     -0.05564980	      0.88268505	     -0.00000061	     -0.20838188	     -0.00000001	     -0.00000000	     31.44956764
      1.32471831	     -0.04964821	      0.00049427	     -0.19106458	     -0.05564477	      0.88268438	     -0.00000101	     -0.20836592	     -0.00000001	     -0.00000000	     31.56022338
      1.32598091	     -0.04959946	      0.00049571	     -0.19101542	     -0.05563978	      0.88268371	     -0.00000143	     -0.20835015	     -0.00000001	     -0.00000000	     31.50824987
      1.32724351	     -0.04955060	      0.00049478	     -0.19096608	     -0.05563485	      0.88268304	     -0.00000186	     -0.20833453	     -0.00000001	     -0.00000000	     31.63981274
      1.32850611	     -0.04950231	      0.00049579	     -0.19091738	     -0.05562997	      0.88268237	     -0.00000232	     -0.20831906	     -0.00000001	     -0.00000000	     31.58604776
      1.32976871	     -0.04945460	      0.00049419	     -0.19086916	     -0.05562514	      0.88268170	     -0.00000279	     -0.20830376	     -0.00000001	     -0.00000000	     31.72893782
      1.33103131	     -0.04940769	      0.00049461	     -0.19082179	     -0.05562037	      0.88268104	     -0.00000328	     -0.20828862	     -0.00000001	     -0.00000000	     31.67246405
      1.33229391	     -0.04936318	      0.00049213	     -0.19077674	     -0.05561565	      0.88268037	     -0.00000378	     -0.20827368	     -0.00000001	     -0.00000000	     31.81580286
      1.33355650	     -0.04932053	      0.00049170	     -0.19073360	     -0.05561098	      0.88267971	     -0.00000430	     -0.20825899	     -0.00000001	     -0.00000000	     31.75582603
      1.33481910	     -0.04927967	      0.00048827	     -0.19069216	     -0.05560636	      0.88267904	     -0.00000483	     -0.20824458	     -0.00000001	     -0.00000000	     31.91292774
      1.33608170	     -0.04924016	      0.00048736	     -0.19065212	     -0.05560180	      0.88267839	     -0.00000538	     -0.20823045	     -0.00000001	     -0.00000000	     31.83992477
      1.33734430	     -0.04920180	      0.00048335	     -0.19061316	     -0.05559729	      0.88267773	     -0.00000593	     -0.20821661	     -0.00000001	     -0.00000000	     32.01179075
      1.33860690	     -0.04916422	      0.00048214	     -0.19057504	     -0.05559283	      0.88267708	     -0.00000650	     -0.20820304	     -0.00000001	     -0.00000000	     31.93416189
      1.33986950	     -0.04912828	      0.00047731	     -0.19053846	     -0.05558843	      0.88267644	     -0.00000708	     -0.20818976	     -0.00000001	     -0.00000000	     32.12954058
      1.34113210	     -0.04909381	      0.00047543	     -0.19050343	     -0.05558409	      0.88267580	     -0.00000767	     -0.20817678	     -0.00000001	     -0.00000000	     32.04208180
      1.34226478	     -0.04906462	      0.00047048	     -0.19047364	     -0.05558024	      0.88267523	     -0.00000821	     -0.20816539	     -0.00000001	     -0.00000000	     32.19461900
      1.34339745	     -0.04903702	      0.00046730	     -0.19044548	     -0.05557643	      0.88267467	     -0.00000876	     -0.20815427	     -0.00000001	     -0.00000000	     32.18105813
      1.34476752	     -0.04900626	      0.00046154	     -0.19041400	     -0.05557189	      0.88267399	     -0.00000942	     -0.20814120	     -0.00000001	     -0.00000000	     32.29549224
      1.34613759	     -0.04897794	      0.00045739	     -0.19038499	     -0.05556741	      0.88267333	     -0.00001010	     -0.20812857	     -0.00000001	     -0.00000000	     32.25440729
      1.34728264	     -0.04895609	      0.00045154	     -0.19036250	     -0.05556372	      0.88267278	     -0.00001067	     -0.20811836	     -0.00000001	     -0.00000000	     32.39401717
      1.34842768	     -0.04893541	      0.00044747	     -0.19034122	     -0.05556008	      0.88267223	     -0.00001124	     -0.20810847	     -0.00000001	     -0.00000000	     32.38145020
      1.34980519	     -0.04891222	      0.00044079	     -0.19031727	     -0.05555576	      0.88267159	     -0.00001194	     -0.20809698	     -0.00000001	     -0.00000000	     32.50457199
      1.35118270	     -0.04889074	      0.00043601	     -0.19029507	     -0.05555151	      0.88267095	     -0.00001265	     -0.20808593	     -0.00000001	     -0.00000000	     32.45709672
      1.35228255	     -0.04887498	      0.00042962	     -0.19027866	     -0.05554817	      0.88267045	     -0.00001321	     -0.20807743	     -0.00000001	     -0.00000000	     32.60209201
      1.35338239	     -0.04886010	      0.00042498	     -0.19026317	     -0.05554487	      0.88266995	     -0.00001378	     -0.20806920	     -0.00000001	     -0.00000000	     32.59806572
      1.35481279	     -0.04884221	      0.00041739	     -0.19024445	     -0.05554064	      0.88266932	     -0.00001453	     -0.20805891	     -0.00000001	     -0.00000000	     32.71343118
      1.35624318	     -0.04882591	      0.00041138	     -0.19022737	     -0.05553650	      0.88266869	     -0.00001528	     -0.20804907	     -0.00000001	     -0.00000000	     32.67769763
      1.35730233	     -0.04881520	      0.00040430	     -0.19021600	     -0.05553348	      0.88266823	     -0.00001584	     -0.20804206	     -0.00000001	     -0.00000000	     32.82143142
      1.35836148	     -0.04880548	      0.00039885	     -0.19020567	     -0.05553050	      0.88266778	     -0.00001640	     -0.20803531	     -0.00000001	     -0.00000000	     32.82714997
      1.35986013	     -0.04879360	      0.00038975	     -0.19019287	     -0.05552635	      0.88266715	     -0.00001719	     -0.20802618	     -0.00000001	     -0.00000000	     32.93388562
      1.36114259	     -0.04878499	      0.00038299	     -0.19018352	     -0.05552288	      0.88266662	     -0.00001788	     -0.20801877	     -0.00000001	     -0.00000000	     32.91943676
      1.36242504	     -0.04877807	      0.00037416	     -0.19017579	     -0.05551946	      0.88266610	     -0.00001857	     -0.20801172	     -0.00000001	     -0.00000000	     33.06236549
      1.36370750	     -0.04877256	      0.00036746	     -0.19016953	     -0.05551611	      0.88266558	     -0.00001926	     -0.20800504	     -0.00000001	     -0.00000000	     33.01232511
      1.36498996	     -0.04876856	      0.00035772	     -0.19016469	     -0.05551282	      0.88266508	     -0.00001995	     -0.20799873	     -0.00000001	     -0.00000000	     33.20493269
      1.36609973	     -0.04876610	      0.00035195	     -0.19016158	     -0.05551003	      0.88266465	     -0.00002055	     -0.20799356	     -0.00000001	     -0.00000000	     33.12559541
      1.36720949	     -0.04876473	      0.00034409	     -0.19015949	     -0.05550728	      0.88266423	     -0.00002116	     -0.20798866	     -0.00000001	     -0.00000000	     33.22290913
      1.36858520	     -0.04876425	      0.00033560	     -0.19015817	     -0.05550395	      0.88266371	     -0.00002191	     -0.20798296	     -0.00000001	     -0.00000000	     33.23174949
      1.36996090	     -0.04876534	      0.00032499	     -0.19015836	     -0.05550069	      0.88266321	     -0.00002266	     -0.20797767	     -0.00000001	     -0.00000000	     33.40568135
      1.37106754	     -0.04876735	      0.00031864	     -0.19015969	     -0.05549812	      0.88266281	     -0.00002327	     -0.20797370	     -0.00000001	     -0.00000000	     33.33321300
      1.37217418	     -0.04877044	      0.00031041	     -0.19016207	     -0.05549560	      0.88266242	     -0.00002388	     -0.20797000	     -0.00000001	     -0.00000000	     33.42077749
      1.37357247	     -0.04877580	      0.00030133	     -0.19016655	     -0.05549248	      0.88266194	     -0.00002465	     -0.20796569	     -0.00000001	     -0.00000000	     33.42189583
      1.37497075	     -0.04878271	      0.00029013	     -0.19017253	     -0.05548945	      0.88266147	     -0.00002542	     -0.20796181	     -0.00000001	     -0.00000000	     33.60487112
      1.37602991	     -0.04878884	      0.00028397	     -0.19017802	     -0.05548720	      0.88266112	     -0.00002601	     -0.20795914	     -0.00000001	     -0.00000000	     33.51951729
      1.37708907	     -0.04879580	      0.00027590	     -0.19018428	     -0.05548500	      0.88266078	     -0.00002659	     -0.20795670	     -0.00000001	     -0.00000000	     33.60266226
      1.37855498	     -0.04880669	      0.00026568	     -0.19019424	     -0.05548202	      0.88266032	     -0.00002740	     -0.20795371	     -0.00000001	     -0.00000000	     33.62560808
      1.38002089	     -0.04881922	      0.00025332	     -0.19020578	     -0.05547914	      0.88265988	     -0.00002822	     -0.20795116	     -0.00000001	     -0.00000000	     33.83256678
      1.38102896	     -0.04882875	      0.00024721	     -0.19021469	     -0.05547720	      0.88265958	     -0.00002878	     -0.20794965	     -0.00000001	     -0.00000000	     33.72787608
      1.38203702	     -0.04883905	      0.00023935	     -0.19022433	     -0.05547531	      0.88265929	     -0.00002934	     -0.20794836	     -0.00000001	     -0.00000000	     33.79162756
      1.38360661	     -0.04885643	      0.00022792	     -0.19024071	     -0.05547244	      0.88265885	     -0.00003022	     -0.20794674	     -0.00000001	     -0.00000000	     33.82059279
      1.38489080	     -0.04887193	      0.00021745	     -0.19025536	     -0.05547017	      0.88265850	     -0.00003093	     -0.20794578	     -0.00000001	     -0.00000000	     33.93164448
      1.38617499	     -0.04888834	      0.00020873	     -0.19027096	     -0.05546797	      0.88265816	     -0.00003165	     -0.20794514	     -0.00000001	     -0.00000000	     33.89700605
      1.38745918	     -0.04890570	      0.00019774	     -0.19028746	     -0.05546583	      0.88265783	     -0.00003236	     -0.20794480	     -0.00000001	     -0.00000000	     34.06311257
      1.38860286	     -0.04892189	      0.00019034	     -0.19030295	     -0.05546399	      0.88265755	     -0.00003300	     -0.20794476	     -0.00000001	     -0.00000000	     33.99379058
      1.38974654	     -0.04893877	      0.00018091	     -0.19031908	     -0.05546219	      0.88265728	     -0.00003364	     -0.20794496	     -0.00000001	     -0.00000000	     34.10137716
      1.39089023	     -0.04895633	      0.00017277	     -0.19033592	     -0.05546045	      0.88265701	     -0.00003428	     -0.20794538	     -0.00000001	     -0.00000000	     34.09880949
      1.39235817	     -0.04897992	      0.00016083	     -0.19035855	     -0.05545830	      0.88265669	     -0.00003510	     -0.20794626	     -0.00000001	     -0.00000000	     34.22938937
      1.39351722	     -0.04899933	      0.00015306	     -0.19037725	     -0.05545666	      0.88265644	     -0.00003575	     -0.20794721	     -0.00000001	     -0.00000000	     34.17902971
      1.39467628	     -0.04901941	      0.00014355	     -0.19039658	     -0.05545508	      0.88265621	     -0.00003639	     -0.20794839	     -0.00000001	     -0.00000000	     34.28096287
      1.39583533	     -0.04904013	      0.00013542	     -0.19041659	     -0.05545355	      0.88265598	     -0.00003704	     -0.20794979	     -0.00000001	     -0.00000000	     34.27200055
      1.39729353	     -0.04906707	      0.00012371	     -0.19044260	     -0.05545171	      0.88265571	     -0.00003785	     -0.20795185	     -0.00000001	     -0.00000000	     34.40801719
      1.39843071	     -0.04908857	      0.00011650	     -0.19046343	     -0.05545033	      0.88265551	     -0.00003847	     -0.20795369	     -0.00000001	     -0.00000000	     34.34583119
      1.39956789	     -0.04911041	      0.00010766	     -0.19048456	     -0.05544901	      0.88265532	     -0.00003910	     -0.20795573	     -0.00000001	     -0.00000000	     34.44067538
      1.40070506	     -0.04913258	      0.00010005	     -0.19050606	     -0.05544774	      0.88265514	     -0.00003972	     -0.20795796	     -0.00000001	     -0.00000000	     34.43951741
      1.40222651	     -0.04916293	      0.00008869	     -0.19053547	     -0.05544612	      0.88265491	     -0.00004055	     -0.20796121	     -0.00000001	     -0.00000000	     34.56388276
      1.40335374	     -0.04918597	      0.00008212	     -0.19055789	     -0.05544499	      0.88265475	     -0.00004115	     -0.20796383	     -0.00000001	     -0.00000000	     34.49892560
      1.40448098	     -0.04920951	      0.00007398	     -0.19058075	     -0.05544390	      0.88265460	     -0.00004175	     -0.20796662	     -0.00000001	     -0.00000000	     34.58556023
      1.40586150	     -0.04923885	      0.00006566	     -0.19060932	     -0.05544265	      0.88265442	     -0.00004247	     -0.20797028	     -0.00000001	     -0.00000000	     34.56716053
      1.40708728	     -0.04926534	      0.00005667	     -0.19063508	     -0.05544160	      0.88265428	     -0.00004310	     -0.20797373	     -0.00000001	     -0.00000000	     34.69867931
      1.40831305	     -0.04929224	      0.00004996	     -0.19066133	     -0.05544062	      0.88265414	     -0.00004372	     -0.20797737	     -0.00000001	     -0.00000000	     34.63987401
      1.40953883	     -0.04931959	      0.00004117	     -0.19068796	     -0.05543970	      0.88265401	     -0.00004432	     -0.20798120	     -0.00000001	     -0.00000000	     34.77417994
      1.41076461	     -0.04934737	      0.00003488	     -0.19071510	     -0.05543884	      0.88265389	     -0.00004491	     -0.20798521	     -0.00000001	     -0.00000000	     34.70414018
      1.41199038	     -0.04937551	      0.00002636	     -0.19074255	     -0.05543804	      0.88265379	     -0.00004549	     -0.20798941	     -0.00000001	     -0.00000000	     34.84292866
      1.41321616	     -0.04940385	      0.00002073	     -0.19077027	     -0.05543731	      0.88265368	     -0.00004605	     -0.20799378	     -0.00000001	     -0.00000000	     34.75436087
      1.41444193	     -0.04943224	      0.00001273	     -0.19079800	     -0.05543664	      0.88265359	     -0.00004659	     -0.20799832	     -0.00000001	     -0.00000000	     34.89799320
      1.41566771	     -0.04946078	      0.00000782	     -0.19082595	     -0.05543604	      0.88265350	     -0.00004712	     -0.20800301	     -0.00000001	     -0.00000000	     34.79985592
      1.41689349	     -0.04948963	      0.00000008	     -0.19085415	     -0.05543549	      0.88265342	     -0.00004762	     -0.20800785	     -0.00000001	     -0.00000000	     34.96018823
      1.41811926	     -0.04951879	     -0.00000416	     -0.19088276	     -0.05543501	      0.88265335	     -0.00004811	     -0.20801285	     -0.00000001	     -0.00000000	     34.84638872
      1.41934504	     -0.04954818	     -0.00001148	     -0.19091151	     -0.05543460	      0.88265329	     -0.00004857	     -0.20801800	     -0.00000001	     -0.00000000	     35.01494478
      1.42057081	     -0.04957775	     -0.00001508	     -0.19094056	     -0.05543424	      0.88265323	     -0.00004902	     -0.20802329	     -0.00000001	     -0.00000000	     34.88274470
      1.42166364	     -0.04960430	     -0.00002106	     -0.19096657	     -0.05543398	      0.88265318	     -0.00004939	     -0.20802813	     -0.00000001	     -0.00000000	     35.00319509
      1.42275647	     -0.04963110	     -0.00002486	     -0.19099290	     -0.05543376	      0.88265313	     -0.00004975	     -0.20803309	     -0.00000001	     -0.00000000	     34.95716203
      1.42410139	     -0.04966447	     -0.00003075	     -0.19102565	     -0.05543357	      0.88265308	     -0.00005016	     -0.20803934	     -0.00000001	     -0.00000000	     35.02685372
      1.42544630	     -0.04969821	     -0.00003459	     -0.19105884	     -0.05543345	      0.88265304	     -0.00005055	     -0.20804577	     -0.00000001	     -0.00000000	     34.94604910
      1.42656264	     -0.04972630	     -0.00003974	     -0.19108642	     -0.05543341	      0.88265300	     -0.00005085	     -0.20805124	     -0.00000001	     -0.00000000	     35.05090160
      1.42767898	     -0.04975430	     -0.00004282	     -0.19111398	     -0.05543342	      0.88265297	     -0.00005113	     -0.20805682	     -0.00000001	     -0.00000000	     34.99928365
      1.42902779	     -0.04978788	     -0.00004779	     -0.19114700	     -0.05543350	      0.88265294	     -0.00005144	     -0.20806370	     -0.00000001	     -0.00000000	     35.07031730
      1.43037660	     -0.04982124	     -0.00005037	     -0.19117987	     -0.05543365	      0.88265291	     -0.00005172	     -0.20807072	     -0.00000001	     -0.00000000	     34.96962560
      1.43145359	     -0.04984781	     -0.00005457	     -0.19120599	     -0.05543383	      0.88265289	     -0.00005192	     -0.20807641	     -0.00000001	     -0.00000000	     35.06711413
      1.43253059	     -0.04987431	     -0.00005677	     -0.19123210	     -0.05543405	      0.88265287	     -0.00005210	     -0.20808218	     -0.00000001	     -0.00000000	     35.01991726
      1.43393142	     -0.04990886	     -0.00006076	     -0.19126612	     -0.05543441	      0.88265285	     -0.00005231	     -0.20808979	     -0.00000001	     -0.00000000	     35.07402534
      1.43533225	     -0.04994301	     -0.00006249	     -0.19129982	     -0.05543485	      0.88265283	     -0.00005248	     -0.20809751	     -0.00000001	     -0.00000000	     34.97673254
      1.43637762	     -0.04996830	     -0.00006588	     -0.19132471	     -0.05543523	      0.88265282	     -0.00005259	     -0.20810333	     -0.00000001	     -0.00000000	     35.07080675
      1.43742299	     -0.04999341	     -0.00006733	     -0.19134948	     -0.05543566	      0.88265281	     -0.00005269	     -0.20810921	     -0.00000001	     -0.00000000	     35.03151906
      1.43888605	     -0.05002816	     -0.00007014	     -0.19138374	     -0.05543633	      0.88265279	     -0.00005278	     -0.20811751	     -0.00000001	     -0.00000000	     35.07410546
      1.44034912	     -0.05006232	     -0.00007057	     -0.19141750	     -0.05543708	      0.88265279	     -0.00005285	     -0.20812590	     -0.00000001	     -0.00000000	     34.97129256
      1.44134644	     -0.05008537	     -0.00007303	     -0.19144021	     -0.05543765	      0.88265278	     -0.00005287	     -0.20813165	     -0.00000001	     -0.00000000	     35.06147548
      1.44234375	     -0.05010826	     -0.00007359	     -0.19146282	     -0.05543825	      0.88265278	     -0.00005288	     -0.20813744	     -0.00000001	     -0.00000000	     35.03162705
      1.44391522	     -0.05014411	     -0.00007504	     -0.19149822	     -0.05543928	      0.88265278	     -0.00005285	     -0.20814661	     -0.00000001	     -0.00000000	     35.06116726
      1.44519881	     -0.05017304	     -0.00007491	     -0.19152683	     -0.05544019	      0.88265278	     -0.00005281	     -0.20815416	     -0.00000001	      0.00000000	     35.00379428
      1.44648240	     -0.05020146	     -0.00007615	     -0.19155489	     -0.05544117	      0.88265278	     -0.00005273	     -0.20816174	     -0.00000001	      0.00000000	     35.08513392
      1.44776599	     -0.05022906	     -0.00007474	     -0.19158222	     -0.05544221	      0.88265278	     -0.00005263	     -0.20816935	     -0.00000001	      0.00000000	     34.98419306
      1.44889978	     -0.05025281	     -0.00007564	     -0.19160567	     -0.05544319	      0.88265279	     -0.00005252	     -0.20817607	     -0.00000001	      0.00000000	     35.07855271
      1.45003358	     -0.05027597	     -0.00007429	     -0.19162860	     -0.05544421	      0.88265280	     -0.00005239	     -0.20818280	     -0.00000001	      0.00000000	     35.01693230
      1.45116737	     -0.05029862	     -0.00007391	     -0.19165100	     -0.05544528	      0.88265281	     -0.00005225	     -0.20818951	     -0.00000001	      0.00000000	     35.05524410
      1.45266429	     -0.05032781	     -0.00007165	     -0.19167991	     -0.05544677	      0.88265282	     -0.00005202	     -0.20819835	     -0.00000001	      0.00000000	     35.00161297
      1.45382329	     -0.05034985	     -0.00007125	     -0.19170170	     -0.05544799	      0.88265283	     -0.00005182	     -0.20820518	     -0.00000001	      0.00000000	     35.08271079
      1.45498229	     -0.05037130	     -0.00006881	     -0.19172297	     -0.05544925	      0.88265284	     -0.00005161	     -0.20821199	     -0.00000001	      0.00000000	     35.02378621
      1.45614130	     -0.05039221	     -0.00006733	     -0.19174367	     -0.05545056	      0.88265286	     -0.00005137	     -0.20821878	     -0.00000001	      0.00000000	     35.06337736
      1.45761681	     -0.05041795	     -0.00006355	     -0.19176921	     -0.05545231	      0.88265288	     -0.00005104	     -0.20822737	     -0.00000001	      0.00000000	     35.00307844
      1.45875740	     -0.05043715	     -0.00006209	     -0.19178822	     -0.05545371	      0.88265290	     -0.00005077	     -0.20823398	     -0.00000001	      0.00000000	     35.08508009
      1.45989799	     -0.05045571	     -0.00005863	     -0.19180664	     -0.05545516	      0.88265291	     -0.00005048	     -0.20824054	     -0.00000001	      0.00000000	     35.03000939
      1.46103857	     -0.05047362	     -0.00005599	     -0.19182440	     -0.05545666	      0.88265293	     -0.00005017	     -0.20824707	     -0.00000001	      0.00000000	     35.06269436
      1.46257921	     -0.05049680	     -0.00005065	     -0.19184743	     -0.05545876	      0.88265296	     -0.00004973	     -0.20825580	     -0.00000001	      0.00000000	     35.00731055
      1.46371495	     -0.05051311	     -0.00004804	     -0.19186360	     -0.05546036	      0.88265298	     -0.00004938	     -0.20826217	     -0.00000001	      0.00000000	     35.08669236
      1.46485069	     -0.05052857	     -0.00004349	     -0.19187898	     -0.05546201	      0.88265299	     -0.00004901	     -0.20826849	     -0.00000001	      0.00000000	     35.03828425
      1.46624367	     -0.05054587	     -0.00003899	     -0.19189614	     -0.05546410	      0.88265302	     -0.00004855	     -0.20827613	     -0.00000001	      0.00000000	     35.10817552
      1.46748179	     -0.05055942	     -0.00003287	     -0.19190964	     -0.05546601	      0.88265304	     -0.00004811	     -0.20828281	     -0.00000001	      0.00000000	     35.03379186
      1.46871992	     -0.05057133	     -0.00002854	     -0.19192146	     -0.05546797	      0.88265306	     -0.00004766	     -0.20828935	     -0.00000001	      0.00000000	     35.13027356
      1.46995805	     -0.05058172	     -0.00002162	     -0.19193183	     -0.05546999	      0.88265308	     -0.00004718	     -0.20829573	     -0.00000001	      0.00000000	     35.04940752
      1.47119617	     -0.05059051	     -0.00001671	     -0.19194055	     -0.05547206	      0.88265310	     -0.00004669	     -0.20830195	     -0.00000001	      0.00000000	     35.15666307
      1.47243430	     -0.05059778	     -0.00000905	     -0.19194783	     -0.05547418	      0.88265312	     -0.00004618	     -0.20830800	     -0.00000001	      0.00000000	     35.07093179
      1.47367243	     -0.05060333	     -0.00000358	     -0.19195333	     -0.05547635	      0.88265314	     -0.00004566	     -0.20831385	     -0.00000001	      0.00000000	     35.18843853
      1.47491056	     -0.05060725	      0.00000485	     -0.19195729	     -0.05547858	      0.88265316	     -0.00004512	     -0.20831951	     -0.00000001	      0.00000000	     35.09717672
      1.47614868	     -0.05060974	      0.00001090	     -0.19195975	     -0.05548085	      0.88265317	     -0.00004456	     -0.20832496	     -0.00000001	      0.00000000	     35.22084407
      1.47738681	     -0.05061167	      0.00001994	     -0.19196173	     -0.05548318	      0.88265319	     -0.00004398	     -0.20833022	     -0.00000001	      0.00000000	     35.12149532
      1.47862494	     -0.05061284	      0.00002639	     -0.19196288	     -0.05548555	      0.88265320	     -0.00004339	     -0.20833529	     -0.00000001	      0.00000000	     35.25211025
      1.47986306	     -0.05061302	      0.00003599	     -0.19196314	     -0.05548797	      0.88265321	     -0.00004278	     -0.20834020	     -0.00000001	      0.00000000	     35.15381299
      1.48110119	     -0.05061256	      0.00004289	     -0.19196268	     -0.05549045	      0.88265322	     -0.00004216	     -0.20834494	     -0.00000001	      0.00000000	     35.28870522
      1.48233932	     -0.05061110	      0.00005303	     -0.19196131	     -0.05549297	      0.88265323	     -0.00004152	     -0.20834952	     -0.00000001	      0.00000000	     35.19113364
      1.48357744	     -0.05060813	      0.00006046	     -0.19195837	     -0.05549554	      0.88265323	     -0.00004087	     -0.20835392	     -0.00000001	      0.00000000	     35.33413268
      1.48481557	     -0.05060382	      0.00007118	     -0.19195417	     -0.05549815	      0.88265323	     -0.00004020	     -0.20835814	     -0.00000001	     -0.00000000	     35.23623775
      1.48605370	     -0.05059842	      0.00007912	     -0.19194881	     -0.05550081	      0.88265323	     -0.00003951	     -0.20836217	     -0.00000001	     -0.00000000	     35.37689128
      1.48729182	     -0.05059216	      0.00009029	     -0.19194268	     -0.05550352	      0.88265322	     -0.00003882	     -0.20836601	     -0.00000001	     -0.00000000	     35.27560007
      1.48852995	     -0.05058570	      0.00009858	     -0.19193627	     -0.05550627	      0.88265320	     -0.00003811	     -0.20836968	     -0.00000001	     -0.00000000	     35.40992049
      1.48976808	     -0.05057909	      0.00010996	     -0.19192980	     -0.05550907	      0.88265319	     -0.00003738	     -0.20837320	     -0.00000001	     -0.00000000	     35.30753930
      1.49100620	     -0.05057211	      0.00011856	     -0.19192287	     -0.05551191	      0.88265316	     -0.00003664	     -0.20837657	     -0.00000001	     -0.00000000	     35.43906098
      1.49224433	     -0.05056439	      0.00013023	     -0.19191530	     -0.05551479	      0.88265313	     -0.00003589	     -0.20837982	     -0.00000001	     -0.00000000	     35.34204199
      1.49348246	     -0.05055595	      0.00013923	     -0.19190693	     -0.05551772	      0.88265309	     -0.00003513	     -0.20838293	     -0.00000001	     -0.00000000	     35.47173940
      1.49472059	     -0.05054709	      0.00015114	     -0.19189823	     -0.05552068	      0.88265304	     -0.00003435	     -0.20838590	     -0.00000001	     -0.00000000	     35.37794826
      1.49595871	     -0.05053826	      0.00016042	     -0.19188948	     -0.05552369	      0.88265299	     -0.00003356	     -0.20838875	     -0.00000001	     -0.00000000	     35.50065853
      1.49719684	     -0.05052995	      0.00017233	     -0.19188133	     -0.05552674	      0.88265293	     -0.00003276	     -0.20839151	     -0.00000001	     -0.00000000	     35.40911736
      1.49843497	     -0.05052212	      0.00018172	     -0.19187358	     -0.05552983	      0.88265285	     -0.00003196	     -0.20839420	     -0.00000001	     -0.00000000	     35.52288589
      1.49967309	     -0.05051440	      0.00019361	     -0.19186602	     -0.05553296	      0.88265277	     -0.00003114	     -0.20839683	     -0.00000001	     -0.00000000	     35.43763272
      1.50091122	     -0.05050677	      0.00020324	     -0.19185848	     -0.05553612	      0.88265268	     -0.00003031	     -0.20839941	     -0.00000001	     -0.00000000	     35.54198265
      1.50214935	     -0.05049906	      0.00021517	     -0.19185092	     -0.05553932	      0.88265257	     -0.00002947	     -0.20840195	     -0.00000001	     -0.00000000	     35.46313030
      1.50338747	     -0.05049103	      0.00022508	     -0.19184300	     -0.05554256	      0.88265246	     -0.00002862	     -0.20840444	     -0.00000001	     -0.00000000	     35.55944754
      1.50462560	     -0.05048273	      0.00023707	     -0.19183486	     -0.05554584	      0.88265233	     -0.00002776	     -0.20840688	     -0.00000001	     -0.00000000	     35.48808078
      1.50586373	     -0.05047430	      0.00024719	     -0.19182655	     -0.05554915	      0.88265219	     -0.00002690	     -0.20840926	     -0.00000001	     -0.00000000	     35.57367211
      1.50710185	     -0.05046605	      0.00025910	     -0.19181846	     -0.05555249	      0.88265203	     -0.00002602	     -0.20841159	     -0.00000001	     -0.00000000	     35.50713335
      1.50833998	     -0.05045835	      0.00026930	     -0.19181088	     -0.05555587	      0.88265186	     -0.00002514	     -0.20841388	     -0.00000001	     -0.00000000	     35.57630298
      1.50957811	     -0.05045075	      0.00028110	     -0.19180344	     -0.05555928	      0.88265167	     -0.00002425	     -0.20841616	     -0.00000001	     -0.00000000	     35.51485431
      1.51081624	     -0.05044297	      0.00029149	     -0.19179579	     -0.05556273	      0.88265146	     -0.00002335	     -0.20841840	     -0.00000001	     -0.00000000	     35.57498150
      1.51205436	     -0.05043540	      0.00030323	     -0.19178838	     -0.05556620	      0.88265124	     -0.00002245	     -0.20842062	     -0.00000001	     -0.00000000	     35.51801296
      1.51329249	     -0.05042834	      0.00031369	     -0.19178144	     -0.05556971	      0.88265101	     -0.00002154	     -0.20842283	     -0.00000001	     -0.00000000	     35.56298990
      1.51453062	     -0.05042154	      0.00032527	     -0.19177481	     -0.05557324	      0.88265075	     -0.00002062	     -0.20842504	     -0.00000001	     -0.00000000	     35.51181772
      1.51604885	     -0.05041346	      0.00033769	     -0.19176687	     -0.05557762	      0.88265041	     -0.00001948	     -0.20842774	     -0.00000001	     -0.00000000	     35.60775086
      1.51715204	     -0.05040775	      0.00034868	     -0.19176133	     -0.05558083	      0.88265015	     -0.00001864	     -0.20842971	     -0.00000001	     -0.00000000	     35.48846805
      1.51825522	     -0.05040242	      0.00035796	     -0.19175612	     -0.05558406	      0.88264987	     -0.00001780	     -0.20843168	     -0.00000001	     -0.00000000	     35.51700773
      1.51974579	     -0.05039569	      0.00037183	     -0.19174959	     -0.05558845	      0.88264947	     -0.00001665	     -0.20843436	     -0.00000001	     -0.00000000	     35.45582047
      1.52107352	     -0.05039000	      0.00038264	     -0.19174404	     -0.05559240	      0.88264909	     -0.00001563	     -0.20843676	     -0.00000001	     -0.00000000	     35.52932166
      1.52240125	     -0.05038436	      0.00039573	     -0.19173860	     -0.05559638	      0.88264869	     -0.00001459	     -0.20843918	     -0.00000001	     -0.00000000	     35.40244100
      1.52355995	     -0.05037961	      0.00040461	     -0.19173396	     -0.05559987	      0.88264831	     -0.00001367	     -0.20844130	     -0.00000001	     -0.00000000	     35.48856749
      1.52471865	     -0.05037503	      0.00041541	     -0.19172953	     -0.05560339	      0.88264792	     -0.00001276	     -0.20844342	     -0.00000001	     -0.00000000	     35.40738402
      1.52587735	     -0.05037067	      0.00042501	     -0.19172530	     -0.05560692	      0.88264752	     -0.00001183	     -0.20844556	     -0.00000001	     -0.00000000	     35.42535065
      1.52746460	     -0.05036498	      0.00043933	     -0.19171983	     -0.05561179	      0.88264693	     -0.00001055	     -0.20844851	     -0.00000001	     -0.00000000	     35.34178812
      1.52865582	     -0.05036115	      0.00044838	     -0.19171610	     -0.05561547	      0.88264646	     -0.00000959	     -0.20845074	     -0.00000001	     -0.00000000	     35.40707762
      1.52984704	     -0.05035753	      0.00045904	     -0.19171264	     -0.05561917	      0.88264598	     -0.00000861	     -0.20845299	     -0.00000001	     -0.00000000	     35.32445084
      1.53103826	     -0.05035421	      0.00046841	     -0.19170944	     -0.05562288	      0.88264548	     -0.00000764	     -0.20845525	     -0.00000001	     -0.00000000	     35.34349106
      1.53259341	     -0.05035039	      0.00048191	     -0.19170583	     -0.05562776	      0.88264479	     -0.00000635	     -0.20845825	     -0.00000001	     -0.00000000	     35.24377585
      1.53376410	     -0.05034800	      0.00049019	     -0.19170353	     -0.05563145	      0.88264425	     -0.00000537	     -0.20846053	     -0.00000001	     -0.00000000	     35.30766266
      1.53493480	     -0.05034593	      0.00050007	     -0.19170161	     -0.05563515	      0.88264370	     -0.00000439	     -0.20846284	     -0.00000001	     -0.00000000	     35.22147514
      1.53636612	     -0.05034406	      0.00051041	     -0.19169988	     -0.05563969	      0.88264299	     -0.00000319	     -0.20846571	     -0.00000001	     -0.00000000	     35.25381845
      1.53765179	     -0.05034282	      0.00052124	     -0.19169880	     -0.05564379	      0.88264233	     -0.00000210	     -0.20846833	     -0.00000001	     -0.00000000	     35.12633816
      1.53893747	     -0.05034216	      0.00052962	     -0.19169823	     -0.05564790	      0.88264165	     -0.00000100	     -0.20847100	     -0.00000001	     -0.00000000	     35.19341082
      1.54022314	     -0.05034203	      0.00054019	     -0.19169826	     -0.05565203	      0.88264095	      0.00000010	     -0.20847372	     -0.00000001	     -0.00000000	     35.04384094
      1.54150881	     -0.05034270	      0.00054788	     -0.19169900	     -0.05565617	      0.88264023	      0.00000120	     -0.20847650	     -0.00000001	     -0.00000000	     35.12418433
      1.54279449	     -0.05034371	      0.00055816	     -0.19170017	     -0.05566033	      0.88263948	      0.00000230	     -0.20847933	     -0.00000001	     -0.00000000	     34.95363497
      1.54408016	     -0.05034565	      0.00056511	     -0.19170217	     -0.05566449	      0.88263872	      0.00000341	     -0.20848223	     -0.00000001	     -0.00000000	     35.04980758
      1.54536584	     -0.05034796	      0.00057504	     -0.19170463	     -0.05566867	      0.88263793	      0.00000451	     -0.20848521	     -0.00000001	     -0.00000000	     34.85662870
      1.54665151	     -0.05035109	      0.00058122	     -0.19170779	     -0.05567285	      0.88263712	      0.00000561	     -0.20848825	     -0.00000001	     -0.00000000	     34.96977837
      1.54779979	     -0.05035405	      0.00058950	     -0.19171088	     -0.05567660	      0.88263638	      0.00000660	     -0.20849103	     -0.00000001	     -0.00000000	     34.79242952
      1.54894808	     -0.05035767	      0.00059546	     -0.19171455	     -0.05568035	      0.88263563	      0.00000757	     -0.20849386	     -0.00000001	     -0.00000000	     34.80753001
      1.55035377	     -0.05036263	      0.00060396	     -0.19171960	     -0.05568496	      0.88263468	      0.00000876	     -0.20849741	     -0.00000001	     -0.00000000	     34.69776427
      1.55175946	     -0.05036869	      0.00061030	     -0.19172571	     -0.05568957	      0.88263372	      0.00000994	     -0.20850106	     -0.00000001	     -0.00000000	     34.75663747
      1.55293643	     -0.05037415	      0.00061759	     -0.19173126	     -0.05569344	      0.88263289	      0.00001092	     -0.20850419	     -0.00000001	     -0.00000000	     34.59495046
      1.55411339	     -0.05038050	      0.00062262	     -0.19173764	     -0.05569731	      0.88263205	      0.00001189	     -0.20850740	     -0.00000001	     -0.00000000	     34.61134841
      1.55529036	     -0.05038731	      0.00062853	     -0.19174451	     -0.05570119	      0.88263119	      0.00001286	     -0.20851069	     -0.00000001	     -0.00000001	     34.53012864
      1.55690287	     -0.05039795	      0.00063476	     -0.19175518	     -0.05570651	      0.88263000	      0.00001416	     -0.20851532	     -0.00000001	     -0.00000001	     34.54962306
      1.55810104	     -0.05040643	      0.00064071	     -0.19176373	     -0.05571047	      0.88262909	      0.00001511	     -0.20851887	     -0.00000001	     -0.00000001	     34.41232769
      1.55929921	     -0.05041610	      0.00064452	     -0.19177340	     -0.05571444	      0.88262817	      0.00001605	     -0.20852250	     -0.00000001	     -0.00000001	     34.43034330
      1.56049738	     -0.05042639	      0.00064913	     -0.19178373	     -0.05571840	      0.88262724	      0.00001697	     -0.20852624	     -0.00000001	     -0.00000001	     34.35087436
      1.56209983	     -0.05044209	      0.00065314	     -0.19179942	     -0.05572371	      0.88262597	      0.00001819	     -0.20853139	     -0.00000001	     -0.00000001	     34.38174517
      1.56327955	     -0.05045433	      0.00065746	     -0.19181170	     -0.05572762	      0.88262502	      0.00001907	     -0.20853532	     -0.00000001	     -0.00000001	     34.24403020
      1.56445927	     -0.05046793	      0.00065958	     -0.19182526	     -0.05573153	      0.88262407	      0.00001994	     -0.20853935	     -0.00000001	     -0.00000001	     34.25935661
      1.56592004	     -0.05048532	      0.00066338	     -0.19184267	     -0.05573637	      0.88262286	      0.00002098	     -0.20854451	     -0.00000001	     -0.00000001	     34.15397994
      1.56721916	     -0.05050254	      0.00066440	     -0.19185983	     -0.05574068	      0.88262178	      0.00002190	     -0.20854924	     -0.00000001	     -0.00000001	     34.20728157
      1.56851827	     -0.05052004	      0.00066739	     -0.19187734	     -0.05574499	      0.88262068	      0.00002279	     -0.20855411	     -0.00000001	     -0.00000001	     34.07182239
      1.56981738	     -0.05053973	      0.00066722	     -0.19189696	     -0.05574929	      0.88261957	      0.00002366	     -0.20855912	     -0.00000001	     -0.00000001	     34.14000198
      1.57111650	     -0.05055934	      0.00066947	     -0.19191657	     -0.05575360	      0.88261844	      0.00002451	     -0.20856429	     -0.00000001	     -0.00000001	     33.99363267
      1.57241561	     -0.05058162	      0.00066804	     -0.19193874	     -0.05575790	      0.88261731	      0.00002534	     -0.20856961	     -0.00000001	     -0.00000001	     34.07172800
      1.57371472	     -0.05060357	      0.00066956	     -0.19196068	     -0.05576219	      0.88261616	      0.00002614	     -0.20857510	     -0.00000001	     -0.00000001	     33.90868838
      1.57501384	     -0.05062876	      0.00066687	     -0.19198574	     -0.05576649	      0.88261499	      0.00002692	     -0.20858076	     -0.00000001	     -0.00000001	     33.99572064
      1.57631295	     -0.05065292	      0.00066772	     -0.19200988	     -0.05577077	      0.88261382	      0.00002768	     -0.20858661	     -0.00000001	     -0.00000001	     33.82143403
      1.57747755	     -0.05067776	      0.00066455	     -0.19203459	     -0.05577461	      0.88261276	      0.00002834	     -0.20859199	     -0.00000001	     -0.00000001	     33.87323729
      1.57864215	     -0.05070200	      0.00066352	     -0.19205878	     -0.05577845	      0.88261168	      0.00002898	     -0.20859754	     -0.00000001	     -0.00000001	     33.77991558
      1.58005462	     -0.05073410	      0.00065985	     -0.19209074	     -0.05578309	      0.88261037	      0.00002973	     -0.20860446	     -0.00000001	     -0.00000001	     33.77728745
      1.58146710	     -0.05076589	      0.00065800	     -0.19212246	     -0.05578773	      0.88260905	      0.00003045	     -0.20861163	     -0.00000001	     -0.00000001	     33.65426150
      1.58265456	     -0.05079600	      0.00065318	     -0.19215242	     -0.05579161	      0.88260792	      0.00003103	     -0.20861782	     -0.00000001	     -0.00000001	     33.67769112
      1.58384202	     -0.05082493	      0.00065049	     -0.19218126	     -0.05579550	      0.88260679	      0.00003159	     -0.20862419	     -0.00000001	     -0.00000001	     33.58885937
      1.58502948	     -0.05085619	      0.00064593	     -0.19221239	     -0.05579937	      0.88260565	      0.00003213	     -0.20863072	     -0.00000001	     -0.00000001	     33.56235608
      1.58664710	     -0.05089857	      0.00064095	     -0.19225464	     -0.05580463	      0.88260408	      0.00003283	     -0.20863988	     -0.00000001	     -0.00000001	     33.46675589
      1.58785167	     -0.05093350	      0.00063463	     -0.19228940	     -0.05580854	      0.88260290	      0.00003332	     -0.20864689	     -0.00000001	     -0.00000001	     33.45835597
      1.58905625	     -0.05096673	      0.00063031	     -0.19232251	     -0.05581243	      0.88260172	      0.00003379	     -0.20865407	     -0.00000001	     -0.00000001	     33.38423295
      1.59026082	     -0.05100251	      0.00062412	     -0.19235814	     -0.05581632	      0.88260052	      0.00003424	     -0.20866140	     -0.00000001	     -0.00000001	     33.34957963
      1.59187141	     -0.05104919	      0.00061733	     -0.19240467	     -0.05582150	      0.88259892	      0.00003481	     -0.20867145	     -0.00000001	     -0.00000001	     33.27224369
      1.59305381	     -0.05108744	      0.00060958	     -0.19244274	     -0.05582529	      0.88259773	      0.00003519	     -0.20867900	     -0.00000001	     -0.00000001	     33.24136526
      1.59423621	     -0.05112342	      0.00060389	     -0.19247859	     -0.05582907	      0.88259654	      0.00003556	     -0.20868670	     -0.00000001	     -0.00000001	     33.18394213
      1.59570463	     -0.05117225	      0.00059428	     -0.19252721	     -0.05583374	      0.88259505	      0.00003598	     -0.20869645	     -0.00000001	     -0.00000001	     33.13464273
      1.59700522	     -0.05121311	      0.00058776	     -0.19256795	     -0.05583786	      0.88259372	      0.00003633	     -0.20870530	     -0.00000001	     -0.00000001	     33.07975464
      1.59830580	     -0.05125964	      0.00057776	     -0.19261426	     -0.05584197	      0.88259238	      0.00003665	     -0.20871431	     -0.00000001	     -0.00000001	     33.02387460
      1.59960639	     -0.05130198	      0.00057067	     -0.19265647	     -0.05584606	      0.88259104	      0.00003695	     -0.20872352	     -0.00000001	     -0.00000001	     32.97675375
      1.60090697	     -0.05135102	      0.00055968	     -0.19270528	     -0.05585013	      0.88258969	      0.00003721	     -0.20873288	     -0.00000001	     -0.00000001	     32.89939314
      1.60220756	     -0.05139482	      0.00055211	     -0.19274895	     -0.05585418	      0.88258834	      0.00003745	     -0.20874244	     -0.00000001	     -0.00000001	     32.85913618
      1.60350814	     -0.05144639	      0.00054013	     -0.19280027	     -0.05585821	      0.88258698	      0.00003766	     -0.20875215	     -0.00000001	     -0.00000001	     32.76490861
      1.60480873	     -0.05149117	      0.00053204	     -0.19284492	     -0.05586222	      0.88258562	      0.00003785	     -0.20876207	     -0.00000001	     -0.00000001	     32.73927287
      1.60610931	     -0.05154477	      0.00051903	     -0.19289827	     -0.05586621	      0.88258426	      0.00003801	     -0.20877211	     -0.00000001	     -0.00000001	     32.62166402
      1.60727798	     -0.05158626	      0.00051096	     -0.19293963	     -0.05586978	      0.88258303	      0.00003813	     -0.20878129	     -0.00000001	     -0.00000001	     32.59077442
      1.60844665	     -0.05163359	      0.00049979	     -0.19298676	     -0.05587333	      0.88258179	      0.00003823	     -0.20879057	     -0.00000001	     -0.00000001	     32.49727238
      1.60985656	     -0.05168756	      0.00048797	     -0.19304053	     -0.05587759	      0.88258030	      0.00003832	     -0.20880195	     -0.00000001	     -0.00000001	     32.45022590
      1.61126647	     -0.05174724	      0.00047331	     -0.19309993	     -0.05588183	      0.88257881	      0.00003838	     -0.20881347	     -0.00000001	     -0.00000001	     32.32596438
      1.61245963	     -0.05179257	      0.00046356	     -0.19314513	     -0.05588539	      0.88257755	      0.00003841	     -0.20882337	     -0.00000001	     -0.00000001	     32.30695506
      1.61365278	     -0.05184364	      0.00045107	     -0.19319597	     -0.05588892	      0.88257629	      0.00003841	     -0.20883337	     -0.00000001	     -0.00000001	     32.19678202
      1.61484594	     -0.05189205	      0.00043988	     -0.19324422	     -0.05589244	      0.88257503	      0.00003840	     -0.20884349	     -0.00000001	     -0.00000001	     32.14558807
      1.61645344	     -0.05196182	      0.00042264	     -0.19331369	     -0.05589715	      0.88257333	      0.00003834	     -0.20885727	     -0.00000001	     -0.00000001	     32.01160534
      1.61766643	     -0.05201043	      0.00041141	     -0.19336214	     -0.05590067	      0.88257205	      0.00003827	     -0.20886781	     -0.00000001	     -0.00000001	     31.99442978
      1.61887943	     -0.05206419	      0.00039770	     -0.19341568	     -0.05590417	      0.88257077	      0.00003818	     -0.20887843	     -0.00000001	     -0.00000001	     31.87921426
      1.62009242	     -0.05211540	      0.00038517	     -0.19346672	     -0.05590764	      0.88256950	      0.00003807	     -0.20888916	     -0.00000001	     -0.00000001	     31.83308842
      1.62169266	     -0.05218793	      0.00036643	     -0.19353894	     -0.05591219	      0.88256782	      0.00003789	     -0.20890344	     -0.00000001	     -0.00000001	     31.68685004
      1.62288841	     -0.05223798	      0.00035428	     -0.19358884	     -0.05591555	      0.88256657	      0.00003773	     -0.20891424	     -0.00000001	     -0.00000001	     31.67852039
      1.62408416	     -0.05229377	      0.00033969	     -0.19364441	     -0.05591889	      0.88256532	      0.00003755	     -0.20892512	     -0.00000001	     -0.00000001	     31.55549609
      1.62554953	     -0.05235886	      0.00032343	     -0.19370927	     -0.05592295	      0.88256380	      0.00003730	     -0.20893861	     -0.00000001	     -0.00000001	     31.51414677
      1.62686285	     -0.05242343	      0.00030647	     -0.19377358	     -0.05592655	      0.88256244	      0.00003705	     -0.20895083	     -0.00000001	     -0.00000001	     31.34752289
      1.62817616	     -0.05248326	      0.00029211	     -0.19383324	     -0.05593011	      0.88256108	      0.00003678	     -0.20896322	     -0.00000001	     -0.00000001	     31.34052378
      1.62948947	     -0.05255129	      0.00027482	     -0.19390102	     -0.05593364	      0.88255974	      0.00003648	     -0.20897577	     -0.00000001	     -0.00000001	     31.14618022
      1.63080279	     -0.05261321	      0.00026059	     -0.19396278	     -0.05593714	      0.88255840	      0.00003616	     -0.20898853	     -0.00000001	     -0.00000001	     31.15743181
      1.63211610	     -0.05268406	      0.00024293	     -0.19403338	     -0.05594060	      0.88255707	      0.00003582	     -0.20900146	     -0.00000001	     -0.00000001	     30.94947778
      1.63342941	     -0.05274710	      0.00022892	     -0.19409629	     -0.05594401	      0.88255574	      0.00003545	     -0.20901461	     -0.00000001	     -0.00000001	     30.98505478
      1.63474273	     -0.05281950	      0.00021117	     -0.19416846	     -0.05594740	      0.88255443	      0.00003507	     -0.20902789	     -0.00000001	     -0.00000001	     30.75377804
      1.63605604	     -0.05288248	      0.00019760	     -0.19423133	     -0.05595074	      0.88255312	      0.00003467	     -0.20904138	     -0.00000001	     -0.00000001	     30.80989794
      1.63736936	     -0.05295578	      0.00017990	     -0.19430443	     -0.05595404	      0.88255182	      0.00003425	     -0.20905496	     -0.00000001	     -0.00000001	     30.55195751
      1.63854350	     -0.05301285	      0.00016785	     -0.19436142	     -0.05595696	      0.88255067	      0.00003386	     -0.20906726	     -0.00000001	     -0.00000001	     30.57621938
      1.63971764	     -0.05307584	      0.00015349	     -0.19442427	     -0.05595984	      0.88254952	      0.00003345	     -0.20907962	     -0.00000001	     -0.00000001	     30.41938493
      1.64115795	     -0.05314911	      0.00013789	     -0.19449745	     -0.05596333	      0.88254813	      0.00003293	     -0.20909493	     -0.00000001	     -0.00000001	     30.36878126
      1.64259827	     -0.05322729	      0.00012021	     -0.19457549	     -0.05596677	      0.88254675	      0.00003240	     -0.20911034	     -0.00000001	     -0.00000001	     30.15630306
      1.64380670	     -0.05328681	      0.00010821	     -0.19463497	     -0.05596961	      0.88254560	      0.00003194	     -0.20912340	     -0.00000001	     -0.00000001	     30.16966638
      1.64501514	     -0.05335161	      0.00009405	     -0.19469969	     -0.05597242	      0.88254446	      0.00003146	     -0.20913652	     -0.00000001	     -0.00000001	     30.01013536
      1.64622357	     -0.05341251	      0.00008155	     -0.19476056	     -0.05597518	      0.88254333	      0.00003098	     -0.20914971	     -0.00000001	     -0.00000001	     29.95955708
      1.64786996	     -0.05349832	      0.00006329	     -0.19484629	     -0.05597888	      0.88254181	      0.00003030	     -0.20916773	     -0.00000001	     -0.00000001	     29.76844834
      1.64910081	     -0.05355749	      0.00005196	     -0.19490548	     -0.05598160	      0.88254069	      0.00002979	     -0.20918125	     -0.00000001	     -0.00000001	     29.76524932
      1.65033165	     -0.05362189	      0.00003870	     -0.19496986	     -0.05598428	      0.88253958	      0.00002926	     -0.20919476	     -0.00000001	     -0.00000001	     29.60297934
      1.65156250	     -0.05368316	      0.00002711	     -0.19503116	     -0.05598691	      0.88253848	      0.00002873	     -0.20920832	     -0.00000001	     -0.00000001	     29.54520787
      1.65319942	     -0.05376823	      0.00001024	     -0.19511624	     -0.05599035	      0.88253704	      0.00002800	     -0.20922637	     -0.00000001	     -0.00000001	     29.35588630
      1.65441312	     -0.05382624	      0.00000016	     -0.19517433	     -0.05599284	      0.88253599	      0.00002746	     -0.20923980	     -0.00000001	     -0.00000001	     29.35418238
      1.65562682	     -0.05388876	     -0.00001188	     -0.19523688	     -0.05599529	      0.88253495	      0.00002691	     -0.20925321	     -0.00000001	     -0.00000001	     29.21100132
      1.65712222	     -0.05396068	     -0.00002436	     -0.19530891	     -0.05599825	      0.88253369	      0.00002622	     -0.20926974	     -0.00000001	     -0.00000001	     29.17049555
      1.65845698	     -0.05402790	     -0.00003732	     -0.19537619	     -0.05600083	      0.88253259	      0.00002561	     -0.20928444	     -0.00000001	     -0.00000001	     29.00005773
      1.65979173	     -0.05408755	     -0.00004694	     -0.19543600	     -0.05600336	      0.88253150	      0.00002498	     -0.20929907	     -0.00000001	     -0.00000001	     28.99789719
      1.66112649	     -0.05415226	     -0.00005934	     -0.19550080	     -0.05600582	      0.88253044	      0.00002435	     -0.20931355	     -0.00000001	     -0.00000001	     28.82183537
      1.66246125	     -0.05420855	     -0.00006784	     -0.19555730	     -0.05600824	      0.88252940	      0.00002372	     -0.20932793	     -0.00000001	     -0.00000001	     28.82439699
      1.66379600	     -0.05427055	     -0.00007971	     -0.19561942	     -0.05601059	      0.88252837	      0.00002308	     -0.20934210	     -0.00000001	     -0.00000001	     28.65066928
      1.66513076	     -0.05432378	     -0.00008711	     -0.19567291	     -0.05601289	      0.88252738	      0.00002245	     -0.20935613	     -0.00000001	     -0.00000001	     28.65078333
      1.66646552	     -0.05438421	     -0.00009862	     -0.19573347	     -0.05601512	      0.88252640	      0.00002180	     -0.20936994	     -0.00000001	     -0.00000000	     28.48212016
      1.66780028	     -0.05443547	     -0.00010497	     -0.19578503	     -0.05601730	      0.88252545	      0.00002116	     -0.20938361	     -0.00000001	     -0.00000000	     28.47582630
      1.66898495	     -0.05448718	     -0.00011450	     -0.19583689	     -0.05601918	      0.88252463	      0.00002059	     -0.20939556	     -0.00000001	     -0.00000000	     28.33541772
      1.67016963	     -0.05453326	     -0.00012083	     -0.19588323	     -0.05602102	      0.88252383	      0.00002002	     -0.20940738	     -0.00000001	     -0.00000000	     28.27923164
      1.67162824	     -0.05459131	     -0.00013026	     -0.19594155	     -0.05602321	      0.88252287	      0.00001931	     -0.20942171	     -0.00000001	     -0.00000000	     28.17916451
      1.67308684	     -0.05464387	     -0.00013655	     -0.19599448	     -0.05602533	      0.88252194	      0.00001860	     -0.20943578	     -0.00000001	     -0.00000000	     28.11197093
      1.67428382	     -0.05468982	     -0.00014449	     -0.19604065	     -0.05602701	      0.88252121	      0.00001803	     -0.20944709	     -0.00000001	     -0.00000000	     28.01911650
      1.67548079	     -0.05473087	     -0.00014942	     -0.19608201	     -0.05602865	      0.88252050	      0.00001745	     -0.20945822	     -0.00000001	     -0.00000000	     27.94011445
      1.67694830	     -0.05478096	     -0.00015703	     -0.19613245	     -0.05603059	      0.88251967	      0.00001674	     -0.20947153	     -0.00000001	     -0.00000000	     27.85600797
      1.67841581	     -0.05482515	     -0.00016121	     -0.19617709	     -0.05603245	      0.88251887	      0.00001603	     -0.20948447	     -0.00000001	     -0.00000000	     27.74781208
      1.67955829	     -0.05486053	     -0.00016728	     -0.19621275	     -0.05603384	      0.88251827	      0.00001549	     -0.20949423	     -0.00000001	     -0.00000000	     27.68867437
      1.68070077	     -0.05489208	     -0.00017062	     -0.19624466	     -0.05603519	      0.88251770	      0.00001494	     -0.20950374	     -0.00000001	     -0.00000000	     27.59833749
      1.68223302	     -0.05493296	     -0.00017618	     -0.19628599	     -0.05603693	      0.88251698	      0.00001421	     -0.20951605	     -0.00000001	     -0.00000000	     27.52557836
      1.68376527	     -0.05496875	     -0.00017867	     -0.19632231	     -0.05603858	      0.88251630	      0.00001349	     -0.20952785	     -0.00000001	     -0.00000000	     27.38723935
      1.68486065	     -0.05499417	     -0.00018300	     -0.19634806	     -0.05603972	      0.88251584	      0.00001297	     -0.20953595	     -0.00000001	     -0.00000000	     27.36045677
      1.68595602	     -0.05501674	     -0.00018490	     -0.19637101	     -0.05604080	      0.88251541	      0.00001246	     -0.20954378	     -0.00000001	     -0.00000000	     27.27099042
      1.68757551	     -0.05504763	     -0.00018831	     -0.19640245	     -0.05604233	      0.88251482	      0.00001170	     -0.20955482	     -0.00000001	     -0.00000000	     27.19617174
      1.68893578	     -0.05507058	     -0.00018938	     -0.19642592	     -0.05604355	      0.88251436	      0.00001108	     -0.20956361	     -0.00000001	     -0.00000000	     27.07011207
      1.69029606	     -0.05509199	     -0.00019197	     -0.19644780	     -0.05604469	      0.88251395	      0.00001045	     -0.20957195	     -0.00000001	     -0.00000000	     27.04857191
      1.69165634	     -0.05511050	     -0.00019153	     -0.19646687	     -0.05604578	      0.88251358	      0.00000984	     -0.20957985	     -0.00000001	     -0.00000000	     26.89444206
      1.69301662	     -0.05512753	     -0.00019386	     -0.19648439	     -0.05604679	      0.88251325	      0.00000923	     -0.20958731	     -0.00000001	     -0.00000000	     26.92707591
      1.69416730	     -0.05513939	     -0.00019239	     -0.19649675	     -0.05604760	      0.88251300	      0.00000872	     -0.20959327	     -0.00000001	     -0.00000000	     26.76484628
      1.69531798	     -0.05514998	     -0.00019265	     -0.19650779	     -0.05604835	      0.88251278	      0.00000822	     -0.20959892	     -0.00000001	     -0.00000000	     26.73575965
      1.69680031	     -0.05516099	     -0.00019102	     -0.19651944	     -0.05604926	      0.88251255	      0.00000757	     -0.20960571	     -0.00000001	     -0.00000000	     26.62047677
      1.69828264	     -0.05516965	     -0.00019070	     -0.19652871	     -0.05605009	      0.88251237	      0.00000694	     -0.20961197	     -0.00000001	     -0.00000000	     26.63486680
      1.69943576	     -0.05517425	     -0.00018767	     -0.19653385	     -0.05605068	      0.88251226	      0.00000646	     -0.20961648	     -0.00000001	     -0.00000000	     26.48337608
      1.70058888	     -0.05517738	     -0.00018613	     -0.19653748	     -0.05605122	      0.88251219	      0.00000598	     -0.20962066	     -0.00000001	     -0.00000000	     26.46058653
      1.70209888	     -0.05517873	     -0.00018216	     -0.19653953	     -0.05605186	      0.88251213	      0.00000536	     -0.20962565	     -0.00000001	     -0.00000000	     26.35260040
      1.70360888	     -0.05517529	     -0.00017938	     -0.19653677	     -0.05605241	      0.88251214	      0.00000476	     -0.20963006	     -0.00000001	      0.00000000	     26.40716131
      1.70470871	     -0.05516908	     -0.00017428	     -0.19653113	     -0.05605277	      0.88251217	      0.00000432	     -0.20963286	     -0.00000001	      0.00000000	     26.25699918
      1.70580854	     -0.05515948	     -0.00017040	     -0.19652207	     -0.05605308	      0.88251223	      0.00000390	     -0.20963526	     -0.00000001	      0.00000000	     26.24538324
      1.70740731	     -0.05513905	     -0.00016268	     -0.19650247	     -0.05605345	      0.88251237	      0.00000329	     -0.20963798	     -0.00000001	      0.00000000	     26.16357739
      1.70876477	     -0.05511709	     -0.00015651	     -0.19648121	     -0.05605370	      0.88251254	      0.00000279	     -0.20963954	     -0.00000001	      0.00000000	     26.17192821
      1.71012222	     -0.05508984	     -0.00014770	     -0.19645472	     -0.05605388	      0.88251275	      0.00000229	     -0.20964039	     -0.00000001	      0.00000000	     26.06792183
      1.71147968	     -0.05505596	     -0.00014035	     -0.19642155	     -0.05605400	      0.88251300	      0.00000181	     -0.20964046	     -0.00000001	      0.00000000	     26.13253087
      1.71283714	     -0.05501488	     -0.00012897	     -0.19638128	     -0.05605405	      0.88251329	      0.00000134	     -0.20963969	     -0.00000001	      0.00000000	     25.99836110
      1.71398565	     -0.05497530	     -0.00012154	     -0.19634233	     -0.05605405	      0.88251358	      0.00000096	     -0.20963832	     -0.00000001	      0.00000000	     26.05946910
      1.71513417	     -0.05493237	     -0.00011166	     -0.19630007	     -0.05605400	      0.88251389	      0.00000058	     -0.20963630	     -0.00000001	      0.00000000	     25.99564687
      1.71661592	     -0.05487175	     -0.00009955	     -0.19624031	     -0.05605387	      0.88251434	      0.00000010	     -0.20963276	     -0.00000001	      0.00000000	     26.01795670
      1.71809767	     -0.05480460	     -0.00008478	     -0.19617406	     -0.05605366	      0.88251485	     -0.00000036	     -0.20962815	     -0.00000001	      0.00000000	     25.93029297
      1.71925101	     -0.05474849	     -0.00007508	     -0.19611859	     -0.05605346	      0.88251528	     -0.00000071	     -0.20962382	     -0.00000001	      0.00000000	     26.00207183
      1.72040435	     -0.05468932	     -0.00006321	     -0.19606011	     -0.05605321	      0.88251574	     -0.00000105	     -0.20961885	     -0.00000001	      0.00000000	     25.96099075
      1.72191211	     -0.05460792	     -0.00004853	     -0.19597957	     -0.05605282	      0.88251640	     -0.00000148	     -0.20961144	     -0.00000001	      0.00000000	     26.00664541
      1.72341987	     -0.05452286	     -0.00003138	     -0.19589542	     -0.05605236	      0.88251712	     -0.00000190	     -0.20960303	     -0.00000001	      0.00000000	     25.92743499
      1.72452064	     -0.05445854	     -0.00002102	     -0.19583169	     -0.05605198	      0.88251767	     -0.00000220	     -0.20959630	     -0.00000001	      0.00000000	     26.01661812
      1.72562141	     -0.05439208	     -0.00000864	     -0.19576587	     -0.05605157	      0.88251826	     -0.00000248	     -0.20958908	     -0.00000001	      0.00000000	     25.99944250
      1.72721671	     -0.05429303	      0.00000854	     -0.19566769	     -0.05605091	      0.88251917	     -0.00000288	     -0.20957783	     -0.00000001	      0.00000000	     26.06109578
      1.72857356	     -0.05420602	      0.00002462	     -0.19558145	     -0.05605030	      0.88252000	     -0.00000321	     -0.20956755	     -0.00000001	      0.00000000	     26.03490810
      1.72993041	     -0.05411561	      0.00003927	     -0.19549175	     -0.05604963	      0.88252087	     -0.00000353	     -0.20955663	     -0.00000001	      0.00000000	     26.14852240
      1.73128726	     -0.05402114	      0.00005678	     -0.19539806	     -0.05604892	      0.88252179	     -0.00000383	     -0.20954504	     -0.00000001	      0.00000000	     26.09799849
      1.73264410	     -0.05392316	      0.00007163	     -0.19530076	     -0.05604816	      0.88252276	     -0.00000411	     -0.20953277	     -0.00000001	      0.00000000	     26.27588673
      1.73379278	     -0.05383875	      0.00008724	     -0.19521699	     -0.05604748	      0.88252361	     -0.00000434	     -0.20952187	     -0.00000001	      0.00000001	     26.19774720
      1.73494145	     -0.05375348	      0.00010096	     -0.19513231	     -0.05604677	      0.88252450	     -0.00000456	     -0.20951053	     -0.00000001	      0.00000001	     26.27987179
      1.73642233	     -0.05364241	      0.00012013	     -0.19502201	     -0.05604582	      0.88252570	     -0.00000483	     -0.20949534	     -0.00000001	      0.00000001	     26.29585051
      1.73790321	     -0.05353064	      0.00013755	     -0.19491094	     -0.05604481	      0.88252695	     -0.00000508	     -0.20947957	     -0.00000001	      0.00000001	     26.46706464
      1.73905724	     -0.05344291	      0.00015346	     -0.19482380	     -0.05604400	      0.88252796	     -0.00000526	     -0.20946693	     -0.00000001	      0.00000001	     26.41596539
      1.74021127	     -0.05335377	      0.00016771	     -0.19473520	     -0.05604316	      0.88252900	     -0.00000543	     -0.20945398	     -0.00000001	      0.00000001	     26.52059984
      1.74171783	     -0.05323516	      0.00018788	     -0.19461732	     -0.05604202	      0.88253040	     -0.00000564	     -0.20943662	     -0.00000001	      0.00000001	     26.56399212
      1.74322439	     -0.05311450	      0.00020622	     -0.19449731	     -0.05604085	      0.88253186	     -0.00000582	     -0.20941875	     -0.00000001	      0.00000001	     26.78862772
      1.74432670	     -0.05302527	      0.00022216	     -0.19440862	     -0.05603996	      0.88253295	     -0.00000594	     -0.20940537	     -0.00000001	      0.00000001	     26.73500878
      1.74542901	     -0.05293554	      0.00023637	     -0.19431936	     -0.05603905	      0.88253408	     -0.00000606	     -0.20939173	     -0.00000001	      0.00000001	     26.84057451
      1.74702192	     -0.05280574	      0.00025799	     -0.19419027	     -0.05603771	      0.88253574	     -0.00000620	     -0.20937164	     -0.00000001	      0.00000001	     26.91300420
      1.74837919	     -0.05269592	      0.00027517	     -0.19408098	     -0.05603653	      0.88253719	     -0.00000630	     -0.20935422	     -0.00000001	      0.00000001	     27.07130193
      1.74973645	     -0.05258750	      0.00029406	     -0.19397314	     -0.05603532	      0.88253868	     -0.00000638	     -0.20933660	     -0.00000001	      0.00000001	     27.08081495
      1.75109371	     -0.05247954	      0.00031054	     -0.19386567	     -0.05603409	      0.88254020	     -0.00000644	     -0.20931884	     -0.00000001	      0.00000001	     27.29602927
      1.75245098	     -0.05237102	      0.00033009	     -0.19375771	     -0.05603284	      0.88254174	     -0.00000649	     -0.20930094	     -0.00000001	      0.00000001	     27.26616615
      1.75360099	     -0.05227893	      0.00034376	     -0.19366599	     -0.05603175	      0.88254307	     -0.00000651	     -0.20928566	     -0.00000001	      0.00000001	     27.46124711
      1.75475100	     -0.05218716	      0.00035929	     -0.19357465	     -0.05603065	      0.88254442	     -0.00000652	     -0.20927029	     -0.00000001	      0.00000001	     27.50116865
      1.75623228	     -0.05206947	      0.00037781	     -0.19345745	     -0.05602922	      0.88254618	     -0.00000651	     -0.20925037	     -0.00000001	      0.00000001	     27.67115170
      1.75771356	     -0.05195204	      0.00039813	     -0.19334053	     -0.05602775	      0.88254796	     -0.00000648	     -0.20923035	     -0.00000001	      0.00000001	     27.69625031
      1.75886889	     -0.05186092	      0.00041165	     -0.19324974	     -0.05602660	      0.88254936	     -0.00000644	     -0.20921468	     -0.00000001	      0.00000001	     27.89044009
      1.76002423	     -0.05177034	      0.00042691	     -0.19315953	     -0.05602543	      0.88255078	     -0.00000639	     -0.20919897	     -0.00000001	      0.00000001	     27.93657187
      1.76153136	     -0.05165357	      0.00044520	     -0.19304317	     -0.05602388	      0.88255264	     -0.00000629	     -0.20917845	     -0.00000001	      0.00000001	     28.12100206
      1.76303850	     -0.05153885	      0.00046512	     -0.19292888	     -0.05602232	      0.88255451	     -0.00000618	     -0.20915795	     -0.00000001	      0.00000001	     28.13894390
      1.76414173	     -0.05145658	      0.00047691	     -0.19284685	     -0.05602116	      0.88255589	     -0.00000608	     -0.20914300	     -0.00000001	      0.00000001	     28.34026256
      1.76524497	     -0.05137555	      0.00049024	     -0.19276608	     -0.05602000	      0.88255728	     -0.00000597	     -0.20912812	     -0.00000001	      0.00000001	     28.39979164
      1.76683878	     -0.05126094	      0.00050801	     -0.19265180	     -0.05601829	      0.88255928	     -0.00000578	     -0.20910678	     -0.00000001	      0.00000001	     28.57705310
      1.76819621	     -0.05116573	      0.00052407	     -0.19255688	     -0.05601683	      0.88256099	     -0.00000560	     -0.20908878	     -0.00000001	      0.00000001	     28.62069229
      1.76955363	     -0.05107303	      0.00053793	     -0.19246439	     -0.05601536	      0.88256271	     -0.00000541	     -0.20907099	     -0.00000001	      0.00000001	     28.82934760
      1.77091105	     -0.05098275	      0.00055383	     -0.19237437	     -0.05601388	      0.88256442	     -0.00000519	     -0.20905342	     -0.00000001	      0.00000001	     28.82829604
      1.77226848	     -0.05089609	      0.00056603	     -0.19228785	     -0.05601238	      0.88256612	     -0.00000496	     -0.20903612	     -0.00000001	      0.00000001	     29.10381579
      1.77341938	     -0.05082490	      0.00057893	     -0.19221683	     -0.05601111	      0.88256757	     -0.00000475	     -0.20902170	     -0.00000001	      0.00000001	     29.06135749
      1.77457028	     -0.05075654	      0.00058941	     -0.19214858	     -0.05600983	      0.88256901	     -0.00000453	     -0.20900753	     -0.00000001	      0.00000001	     29.20499762
      1.77604987	     -0.05067118	      0.00060391	     -0.19206337	     -0.05600818	      0.88257085	     -0.00000423	     -0.20898969	     -0.00000001	      0.00000001	     29.27842451
      1.77752945	     -0.05058920	      0.00061595	     -0.19198146	     -0.05600652	      0.88257267	     -0.00000390	     -0.20897228	     -0.00000001	      0.00000001	     29.52161083
      1.77868407	     -0.05052661	      0.00062740	     -0.19191897	     -0.05600522	      0.88257409	     -0.00000364	     -0.20895900	     -0.00000001	      0.00000001	     29.49801130
      1.77983868	     -0.05046594	      0.00063647	     -0.19185834	     -0.05600392	      0.88257549	     -0.00000336	     -0.20894597	     -0.00000001	      0.00000001	     29.64630353
      1.78134366	     -0.05038711	      0.00064940	     -0.19177957	     -0.05600222	      0.88257731	     -0.00000299	     -0.20892934	     -0.00000001	      0.00000001	     29.73161497
      1.78284864	     -0.05031204	      0.00065939	     -0.19170446	     -0.05600051	      0.88257910	     -0.00000259	     -0.20891307	     -0.00000001	      0.00000001	     29.98078359
      1.78394587	     -0.05025780	      0.00066910	     -0.19165026	     -0.05599926	      0.88258039	     -0.00000230	     -0.20890148	     -0.00000001	      0.00000001	     29.93428154
      1.78504310	     -0.05020762	      0.00067632	     -0.19160003	     -0.05599801	      0.88258167	     -0.00000199	     -0.20889013	     -0.00000001	      0.00000001	     30.03743602
      1.78663499	     -0.05013904	      0.00068747	     -0.19153140	     -0.05599619	      0.88258351	     -0.00000153	     -0.20887418	     -0.00000001	      0.00000001	     30.11078058
      1.78797752	     -0.05008811	      0.00069456	     -0.19148035	     -0.05599465	      0.88258503	     -0.00000113	     -0.20886128	     -0.00000001	      0.00000001	     30.24702786
      1.78932005	     -0.05003787	      0.00070353	     -0.19143003	     -0.05599312	      0.88258653	     -0.00000072	     -0.20884892	     -0.00000001	      0.00000001	     30.29440160
      1.79066258	     -0.04999392	      0.00070865	     -0.19138590	     -0.05599158	      0.88258801	     -0.00000030	     -0.20883704	     -0.00000001	      0.00000001	     30.45678003
      1.79186593	     -0.04995258	      0.00071618	     -0.19134446	     -0.05599020	      0.88258931	      0.00000009	     -0.20882682	     -0.00000001	      0.00000001	     30.49095469
      1.79306929	     -0.04991824	      0.00072029	     -0.19130993	     -0.05598882	      0.88259059	      0.00000048	     -0.20881696	     -0.00000001	      0.00000001	     30.58647186
      1.79427265	     -0.04988435	      0.00072577	     -0.19127587	     -0.05598744	      0.88259185	      0.00000088	     -0.20880752	     -0.00000001	      0.00000001	     30.65536378
      1.79576382	     -0.04985160	      0.00072957	     -0.19124284	     -0.05598573	      0.88259339	      0.00000139	     -0.20879641	     -0.00000001	      0.00000001	     30.74260477
      1.79695283	     -0.04982486	      0.00073445	     -0.19121591	     -0.05598437	      0.88259458	      0.00000180	     -0.20878808	     -0.00000001	      0.00000001	     30.81810846
      1.79814184	     -0.04980597	      0.00073645	     -0.19119675	     -0.05598301	      0.88259576	      0.00000222	     -0.20878019	     -0.00000001	      0.00000001	     30.86906733
      1.79933084	     -0.04978649	      0.00073965	     -0.19117703	     -0.05598165	      0.88259691	      0.00000264	     -0.20877278	     -0.00000001	      0.00000001	     30.94590385
      1.80084870	     -0.04976955	      0.00074143	     -0.19115972	     -0.05597991	      0.88259836	      0.00000318	     -0.20876396	     -0.00000001	      0.00000001	     31.00049705
      1.80201485	     -0.04975441	      0.00074455	     -0.19114435	     -0.05597858	      0.88259944	      0.00000360	     -0.20875769	     -0.00000001	      0.00000001	     31.09154467
      1.80318101	     -0.04974651	      0.00074529	     -0.19113614	     -0.05597724	      0.88260049	      0.00000403	     -0.20875181	     -0.00000001	      0.00000001	     31.11935796
      1.80458573	     -0.04973545	      0.00074746	     -0.19112475	     -0.05597564	      0.88260174	      0.00000455	     -0.20874528	     -0.00000001	      0.00000001	     31.22670819
      1.80599045	     -0.04973394	      0.00074648	     -0.19112282	     -0.05597404	      0.88260295	      0.00000507	     -0.20873930	     -0.00000001	      0.00000001	     31.23768562
      1.80704907	     -0.04972744	      0.00074818	     -0.19111607	     -0.05597283	      0.88260384	      0.00000546	     -0.20873518	     -0.00000001	      0.00000001	     31.33455926
      1.80810770	     -0.04972772	      0.00074759	     -0.19111604	     -0.05597162	      0.88260471	      0.00000585	     -0.20873134	     -0.00000001	      0.00000001	     31.35958124
      1.80962950	     -0.04972809	      0.00074736	     -0.19111598	     -0.05596989	      0.88260592	      0.00000642	     -0.20872636	     -0.00000001	      0.00000001	     31.44593252
      1.81094020	     -0.04973434	      0.00074556	     -0.19112181	     -0.05596839	      0.88260694	      0.00000691	     -0.20872254	     -0.00000001	      0.00000001	     31.45441394
      1.81225089	     -0.04973782	      0.00074530	     -0.19112492	     -0.05596690	      0.88260792	      0.00000739	     -0.20871918	     -0.00000001	      0.00000001	     31.55847064
      1.81356158	     -0.04975072	      0.00074215	     -0.19113736	     -0.05596541	      0.88260887	      0.00000788	     -0.20871623	     -0.00000001	      0.00000000	     31.52905173
      1.81471395	     -0.04975699	      0.00074163	     -0.19114330	     -0.05596410	      0.88260968	      0.00000830	     -0.20871403	     -0.00000000	      0.00000000	     31.62581213
      1.81586632	     -0.04977078	      0.00073868	     -0.19115669	     -0.05596278	      0.88261047	      0.00000872	     -0.20871212	     -0.00000000	      0.00000000	     31.62027520
      1.81701868	     -0.04978310	      0.00073662	     -0.19116862	     -0.05596147	      0.88261123	      0.00000914	     -0.20871056	     -0.00000000	      0.00000000	     31.67969781
      1.81858373	     -0.04980638	      0.00073206	     -0.19119135	     -0.05595969	      0.88261222	      0.00000971	     -0.20870893	     -0.00000000	      0.00000000	     31.67929326
      1.81976426	     -0.04982152	      0.00072996	     -0.19120611	     -0.05595835	      0.88261295	      0.00001013	     -0.20870811	     -0.00000000	      0.00000000	     31.75966782
      1.82094478	     -0.04984338	      0.00072594	     -0.19122754	     -0.05595700	      0.88261364	      0.00001054	     -0.20870759	     -0.00000000	      0.00000000	     31.73450548
      1.82212531	     -0.04986370	      0.00072287	     -0.19124745	     -0.05595566	      0.88261431	      0.00001095	     -0.20870741	     -0.00000000	      0.00000000	     31.78215762
      1.82366112	     -0.04989688	      0.00071685	     -0.19128005	     -0.05595391	      0.88261515	      0.00001147	     -0.20870763	     -0.00000000	      0.00000000	     31.76592948
      1.82481834	     -0.04991892	      0.00071363	     -0.19130170	     -0.05595259	      0.88261575	      0.00001185	     -0.20870817	     -0.00000000	      0.00000000	     31.84666875
      1.82597556	     -0.04994755	      0.00070832	     -0.19132987	     -0.05595126	      0.88261633	      0.00001223	     -0.20870898	     -0.00000000	      0.00000000	     31.82186855
      1.82739080	     -0.04998053	      0.00070296	     -0.19136234	     -0.05594965	      0.88261700	      0.00001268	     -0.20871040	     -0.00000000	      0.00000000	     31.88777226
      1.82865960	     -0.05001702	      0.00069605	     -0.19139831	     -0.05594819	      0.88261757	      0.00001308	     -0.20871203	     -0.00000000	      0.00000000	     31.83273180
      1.82992839	     -0.05004915	      0.00069107	     -0.19142999	     -0.05594674	      0.88261812	      0.00001346	     -0.20871402	     -0.00000000	      0.00000000	     31.91360661
      1.83119719	     -0.05009014	      0.00068324	     -0.19147044	     -0.05594528	      0.88261863	      0.00001383	     -0.20871633	     -0.00000000	      0.00000000	     31.84216561
      1.83246599	     -0.05012564	      0.00067766	     -0.19150547	     -0.05594382	      0.88261911	      0.00001419	     -0.20871900	     -0.00000000	      0.00000000	     31.93433081
      1.83373479	     -0.05017066	      0.00066901	     -0.19154994	     -0.05594236	      0.88261957	      0.00001453	     -0.20872195	     -0.00000000	      0.00000000	     31.84184701
      1.83500359	     -0.05020867	      0.00066298	     -0.19158748	     -0.05594089	      0.88261999	      0.00001486	     -0.20872525	     -0.00000000	      0.00000000	     31.95042716
      1.83627238	     -0.05025726	      0.00065330	     -0.19163551	     -0.05593942	      0.88262039	      0.00001517	     -0.20872881	     -0.00000000	      0.00000000	     31.84399142
      1.83754118	     -0.05029776	      0.00064667	     -0.19167553	     -0.05593795	      0.88262076	      0.00001547	     -0.20873270	     -0.00000000	      0.00000000	     31.96375226
      1.83866911	     -0.05034359	      0.00063760	     -0.19172084	     -0.05593664	      0.88262106	      0.00001572	     -0.20873637	     -0.00000000	      0.00000000	     31.84842292
      1.83979704	     -0.05038493	      0.00063042	     -0.19176174	     -0.05593532	      0.88262134	      0.00001596	     -0.20874028	     -0.00000000	      0.00000000	     31.87977676
      1.84118733	     -0.05044169	      0.00061972	     -0.19181790	     -0.05593369	      0.88262166	      0.00001623	     -0.20874539	     -0.00000000	      0.00000000	     31.82838202
      1.84257763	     -0.05049493	      0.00061058	     -0.19187060	     -0.05593206	      0.88262194	      0.00001649	     -0.20875085	     -0.00000000	      0.00000000	     31.90415137
      1.84373212	     -0.05054666	      0.00060061	     -0.19192181	     -0.05593070	      0.88262214	      0.00001668	     -0.20875559	     -0.00000000	      0.00000000	     31.79504936
      1.84488660	     -0.05059407	      0.00059239	     -0.19196875	     -0.05592933	      0.88262233	      0.00001685	     -0.20876057	     -0.00000000	      0.00000000	     31.82338686
      1.84628076	     -0.05065696	      0.00058067	     -0.19203105	     -0.05592768	      0.88262252	      0.00001704	     -0.20876682	     -0.00000000	      0.00000000	     31.75607586
      1.84767492	     -0.05071503	      0.00057062	     -0.19208857	     -0.05592601	      0.88262267	      0.00001721	     -0.20877337	     -0.00000000	      0.00000000	     31.85205308
      1.84879282	     -0.05076921	      0.00055994	     -0.19214225	     -0.05592467	      0.88262277	      0.00001732	     -0.20877877	     -0.00000000	      0.00000000	     31.73072231
      1.84991072	     -0.05081897	      0.00055097	     -0.19219156	     -0.05592333	      0.88262285	      0.00001742	     -0.20878436	     -0.00000000	      0.00000000	     31.75032788
      1.85135649	     -0.05088823	      0.00053792	     -0.19226021	     -0.05592158	      0.88262292	      0.00001752	     -0.20879178	     -0.00000000	      0.00000000	     31.67582472
      1.85280226	     -0.05095313	      0.00052675	     -0.19232457	     -0.05591983	      0.88262295	      0.00001760	     -0.20879946	     -0.00000000	      0.00000000	     31.75560565
      1.85389244	     -0.05100946	      0.00051584	     -0.19238042	     -0.05591850	      0.88262295	      0.00001764	     -0.20880537	     -0.00000000	     -0.00000000	     31.62014849
      1.85498263	     -0.05106128	      0.00050658	     -0.19243181	     -0.05591716	      0.88262293	      0.00001766	     -0.20881142	     -0.00000000	     -0.00000000	     31.63114533
      1.85648787	     -0.05113697	      0.00049239	     -0.19250688	     -0.05591531	      0.88262287	      0.00001766	     -0.20881995	     -0.00000000	     -0.00000000	     31.56113586
      1.85799311	     -0.05120790	      0.00047986	     -0.19257726	     -0.05591344	      0.88262276	      0.00001764	     -0.20882870	     -0.00000000	     -0.00000000	     31.66292188
      1.85904025	     -0.05126459	      0.00046859	     -0.19263350	     -0.05591213	      0.88262267	      0.00001760	     -0.20883486	     -0.00000000	     -0.00000000	     31.51042516
      1.86008739	     -0.05131660	      0.00045903	     -0.19268511	     -0.05591082	      0.88262256	      0.00001755	     -0.20884112	      0.00000000	     -0.00000000	     31.50991256
      1.86169156	     -0.05139929	      0.00044334	     -0.19276717	     -0.05590880	      0.88262235	      0.00001745	     -0.20885084	      0.00000000	     -0.00000000	     31.43961970
      1.86302286	     -0.05146503	      0.00043123	     -0.19283242	     -0.05590712	      0.88262214	      0.00001733	     -0.20885903	      0.00000000	     -0.00000000	     31.47040227
      1.86435416	     -0.05153590	      0.00041734	     -0.19290277	     -0.05590542	      0.88262190	      0.00001719	     -0.20886727	      0.00000000	     -0.00000000	     31.35426558
      1.86568546	     -0.05160019	      0.00040590	     -0.19296662	     -0.05590371	      0.88262164	      0.00001704	     -0.20887561	      0.00000000	     -0.00000000	     31.42749759
      1.86686869	     -0.05166475	      0.00039325	     -0.19303071	     -0.05590218	      0.88262137	      0.00001687	     -0.20888304	      0.00000000	     -0.00000000	     31.27895629
      1.86805192	     -0.05172353	      0.00038258	     -0.19308910	     -0.05590064	      0.88262109	      0.00001669	     -0.20889054	      0.00000000	     -0.00000000	     31.30950738
      1.86923516	     -0.05178589	      0.00037056	     -0.19315104	     -0.05589910	      0.88262078	      0.00001650	     -0.20889805	      0.00000000	     -0.00000000	     31.23794681
      1.87078303	     -0.05186336	      0.00035626	     -0.19322800	     -0.05589706	      0.88262034	      0.00001621	     -0.20890793	      0.00000000	     -0.00000000	     31.26756410
      1.87199508	     -0.05192897	      0.00034336	     -0.19329318	     -0.05589545	      0.88261997	      0.00001597	     -0.20891566	      0.00000000	     -0.00000000	     31.13839149
      1.87320712	     -0.05198932	      0.00033226	     -0.19335316	     -0.05589384	      0.88261957	      0.00001571	     -0.20892343	      0.00000000	     -0.00000000	     31.16734117
      1.87441916	     -0.05205326	      0.00031987	     -0.19341669	     -0.05589221	      0.88261915	      0.00001543	     -0.20893119	      0.00000000	     -0.00000000	     31.08459367
      1.87594383	     -0.05212851	      0.00030596	     -0.19349150	     -0.05589015	      0.88261859	      0.00001506	     -0.20894096	      0.00000000	     -0.00000000	     31.12664596
      1.87713966	     -0.05219209	      0.00029330	     -0.19355469	     -0.05588852	      0.88261812	      0.00001475	     -0.20894857	      0.00000000	     -0.00000000	     30.99087889
      1.87833549	     -0.05224976	      0.00028252	     -0.19361204	     -0.05588688	      0.88261763	      0.00001443	     -0.20895616	      0.00000000	     -0.00000000	     31.01756762
      1.87953131	     -0.05231018	      0.00027063	     -0.19367211	     -0.05588522	      0.88261712	      0.00001408	     -0.20896368	      0.00000000	     -0.00000000	     30.94162462
      1.88111989	     -0.05238541	      0.00025634	     -0.19374693	     -0.05588301	      0.88261640	      0.00001361	     -0.20897358	      0.00000000	     -0.00000000	     30.97733373
      1.88231317	     -0.05244617	      0.00024397	     -0.19380735	     -0.05588133	      0.88261584	      0.00001323	     -0.20898091	      0.00000000	     -0.00000000	     30.84109192
      1.88350646	     -0.05250131	      0.00023339	     -0.19386221	     -0.05587964	      0.88261525	      0.00001285	     -0.20898817	      0.00000000	     -0.00000000	     30.86503402
      1.88495113	     -0.05257164	      0.00021903	     -0.19393216	     -0.05587758	      0.88261451	      0.00001236	     -0.20899682	      0.00000000	     -0.00000000	     30.75594436
      1.88624674	     -0.05262869	      0.00020801	     -0.19398893	     -0.05587571	      0.88261383	      0.00001190	     -0.20900448	      0.00000000	     -0.00000000	     30.82031726
      1.88754234	     -0.05269130	      0.00019481	     -0.19405122	     -0.05587382	      0.88261311	      0.00001143	     -0.20901198	      0.00000000	     -0.00000000	     30.68072907
      1.88883795	     -0.05274627	      0.00018404	     -0.19410595	     -0.05587192	      0.88261238	      0.00001095	     -0.20901938	      0.00000000	     -0.00000000	     30.75687730
      1.89013356	     -0.05280734	      0.00017094	     -0.19416671	     -0.05587001	      0.88261162	      0.00001045	     -0.20902660	      0.00000000	     -0.00000000	     30.60619192
      1.89142916	     -0.05286010	      0.00016050	     -0.19421925	     -0.05586808	      0.88261083	      0.00000994	     -0.20903370	      0.00000000	     -0.00000000	     30.69099844
      1.89272477	     -0.05291904	      0.00014764	     -0.19427791	     -0.05586613	      0.88261003	      0.00000942	     -0.20904060	      0.00000000	     -0.00000000	     30.53215888
      1.89402038	     -0.05296873	      0.00013767	     -0.19432742	     -0.05586416	      0.88260920	      0.00000888	     -0.20904734	      0.00000000	     -0.00000000	     30.62645263
      1.89531599	     -0.05302487	      0.00012522	     -0.19438331	     -0.05586217	      0.88260835	      0.00000833	     -0.20905385	      0.00000000	     -0.00000000	     30.45915855
      1.89661159	     -0.05307160	      0.00011578	     -0.19442989	     -0.05586017	      0.88260748	      0.00000777	     -0.20906017	      0.00000000	     -0.00000000	     30.55982177
      1.89790720	     -0.05312507	      0.00010375	     -0.19448315	     -0.05585815	      0.88260659	      0.00000720	     -0.20906624	      0.00000000	     -0.00000000	     30.38862632
      1.89920281	     -0.05316899	      0.00009478	     -0.19452695	     -0.05585611	      0.88260568	      0.00000661	     -0.20907212	      0.00000000	     -0.00000000	     30.49562823
      1.90049841	     -0.05321972	      0.00008320	     -0.19457748	     -0.05585406	      0.88260475	      0.00000601	     -0.20907773	      0.00000000	     -0.00000000	     30.32102045
      1.90179402	     -0.05326078	      0.00007475	     -0.19461845	     -0.05585198	      0.88260380	      0.00000540	     -0.20908314	      0.00000000	     -0.00000001	     30.43002112
      1.90308963	     -0.05330846	      0.00006376	     -0.19466598	     -0.05584989	      0.88260284	      0.00000478	     -0.20908828	      0.00000000	     -0.00000001	     30.25313083
      1.90438524	     -0.05334646	      0.00005592	     -0.19470392	     -0.05584778	      0.88260185	      0.00000415	     -0.20909320	      0.00000000	     -0.00000001	     30.36238703
      1.90568084	     -0.05339091	      0.00004561	     -0.19474825	     -0.05584565	      0.88260085	      0.00000351	     -0.20909784	      0.00000000	     -0.00000001	     30.18690771
      1.90697645	     -0.05342583	      0.00003837	     -0.19478314	     -0.05584350	      0.88259984	      0.00000286	     -0.20910226	      0.00000000	     -0.00000001	     30.29553988
      1.90827206	     -0.05346662	      0.00002879	     -0.19482384	     -0.05584133	      0.88259881	      0.00000220	     -0.20910638	      0.00000000	     -0.00000001	     30.12545619
      1.90956766	     -0.05349822	      0.00002218	     -0.19485545	     -0.05583915	      0.88259776	      0.00000154	     -0.20911027	      0.00000000	     -0.00000001	     30.22882707
      1.91086327	     -0.05353558	      0.00001338	     -0.19489276	     -0.05583694	      0.88259671	      0.00000086	     -0.20911385	      0.00000000	     -0.00000001	     30.06271654
      1.91215888	     -0.05356428	      0.00000741	     -0.19492150	     -0.05583472	      0.88259564	      0.00000018	     -0.20911719	      0.00000000	     -0.00000001	     30.16110679
      1.91345449	     -0.05359813	     -0.00000061	     -0.19495532	     -0.05583248	      0.88259455	     -0.00000051	     -0.20912023	      0.00000000	     -0.00000001	     30.00668145
      1.91475009	     -0.05362363	     -0.00000593	     -0.19498090	     -0.05583022	      0.88259346	     -0.00000121	     -0.20912302	      0.00000000	     -0.00000001	     30.09725868
      1.91604570	     -0.05365351	     -0.00001307	     -0.19501079	     -0.05582794	      0.88259236	     -0.00000191	     -0.20912550	      0.00000000	     -0.00000001	     29.95131872
      1.91734131	     -0.05367543	     -0.00001763	     -0.19503281	     -0.05582565	      0.88259124	     -0.00000262	     -0.20912771	      0.00000000	     -0.00000001	     30.03165183
      1.91863691	     -0.05370099	     -0.00002380	     -0.19505843	     -0.05582333	      0.88259012	     -0.00000334	     -0.20912959	      0.00000000	     -0.00000001	     29.90244933
      1.91993252	     -0.05371918	     -0.00002759	     -0.19507675	     -0.05582100	      0.88258899	     -0.00000406	     -0.20913119	      0.00000000	     -0.00000001	     29.97891401
      1.92122813	     -0.05374050	     -0.00003282	     -0.19509816	     -0.05581865	      0.88258785	     -0.00000478	     -0.20913244	      0.00000000	     -0.00000001	     29.86629899
      1.92252374	     -0.05375509	     -0.00003586	     -0.19511292	     -0.05581628	      0.88258670	     -0.00000550	     -0.20913341	      0.00000000	     -0.00000001	     29.93370240
      1.92381934	     -0.05377241	     -0.00004019	     -0.19513036	     -0.05581389	      0.88258555	     -0.00000623	     -0.20913403	      0.00000000	     -0.00000001	     29.83537165
      1.92511495	     -0.05378391	     -0.00004253	     -0.19514206	     -0.05581148	      0.88258439	     -0.00000696	     -0.20913436	      0.00000000	     -0.00000001	     29.89207219
      1.92641056	     -0.05379780	     -0.00004599	     -0.19515610	     -0.05580905	      0.88258323	     -0.00000769	     -0.20913437	      0.00000000	     -0.00000001	     29.80704145
      1.92770616	     -0.05380654	     -0.00004763	     -0.19516506	     -0.05580660	      0.88258206	     -0.00000842	     -0.20913409	      0.00000000	     -0.00000001	     29.85450730
      1.92926122	     -0.05382042	     -0.00005131	     -0.19517915	     -0.05580364	      0.88258065	     -0.00000930	     -0.20913336	      0.00000000	     -0.00000001	     29.73302219
      1.93042206	     -0.05382326	     -0.00005125	     -0.19518224	     -0.05580141	      0.88257960	     -0.00000995	     -0.20913256	      0.00000000	     -0.00000001	     29.83358449
      1.93158290	     -0.05382974	     -0.00005299	     -0.19518892	     -0.05579917	      0.88257854	     -0.00001061	     -0.20913151	      0.00000000	     -0.00000001	     29.76945092
      1.93311347	     -0.05383267	     -0.00005321	     -0.19519216	     -0.05579619	      0.88257714	     -0.00001146	     -0.20912979	      0.00000000	     -0.00000001	     29.81243207
      1.93448730	     -0.05383784	     -0.00005497	     -0.19519758	     -0.05579349	      0.88257589	     -0.00001223	     -0.20912788	      0.00000000	     -0.00000001	     29.71786891
      1.93586113	     -0.05383490	     -0.00005320	     -0.19519499	     -0.05579077	      0.88257463	     -0.00001299	     -0.20912570	      0.00000000	     -0.00000001	     29.82551446
      1.93706950	     -0.05383771	     -0.00005468	     -0.19519801	     -0.05578836	      0.88257353	     -0.00001366	     -0.20912349	      0.00000000	     -0.00000001	     29.71769831
      1.93827787	     -0.05383415	     -0.00005313	     -0.19519477	     -0.05578593	      0.88257242	     -0.00001432	     -0.20912108	      0.00000000	     -0.00000001	     29.75869039
      1.93948623	     -0.05383231	     -0.00005297	     -0.19519320	     -0.05578349	      0.88257131	     -0.00001498	     -0.20911843	      0.00000000	     -0.00000001	     29.72553453
      1.94109196	     -0.05382432	     -0.00005028	     -0.19518565	     -0.05578021	      0.88256984	     -0.00001584	     -0.20911458	      0.00000000	     -0.00000001	     29.75744241
      1.94231007	     -0.05382000	     -0.00005030	     -0.19518161	     -0.05577771	      0.88256873	     -0.00001649	     -0.20911137	      0.00000000	     -0.00000001	     29.71050741
      1.94352817	     -0.05381103	     -0.00004756	     -0.19517299	     -0.05577519	      0.88256762	     -0.00001713	     -0.20910795	      0.00000000	     -0.00000001	     29.71977891
      1.94474627	     -0.05380282	     -0.00004617	     -0.19516509	     -0.05577265	      0.88256650	     -0.00001776	     -0.20910431	      0.00000000	     -0.00000001	     29.70826232
      1.94633833	     -0.05378632	     -0.00004171	     -0.19514908	     -0.05576931	      0.88256506	     -0.00001858	     -0.20909920	      0.00000000	     -0.00000001	     29.71594436
      1.94752035	     -0.05377310	     -0.00004022	     -0.19513617	     -0.05576680	      0.88256398	     -0.00001917	     -0.20909508	      0.00000000	     -0.00000001	     29.71967016
      1.94870236	     -0.05375461	     -0.00003601	     -0.19511808	     -0.05576428	      0.88256291	     -0.00001976	     -0.20909068	      0.00000000	     -0.00000001	     29.71228458
      1.95016774	     -0.05372899	     -0.00003211	     -0.19509291	     -0.05576114	      0.88256159	     -0.00002048	     -0.20908474	      0.00000000	     -0.00000001	     29.74051732
      1.95146773	     -0.05370092	     -0.00002600	     -0.19506531	     -0.05575833	      0.88256042	     -0.00002110	     -0.20907901	      0.00000000	     -0.00000001	     29.71442889
      1.95276773	     -0.05367191	     -0.00002218	     -0.19503671	     -0.05575550	      0.88255926	     -0.00002171	     -0.20907281	      0.00000000	     -0.00000001	     29.75905528
      1.95406772	     -0.05363969	     -0.00001528	     -0.19500497	     -0.05575265	      0.88255811	     -0.00002230	     -0.20906620	      0.00000000	     -0.00000001	     29.71121838
      1.95536771	     -0.05360645	     -0.00001100	     -0.19497214	     -0.05574977	      0.88255697	     -0.00002289	     -0.20905918	      0.00000000	     -0.00000001	     29.77911499
      1.95666770	     -0.05356964	     -0.00000322	     -0.19493584	     -0.05574689	      0.88255583	     -0.00002346	     -0.20905176	      0.00000000	     -0.00000001	     29.72168452
      1.95796770	     -0.05353193	      0.00000148	     -0.19489853	     -0.05574398	      0.88255471	     -0.00002401	     -0.20904394	      0.00000000	     -0.00000001	     29.81693856
      1.95926769	     -0.05349096	      0.00001010	     -0.19485809	     -0.05574105	      0.88255360	     -0.00002455	     -0.20903575	      0.00000000	     -0.00000001	     29.74572771
      1.96042644	     -0.05345260	      0.00001500	     -0.19482012	     -0.05573842	      0.88255262	     -0.00002502	     -0.20902812	      0.00000000	     -0.00000001	     29.83043111
      1.96158519	     -0.05341070	      0.00002244	     -0.19477866	     -0.05573578	      0.88255165	     -0.00002548	     -0.20902016	      0.00000000	     -0.00000001	     29.81551041
      1.96299774	     -0.05335632	      0.00003037	     -0.19472480	     -0.05573255	      0.88255048	     -0.00002602	     -0.20900997	      0.00000000	     -0.00000001	     29.88686264
      1.96441029	     -0.05329850	      0.00004063	     -0.19466755	     -0.05572929	      0.88254934	     -0.00002654	     -0.20899925	      0.00000000	     -0.00000001	     29.85381641
      1.96558847	     -0.05324876	      0.00004713	     -0.19461821	     -0.05572655	      0.88254840	     -0.00002696	     -0.20898991	      0.00000000	     -0.00000001	     29.94318906
      1.96676664	     -0.05319837	      0.00005569	     -0.19456828	     -0.05572380	      0.88254747	     -0.00002736	     -0.20898024	      0.00000000	     -0.00000001	     29.91800928
      1.96818592	     -0.05313786	      0.00006446	     -0.19450828	     -0.05572047	      0.88254638	     -0.00002783	     -0.20896825	      0.00000000	     -0.00000001	     29.98735260
      1.96960520	     -0.05307683	      0.00007548	     -0.19444780	     -0.05571712	      0.88254531	     -0.00002828	     -0.20895595	      0.00000000	     -0.00000001	     29.93787157
      1.97074349	     -0.05302788	      0.00008197	     -0.19439923	     -0.05571442	      0.88254447	     -0.00002862	     -0.20894589	      0.00000000	     -0.00000000	     30.02872503
      1.97188178	     -0.05297805	      0.00009049	     -0.19434982	     -0.05571171	      0.88254365	     -0.00002895	     -0.20893569	      0.00000000	     -0.00000000	     30.01455925
      1.97335347	     -0.05291316	      0.00010030	     -0.19428544	     -0.05570819	      0.88254262	     -0.00002936	     -0.20892227	      0.00000000	     -0.00000000	     30.08487552
      1.97482516	     -0.05284791	      0.00011225	     -0.19422074	     -0.05570464	      0.88254161	     -0.00002974	     -0.20890866	      0.00000000	     -0.00000000	     30.04109453
      1.97592990	     -0.05279869	      0.00011896	     -0.19417187	     -0.05570197	      0.88254088	     -0.00003001	     -0.20889832	      0.00000000	     -0.00000000	     30.13981402
      1.97703465	     -0.05274847	      0.00012764	     -0.19412205	     -0.05569928	      0.88254016	     -0.00003027	     -0.20888789	      0.00000000	     -0.00000000	     30.13963432
      1.97856984	     -0.05267687	      0.00013884	     -0.19405098	     -0.05569553	      0.88253920	     -0.00003061	     -0.20887319	      0.00000000	     -0.00000000	     30.22254770
      1.98010503	     -0.05260403	      0.00015228	     -0.19397871	     -0.05569176	      0.88253827	     -0.00003092	     -0.20885827	      0.00000000	     -0.00000000	     30.18566430
      1.98115994	     -0.05255371	      0.00015919	     -0.19392871	     -0.05568916	      0.88253765	     -0.00003111	     -0.20884790	      0.00000000	     -0.00000000	     30.28758961
      1.98221486	     -0.05250338	      0.00016788	     -0.19387876	     -0.05568655	      0.88253704	     -0.00003130	     -0.20883745	      0.00000000	     -0.00000000	     30.29105338
      1.98385877	     -0.05242592	      0.00018049	     -0.19380183	     -0.05568247	      0.88253614	     -0.00003156	     -0.20882103	      0.00000000	     -0.00000000	     30.36039536
      1.98520819	     -0.05236322	      0.00019186	     -0.19373960	     -0.05567910	      0.88253543	     -0.00003175	     -0.20880751	      0.00000000	     -0.00000000	     30.34753040
      1.98655762	     -0.05230029	      0.00020158	     -0.19367708	     -0.05567571	      0.88253474	     -0.00003192	     -0.20879395	      0.00000000	     -0.00000000	     30.45827107
      1.98790704	     -0.05223849	      0.00021358	     -0.19361574	     -0.05567231	      0.88253409	     -0.00003207	     -0.20878039	      0.00000000	     -0.00000000	     30.40292113
      1.98910292	     -0.05218566	      0.00022162	     -0.19356324	     -0.05566929	      0.88253353	     -0.00003218	     -0.20876842	      0.00000000	     -0.00000000	     30.51202342
      1.99029881	     -0.05213416	      0.00023160	     -0.19351212	     -0.05566626	      0.88253299	     -0.00003228	     -0.20875652	      0.00000000	     -0.00000000	     30.48511032
      1.99149469	     -0.05208332	      0.00024030	     -0.19346162	     -0.05566321	      0.88253247	     -0.00003236	     -0.20874472	      0.00000000	     -0.00000000	     30.55246703
      1.99305948	     -0.05201743	      0.00025316	     -0.19339620	     -0.05565921	      0.88253182	     -0.00003244	     -0.20872941	      0.00000000	     -0.00000000	     30.54548364
      1.99427907	     -0.05196658	      0.00026150	     -0.19334567	     -0.05565608	      0.88253133	     -0.00003248	     -0.20871758	      0.00000000	     -0.00000000	     30.65381096
      1.99549867	     -0.05191603	      0.00027166	     -0.19329549	     -0.05565294	      0.88253087	     -0.00003250	     -0.20870583	      0.00000000	     -0.00000000	     30.63301159
      1.99671827	     -0.05186618	      0.00028045	     -0.19324596	     -0.05564978	      0.88253043	     -0.00003251	     -0.20869415	      0.00000000	     -0.00000000	     30.70415603
      1.99826425	     -0.05180407	      0.00029306	     -0.19318429	     -0.05564577	      0.88252989	     -0.00003249	     -0.20867948	      0.00000000	     -0.00000000	     30.68651360
      1.99946348	     -0.05175695	      0.00030095	     -0.19313745	     -0.05564264	      0.88252949	     -0.00003246	     -0.20866820	      0.00000000	     -0.00000000	     30.79458957
      2.00066271	     -0.05171138	      0.00031046	     -0.19309221	     -0.05563950	      0.88252911	     -0.00003241	     -0.20865703	      0.00000000	     -0.00000000	     30.76898612
      2.00186194	     -0.05166789	      0.00031865	     -0.19304901	     -0.05563636	      0.88252875	     -0.00003234	     -0.20864601	      0.00000000	     -0.00000000	     30.82543131
      2.00347582	     -0.05161184	      0.00033083	     -0.19299336	     -0.05563210	      0.88252828	     -0.00003222	     -0.20863145	      0.00000000	     -0.00000000	     30.80555913
      2.00466783	     -0.05157137	      0.00033805	     -0.19295313	     -0.05562895	      0.88252796	     -0.00003211	     -0.20862089	      0.00000000	     -0.00000000	     30.91344359
      2.00585984	     -0.05153147	      0.00034687	     -0.19291352	     -0.05562578	      0.88252764	     -0.00003198	     -0.20861050	      0.00000000	     -0.00000000	     30.89258088
      2.00732102	     -0.05148480	      0.00035583	     -0.19286715	     -0.05562189	      0.88252728	     -0.00003181	     -0.20859797	      0.00000000	     -0.00000000	     30.98491880
      2.00861915	     -0.05144585	      0.00036525	     -0.19282849	     -0.05561841	      0.88252697	     -0.00003163	     -0.20858709	      0.00000000	     -0.00000000	     30.92579240
      2.00991727	     -0.05140790	      0.00037232	     -0.19279077	     -0.05561493	      0.88252668	     -0.00003143	     -0.20857645	      0.00000000	     -0.00000000	     31.04517476
      2.01121540	     -0.05137025	      0.00038160	     -0.19275342	     -0.05561143	      0.88252640	     -0.00003122	     -0.20856601	      0.00000000	     -0.00000000	     30.98391014
      2.01251352	     -0.05133349	      0.00038829	     -0.19271687	     -0.05560791	      0.88252613	     -0.00003098	     -0.20855576	      0.00000000	     -0.00000000	     31.11182432
      2.01381165	     -0.05129765	      0.00039732	     -0.19268131	     -0.05560438	      0.88252588	     -0.00003073	     -0.20854569	      0.00000000	     -0.00000000	     31.03613088
      2.01510977	     -0.05126365	      0.00040344	     -0.19264749	     -0.05560084	      0.88252564	     -0.00003045	     -0.20853580	      0.00000000	     -0.00000000	     31.16916013
      2.01640790	     -0.05123150	      0.00041200	     -0.19261560	     -0.05559728	      0.88252541	     -0.00003016	     -0.20852613	      0.00000000	     -0.00000000	     31.07865095
      2.01770602	     -0.05120251	      0.00041731	     -0.19258677	     -0.05559371	      0.88252520	     -0.00002985	     -0.20851671	      0.00000000	     -0.00000000	     31.21499853
      2.01900415	     -0.05117686	      0.00042518	     -0.19256135	     -0.05559013	      0.88252500	     -0.00002953	     -0.20850759	      0.00000000	     -0.00000000	     31.10493259
      2.02030227	     -0.05115395	      0.00042961	     -0.19253856	     -0.05558653	      0.88252481	     -0.00002918	     -0.20849881	      0.00000000	     -0.00000000	     31.25683638
      2.02160040	     -0.05113258	      0.00043703	     -0.19251740	     -0.05558292	      0.88252463	     -0.00002882	     -0.20849037	      0.00000000	     -0.00000000	     31.14168060
      2.02289852	     -0.05111279	      0.00044081	     -0.19249772	     -0.05557930	      0.88252446	     -0.00002845	     -0.20848225	      0.00000000	     -0.00000000	     31.31050728
      2.02419665	     -0.05109371	      0.00044794	     -0.19247884	     -0.05557565	      0.88252431	     -0.00002805	     -0.20847444	      0.00000000	     -0.00000000	     31.18350367
      2.02549477	     -0.05107473	      0.00045137	     -0.19245995	     -0.05557200	      0.88252416	     -0.00002764	     -0.20846688	      0.00000000	     -0.00000000	     31.36832737
      2.02665452	     -0.05105813	      0.00045731	     -0.19244352	     -0.05556872	      0.88252404	     -0.00002726	     -0.20846032	      0.00000000	     -0.00000000	     31.26087749
      2.02781427	     -0.05104307	      0.00046081	     -0.19242856	     -0.05556543	      0.88252392	     -0.00002687	     -0.20845393	      0.00000000	     -0.00000000	     31.34046801
      2.02924053	     -0.05102703	      0.00046600	     -0.19241267	     -0.05556137	      0.88252380	     -0.00002638	     -0.20844635	      0.00000000	     -0.00000000	     31.31768228
      2.03066679	     -0.05101384	      0.00046864	     -0.19239953	     -0.05555728	      0.88252368	     -0.00002587	     -0.20843911	      0.00000000	     -0.00000000	     31.46146957
      2.03185194	     -0.05100462	      0.00047268	     -0.19239043	     -0.05555388	      0.88252360	     -0.00002543	     -0.20843336	      0.00000000	     -0.00000000	     31.36969462
      2.03303709	     -0.05099694	      0.00047452	     -0.19238278	     -0.05555046	      0.88252353	     -0.00002498	     -0.20842786	      0.00000000	     -0.00000000	     31.44836301
      2.03446600	     -0.05098924	      0.00047806	     -0.19237518	     -0.05554632	      0.88252345	     -0.00002442	     -0.20842156	      0.00000000	     -0.00000000	     31.40951687
      2.03589491	     -0.05098353	      0.00047904	     -0.19236949	     -0.05554216	      0.88252339	     -0.00002385	     -0.20841561	      0.00000000	     -0.00000000	     31.57382742
      2.03703486	     -0.05098021	      0.00048190	     -0.19236625	     -0.05553883	      0.88252336	     -0.00002338	     -0.20841111	      0.00000000	     -0.00000000	     31.47124247
      2.03817480	     -0.05097808	      0.00048262	     -0.19236413	     -0.05553549	      0.88252333	     -0.00002291	     -0.20840682	      0.00000000	     -0.00000000	     31.54479406
      2.03965970	     -0.05097676	      0.00048455	     -0.19236285	     -0.05553112	      0.88252331	     -0.00002228	     -0.20840155	      0.00000000	     -0.00000000	     31.52517038
      2.04114461	     -0.05097724	      0.00048393	     -0.19236331	     -0.05552673	      0.88252332	     -0.00002164	     -0.20839663	      0.00000000	      0.00000000	     31.70994096
      2.04224626	     -0.05097858	      0.00048562	     -0.19236469	     -0.05552346	      0.88252333	     -0.00002116	     -0.20839319	      0.00000000	      0.00000000	     31.59453105
      2.04334791	     -0.05098106	      0.00048535	     -0.19236716	     -0.05552018	      0.88252336	     -0.00002067	     -0.20838993	      0.00000000	      0.00000000	     31.65437980
      2.04490148	     -0.05098621	      0.00048589	     -0.19237232	     -0.05551554	      0.88252342	     -0.00001996	     -0.20838564	      0.00000000	      0.00000000	     31.63776295
      2.04623520	     -0.05099239	      0.00048473	     -0.19237847	     -0.05551154	      0.88252349	     -0.00001936	     -0.20838224	      0.00000000	      0.00000000	     31.74466681
      2.04756892	     -0.05099994	      0.00048509	     -0.19238603	     -0.05550752	      0.88252359	     -0.00001874	     -0.20837910	      0.00000000	      0.00000000	     31.67674028
      2.04890264	     -0.05100909	      0.00048271	     -0.19239512	     -0.05550349	      0.88252370	     -0.00001812	     -0.20837622	      0.00000000	      0.00000000	     31.83237520
      2.05023636	     -0.05101934	      0.00048305	     -0.19240538	     -0.05549944	      0.88252383	     -0.00001749	     -0.20837358	      0.00000000	      0.00000000	     31.70651978
      2.05139152	     -0.05102944	      0.00048038	     -0.19241541	     -0.05549593	      0.88252396	     -0.00001694	     -0.20837150	      0.00000000	      0.00000000	     31.84459304
      2.05254669	     -0.05104044	      0.00047966	     -0.19242639	     -0.05549240	      0.88252410	     -0.00001639	     -0.20836959	      0.00000000	      0.00000000	     31.79237439
      2.05397884	     -0.05105566	      0.00047703	     -0.19244155	     -0.05548802	      0.88252430	     -0.00001571	     -0.20836746	      0.00000000	      0.00000000	     31.88365524
      2.05541099	     -0.05107210	      0.00047587	     -0.19245798	     -0.05548361	      0.88252453	     -0.00001502	     -0.20836560	      0.00000000	      0.00000000	     31.80778500
      2.05656711	     -0.05108650	      0.00047234	     -0.19247229	     -0.05548005	      0.88252473	     -0.00001447	     -0.20836428	      0.00000000	      0.00000000	     31.94658823
      2.05772324	     -0.05110161	      0.00047056	     -0.19248737	     -0.05547647	      0.88252494	     -0.00001391	     -0.20836312	      0.00000000	      0.00000000	     31.90663096
      2.05917731	     -0.05112203	      0.00046661	     -0.19250770	     -0.05547196	      0.88252523	     -0.00001322	     -0.20836187	      0.00000000	      0.00000000	     32.00359382
      2.06063138	     -0.05114390	      0.00046447	     -0.19252954	     -0.05546743	      0.88252554	     -0.00001252	     -0.20836086	      0.00000000	      0.00000000	     31.90222291
      2.06174105	     -0.05116184	      0.00046014	     -0.19254738	     -0.05546396	      0.88252579	     -0.00001199	     -0.20836024	      0.00000000	      0.00000000	     32.04369264
      2.06285072	     -0.05118036	      0.00045740	     -0.19256586	     -0.05546048	      0.88252606	     -0.00001146	     -0.20835977	      0.00000000	      0.00000000	     32.02052057
      2.06437200	     -0.05120688	      0.00045208	     -0.19259226	     -0.05545570	      0.88252644	     -0.00001074	     -0.20835932	      0.00000000	      0.00000000	     32.10966982
      2.06589328	     -0.05123441	      0.00044849	     -0.19261974	     -0.05545090	      0.88252684	     -0.00001002	     -0.20835910	      0.00000000	      0.00000000	     32.01078304
      2.06695531	     -0.05125447	      0.00044338	     -0.19263969	     -0.05544753	      0.88252714	     -0.00000953	     -0.20835907	      0.00000000	      0.00000000	     32.14932984
      2.06801733	     -0.05127488	      0.00043999	     -0.19266006	     -0.05544416	      0.88252744	     -0.00000904	     -0.20835913	      0.00000000	      0.00000000	     32.12684262
      2.06963572	     -0.05130707	      0.00043368	     -0.19269213	     -0.05543901	      0.88252792	     -0.00000829	     -0.20835941	      0.00000000	      0.00000000	     32.19093237
      2.07097502	     -0.05133460	      0.00042933	     -0.19271960	     -0.05543472	      0.88252834	     -0.00000769	     -0.20835979	      0.00000000	      0.00000000	     32.13782849
      2.07231432	     -0.05136326	      0.00042306	     -0.19274814	     -0.05543043	      0.88252876	     -0.00000709	     -0.20836032	      0.00000000	      0.00000000	     32.25489755
      2.07365361	     -0.05139272	      0.00041895	     -0.19277756	     -0.05542612	      0.88252920	     -0.00000649	     -0.20836098	      0.00000000	      0.00000000	     32.14235438
      2.07485414	     -0.05141996	      0.00041263	     -0.19280469	     -0.05542225	      0.88252960	     -0.00000597	     -0.20836170	      0.00000000	      0.00000000	     32.27828085
      2.07605467	     -0.05144749	      0.00040842	     -0.19283217	     -0.05541836	      0.88253001	     -0.00000546	     -0.20836251	      0.00000000	      0.00000000	     32.19945797
      2.07725520	     -0.05147553	      0.00040280	     -0.19286012	     -0.05541446	      0.88253042	     -0.00000495	     -0.20836343	      0.00000000	      0.00000000	     32.26273928
      2.07877544	     -0.05151156	      0.00039698	     -0.19289609	     -0.05540951	      0.88253096	     -0.00000432	     -0.20836471	      0.00000000	      0.00000000	     32.20331725
      2.07999276	     -0.05154112	      0.00039028	     -0.19292554	     -0.05540554	      0.88253140	     -0.00000383	     -0.20836584	      0.00000000	      0.00000000	     32.32589756
      2.08121008	     -0.05157108	      0.00038533	     -0.19295545	     -0.05540155	      0.88253184	     -0.00000335	     -0.20836706	      0.00000000	      0.00000000	     32.25345875
      2.08242741	     -0.05160175	      0.00037889	     -0.19298603	     -0.05539755	      0.88253228	     -0.00000288	     -0.20836835	      0.00000000	      0.00000000	     32.31742799
      2.08393670	     -0.05164034	      0.00037242	     -0.19302456	     -0.05539258	      0.88253284	     -0.00000231	     -0.20837008	      0.00000000	      0.00000000	     32.23709409
      2.08513281	     -0.05167146	      0.00036530	     -0.19305558	     -0.05538862	      0.88253328	     -0.00000187	     -0.20837154	      0.00000000	      0.00000000	     32.35866720
      2.08632892	     -0.05170281	      0.00035990	     -0.19308687	     -0.05538466	      0.88253372	     -0.00000144	     -0.20837307	      0.00000000	      0.00000000	     32.29135559
      2.08752504	     -0.05173460	      0.00035322	     -0.19311858	     -0.05538068	      0.88253417	     -0.00000103	     -0.20837466	      0.00000000	      0.00000000	     32.34625864
      2.08909594	     -0.05177678	      0.00034600	     -0.19316071	     -0.05537544	      0.88253476	     -0.00000050	     -0.20837686	      0.00000000	      0.00000000	     32.26449933
      2.09028144	     -0.05180897	      0.00033885	     -0.19319281	     -0.05537148	      0.88253521	     -0.00000012	     -0.20837859	      0.00000000	      0.00000000	     32.37535616
      2.09146693	     -0.05184115	      0.00033342	     -0.19322495	     -0.05536751	      0.88253565	      0.00000025	     -0.20838036	      0.00000000	      0.00000000	     32.30989602
      2.09290184	     -0.05188020	      0.00032523	     -0.19326392	     -0.05536268	      0.88253619	      0.00000068	     -0.20838256	      0.00000000	      0.00000000	     32.39871154
      2.09418564	     -0.05191507	      0.00031966	     -0.19329877	     -0.05535835	      0.88253667	      0.00000104	     -0.20838457	      0.00000000	      0.00000000	     32.29147900
      2.09546943	     -0.05195003	      0.00031182	     -0.19333367	     -0.05535401	      0.88253715	      0.00000139	     -0.20838660	      0.00000000	      0.00000000	     32.41423698
      2.09675322	     -0.05198503	      0.00030632	     -0.19336866	     -0.05534966	      0.88253762	      0.00000173	     -0.20838865	      0.00000000	      0.00000000	     32.28929806
      2.09803702	     -0.05202040	      0.00029836	     -0.19340396	     -0.05534529	      0.88253809	      0.00000204	     -0.20839072	      0.00000000	      0.00000000	     32.42002432
      2.09932081	     -0.05205584	      0.00029283	     -0.19343941	     -0.05534091	      0.88253856	      0.00000234	     -0.20839282	      0.00000000	      0.00000000	     32.29035697
      2.10060460	     -0.05209130	      0.00028461	     -0.19347479	     -0.05533652	      0.88253903	      0.00000262	     -0.20839492	      0.00000000	      0.00000000	     32.43615272
      2.10188839	     -0.05212633	      0.00027918	     -0.19350984	     -0.05533212	      0.88253949	      0.00000289	     -0.20839703	      0.00000000	      0.00000000	     32.29127429
      2.10317219	     -0.05216119	      0.00027088	     -0.19354464	     -0.05532771	      0.88253994	      0.00000313	     -0.20839912	      0.00000000	      0.00000000	     32.44922484
      2.10445598	     -0.05219573	      0.00026577	     -0.19357922	     -0.05532328	      0.88254039	      0.00000336	     -0.20840120	      0.00000000	      0.00000000	     32.28186962
      2.10573977	     -0.05223019	      0.00025746	     -0.19361363	     -0.05531884	      0.88254084	      0.00000356	     -0.20840325	      0.00000000	      0.00000000	     32.45471324
      2.10702356	     -0.05226406	      0.00025274	     -0.19364756	     -0.05531439	      0.88254127	      0.00000375	     -0.20840526	      0.00000000	      0.00000000	     32.26862099
      2.10817238	     -0.05229393	      0.00024568	     -0.19367741	     -0.05531040	      0.88254166	      0.00000390	     -0.20840702	      0.00000000	      0.00000000	     32.40099079
      2.10932119	     -0.05232326	      0.00024075	     -0.19370678	     -0.05530640	      0.88254204	      0.00000404	     -0.20840873	      0.00000000	      0.00000000	     32.32547979
      2.11072131	     -0.05235858	      0.00023324	     -0.19374211	     -0.05530151	      0.88254250	      0.00000418	     -0.20841073	      0.00000000	      0.00000000	     32.40221040
      2.11212142	     -0.05239319	      0.00022748	     -0.19377679	     -0.05529660	      0.88254295	      0.00000430	     -0.20841265	      0.00000000	      0.00000000	     32.29392906
      2.11328988	     -0.05242152	      0.00022054	     -0.19380512	     -0.05529250	      0.88254332	      0.00000438	     -0.20841418	      0.00000000	      0.00000000	     32.41362582
      2.11445834	     -0.05244931	      0.00021569	     -0.19383296	     -0.05528838	      0.88254369	      0.00000445	     -0.20841563	      0.00000000	      0.00000000	     32.33164263
      2.11586390	     -0.05248212	      0.00020854	     -0.19386582	     -0.05528342	      0.88254412	      0.00000450	     -0.20841727	      0.00000000	      0.00000000	     32.40030167
      2.11726946	     -0.05251390	      0.00020372	     -0.19389771	     -0.05527844	      0.88254454	      0.00000453	     -0.20841879	      0.00000000	      0.00000000	     32.26233230
      2.11839518	     -0.05253852	      0.00019768	     -0.19392237	     -0.05527444	      0.88254487	      0.00000454	     -0.20841990	      0.00000000	      0.00000000	     32.37741434
      2.11952089	     -0.05256230	      0.00019368	     -0.19394625	     -0.05527043	      0.88254519	      0.00000453	     -0.20842091	      0.00000000	      0.00000000	     32.30921490
      2.12097990	     -0.05259201	      0.00018747	     -0.19397606	     -0.05526522	      0.88254561	      0.00000450	     -0.20842206	      0.00000000	      0.00000000	     32.36196308
      2.12243891	     -0.05262062	      0.00018347	     -0.19400484	     -0.05526000	      0.88254601	      0.00000443	     -0.20842302	      0.00000000	      0.00000000	     32.22228566
      2.12352945	     -0.05264123	      0.00017830	     -0.19402552	     -0.05525608	      0.88254630	      0.00000437	     -0.20842361	      0.00000000	      0.00000000	     32.33425687
      2.12461999	     -0.05266096	      0.00017507	     -0.19404536	     -0.05525215	      0.88254659	      0.00000429	     -0.20842409	      0.00000000	      0.00000000	     32.27645762
      2.12614380	     -0.05268714	      0.00016973	     -0.19407170	     -0.05524665	      0.88254699	      0.00000415	     -0.20842454	      0.00000000	      0.00000000	     32.31419072
      2.12766762	     -0.05271181	      0.00016661	     -0.19409660	     -0.05524113	      0.88254737	      0.00000399	     -0.20842474	      0.00000000	      0.00000000	     32.16665991
      2.12870667	     -0.05272787	      0.00016222	     -0.19411274	     -0.05523736	      0.88254762	      0.00000385	     -0.20842473	      0.00000000	      0.00000000	     32.27514716
      2.12974572	     -0.05274329	      0.00015967	     -0.19412830	     -0.05523358	      0.88254787	      0.00000371	     -0.20842459	      0.00000000	      0.00000000	     32.22783299
      2.13138138	     -0.05276625	      0.00015503	     -0.19415148	     -0.05522760	      0.88254825	      0.00000345	     -0.20842413	      0.00000000	      0.00000000	     32.24591935
      2.13271586	     -0.05278352	      0.00015252	     -0.19416896	     -0.05522271	      0.88254855	      0.00000322	     -0.20842352	      0.00000000	      0.00000000	     32.16103642
      2.13405034	     -0.05279831	      0.00014866	     -0.19418392	     -0.05521781	      0.88254885	      0.00000296	     -0.20842267	      0.00000000	      0.00000000	     32.25394973
      2.13538482	     -0.05281001	      0.00014749	     -0.19419588	     -0.05521289	      0.88254913	      0.00000268	     -0.20842154	      0.00000000	      0.00000000	     32.11997105
      2.13656607	     -0.05281799	      0.00014436	     -0.19420402	     -0.05520853	      0.88254937	      0.00000241	     -0.20842025	      0.00000000	      0.00000000	     32.23145034
      2.13774733	     -0.05282405	      0.00014349	     -0.19421033	     -0.05520415	      0.88254961	      0.00000212	     -0.20841869	      0.00000000	      0.00000000	     32.14575736
      2.13892858	     -0.05282895	      0.00014157	     -0.19421543	     -0.05519976	      0.88254984	      0.00000182	     -0.20841684	      0.00000000	      0.00000000	     32.18046326
      2.14047447	     -0.05283286	      0.00014086	     -0.19421966	     -0.05519400	      0.88255014	      0.00000139	     -0.20841401	      0.00000000	      0.00000000	     32.10007596
      2.14167763	     -0.05283305	      0.00013903	     -0.19422006	     -0.05518951	      0.88255036	      0.00000104	     -0.20841146	      0.00000000	      0.00000000	     32.19454221
      2.14288079	     -0.05283045	      0.00013934	     -0.19421773	     -0.05518500	      0.88255057	      0.00000067	     -0.20840857	      0.00000000	      0.00000000	     32.12056638
      2.14408395	     -0.05282560	      0.00013871	     -0.19421313	     -0.05518048	      0.88255079	      0.00000028	     -0.20840532	      0.00000000	      0.00000000	     32.16446051
      2.14561264	     -0.05281527	      0.00013999	     -0.19420317	     -0.05517472	      0.88255105	     -0.00000024	     -0.20840066	      0.00000000	      0.00000000	     32.09047882
      2.14679463	     -0.05280391	      0.00013966	     -0.19419206	     -0.05517026	      0.88255124	     -0.00000066	     -0.20839661	      0.00000000	      0.00000000	     32.18768995
      2.14797662	     -0.05278988	      0.00014145	     -0.19417834	     -0.05516578	      0.88255143	     -0.00000110	     -0.20839215	      0.00000000	      0.00000000	     32.12265567
      2.14939524	     -0.05276982	      0.00014248	     -0.19415861	     -0.05516039	      0.88255166	     -0.00000165	     -0.20838625	      0.00000000	      0.00000000	     32.19992675
      2.15081387	     -0.05274632	      0.00014631	     -0.19413551	     -0.05515499	      0.88255188	     -0.00000222	     -0.20837975	      0.00000000	      0.00000000	     32.07421013
      2.15189402	     -0.05272621	      0.00014698	     -0.19411565	     -0.05515087	      0.88255205	     -0.00000267	     -0.20837439	      0.00000000	      0.00000000	     32.18857953
      2.15297418	     -0.05270441	      0.00014970	     -0.19409415	     -0.05514674	      0.88255222	     -0.00000314	     -0.20836869	      0.00000000	      0.00000000	     32.15065795
      2.15450349	     -0.05267129	      0.00015278	     -0.19406143	     -0.05514088	      0.88255245	     -0.00000381	     -0.20836005	      0.00000000	      0.00000000	     32.20142446
      2.15583049	     -0.05263985	      0.00015701	     -0.19403037	     -0.05513578	      0.88255265	     -0.00000442	     -0.20835202	      0.00000000	      0.00000000	     32.14210448
      2.15715749	     -0.05260595	      0.00015974	     -0.19399680	     -0.05513067	      0.88255285	     -0.00000505	     -0.20834351	      0.00000000	      0.00000000	     32.25248799
      2.15848449	     -0.05256932	      0.00016529	     -0.19396058	     -0.05512555	      0.88255304	     -0.00000570	     -0.20833452	      0.00000000	      0.00000000	     32.14698640
      2.15965648	     -0.05253475	      0.00016801	     -0.19392630	     -0.05512102	      0.88255322	     -0.00000628	     -0.20832617	      0.00000000	      0.00000000	     32.26738286
      2.16082847	     -0.05249820	      0.00017299	     -0.19389010	     -0.05511648	      0.88255340	     -0.00000688	     -0.20831746	      0.00000000	      0.00000000	     32.21348963
      2.16200045	     -0.05245979	      0.00017706	     -0.19385202	     -0.05511193	      0.88255357	     -0.00000750	     -0.20830837	      0.00000000	      0.00000000	     32.26912657
      2.16357640	     -0.05240505	      0.00018433	     -0.19379775	     -0.05510581	      0.88255381	     -0.00000834	     -0.20829558	      0.00000000	      0.00000000	     32.23142457
      2.16477589	     -0.05236156	      0.00018853	     -0.19375457	     -0.05510114	      0.88255400	     -0.00000900	     -0.20828540	      0.00000000	      0.00000000	     32.33881175
      2.16597537	     -0.05231657	      0.00019472	     -0.19370995	     -0.05509646	      0.88255418	     -0.00000967	     -0.20827488	      0.00000000	      0.00000000	     32.29312565
      2.16717486	     -0.05227064	      0.00019993	     -0.19366435	     -0.05509177	      0.88255437	     -0.00001035	     -0.20826401	      0.00000000	      0.00000000	     32.35393376
      2.16872293	     -0.05221025	      0.00020841	     -0.19360442	     -0.05508572	      0.88255461	     -0.00001125	     -0.20824955	      0.00000000	      0.00000000	     32.30825367
      2.16989867	     -0.05216370	      0.00021331	     -0.19355817	     -0.05508111	      0.88255480	     -0.00001195	     -0.20823825	      0.00000000	      0.00000000	     32.41933123
      2.17107440	     -0.05211579	      0.00022014	     -0.19351061	     -0.05507650	      0.88255499	     -0.00001266	     -0.20822670	      0.00000000	      0.00000000	     32.38516815
      2.17250465	     -0.05205504	      0.00022730	     -0.19345024	     -0.05507089	      0.88255522	     -0.00001353	     -0.20821230	      0.00000000	      0.00000000	     32.49084642
      2.17379008	     -0.05199882	      0.00023573	     -0.19339443	     -0.05506583	      0.88255543	     -0.00001433	     -0.20819902	      0.00000000	      0.00000000	     32.42340267
      2.17507552	     -0.05194155	      0.00024219	     -0.19333748	     -0.05506077	      0.88255564	     -0.00001515	     -0.20818543	      0.00000000	      0.00000000	     32.55324995
      2.17636096	     -0.05188270	      0.00025128	     -0.19327903	     -0.05505571	      0.88255586	     -0.00001597	     -0.20817155	      0.00000000	      0.00000000	     32.47325660
      2.17764639	     -0.05182154	      0.00025815	     -0.19321820	     -0.05505064	      0.88255607	     -0.00001681	     -0.20815737	      0.00000000	      0.00000000	     32.62758166
      2.17893183	     -0.05175824	      0.00026808	     -0.19315530	     -0.05504557	      0.88255628	     -0.00001765	     -0.20814286	      0.00000000	      0.00000000	     32.53360649
      2.18021726	     -0.05169366	      0.00027524	     -0.19309104	     -0.05504049	      0.88255650	     -0.00001851	     -0.20812804	      0.00000000	      0.00000000	     32.70395746
      2.18150270	     -0.05162786	      0.00028579	     -0.19302564	     -0.05503541	      0.88255671	     -0.00001938	     -0.20811291	      0.00000000	      0.00000000	     32.58777643
      2.18265866	     -0.05156819	      0.00029255	     -0.19296625	     -0.05503084	      0.88255690	     -0.00002017	     -0.20809907	      0.00000000	      0.00000000	     32.72274862
      2.18381462	     -0.05150856	      0.00030139	     -0.19290694	     -0.05502627	      0.88255709	     -0.00002097	     -0.20808504	      0.00000000	      0.00000000	     32.68025462
      2.18520248	     -0.05143704	      0.00031061	     -0.19283576	     -0.05502078	      0.88255732	     -0.00002194	     -0.20806797	      0.00000000	      0.00000000	     32.77241161
      2.18659035	     -0.05136544	      0.00032181	     -0.19276455	     -0.05501528	      0.88255755	     -0.00002292	     -0.20805071	      0.00000000	      0.00000000	     32.70166867
      2.18776473	     -0.05130421	      0.00032923	     -0.19270359	     -0.05501063	      0.88255774	     -0.00002376	     -0.20803596	      0.00000000	      0.00000000	     32.83086822
      2.18893912	     -0.05124159	      0.00033878	     -0.19264128	     -0.05500598	      0.88255793	     -0.00002460	     -0.20802108	      0.00000000	      0.00000000	     32.79644909
      2.19011350	     -0.05117777	      0.00034734	     -0.19257774	     -0.05500132	      0.88255811	     -0.00002545	     -0.20800604	      0.00000000	      0.00000000	     32.86505103
      2.19169852	     -0.05109127	      0.00036035	     -0.19249164	     -0.05499504	      0.88255836	     -0.00002661	     -0.20798550	      0.00000000	      0.00000000	     32.83642840
      2.19288915	     -0.05102636	      0.00036855	     -0.19242698	     -0.05499032	      0.88255854	     -0.00002749	     -0.20796992	      0.00000000	      0.00000000	     32.95083239
      2.19407978	     -0.05096072	      0.00037857	     -0.19236164	     -0.05498560	      0.88255871	     -0.00002838	     -0.20795423	      0.00000000	      0.00000000	     32.91871874
      2.19527041	     -0.05089476	      0.00038754	     -0.19229593	     -0.05498089	      0.88255889	     -0.00002927	     -0.20793842	      0.00000000	      0.00000000	     32.98536120
      2.19685037	     -0.05080728	      0.00040089	     -0.19220882	     -0.05497463	      0.88255911	     -0.00003047	     -0.20791730	      0.00000000	      0.00000000	     32.95358065
      2.19802003	     -0.05074234	      0.00040911	     -0.19214409	     -0.05496999	      0.88255927	     -0.00003136	     -0.20790156	      0.00000000	      0.00000000	     33.07112117
      2.19918969	     -0.05067667	      0.00041910	     -0.19207868	     -0.05496536	      0.88255942	     -0.00003225	     -0.20788575	      0.00000000	      0.00000000	     33.04483097
      2.20063376	     -0.05059443	      0.00043005	     -0.19199670	     -0.05495965	      0.88255960	     -0.00003337	     -0.20786611	      0.00000000	      0.00000000	     33.15260707
      2.20191790	     -0.05052070	      0.00044153	     -0.19192324	     -0.05495457	      0.88255976	     -0.00003437	     -0.20784852	      0.00000000	      0.00000000	     33.09064118
      2.20320204	     -0.05044706	      0.00045077	     -0.19184980	     -0.05494949	      0.88255991	     -0.00003537	     -0.20783085	      0.00000000	      0.00000000	     33.22193110
      2.20448618	     -0.05037352	      0.00046233	     -0.19177651	     -0.05494442	      0.88256005	     -0.00003639	     -0.20781310	      0.00000000	      0.00000000	     33.14161362
      2.20577032	     -0.05030089	      0.00047124	     -0.19170405	     -0.05493935	      0.88256018	     -0.00003740	     -0.20779531	      0.00000000	      0.00000000	     33.28286061
      2.20705446	     -0.05022841	      0.00048283	     -0.19163180	     -0.05493429	      0.88256031	     -0.00003843	     -0.20777751	      0.00000000	      0.00000000	     33.18644688
      2.20833860	     -0.05015574	      0.00049136	     -0.19155926	     -0.05492923	      0.88256042	     -0.00003946	     -0.20775969	      0.00000000	      0.00000000	     33.35591110
      2.20962274	     -0.05008300	      0.00050298	     -0.19148674	     -0.05492417	      0.88256053	     -0.00004050	     -0.20774185	      0.00000000	      0.00000000	     33.23989830
      2.21090688	     -0.05001147	      0.00051098	     -0.19141530	     -0.05491912	      0.88256064	     -0.00004154	     -0.20772403	      0.00000000	      0.00000000	     33.42587090
      2.21204750	     -0.04994877	      0.00052088	     -0.19135275	     -0.05491465	      0.88256072	     -0.00004247	     -0.20770823	      0.00000000	      0.00000000	     33.31369984
      2.21318811	     -0.04988718	      0.00052856	     -0.19129125	     -0.05491017	      0.88256080	     -0.00004340	     -0.20769249	      0.00000000	      0.00000000	     33.39278529
      2.21459153	     -0.04981230	      0.00053933	     -0.19121650	     -0.05490468	      0.88256089	     -0.00004456	     -0.20767323	      0.00000000	      0.00000000	     33.36518204
      2.21599495	     -0.04973850	      0.00054808	     -0.19114275	     -0.05489919	      0.88256097	     -0.00004572	     -0.20765409	      0.00000000	      0.00000000	     33.50757163
      2.21715459	     -0.04967779	      0.00055749	     -0.19108215	     -0.05489466	      0.88256103	     -0.00004669	     -0.20763838	      0.00000000	      0.00000000	     33.41429559
      2.21831423	     -0.04961792	      0.00056484	     -0.19102230	     -0.05489014	      0.88256108	     -0.00004766	     -0.20762276	      0.00000000	      0.00000000	     33.49489895
      2.21972456	     -0.04954639	      0.00057511	     -0.19095084	     -0.05488466	      0.88256114	     -0.00004885	     -0.20760391	      0.00000000	      0.00000000	     33.45932887
      2.22113488	     -0.04947698	      0.00058291	     -0.19088142	     -0.05487918	      0.88256119	     -0.00005004	     -0.20758523	      0.00000000	      0.00000000	     33.61947834
      2.22225033	     -0.04942278	      0.00059131	     -0.19082727	     -0.05487486	      0.88256122	     -0.00005099	     -0.20757061	      0.00000000	      0.00000000	     33.51687998
      2.22336578	     -0.04936998	      0.00059755	     -0.19077443	     -0.05487055	      0.88256125	     -0.00005194	     -0.20755612	      0.00000000	      0.00000000	     33.58734303
      2.22483279	     -0.04930194	      0.00060668	     -0.19070638	     -0.05486489	      0.88256128	     -0.00005319	     -0.20753729	      0.00000000	      0.00000000	     33.57488058
      2.22629980	     -0.04923572	      0.00061327	     -0.19064005	     -0.05485925	      0.88256130	     -0.00005446	     -0.20751872	      0.00000000	      0.00000000	     33.75127298
      2.22737592	     -0.04918788	      0.00062030	     -0.19059220	     -0.05485512	      0.88256131	     -0.00005539	     -0.20750528	      0.00000000	      0.00000000	     33.64493763
      2.22845205	     -0.04914243	      0.00062506	     -0.19054665	     -0.05485100	      0.88256132	     -0.00005632	     -0.20749199	      0.00000000	      0.00000000	     33.70305431
      2.22999099	     -0.04908098	      0.00063230	     -0.19048507	     -0.05484512	      0.88256132	     -0.00005766	     -0.20747334	      0.00000000	     -0.00000000	     33.69978576
      2.23130273	     -0.04903158	      0.00063658	     -0.19043549	     -0.05484012	      0.88256132	     -0.00005881	     -0.20745780	      0.00000000	     -0.00000000	     33.80260130
      2.23261447	     -0.04898313	      0.00064251	     -0.19038690	     -0.05483514	      0.88256131	     -0.00005996	     -0.20744260	      0.00000000	     -0.00000000	     33.75342054
      2.23392621	     -0.04893756	      0.00064546	     -0.19034110	     -0.05483018	      0.88256130	     -0.00006111	     -0.20742773	      0.00000000	     -0.00000000	     33.89198448
      2.23523795	     -0.04889281	      0.00065126	     -0.19029621	     -0.05482523	      0.88256128	     -0.00006227	     -0.20741318	      0.00000000	     -0.00000000	     33.79736573
      2.23636521	     -0.04885753	      0.00065266	     -0.19026068	     -0.05482100	      0.88256126	     -0.00006327	     -0.20740093	      0.00000000	     -0.00000000	     33.92343791
      2.23749247	     -0.04882307	      0.00065593	     -0.19022604	     -0.05481677	      0.88256124	     -0.00006427	     -0.20738895	      0.00000000	     -0.00000000	     33.89991197
      2.23890593	     -0.04878340	      0.00065779	     -0.19018605	     -0.05481149	      0.88256122	     -0.00006554	     -0.20737431	      0.00000000	     -0.00000000	     33.98445539
      2.24031940	     -0.04874545	      0.00066129	     -0.19014783	     -0.05480624	      0.88256119	     -0.00006680	     -0.20736012	      0.00000000	     -0.00000000	     33.93027242
      2.24144240	     -0.04871869	      0.00066092	     -0.19012076	     -0.05480207	      0.88256117	     -0.00006781	     -0.20734917	      0.00000000	     -0.00000000	     34.04273268
      2.24256540	     -0.04869203	      0.00066236	     -0.19009383	     -0.05479793	      0.88256114	     -0.00006882	     -0.20733851	      0.00000000	     -0.00000000	     34.02843519
      2.24400385	     -0.04866102	      0.00066196	     -0.19006241	     -0.05479264	      0.88256111	     -0.00007013	     -0.20732527	      0.00000000	     -0.00000000	     34.11162798
      2.24544231	     -0.04863022	      0.00066367	     -0.19003127	     -0.05478738	      0.88256108	     -0.00007143	     -0.20731249	      0.00000000	     -0.00000000	     34.05897601
      2.24651104	     -0.04861084	      0.00066159	     -0.19001152	     -0.05478349	      0.88256106	     -0.00007240	     -0.20730328	      0.00000000	     -0.00000000	     34.15879712
      2.24757978	     -0.04859082	      0.00066155	     -0.18999120	     -0.05477961	      0.88256104	     -0.00007338	     -0.20729431	      0.00000000	     -0.00000000	     34.15079252
      2.24909553	     -0.04856549	      0.00065971	     -0.18996537	     -0.05477414	      0.88256102	     -0.00007476	     -0.20728200	      0.00000000	     -0.00000000	     34.21332188
      2.25039305	     -0.04854415	      0.00065932	     -0.18994364	     -0.05476948	      0.88256101	     -0.00007595	     -0.20727183	      0.00000000	     -0.00000000	     34.19400397
      2.25169056	     -0.04852663	      0.00065619	     -0.18992566	     -0.05476485	      0.88256100	     -0.00007715	     -0.20726199	      0.00000000	     -0.00000000	     34.28489930
      2.25298808	     -0.04850786	      0.00065572	     -0.18990649	     -0.05476024	      0.88256099	     -0.00007834	     -0.20725250	      0.00000000	     -0.00000000	     34.24636830
      2.25428559	     -0.04849440	      0.00065079	     -0.18989250	     -0.05475566	      0.88256099	     -0.00007954	     -0.20724333	      0.00000000	      0.00000000	     34.38277956
      2.25539770	     -0.04848052	      0.00064988	     -0.18987825	     -0.05475175	      0.88256100	     -0.00008057	     -0.20723574	      0.00000000	      0.00000000	     34.32675853
      2.25650982	     -0.04847047	      0.00064599	     -0.18986776	     -0.05474787	      0.88256101	     -0.00008161	     -0.20722838	      0.00000000	      0.00000000	     34.38606133
      2.25791068	     -0.04845749	      0.00064260	     -0.18985425	     -0.05474300	      0.88256103	     -0.00008291	     -0.20721945	      0.00000000	      0.00000000	     34.38969921
      2.25931154	     -0.04844892	      0.00063617	     -0.18984506	     -0.05473817	      0.88256106	     -0.00008422	     -0.20721088	      0.00000000	      0.00000000	     34.50223208
      2.26042034	     -0.04844004	      0.00063378	     -0.18983577	     -0.05473437	      0.88256110	     -0.00008525	     -0.20720438	      0.00000000	      0.00000000	     34.45987728
      2.26152913	     -0.04843497	      0.00062858	     -0.18983020	     -0.05473060	      0.88256113	     -0.00008629	     -0.20719808	      0.00000000	      0.00000000	     34.51718006
      2.26295525	     -0.04842824	      0.00062326	     -0.18982287	     -0.05472577	      0.88256119	     -0.00008763	     -0.20719033	      0.00000000	      0.00000000	     34.52959044
      2.26438137	     -0.04842661	      0.00061445	     -0.18982054	     -0.05472099	      0.88256127	     -0.00008897	     -0.20718295	      0.00000000	      0.00000000	     34.66423426
      2.26543824	     -0.04842311	      0.00061077	     -0.18981660	     -0.05471747	      0.88256133	     -0.00008996	     -0.20717774	      0.00000000	      0.00000000	     34.61836905
      2.26649512	     -0.04842339	      0.00060431	     -0.18981636	     -0.05471397	      0.88256140	     -0.00009096	     -0.20717273	      0.00000000	      0.00000000	     34.67429286
      2.26799852	     -0.04842392	      0.00059615	     -0.18981617	     -0.05470903	      0.88256151	     -0.00009238	     -0.20716598	      0.00000000	      0.00000000	     34.70080669
      2.26928462	     -0.04842758	      0.00058714	     -0.18981915	     -0.05470485	      0.88256161	     -0.00009359	     -0.20716054	      0.00000000	      0.00000000	     34.78458494
      2.27057071	     -0.04842982	      0.00058037	     -0.18982079	     -0.05470070	      0.88256173	     -0.00009481	     -0.20715540	      0.00000000	      0.00000000	     34.77103014
      2.27185680	     -0.04843682	      0.00057010	     -0.18982708	     -0.05469658	      0.88256186	     -0.00009603	     -0.20715056	      0.00000000	      0.00000000	     34.88449461
      2.27314290	     -0.04844123	      0.00056348	     -0.18983088	     -0.05469251	      0.88256200	     -0.00009725	     -0.20714603	      0.00000000	      0.00000000	     34.83886222
      2.27424219	     -0.04844996	      0.00055378	     -0.18983898	     -0.05468905	      0.88256213	     -0.00009830	     -0.20714238	      0.00000000	      0.00000000	     34.93812237
      2.27534149	     -0.04845701	      0.00054650	     -0.18984547	     -0.05468563	      0.88256227	     -0.00009935	     -0.20713896	      0.00000000	      0.00000000	     34.93426882
      2.27673268	     -0.04846906	      0.00053508	     -0.18985674	     -0.05468133	      0.88256246	     -0.00010067	     -0.20713494	      0.00000000	      0.00000000	     35.02043674
      2.27812388	     -0.04848034	      0.00052569	     -0.18986730	     -0.05467708	      0.88256266	     -0.00010200	     -0.20713128	      0.00000000	      0.00000000	     34.99967426
      2.27921836	     -0.04849286	      0.00051499	     -0.18987915	     -0.05467377	      0.88256283	     -0.00010305	     -0.20712862	      0.00000000	      0.00000000	     35.11159638
      2.28031283	     -0.04850417	      0.00050642	     -0.18988987	     -0.05467049	      0.88256301	     -0.00010410	     -0.20712618	      0.00000000	      0.00000000	     35.10978084
      2.28172985	     -0.04852140	      0.00049331	     -0.18990626	     -0.05466629	      0.88256326	     -0.00010546	     -0.20712331	      0.00000000	      0.00000000	     35.20292135
      2.28314688	     -0.04853812	      0.00048251	     -0.18992221	     -0.05466215	      0.88256352	     -0.00010683	     -0.20712079	      0.00000000	      0.00000000	     35.15768796
      2.28418524	     -0.04855341	      0.00047130	     -0.18993685	     -0.05465914	      0.88256372	     -0.00010783	     -0.20711914	      0.00000000	      0.00000000	     35.27755036
      2.28522359	     -0.04856787	      0.00046210	     -0.18995070	     -0.05465616	      0.88256392	     -0.00010883	     -0.20711767	      0.00000000	      0.00000000	     35.28098292
      2.28672243	     -0.04859081	      0.00044722	     -0.18997274	     -0.05465192	      0.88256423	     -0.00011028	     -0.20711585	      0.00000000	      0.00000000	     35.37011637
      2.28799429	     -0.04861073	      0.00043575	     -0.18999192	     -0.05464836	      0.88256451	     -0.00011151	     -0.20711459	      0.00000000	      0.00000000	     35.35084000
      2.28926614	     -0.04863289	      0.00042192	     -0.19001328	     -0.05464486	      0.88256480	     -0.00011274	     -0.20711358	      0.00000000	      0.00000000	     35.48027024
      2.29053800	     -0.04865497	      0.00041053	     -0.19003462	     -0.05464139	      0.88256509	     -0.00011398	     -0.20711283	      0.00000000	      0.00000000	     35.42214934
      2.29180985	     -0.04867968	      0.00039533	     -0.19005849	     -0.05463798	      0.88256540	     -0.00011522	     -0.20711233	      0.00000000	      0.00000000	     35.62508202
      2.29288910	     -0.04870027	      0.00038530	     -0.19007845	     -0.05463512	      0.88256567	     -0.00011627	     -0.20711211	      0.00000000	      0.00000000	     35.54205376
      2.29396836	     -0.04872239	      0.00037282	     -0.19009988	     -0.05463229	      0.88256595	     -0.00011732	     -0.20711208	      0.00000000	      0.00000000	     35.63768745
      2.29534889	     -0.04875117	      0.00035810	     -0.19012780	     -0.05462873	      0.88256631	     -0.00011867	     -0.20711229	      0.00000000	      0.00000000	     35.64638883
      2.29672942	     -0.04878131	      0.00034125	     -0.19015703	     -0.05462522	      0.88256668	     -0.00012002	     -0.20711278	      0.00000000	      0.00000000	     35.82034368
      2.29780177	     -0.04880469	      0.00033054	     -0.19017977	     -0.05462254	      0.88256698	     -0.00012106	     -0.20711335	      0.00000000	      0.00000000	     35.73764908
      2.29887412	     -0.04882896	      0.00031786	     -0.19020334	     -0.05461989	      0.88256728	     -0.00012211	     -0.20711407	      0.00000000	      0.00000000	     35.82329405
      2.30028389	     -0.04886138	      0.00030252	     -0.19023489	     -0.05461647	      0.88256769	     -0.00012350	     -0.20711525	      0.00000000	      0.00000000	     35.82332774
      2.30169365	     -0.04889508	      0.00028496	     -0.19026767	     -0.05461311	      0.88256811	     -0.00012488	     -0.20711669	      0.00000000	      0.00000000	     36.02427618
      2.30270923	     -0.04891960	      0.00027472	     -0.19029159	     -0.05461073	      0.88256842	     -0.00012588	     -0.20711788	      0.00000000	      0.00000000	     35.92058713
      2.30372480	     -0.04894475	      0.00026275	     -0.19031610	     -0.05460839	      0.88256873	     -0.00012688	     -0.20711920	      0.00000000	      0.00000000	     35.98933422
      2.30522441	     -0.04898245	      0.00024608	     -0.19035287	     -0.05460499	      0.88256920	     -0.00012835	     -0.20712139	      0.00000000	      0.00000000	     36.00541825
      2.30648340	     -0.04901466	      0.00023091	     -0.19038428	     -0.05460219	      0.88256961	     -0.00012959	     -0.20712342	      0.00000000	      0.00000000	     36.11740088
      2.30774240	     -0.04904720	      0.00021747	     -0.19041607	     -0.05459945	      0.88257001	     -0.00013084	     -0.20712564	      0.00000000	      0.00000000	     36.07618286
      2.30900139	     -0.04908020	      0.00020164	     -0.19044826	     -0.05459676	      0.88257043	     -0.00013208	     -0.20712802	      0.00000000	      0.00000000	     36.24204234
      2.31026039	     -0.04911331	      0.00018875	     -0.19048064	     -0.05459412	      0.88257085	     -0.00013332	     -0.20713057	      0.00000000	      0.00000000	     36.14527848
      2.31132199	     -0.04914143	      0.00017509	     -0.19050806	     -0.05459195	      0.88257120	     -0.00013437	     -0.20713283	      0.00000000	      0.00000000	     36.28886880
      2.31238359	     -0.04916953	      0.00016343	     -0.19053554	     -0.05458981	      0.88257156	     -0.00013542	     -0.20713520	      0.00000000	      0.00000000	     36.27063956
      2.31375589	     -0.04920596	      0.00014713	     -0.19057112	     -0.05458710	      0.88257204	     -0.00013677	     -0.20713839	      0.00000000	      0.00000000	     36.36631089
      2.31512820	     -0.04924269	      0.00013280	     -0.19060708	     -0.05458447	      0.88257251	     -0.00013813	     -0.20714173	      0.00000000	      0.00000000	     36.30578816
      2.31618625	     -0.04927127	      0.00011964	     -0.19063499	     -0.05458248	      0.88257288	     -0.00013918	     -0.20714441	      0.00000000	      0.00000000	     36.43324171
      2.31724429	     -0.04929994	      0.00010832	     -0.19066306	     -0.05458054	      0.88257325	     -0.00014022	     -0.20714717	      0.00000000	      0.00000000	     36.41518969
      2.31864547	     -0.04933799	      0.00009224	     -0.19070027	     -0.05457802	      0.88257375	     -0.00014161	     -0.20715095	      0.00000000	      0.00000000	     36.50428690
      2.32004664	     -0.04937593	      0.00007850	     -0.19073746	     -0.05457558	      0.88257425	     -0.00014300	     -0.20715486	      0.00000000	      0.00000000	     36.43666438
      2.32105017	     -0.04940299	      0.00006639	     -0.19076391	     -0.05457388	      0.88257461	     -0.00014399	     -0.20715773	      0.00000000	      0.00000000	     36.56311839
      2.32205370	     -0.04942998	      0.00005611	     -0.19079036	     -0.05457222	      0.88257497	     -0.00014498	     -0.20716065	      0.00000000	      0.00000000	     36.55324174
      2.32354506	     -0.04946996	      0.00004016	     -0.19082951	     -0.05456981	      0.88257550	     -0.00014646	     -0.20716509	      0.00000000	      0.00000000	     36.61675764
      2.32479694	     -0.04950327	      0.00002814	     -0.19086217	     -0.05456786	      0.88257595	     -0.00014770	     -0.20716890	      0.00000000	      0.00000000	     36.57824456
      2.32604882	     -0.04953654	      0.00001443	     -0.19089474	     -0.05456596	      0.88257640	     -0.00014893	     -0.20717276	      0.00000000	      0.00000000	     36.69111697
      2.32730070	     -0.04956942	      0.00000315	     -0.19092700	     -0.05456413	      0.88257685	     -0.00015017	     -0.20717667	      0.00000000	      0.00000000	     36.61272705
      2.32842195	     -0.04959825	     -0.00000912	     -0.19095521	     -0.05456254	      0.88257725	     -0.00015128	     -0.20718020	      0.00000000	      0.00000000	     36.72669058
      2.32954319	     -0.04962648	     -0.00001909	     -0.19098290	     -0.05456099	      0.88257765	     -0.00015239	     -0.20718373	      0.00000000	      0.00000000	     36.67339416
      2.33066444	     -0.04965422	     -0.00003009	     -0.19101006	     -0.05455949	      0.88257804	     -0.00015349	     -0.20718727	      0.00000000	      0.00000000	     36.72582694
      2.33209472	     -0.04968887	     -0.00004231	     -0.19104405	     -0.05455766	      0.88257855	     -0.00015490	     -0.20719178	      0.00000000	      0.00000000	     36.68389428
      2.33323307	     -0.04971586	     -0.00005345	     -0.19107046	     -0.05455625	      0.88257894	     -0.00015602	     -0.20719535	      0.00000000	      0.00000000	     36.77500301
      2.33437143	     -0.04974236	     -0.00006256	     -0.19109646	     -0.05455489	      0.88257934	     -0.00015714	     -0.20719891	      0.00000000	      0.00000000	     36.72456000
      2.33550979	     -0.04976842	     -0.00007274	     -0.19112198	     -0.05455359	      0.88257973	     -0.00015826	     -0.20720245	      0.00000000	      0.00000000	     36.77689611
      2.33692874	     -0.04980022	     -0.00008357	     -0.19115317	     -0.05455203	      0.88258021	     -0.00015965	     -0.20720684	      0.00000000	      0.00000000	     36.72843181
      2.33804799	     -0.04982458	     -0.00009364	     -0.19117700	     -0.05455085	      0.88258058	     -0.00016075	     -0.20721027	      0.00000000	      0.00000000	     36.81613238
      2.33916725	     -0.04984830	     -0.00010171	     -0.19120027	     -0.05454973	      0.88258095	     -0.00016184	     -0.20721367	      0.00000000	      0.00000000	     36.77011488
      2.34028651	     -0.04987145	     -0.00011071	     -0.19122293	     -0.05454865	      0.88258131	     -0.00016293	     -0.20721704	      0.00000000	      0.00000000	     36.81032218
      2.34176454	     -0.04990125	     -0.00012083	     -0.19125215	     -0.05454730	      0.88258178	     -0.00016437	     -0.20722142	      0.00000000	      0.00000000	     36.76452510
      2.34287578	     -0.04992302	     -0.00012986	     -0.19127344	     -0.05454635	      0.88258213	     -0.00016545	     -0.20722467	      0.00000000	      0.00000000	     36.84215236
      2.34398701	     -0.04994418	     -0.00013696	     -0.19129419	     -0.05454544	      0.88258248	     -0.00016653	     -0.20722788	      0.00000000	      0.00000000	     36.79811694
      2.34533434	     -0.04996912	     -0.00014680	     -0.19131858	     -0.05454440	      0.88258288	     -0.00016783	     -0.20723171	      0.00000000	      0.00000000	     36.86154641
      2.34653886	     -0.04999074	     -0.00015358	     -0.19133978	     -0.05454353	      0.88258324	     -0.00016899	     -0.20723509	      0.00000000	      0.00000000	     36.79116452
      2.34774338	     -0.05001088	     -0.00016214	     -0.19135946	     -0.05454272	      0.88258359	     -0.00017015	     -0.20723839	      0.00000000	      0.00000000	     36.87721467
      2.34894790	     -0.05002917	     -0.00016804	     -0.19137736	     -0.05454196	      0.88258393	     -0.00017131	     -0.20724161	      0.00000000	      0.00000000	     36.80494577
      2.35015242	     -0.05004538	     -0.00017583	     -0.19139313	     -0.05454126	      0.88258426	     -0.00017246	     -0.20724470	      0.00000000	      0.00000000	     36.89662076
      2.35135694	     -0.05005944	     -0.00018073	     -0.19140684	     -0.05454062	      0.88258459	     -0.00017361	     -0.20724764	      0.00000000	      0.00000000	     36.81951596
      2.35256146	     -0.05007076	     -0.00018766	     -0.19141775	     -0.05454003	      0.88258490	     -0.00017476	     -0.20725040	      0.00000000	      0.00000000	     36.92171129
      2.35376598	     -0.05007936	     -0.00019146	     -0.19142604	     -0.05453950	      0.88258522	     -0.00017590	     -0.20725294	      0.00000000	      0.00000000	     36.84486277
      2.35497050	     -0.05008579	     -0.00019761	     -0.19143209	     -0.05453903	      0.88258552	     -0.00017704	     -0.20725524	      0.00000000	      0.00000000	     36.95463408
      2.35617502	     -0.05009038	     -0.00020050	     -0.19143639	     -0.05453861	      0.88258582	     -0.00017818	     -0.20725729	      0.00000000	      0.00000000	     36.87316519
      2.35737954	     -0.05009295	     -0.00020598	     -0.19143860	     -0.05453825	      0.88258612	     -0.00017931	     -0.20725910	      0.00000000	      0.00000000	     36.99246822
      2.35858407	     -0.05009305	     -0.00020785	     -0.19143845	     -0.05453794	      0.88258641	     -0.00018044	     -0.20726065	      0.00000000	      0.00000000	     36.90950703
      2.35978859	     -0.05009015	     -0.00021244	     -0.19143523	     -0.05453770	      0.88258670	     -0.00018156	     -0.20726193	      0.00000000	      0.00000000	     37.04299221
      2.36099311	     -0.05008446	     -0.00021312	     -0.19142932	     -0.05453751	      0.88258698	     -0.00018268	     -0.20726291	      0.00000000	      0.00000000	     36.95712369
      2.36219763	     -0.05007656	     -0.00021686	     -0.19142111	     -0.05453737	      0.88258726	     -0.00018380	     -0.20726357	      0.00000000	      0.00000000	     37.09869922
      2.36327210	     -0.05006728	     -0.00021683	     -0.19141165	     -0.05453730	      0.88258751	     -0.00018479	     -0.20726389	      0.00000000	      0.00000000	     37.02733722
      2.36434657	     -0.05005601	     -0.00021843	     -0.19140015	     -0.05453728	      0.88258776	     -0.00018578	     -0.20726396	      0.00000000	      0.00000000	     37.09462292
      2.36567201	     -0.05003973	     -0.00021848	     -0.19138365	     -0.05453731	      0.88258806	     -0.00018699	     -0.20726368	      0.00000000	      0.00000000	     37.09523517
      2.36699746	     -0.05002107	     -0.00021978	     -0.19136473	     -0.05453741	      0.88258837	     -0.00018820	     -0.20726301	      0.00000000	      0.00000000	     37.21192313
      2.36809730	     -0.05000383	     -0.00021828	     -0.19134734	     -0.05453755	      0.88258862	     -0.00018919	     -0.20726217	      0.00000000	      0.00000000	     37.16443813
      2.36919715	     -0.04998505	     -0.00021828	     -0.19132837	     -0.05453774	      0.88258888	     -0.00019018	     -0.20726106	      0.00000000	      0.00000000	     37.23840347
      2.37052515	     -0.04996044	     -0.00021628	     -0.19130359	     -0.05453802	      0.88258919	     -0.00019137	     -0.20725939	      0.00000000	      0.00000000	     37.24353450
      2.37185315	     -0.04993394	     -0.00021584	     -0.19127687	     -0.05453838	      0.88258951	     -0.00019255	     -0.20725735	      0.00000000	      0.00000000	     37.38218505
      2.37291430	     -0.04991106	     -0.00021275	     -0.19125390	     -0.05453872	      0.88258977	     -0.00019349	     -0.20725547	      0.00000000	      0.00000000	     37.33671256
      2.37397545	     -0.04988633	     -0.00021109	     -0.19122902	     -0.05453910	      0.88259002	     -0.00019443	     -0.20725335	      0.00000000	      0.00000000	     37.41171820
      2.37535458	     -0.04985183	     -0.00020708	     -0.19119439	     -0.05453967	      0.88259036	     -0.00019563	     -0.20725024	      0.00000000	      0.00000000	     37.43757355
      2.37673372	     -0.04981527	     -0.00020443	     -0.19115765	     -0.05454031	      0.88259071	     -0.00019682	     -0.20724673	      0.00000000	      0.00000000	     37.58790929
      2.37776456	     -0.04978653	     -0.00019976	     -0.19112886	     -0.05454083	      0.88259097	     -0.00019771	     -0.20724385	      0.00000000	      0.00000000	     37.54038554
      2.37879541	     -0.04975618	     -0.00019646	     -0.19109841	     -0.05454141	      0.88259124	     -0.00019859	     -0.20724075	      0.00000000	      0.00000000	     37.61127661
      2.38023478	     -0.04971066	     -0.00019007	     -0.19105280	     -0.05454227	      0.88259162	     -0.00019981	     -0.20723604	      0.00000000	      0.00000000	     37.65343483
      2.38167415	     -0.04966169	     -0.00018487	     -0.19100371	     -0.05454323	      0.88259200	     -0.00020101	     -0.20723087	      0.00000000	      0.00000000	     37.82922192
      2.38265865	     -0.04962697	     -0.00017860	     -0.19096897	     -0.05454392	      0.88259227	     -0.00020183	     -0.20722706	      0.00000000	      0.00000000	     37.77064365
      2.38364314	     -0.04959176	     -0.00017380	     -0.19093371	     -0.05454466	      0.88259254	     -0.00020264	     -0.20722305	      0.00000000	      0.00000000	     37.83038088
      2.38518695	     -0.04953513	     -0.00016488	     -0.19087702	     -0.05454590	      0.88259297	     -0.00020390	     -0.20721640	      0.00000000	      0.00000000	     37.88042677
      2.38645175	     -0.04948731	     -0.00015812	     -0.19082913	     -0.05454698	      0.88259333	     -0.00020491	     -0.20721063	      0.00000000	      0.00000000	     37.98121927
      2.38771656	     -0.04943851	     -0.00014932	     -0.19078032	     -0.05454813	      0.88259369	     -0.00020592	     -0.20720461	      0.00000000	      0.00000000	     37.98603151
      2.38898136	     -0.04938835	     -0.00014239	     -0.19073008	     -0.05454934	      0.88259405	     -0.00020691	     -0.20719834	      0.00000000	      0.00000000	     38.13173389
      2.39009809	     -0.04934297	     -0.00013352	     -0.19068472	     -0.05455046	      0.88259438	     -0.00020778	     -0.20719261	      0.00000000	      0.00000000	     38.10644708
      2.39121482	     -0.04929679	     -0.00012634	     -0.19063849	     -0.05455163	      0.88259471	     -0.00020864	     -0.20718669	      0.00000000	      0.00000000	     38.20299717
      2.39233154	     -0.04925007	     -0.00011768	     -0.19059177	     -0.05455285	      0.88259504	     -0.00020948	     -0.20718061	      0.00000000	      0.00000000	     38.22824208
      2.39380968	     -0.04918768	     -0.00010718	     -0.19052934	     -0.05455455	      0.88259548	     -0.00021059	     -0.20717234	      0.00000000	      0.00000000	     38.35020992
      2.39495176	     -0.04913863	     -0.00009708	     -0.19048031	     -0.05455592	      0.88259582	     -0.00021143	     -0.20716578	      0.00000000	      0.00000000	     38.33944781
      2.39609384	     -0.04908847	     -0.00008836	     -0.19043013	     -0.05455734	      0.88259616	     -0.00021226	     -0.20715908	      0.00000000	      0.00000000	     38.43686113
      2.39723591	     -0.04903722	     -0.00007807	     -0.19037890	     -0.05455881	      0.88259650	     -0.00021308	     -0.20715224	      0.00000000	      0.00000000	     38.46028305
      2.39869290	     -0.04897051	     -0.00006596	     -0.19031218	     -0.05456076	      0.88259693	     -0.00021410	     -0.20714331	      0.00000000	      0.00000000	     38.58897320
      2.39981682	     -0.04891858	     -0.00005460	     -0.19026030	     -0.05456232	      0.88259726	     -0.00021488	     -0.20713626	      0.00000000	      0.00000000	     38.56739154
      2.40094074	     -0.04886646	     -0.00004476	     -0.19020817	     -0.05456394	      0.88259759	     -0.00021564	     -0.20712911	      0.00000000	      0.00000000	     38.65567631
      2.40229137	     -0.04880321	     -0.00003106	     -0.19014497	     -0.05456594	      0.88259798	     -0.00021655	     -0.20712038	      0.00000000	      0.00000000	     38.67153211
      2.40364199	     -0.04873867	     -0.00001924	     -0.19008041	     -0.05456802	      0.88259837	     -0.00021743	     -0.20711152	     -0.00000000	      0.00000000	     38.84296884
      2.40467270	     -0.04868937	     -0.00000752	     -0.19003116	     -0.05456965	      0.88259866	     -0.00021809	     -0.20710467	     -0.00000000	      0.00000000	     38.78041240
      2.40570341	     -0.04864094	      0.00000247	     -0.18998274	     -0.05457133	      0.88259894	     -0.00021874	     -0.20709777	     -0.00000000	      0.00000000	     38.84221943
      2.40715798	     -0.04857334	      0.00001783	     -0.18991517	     -0.05457376	      0.88259934	     -0.00021964	     -0.20708800	     -0.00000000	      0.00000000	     38.86850602
      2.40842468	     -0.04851393	      0.00003032	     -0.18985575	     -0.05457595	      0.88259967	     -0.00022041	     -0.20707947	     -0.00000000	      0.00000000	     38.97257251
      2.40969138	     -0.04845428	      0.00004492	     -0.18979616	     -0.05457819	      0.88260000	     -0.00022116	     -0.20707093	     -0.00000000	      0.00000000	     38.95410044
      2.41095808	     -0.04839462	      0.00005730	     -0.18973648	     -0.05458050	      0.88260031	     -0.00022188	     -0.20706237	     -0.00000000	      0.00000000	     39.09517360
      2.41207674	     -0.04834185	      0.00007091	     -0.18968377	     -0.05458260	      0.88260058	     -0.00022251	     -0.20705481	     -0.00000000	      0.00000000	     39.04242136
      2.41319539	     -0.04828877	      0.00008272	     -0.18963069	     -0.05458474	      0.88260084	     -0.00022313	     -0.20704725	     -0.00000000	      0.00000000	     39.12671968
      2.41431405	     -0.04823566	      0.00009584	     -0.18957762	     -0.05458692	      0.88260109	     -0.00022373	     -0.20703969	     -0.00000000	      0.00000000	     39.13215360
      2.41582567	     -0.04816445	      0.00011238	     -0.18950641	     -0.05458996	      0.88260141	     -0.00022451	     -0.20702950	     -0.00000000	      0.00000000	     39.23357214
      2.41697518	     -0.04811163	      0.00012655	     -0.18945362	     -0.05459232	      0.88260164	     -0.00022509	     -0.20702179	     -0.00000000	      0.00000000	     39.18649906
      2.41812469	     -0.04806056	      0.00013894	     -0.18940253	     -0.05459474	      0.88260186	     -0.00022566	     -0.20701417	     -0.00000000	      0.00000000	     39.25609342
      2.41927420	     -0.04801118	      0.00015238	     -0.18935316	     -0.05459720	      0.88260206	     -0.00022621	     -0.20700667	     -0.00000000	      0.00000000	     39.24466273
      2.42075464	     -0.04794799	      0.00016830	     -0.18928993	     -0.05460045	      0.88260231	     -0.00022689	     -0.20699720	     -0.00000000	      0.00000000	     39.34979177
      2.42188420	     -0.04790010	      0.00018227	     -0.18924207	     -0.05460298	      0.88260248	     -0.00022739	     -0.20699010	     -0.00000000	      0.00000000	     39.29212067
      2.42301377	     -0.04785323	      0.00019452	     -0.18919515	     -0.05460556	      0.88260264	     -0.00022788	     -0.20698312	     -0.00000000	      0.00000000	     39.35693754
      2.42438254	     -0.04779795	      0.00021087	     -0.18913986	     -0.05460875	      0.88260281	     -0.00022845	     -0.20697484	     -0.00000000	      0.00000000	     39.32640085
      2.42575132	     -0.04774368	      0.00022495	     -0.18908552	     -0.05461201	      0.88260296	     -0.00022899	     -0.20696679	     -0.00000000	      0.00000000	     39.48065152
      2.42678375	     -0.04770292	      0.00023816	     -0.18904477	     -0.05461452	      0.88260307	     -0.00022939	     -0.20696085	     -0.00000000	      0.00000000	     39.37795594
      2.42781618	     -0.04766245	      0.00024962	     -0.18900426	     -0.05461706	      0.88260316	     -0.00022977	     -0.20695503	     -0.00000000	      0.00000000	     39.42462186
      2.42929663	     -0.04760577	      0.00026708	     -0.18894754	     -0.05462078	      0.88260326	     -0.00023029	     -0.20694689	     -0.00000000	      0.00000000	     39.40855757
      2.43057682	     -0.04755862	      0.00028098	     -0.18890032	     -0.05462406	      0.88260334	     -0.00023072	     -0.20694008	     -0.00000000	      0.00000000	     39.48251981
      2.43185701	     -0.04751402	      0.00029664	     -0.18885570	     -0.05462740	      0.88260339	     -0.00023113	     -0.20693350	     -0.00000000	      0.00000000	     39.40985377
      2.43313720	     -0.04747233	      0.00030955	     -0.18881389	     -0.05463079	      0.88260342	     -0.00023152	     -0.20692723	     -0.00000000	      0.00000000	     39.53384012
      2.43426087	     -0.04743738	      0.00032322	     -0.18877891	     -0.05463382	      0.88260344	     -0.00023184	     -0.20692199	     -0.00000000	      0.00000000	     39.43082833
      2.43538453	     -0.04740348	      0.00033481	     -0.18874491	     -0.05463689	      0.88260344	     -0.00023215	     -0.20691700	     -0.00000000	     -0.00000000	     39.49384738
      2.43650820	     -0.04737100	      0.00034739	     -0.18871236	     -0.05464001	      0.88260342	     -0.00023244	     -0.20691226	     -0.00000000	     -0.00000000	     39.46284982
      2.43804993	     -0.04732882	      0.00036307	     -0.18867003	     -0.05464436	      0.88260337	     -0.00023282	     -0.20690618	     -0.00000000	     -0.00000000	     39.53381426
      2.43920631	     -0.04729924	      0.00037617	     -0.18864038	     -0.05464768	      0.88260332	     -0.00023308	     -0.20690195	     -0.00000000	     -0.00000000	     39.44120093
      2.44036269	     -0.04727134	      0.00038739	     -0.18861234	     -0.05465104	      0.88260324	     -0.00023332	     -0.20689801	     -0.00000000	     -0.00000000	     39.49475259
      2.44151906	     -0.04724488	      0.00039959	     -0.18858578	     -0.05465445	      0.88260316	     -0.00023355	     -0.20689436	     -0.00000000	     -0.00000000	     39.44784243
      2.44302601	     -0.04721246	      0.00041377	     -0.18855316	     -0.05465895	      0.88260302	     -0.00023382	     -0.20689006	     -0.00000000	     -0.00000000	     39.52219127
      2.44416125	     -0.04718949	      0.00042598	     -0.18853009	     -0.05466240	      0.88260289	     -0.00023400	     -0.20688714	     -0.00000000	     -0.00000000	     39.41090085
      2.44529649	     -0.04716768	      0.00043635	     -0.18850813	     -0.05466588	      0.88260275	     -0.00023417	     -0.20688450	     -0.00000000	     -0.00000000	     39.45423223
      2.44668463	     -0.04714256	      0.00045031	     -0.18848286	     -0.05467021	      0.88260256	     -0.00023436	     -0.20688164	     -0.00000000	     -0.00000000	     39.37258001
      2.44793109	     -0.04712157	      0.00046089	     -0.18846167	     -0.05467414	      0.88260236	     -0.00023450	     -0.20687942	     -0.00000000	     -0.00000000	     39.45177489
      2.44917755	     -0.04710219	      0.00047338	     -0.18844215	     -0.05467812	      0.88260215	     -0.00023463	     -0.20687752	     -0.00000000	     -0.00000000	     39.32488866
      2.45042402	     -0.04708446	      0.00048332	     -0.18842420	     -0.05468215	      0.88260191	     -0.00023474	     -0.20687595	     -0.00000000	     -0.00000000	     39.41839201
      2.45167048	     -0.04706832	      0.00049555	     -0.18840792	     -0.05468623	      0.88260166	     -0.00023483	     -0.20687471	     -0.00000000	     -0.00000000	     39.26715654
      2.45291694	     -0.04705391	      0.00050470	     -0.18839326	     -0.05469036	      0.88260139	     -0.00023490	     -0.20687380	     -0.00000000	     -0.00000000	     39.37838499
      2.45416341	     -0.04704134	      0.00051648	     -0.18838053	     -0.05469453	      0.88260110	     -0.00023495	     -0.20687323	     -0.00000000	     -0.00000000	     39.20024853
      2.45540987	     -0.04703062	      0.00052471	     -0.18836954	     -0.05469875	      0.88260079	     -0.00023498	     -0.20687301	     -0.00000000	     -0.00000000	     39.33247784
      2.45665633	     -0.04702165	      0.00053601	     -0.18836039	     -0.05470302	      0.88260046	     -0.00023500	     -0.20687313	     -0.00000000	     -0.00000000	     39.12706094
      2.45776590	     -0.04701518	      0.00054283	     -0.18835366	     -0.05470686	      0.88260015	     -0.00023500	     -0.20687353	     -0.00000000	     -0.00000000	     39.21967598
      2.45887548	     -0.04701006	      0.00055139	     -0.18834833	     -0.05471073	      0.88259983	     -0.00023498	     -0.20687422	     -0.00000000	     -0.00000000	     39.11794364
      2.46024120	     -0.04700566	      0.00056006	     -0.18834363	     -0.05471555	      0.88259942	     -0.00023495	     -0.20687544	     -0.00000000	     -0.00000000	     39.14277049
      2.46160693	     -0.04700340	      0.00057006	     -0.18834111	     -0.05472042	      0.88259898	     -0.00023489	     -0.20687708	     -0.00000000	     -0.00000000	     38.98762063
      2.46274337	     -0.04700323	      0.00057583	     -0.18834064	     -0.05472451	      0.88259861	     -0.00023483	     -0.20687878	     -0.00000000	     -0.00000000	     39.06628979
      2.46387982	     -0.04700465	      0.00058315	     -0.18834180	     -0.05472863	      0.88259822	     -0.00023476	     -0.20688077	     -0.00000000	     -0.00000000	     38.95393026
      2.46524878	     -0.04700869	      0.00058994	     -0.18834548	     -0.05473365	      0.88259773	     -0.00023465	     -0.20688357	     -0.00000000	     -0.00000000	     38.98218492
      2.46661774	     -0.04701534	      0.00059824	     -0.18835182	     -0.05473872	      0.88259722	     -0.00023453	     -0.20688683	     -0.00000000	     -0.00000000	     38.80133924
      2.46771805	     -0.04702266	      0.00060213	     -0.18835881	     -0.05474283	      0.88259680	     -0.00023441	     -0.20688978	     -0.00000000	     -0.00000000	     38.88209705
      2.46881836	     -0.04703164	      0.00060749	     -0.18836750	     -0.05474697	      0.88259636	     -0.00023429	     -0.20689304	     -0.00000000	     -0.00000000	     38.77686128
      2.47023750	     -0.04704566	      0.00061252	     -0.18838109	     -0.05475235	      0.88259579	     -0.00023411	     -0.20689770	     -0.00000000	     -0.00000000	     38.78614985
      2.47165664	     -0.04706235	      0.00061892	     -0.18839740	     -0.05475779	      0.88259519	     -0.00023392	     -0.20690288	     -0.00000000	     -0.00000000	     38.59455849
      2.47272885	     -0.04707684	      0.00062104	     -0.18841152	     -0.05476193	      0.88259473	     -0.00023376	     -0.20690714	     -0.00000000	     -0.00000000	     38.67564496
      2.47380105	     -0.04709280	      0.00062459	     -0.18842715	     -0.05476610	      0.88259425	     -0.00023360	     -0.20691170	     -0.00000000	     -0.00000000	     38.57746232
      2.47527820	     -0.04711734	      0.00062773	     -0.18845120	     -0.05477189	      0.88259358	     -0.00023336	     -0.20691847	     -0.00000000	     -0.00000000	     38.57345652
      2.47675536	     -0.04714487	      0.00063214	     -0.18847828	     -0.05477773	      0.88259289	     -0.00023310	     -0.20692582	     -0.00000000	     -0.00000000	     38.37005381
      2.47778385	     -0.04716601	      0.00063237	     -0.18849903	     -0.05478183	      0.88259240	     -0.00023291	     -0.20693128	     -0.00000000	     -0.00000000	     38.45762087
      2.47881234	     -0.04718855	      0.00063401	     -0.18852121	     -0.05478595	      0.88259190	     -0.00023272	     -0.20693703	     -0.00000000	     -0.00000000	     38.37269173
      2.48038654	     -0.04722583	      0.00063492	     -0.18855792	     -0.05479231	      0.88259112	     -0.00023241	     -0.20694637	     -0.00000000	     -0.00000000	     38.34978935
      2.48169165	     -0.04725912	      0.00063616	     -0.18859074	     -0.05479762	      0.88259045	     -0.00023214	     -0.20695462	     -0.00000000	     -0.00000000	     38.21195155
      2.48299675	     -0.04729486	      0.00063509	     -0.18862595	     -0.05480297	      0.88258977	     -0.00023186	     -0.20696332	     -0.00000000	     -0.00000000	     38.26716995
      2.48430186	     -0.04733269	      0.00063586	     -0.18866333	     -0.05480835	      0.88258908	     -0.00023158	     -0.20697247	     -0.00000000	     -0.00000000	     38.06346263
      2.48546455	     -0.04736849	      0.00063358	     -0.18869863	     -0.05481318	      0.88258846	     -0.00023132	     -0.20698100	     -0.00000000	     -0.00000000	     38.14399715
      2.48662724	     -0.04740582	      0.00063296	     -0.18873552	     -0.05481803	      0.88258782	     -0.00023105	     -0.20698990	     -0.00000000	     -0.00000000	     37.99952582
      2.48778992	     -0.04744499	      0.00063057	     -0.18877420	     -0.05482291	      0.88258717	     -0.00023078	     -0.20699914	     -0.00000000	     -0.00000000	     38.00011871
      2.48929691	     -0.04749794	      0.00062837	     -0.18882655	     -0.05482928	      0.88258631	     -0.00023042	     -0.20701165	     -0.00000000	     -0.00000000	     37.84514804
      2.49048402	     -0.04754183	      0.00062435	     -0.18886991	     -0.05483432	      0.88258563	     -0.00023014	     -0.20702190	     -0.00000000	     -0.00000000	     37.90419713
      2.49167113	     -0.04758709	      0.00062179	     -0.18891469	     -0.05483939	      0.88258494	     -0.00022985	     -0.20703251	     -0.00000000	     -0.00000000	     37.76326261
      2.49285823	     -0.04763438	      0.00061738	     -0.18896144	     -0.05484449	      0.88258423	     -0.00022956	     -0.20704347	     -0.00000000	     -0.00000000	     37.76791803
      2.49434574	     -0.04769582	      0.00061289	     -0.18902226	     -0.05485091	      0.88258334	     -0.00022919	     -0.20705771	     -0.00000000	     -0.00000000	     37.60727872
      2.49551486	     -0.04774646	      0.00060691	     -0.18907233	     -0.05485599	      0.88258263	     -0.00022890	     -0.20706928	     -0.00000000	     -0.00000000	     37.66973971
      2.49668397	     -0.04779827	      0.00060242	     -0.18912364	     -0.05486109	      0.88258191	     -0.00022861	     -0.20708119	     -0.00000000	     -0.00000000	     37.53871359
      2.49785309	     -0.04785199	      0.00059621	     -0.18917681	     -0.05486621	      0.88258118	     -0.00022831	     -0.20709343	     -0.00000000	     -0.00000000	     37.53643061
      2.49940323	     -0.04792497	      0.00058891	     -0.18924910	     -0.05487304	      0.88258020	     -0.00022793	     -0.20711017	     -0.00000000	     -0.00000000	     37.39023069
      2.50056630	     -0.04798201	      0.00058106	     -0.18930556	     -0.05487818	      0.88257946	     -0.00022763	     -0.20712310	     -0.00000000	     -0.00000000	     37.45143212
      2.50172938	     -0.04803988	      0.00057470	     -0.18936290	     -0.05488335	      0.88257871	     -0.00022734	     -0.20713633	     -0.00000000	     -0.00000000	     37.33611072
      2.50314037	     -0.04811271	      0.00056463	     -0.18943503	     -0.05488964	      0.88257779	     -0.00022700	     -0.20715280	     -0.00000000	     -0.00000000	     37.36539550
      2.50440253	     -0.04817859	      0.00055715	     -0.18950035	     -0.05489530	      0.88257695	     -0.00022669	     -0.20716790	     -0.00000000	     -0.00000000	     37.21046583
      2.50566469	     -0.04824694	      0.00054667	     -0.18956805	     -0.05490098	      0.88257612	     -0.00022638	     -0.20718334	     -0.00000000	     -0.00000000	     37.27655374
      2.50692684	     -0.04831513	      0.00053847	     -0.18963567	     -0.05490667	      0.88257527	     -0.00022608	     -0.20719911	     -0.00000000	     -0.00000000	     37.11728213
      2.50818900	     -0.04838616	      0.00052698	     -0.18970604	     -0.05491239	      0.88257441	     -0.00022578	     -0.20721519	     -0.00000000	     -0.00000000	     37.18749896
      2.50945116	     -0.04845662	      0.00051811	     -0.18977593	     -0.05491813	      0.88257355	     -0.00022549	     -0.20723158	     -0.00000000	     -0.00000000	     37.02536872
      2.51071331	     -0.04853030	      0.00050564	     -0.18984894	     -0.05492389	      0.88257268	     -0.00022520	     -0.20724825	     -0.00000000	     -0.00000000	     37.09798094
      2.51197547	     -0.04860298	      0.00049617	     -0.18992105	     -0.05492966	      0.88257181	     -0.00022492	     -0.20726521	     -0.00000000	     -0.00000000	     36.93222502
      2.51323762	     -0.04867952	      0.00048275	     -0.18999692	     -0.05493546	      0.88257093	     -0.00022465	     -0.20728244	     -0.00000000	     -0.00000000	     37.00029285
      2.51449978	     -0.04875410	      0.00047276	     -0.19007094	     -0.05494127	      0.88257004	     -0.00022438	     -0.20729996	     -0.00000000	     -0.00000000	     36.83447111
      2.51576194	     -0.04883282	      0.00045847	     -0.19014897	     -0.05494709	      0.88256915	     -0.00022413	     -0.20731773	     -0.00000000	     -0.00000000	     36.90077387
      2.51702409	     -0.04890852	      0.00044807	     -0.19022412	     -0.05495293	      0.88256825	     -0.00022387	     -0.20733575	     -0.00000000	     -0.00000000	     36.73948764
      2.51828625	     -0.04898910	      0.00043295	     -0.19030402	     -0.05495879	      0.88256734	     -0.00022363	     -0.20735398	     -0.00000000	     -0.00000000	     36.79834336
      2.51954841	     -0.04906584	      0.00042219	     -0.19038022	     -0.05496466	      0.88256643	     -0.00022340	     -0.20737244	     -0.00000000	     -0.00000000	     36.64337684
      2.52068286	     -0.04913953	      0.00040827	     -0.19045331	     -0.05496995	      0.88256561	     -0.00022320	     -0.20738920	     -0.00000000	     -0.00000000	     36.66140766
      2.52181731	     -0.04921064	      0.00039692	     -0.19052390	     -0.05497524	      0.88256479	     -0.00022301	     -0.20740613	     -0.00000000	     -0.00000000	     36.57915721
      2.52319343	     -0.04930008	      0.00038074	     -0.19061265	     -0.05498168	      0.88256379	     -0.00022279	     -0.20742686	     -0.00000000	     -0.00000000	     36.55123396
      2.52456954	     -0.04938739	      0.00036670	     -0.19069936	     -0.05498813	      0.88256278	     -0.00022258	     -0.20744780	     -0.00000000	     -0.00000001	     36.45422292
      2.52572649	     -0.04946486	      0.00035168	     -0.19077622	     -0.05499357	      0.88256193	     -0.00022242	     -0.20746553	     -0.00000000	     -0.00000001	     36.43831356
      2.52688344	     -0.04953906	      0.00033919	     -0.19084992	     -0.05499901	      0.88256108	     -0.00022226	     -0.20748340	     -0.00000000	     -0.00000001	     36.36938208
      2.52804039	     -0.04961553	      0.00032495	     -0.19092583	     -0.05500446	      0.88256022	     -0.00022212	     -0.20750136	     -0.00000000	     -0.00000001	     36.33073642
      2.52961480	     -0.04971700	      0.00030730	     -0.19102661	     -0.05501189	      0.88255906	     -0.00022194	     -0.20752596	     -0.00000000	     -0.00000001	     36.26055266
      2.53078847	     -0.04979609	      0.00029175	     -0.19110513	     -0.05501743	      0.88255819	     -0.00022182	     -0.20754440	     -0.00000000	     -0.00000001	     36.21859631
      2.53196215	     -0.04987181	      0.00027841	     -0.19118035	     -0.05502298	      0.88255732	     -0.00022172	     -0.20756293	     -0.00000000	     -0.00000001	     36.16763268
      2.53313583	     -0.04994989	      0.00026337	     -0.19125788	     -0.05502854	      0.88255646	     -0.00022162	     -0.20758152	     -0.00000000	     -0.00000001	     36.12164316
      2.53470588	     -0.05005132	      0.00024507	     -0.19135867	     -0.05503598	      0.88255530	     -0.00022151	     -0.20760651	     -0.00000000	     -0.00000001	     36.06767749
      2.53586095	     -0.05012958	      0.00022917	     -0.19143639	     -0.05504146	      0.88255445	     -0.00022145	     -0.20762494	     -0.00000000	     -0.00000001	     36.00759871
      2.53701602	     -0.05020371	      0.00021560	     -0.19151005	     -0.05504695	      0.88255360	     -0.00022140	     -0.20764343	     -0.00000000	     -0.00000001	     35.96104516
      2.53844698	     -0.05029856	      0.00019673	     -0.19160428	     -0.05505375	      0.88255255	     -0.00022135	     -0.20766636	     -0.00000000	     -0.00000000	     35.88761016
      2.53971853	     -0.05037839	      0.00018237	     -0.19168366	     -0.05505980	      0.88255162	     -0.00022133	     -0.20768676	     -0.00000000	     -0.00000000	     35.84792986
      2.54099008	     -0.05046280	      0.00016503	     -0.19176752	     -0.05506585	      0.88255070	     -0.00022132	     -0.20770715	     -0.00000000	     -0.00000000	     35.76773773
      2.54226164	     -0.05054126	      0.00015077	     -0.19184554	     -0.05507190	      0.88254978	     -0.00022133	     -0.20772754	     -0.00000000	     -0.00000000	     35.74245780
      2.54353319	     -0.05062525	      0.00013307	     -0.19192900	     -0.05507795	      0.88254886	     -0.00022136	     -0.20774787	     -0.00000000	     -0.00000000	     35.64862681
      2.54480474	     -0.05070227	      0.00011918	     -0.19200561	     -0.05508401	      0.88254795	     -0.00022140	     -0.20776820	     -0.00000000	     -0.00000000	     35.62556857
      2.54607629	     -0.05078597	      0.00010144	     -0.19208880	     -0.05509007	      0.88254705	     -0.00022146	     -0.20778845	     -0.00000000	     -0.00000000	     35.51598654
      2.54734785	     -0.05086210	      0.00008797	     -0.19216455	     -0.05509613	      0.88254615	     -0.00022154	     -0.20780870	     -0.00000000	     -0.00000000	     35.50100412
      2.54861940	     -0.05094573	      0.00007029	     -0.19224769	     -0.05510219	      0.88254527	     -0.00022163	     -0.20782887	     -0.00000000	     -0.00000000	     35.38003436
      2.54989095	     -0.05102070	      0.00005737	     -0.19232232	     -0.05510825	      0.88254439	     -0.00022174	     -0.20784903	     -0.00000000	     -0.00000000	     35.38035770
      2.55102987	     -0.05109484	      0.00004186	     -0.19239605	     -0.05511367	      0.88254361	     -0.00022186	     -0.20786702	     -0.00000000	     -0.00000000	     35.26073727
      2.55216878	     -0.05116346	      0.00002930	     -0.19246435	     -0.05511910	      0.88254283	     -0.00022199	     -0.20788499	     -0.00000000	     -0.00000000	     35.22359772
      2.55355825	     -0.05124991	      0.00001222	     -0.19255038	     -0.05512572	      0.88254190	     -0.00022217	     -0.20790684	     -0.00000000	     -0.00000000	     35.12662077
      2.55494772	     -0.05133127	     -0.00000207	     -0.19263142	     -0.05513233	      0.88254097	     -0.00022237	     -0.20792861	     -0.00000000	     -0.00000000	     35.10289359
      2.55611525	     -0.05140446	     -0.00001686	     -0.19270425	     -0.05513789	      0.88254021	     -0.00022255	     -0.20794682	     -0.00000000	     -0.00000000	     34.98546445
      2.55728279	     -0.05147199	     -0.00002877	     -0.19277153	     -0.05514344	      0.88253945	     -0.00022275	     -0.20796497	     -0.00000000	     -0.00000000	     34.95159944
      2.55845032	     -0.05154122	     -0.00004198	     -0.19284047	     -0.05514899	      0.88253870	     -0.00022297	     -0.20798302	     -0.00000000	     -0.00000000	     34.87406498
      2.56004010	     -0.05163067	     -0.00005767	     -0.19292962	     -0.05515654	      0.88253769	     -0.00022328	     -0.20800744	     -0.00000000	     -0.00000000	     34.82670627
      2.56122780	     -0.05170014	     -0.00007131	     -0.19299881	     -0.05516218	      0.88253695	     -0.00022354	     -0.20802553	     -0.00000000	     -0.00000000	     34.72222694
      2.56241550	     -0.05176428	     -0.00008226	     -0.19306277	     -0.05516781	      0.88253622	     -0.00022381	     -0.20804350	     -0.00000000	     -0.00000000	     34.68615706
      2.56360319	     -0.05182992	     -0.00009450	     -0.19312819	     -0.05517344	      0.88253550	     -0.00022410	     -0.20806130	     -0.00000000	     -0.00000000	     34.61202322
      2.56518405	     -0.05191239	     -0.00010835	     -0.19321046	     -0.05518092	      0.88253456	     -0.00022450	     -0.20808477	     -0.00000000	     -0.00000000	     34.56847597
      2.56635248	     -0.05197553	     -0.00012060	     -0.19327341	     -0.05518644	      0.88253387	     -0.00022482	     -0.20810191	     -0.00000000	     -0.00000000	     34.47699311
      2.56752091	     -0.05203344	     -0.00013015	     -0.19333121	     -0.05519196	      0.88253319	     -0.00022515	     -0.20811889	     -0.00000000	     -0.00000000	     34.43777702
      2.56896422	     -0.05210598	     -0.00014359	     -0.19340357	     -0.05519876	      0.88253237	     -0.00022558	     -0.20813957	     -0.00000000	     -0.00000000	     34.35940715
      2.57024749	     -0.05216487	     -0.00015268	     -0.19346240	     -0.05520480	      0.88253166	     -0.00022598	     -0.20815770	     -0.00000000	     -0.00000000	     34.31996495
      2.57153075	     -0.05222606	     -0.00016448	     -0.19352346	     -0.05521083	      0.88253095	     -0.00022640	     -0.20817553	     -0.00000000	     -0.00000000	     34.25011697
      2.57281401	     -0.05228081	     -0.00017259	     -0.19357820	     -0.05521686	      0.88253026	     -0.00022684	     -0.20819307	     -0.00000000	     -0.00000000	     34.20640586
      2.57409727	     -0.05233828	     -0.00018389	     -0.19363556	     -0.05522287	      0.88252958	     -0.00022729	     -0.20821029	     -0.00000000	     -0.00000000	     34.14989513
      2.57538053	     -0.05238922	     -0.00019103	     -0.19368653	     -0.05522886	      0.88252891	     -0.00022776	     -0.20822721	     -0.00000000	     -0.00000000	     34.09513303
      2.57666380	     -0.05244309	     -0.00020188	     -0.19374033	     -0.05523485	      0.88252826	     -0.00022825	     -0.20824378	     -0.00000000	     -0.00000000	     34.05456548
      2.57794706	     -0.05249009	     -0.00020796	     -0.19378740	     -0.05524083	      0.88252762	     -0.00022876	     -0.20826003	     -0.00000000	     -0.00000000	     33.98573685
      2.57923032	     -0.05254009	     -0.00021835	     -0.19383736	     -0.05524679	      0.88252699	     -0.00022928	     -0.20827591	     -0.00000000	     -0.00000000	     33.96835364
      2.58036154	     -0.05257862	     -0.00022320	     -0.19387598	     -0.05525204	      0.88252645	     -0.00022975	     -0.20828964	     -0.00000000	     -0.00000000	     33.88493856
      2.58149277	     -0.05261812	     -0.00023039	     -0.19391551	     -0.05525727	      0.88252592	     -0.00023024	     -0.20830307	     -0.00000000	     -0.00000000	     33.85571480
      2.58290195	     -0.05266349	     -0.00023703	     -0.19396100	     -0.05526378	      0.88252527	     -0.00023087	     -0.20831941	     -0.00000000	     -0.00000000	     33.78582302
      2.58431113	     -0.05270827	     -0.00024546	     -0.19400585	     -0.05527027	      0.88252464	     -0.00023151	     -0.20833529	     -0.00000000	     -0.00000000	     33.78293546
      2.58545926	     -0.05274109	     -0.00024917	     -0.19403882	     -0.05527554	      0.88252414	     -0.00023205	     -0.20834790	     -0.00000000	     -0.00000000	     33.68772258
      2.58660739	     -0.05277403	     -0.00025485	     -0.19407186	     -0.05528081	      0.88252365	     -0.00023260	     -0.20836020	     -0.00000000	     -0.00000000	     33.66947886
      2.58802585	     -0.05281142	     -0.00025958	     -0.19410944	     -0.05528729	      0.88252306	     -0.00023329	     -0.20837498	     -0.00000000	     -0.00000000	     33.59157244
      2.58944431	     -0.05284742	     -0.00026616	     -0.19414559	     -0.05529375	      0.88252249	     -0.00023400	     -0.20838928	     -0.00000000	     -0.00000000	     33.61678915
      2.59054581	     -0.05287209	     -0.00026807	     -0.19417048	     -0.05529876	      0.88252206	     -0.00023456	     -0.20840005	     -0.00000000	     -0.00000000	     33.50454090
      2.59164731	     -0.05289619	     -0.00027172	     -0.19419474	     -0.05530375	      0.88252164	     -0.00023514	     -0.20841051	     -0.00000000	     -0.00000000	     33.49128993
      2.59312886	     -0.05292580	     -0.00027471	     -0.19422464	     -0.05531045	      0.88252109	     -0.00023592	     -0.20842412	     -0.00000000	     -0.00000000	     33.41713080
      2.59461042	     -0.05295350	     -0.00027920	     -0.19425258	     -0.05531712	      0.88252056	     -0.00023672	     -0.20843720	     -0.00000000	     -0.00000000	     33.46259995
      2.59567131	     -0.05297091	     -0.00027940	     -0.19427026	     -0.05532188	      0.88252019	     -0.00023730	     -0.20844624	     -0.00000000	     -0.00000000	     33.33858840
      2.59673220	     -0.05298754	     -0.00028116	     -0.19428711	     -0.05532663	      0.88251984	     -0.00023788	     -0.20845500	     -0.00000000	     -0.00000000	     33.32635692
      2.59829602	     -0.05300936	     -0.00028198	     -0.19430932	     -0.05533361	      0.88251933	     -0.00023876	     -0.20846744	     -0.00000000	     -0.00000000	     33.25309865
      2.59961284	     -0.05302557	     -0.00028321	     -0.19432584	     -0.05533946	      0.88251892	     -0.00023951	     -0.20847746	     -0.00000000	     -0.00000000	     33.25729943
      2.60092966	     -0.05303919	     -0.00028197	     -0.19433985	     -0.05534529	      0.88251853	     -0.00024026	     -0.20848707	     -0.00000000	     -0.00000000	     33.15608138
      2.60224647	     -0.05305094	     -0.00028255	     -0.19435193	     -0.05535110	      0.88251815	     -0.00024103	     -0.20849626	     -0.00000000	     -0.00000000	     33.19819388
      2.60356329	     -0.05306027	     -0.00027949	     -0.19436171	     -0.05535688	      0.88251779	     -0.00024180	     -0.20850505	     -0.00000000	     -0.00000000	     33.05754621
      2.60467993	     -0.05306693	     -0.00027936	     -0.19436868	     -0.05536177	      0.88251749	     -0.00024246	     -0.20851219	     -0.00000000	     -0.00000000	     33.09353917
      2.60579658	     -0.05307188	     -0.00027682	     -0.19437400	     -0.05536664	      0.88251721	     -0.00024313	     -0.20851904	     -0.00000000	     -0.00000000	     33.01785037
      2.60723069	     -0.05307613	     -0.00027434	     -0.19437871	     -0.05537287	      0.88251687	     -0.00024398	     -0.20852741	     -0.00000000	     -0.00000000	     33.00982716
      2.60866480	     -0.05307790	     -0.00026936	     -0.19438102	     -0.05537908	      0.88251654	     -0.00024485	     -0.20853533	     -0.00000000	     -0.00000000	     32.89122194
      2.60978708	     -0.05307793	     -0.00026730	     -0.19438141	     -0.05538391	      0.88251630	     -0.00024553	     -0.20854120	     -0.00000000	     -0.00000000	     32.92281916
      2.61090936	     -0.05307653	     -0.00026306	     -0.19438044	     -0.05538873	      0.88251607	     -0.00024621	     -0.20854681	     -0.00000000	     -0.00000000	     32.84734902
      2.61236789	     -0.05307265	     -0.00025830	     -0.19437710	     -0.05539496	      0.88251580	     -0.00024709	     -0.20855369	     -0.00000000	     -0.00000000	     32.83891509
      2.61382642	     -0.05306633	     -0.00025085	     -0.19437138	     -0.05540116	      0.88251554	     -0.00024798	     -0.20856011	     -0.00000000	     -0.00000000	     32.70835391
      2.61490049	     -0.05306005	     -0.00024732	     -0.19436550	     -0.05540571	      0.88251537	     -0.00024864	     -0.20856455	     -0.00000000	     -0.00000000	     32.74199814
      2.61597456	     -0.05305193	     -0.00024163	     -0.19435782	     -0.05541023	      0.88251520	     -0.00024930	     -0.20856874	     -0.00000000	     -0.00000000	     32.67647881
      2.61751376	     -0.05303709	     -0.00023387	     -0.19434363	     -0.05541669	      0.88251499	     -0.00025023	     -0.20857428	     -0.00000000	     -0.00000000	     32.65793659
      2.61883083	     -0.05302173	     -0.00022544	     -0.19432886	     -0.05542219	      0.88251483	     -0.00025104	     -0.20857857	     -0.00000000	     -0.00000000	     32.56107961
      2.62014790	     -0.05300323	     -0.00021822	     -0.19431091	     -0.05542766	      0.88251469	     -0.00025184	     -0.20858243	     -0.00000000	     -0.00000000	     32.59059722
      2.62146497	     -0.05298109	     -0.00020803	     -0.19428942	     -0.05543310	      0.88251457	     -0.00025263	     -0.20858584	     -0.00000000	     -0.00000000	     32.46724784
      2.62278205	     -0.05295462	     -0.00020015	     -0.19426352	     -0.05543851	      0.88251446	     -0.00025343	     -0.20858875	     -0.00000000	     -0.00000000	     32.55248686
      2.62390404	     -0.05292844	     -0.00019011	     -0.19423791	     -0.05544310	      0.88251439	     -0.00025410	     -0.20859079	     -0.00000000	     -0.00000000	     32.42064277
      2.62502604	     -0.05289977	     -0.00018164	     -0.19420978	     -0.05544767	      0.88251433	     -0.00025477	     -0.20859242	     -0.00000000	     -0.00000000	     32.42627685
      2.62645915	     -0.05286014	     -0.00016896	     -0.19417087	     -0.05545348	      0.88251428	     -0.00025562	     -0.20859392	     -0.00000000	     -0.00000000	     32.34761662
      2.62789226	     -0.05281792	     -0.00015761	     -0.19412933	     -0.05545925	      0.88251425	     -0.00025647	     -0.20859478	     -0.00000000	     -0.00000000	     32.39525940
      2.62902223	     -0.05278270	     -0.00014609	     -0.19409470	     -0.05546378	      0.88251425	     -0.00025713	     -0.20859504	     -0.00000000	      0.00000000	     32.26951063
      2.63015220	     -0.05274539	     -0.00013604	     -0.19405795	     -0.05546829	      0.88251426	     -0.00025778	     -0.20859494	     -0.00000000	      0.00000000	     32.27741344
      2.63160762	     -0.05269441	     -0.00012129	     -0.19400772	     -0.05547406	      0.88251430	     -0.00025862	     -0.20859428	     -0.00000000	      0.00000000	     32.20068385
      2.63306305	     -0.05264186	     -0.00010820	     -0.19395586	     -0.05547981	      0.88251438	     -0.00025945	     -0.20859305	     -0.00000000	      0.00000000	     32.26945969
      2.63414716	     -0.05260176	     -0.00009585	     -0.19391634	     -0.05548406	      0.88251445	     -0.00026005	     -0.20859180	     -0.00000000	      0.00000000	     32.13367854
      2.63523127	     -0.05256050	     -0.00008506	     -0.19387561	     -0.05548830	      0.88251454	     -0.00026066	     -0.20859030	     -0.00000000	      0.00000000	     32.13776806
      2.63676279	     -0.05249994	     -0.00006823	     -0.19381584	     -0.05549425	      0.88251470	     -0.00026149	     -0.20858773	     -0.00000000	      0.00000000	     32.07314389
      2.63808280	     -0.05244552	     -0.00005450	     -0.19376206	     -0.05549935	      0.88251486	     -0.00026221	     -0.20858511	     -0.00000000	      0.00000000	     32.10492884
      2.63940282	     -0.05238930	     -0.00003858	     -0.19370654	     -0.05550442	      0.88251505	     -0.00026291	     -0.20858212	     -0.00000000	      0.00000000	     32.00469495
      2.64072283	     -0.05233236	     -0.00002482	     -0.19365022	     -0.05550947	      0.88251526	     -0.00026360	     -0.20857877	     -0.00000000	      0.00000000	     32.07530427
      2.64204285	     -0.05227390	     -0.00000782	     -0.19359247	     -0.05551448	      0.88251550	     -0.00026428	     -0.20857512	     -0.00000000	      0.00000000	     31.94023799
      2.64317543	     -0.05222233	      0.00000419	     -0.19354143	     -0.05551877	      0.88251573	     -0.00026485	     -0.20857172	     -0.00000000	      0.00000000	     32.01045269
      2.64430801	     -0.05217002	      0.00001832	     -0.19348969	     -0.05552303	      0.88251597	     -0.00026542	     -0.20856810	     -0.00000000	      0.00000000	     31.94255151
      2.64573893	     -0.05210379	      0.00003487	     -0.19342414	     -0.05552839	      0.88251631	     -0.00026612	     -0.20856324	     -0.00000000	      0.00000000	     31.96411171
      2.64716986	     -0.05203811	      0.00005329	     -0.19335918	     -0.05553371	      0.88251668	     -0.00026680	     -0.20855811	     -0.00000000	      0.00000000	     31.85405988
      2.64831246	     -0.05198611	      0.00006578	     -0.19330769	     -0.05553794	      0.88251699	     -0.00026734	     -0.20855387	     -0.00000000	      0.00000000	     31.92056708
      2.64945507	     -0.05193405	      0.00008018	     -0.19325617	     -0.05554215	      0.88251732	     -0.00026786	     -0.20854953	     -0.00000000	      0.00000000	     31.85539599
      2.65090573	     -0.05186683	      0.00009725	     -0.19318961	     -0.05554747	      0.88251777	     -0.00026851	     -0.20854386	     -0.00000000	      0.00000000	     31.89091843
      2.65235639	     -0.05179878	      0.00011648	     -0.19312227	     -0.05555275	      0.88251824	     -0.00026914	     -0.20853801	     -0.00000000	      0.00000000	     31.77407592
      2.65345699	     -0.05174711	      0.00012870	     -0.19307106	     -0.05555674	      0.88251862	     -0.00026961	     -0.20853345	     -0.00000000	      0.00000000	     31.84978781
      2.65455760	     -0.05169600	      0.00014265	     -0.19302045	     -0.05556070	      0.88251901	     -0.00027006	     -0.20852882	     -0.00000000	      0.00000000	     31.78986094
      2.65607679	     -0.05162800	      0.00016049	     -0.19295308	     -0.05556615	      0.88251958	     -0.00027068	     -0.20852237	     -0.00000000	      0.00000000	     31.79742135
      2.65759599	     -0.05156239	      0.00018005	     -0.19288814	     -0.05557156	      0.88252017	     -0.00027127	     -0.20851594	     -0.00000000	      0.00000000	     31.66623996
      2.65865475	     -0.05151742	      0.00019121	     -0.19284356	     -0.05557531	      0.88252060	     -0.00027167	     -0.20851150	     -0.00000000	      0.00000000	     31.74069564
      2.65971350	     -0.05147300	      0.00020404	     -0.19279957	     -0.05557905	      0.88252103	     -0.00027206	     -0.20850709	     -0.00000000	      0.00000000	     31.68953045
      2.66132899	     -0.05140672	      0.00022250	     -0.19273390	     -0.05558471	      0.88252172	     -0.00027263	     -0.20850046	     -0.00000000	      0.00000000	     31.69402451
      2.66266961	     -0.05135346	      0.00023868	     -0.19268117	     -0.05558938	      0.88252231	     -0.00027309	     -0.20849506	     -0.00000000	      0.00000000	     31.60396721
      2.66401023	     -0.05130195	      0.00025289	     -0.19263011	     -0.05559402	      0.88252291	     -0.00027352	     -0.20848978	     -0.00000000	      0.00000000	     31.66414211
      2.66535084	     -0.05125217	      0.00026920	     -0.19258085	     -0.05559864	      0.88252352	     -0.00027394	     -0.20848465	     -0.00000000	      0.00000000	     31.52459761
      2.66654829	     -0.05120977	      0.00028100	     -0.19253882	     -0.05560274	      0.88252408	     -0.00027430	     -0.20848022	     -0.00000000	      0.00000000	     31.59923348
      2.66774574	     -0.05116888	      0.00029463	     -0.19249834	     -0.05560682	      0.88252464	     -0.00027465	     -0.20847594	     -0.00000000	      0.00000000	     31.49798609
      2.66894318	     -0.05112940	      0.00030677	     -0.19245923	     -0.05561088	      0.88252521	     -0.00027498	     -0.20847183	     -0.00000000	      0.00000000	     31.51153178
      2.67048414	     -0.05108050	      0.00032362	     -0.19241083	     -0.05561607	      0.88252595	     -0.00027538	     -0.20846680	     -0.00000000	      0.00000000	     31.40606042
      2.67170584	     -0.05104321	      0.00033505	     -0.19237388	     -0.05562015	      0.88252654	     -0.00027569	     -0.20846303	     -0.00000000	      0.00000000	     31.46838645
      2.67292754	     -0.05100703	      0.00034816	     -0.19233808	     -0.05562422	      0.88252714	     -0.00027597	     -0.20845944	     -0.00000000	      0.00000000	     31.36768990
      2.67414925	     -0.05097212	      0.00035972	     -0.19230348	     -0.05562826	      0.88252774	     -0.00027624	     -0.20845603	     -0.00000000	      0.00000000	     31.38786689
      2.67567226	     -0.05093016	      0.00037549	     -0.19226197	     -0.05563327	      0.88252849	     -0.00027656	     -0.20845205	     -0.00000000	      0.00000000	     31.27401318
      2.67687624	     -0.05089901	      0.00038582	     -0.19223109	     -0.05563721	      0.88252908	     -0.00027679	     -0.20844911	     -0.00000000	      0.00000000	     31.33732379
      2.67808021	     -0.05086994	      0.00039766	     -0.19220235	     -0.05564112	      0.88252967	     -0.00027700	     -0.20844639	     -0.00000000	      0.00000000	     31.23480485
      2.67928418	     -0.05084265	      0.00040802	     -0.19217533	     -0.05564501	      0.88253026	     -0.00027720	     -0.20844391	     -0.00000000	      0.00000000	     31.24618346
      2.68086966	     -0.05080937	      0.00042269	     -0.19214243	     -0.05565010	      0.88253103	     -0.00027744	     -0.20844101	     -0.00000000	      0.00000000	     31.12926549
      2.68206830	     -0.05078628	      0.00043174	     -0.19211956	     -0.05565393	      0.88253161	     -0.00027760	     -0.20843911	     -0.00000000	      0.00000000	     31.19357300
      2.68326695	     -0.05076486	      0.00044225	     -0.19209840	     -0.05565773	      0.88253219	     -0.00027775	     -0.20843747	     -0.00000000	      0.00000000	     31.09347367
      2.68471330	     -0.05074123	      0.00045295	     -0.19207502	     -0.05566228	      0.88253288	     -0.00027790	     -0.20843583	     -0.00000000	      0.00000000	     31.13188098
      2.68601141	     -0.05072171	      0.00046404	     -0.19205578	     -0.05566635	      0.88253350	     -0.00027802	     -0.20843469	     -0.00000000	      0.00000000	     30.99052132
      2.68730951	     -0.05070359	      0.00047262	     -0.19203784	     -0.05567038	      0.88253411	     -0.00027812	     -0.20843384	     -0.00000000	      0.00000000	     31.06704065
      2.68860761	     -0.05068667	      0.00048324	     -0.19202116	     -0.05567439	      0.88253471	     -0.00027820	     -0.20843327	     -0.00000000	      0.00000000	     30.91856489
      2.68990572	     -0.05067134	      0.00049111	     -0.19200600	     -0.05567838	      0.88253531	     -0.00027827	     -0.20843298	     -0.00000000	      0.00000000	     31.00578087
      2.69120382	     -0.05065754	      0.00050115	     -0.19199242	     -0.05568234	      0.88253590	     -0.00027831	     -0.20843296	     -0.00000000	      0.00000000	     30.84760329
      2.69250192	     -0.05064550	      0.00050820	     -0.19198051	     -0.05568627	      0.88253648	     -0.00027834	     -0.20843322	     -0.00000000	      0.00000000	     30.94656883
      2.69380003	     -0.05063494	      0.00051760	     -0.19197014	     -0.05569017	      0.88253706	     -0.00027835	     -0.20843375	     -0.00000000	      0.00000000	     30.77996118
      2.69509813	     -0.05062616	      0.00052383	     -0.19196146	     -0.05569405	      0.88253763	     -0.00027834	     -0.20843456	     -0.00000000	      0.00000000	     30.88975122
      2.69639623	     -0.05061892	      0.00053256	     -0.19195440	     -0.05569791	      0.88253819	     -0.00027831	     -0.20843565	     -0.00000000	      0.00000000	     30.71658078
      2.69769433	     -0.05061339	      0.00053794	     -0.19194894	     -0.05570173	      0.88253874	     -0.00027827	     -0.20843701	     -0.00000000	      0.00000000	     30.83857469
      2.69899244	     -0.05060936	      0.00054595	     -0.19194506	     -0.05570553	      0.88253929	     -0.00027821	     -0.20843865	     -0.00000000	      0.00000000	     30.66096075
      2.70029054	     -0.05060713	      0.00055045	     -0.19194287	     -0.05570930	      0.88253983	     -0.00027813	     -0.20844058	     -0.00000000	      0.00000000	     30.79435174
      2.70158864	     -0.05060639	      0.00055772	     -0.19194225	     -0.05571305	      0.88254036	     -0.00027804	     -0.20844278	     -0.00000000	      0.00000000	     30.61187363
      2.70288675	     -0.05060747	      0.00056132	     -0.19194333	     -0.05571677	      0.88254088	     -0.00027793	     -0.20844525	     -0.00000000	      0.00000000	     30.75606117
      2.70418485	     -0.05061020	      0.00056778	     -0.19194616	     -0.05572046	      0.88254140	     -0.00027780	     -0.20844801	     -0.00000000	      0.00000000	     30.56788129
      2.70548295	     -0.05061503	      0.00057043	     -0.19195097	     -0.05572412	      0.88254192	     -0.00027765	     -0.20845106	      0.00000000	      0.00000000	     30.71868116
      2.70678106	     -0.05062148	      0.00057604	     -0.19195749	     -0.05572776	      0.88254242	     -0.00027750	     -0.20845440	      0.00000000	      0.00000000	     30.52536497
      2.70807916	     -0.05063006	      0.00057773	     -0.19196601	     -0.05573137	      0.88254293	     -0.00027732	     -0.20845804	      0.00000000	      0.00000000	     30.68224747
      2.70937726	     -0.05064026	      0.00058247	     -0.19197626	     -0.05573495	      0.88254342	     -0.00027713	     -0.20846197	      0.00000000	      0.00000000	     30.48310002
      2.71067536	     -0.05065254	      0.00058323	     -0.19198846	     -0.05573851	      0.88254391	     -0.00027693	     -0.20846621	      0.00000000	      0.00000000	     30.64479035
      2.71197347	     -0.05066644	      0.00058706	     -0.19200237	     -0.05574203	      0.88254440	     -0.00027672	     -0.20847076	      0.00000000	      0.00000000	     30.44209435
      2.71327157	     -0.05068264	      0.00058681	     -0.19201846	     -0.05574553	      0.88254489	     -0.00027649	     -0.20847561	      0.00000000	      0.00000000	     30.60676917
      2.71456967	     -0.05070049	      0.00058964	     -0.19203629	     -0.05574900	      0.88254536	     -0.00027625	     -0.20848077	      0.00000000	      0.00000000	     30.40098815
      2.71586778	     -0.05072063	      0.00058840	     -0.19205630	     -0.05575245	      0.88254584	     -0.00027600	     -0.20848625	      0.00000000	      0.00000000	     30.56811364
      2.71716588	     -0.05074235	      0.00059029	     -0.19207798	     -0.05575586	      0.88254631	     -0.00027573	     -0.20849204	      0.00000000	      0.00000000	     30.36014069
      2.71846398	     -0.05076632	      0.00058801	     -0.19210178	     -0.05575925	      0.88254678	     -0.00027546	     -0.20849814	      0.00000000	      0.00000000	     30.53314069
      2.71976208	     -0.05079167	      0.00058863	     -0.19212706	     -0.05576261	      0.88254725	     -0.00027517	     -0.20850456	      0.00000000	      0.00000000	     30.33647694
      2.72106019	     -0.05081924	      0.00058493	     -0.19215443	     -0.05576593	      0.88254771	     -0.00027488	     -0.20851128	      0.00000000	      0.00000000	     30.51808634
      2.72235829	     -0.05084814	      0.00058400	     -0.19218322	     -0.05576923	      0.88254817	     -0.00027458	     -0.20851830	      0.00000000	      0.00000000	     30.32961480
      2.72365639	     -0.05087941	      0.00057881	     -0.19221424	     -0.05577251	      0.88254863	     -0.00027426	     -0.20852562	      0.00000000	      0.00000000	     30.50570394
      2.72495450	     -0.05091180	      0.00057669	     -0.19224649	     -0.05577575	      0.88254909	     -0.00027395	     -0.20853324	      0.00000000	      0.00000000	     30.30545666
      2.72625260	     -0.05094617	      0.00057060	     -0.19228060	     -0.05577896	      0.88254955	     -0.00027362	     -0.20854115	      0.00000000	      0.00000000	     30.47513973
      2.72755070	     -0.05098134	      0.00056750	     -0.19231560	     -0.05578215	      0.88255001	     -0.00027329	     -0.20854933	      0.00000000	      0.00000000	     30.28335839
      2.72884881	     -0.05101853	      0.00056033	     -0.19235252	     -0.05578531	      0.88255047	     -0.00027295	     -0.20855778	      0.00000000	      0.00000000	     30.45515052
      2.73014691	     -0.05105652	      0.00055608	     -0.19239031	     -0.05578844	      0.88255093	     -0.00027261	     -0.20856648	      0.00000000	      0.00000000	     30.26939003
      2.73144501	     -0.05109665	      0.00054773	     -0.19243014	     -0.05579154	      0.88255139	     -0.00027227	     -0.20857543	      0.00000000	      0.00000000	     30.44185284
      2.73274311	     -0.05113758	      0.00054236	     -0.19247085	     -0.05579461	      0.88255185	     -0.00027192	     -0.20858463	      0.00000000	      0.00000000	     30.25553819
      2.73404122	     -0.05118072	      0.00053295	     -0.19251366	     -0.05579765	      0.88255232	     -0.00027156	     -0.20859407	      0.00000000	      0.00000000	     30.42641355
      2.73533932	     -0.05122443	      0.00052664	     -0.19255714	     -0.05580067	      0.88255279	     -0.00027121	     -0.20860376	      0.00000000	      0.00000000	     30.23614720
      2.73663742	     -0.05127023	      0.00051635	     -0.19260259	     -0.05580366	      0.88255326	     -0.00027085	     -0.20861367	      0.00000000	      0.00000000	     30.40623125
      2.73793553	     -0.05131632	      0.00050913	     -0.19264843	     -0.05580662	      0.88255374	     -0.00027049	     -0.20862380	      0.00000000	      0.00000000	     30.22235293
      2.73923363	     -0.05136446	      0.00049788	     -0.19269621	     -0.05580955	      0.88255422	     -0.00027013	     -0.20863414	      0.00000000	      0.00000000	     30.39212000
      2.74053173	     -0.05141278	      0.00048978	     -0.19274427	     -0.05581245	      0.88255470	     -0.00026977	     -0.20864469	      0.00000000	      0.00000000	     30.20769438
      2.74182983	     -0.05146322	      0.00047780	     -0.19279433	     -0.05581533	      0.88255519	     -0.00026942	     -0.20865542	      0.00000000	      0.00000000	     30.36828878
      2.74312794	     -0.05151363	      0.00046914	     -0.19284447	     -0.05581818	      0.88255568	     -0.00026906	     -0.20866634	      0.00000000	      0.00000000	     30.18063432
      2.74442604	     -0.05156600	      0.00045638	     -0.19289646	     -0.05582101	      0.88255618	     -0.00026870	     -0.20867744	      0.00000000	      0.00000000	     30.35320436
      2.74572414	     -0.05161797	      0.00044692	     -0.19294815	     -0.05582381	      0.88255668	     -0.00026835	     -0.20868870	      0.00000000	      0.00000000	     30.16927275
      2.74702225	     -0.05167159	      0.00043332	     -0.19300137	     -0.05582658	      0.88255718	     -0.00026800	     -0.20870010	      0.00000000	      0.00000000	     30.34631466
      2.74832035	     -0.05172431	      0.00042339	     -0.19305382	     -0.05582932	      0.88255769	     -0.00026765	     -0.20871163	      0.00000000	      0.00000000	     30.15059742
      2.74961845	     -0.05177858	      0.00040932	     -0.19310769	     -0.05583204	      0.88255820	     -0.00026730	     -0.20872326	      0.00000000	      0.00000000	     30.32772456
      2.75091656	     -0.05183203	      0.00039907	     -0.19316086	     -0.05583473	      0.88255872	     -0.00026696	     -0.20873500	      0.00000000	      0.00000000	     30.12442126
      2.75208257	     -0.05188158	      0.00038630	     -0.19321007	     -0.05583712	      0.88255918	     -0.00026666	     -0.20874561	      0.00000000	      0.00000000	     30.24795571
      2.75324859	     -0.05193094	      0.00037557	     -0.19325915	     -0.05583950	      0.88255965	     -0.00026636	     -0.20875629	      0.00000000	      0.00000000	     30.16492182
      2.75467146	     -0.05199228	      0.00036057	     -0.19332010	     -0.05584237	      0.88256022	     -0.00026600	     -0.20876941	      0.00000000	      0.00000000	     30.22023267
      2.75609433	     -0.05205365	      0.00034721	     -0.19338113	     -0.05584520	      0.88256079	     -0.00026565	     -0.20878263	      0.00000000	      0.00000000	     30.09700509
      2.75728321	     -0.05210613	      0.00033333	     -0.19343325	     -0.05584755	      0.88256127	     -0.00026536	     -0.20879374	      0.00000000	      0.00000000	     30.20373611
      2.75847210	     -0.05215820	      0.00032147	     -0.19348502	     -0.05584988	      0.88256175	     -0.00026507	     -0.20880490	      0.00000000	      0.00000000	     30.11688931
      2.75966098	     -0.05221073	      0.00030828	     -0.19353723	     -0.05585218	      0.88256223	     -0.00026480	     -0.20881610	      0.00000000	      0.00000000	     30.14763415
      2.76129463	     -0.05228240	      0.00029153	     -0.19360851	     -0.05585532	      0.88256289	     -0.00026443	     -0.20883155	      0.00000000	      0.00000000	     30.05908306
      2.76249743	     -0.05233563	      0.00027739	     -0.19366141	     -0.05585760	      0.88256337	     -0.00026416	     -0.20884294	      0.00000000	      0.00000000	     30.14504224
      2.76370023	     -0.05238824	      0.00026509	     -0.19371374	     -0.05585986	      0.88256385	     -0.00026390	     -0.20885435	      0.00000000	      0.00000000	     30.06742710
      2.76515637	     -0.05245225	      0.00024829	     -0.19377736	     -0.05586257	      0.88256443	     -0.00026360	     -0.20886816	      0.00000000	      0.00000000	     30.14187831
      2.76644300	     -0.05250808	      0.00023523	     -0.19383291	     -0.05586493	      0.88256494	     -0.00026334	     -0.20888036	      0.00000000	      0.00000000	     30.02665903
      2.76772964	     -0.05256411	      0.00021993	     -0.19388860	     -0.05586728	      0.88256545	     -0.00026309	     -0.20889253	      0.00000000	      0.00000000	     30.11457743
      2.76901627	     -0.05261913	      0.00020706	     -0.19394336	     -0.05586960	      0.88256595	     -0.00026284	     -0.20890467	      0.00000000	      0.00000000	     29.99320847
      2.77030290	     -0.05267438	      0.00019194	     -0.19399829	     -0.05587189	      0.88256645	     -0.00026261	     -0.20891677	      0.00000000	      0.00000000	     30.08077114
      2.77158953	     -0.05272890	      0.00017902	     -0.19405256	     -0.05587417	      0.88256694	     -0.00026239	     -0.20892882	      0.00000000	      0.00000000	     29.96535901
      2.77287617	     -0.05278358	      0.00016378	     -0.19410692	     -0.05587642	      0.88256743	     -0.00026217	     -0.20894082	      0.00000000	      0.00000000	     30.05623342
      2.77416280	     -0.05283756	      0.00015075	     -0.19416067	     -0.05587865	      0.88256791	     -0.00026197	     -0.20895276	      0.00000000	      0.00000000	     29.93933427
      2.77544943	     -0.05289160	      0.00013557	     -0.19421441	     -0.05588085	      0.88256838	     -0.00026177	     -0.20896465	      0.00000000	      0.00000000	     30.02312735
      2.77673606	     -0.05294480	      0.00012271	     -0.19426739	     -0.05588303	      0.88256885	     -0.00026159	     -0.20897647	      0.00000000	      0.00000000	     29.90399846
      2.77802270	     -0.05299778	      0.00010780	     -0.19432009	     -0.05588519	      0.88256930	     -0.00026141	     -0.20898821	      0.00000000	      0.00000000	     29.98688502
      2.77930933	     -0.05304984	      0.00009528	     -0.19437195	     -0.05588733	      0.88256975	     -0.00026124	     -0.20899988	      0.00000000	      0.00000000	     29.86532267
      2.78059596	     -0.05310158	      0.00008067	     -0.19442343	     -0.05588945	      0.88257020	     -0.00026109	     -0.20901145	      0.00000000	      0.00000000	     29.95236346
      2.78188260	     -0.05315228	      0.00006848	     -0.19447395	     -0.05589154	      0.88257063	     -0.00026095	     -0.20902292	      0.00000000	      0.00000000	     29.83051457
      2.78316923	     -0.05320232	      0.00005430	     -0.19452376	     -0.05589361	      0.88257105	     -0.00026081	     -0.20903428	      0.00000000	      0.00000000	     29.91363327
      2.78445586	     -0.05325110	      0.00004263	     -0.19457239	     -0.05589566	      0.88257147	     -0.00026069	     -0.20904551	      0.00000000	      0.00000000	     29.78985708
      2.78574249	     -0.05329915	      0.00002879	     -0.19462023	     -0.05589769	      0.88257187	     -0.00026057	     -0.20905661	      0.00000000	      0.00000000	     29.88116951
      2.78702913	     -0.05334613	      0.00001739	     -0.19466709	     -0.05589970	      0.88257226	     -0.00026047	     -0.20906756	      0.00000000	      0.00000000	     29.75733784
      2.78831576	     -0.05339242	      0.00000385	     -0.19471319	     -0.05590168	      0.88257265	     -0.00026038	     -0.20907836	      0.00000000	      0.00000000	     29.84350301
      2.78960239	     -0.05343771	     -0.00000701	     -0.19475838	     -0.05590365	      0.88257302	     -0.00026030	     -0.20908902	      0.00000000	      0.00000000	     29.70838328
      2.79088902	     -0.05348229	     -0.00002011	     -0.19480279	     -0.05590559	      0.88257338	     -0.00026022	     -0.20909952	      0.00000000	      0.00000000	     29.79691034
      2.79217566	     -0.05352580	     -0.00003052	     -0.19484622	     -0.05590752	      0.88257373	     -0.00026016	     -0.20910987	      0.00000000	      0.00000000	     29.66267303
      2.79346229	     -0.05356827	     -0.00004327	     -0.19488855	     -0.05590942	      0.88257407	     -0.00026011	     -0.20912005	      0.00000000	      0.00000000	     29.75924277
      2.79474892	     -0.05360942	     -0.00005315	     -0.19492964	     -0.05591130	      0.88257439	     -0.00026007	     -0.20913006	      0.00000000	      0.00000000	     29.61953926
      2.79603555	     -0.05364956	     -0.00006544	     -0.19496965	     -0.05591316	      0.88257470	     -0.00026004	     -0.20913989	      0.00000000	      0.00000000	     29.71858497
      2.79732219	     -0.05368840	     -0.00007477	     -0.19500846	     -0.05591500	      0.88257501	     -0.00026002	     -0.20914953	      0.00000000	      0.00000000	     29.57642183
      2.79860882	     -0.05372611	     -0.00008659	     -0.19504607	     -0.05591682	      0.88257530	     -0.00026001	     -0.20915897	      0.00000000	      0.00000000	     29.67782953
      2.79989545	     -0.05376258	     -0.00009520	     -0.19508254	     -0.05591862	      0.88257558	     -0.00026000	     -0.20916822	      0.00000000	      0.00000000	     29.52602324
      2.80118209	     -0.05379798	     -0.00010641	     -0.19511787	     -0.05592041	      0.88257584	     -0.00026001	     -0.20917726	      0.00000000	      0.00000000	     29.63164058
      2.80246872	     -0.05383198	     -0.00011424	     -0.19515190	     -0.05592217	      0.88257610	     -0.00026003	     -0.20918609	      0.00000000	      0.00000000	     29.47631586
      2.80375535	     -0.05386461	     -0.00012482	     -0.19518448	     -0.05592391	      0.88257635	     -0.00026006	     -0.20919470	      0.00000000	      0.00000000	     29.59117266
      2.80504198	     -0.05389577	     -0.00013184	     -0.19521570	     -0.05592563	      0.88257658	     -0.00026009	     -0.20920309	      0.00000000	      0.00000000	     29.43134549
      2.80632862	     -0.05392558	     -0.00014179	     -0.19524549	     -0.05592733	      0.88257680	     -0.00026014	     -0.20921125	      0.00000000	      0.00000000	     29.55224544
      2.80761525	     -0.05395375	     -0.00014793	     -0.19527375	     -0.05592901	      0.88257702	     -0.00026019	     -0.20921917	      0.00000000	      0.00000000	     29.38641526
      2.80890188	     -0.05398037	     -0.00015716	     -0.19530038	     -0.05593068	      0.88257722	     -0.00026026	     -0.20922684	      0.00000000	      0.00000000	     29.51432310
      2.81005687	     -0.05400287	     -0.00016211	     -0.19532299	     -0.05593215	      0.88257740	     -0.00026032	     -0.20923350	      0.00000000	      0.00000000	     29.37220470
      2.81121185	     -0.05402417	     -0.00016874	     -0.19534434	     -0.05593361	      0.88257756	     -0.00026039	     -0.20923995	      0.00000000	      0.00000000	     29.40654026
      2.81261966	     -0.05404841	     -0.00017481	     -0.19536872	     -0.05593537	      0.88257776	     -0.00026048	     -0.20924752	      0.00000000	      0.00000000	     29.33374865
      2.81402747	     -0.05407071	     -0.00018216	     -0.19539112	     -0.05593711	      0.88257794	     -0.00026058	     -0.20925476	      0.00000000	      0.00000000	     29.41228319
      2.81520634	     -0.05408772	     -0.00018567	     -0.19540829	     -0.05593855	      0.88257809	     -0.00026067	     -0.20926056	      0.00000000	      0.00000000	     29.29288347
      2.81638520	     -0.05410320	     -0.00019067	     -0.19542389	     -0.05593997	      0.88257822	     -0.00026077	     -0.20926612	      0.00000000	      0.00000000	     29.32729884
      2.81756407	     -0.05411717	     -0.00019415	     -0.19543803	     -0.05594137	      0.88257836	     -0.00026087	     -0.20927142	      0.00000000	      0.00000000	     29.27708680
      2.81917893	     -0.05413398	     -0.00019964	     -0.19545505	     -0.05594327	      0.88257853	     -0.00026101	     -0.20927825	      0.00000000	      0.00000000	     29.31786317
      2.82037414	     -0.05414473	     -0.00020162	     -0.19546602	     -0.05594466	      0.88257865	     -0.00026112	     -0.20928300	      0.00000000	      0.00000000	     29.21587064
      2.82156934	     -0.05415406	     -0.00020488	     -0.19547553	     -0.05594603	      0.88257876	     -0.00026124	     -0.20928747	      0.00000000	      0.00000000	     29.24359148
      2.82300995	     -0.05416305	     -0.00020662	     -0.19548481	     -0.05594767	      0.88257889	     -0.00026138	     -0.20929250	      0.00000001	      0.00000000	     29.16468926
      2.82428705	     -0.05416760	     -0.00020928	     -0.19548957	     -0.05594909	      0.88257900	     -0.00026151	     -0.20929660	      0.00000001	      0.00000000	     29.23135858
      2.82556415	     -0.05416820	     -0.00020912	     -0.19549048	     -0.05595050	      0.88257911	     -0.00026165	     -0.20930029	      0.00000001	      0.00000000	     29.14144879
      2.82684125	     -0.05416573	     -0.00021050	     -0.19548827	     -0.05595190	      0.88257921	     -0.00026178	     -0.20930354	      0.00000001	      0.00000000	     29.20278039
      2.82811836	     -0.05416064	     -0.00020926	     -0.19548352	     -0.05595327	      0.88257931	     -0.00026192	     -0.20930635	      0.00000001	      0.00000000	     29.11023581
      2.82939546	     -0.05415212	     -0.00020946	     -0.19547529	     -0.05595463	      0.88257940	     -0.00026207	     -0.20930869	      0.00000001	      0.00000000	     29.17158565
      2.83067256	     -0.05413969	     -0.00020696	     -0.19546323	     -0.05595597	      0.88257949	     -0.00026221	     -0.20931054	      0.00000001	      0.00000000	     29.08699814
      2.83194966	     -0.05412369	     -0.00020587	     -0.19544755	     -0.05595730	      0.88257958	     -0.00026235	     -0.20931187	      0.00000001	      0.00000000	     29.14736619
      2.83322676	     -0.05410493	     -0.00020225	     -0.19542920	     -0.05595861	      0.88257967	     -0.00026250	     -0.20931268	      0.00000001	      0.00000000	     29.06122068
[truncated: 309,299 more chars]
