# Supplementary material for: A Neural Controller Model Considering the Vestibulospinal Tract in Human Postural Control
Source: Front Comput Neurosci. 2022 Feb 25;16:785099. doi: 10.3389/fncom.2022.785099 (PMC8913724; doi:10.3389/fncom.2022.785099)
Supplement: Supplementary file 8 [file Data_Sheet_3.zip › SimulationResults/VST-/2.970/opt_3/jiang_CoPpositon_pos.sto]

CoP
version=1
nRows=3789
nColumns=11
inDegrees=no

This file contains CoP trajectory (of origin) and orientations.

Units are S.I. units (seconds, meters, Newtons, ...)
Angles are in degrees.

endheader
time	cop-x	cop-z	cop-x-calcn-r	com-x	com-y	com-z	com-x-calcn-r	com-x-vel	com-y-vel	s_torques
      0.00057211	     -0.05999366	      0.00006002	     -0.20133317	     -0.06213243	      0.88298632	     -0.00022714	     -0.21651074	      0.00000000	      0.00000000	     18.63858590
      0.00114423	     -0.05902882	      0.00013182	     -0.20037006	     -0.06213242	      0.88298642	     -0.00022713	     -0.21648205	      0.00000000	      0.00000000	     18.14824778
      0.00207237	     -0.05810060	      0.00019217	     -0.19944291	     -0.06213243	      0.88298674	     -0.00022709	     -0.21641853	      0.00000000	      0.00000000	     17.34708332
      0.00323244	     -0.05763981	      0.00021405	     -0.19898157	     -0.06213252	      0.88298743	     -0.00022702	     -0.21633408	      0.00000000	      0.00000000	     20.09219743
      0.00552270	     -0.05771191	      0.00019241	     -0.19905030	     -0.06213311	      0.88298959	     -0.00022682	     -0.21620504	      0.00000000	      0.00000001	     19.19455997
      0.00722247	     -0.05792353	      0.00017267	     -0.19925946	     -0.06213391	      0.88299171	     -0.00022663	     -0.21614823	      0.00000000	      0.00000001	     15.30456162
      0.00867940	     -0.05802752	      0.00016537	     -0.19936177	     -0.06213484	      0.88299374	     -0.00022645	     -0.21611726	      0.00000000	      0.00000001	     12.52753640
      0.01013632	     -0.05806655	      0.00016372	     -0.19939943	     -0.06213595	      0.88299589	     -0.00022624	     -0.21609540	      0.00000000	      0.00000001	     10.77276779
      0.01159324	     -0.05804734	      0.00016793	     -0.19937909	     -0.06213726	      0.88299808	     -0.00022602	     -0.21607827	      0.00000000	      0.00000001	      9.79281397
      0.01289594	     -0.05801678	      0.00017140	     -0.19934757	     -0.06213856	      0.88300003	     -0.00022581	     -0.21606487	      0.00000000	      0.00000001	      9.19593599
      0.01419864	     -0.05797358	      0.00017602	     -0.19930346	     -0.06214000	      0.88300193	     -0.00022558	     -0.21605254	      0.00000000	      0.00000001	      8.87699370
      0.01550134	     -0.05793520	      0.00017921	     -0.19926417	     -0.06214157	      0.88300376	     -0.00022535	     -0.21604099	      0.00000000	      0.00000001	      8.67083028
      0.01726811	     -0.05788793	      0.00018245	     -0.19921568	     -0.06214389	      0.88300609	     -0.00022502	     -0.21602662	      0.00000000	      0.00000001	      8.57940776
      0.01861295	     -0.05786497	      0.00018255	     -0.19919177	     -0.06214580	      0.88300772	     -0.00022476	     -0.21601675	      0.00000000	      0.00000001	      8.57132783
      0.01995780	     -0.05784433	      0.00018232	     -0.19917019	     -0.06214783	      0.88300920	     -0.00022449	     -0.21600794	      0.00000000	      0.00000001	      8.64582695
      0.02130265	     -0.05783426	      0.00018033	     -0.19915917	     -0.06214998	      0.88301052	     -0.00022422	     -0.21600022	      0.00000000	      0.00000001	      8.76297014
      0.02301422	     -0.05782664	      0.00017715	     -0.19915040	     -0.06215287	      0.88301195	     -0.00022387	     -0.21599204	      0.00000000	      0.00000001	      9.01510852
      0.02432579	     -0.05783233	      0.00017291	     -0.19915522	     -0.06215520	      0.88301284	     -0.00022360	     -0.21598700	      0.00000000	      0.00000000	      9.22496015
      0.02563736	     -0.05783893	      0.00016890	     -0.19916100	     -0.06215762	      0.88301354	     -0.00022332	     -0.21598308	      0.00000000	      0.00000000	      9.55131326
      0.02694893	     -0.05785348	      0.00016387	     -0.19917476	     -0.06216012	      0.88301405	     -0.00022305	     -0.21598023	      0.00000000	      0.00000000	      9.90172065
      0.02868893	     -0.05787772	      0.00015723	     -0.19919804	     -0.06216356	      0.88301440	     -0.00022268	     -0.21597814	      0.00000000	      0.00000000	     10.61929395
      0.03007009	     -0.05790526	      0.00015099	     -0.19922488	     -0.06216637	      0.88301443	     -0.00022238	     -0.21597781	      0.00000000	     -0.00000000	     11.16490794
      0.03145125	     -0.05793247	      0.00014551	     -0.19925148	     -0.06216925	      0.88301422	     -0.00022208	     -0.21597868	      0.00000000	     -0.00000000	     12.00022967
      0.03283241	     -0.05796679	      0.00013940	     -0.19928526	     -0.06217217	      0.88301377	     -0.00022177	     -0.21598067	      0.00000000	     -0.00000000	     12.83333979
      0.03421357	     -0.05800022	      0.00013402	     -0.19931822	     -0.06217514	      0.88301310	     -0.00022146	     -0.21598378	      0.00000000	     -0.00000000	     13.90660011
      0.03559473	     -0.05803751	      0.00012847	     -0.19935513	     -0.06217814	      0.88301220	     -0.00022115	     -0.21598795	      0.00000000	     -0.00000000	     14.94713423
      0.03697589	     -0.05807288	      0.00012365	     -0.19939021	     -0.06218116	      0.88301109	     -0.00022083	     -0.21599310	      0.00000000	     -0.00000001	     16.17705252
      0.03868717	     -0.05812002	      0.00011776	     -0.19943709	     -0.06218492	      0.88300942	     -0.00022042	     -0.21600073	      0.00000000	     -0.00000001	     17.42570833
      0.04008465	     -0.05815004	      0.00011426	     -0.19946699	     -0.06218799	      0.88300783	     -0.00022009	     -0.21600790	      0.00000000	     -0.00000001	     18.90652395
      0.04148213	     -0.05818532	      0.00011040	     -0.19950222	     -0.06219106	      0.88300607	     -0.00021974	     -0.21601572	      0.00000000	     -0.00000001	     19.85999220
      0.04287961	     -0.05821229	      0.00010787	     -0.19952920	     -0.06219412	      0.88300414	     -0.00021939	     -0.21602419	      0.00000000	     -0.00000001	     20.99183181
      0.04427709	     -0.05824031	      0.00010512	     -0.19955728	     -0.06219716	      0.88300207	     -0.00021902	     -0.21603313	      0.00000000	     -0.00000001	     21.78210098
      0.04567457	     -0.05826060	      0.00010357	     -0.19957770	     -0.06220018	      0.88299987	     -0.00021865	     -0.21604248	      0.00000000	     -0.00000001	     22.61199027
      0.04707205	     -0.05828039	      0.00010195	     -0.19959763	     -0.06220318	      0.88299756	     -0.00021827	     -0.21605209	      0.00000000	     -0.00000001	     23.14092136
      0.04878295	     -0.05829367	      0.00010168	     -0.19961116	     -0.06220681	      0.88299463	     -0.00021780	     -0.21606408	      0.00000000	     -0.00000001	     23.68268905
      0.05004348	     -0.05830284	      0.00010090	     -0.19962052	     -0.06220946	      0.88299240	     -0.00021744	     -0.21607289	      0.00000000	     -0.00000001	     23.92508834
      0.05130402	     -0.05830591	      0.00010132	     -0.19962380	     -0.06221209	      0.88299014	     -0.00021707	     -0.21608166	      0.00000000	     -0.00000001	     24.17518627
      0.05293769	     -0.05831070	      0.00010138	     -0.19962884	     -0.06221547	      0.88298718	     -0.00021659	     -0.21609288	      0.00000000	     -0.00000001	     24.11004974
      0.05434558	     -0.05830873	      0.00010234	     -0.19962711	     -0.06221835	      0.88298463	     -0.00021616	     -0.21610242	      0.00000000	     -0.00000001	     24.23155003
      0.05575347	     -0.05830925	      0.00010252	     -0.19962784	     -0.06222121	      0.88298209	     -0.00021572	     -0.21611174	      0.00000000	     -0.00000001	     23.86353863
      0.05716137	     -0.05830164	      0.00010379	     -0.19962045	     -0.06222405	      0.88297958	     -0.00021528	     -0.21612083	      0.00000000	     -0.00000001	     23.92170481
      0.05856926	     -0.05829728	      0.00010420	     -0.19961627	     -0.06222687	      0.88297711	     -0.00021483	     -0.21612959	      0.00000000	     -0.00000001	     23.48228501
      0.05997715	     -0.05828600	      0.00010558	     -0.19960516	     -0.06222969	      0.88297471	     -0.00021437	     -0.21613803	      0.00000000	     -0.00000001	     23.39266811
      0.06138504	     -0.05827784	      0.00010607	     -0.19959715	     -0.06223249	      0.88297238	     -0.00021391	     -0.21614606	      0.00000000	     -0.00000001	     22.86876524
      0.06279293	     -0.05826259	      0.00010757	     -0.19958203	     -0.06223529	      0.88297014	     -0.00021344	     -0.21615369	      0.00000000	     -0.00000001	     22.78066041
      0.06420082	     -0.05825216	      0.00010813	     -0.19957168	     -0.06223808	      0.88296799	     -0.00021297	     -0.21616088	      0.00000000	     -0.00000001	     22.23779892
      0.06560871	     -0.05823480	      0.00010983	     -0.19955440	     -0.06224088	      0.88296594	     -0.00021248	     -0.21616767	      0.00000000	     -0.00000001	     22.14008033
      0.06701661	     -0.05822202	      0.00011054	     -0.19954167	     -0.06224369	      0.88296399	     -0.00021200	     -0.21617401	      0.00000000	     -0.00000001	     21.59737758
      0.06842450	     -0.05820144	      0.00011241	     -0.19952112	     -0.06224651	      0.88296216	     -0.00021151	     -0.21617992	      0.00000000	     -0.00000001	     21.54550186
      0.06983239	     -0.05818729	      0.00011304	     -0.19950696	     -0.06224934	      0.88296044	     -0.00021102	     -0.21618535	      0.00000000	     -0.00000001	     21.02525132
      0.07124028	     -0.05816624	      0.00011475	     -0.19948589	     -0.06225219	      0.88295883	     -0.00021052	     -0.21619039	      0.00000000	     -0.00000001	     21.00107760
      0.07264817	     -0.05815295	      0.00011480	     -0.19947253	     -0.06225507	      0.88295734	     -0.00021002	     -0.21619500	      0.00000000	     -0.00000001	     20.49921056
      0.07405606	     -0.05813155	      0.00011602	     -0.19945105	     -0.06225797	      0.88295596	     -0.00020951	     -0.21619927	      0.00000000	     -0.00000001	     20.52437737
      0.07546395	     -0.05811818	      0.00011573	     -0.19943756	     -0.06226089	      0.88295470	     -0.00020901	     -0.21620311	      0.00000000	     -0.00000001	     20.04360825
      0.07687184	     -0.05809505	      0.00011718	     -0.19941432	     -0.06226385	      0.88295354	     -0.00020850	     -0.21620661	      0.00000000	     -0.00000001	     20.10101701
      0.07827974	     -0.05807983	      0.00011714	     -0.19939895	     -0.06226684	      0.88295249	     -0.00020798	     -0.21620965	      0.00000000	     -0.00000000	     19.63812230
      0.07968763	     -0.05805395	      0.00011898	     -0.19937293	     -0.06226987	      0.88295153	     -0.00020747	     -0.21621232	      0.00000000	     -0.00000000	     19.73780659
      0.08095313	     -0.05804044	      0.00011902	     -0.19935925	     -0.06227263	      0.88295076	     -0.00020700	     -0.21621436	      0.00000000	     -0.00000000	     19.36045376
      0.08221863	     -0.05803838	      0.00011930	     -0.19935701	     -0.06227542	      0.88295005	     -0.00020653	     -0.21621640	      0.00000000	     -0.00000000	     19.20534257
      0.08348413	     -0.05807979	      0.00011736	     -0.19939816	     -0.06227824	      0.88294940	     -0.00020606	     -0.21621933	      0.00000000	     -0.00000000	     18.76583445
      0.08523291	     -0.05821130	      0.00011329	     -0.19952927	     -0.06228220	      0.88294859	     -0.00020541	     -0.21622723	      0.00000000	     -0.00000000	     18.41329668
      0.08658283	     -0.05835961	      0.00010967	     -0.19967729	     -0.06228531	      0.88294802	     -0.00020490	     -0.21623764	      0.00000000	     -0.00000000	     17.87652662
      0.08793275	     -0.05851849	      0.00010855	     -0.19983597	     -0.06228845	      0.88294748	     -0.00020439	     -0.21625204	      0.00000000	     -0.00000000	     17.87751221
      0.08928266	     -0.05867957	      0.00010911	     -0.19999694	     -0.06229163	      0.88294695	     -0.00020387	     -0.21626993	      0.00000000	     -0.00000000	     17.53504921
      0.09063258	     -0.05882660	      0.00011231	     -0.20014396	     -0.06229483	      0.88294642	     -0.00020336	     -0.21629056	      0.00000000	     -0.00000000	     17.42405263
      0.09231797	     -0.05899545	      0.00011848	     -0.20031292	     -0.06229887	      0.88294574	     -0.00020271	     -0.21631897	      0.00000000	     -0.00000000	     16.67292071
      0.09376625	     -0.05911790	      0.00012600	     -0.20043554	     -0.06230235	      0.88294513	     -0.00020215	     -0.21634489	      0.00000000	     -0.00000000	     16.67380195
      0.09521452	     -0.05923799	      0.00013318	     -0.20055582	     -0.06230586	      0.88294450	     -0.00020160	     -0.21637154	      0.00000000	     -0.00000000	     15.74080339
      0.09666279	     -0.05934432	      0.00014110	     -0.20066237	     -0.06230937	      0.88294383	     -0.00020105	     -0.21639874	      0.00000000	     -0.00000000	     15.42049414
      0.09811107	     -0.05945418	      0.00014733	     -0.20077243	     -0.06231290	      0.88294313	     -0.00020052	     -0.21642624	      0.00000000	     -0.00000000	     14.54852555
      0.09955934	     -0.05955682	      0.00015331	     -0.20087527	     -0.06231643	      0.88294240	     -0.00020000	     -0.21645412	      0.00000000	     -0.00000000	     14.24749270
      0.10100761	     -0.05966776	      0.00015708	     -0.20098637	     -0.06231997	      0.88294163	     -0.00019949	     -0.21648225	      0.00000000	     -0.00000000	     13.43409990
      0.10245589	     -0.05977259	      0.00016042	     -0.20109138	     -0.06232351	      0.88294084	     -0.00019900	     -0.21651078	      0.00000000	     -0.00000000	     13.18119162
      0.10390416	     -0.05988852	      0.00016216	     -0.20120745	     -0.06232704	      0.88294000	     -0.00019853	     -0.21653961	      0.00000000	     -0.00000000	     12.52709977
      0.10535243	     -0.06000047	      0.00016303	     -0.20131955	     -0.06233057	      0.88293914	     -0.00019808	     -0.21656892	      0.00000000	     -0.00000000	     12.26388915
      0.10680071	     -0.06012579	      0.00016166	     -0.20144499	     -0.06233408	      0.88293823	     -0.00019765	     -0.21659869	      0.00000000	     -0.00000000	     11.79818721
      0.10824898	     -0.06024928	      0.00016010	     -0.20156862	     -0.06233758	      0.88293729	     -0.00019725	     -0.21662906	      0.00000000	     -0.00000000	     11.55935313
      0.10969725	     -0.06038312	      0.00015685	     -0.20170260	     -0.06234106	      0.88293630	     -0.00019686	     -0.21665988	      0.00000000	     -0.00000000	     11.13864756
      0.11114553	     -0.06051514	      0.00015376	     -0.20183478	     -0.06234452	      0.88293526	     -0.00019650	     -0.21669122	      0.00000000	     -0.00000000	     11.00909318
      0.11259380	     -0.06065620	      0.00014957	     -0.20197602	     -0.06234794	      0.88293417	     -0.00019616	     -0.21672298	      0.00000000	     -0.00000001	     10.56999884
      0.11404207	     -0.06079355	      0.00014607	     -0.20211358	     -0.06235134	      0.88293303	     -0.00019584	     -0.21675517	      0.00000000	     -0.00000001	     10.44828001
      0.11549035	     -0.06093970	      0.00014195	     -0.20225996	     -0.06235469	      0.88293183	     -0.00019554	     -0.21678771	      0.00000000	     -0.00000001	     10.03546677
      0.11693862	     -0.06108105	      0.00013873	     -0.20240159	     -0.06235800	      0.88293057	     -0.00019525	     -0.21682065	      0.00000000	     -0.00000001	      9.89465538
      0.11838689	     -0.06122799	      0.00013536	     -0.20254883	     -0.06236127	      0.88292925	     -0.00019499	     -0.21685384	      0.00000000	     -0.00000001	      9.58485863
      0.11983517	     -0.06136775	      0.00013318	     -0.20268896	     -0.06236449	      0.88292787	     -0.00019474	     -0.21688729	      0.00000000	     -0.00000001	      9.34732294
      0.12159567	     -0.06154152	      0.00013035	     -0.20286318	     -0.06236833	      0.88292611	     -0.00019446	     -0.21692806	      0.00000000	     -0.00000001	      8.87622711
      0.12294614	     -0.06166405	      0.00012977	     -0.20298612	     -0.06237122	      0.88292469	     -0.00019426	     -0.21695943	      0.00000000	     -0.00000001	      8.86073984
      0.12429662	     -0.06179006	      0.00012901	     -0.20311255	     -0.06237405	      0.88292323	     -0.00019407	     -0.21699069	      0.00000000	     -0.00000001	      8.62218727
      0.12596236	     -0.06193757	      0.00012981	     -0.20326065	     -0.06237748	      0.88292136	     -0.00019386	     -0.21702915	      0.00000000	     -0.00000001	      8.28744803
      0.12741539	     -0.06206056	      0.00013048	     -0.20338415	     -0.06238040	      0.88291968	     -0.00019369	     -0.21706239	      0.00000000	     -0.00000001	      8.15040878
      0.12886841	     -0.06217573	      0.00013243	     -0.20349989	     -0.06238326	      0.88291796	     -0.00019353	     -0.21709525	      0.00000000	     -0.00000001	      8.05208908
      0.13075558	     -0.06232291	      0.00013409	     -0.20364780	     -0.06238687	      0.88291566	     -0.00019335	     -0.21713719	      0.00000000	     -0.00000001	      7.71747643
      0.13202801	     -0.06241041	      0.00013653	     -0.20373585	     -0.06238923	      0.88291408	     -0.00019324	     -0.21716500	     -0.00000000	     -0.00000001	      7.69536039
      0.13330044	     -0.06249924	      0.00013804	     -0.20382520	     -0.06239154	      0.88291248	     -0.00019315	     -0.21719231	     -0.00000000	     -0.00000001	      7.51032956
      0.13492323	     -0.06260331	      0.00014054	     -0.20392997	     -0.06239440	      0.88291043	     -0.00019304	     -0.21722645	     -0.00000000	     -0.00000001	      7.40661949
      0.13652370	     -0.06270572	      0.00014277	     -0.20403307	     -0.06239713	      0.88290839	     -0.00019296	     -0.21725920	     -0.00000000	     -0.00000001	      7.18734364
      0.13812418	     -0.06279365	      0.00014582	     -0.20412172	     -0.06239977	      0.88290636	     -0.00019290	     -0.21729111	     -0.00000000	     -0.00000001	      7.05401009
      0.13956011	     -0.06287224	      0.00014737	     -0.20420094	     -0.06240206	      0.88290456	     -0.00019287	     -0.21731885	     -0.00000000	     -0.00000001	      6.96404382
      0.14099604	     -0.06294380	      0.00014990	     -0.20427316	     -0.06240426	      0.88290277	     -0.00019285	     -0.21734576	     -0.00000000	     -0.00000001	      6.93345159
      0.14257758	     -0.06302019	      0.00015185	     -0.20435026	     -0.06240661	      0.88290084	     -0.00019286	     -0.21737442	     -0.00000000	     -0.00000001	      6.82067394
      0.14415911	     -0.06308839	      0.00015407	     -0.20441918	     -0.06240885	      0.88289896	     -0.00019289	     -0.21740202	     -0.00000000	     -0.00000001	      6.71096641
      0.14574065	     -0.06315331	      0.00015517	     -0.20448480	     -0.06241100	      0.88289714	     -0.00019294	     -0.21742854	     -0.00000000	     -0.00000001	      6.69561866
      0.14732218	     -0.06321747	      0.00015636	     -0.20454968	     -0.06241305	      0.88289538	     -0.00019302	     -0.21745405	     -0.00000000	     -0.00000001	      6.62272520
      0.14890372	     -0.06327533	      0.00015669	     -0.20460824	     -0.06241499	      0.88289371	     -0.00019313	     -0.21747864	     -0.00000000	     -0.00000001	      6.49977527
      0.15048526	     -0.06332947	      0.00015745	     -0.20466309	     -0.06241684	      0.88289212	     -0.00019326	     -0.21750225	     -0.00000000	     -0.00000001	      6.49373509
      0.15206679	     -0.06338480	      0.00015714	     -0.20471912	     -0.06241858	      0.88289062	     -0.00019341	     -0.21752486	     -0.00000000	     -0.00000001	      6.44405956
      0.15364833	     -0.06343033	      0.00015822	     -0.20476538	     -0.06242022	      0.88288922	     -0.00019359	     -0.21754653	     -0.00000000	     -0.00000001	      6.50857543
      0.15522986	     -0.06347980	      0.00015790	     -0.20481556	     -0.06242176	      0.88288793	     -0.00019380	     -0.21756714	     -0.00000000	     -0.00000001	      6.35302159
      0.15656401	     -0.06351151	      0.00015892	     -0.20484789	     -0.06242297	      0.88288692	     -0.00019399	     -0.21758378	     -0.00000000	     -0.00000000	      6.45222311
      0.15789815	     -0.06354849	      0.00015886	     -0.20488549	     -0.06242410	      0.88288599	     -0.00019420	     -0.21759971	     -0.00000000	     -0.00000000	      6.38088509
      0.15965374	     -0.06359206	      0.00015925	     -0.20492988	     -0.06242547	      0.88288489	     -0.00019451	     -0.21761982	     -0.00000000	     -0.00000000	      6.40403588
      0.16114902	     -0.06362925	      0.00015847	     -0.20496775	     -0.06242653	      0.88288406	     -0.00019479	     -0.21763618	     -0.00000000	     -0.00000000	      6.30182164
      0.16264431	     -0.06366164	      0.00015858	     -0.20500085	     -0.06242749	      0.88288333	     -0.00019509	     -0.21765192	     -0.00000000	     -0.00000000	      6.32856012
      0.16413959	     -0.06369554	      0.00015791	     -0.20503544	     -0.06242835	      0.88288269	     -0.00019542	     -0.21766700	     -0.00000000	     -0.00000000	      6.33012977
      0.16563488	     -0.06372460	      0.00015806	     -0.20506522	     -0.06242911	      0.88288216	     -0.00019577	     -0.21768147	     -0.00000000	     -0.00000000	      6.37403535
      0.16730440	     -0.06375495	      0.00015771	     -0.20509639	     -0.06242983	      0.88288166	     -0.00019618	     -0.21769681	     -0.00000000	     -0.00000000	      6.34321984
      0.16897393	     -0.06377417	      0.00015830	     -0.20511644	     -0.06243041	      0.88288128	     -0.00019662	     -0.21771117	     -0.00000000	     -0.00000000	      6.33706419
      0.17064345	     -0.06379040	      0.00015787	     -0.20513350	     -0.06243086	      0.88288101	     -0.00019709	     -0.21772433	     -0.00000000	     -0.00000000	      6.37439463
      0.17213569	     -0.06379144	      0.00015903	     -0.20513530	     -0.06243114	      0.88288085	     -0.00019752	     -0.21773499	     -0.00000000	     -0.00000000	      6.36722948
      0.17362793	     -0.06379199	      0.00015910	     -0.20513660	     -0.06243132	      0.88288076	     -0.00019798	     -0.21774445	     -0.00000000	     -0.00000000	      6.41155139
      0.17512017	     -0.06378342	      0.00016003	     -0.20512880	     -0.06243138	      0.88288075	     -0.00019845	     -0.21775270	     -0.00000000	      0.00000000	      6.38013826
      0.17661241	     -0.06377154	      0.00016045	     -0.20511768	     -0.06243133	      0.88288080	     -0.00019895	     -0.21775967	     -0.00000000	      0.00000000	      6.33031754
      0.17810465	     -0.06375023	      0.00016141	     -0.20509713	     -0.06243117	      0.88288091	     -0.00019946	     -0.21776527	     -0.00000000	      0.00000000	      6.37697615
      0.17991171	     -0.06372047	      0.00016209	     -0.20506828	     -0.06243082	      0.88288112	     -0.00020010	     -0.21777013	     -0.00000000	      0.00000000	      6.39316698
      0.18171876	     -0.06367833	      0.00016341	     -0.20502705	     -0.06243031	      0.88288139	     -0.00020077	     -0.21777282	     -0.00000000	      0.00000000	      6.39549695
      0.18300622	     -0.06364772	      0.00016349	     -0.20499706	     -0.06242985	      0.88288163	     -0.00020126	     -0.21777336	     -0.00000000	      0.00000000	      6.39848121
      0.18429368	     -0.06361235	      0.00016391	     -0.20496230	     -0.06242931	      0.88288188	     -0.00020176	     -0.21777274	     -0.00000000	      0.00000000	      6.39459433
      0.18595737	     -0.06356431	      0.00016412	     -0.20491505	     -0.06242849	      0.88288224	     -0.00020242	     -0.21777032	     -0.00000000	      0.00000000	      6.40951526
      0.18738802	     -0.06351702	      0.00016410	     -0.20486840	     -0.06242768	      0.88288257	     -0.00020300	     -0.21776674	     -0.00000000	      0.00000000	      6.39028174
      0.18881868	     -0.06346731	      0.00016403	     -0.20481932	     -0.06242677	      0.88288291	     -0.00020359	     -0.21776177	     -0.00000000	      0.00000000	      6.40054226
      0.19013661	     -0.06342045	      0.00016383	     -0.20477303	     -0.06242585	      0.88288323	     -0.00020415	     -0.21775600	     -0.00000000	      0.00000000	      6.49647540
      0.19145455	     -0.06337034	      0.00016366	     -0.20472348	     -0.06242485	      0.88288355	     -0.00020471	     -0.21774916	     -0.00000000	      0.00000000	      6.41021368
      0.19277248	     -0.06331762	      0.00016347	     -0.20467129	     -0.06242377	      0.88288387	     -0.00020528	     -0.21774124	     -0.00000000	      0.00000000	      6.43975338
      0.19557151	     -0.06320213	      0.00016308	     -0.20455689	     -0.06242124	      0.88288451	     -0.00020651	     -0.21772111	     -0.00000000	      0.00000000	      6.39461158
      0.19702500	     -0.06313207	      0.00016324	     -0.20448737	     -0.06241979	      0.88288482	     -0.00020716	     -0.21770894	     -0.00000000	      0.00000000	      6.42951476
      0.19847849	     -0.06306595	      0.00016356	     -0.20442177	     -0.06241827	      0.88288512	     -0.00020782	     -0.21769560	     -0.00000000	      0.00000000	      6.46306457
      0.19993197	     -0.06299202	      0.00016420	     -0.20434834	     -0.06241666	      0.88288539	     -0.00020848	     -0.21768126	     -0.00000000	      0.00000000	      6.42859367
      0.20158021	     -0.06290955	      0.00016507	     -0.20426641	     -0.06241475	      0.88288568	     -0.00020923	     -0.21766375	     -0.00000000	      0.00000000	      6.45940254
      0.20300871	     -0.06283302	      0.00016628	     -0.20419032	     -0.06241302	      0.88288590	     -0.00020989	     -0.21764769	     -0.00000000	      0.00000000	      6.39545558
      0.20443722	     -0.06275618	      0.00016753	     -0.20411392	     -0.06241121	      0.88288609	     -0.00021054	     -0.21763082	     -0.00000000	      0.00000000	      6.37000362
      0.20586572	     -0.06267906	      0.00016923	     -0.20403720	     -0.06240935	      0.88288627	     -0.00021120	     -0.21761325	     -0.00000000	      0.00000000	      6.49895287
      0.20729423	     -0.06260005	      0.00017102	     -0.20395857	     -0.06240743	      0.88288642	     -0.00021186	     -0.21759510	     -0.00000000	      0.00000000	      6.38133683
      0.20872273	     -0.06251992	      0.00017303	     -0.20387879	     -0.06240545	      0.88288655	     -0.00021252	     -0.21757640	     -0.00000000	      0.00000000	      6.41692523
      0.21052895	     -0.06242028	      0.00017574	     -0.20377957	     -0.06240288	      0.88288668	     -0.00021335	     -0.21755217	     -0.00000000	      0.00000000	      6.50743732
      0.21233517	     -0.06231814	      0.00017831	     -0.20367780	     -0.06240024	      0.88288677	     -0.00021418	     -0.21752739	     -0.00000000	      0.00000000	      6.42859477
      0.21364247	     -0.06224124	      0.00018061	     -0.20360114	     -0.06239828	      0.88288682	     -0.00021478	     -0.21750911	     -0.00000000	      0.00000000	      6.53250390
      0.21494977	     -0.06216727	      0.00018241	     -0.20352739	     -0.06239629	      0.88288686	     -0.00021538	     -0.21749057	     -0.00000000	      0.00000000	      6.53551956
      0.21654870	     -0.06207674	      0.00018480	     -0.20343710	     -0.06239382	      0.88288687	     -0.00021611	     -0.21746771	     -0.00000000	      0.00000000	      6.53503399
      0.21814764	     -0.06198324	      0.00018650	     -0.20334379	     -0.06239131	      0.88288687	     -0.00021684	     -0.21744468	     -0.00000000	     -0.00000000	      6.65351980
      0.21974657	     -0.06189266	      0.00018828	     -0.20325337	     -0.06238877	      0.88288684	     -0.00021757	     -0.21742154	     -0.00000000	     -0.00000000	      6.58853291
      0.22116320	     -0.06181031	      0.00018953	     -0.20317112	     -0.06238649	      0.88288679	     -0.00021821	     -0.21740099	     -0.00000000	     -0.00000000	      6.69821358
      0.22257983	     -0.06173190	      0.00019083	     -0.20309279	     -0.06238420	      0.88288673	     -0.00021885	     -0.21738040	     -0.00000000	     -0.00000000	      6.71336397
      0.22448496	     -0.06162817	      0.00019251	     -0.20298913	     -0.06238108	      0.88288662	     -0.00021970	     -0.21735282	     -0.00000000	     -0.00000000	      6.83645111
      0.22596471	     -0.06154349	      0.00019378	     -0.20290448	     -0.06237865	      0.88288651	     -0.00022036	     -0.21733137	     -0.00000000	     -0.00000000	      6.74758047
      0.22744445	     -0.06146197	      0.00019503	     -0.20282295	     -0.06237622	      0.88288638	     -0.00022102	     -0.21730988	     -0.00000000	     -0.00000000	      6.90894788
      0.22892420	     -0.06138483	      0.00019613	     -0.20274579	     -0.06237377	      0.88288623	     -0.00022168	     -0.21728848	     -0.00000000	     -0.00000000	      6.89346235
      0.23040395	     -0.06130438	      0.00019728	     -0.20266527	     -0.06237133	      0.88288605	     -0.00022233	     -0.21726723	     -0.00000000	     -0.00000000	      6.89052538
      0.23188370	     -0.06123136	      0.00019814	     -0.20259216	     -0.06236889	      0.88288585	     -0.00022298	     -0.21724608	     -0.00000000	     -0.00000000	      7.12220503
      0.23336344	     -0.06115417	      0.00019912	     -0.20251487	     -0.06236645	      0.88288563	     -0.00022362	     -0.21722514	     -0.00000000	     -0.00000000	      7.02623995
      0.23484319	     -0.06108269	      0.00019982	     -0.20244325	     -0.06236403	      0.88288538	     -0.00022426	     -0.21720431	     -0.00000000	     -0.00000000	      7.26778493
      0.23632294	     -0.06100988	      0.00020013	     -0.20237026	     -0.06236162	      0.88288509	     -0.00022490	     -0.21718369	     -0.00000000	     -0.00000000	      7.19233206
      0.23780268	     -0.06094062	      0.00019971	     -0.20230078	     -0.06235923	      0.88288478	     -0.00022553	     -0.21716323	     -0.00000000	     -0.00000000	      7.38970900
      0.23928243	     -0.06087284	      0.00019868	     -0.20223275	     -0.06235687	      0.88288443	     -0.00022615	     -0.21714300	     -0.00000000	     -0.00000000	      7.35519521
      0.24064788	     -0.06081355	      0.00019735	     -0.20217320	     -0.06235471	      0.88288408	     -0.00022672	     -0.21712454	     -0.00000000	     -0.00000000	      7.61556721
      0.24201332	     -0.06075499	      0.00019549	     -0.20211435	     -0.06235257	      0.88288369	     -0.00022729	     -0.21710631	     -0.00000000	     -0.00000000	      7.58706842
      0.24337877	     -0.06069810	      0.00019322	     -0.20205714	     -0.06235046	      0.88288328	     -0.00022785	     -0.21708832	     -0.00000000	     -0.00000000	      7.70875517
      0.24535897	     -0.06061690	      0.00018978	     -0.20197546	     -0.06234746	      0.88288261	     -0.00022865	     -0.21706261	     -0.00000000	     -0.00000000	      7.88053249
      0.24685892	     -0.06055266	      0.00018747	     -0.20191085	     -0.06234524	      0.88288205	     -0.00022924	     -0.21704331	     -0.00000000	     -0.00000000	      8.02766703
      0.24835888	     -0.06048311	      0.00018525	     -0.20184093	     -0.06234306	      0.88288145	     -0.00022982	     -0.21702406	     -0.00000000	     -0.00000000	      8.08682427
      0.25035629	     -0.06039014	      0.00018295	     -0.20174747	     -0.06234024	      0.88288057	     -0.00023058	     -0.21699839	     -0.00000000	     -0.00000000	      8.34516859
      0.25188018	     -0.06031616	      0.00018056	     -0.20167310	     -0.06233815	      0.88287985	     -0.00023115	     -0.21697865	     -0.00000000	     -0.00000000	      8.27494102
      0.25320700	     -0.06025181	      0.00017997	     -0.20160844	     -0.06233637	      0.88287918	     -0.00023163	     -0.21696142	     -0.00000000	     -0.00000000	      8.53609000
      0.25453382	     -0.06018975	      0.00017865	     -0.20154607	     -0.06233464	      0.88287848	     -0.00023210	     -0.21694424	     -0.00000000	     -0.00000000	      8.51972334
      0.25586064	     -0.06012743	      0.00017798	     -0.20148345	     -0.06233294	      0.88287774	     -0.00023256	     -0.21692714	     -0.00000000	     -0.00000000	      8.68505780
      0.25782087	     -0.06004440	      0.00017672	     -0.20140003	     -0.06233051	      0.88287658	     -0.00023322	     -0.21690221	     -0.00000000	     -0.00000000	      8.94364187
      0.25933233	     -0.05997793	      0.00017679	     -0.20133331	     -0.06232869	      0.88287563	     -0.00023371	     -0.21688344	     -0.00000000	     -0.00000000	      9.25015828
      0.26084379	     -0.05992430	      0.00017560	     -0.20127945	     -0.06232690	      0.88287464	     -0.00023419	     -0.21686512	     -0.00000000	     -0.00000000	      9.70630693
      0.26235526	     -0.05987268	      0.00017558	     -0.20122769	     -0.06232515	      0.88287361	     -0.00023465	     -0.21684752	     -0.00000000	     -0.00000000	     10.42384701
      0.26371332	     -0.05983743	      0.00017376	     -0.20119233	     -0.06232359	      0.88287264	     -0.00023505	     -0.21683243	     -0.00000000	     -0.00000000	     11.13491766
      0.26507138	     -0.05980543	      0.00017254	     -0.20116029	     -0.06232203	      0.88287164	     -0.00023544	     -0.21681817	     -0.00000000	     -0.00000001	     12.30174547
      0.26642944	     -0.05978241	      0.00017063	     -0.20113730	     -0.06232047	      0.88287062	     -0.00023582	     -0.21680482	     -0.00000000	     -0.00000001	     13.52615026
      0.26778751	     -0.05976169	      0.00016896	     -0.20111667	     -0.06231890	      0.88286957	     -0.00023618	     -0.21679240	     -0.00000000	     -0.00000001	     15.21846590
      0.26964433	     -0.05974185	      0.00016661	     -0.20109710	     -0.06231670	      0.88286810	     -0.00023666	     -0.21677686	     -0.00000000	     -0.00000001	     17.52040604
      0.27096032	     -0.05972207	      0.00016519	     -0.20107761	     -0.06231509	      0.88286704	     -0.00023698	     -0.21676674	     -0.00000000	     -0.00000001	     19.88767138
      0.27227630	     -0.05970779	      0.00016365	     -0.20106367	     -0.06231343	      0.88286598	     -0.00023729	     -0.21675717	     -0.00000000	     -0.00000001	     21.94221521
      0.27391224	     -0.05968519	      0.00016172	     -0.20104161	     -0.06231128	      0.88286465	     -0.00023766	     -0.21674598	     -0.00000000	     -0.00000001	     24.71438130
      0.27537387	     -0.05966489	      0.00016008	     -0.20102187	     -0.06230927	      0.88286348	     -0.00023797	     -0.21673640	     -0.00000000	     -0.00000001	     26.86165401
      0.27683550	     -0.05963900	      0.00015792	     -0.20099660	     -0.06230715	      0.88286232	     -0.00023827	     -0.21672710	     -0.00000000	     -0.00000001	     29.34993519
      0.27829713	     -0.05961296	      0.00015614	     -0.20097125	     -0.06230493	      0.88286119	     -0.00023856	     -0.21671791	     -0.00000000	     -0.00000001	     30.79141913
      0.27975876	     -0.05957903	      0.00015340	     -0.20093803	     -0.06230258	      0.88286011	     -0.00023883	     -0.21670870	     -0.00000000	     -0.00000000	     32.69049816
      0.28122039	     -0.05954573	      0.00015163	     -0.20090549	     -0.06230012	      0.88285907	     -0.00023908	     -0.21669930	     -0.00000000	     -0.00000000	     33.63841789
      0.28268202	     -0.05950421	      0.00014835	     -0.20086472	     -0.06229753	      0.88285809	     -0.00023932	     -0.21668967	     -0.00000000	     -0.00000000	     34.74078649
      0.28393840	     -0.05946824	      0.00014716	     -0.20082943	     -0.06229520	      0.88285731	     -0.00023950	     -0.21668108	     -0.00000000	     -0.00000000	     34.97963895
      0.28519478	     -0.05942839	      0.00014490	     -0.20079024	     -0.06229278	      0.88285658	     -0.00023968	     -0.21667219	     -0.00000000	     -0.00000000	     35.38314309
      0.28677012	     -0.05937658	      0.00014308	     -0.20073927	     -0.06228962	      0.88285575	     -0.00023988	     -0.21666056	     -0.00000000	     -0.00000000	     35.23096467
      0.28834546	     -0.05932132	      0.00014030	     -0.20068482	     -0.06228631	      0.88285503	     -0.00024006	     -0.21664836	     -0.00000000	     -0.00000000	     35.42931710
      0.28962499	     -0.05927446	      0.00013988	     -0.20063863	     -0.06228353	      0.88285452	     -0.00024019	     -0.21663803	     -0.00000000	     -0.00000000	     34.68294767
      0.29090451	     -0.05922610	      0.00013837	     -0.20059089	     -0.06228066	      0.88285409	     -0.00024031	     -0.21662731	     -0.00000000	     -0.00000000	     34.48804738
      0.29244869	     -0.05916784	      0.00013797	     -0.20053337	     -0.06227709	      0.88285368	     -0.00024043	     -0.21661388	     -0.00000000	     -0.00000000	     33.69826382
      0.29399287	     -0.05910778	      0.00013650	     -0.20047399	     -0.06227341	      0.88285337	     -0.00024052	     -0.21659995	     -0.00000000	     -0.00000000	     33.44266478
      0.29526415	     -0.05905806	      0.00013721	     -0.20042485	     -0.06227030	      0.88285321	     -0.00024058	     -0.21658814	     -0.00000000	     -0.00000000	     32.55143884
      0.29653543	     -0.05900796	      0.00013665	     -0.20037526	     -0.06226712	      0.88285312	     -0.00024063	     -0.21657604	     -0.00000000	     -0.00000000	     32.17291813
      0.29806842	     -0.05894877	      0.00013723	     -0.20031666	     -0.06226321	      0.88285311	     -0.00024066	     -0.21656113	     -0.00000000	      0.00000000	     31.29136958
      0.29960141	     -0.05888934	      0.00013659	     -0.20025776	     -0.06225922	      0.88285320	     -0.00024067	     -0.21654591	     -0.00000000	      0.00000000	     31.00666905
      0.30088352	     -0.05884095	      0.00013782	     -0.20020981	     -0.06225582	      0.88285336	     -0.00024066	     -0.21653300	     -0.00000000	      0.00000000	     30.14977502
      0.30216564	     -0.05879305	      0.00013769	     -0.20016229	     -0.06225238	      0.88285358	     -0.00024063	     -0.21651996	     -0.00000000	      0.00000000	     29.83573977
      0.30344775	     -0.05874675	      0.00013846	     -0.20011636	     -0.06224889	      0.88285386	     -0.00024058	     -0.21650685	     -0.00000000	      0.00000000	     29.26461004
      0.30511792	     -0.05868830	      0.00013896	     -0.20005833	     -0.06224429	      0.88285432	     -0.00024050	     -0.21648972	     -0.00000000	      0.00000000	     28.87562646
      0.30653598	     -0.05863975	      0.00014064	     -0.20001014	     -0.06224033	      0.88285478	     -0.00024041	     -0.21647517	     -0.00000000	      0.00000000	     28.01933113
      0.30795404	     -0.05859187	      0.00014075	     -0.19996256	     -0.06223634	      0.88285530	     -0.00024029	     -0.21646067	     -0.00000000	      0.00000000	     27.86349636
      0.30937210	     -0.05854761	      0.00014258	     -0.19991860	     -0.06223230	      0.88285587	     -0.00024016	     -0.21644627	     -0.00000000	      0.00000000	     27.03800079
      0.31079016	     -0.05850235	      0.00014236	     -0.19987356	     -0.06222824	      0.88285649	     -0.00024001	     -0.21643200	     -0.00000000	      0.00000000	     26.94542461
      0.31220822	     -0.05846079	      0.00014414	     -0.19983224	     -0.06222415	      0.88285715	     -0.00023984	     -0.21641789	     -0.00000000	      0.00000000	     26.23909822
      0.31362628	     -0.05842012	      0.00014332	     -0.19979174	     -0.06222004	      0.88285784	     -0.00023965	     -0.21640400	     -0.00000000	      0.00000000	     26.05444954
      0.31504434	     -0.05838250	      0.00014532	     -0.19975433	     -0.06221590	      0.88285856	     -0.00023944	     -0.21639036	     -0.00000000	      0.00000000	     25.32198892
      0.31630059	     -0.05834969	      0.00014453	     -0.19972162	     -0.06221222	      0.88285922	     -0.00023924	     -0.21637849	     -0.00000000	      0.00000000	     25.16616275
      0.31755685	     -0.05831917	      0.00014552	     -0.19969123	     -0.06220853	      0.88285990	     -0.00023902	     -0.21636683	     -0.00000000	      0.00000000	     24.67536872
      0.31908838	     -0.05828424	      0.00014536	     -0.19965642	     -0.06220401	      0.88286073	     -0.00023874	     -0.21635295	     -0.00000000	      0.00000000	     24.33577563
      0.32061991	     -0.05825250	      0.00014679	     -0.19962480	     -0.06219948	      0.88286158	     -0.00023844	     -0.21633945	     -0.00000000	      0.00000000	     23.62297009
      0.32188360	     -0.05822677	      0.00014603	     -0.19959912	     -0.06219573	      0.88286228	     -0.00023817	     -0.21632861	     -0.00000000	      0.00000000	     23.48829739
      0.32314728	     -0.05820551	      0.00014675	     -0.19957792	     -0.06219198	      0.88286298	     -0.00023789	     -0.21631808	     -0.00000000	      0.00000000	     23.02050974
      0.32468092	     -0.05818366	      0.00014626	     -0.19955611	     -0.06218743	      0.88286383	     -0.00023754	     -0.21630581	     -0.00000000	      0.00000000	     22.65255349
      0.32621457	     -0.05817170	      0.00014695	     -0.19954420	     -0.06218287	      0.88286467	     -0.00023716	     -0.21629420	     -0.00000000	      0.00000000	     21.99549771
      0.32755282	     -0.05816761	      0.00014536	     -0.19954008	     -0.06217889	      0.88286539	     -0.00023681	     -0.21628486	     -0.00000000	      0.00000000	     21.73154057
      0.32889107	     -0.05817616	      0.00014554	     -0.19954863	     -0.06217491	      0.88286610	     -0.00023645	     -0.21627641	     -0.00000000	      0.00000000	     21.22530801
      0.33022932	     -0.05819529	      0.00014446	     -0.19956774	     -0.06217093	      0.88286680	     -0.00023608	     -0.21626912	     -0.00000000	      0.00000000	     20.79562018
      0.33156757	     -0.05822661	      0.00014473	     -0.19959906	     -0.06216696	      0.88286747	     -0.00023568	     -0.21626317	     -0.00000000	      0.00000000	     20.32438057
      0.33323405	     -0.05828381	      0.00014407	     -0.19965624	     -0.06216202	      0.88286827	     -0.00023517	     -0.21625793	     -0.00000000	      0.00000000	     19.66324316
      0.33456769	     -0.05834073	      0.00014557	     -0.19971318	     -0.06215806	      0.88286888	     -0.00023475	     -0.21625567	     -0.00000000	      0.00000000	     19.24469913
      0.33590133	     -0.05841087	      0.00014553	     -0.19978333	     -0.06215411	      0.88286945	     -0.00023431	     -0.21625524	     -0.00000000	      0.00000000	     18.90958637
      0.33723498	     -0.05849092	      0.00014710	     -0.19986343	     -0.06215016	      0.88286999	     -0.00023385	     -0.21625675	     -0.00000000	      0.00000000	     18.35883553
      0.33856862	     -0.05858005	      0.00014800	     -0.19995259	     -0.06214621	      0.88287047	     -0.00023338	     -0.21626023	     -0.00000000	      0.00000000	     18.02642659
      0.34021372	     -0.05870237	      0.00015044	     -0.20007502	     -0.06214134	      0.88287100	     -0.00023278	     -0.21626725	     -0.00000000	      0.00000000	     17.24371623
      0.34166753	     -0.05881848	      0.00015101	     -0.20019121	     -0.06213702	      0.88287138	     -0.00023224	     -0.21627594	     -0.00000000	      0.00000000	     17.14487540
      0.34312134	     -0.05894590	      0.00015362	     -0.20031878	     -0.06213270	      0.88287169	     -0.00023168	     -0.21628694	     -0.00000000	      0.00000000	     16.39633123
      0.34457516	     -0.05908003	      0.00015334	     -0.20045301	     -0.06212836	      0.88287190	     -0.00023111	     -0.21630025	     -0.00000000	      0.00000000	     16.18142107
      0.34602897	     -0.05922088	      0.00015584	     -0.20059404	     -0.06212401	      0.88287203	     -0.00023052	     -0.21631575	     -0.00000000	      0.00000000	     15.42262274
      0.34730912	     -0.05934810	      0.00015461	     -0.20072138	     -0.06212016	      0.88287205	     -0.00023000	     -0.21633116	     -0.00000000	     -0.00000000	     15.25674127
      0.34858926	     -0.05947926	      0.00015476	     -0.20085270	     -0.06211630	      0.88287199	     -0.00022947	     -0.21634816	     -0.00000000	     -0.00000000	     14.69124626
      0.35017347	     -0.05964560	      0.00015361	     -0.20101925	     -0.06211149	      0.88287180	     -0.00022880	     -0.21637132	     -0.00000000	     -0.00000000	     14.26028244
      0.35175768	     -0.05981517	      0.00015406	     -0.20118908	     -0.06210664	      0.88287147	     -0.00022812	     -0.21639657	     -0.00000000	     -0.00000000	     13.54293185
      0.35311005	     -0.05995967	      0.00015223	     -0.20133379	     -0.06210247	      0.88287108	     -0.00022753	     -0.21641960	     -0.00000000	     -0.00000000	     13.26857324
      0.35446243	     -0.06010529	      0.00015201	     -0.20147967	     -0.06209826	      0.88287059	     -0.00022694	     -0.21644379	     -0.00000000	     -0.00000000	     12.70599929
      0.35581480	     -0.06025041	      0.00015029	     -0.20162504	     -0.06209402	      0.88286999	     -0.00022634	     -0.21646898	     -0.00000000	     -0.00000000	     12.35540067
      0.35751539	     -0.06043482	      0.00014884	     -0.20180981	     -0.06208863	      0.88286910	     -0.00022558	     -0.21650185	     -0.00000000	     -0.00000000	     11.71215288
      0.35921598	     -0.06061656	      0.00014470	     -0.20199188	     -0.06208317	      0.88286804	     -0.00022481	     -0.21653585	     -0.00000000	     -0.00000000	     11.46597363
      0.36043040	     -0.06074675	      0.00014406	     -0.20212238	     -0.06207924	      0.88286719	     -0.00022426	     -0.21656065	     -0.00000000	     -0.00000000	     11.00196953
      0.36164482	     -0.06087645	      0.00014160	     -0.20225236	     -0.06207526	      0.88286626	     -0.00022370	     -0.21658581	     -0.00000000	     -0.00000001	     10.75696671
      0.36346183	     -0.06106949	      0.00013885	     -0.20244588	     -0.06206923	      0.88286473	     -0.00022286	     -0.21662391	     -0.00000000	     -0.00000001	     10.35299960
      0.36527884	     -0.06126035	      0.00013460	     -0.20263722	     -0.06206310	      0.88286304	     -0.00022202	     -0.21666236	     -0.00000000	     -0.00000001	      9.98244951
      0.36656297	     -0.06139131	      0.00013390	     -0.20276860	     -0.06205871	      0.88286175	     -0.00022143	     -0.21668961	     -0.00000000	     -0.00000001	      9.76576567
      0.36784711	     -0.06152381	      0.00013129	     -0.20290148	     -0.06205427	      0.88286039	     -0.00022083	     -0.21671681	     -0.00000000	     -0.00000001	      9.59618134
      0.36964200	     -0.06170644	      0.00012925	     -0.20308472	     -0.06204796	      0.88285838	     -0.00021999	     -0.21675474	     -0.00000000	     -0.00000001	      9.28749555
      0.37122370	     -0.06186367	      0.00012640	     -0.20324248	     -0.06204231	      0.88285652	     -0.00021925	     -0.21678788	     -0.00000000	     -0.00000001	      9.11901383
      0.37280540	     -0.06201666	      0.00012663	     -0.20339612	     -0.06203657	      0.88285458	     -0.00021850	     -0.21682061	     -0.00000000	     -0.00000001	      8.90453047
      0.37410927	     -0.06214145	      0.00012404	     -0.20352138	     -0.06203176	      0.88285292	     -0.00021789	     -0.21684723	     -0.00000000	     -0.00000001	      8.80426373
      0.37541313	     -0.06226334	      0.00012341	     -0.20364381	     -0.06202688	      0.88285123	     -0.00021728	     -0.21687349	     -0.00000000	     -0.00000001	      8.62438260
      0.37704614	     -0.06241282	      0.00012174	     -0.20379397	     -0.06202067	      0.88284907	     -0.00021652	     -0.21690580	     -0.00000000	     -0.00000001	      8.52408137
      0.37867914	     -0.06255840	      0.00012148	     -0.20394028	     -0.06201435	      0.88284686	     -0.00021576	     -0.21693742	     -0.00000000	     -0.00000001	      8.20938880
      0.38031214	     -0.06269656	      0.00011996	     -0.20407917	     -0.06200791	      0.88284464	     -0.00021500	     -0.21696829	     -0.00000000	     -0.00000001	      8.22946416
      0.38174821	     -0.06281764	      0.00012110	     -0.20420097	     -0.06200214	      0.88284267	     -0.00021434	     -0.21699471	     -0.00000000	     -0.00000001	      8.05115192
      0.38318428	     -0.06293361	      0.00012060	     -0.20431763	     -0.06199628	      0.88284070	     -0.00021369	     -0.21702050	     -0.00000000	     -0.00000001	      7.91901686
      0.38462035	     -0.06304508	      0.00012186	     -0.20442985	     -0.06199032	      0.88283874	     -0.00021304	     -0.21704557	     -0.00000000	     -0.00000001	      7.83351762
      0.38636775	     -0.06317331	      0.00012173	     -0.20455898	     -0.06198292	      0.88283638	     -0.00021226	     -0.21707509	     -0.00000000	     -0.00000001	      7.68392991
      0.38811516	     -0.06329452	      0.00012427	     -0.20468117	     -0.06197538	      0.88283406	     -0.00021149	     -0.21710353	     -0.00000000	     -0.00000001	      7.63744400
      0.38934749	     -0.06337697	      0.00012302	     -0.20476425	     -0.06196996	      0.88283246	     -0.00021096	     -0.21712289	     -0.00000000	     -0.00000001	      7.53314812
      0.39057983	     -0.06345626	      0.00012387	     -0.20484423	     -0.06196446	      0.88283089	     -0.00021043	     -0.21714165	     -0.00000000	     -0.00000001	      7.47295242
      0.39236052	     -0.06356499	      0.00012499	     -0.20495397	     -0.06195636	      0.88282869	     -0.00020969	     -0.21716769	     -0.00000000	     -0.00000001	      7.42867820
      0.39412207	     -0.06366882	      0.00012681	     -0.20505885	     -0.06194818	      0.88282660	     -0.00020897	     -0.21719211	     -0.00000000	     -0.00000001	      7.29938826
      0.39588362	     -0.06375813	      0.00012732	     -0.20514919	     -0.06193983	      0.88282460	     -0.00020827	     -0.21721520	     -0.00000000	     -0.00000001	      7.30371037
      0.39728428	     -0.06382714	      0.00012861	     -0.20521905	     -0.06193305	      0.88282308	     -0.00020773	     -0.21723252	     -0.00000000	     -0.00000001	      7.16797774
      0.39868493	     -0.06389197	      0.00012856	     -0.20528470	     -0.06192616	      0.88282163	     -0.00020721	     -0.21724898	     -0.00000000	     -0.00000001	      7.19640910
      0.40038250	     -0.06396654	      0.00012936	     -0.20536033	     -0.06191766	      0.88281997	     -0.00020659	     -0.21726774	     -0.00000000	     -0.00000001	      7.04208798
      0.40208007	     -0.06403090	      0.00012904	     -0.20542572	     -0.06190897	      0.88281841	     -0.00020599	     -0.21728510	     -0.00000000	     -0.00000001	      7.15851677
      0.40354617	     -0.06408493	      0.00013016	     -0.20548068	     -0.06190133	      0.88281715	     -0.00020550	     -0.21729888	     -0.00000000	     -0.00000001	      7.00538564
      0.40501227	     -0.06413205	      0.00013006	     -0.20552872	     -0.06189355	      0.88281598	     -0.00020502	     -0.21731154	     -0.00000000	     -0.00000001	      7.04640955
      0.40647837	     -0.06417607	      0.00013105	     -0.20557370	     -0.06188564	      0.88281488	     -0.00020456	     -0.21732304	     -0.00000000	     -0.00000000	      6.96088820
      0.40827857	     -0.06422366	      0.00013109	     -0.20562243	     -0.06187573	      0.88281364	     -0.00020401	     -0.21733558	     -0.00000000	     -0.00000000	      6.93648627
      0.40969069	     -0.06425724	      0.00013244	     -0.20565696	     -0.06186781	      0.88281275	     -0.00020360	     -0.21734418	     -0.00000000	     -0.00000000	      6.89409110
      0.41110282	     -0.06428697	      0.00013269	     -0.20568761	     -0.06185975	      0.88281193	     -0.00020321	     -0.21735168	     -0.00000000	     -0.00000000	      6.91549354
      0.41287795	     -0.06432126	      0.00013416	     -0.20572310	     -0.06184944	      0.88281100	     -0.00020274	     -0.21735958	     -0.00000000	     -0.00000000	      6.80262563
      0.41443608	     -0.06434448	      0.00013437	     -0.20574735	     -0.06184022	      0.88281026	     -0.00020235	     -0.21736512	     -0.00000000	     -0.00000000	      6.89804099
      0.41599421	     -0.06436740	      0.00013603	     -0.20577135	     -0.06183083	      0.88280960	     -0.00020198	     -0.21736932	     -0.00000000	     -0.00000000	      6.77583084
      0.41755234	     -0.06438278	      0.00013640	     -0.20578778	     -0.06182128	      0.88280900	     -0.00020163	     -0.21737227	     -0.00000000	     -0.00000000	      6.81193220
      0.41911047	     -0.06439514	      0.00013827	     -0.20580123	     -0.06181156	      0.88280846	     -0.00020130	     -0.21737387	     -0.00000000	     -0.00000000	      6.79577157
      0.42066860	     -0.06440259	      0.00013872	     -0.20580974	     -0.06180167	      0.88280798	     -0.00020099	     -0.21737413	     -0.00000000	     -0.00000000	      6.77984427
      0.42222672	     -0.06440507	      0.00014032	     -0.20581331	     -0.06179161	      0.88280755	     -0.00020070	     -0.21737304	     -0.00000000	     -0.00000000	      6.74397785
      0.42378485	     -0.06440110	      0.00014013	     -0.20581040	     -0.06178138	      0.88280717	     -0.00020043	     -0.21737056	     -0.00000000	     -0.00000000	      6.73834177
      0.42534298	     -0.06439312	      0.00014143	     -0.20580351	     -0.06177099	      0.88280683	     -0.00020019	     -0.21736663	     -0.00000000	     -0.00000000	      6.75007132
      0.42690111	     -0.06437727	      0.00014119	     -0.20578871	     -0.06176042	      0.88280652	     -0.00019996	     -0.21736123	     -0.00000000	     -0.00000000	      6.69168866
      0.42845924	     -0.06435517	      0.00014247	     -0.20576769	     -0.06174968	      0.88280624	     -0.00019975	     -0.21735427	     -0.00000000	     -0.00000000	      6.72042241
      0.43001737	     -0.06432671	      0.00014222	     -0.20574028	     -0.06173877	      0.88280599	     -0.00019956	     -0.21734572	     -0.00000000	     -0.00000000	      6.71876333
      0.43157550	     -0.06429186	      0.00014333	     -0.20570650	     -0.06172769	      0.88280576	     -0.00019940	     -0.21733552	     -0.00000000	     -0.00000000	      6.68439945
      0.43313363	     -0.06424917	      0.00014312	     -0.20566484	     -0.06171644	      0.88280555	     -0.00019925	     -0.21732364	     -0.00000000	     -0.00000000	      6.70701312
      0.43469176	     -0.06420160	      0.00014422	     -0.20561833	     -0.06170503	      0.88280535	     -0.00019912	     -0.21731001	     -0.00000000	     -0.00000000	      6.72463271
      0.43624988	     -0.06414496	      0.00014417	     -0.20556269	     -0.06169345	      0.88280516	     -0.00019901	     -0.21729464	     -0.00000000	     -0.00000000	      6.67816619
      0.43780801	     -0.06408278	      0.00014532	     -0.20550154	     -0.06168170	      0.88280498	     -0.00019892	     -0.21727744	     -0.00000000	     -0.00000000	      6.75461956
      0.43936614	     -0.06401422	      0.00014535	     -0.20543396	     -0.06166980	      0.88280481	     -0.00019885	     -0.21725845	     -0.00000000	     -0.00000000	      6.66737514
      0.44092427	     -0.06393820	      0.00014665	     -0.20535892	     -0.06165774	      0.88280465	     -0.00019879	     -0.21723764	     -0.00000000	     -0.00000000	      6.72014435
      0.44248240	     -0.06385789	      0.00014688	     -0.20527955	     -0.06164552	      0.88280449	     -0.00019875	     -0.21721500	     -0.00000000	     -0.00000000	      6.76552045
      0.44404053	     -0.06377114	      0.00014849	     -0.20519375	     -0.06163315	      0.88280433	     -0.00019872	     -0.21719061	     -0.00000000	     -0.00000000	      6.69706030
      0.44559866	     -0.06367827	      0.00014902	     -0.20510177	     -0.06162063	      0.88280418	     -0.00019872	     -0.21716447	     -0.00000000	     -0.00000000	      6.74191183
      0.44715679	     -0.06358365	      0.00015105	     -0.20500806	     -0.06160797	      0.88280403	     -0.00019872	     -0.21713666	     -0.00000000	     -0.00000000	      6.71970207
      0.44871491	     -0.06348492	      0.00015186	     -0.20491016	     -0.06159518	      0.88280388	     -0.00019875	     -0.21710732	     -0.00000000	     -0.00000000	      6.69640987
      0.45027304	     -0.06338520	      0.00015437	     -0.20481129	     -0.06158225	      0.88280374	     -0.00019878	     -0.21707659	     -0.00000000	     -0.00000000	      6.75106146
      0.45183117	     -0.06328370	      0.00015542	     -0.20471056	     -0.06156919	      0.88280361	     -0.00019884	     -0.21704459	     -0.00000000	     -0.00000000	      6.66090621
      0.45338930	     -0.06318134	      0.00015869	     -0.20460901	     -0.06155601	      0.88280348	     -0.00019890	     -0.21701148	     -0.00000000	     -0.00000000	      6.72579384
      0.45494743	     -0.06307770	      0.00016002	     -0.20450609	     -0.06154271	      0.88280335	     -0.00019898	     -0.21697738	     -0.00000000	     -0.00000000	      6.61279445
      0.45650556	     -0.06297444	      0.00016404	     -0.20440357	     -0.06152931	      0.88280322	     -0.00019907	     -0.21694239	     -0.00000000	     -0.00000000	      6.70679668
      0.45806369	     -0.06286981	      0.00016536	     -0.20429961	     -0.06151579	      0.88280310	     -0.00019918	     -0.21690668	     -0.00000000	     -0.00000000	      6.59597820
      0.45962182	     -0.06276414	      0.00016997	     -0.20419464	     -0.06150217	      0.88280298	     -0.00019930	     -0.21687031	     -0.00000000	     -0.00000000	      6.71360370
      0.46117995	     -0.06265950	      0.00017079	     -0.20409058	     -0.06148845	      0.88280286	     -0.00019943	     -0.21683336	     -0.00000000	     -0.00000000	      6.62802790
      0.46253480	     -0.06256689	      0.00017482	     -0.20399854	     -0.06147644	      0.88280276	     -0.00019956	     -0.21680087	     -0.00000000	     -0.00000000	      6.67178010
      0.46388965	     -0.06247452	      0.00017646	     -0.20390665	     -0.06146437	      0.88280265	     -0.00019969	     -0.21676806	     -0.00000000	     -0.00000000	      6.66675360
      0.46560309	     -0.06235634	      0.00018015	     -0.20378909	     -0.06144901	      0.88280252	     -0.00019987	     -0.21672619	     -0.00000000	     -0.00000000	      6.74964379
      0.46731653	     -0.06223863	      0.00018122	     -0.20367192	     -0.06143355	      0.88280238	     -0.00020007	     -0.21668394	     -0.00000000	     -0.00000000	      6.74245533
      0.46860645	     -0.06214778	      0.00018478	     -0.20358151	     -0.06142185	      0.88280227	     -0.00020023	     -0.21665195	     -0.00000000	     -0.00000000	      6.76868597
      0.46989636	     -0.06205766	      0.00018621	     -0.20349177	     -0.06141010	      0.88280216	     -0.00020040	     -0.21661981	     -0.00000000	     -0.00000000	      6.80895429
      0.47169197	     -0.06193173	      0.00018937	     -0.20336637	     -0.06139366	      0.88280199	     -0.00020064	     -0.21657487	     -0.00000000	     -0.00000000	      6.84459587
      0.47319195	     -0.06182645	      0.00019070	     -0.20326148	     -0.06137986	      0.88280185	     -0.00020086	     -0.21653721	     -0.00000000	     -0.00000000	      6.94446207
      0.47469192	     -0.06172095	      0.00019291	     -0.20315638	     -0.06136601	      0.88280169	     -0.00020109	     -0.21649948	     -0.00000000	     -0.00000000	      6.96374142
      0.47619190	     -0.06161600	      0.00019324	     -0.20305175	     -0.06135209	      0.88280153	     -0.00020132	     -0.21646181	     -0.00000000	     -0.00000000	      7.05516033
      0.47769187	     -0.06151271	      0.00019419	     -0.20294880	     -0.06133813	      0.88280135	     -0.00020157	     -0.21642422	     -0.00000000	     -0.00000000	      7.08166316
      0.47919184	     -0.06141046	      0.00019261	     -0.20284681	     -0.06132411	      0.88280117	     -0.00020183	     -0.21638673	     -0.00000000	     -0.00000000	      7.19808873
      0.48069182	     -0.06131005	      0.00019103	     -0.20274665	     -0.06131004	      0.88280097	     -0.00020209	     -0.21634937	     -0.00000000	     -0.00000000	      7.27100761
      0.48219179	     -0.06121053	      0.00018732	     -0.20264734	     -0.06129593	      0.88280076	     -0.00020236	     -0.21631215	     -0.00000000	     -0.00000000	      7.44036863
      0.48369177	     -0.06111241	      0.00018430	     -0.20254942	     -0.06128177	      0.88280055	     -0.00020264	     -0.21627507	     -0.00000000	     -0.00000000	      7.53801197
      0.48519174	     -0.06101216	      0.00017908	     -0.20244934	     -0.06126757	      0.88280032	     -0.00020293	     -0.21623821	     -0.00000000	     -0.00000000	      7.69395944
      0.48669171	     -0.06090832	      0.00017537	     -0.20234568	     -0.06125333	      0.88280009	     -0.00020322	     -0.21620137	     -0.00000000	     -0.00000000	      7.86499700
      0.48819169	     -0.06079753	      0.00017016	     -0.20223505	     -0.06123905	      0.88279987	     -0.00020352	     -0.21616435	     -0.00000000	     -0.00000000	      8.10610883
      0.48969166	     -0.06067886	      0.00016790	     -0.20211661	     -0.06122473	      0.88279964	     -0.00020382	     -0.21612692	     -0.00000000	     -0.00000000	      8.29208608
      0.49119164	     -0.06055109	      0.00016378	     -0.20198903	     -0.06121037	      0.88279942	     -0.00020413	     -0.21608885	     -0.00000000	     -0.00000000	      8.65534475
      0.49251410	     -0.06043227	      0.00016255	     -0.20187043	     -0.06119769	      0.88279924	     -0.00020441	     -0.21605465	     -0.00000000	     -0.00000000	      8.81295231
      0.49383657	     -0.06030991	      0.00015965	     -0.20174824	     -0.06118498	      0.88279907	     -0.00020469	     -0.21601982	     -0.00000000	     -0.00000000	      9.14155376
      0.49515904	     -0.06018622	      0.00015778	     -0.20162475	     -0.06117225	      0.88279892	     -0.00020498	     -0.21598442	     -0.00000000	     -0.00000000	      9.40729392
      0.49689339	     -0.06002310	      0.00015464	     -0.20146186	     -0.06115552	      0.88279875	     -0.00020536	     -0.21593725	     -0.00000000	     -0.00000000	      9.95103070
      0.49836172	     -0.05988313	      0.00015336	     -0.20132211	     -0.06114133	      0.88279865	     -0.00020569	     -0.21589678	     -0.00000000	     -0.00000000	     10.23887709
      0.49983005	     -0.05974181	      0.00015045	     -0.20118098	     -0.06112711	      0.88279858	     -0.00020603	     -0.21585588	     -0.00000000	     -0.00000000	     10.85080861
      0.50129838	     -0.05960050	      0.00014981	     -0.20103990	     -0.06111286	      0.88279856	     -0.00020637	     -0.21581459	     -0.00000000	      0.00000000	     11.23405612
      0.50276670	     -0.05945608	      0.00014640	     -0.20089564	     -0.06109859	      0.88279859	     -0.00020671	     -0.21577296	     -0.00000000	      0.00000000	     11.99710242
      0.50405145	     -0.05933062	      0.00014583	     -0.20077038	     -0.06108608	      0.88279865	     -0.00020702	     -0.21573626	     -0.00000000	      0.00000000	     12.45587630
      0.50533620	     -0.05920390	      0.00014334	     -0.20064381	     -0.06107354	      0.88279876	     -0.00020733	     -0.21569933	     -0.00000000	      0.00000000	     13.12172775
      0.50689620	     -0.05905166	      0.00014138	     -0.20049178	     -0.06105829	      0.88279895	     -0.00020771	     -0.21565423	     -0.00000000	      0.00000000	     13.85117833
      0.50845621	     -0.05890113	      0.00013713	     -0.20034140	     -0.06104301	      0.88279921	     -0.00020809	     -0.21560896	     -0.00000000	      0.00000000	     14.83039347
      0.50969484	     -0.05878264	      0.00013585	     -0.20022308	     -0.06103085	      0.88279947	     -0.00020841	     -0.21557294	     -0.00000000	      0.00000000	     15.37066024
      0.51093346	     -0.05866547	      0.00013274	     -0.20010603	     -0.06101867	      0.88279978	     -0.00020872	     -0.21553688	     -0.00000000	      0.00000000	     16.14058219
      0.51252007	     -0.05851934	      0.00012949	     -0.19996007	     -0.06100303	      0.88280025	     -0.00020913	     -0.21549074	     -0.00000000	      0.00000000	     16.95591355
      0.51393350	     -0.05839290	      0.00012510	     -0.19983373	     -0.06098907	      0.88280075	     -0.00020950	     -0.21544976	     -0.00000000	      0.00000000	     17.88224360
      0.51534692	     -0.05826887	      0.00012235	     -0.19970985	     -0.06097508	      0.88280131	     -0.00020988	     -0.21540898	     -0.00000000	      0.00000000	     18.46365739
      0.51676034	     -0.05814507	      0.00011777	     -0.19958615	     -0.06096105	      0.88280195	     -0.00021026	     -0.21536836	     -0.00000000	      0.00000000	     19.43565045
      0.51817377	     -0.05802532	      0.00011522	     -0.19946653	     -0.06094700	      0.88280266	     -0.00021065	     -0.21532791	      0.00000000	      0.00000000	     19.93941090
      0.51958719	     -0.05791133	      0.00010964	     -0.19935259	     -0.06093291	      0.88280344	     -0.00021104	     -0.21528775	      0.00000000	      0.00000000	     20.78852972
      0.52083986	     -0.05781629	      0.00010683	     -0.19925764	     -0.06092040	      0.88280420	     -0.00021138	     -0.21525252	      0.00000000	      0.00000000	     21.07120006
      0.52209253	     -0.05772559	      0.00010207	     -0.19916698	     -0.06090788	      0.88280501	     -0.00021173	     -0.21521770	      0.00000000	      0.00000000	     21.63271306
      0.52334520	     -0.05763912	      0.00009816	     -0.19908055	     -0.06089533	      0.88280587	     -0.00021208	     -0.21518337	      0.00000000	      0.00000000	     21.96750333
      0.52504298	     -0.05752887	      0.00009149	     -0.19897031	     -0.06087829	      0.88280712	     -0.00021255	     -0.21513766	      0.00000000	      0.00000001	     22.55321510
      0.52633775	     -0.05744861	      0.00008775	     -0.19889008	     -0.06086528	      0.88280814	     -0.00021291	     -0.21510346	      0.00000000	      0.00000001	     22.64072258
      0.52763253	     -0.05737072	      0.00008296	     -0.19881218	     -0.06085225	      0.88280921	     -0.00021327	     -0.21506980	      0.00000000	      0.00000001	     23.00463012
      0.52892731	     -0.05729563	      0.00008011	     -0.19873712	     -0.06083920	      0.88281033	     -0.00021362	     -0.21503665	      0.00000000	      0.00000001	     23.07441619
      0.53052783	     -0.05720616	      0.00007574	     -0.19864764	     -0.06082307	      0.88281177	     -0.00021406	     -0.21499634	      0.00000000	      0.00000001	     23.36377143
      0.53179296	     -0.05713794	      0.00007416	     -0.19857945	     -0.06081030	      0.88281295	     -0.00021439	     -0.21496500	      0.00000000	      0.00000001	     23.22516941
      0.53305809	     -0.05707179	      0.00007108	     -0.19851326	     -0.06079753	      0.88281417	     -0.00021472	     -0.21493411	      0.00000000	      0.00000001	     23.38979227
      0.53432322	     -0.05700731	      0.00006879	     -0.19844876	     -0.06078476	      0.88281543	     -0.00021505	     -0.21490367	      0.00000000	      0.00000001	     23.31292980
      0.53596649	     -0.05692845	      0.00006459	     -0.19836981	     -0.06076817	      0.88281709	     -0.00021546	     -0.21486487	      0.00000000	      0.00000001	     23.40630548
      0.53722521	     -0.05687119	      0.00006300	     -0.19831250	     -0.06075546	      0.88281839	     -0.00021576	     -0.21483574	      0.00000000	      0.00000001	     23.15017530
      0.53848392	     -0.05681619	      0.00005998	     -0.19825741	     -0.06074277	      0.88281972	     -0.00021606	     -0.21480712	      0.00000000	      0.00000001	     23.18967415
      0.53974264	     -0.05676398	      0.00005822	     -0.19820511	     -0.06073008	      0.88282106	     -0.00021634	     -0.21477902	      0.00000000	      0.00000001	     23.01781960
      0.54139188	     -0.05669963	      0.00005487	     -0.19814060	     -0.06071347	      0.88282283	     -0.00021670	     -0.21474299	      0.00000000	      0.00000001	     23.00401099
      0.54264222	     -0.05665402	      0.00005403	     -0.19809489	     -0.06070089	      0.88282418	     -0.00021695	     -0.21471630	      0.00000000	      0.00000001	     22.68978821
      0.54389257	     -0.05661101	      0.00005191	     -0.19805173	     -0.06068833	      0.88282554	     -0.00021720	     -0.21469016	      0.00000000	      0.00000001	     22.66407018
      0.54514291	     -0.05657091	      0.00005091	     -0.19801150	     -0.06067579	      0.88282690	     -0.00021743	     -0.21466458	      0.00000000	      0.00000001	     22.44728753
      0.54680516	     -0.05652187	      0.00004844	     -0.19796224	     -0.06065916	      0.88282870	     -0.00021772	     -0.21463147	      0.00000000	      0.00000001	     22.37376595
      0.54804679	     -0.05648819	      0.00004819	     -0.19792841	     -0.06064676	      0.88283005	     -0.00021791	     -0.21460741	      0.00000000	      0.00000001	     22.03145211
      0.54928842	     -0.05645665	      0.00004648	     -0.19789668	     -0.06063438	      0.88283138	     -0.00021810	     -0.21458393	      0.00000000	      0.00000001	     21.96715785
      0.55079121	     -0.05642147	      0.00004598	     -0.19786129	     -0.06061944	      0.88283299	     -0.00021830	     -0.21455627	      0.00000000	      0.00000001	     21.63682793
      0.55212022	     -0.05639252	      0.00004409	     -0.19783211	     -0.06060627	      0.88283439	     -0.00021846	     -0.21453250	      0.00000000	      0.00000001	     21.59972243
      0.55344924	     -0.05636566	      0.00004418	     -0.19780506	     -0.06059313	      0.88283578	     -0.00021860	     -0.21450935	      0.00000000	      0.00000001	     21.23865381
      0.55477825	     -0.05634014	      0.00004248	     -0.19777928	     -0.06058003	      0.88283715	     -0.00021872	     -0.21448681	      0.00000000	      0.00000001	     21.18565815
      0.55610726	     -0.05631684	      0.00004269	     -0.19775576	     -0.06056697	      0.88283850	     -0.00021882	     -0.21446487	      0.00000000	      0.00000001	     20.82648610
      0.55743627	     -0.05629520	      0.00004118	     -0.19773385	     -0.06055394	      0.88283983	     -0.00021891	     -0.21444353	      0.00000000	      0.00000001	     20.75207740
      0.55876529	     -0.05627574	      0.00004160	     -0.19771416	     -0.06054097	      0.88284114	     -0.00021897	     -0.21442279	      0.00000000	      0.00000001	     20.39487735
      0.56009430	     -0.05625798	      0.00004044	     -0.19769611	     -0.06052804	      0.88284242	     -0.00021901	     -0.21440261	      0.00000000	      0.00000001	     20.30991465
      0.56142331	     -0.05624202	      0.00004124	     -0.19767991	     -0.06051515	      0.88284369	     -0.00021903	     -0.21438300	      0.00000000	      0.00000001	     19.95530246
      0.56275232	     -0.05622756	      0.00004050	     -0.19766516	     -0.06050231	      0.88284492	     -0.00021903	     -0.21436391	      0.00000000	      0.00000001	     19.86021404
      0.56408134	     -0.05621484	      0.00004171	     -0.19765220	     -0.06048952	      0.88284614	     -0.00021901	     -0.21434535	      0.00000000	      0.00000001	     19.50684292
      0.56541035	     -0.05620361	      0.00004136	     -0.19764067	     -0.06047678	      0.88284733	     -0.00021896	     -0.21432729	      0.00000000	      0.00000001	     19.40618611
      0.56673936	     -0.05619402	      0.00004284	     -0.19763082	     -0.06046409	      0.88284849	     -0.00021890	     -0.21430972	      0.00000000	      0.00000001	     19.05923575
      0.56806837	     -0.05618581	      0.00004269	     -0.19762230	     -0.06045145	      0.88284963	     -0.00021881	     -0.21429263	      0.00000000	      0.00000001	     18.95728929
      0.56939739	     -0.05617908	      0.00004429	     -0.19761531	     -0.06043887	      0.88285074	     -0.00021869	     -0.21427600	      0.00000000	      0.00000001	     18.61492752
      0.57072640	     -0.05617363	      0.00004425	     -0.19760954	     -0.06042634	      0.88285184	     -0.00021856	     -0.21425982	      0.00000000	      0.00000001	     18.51170108
      0.57205541	     -0.05616950	      0.00004592	     -0.19760512	     -0.06041387	      0.88285290	     -0.00021840	     -0.21424408	      0.00000000	      0.00000001	     18.17023520
      0.57338442	     -0.05616651	      0.00004599	     -0.19760182	     -0.06040144	      0.88285395	     -0.00021822	     -0.21422874	      0.00000000	      0.00000001	     18.06757707
      0.57471344	     -0.05616471	      0.00004774	     -0.19759973	     -0.06038908	      0.88285497	     -0.00021801	     -0.21421382	      0.00000000	      0.00000001	     17.72665897
      0.57604245	     -0.05616395	      0.00004792	     -0.19759864	     -0.06037677	      0.88285598	     -0.00021778	     -0.21419928	      0.00000000	      0.00000001	     17.62816494
      0.57737146	     -0.05616430	      0.00004972	     -0.19759869	     -0.06036452	      0.88285696	     -0.00021752	     -0.21418512	      0.00000000	      0.00000001	     17.28987906
      0.57870047	     -0.05616554	      0.00004998	     -0.19759960	     -0.06035233	      0.88285793	     -0.00021725	     -0.21417132	      0.00000000	      0.00000000	     17.19852319
      0.58002949	     -0.05616784	      0.00005180	     -0.19760159	     -0.06034020	      0.88285888	     -0.00021694	     -0.21415786	      0.00000000	      0.00000000	     16.86523896
      0.58135850	     -0.05617087	      0.00005209	     -0.19760428	     -0.06032813	      0.88285981	     -0.00021662	     -0.21414473	      0.00000000	      0.00000000	     16.78307726
      0.58268751	     -0.05617483	      0.00005390	     -0.19760793	     -0.06031612	      0.88286073	     -0.00021627	     -0.21413193	      0.00000000	      0.00000000	     16.45751189
      0.58401652	     -0.05617929	      0.00005426	     -0.19761205	     -0.06030416	      0.88286164	     -0.00021589	     -0.21411942	      0.00000000	      0.00000000	     16.38646133
      0.58534554	     -0.05618462	      0.00005609	     -0.19761706	     -0.06029227	      0.88286254	     -0.00021549	     -0.21410720	      0.00000000	      0.00000000	     16.07198469
      0.58667455	     -0.05619033	      0.00005650	     -0.19762242	     -0.06028045	      0.88286343	     -0.00021507	     -0.21409525	      0.00000000	      0.00000000	     16.01314898
      0.58800356	     -0.05619691	      0.00005833	     -0.19762868	     -0.06026868	      0.88286431	     -0.00021462	     -0.21408356	      0.00000000	      0.00000000	     15.71187517
      0.58933257	     -0.05620377	      0.00005880	     -0.19763518	     -0.06025698	      0.88286518	     -0.00021415	     -0.21407211	      0.00000000	      0.00000000	     15.66621395
      0.59066159	     -0.05621146	      0.00006062	     -0.19764255	     -0.06024535	      0.88286604	     -0.00021366	     -0.21406089	      0.00000000	      0.00000000	     15.38025234
      0.59199060	     -0.05621926	      0.00006116	     -0.19764999	     -0.06023377	      0.88286690	     -0.00021314	     -0.21404989	      0.00000000	      0.00000000	     15.34835163
      0.59331961	     -0.05622781	      0.00006305	     -0.19765820	     -0.06022227	      0.88286775	     -0.00021260	     -0.21403910	      0.00000000	      0.00000000	     15.07712588
      0.59464862	     -0.05623633	      0.00006377	     -0.19766636	     -0.06021082	      0.88286860	     -0.00021203	     -0.21402849	      0.00000000	      0.00000000	     15.05879127
      0.59597764	     -0.05624567	      0.00006581	     -0.19767538	     -0.06019945	      0.88286944	     -0.00021144	     -0.21401807	      0.00000000	      0.00000000	     14.80152541
      0.59730665	     -0.05625514	      0.00006685	     -0.19768450	     -0.06018814	      0.88287028	     -0.00021082	     -0.21400782	      0.00000000	      0.00000000	     14.79242445
      0.59863566	     -0.05626589	      0.00006920	     -0.19769492	     -0.06017690	      0.88287111	     -0.00021019	     -0.21399775	      0.00000000	      0.00000000	     14.54401329
      0.59996468	     -0.05627731	      0.00007060	     -0.19770599	     -0.06016572	      0.88287193	     -0.00020952	     -0.21398786	      0.00000000	      0.00000000	     14.54521076
      0.60129369	     -0.05629041	      0.00007315	     -0.19771878	     -0.06015461	      0.88287275	     -0.00020884	     -0.21397817	      0.00000000	      0.00000000	     14.30939706
      0.60262270	     -0.05630444	      0.00007473	     -0.19773247	     -0.06014357	      0.88287355	     -0.00020813	     -0.21396870	      0.00000000	      0.00000000	     14.32385862
      0.60395171	     -0.05632085	      0.00007721	     -0.19774856	     -0.06013259	      0.88287435	     -0.00020740	     -0.21395947	      0.00000000	      0.00000000	     14.10054637
      0.60528073	     -0.05633887	      0.00007858	     -0.19776624	     -0.06012168	      0.88287513	     -0.00020665	     -0.21395052	      0.00000000	      0.00000000	     14.12730581
      0.60660974	     -0.05635962	      0.00008054	     -0.19778667	     -0.06011084	      0.88287589	     -0.00020588	     -0.21394188	      0.00000000	      0.00000000	     13.91606391
      0.60793875	     -0.05638219	      0.00008137	     -0.19780889	     -0.06010006	      0.88287663	     -0.00020509	     -0.21393356	      0.00000000	      0.00000000	     13.95334263
      0.60926776	     -0.05640793	      0.00008252	     -0.19783429	     -0.06008934	      0.88287735	     -0.00020428	     -0.21392564	      0.00000000	      0.00000000	     13.75775976
      0.61059678	     -0.05643514	      0.00008261	     -0.19786115	     -0.06007868	      0.88287805	     -0.00020344	     -0.21391811	      0.00000000	      0.00000000	     13.79914073
      0.61192579	     -0.05646451	      0.00008300	     -0.19789018	     -0.06006809	      0.88287872	     -0.00020259	     -0.21391099	      0.00000000	      0.00000000	     13.61451500
      0.61325480	     -0.05649460	      0.00008258	     -0.19791992	     -0.06005755	      0.88287935	     -0.00020172	     -0.21390425	      0.00000000	      0.00000000	     13.66473386
      0.61485606	     -0.05653379	      0.00008265	     -0.19795872	     -0.06004493	      0.88288007	     -0.00020064	     -0.21389666	      0.00000000	      0.00000000	     13.41322137
      0.61616161	     -0.05656166	      0.00008163	     -0.19798624	     -0.06003470	      0.88288062	     -0.00019974	     -0.21389083	      0.00000000	      0.00000000	     13.51868416
      0.61746717	     -0.05659394	      0.00008158	     -0.19801822	     -0.06002453	      0.88288112	     -0.00019881	     -0.21388528	      0.00000000	      0.00000000	     13.37754605
      0.61877273	     -0.05662547	      0.00008058	     -0.19804943	     -0.06001440	      0.88288159	     -0.00019787	     -0.21388004	      0.00000000	      0.00000000	     13.39839349
      0.62037093	     -0.05666759	      0.00008041	     -0.19809120	     -0.06000208	      0.88288210	     -0.00019669	     -0.21387400	      0.00000000	      0.00000000	     13.25629391
      0.62168268	     -0.05669924	      0.00007902	     -0.19812253	     -0.05999201	      0.88288247	     -0.00019570	     -0.21386939	      0.00000000	      0.00000000	     13.28678006
      0.62299443	     -0.05673279	      0.00007903	     -0.19815582	     -0.05998199	      0.88288280	     -0.00019469	     -0.21386500	      0.00000000	      0.00000000	     13.20025339
      0.62430618	     -0.05676512	      0.00007814	     -0.19818787	     -0.05997202	      0.88288308	     -0.00019367	     -0.21386083	     -0.00000000	      0.00000000	     13.21523132
      0.62589955	     -0.05680555	      0.00007829	     -0.19822801	     -0.05995996	      0.88288335	     -0.00019239	     -0.21385599	     -0.00000000	      0.00000000	     13.11158585
      0.62720699	     -0.05683484	      0.00007729	     -0.19825704	     -0.05995011	      0.88288352	     -0.00019132	     -0.21385219	     -0.00000000	      0.00000000	     13.15169230
      0.62851443	     -0.05686456	      0.00007774	     -0.19828655	     -0.05994029	      0.88288364	     -0.00019023	     -0.21384844	     -0.00000000	      0.00000000	     13.08418357
      0.62982187	     -0.05689209	      0.00007749	     -0.19831386	     -0.05993052	      0.88288372	     -0.00018912	     -0.21384474	     -0.00000000	      0.00000000	     13.14363924
      0.63112931	     -0.05691983	      0.00007798	     -0.19834141	     -0.05992078	      0.88288375	     -0.00018799	     -0.21384103	     -0.00000000	      0.00000000	     13.06162575
      0.63243675	     -0.05694517	      0.00007815	     -0.19836655	     -0.05991108	      0.88288373	     -0.00018684	     -0.21383731	     -0.00000000	     -0.00000000	     13.09701064
      0.63441606	     -0.05698643	      0.00007947	     -0.19840756	     -0.05989645	      0.88288362	     -0.00018506	     -0.21383155	     -0.00000000	     -0.00000000	     13.16155334
      0.63557686	     -0.05700307	      0.00007954	     -0.19842405	     -0.05988790	      0.88288351	     -0.00018400	     -0.21382818	     -0.00000000	     -0.00000000	     13.11335071
      0.63673765	     -0.05702197	      0.00008065	     -0.19844283	     -0.05987938	      0.88288337	     -0.00018292	     -0.21382464	     -0.00000000	     -0.00000000	     13.09120306
      0.63824492	     -0.05704824	      0.00008165	     -0.19846893	     -0.05986835	      0.88288314	     -0.00018150	     -0.21381992	     -0.00000000	     -0.00000000	     13.18673087
      0.63975219	     -0.05707371	      0.00008303	     -0.19849426	     -0.05985735	      0.88288286	     -0.00018005	     -0.21381511	     -0.00000000	     -0.00000000	     13.05619439
      0.64125946	     -0.05709376	      0.00008386	     -0.19851416	     -0.05984639	      0.88288253	     -0.00017858	     -0.21381015	     -0.00000000	     -0.00000000	     13.26351504
      0.64276672	     -0.05711648	      0.00008561	     -0.19853677	     -0.05983546	      0.88288216	     -0.00017709	     -0.21380496	     -0.00000000	     -0.00000000	     13.12148464
      0.64391635	     -0.05713075	      0.00008596	     -0.19855092	     -0.05982715	      0.88288186	     -0.00017593	     -0.21380089	     -0.00000000	     -0.00000000	     13.29480264
      0.64506597	     -0.05714547	      0.00008691	     -0.19856556	     -0.05981885	      0.88288153	     -0.00017476	     -0.21379670	     -0.00000000	     -0.00000000	     13.25693422
      0.64646994	     -0.05716260	      0.00008784	     -0.19858258	     -0.05980874	      0.88288110	     -0.00017332	     -0.21379142	     -0.00000000	     -0.00000000	     13.39389509
      0.64787392	     -0.05717886	      0.00008884	     -0.19859875	     -0.05979865	      0.88288065	     -0.00017186	     -0.21378597	     -0.00000000	     -0.00000000	     13.28488419
      0.64927789	     -0.05719081	      0.00008970	     -0.19861060	     -0.05978859	      0.88288017	     -0.00017038	     -0.21378032	     -0.00000000	     -0.00000000	     13.40527587
      0.65068187	     -0.05720556	      0.00009057	     -0.19862527	     -0.05977854	      0.88287968	     -0.00016889	     -0.21377443	     -0.00000000	     -0.00000000	     13.56241197
      0.65208584	     -0.05721635	      0.00009127	     -0.19863598	     -0.05976852	      0.88287916	     -0.00016739	     -0.21376837	     -0.00000000	     -0.00000000	     13.45510999
      0.65348982	     -0.05722669	      0.00009196	     -0.19864624	     -0.05975851	      0.88287863	     -0.00016587	     -0.21376209	     -0.00000000	     -0.00000000	     13.62339053
      0.65508043	     -0.05723831	      0.00009257	     -0.19865778	     -0.05974720	      0.88287801	     -0.00016414	     -0.21375475	     -0.00000000	     -0.00000000	     13.57512660
      0.65667104	     -0.05724545	      0.00009334	     -0.19866485	     -0.05973591	      0.88287738	     -0.00016240	     -0.21374714	     -0.00000000	     -0.00000000	     13.78890262
      0.65827551	     -0.05725436	      0.00009352	     -0.19867369	     -0.05972454	      0.88287673	     -0.00016064	     -0.21373911	     -0.00000000	     -0.00000000	     13.80132855
      0.65955286	     -0.05725680	      0.00009415	     -0.19867609	     -0.05971550	      0.88287620	     -0.00015923	     -0.21373255	     -0.00000000	     -0.00000000	     13.84121408
      0.66083021	     -0.05725959	      0.00009420	     -0.19867883	     -0.05970647	      0.88287568	     -0.00015782	     -0.21372574	     -0.00000000	     -0.00000000	     14.01011939
      0.66238629	     -0.05726345	      0.00009463	     -0.19868264	     -0.05969549	      0.88287503	     -0.00015609	     -0.21371721	     -0.00000000	     -0.00000000	     13.95618559
      0.66376433	     -0.05726092	      0.00009463	     -0.19868008	     -0.05968578	      0.88287445	     -0.00015457	     -0.21370939	     -0.00000000	     -0.00000000	     14.21825775
      0.66514238	     -0.05726158	      0.00009485	     -0.19868071	     -0.05967607	      0.88287387	     -0.00015305	     -0.21370127	     -0.00000000	     -0.00000000	     14.20044047
      0.66652043	     -0.05725820	      0.00009477	     -0.19867729	     -0.05966638	      0.88287329	     -0.00015153	     -0.21369294	     -0.00000000	     -0.00000000	     14.37882612
      0.66789848	     -0.05725761	      0.00009479	     -0.19867668	     -0.05965669	      0.88287271	     -0.00015001	     -0.21368432	     -0.00000000	     -0.00000000	     14.39820882
      0.66927652	     -0.05725167	      0.00009472	     -0.19867072	     -0.05964702	      0.88287213	     -0.00014850	     -0.21367549	     -0.00000000	     -0.00000000	     14.49324273
      0.67065457	     -0.05724661	      0.00009466	     -0.19866564	     -0.05963735	      0.88287156	     -0.00014700	     -0.21366637	     -0.00000000	     -0.00000000	     14.64675437
      0.67203262	     -0.05724132	      0.00009456	     -0.19866035	     -0.05962769	      0.88287098	     -0.00014550	     -0.21365700	     -0.00000000	     -0.00000000	     14.70135971
      0.67341067	     -0.05723485	      0.00009439	     -0.19865386	     -0.05961804	      0.88287041	     -0.00014402	     -0.21364741	     -0.00000000	     -0.00000000	     14.76100066
      0.67478872	     -0.05722576	      0.00009434	     -0.19864477	     -0.05960839	      0.88286983	     -0.00014254	     -0.21363756	     -0.00000000	     -0.00000000	     14.96231370
      0.67645965	     -0.05722099	      0.00009407	     -0.19864000	     -0.05959670	      0.88286914	     -0.00014076	     -0.21362524	     -0.00000000	     -0.00000000	     14.92729646
      0.67785210	     -0.05720564	      0.00009412	     -0.19862466	     -0.05958696	      0.88286856	     -0.00013930	     -0.21361479	     -0.00000000	     -0.00000000	     15.12698572
      0.67924456	     -0.05719800	      0.00009371	     -0.19861702	     -0.05957723	      0.88286799	     -0.00013785	     -0.21360402	     -0.00000000	     -0.00000000	     15.20115774
      0.68063702	     -0.05718631	      0.00009396	     -0.19860536	     -0.05956750	      0.88286741	     -0.00013641	     -0.21359306	     -0.00000000	     -0.00000000	     15.40621651
      0.68202948	     -0.05717813	      0.00009351	     -0.19859719	     -0.05955778	      0.88286683	     -0.00013499	     -0.21358188	     -0.00000000	     -0.00000000	     15.31733369
      0.68342194	     -0.05716217	      0.00009396	     -0.19858126	     -0.05954805	      0.88286626	     -0.00013358	     -0.21357049	     -0.00000000	     -0.00000000	     15.60926617
      0.68481439	     -0.05715411	      0.00009346	     -0.19857321	     -0.05953833	      0.88286568	     -0.00013219	     -0.21355883	     -0.00000000	     -0.00000000	     15.57078825
      0.68620685	     -0.05713690	      0.00009402	     -0.19855604	     -0.05952862	      0.88286510	     -0.00013082	     -0.21354701	     -0.00000000	     -0.00000000	     15.71611430
      0.68759931	     -0.05712512	      0.00009354	     -0.19854427	     -0.05951890	      0.88286451	     -0.00012947	     -0.21353493	     -0.00000000	     -0.00000000	     15.83202119
      0.68899177	     -0.05710885	      0.00009423	     -0.19852805	     -0.05950919	      0.88286393	     -0.00012814	     -0.21352268	     -0.00000000	     -0.00000000	     15.90858688
      0.69038423	     -0.05709606	      0.00009376	     -0.19851528	     -0.05949948	      0.88286333	     -0.00012683	     -0.21351023	     -0.00000000	     -0.00000000	     15.95986428
      0.69177668	     -0.05707902	      0.00009468	     -0.19849829	     -0.05948978	      0.88286274	     -0.00012554	     -0.21349760	     -0.00000000	     -0.00000000	     16.15886704
      0.69316914	     -0.05706524	      0.00009440	     -0.19848453	     -0.05948007	      0.88286214	     -0.00012427	     -0.21348480	     -0.00000000	     -0.00000000	     16.08244572
      0.69456160	     -0.05704525	      0.00009560	     -0.19846460	     -0.05947037	      0.88286153	     -0.00012302	     -0.21347184	     -0.00000000	     -0.00000000	     16.32245535
      0.69595406	     -0.05703179	      0.00009544	     -0.19845117	     -0.05946067	      0.88286092	     -0.00012179	     -0.21345868	     -0.00000000	     -0.00000000	     16.28355332
      0.69734652	     -0.05701155	      0.00009690	     -0.19843099	     -0.05945097	      0.88286031	     -0.00012058	     -0.21344541	     -0.00000000	     -0.00000000	     16.50764575
      0.69873898	     -0.05699765	      0.00009688	     -0.19841712	     -0.05944128	      0.88285968	     -0.00011940	     -0.21343198	     -0.00000000	     -0.00000000	     16.37117910
      0.70013143	     -0.05697653	      0.00009857	     -0.19839606	     -0.05943159	      0.88285905	     -0.00011823	     -0.21341844	     -0.00000000	     -0.00000000	     16.64079224
      0.70152389	     -0.05696164	      0.00009872	     -0.19838120	     -0.05942190	      0.88285842	     -0.00011710	     -0.21340475	     -0.00000000	     -0.00000000	     16.58473796
      0.70291635	     -0.05693869	      0.00010074	     -0.19835832	     -0.05941222	      0.88285777	     -0.00011598	     -0.21339096	     -0.00000000	     -0.00000000	     16.73280775
      0.70430881	     -0.05692298	      0.00010103	     -0.19834264	     -0.05940254	      0.88285712	     -0.00011489	     -0.21337698	     -0.00000000	     -0.00000000	     16.78650005
      0.70570127	     -0.05689693	      0.00010344	     -0.19831666	     -0.05939286	      0.88285646	     -0.00011382	     -0.21336288	     -0.00000000	     -0.00000000	     16.86764334
      0.70709372	     -0.05687562	      0.00010397	     -0.19829538	     -0.05938319	      0.88285579	     -0.00011277	     -0.21334851	     -0.00000000	     -0.00000000	     16.94289118
      0.70848618	     -0.05684751	      0.00010647	     -0.19826735	     -0.05937353	      0.88285511	     -0.00011175	     -0.21333392	     -0.00000000	     -0.00000000	     17.04695729
      0.70987864	     -0.05682279	      0.00010670	     -0.19824265	     -0.05936387	      0.88285442	     -0.00011076	     -0.21331906	     -0.00000000	     -0.00000000	     17.01116380
      0.71127110	     -0.05678759	      0.00010876	     -0.19820750	     -0.05935422	      0.88285372	     -0.00010979	     -0.21330394	     -0.00000000	     -0.00000000	     17.31027990
      0.71266356	     -0.05676212	      0.00010784	     -0.19818201	     -0.05934457	      0.88285302	     -0.00010885	     -0.21328847	     -0.00000000	     -0.00000000	     17.21439850
      0.71405601	     -0.05672495	      0.00010895	     -0.19814485	     -0.05933493	      0.88285231	     -0.00010793	     -0.21327282	     -0.00000000	     -0.00000000	     17.38988829
      0.71544847	     -0.05669639	      0.00010708	     -0.19811623	     -0.05932530	      0.88285160	     -0.00010704	     -0.21325689	     -0.00000000	     -0.00000000	     17.42243470
      0.71684093	     -0.05665988	      0.00010758	     -0.19807971	     -0.05931568	      0.88285088	     -0.00010617	     -0.21324079	     -0.00000000	     -0.00000000	     17.56767040
      0.71807644	     -0.05663322	      0.00010548	     -0.19805297	     -0.05930715	      0.88285024	     -0.00010542	     -0.21322635	     -0.00000000	     -0.00000000	     17.54426074
      0.71931195	     -0.05660210	      0.00010477	     -0.19802180	     -0.05929864	      0.88284960	     -0.00010470	     -0.21321181	     -0.00000000	     -0.00000000	     17.70010776
      0.72082516	     -0.05656757	      0.00010264	     -0.19798717	     -0.05928822	      0.88284882	     -0.00010384	     -0.21319386	     -0.00000000	     -0.00000000	     17.66900570
      0.72216900	     -0.05653379	      0.00010140	     -0.19795332	     -0.05927899	      0.88284814	     -0.00010311	     -0.21317784	     -0.00000000	     -0.00000000	     17.91432824
      0.72351284	     -0.05650403	      0.00009909	     -0.19792344	     -0.05926977	      0.88284745	     -0.00010240	     -0.21316176	     -0.00000000	     -0.00000000	     17.81520353
      0.72485668	     -0.05646961	      0.00009774	     -0.19788893	     -0.05926057	      0.88284678	     -0.00010172	     -0.21314565	     -0.00000000	     -0.00000000	     18.02892578
      0.72654370	     -0.05643184	      0.00009494	     -0.19785101	     -0.05924905	      0.88284594	     -0.00010090	     -0.21312531	     -0.00000000	     -0.00000000	     18.06540974
      0.72775108	     -0.05639803	      0.00009448	     -0.19781711	     -0.05924083	      0.88284535	     -0.00010034	     -0.21311074	     -0.00000000	     -0.00000000	     18.18378078
      0.72895846	     -0.05636955	      0.00009281	     -0.19778852	     -0.05923262	      0.88284476	     -0.00009980	     -0.21309609	     -0.00000000	     -0.00000000	     18.24729171
      0.73058601	     -0.05632925	      0.00009143	     -0.19774808	     -0.05922158	      0.88284399	     -0.00009910	     -0.21307637	     -0.00000000	     -0.00000000	     18.29925112
      0.73202713	     -0.05629897	      0.00008905	     -0.19771764	     -0.05921184	      0.88284332	     -0.00009852	     -0.21305891	     -0.00000000	     -0.00000000	     18.47343942
      0.73346824	     -0.05626260	      0.00008820	     -0.19768114	     -0.05920213	      0.88284267	     -0.00009797	     -0.21304158	     -0.00000000	     -0.00000000	     18.48795101
      0.73490936	     -0.05623543	      0.00008508	     -0.19765377	     -0.05919245	      0.88284202	     -0.00009745	     -0.21302428	     -0.00000000	     -0.00000000	     18.61238313
      0.73620518	     -0.05620212	      0.00008455	     -0.19762035	     -0.05918377	      0.88284146	     -0.00009701	     -0.21300887	     -0.00000000	     -0.00000000	     18.73417108
      0.73750100	     -0.05617729	      0.00008194	     -0.19759534	     -0.05917512	      0.88284091	     -0.00009660	     -0.21299348	     -0.00000000	     -0.00000000	     18.76223693
      0.73879682	     -0.05614849	      0.00008069	     -0.19756640	     -0.05916650	      0.88284036	     -0.00009620	     -0.21297823	     -0.00000000	     -0.00000000	     18.88707766
      0.74042092	     -0.05612276	      0.00007732	     -0.19754042	     -0.05915573	      0.88283970	     -0.00009574	     -0.21295925	     -0.00000000	     -0.00000000	     18.91114342
      0.74167867	     -0.05609463	      0.00007634	     -0.19751215	     -0.05914743	      0.88283919	     -0.00009542	     -0.21294481	     -0.00000000	     -0.00000000	     19.04164246
      0.74293642	     -0.05607540	      0.00007380	     -0.19749274	     -0.05913915	      0.88283870	     -0.00009511	     -0.21293048	     -0.00000000	     -0.00000000	     19.09571844
      0.74419418	     -0.05605498	      0.00007226	     -0.19747215	     -0.05913090	      0.88283821	     -0.00009483	     -0.21291635	     -0.00000000	     -0.00000000	     19.16749003
      0.74585102	     -0.05603149	      0.00006940	     -0.19744842	     -0.05912008	      0.88283757	     -0.00009449	     -0.21289804	     -0.00000000	     -0.00000000	     19.28497361
      0.74720447	     -0.05601087	      0.00006806	     -0.19742763	     -0.05911127	      0.88283706	     -0.00009424	     -0.21288331	     -0.00000000	     -0.00000000	     19.36686653
      0.74855791	     -0.05599341	      0.00006549	     -0.19740997	     -0.05910250	      0.88283655	     -0.00009401	     -0.21286877	     -0.00000000	     -0.00000000	     19.34364803
      0.74991136	     -0.05597319	      0.00006407	     -0.19738958	     -0.05909377	      0.88283604	     -0.00009381	     -0.21285443	     -0.00000000	     -0.00000000	     19.52510758
      0.75126480	     -0.05595780	      0.00006158	     -0.19737398	     -0.05908507	      0.88283553	     -0.00009363	     -0.21284025	     -0.00000000	     -0.00000000	     19.49244337
      0.75261825	     -0.05593986	      0.00005991	     -0.19735585	     -0.05907641	      0.88283502	     -0.00009348	     -0.21282626	     -0.00000000	     -0.00000000	     19.67915769
      0.75397170	     -0.05592569	      0.00005707	     -0.19734146	     -0.05906778	      0.88283451	     -0.00009336	     -0.21281245	     -0.00000000	     -0.00000000	     19.57911154
      0.75532514	     -0.05590827	      0.00005496	     -0.19732385	     -0.05905919	      0.88283399	     -0.00009325	     -0.21279882	     -0.00000000	     -0.00000000	     19.77608269
      0.75695277	     -0.05589450	      0.00005149	     -0.19730982	     -0.05904890	      0.88283337	     -0.00009316	     -0.21278264	     -0.00000000	     -0.00000000	     19.67350389
      0.75810269	     -0.05588028	      0.00005024	     -0.19729543	     -0.05904167	      0.88283292	     -0.00009311	     -0.21277140	     -0.00000000	     -0.00000000	     19.86950547
      0.75925261	     -0.05587013	      0.00004829	     -0.19728511	     -0.05903446	      0.88283246	     -0.00009308	     -0.21276027	     -0.00000000	     -0.00000000	     19.84001745
      0.76080832	     -0.05585604	      0.00004602	     -0.19727078	     -0.05902475	      0.88283183	     -0.00009306	     -0.21274544	     -0.00000000	     -0.00000000	     19.98626387
      0.76236403	     -0.05584607	      0.00004363	     -0.19726058	     -0.05901509	      0.88283119	     -0.00009307	     -0.21273085	     -0.00000000	     -0.00000000	     19.71933374
      0.76372382	     -0.05583034	      0.00004190	     -0.19724465	     -0.05900668	      0.88283063	     -0.00009310	     -0.21271833	     -0.00000000	     -0.00000000	     20.02009476
      0.76508360	     -0.05582313	      0.00003993	     -0.19723723	     -0.05899832	      0.88283004	     -0.00009315	     -0.21270594	     -0.00000000	     -0.00000000	     19.98855880
      0.76644339	     -0.05581173	      0.00003818	     -0.19722563	     -0.05898999	      0.88282945	     -0.00009323	     -0.21269381	     -0.00000000	     -0.00000000	     20.04928364
      0.76780317	     -0.05580535	      0.00003683	     -0.19721906	     -0.05898170	      0.88282885	     -0.00009332	     -0.21268185	     -0.00000000	     -0.00000000	     20.03212373
      0.76916296	     -0.05579586	      0.00003533	     -0.19720936	     -0.05897345	      0.88282823	     -0.00009343	     -0.21267013	     -0.00000000	     -0.00000000	     20.08291919
      0.77052274	     -0.05579111	      0.00003445	     -0.19720443	     -0.05896524	      0.88282760	     -0.00009357	     -0.21265859	     -0.00000000	     -0.00000000	     20.05838070
      0.77188253	     -0.05578307	      0.00003285	     -0.19719618	     -0.05895707	      0.88282696	     -0.00009372	     -0.21264728	     -0.00000000	     -0.00000000	     20.10726273
      0.77324231	     -0.05577860	      0.00003238	     -0.19719153	     -0.05894894	      0.88282631	     -0.00009389	     -0.21263616	     -0.00000000	     -0.00000000	     20.06962599
      0.77460210	     -0.05577217	      0.00003064	     -0.19718489	     -0.05894084	      0.88282564	     -0.00009407	     -0.21262524	     -0.00000000	     -0.00000000	     20.13115788
      0.77596188	     -0.05576925	      0.00003055	     -0.19718179	     -0.05893279	      0.88282496	     -0.00009428	     -0.21261451	     -0.00000000	     -0.00000000	     20.05920588
      0.77732167	     -0.05576388	      0.00002854	     -0.19717621	     -0.05892478	      0.88282427	     -0.00009450	     -0.21260401	     -0.00000000	     -0.00000000	     20.16148392
      0.77868145	     -0.05576172	      0.00002891	     -0.19717388	     -0.05891680	      0.88282357	     -0.00009474	     -0.21259367	     -0.00000000	     -0.00000000	     20.05671499
      0.77989041	     -0.05575802	      0.00002706	     -0.19716998	     -0.05890975	      0.88282294	     -0.00009497	     -0.21258465	     -0.00000000	     -0.00000000	     20.12697986
      0.78109936	     -0.05575608	      0.00002689	     -0.19716788	     -0.05890273	      0.88282231	     -0.00009521	     -0.21257577	     -0.00000000	     -0.00000000	     20.09273323
      0.78256854	     -0.05575326	      0.00002544	     -0.19716483	     -0.05889423	      0.88282152	     -0.00009552	     -0.21256517	     -0.00000000	     -0.00000000	     20.09340407
      0.78403772	     -0.05575224	      0.00002564	     -0.19716362	     -0.05888579	      0.88282073	     -0.00009585	     -0.21255476	     -0.00000000	     -0.00000000	     20.13010112
      0.78527881	     -0.05575015	      0.00002380	     -0.19716133	     -0.05887869	      0.88282006	     -0.00009614	     -0.21254614	     -0.00000000	     -0.00000000	     20.08867358
      0.78651991	     -0.05574932	      0.00002388	     -0.19716033	     -0.05887163	      0.88281939	     -0.00009644	     -0.21253764	     -0.00000000	     -0.00000000	     20.07908730
      0.78776100	     -0.05574839	      0.00002288	     -0.19715922	     -0.05886460	      0.88281871	     -0.00009676	     -0.21252928	     -0.00000000	     -0.00000000	     20.07588735
      0.78938369	     -0.05574795	      0.00002303	     -0.19715856	     -0.05885546	      0.88281782	     -0.00009719	     -0.21251853	     -0.00000000	     -0.00000000	     20.12245447
      0.79067335	     -0.05574704	      0.00002154	     -0.19715745	     -0.05884824	      0.88281711	     -0.00009755	     -0.21251014	     -0.00000000	     -0.00000000	     20.05282787
      0.79196302	     -0.05574646	      0.00002207	     -0.19715671	     -0.05884105	      0.88281640	     -0.00009792	     -0.21250186	     -0.00000000	     -0.00000000	     20.06040046
      0.79325268	     -0.05574641	      0.00002117	     -0.19715647	     -0.05883391	      0.88281569	     -0.00009831	     -0.21249370	     -0.00000000	     -0.00000000	     20.04567864
      0.79454234	     -0.05574639	      0.00002167	     -0.19715629	     -0.05882679	      0.88281499	     -0.00009870	     -0.21248566	     -0.00000000	     -0.00000000	     20.05453053
      0.79611795	     -0.05574752	      0.00002081	     -0.19715720	     -0.05881815	      0.88281413	     -0.00009920	     -0.21247600	     -0.00000000	     -0.00000000	     19.97632579
      0.79737593	     -0.05574627	      0.00002222	     -0.19715582	     -0.05881130	      0.88281346	     -0.00009961	     -0.21246840	     -0.00000000	     -0.00000000	     19.99659254
      0.79863391	     -0.05574703	      0.00002178	     -0.19715640	     -0.05880447	      0.88281278	     -0.00010003	     -0.21246090	     -0.00000000	     -0.00000000	     20.04411140
      0.79989189	     -0.05574749	      0.00002287	     -0.19715672	     -0.05879768	      0.88281212	     -0.00010046	     -0.21245350	     -0.00000000	     -0.00000000	     19.98710344
      0.80147081	     -0.05574868	      0.00002287	     -0.19715770	     -0.05878921	      0.88281130	     -0.00010102	     -0.21244437	     -0.00000000	     -0.00000000	     20.07458287
      0.80270634	     -0.05574932	      0.00002481	     -0.19715824	     -0.05878261	      0.88281066	     -0.00010146	     -0.21243734	     -0.00000000	     -0.00000000	     19.93855850
      0.80394187	     -0.05575013	      0.00002523	     -0.19715890	     -0.05877605	      0.88281004	     -0.00010191	     -0.21243039	     -0.00000000	     -0.00000000	     20.01565426
      0.80517740	     -0.05575067	      0.00002689	     -0.19715932	     -0.05876952	      0.88280942	     -0.00010237	     -0.21242354	     -0.00000000	     -0.00000000	     19.94769461
      0.80678392	     -0.05575167	      0.00002815	     -0.19716016	     -0.05876108	      0.88280864	     -0.00010298	     -0.21241474	     -0.00000000	     -0.00000000	     20.06984018
      0.80805291	     -0.05575212	      0.00003073	     -0.19716052	     -0.05875445	      0.88280803	     -0.00010346	     -0.21240789	     -0.00000000	     -0.00000000	     19.87727683
      0.80932190	     -0.05575229	      0.00003198	     -0.19716056	     -0.05874785	      0.88280744	     -0.00010395	     -0.21240111	     -0.00000000	     -0.00000000	     19.98755869
      0.81059088	     -0.05575246	      0.00003455	     -0.19716064	     -0.05874128	      0.88280685	     -0.00010444	     -0.21239441	     -0.00000000	     -0.00000000	     19.89621126
      0.81212229	     -0.05575252	      0.00003658	     -0.19716056	     -0.05873341	      0.88280616	     -0.00010504	     -0.21238639	     -0.00000000	     -0.00000000	     20.03356122
      0.81338443	     -0.05575207	      0.00003990	     -0.19716006	     -0.05872695	      0.88280561	     -0.00010554	     -0.21237985	     -0.00000000	     -0.00000000	     19.83584656
      0.81464657	     -0.05575131	      0.00004184	     -0.19715919	     -0.05872052	      0.88280507	     -0.00010603	     -0.21237336	     -0.00000001	     -0.00000000	     19.94705330
      0.81590870	     -0.05575084	      0.00004502	     -0.19715866	     -0.05871413	      0.88280455	     -0.00010653	     -0.21236693	     -0.00000001	     -0.00000000	     19.85760741
      0.81745082	     -0.05575021	      0.00004783	     -0.19715793	     -0.05870636	      0.88280392	     -0.00010713	     -0.21235913	     -0.00000001	     -0.00000000	     19.99349436
      0.81871363	     -0.05574935	      0.00005169	     -0.19715702	     -0.05870003	      0.88280343	     -0.00010762	     -0.21235281	     -0.00000001	     -0.00000000	     19.79907956
      0.81997643	     -0.05574800	      0.00005420	     -0.19715559	     -0.05869373	      0.88280294	     -0.00010810	     -0.21234653	     -0.00000001	     -0.00000000	     19.91501058
      0.82123924	     -0.05574683	      0.00005789	     -0.19715438	     -0.05868747	      0.88280248	     -0.00010858	     -0.21234030	     -0.00000001	     -0.00000000	     19.82970856
      0.82278553	     -0.05574496	      0.00006135	     -0.19715243	     -0.05867983	      0.88280192	     -0.00010915	     -0.21233272	     -0.00000001	     -0.00000000	     19.97338891
      0.82404845	     -0.05574287	      0.00006572	     -0.19715031	     -0.05867363	      0.88280148	     -0.00010962	     -0.21232656	     -0.00000001	     -0.00000000	     19.78148002
      0.82531136	     -0.05574012	      0.00006877	     -0.19714751	     -0.05866746	      0.88280105	     -0.00011007	     -0.21232043	     -0.00000001	     -0.00000000	     19.90089201
      0.82657428	     -0.05573767	      0.00007299	     -0.19714504	     -0.05866132	      0.88280064	     -0.00011052	     -0.21231431	     -0.00000001	     -0.00000000	     19.81850364
      0.82812487	     -0.05573465	      0.00007709	     -0.19714196	     -0.05865381	      0.88280014	     -0.00011105	     -0.21230683	     -0.00000001	     -0.00000000	     19.96579379
      0.82938943	     -0.05573203	      0.00008189	     -0.19713934	     -0.05864772	      0.88279975	     -0.00011147	     -0.21230078	     -0.00000001	     -0.00000000	     19.77672097
      0.83065398	     -0.05572897	      0.00008533	     -0.19713625	     -0.05864166	      0.88279938	     -0.00011188	     -0.21229475	     -0.00000001	     -0.00000000	     19.90168020
      0.83191854	     -0.05572599	      0.00008989	     -0.19713327	     -0.05863563	      0.88279901	     -0.00011227	     -0.21228874	     -0.00000001	     -0.00000000	     19.82605098
      0.83347012	     -0.05572097	      0.00009452	     -0.19712822	     -0.05862826	      0.88279857	     -0.00011274	     -0.21228139	     -0.00000001	     -0.00000000	     19.98453139
      0.83473690	     -0.05571510	      0.00009987	     -0.19712238	     -0.05862227	      0.88279823	     -0.00011310	     -0.21227537	     -0.00000001	     -0.00000000	     19.80348010
      0.83600369	     -0.05570669	      0.00010407	     -0.19711396	     -0.05861631	      0.88279789	     -0.00011344	     -0.21226927	     -0.00000001	     -0.00000000	     19.94004804
      0.83727048	     -0.05569700	      0.00010950	     -0.19710431	     -0.05861038	      0.88279756	     -0.00011377	     -0.21226307	     -0.00000001	     -0.00000000	     19.87066629
      0.83882084	     -0.05568386	      0.00011514	     -0.19709118	     -0.05860315	      0.88279717	     -0.00011415	     -0.21225533	     -0.00000001	     -0.00000000	     20.03459346
      0.84008986	     -0.05567256	      0.00012117	     -0.19707993	     -0.05859726	      0.88279686	     -0.00011444	     -0.21224888	     -0.00000001	     -0.00000000	     19.85113549
      0.84135889	     -0.05566134	      0.00012577	     -0.19706872	     -0.05859139	      0.88279656	     -0.00011471	     -0.21224237	     -0.00000001	     -0.00000000	     19.98457086
      0.84262791	     -0.05565163	      0.00013131	     -0.19705904	     -0.05858555	      0.88279627	     -0.00011496	     -0.21223583	     -0.00000001	     -0.00000000	     19.91060689
      0.84417591	     -0.05563949	      0.00013697	     -0.19704693	     -0.05857845	      0.88279592	     -0.00011523	     -0.21222787	     -0.00000001	     -0.00000000	     20.08420606
      0.84544861	     -0.05562851	      0.00014308	     -0.19703600	     -0.05857265	      0.88279564	     -0.00011544	     -0.21222132	     -0.00000001	     -0.00000000	     19.90453528
      0.84672132	     -0.05561624	      0.00014794	     -0.19702375	     -0.05856686	      0.88279537	     -0.00011562	     -0.21221475	     -0.00000001	     -0.00000000	     20.05184356
      0.84799402	     -0.05560300	      0.00015404	     -0.19701057	     -0.05856110	      0.88279511	     -0.00011578	     -0.21220813	     -0.00000001	     -0.00000000	     19.98731581
      0.84953514	     -0.05558403	      0.00016064	     -0.19699164	     -0.05855415	      0.88279479	     -0.00011594	     -0.21220000	     -0.00000001	     -0.00000000	     20.17318096
      0.85081244	     -0.05556599	      0.00016766	     -0.19697369	     -0.05854841	      0.88279454	     -0.00011605	     -0.21219312	     -0.00000001	     -0.00000000	     19.99318765
      0.85208975	     -0.05554655	      0.00017343	     -0.19695430	     -0.05854269	      0.88279430	     -0.00011613	     -0.21218609	     -0.00000001	     -0.00000000	     20.14776003
      0.85336705	     -0.05552757	      0.00018018	     -0.19693540	     -0.05853699	      0.88279406	     -0.00011619	     -0.21217895	     -0.00000001	     -0.00000000	     20.07644832
      0.85464435	     -0.05550877	      0.00018608	     -0.19691665	     -0.05853132	      0.88279383	     -0.00011623	     -0.21217173	     -0.00000001	     -0.00000000	     20.17623751
      0.85624294	     -0.05548697	      0.00019419	     -0.19689494	     -0.05852424	      0.88279354	     -0.00011624	     -0.21216265	     -0.00000001	     -0.00000000	     20.02048539
      0.85757748	     -0.05546699	      0.00019953	     -0.19687498	     -0.05851836	      0.88279331	     -0.00011622	     -0.21215506	     -0.00000001	     -0.00000000	     20.26213694
      0.85891202	     -0.05544829	      0.00020641	     -0.19685636	     -0.05851249	      0.88279308	     -0.00011618	     -0.21214747	     -0.00000001	     -0.00000000	     20.15898088
      0.86024656	     -0.05542758	      0.00021169	     -0.19683568	     -0.05850664	      0.88279286	     -0.00011611	     -0.21213984	     -0.00000001	     -0.00000000	     20.32267280
      0.86158110	     -0.05540706	      0.00021834	     -0.19681523	     -0.05850082	      0.88279264	     -0.00011601	     -0.21213219	     -0.00000001	     -0.00000000	     20.20988863
      0.86291563	     -0.05538527	      0.00022349	     -0.19679347	     -0.05849501	      0.88279242	     -0.00011589	     -0.21212449	     -0.00000001	     -0.00000000	     20.39877013
      0.86425017	     -0.05536392	      0.00022989	     -0.19677218	     -0.05848921	      0.88279221	     -0.00011574	     -0.21211676	     -0.00000001	     -0.00000000	     20.25487622
      0.86558471	     -0.05534168	      0.00023481	     -0.19674997	     -0.05848344	      0.88279200	     -0.00011557	     -0.21210900	     -0.00000001	     -0.00000000	     20.45531536
      0.86691925	     -0.05532155	      0.00024077	     -0.19672989	     -0.05847768	      0.88279179	     -0.00011537	     -0.21210125	     -0.00000001	     -0.00000000	     20.33288778
      0.86825379	     -0.05530143	      0.00024541	     -0.19670978	     -0.05847194	      0.88279158	     -0.00011514	     -0.21209353	     -0.00000001	     -0.00000000	     20.51952324
      0.86958833	     -0.05528299	      0.00025096	     -0.19669139	     -0.05846621	      0.88279137	     -0.00011489	     -0.21208587	     -0.00000001	     -0.00000000	     20.38854728
      0.87092287	     -0.05526413	      0.00025523	     -0.19667254	     -0.05846050	      0.88279116	     -0.00011461	     -0.21207829	     -0.00000001	     -0.00000000	     20.58457809
      0.87225741	     -0.05524652	      0.00026028	     -0.19665496	     -0.05845480	      0.88279095	     -0.00011431	     -0.21207079	     -0.00000001	     -0.00000000	     20.48910274
      0.87359195	     -0.05522806	      0.00026428	     -0.19663651	     -0.05844911	      0.88279074	     -0.00011398	     -0.21206334	     -0.00000001	     -0.00000000	     20.67662509
      0.87492649	     -0.05521109	      0.00026892	     -0.19661957	     -0.05844344	      0.88279053	     -0.00011363	     -0.21205596	     -0.00000001	     -0.00000000	     20.56648105
      0.87626103	     -0.05519214	      0.00027283	     -0.19660063	     -0.05843778	      0.88279031	     -0.00011325	     -0.21204863	     -0.00000001	     -0.00000000	     20.75837314
      0.87759557	     -0.05517308	      0.00027751	     -0.19658161	     -0.05843213	      0.88279009	     -0.00011284	     -0.21204130	     -0.00000001	     -0.00000000	     20.68113353
      0.87893011	     -0.05515241	      0.00028164	     -0.19656096	     -0.05842648	      0.88278987	     -0.00011242	     -0.21203395	     -0.00000001	     -0.00000000	     20.85751554
      0.88026465	     -0.05513313	      0.00028625	     -0.19654171	     -0.05842085	      0.88278964	     -0.00011196	     -0.21202657	     -0.00000001	     -0.00000000	     20.76101035
      0.88159919	     -0.05511393	      0.00029021	     -0.19652254	     -0.05841523	      0.88278941	     -0.00011149	     -0.21201921	     -0.00000001	     -0.00000000	     20.93564515
      0.88293373	     -0.05509759	      0.00029446	     -0.19650623	     -0.05840962	      0.88278917	     -0.00011098	     -0.21201191	     -0.00000001	     -0.00000000	     20.86348668
      0.88426827	     -0.05508039	      0.00029835	     -0.19648904	     -0.05840402	      0.88278892	     -0.00011046	     -0.21200468	     -0.00000001	     -0.00000000	     21.03496884
      0.88560281	     -0.05506445	      0.00030254	     -0.19647314	     -0.05839842	      0.88278868	     -0.00010991	     -0.21199752	     -0.00000001	     -0.00000000	     20.95341030
      0.88693735	     -0.05504729	      0.00030642	     -0.19645600	     -0.05839283	      0.88278842	     -0.00010933	     -0.21199042	     -0.00000001	     -0.00000000	     21.13403953
      0.88855790	     -0.05503124	      0.00031127	     -0.19643999	     -0.05838605	      0.88278810	     -0.00010860	     -0.21198187	     -0.00000001	     -0.00000000	     20.95545041
      0.88984682	     -0.05501485	      0.00031463	     -0.19642362	     -0.05838067	      0.88278784	     -0.00010800	     -0.21197519	     -0.00000001	     -0.00000000	     21.24890979
      0.89113574	     -0.05500636	      0.00031797	     -0.19641515	     -0.05837529	      0.88278758	     -0.00010737	     -0.21196860	     -0.00000001	     -0.00000000	     21.21977952
      0.89242466	     -0.05499714	      0.00032090	     -0.19640595	     -0.05836991	      0.88278730	     -0.00010672	     -0.21196222	     -0.00000001	     -0.00000000	     21.30536808
      0.89403686	     -0.05499208	      0.00032438	     -0.19640090	     -0.05836319	      0.88278695	     -0.00010588	     -0.21195451	     -0.00000001	     -0.00000000	     21.36579266
      0.89531616	     -0.05498336	      0.00032723	     -0.19639221	     -0.05835786	      0.88278666	     -0.00010519	     -0.21194864	     -0.00000001	     -0.00000000	     21.41253918
      0.89659546	     -0.05497993	      0.00032990	     -0.19638879	     -0.05835254	      0.88278636	     -0.00010447	     -0.21194289	     -0.00000001	     -0.00000000	     21.45826192
      0.89787477	     -0.05497376	      0.00033276	     -0.19638265	     -0.05834721	      0.88278605	     -0.00010374	     -0.21193730	     -0.00000001	     -0.00000000	     21.52127679
      0.89949716	     -0.05496953	      0.00033612	     -0.19637845	     -0.05834046	      0.88278564	     -0.00010278	     -0.21193033	     -0.00000001	     -0.00000000	     21.65683698
      0.90081292	     -0.05495983	      0.00033947	     -0.19636880	     -0.05833499	      0.88278530	     -0.00010199	     -0.21192479	     -0.00000001	     -0.00000000	     21.65262111
      0.90212868	     -0.05495651	      0.00034211	     -0.19636552	     -0.05832951	      0.88278495	     -0.00010117	     -0.21191925	     -0.00000001	     -0.00000000	     21.70714380
      0.90344444	     -0.05494999	      0.00034531	     -0.19635905	     -0.05832404	      0.88278458	     -0.00010033	     -0.21191380	     -0.00000001	     -0.00000000	     21.75584817
      0.90476020	     -0.05494874	      0.00034757	     -0.19635783	     -0.05831856	      0.88278421	     -0.00009947	     -0.21190843	     -0.00000001	     -0.00000000	     21.82125655
      0.90607596	     -0.05494599	      0.00035021	     -0.19635512	     -0.05831308	      0.88278382	     -0.00009860	     -0.21190319	     -0.00000001	     -0.00000000	     21.84501936
      0.90766375	     -0.05494870	      0.00035213	     -0.19635785	     -0.05830647	      0.88278334	     -0.00009751	     -0.21189703	     -0.00000001	     -0.00000000	     21.99517809
      0.90897479	     -0.05494562	      0.00035487	     -0.19635482	     -0.05830100	      0.88278292	     -0.00009660	     -0.21189213	     -0.00000001	     -0.00000000	     21.96999273
      0.91028583	     -0.05494940	      0.00035591	     -0.19635861	     -0.05829553	      0.88278249	     -0.00009568	     -0.21188730	     -0.00000001	     -0.00000000	     22.03635397
      0.91159687	     -0.05494894	      0.00035819	     -0.19635821	     -0.05829005	      0.88278205	     -0.00009473	     -0.21188261	     -0.00000001	     -0.00000000	     22.07743725
      0.91290792	     -0.05495321	      0.00035912	     -0.19636249	     -0.05828457	      0.88278160	     -0.00009377	     -0.21187799	     -0.00000001	     -0.00000000	     22.14343455
      0.91421896	     -0.05495461	      0.00036095	     -0.19636394	     -0.05827908	      0.88278113	     -0.00009279	     -0.21187350	     -0.00000001	     -0.00000000	     22.15582960
      0.91553000	     -0.05495931	      0.00036177	     -0.19636865	     -0.05827359	      0.88278064	     -0.00009180	     -0.21186907	     -0.00000001	     -0.00000000	     22.23802147
      0.91717892	     -0.05496306	      0.00036402	     -0.19637247	     -0.05826667	      0.88278001	     -0.00009054	     -0.21186364	     -0.00000001	     -0.00000000	     22.15169292
      0.91842407	     -0.05496891	      0.00036382	     -0.19637832	     -0.05826143	      0.88277952	     -0.00008956	     -0.21185960	     -0.00000001	     -0.00000000	     22.27678064
      0.91966923	     -0.05497245	      0.00036525	     -0.19638191	     -0.05825619	      0.88277901	     -0.00008858	     -0.21185563	     -0.00000001	     -0.00000000	     22.38155196
      0.92091439	     -0.05497950	      0.00036548	     -0.19638898	     -0.05825094	      0.88277849	     -0.00008758	     -0.21185172	     -0.00000001	     -0.00000000	     22.36269063
      0.92254537	     -0.05498647	      0.00036679	     -0.19639600	     -0.05824404	      0.88277779	     -0.00008626	     -0.21184672	     -0.00000001	     -0.00000000	     22.54987035
      0.92382059	     -0.05499625	      0.00036623	     -0.19640580	     -0.05823864	      0.88277722	     -0.00008521	     -0.21184288	     -0.00000001	     -0.00000000	     22.39333052
      0.92509581	     -0.05500178	      0.00036709	     -0.19641138	     -0.05823323	      0.88277664	     -0.00008415	     -0.21183912	     -0.00000001	     -0.00000000	     22.55267317
      0.92637103	     -0.05501154	      0.00036672	     -0.19642116	     -0.05822780	      0.88277604	     -0.00008307	     -0.21183540	     -0.00000001	     -0.00000000	     22.50834177
      0.92792670	     -0.05502053	      0.00036736	     -0.19643021	     -0.05822117	      0.88277530	     -0.00008175	     -0.21183095	     -0.00000001	     -0.00000000	     22.69931337
      0.92920444	     -0.05503260	      0.00036631	     -0.19644230	     -0.05821570	      0.88277466	     -0.00008065	     -0.21182734	     -0.00000001	     -0.00000000	     22.53216284
      0.93048218	     -0.05504024	      0.00036665	     -0.19644999	     -0.05821022	      0.88277401	     -0.00007954	     -0.21182380	     -0.00000001	     -0.00000000	     22.69141156
      0.93175992	     -0.05505254	      0.00036570	     -0.19646232	     -0.05820473	      0.88277335	     -0.00007842	     -0.21182029	     -0.00000001	     -0.00000000	     22.63413948
      0.93330041	     -0.05506482	      0.00036560	     -0.19647467	     -0.05819808	      0.88277252	     -0.00007706	     -0.21181616	     -0.00000001	     -0.00000000	     22.80910038
      0.93457768	     -0.05508038	      0.00036391	     -0.19649025	     -0.05819256	      0.88277182	     -0.00007592	     -0.21181280	     -0.00000001	     -0.00000000	     22.63493558
      0.93585496	     -0.05509143	      0.00036361	     -0.19650136	     -0.05818701	      0.88277110	     -0.00007478	     -0.21180953	     -0.00000001	     -0.00000000	     22.78623785
      0.93713223	     -0.05510687	      0.00036209	     -0.19651684	     -0.05818145	      0.88277037	     -0.00007362	     -0.21180631	     -0.00000001	     -0.00000000	     22.72256067
      0.93867667	     -0.05512263	      0.00036136	     -0.19653267	     -0.05817470	      0.88276946	     -0.00007222	     -0.21180251	     -0.00000001	     -0.00000000	     22.88988205
      0.93995169	     -0.05514122	      0.00035914	     -0.19655128	     -0.05816911	      0.88276869	     -0.00007106	     -0.21179945	     -0.00000001	     -0.00000000	     22.70870440
      0.94122670	     -0.05515594	      0.00035828	     -0.19656607	     -0.05816350	      0.88276790	     -0.00006990	     -0.21179649	     -0.00000001	     -0.00000000	     22.84989503
      0.94250172	     -0.05517552	      0.00035622	     -0.19658569	     -0.05815787	      0.88276710	     -0.00006874	     -0.21179360	     -0.00000001	     -0.00000000	     22.77763231
      0.94405582	     -0.05519655	      0.00035486	     -0.19660681	     -0.05815098	      0.88276609	     -0.00006732	     -0.21179024	     -0.00000001	     -0.00000000	     22.93738767
      0.94533077	     -0.05521933	      0.00035222	     -0.19662962	     -0.05814530	      0.88276525	     -0.00006616	     -0.21178757	     -0.00000001	     -0.00000000	     22.74751518
      0.94660571	     -0.05523804	      0.00035097	     -0.19664841	     -0.05813961	      0.88276438	     -0.00006500	     -0.21178502	     -0.00000001	     -0.00000000	     22.88680473
      0.94788065	     -0.05526148	      0.00034859	     -0.19667191	     -0.05813389	      0.88276350	     -0.00006385	     -0.21178256	     -0.00000001	     -0.00000000	     22.80873335
      0.94944081	     -0.05528745	      0.00034686	     -0.19669799	     -0.05812686	      0.88276240	     -0.00006245	     -0.21177971	     -0.00000001	     -0.00000000	     22.96324123
      0.95071604	     -0.05531423	      0.00034397	     -0.19672483	     -0.05812109	      0.88276148	     -0.00006131	     -0.21177747	     -0.00000001	     -0.00000000	     22.76317500
      0.95199126	     -0.05533662	      0.00034256	     -0.19674733	     -0.05811530	      0.88276054	     -0.00006018	     -0.21177536	     -0.00000001	     -0.00000001	     22.89787415
      0.95326648	     -0.05536364	      0.00034003	     -0.19677443	     -0.05810948	      0.88275959	     -0.00005906	     -0.21177332	     -0.00000001	     -0.00000001	     22.81245593
      0.95483285	     -0.05539356	      0.00033817	     -0.19680448	     -0.05810230	      0.88275839	     -0.00005770	     -0.21177097	     -0.00000001	     -0.00000001	     22.96306942
      0.95610891	     -0.05542251	      0.00033529	     -0.19683353	     -0.05809643	      0.88275739	     -0.00005660	     -0.21176912	     -0.00000001	     -0.00000001	     22.75664243
      0.95738497	     -0.05544628	      0.00033399	     -0.19685743	     -0.05809053	      0.88275638	     -0.00005552	     -0.21176735	     -0.00000001	     -0.00000001	     22.88770702
      0.95866103	     -0.05547368	      0.00033168	     -0.19688495	     -0.05808460	      0.88275534	     -0.00005446	     -0.21176559	     -0.00000001	     -0.00000001	     22.79811529
      0.96023178	     -0.05550332	      0.00033010	     -0.19691477	     -0.05807727	      0.88275405	     -0.00005317	     -0.21176345	     -0.00000001	     -0.00000001	     22.94607928
      0.96150922	     -0.05553189	      0.00032738	     -0.19694346	     -0.05807128	      0.88275298	     -0.00005214	     -0.21176170	     -0.00000001	     -0.00000001	     22.73794494
      0.96278666	     -0.05555530	      0.00032607	     -0.19696704	     -0.05806526	      0.88275189	     -0.00005113	     -0.21175996	     -0.00000001	     -0.00000001	     22.87147824
      0.96406410	     -0.05558251	      0.00032373	     -0.19699439	     -0.05805921	      0.88275079	     -0.00005014	     -0.21175817	     -0.00000001	     -0.00000001	     22.78021450
      0.96563817	     -0.05561231	      0.00032212	     -0.19702441	     -0.05805172	      0.88274941	     -0.00004894	     -0.21175597	     -0.00000001	     -0.00000001	     22.92550050
      0.96691662	     -0.05564131	      0.00031952	     -0.19705356	     -0.05804561	      0.88274828	     -0.00004800	     -0.21175413	     -0.00000001	     -0.00000001	     22.70864425
      0.96819508	     -0.05566569	      0.00031843	     -0.19707813	     -0.05803947	      0.88274713	     -0.00004708	     -0.21175230	     -0.00000001	     -0.00000001	     22.83552769
      0.96947353	     -0.05569387	      0.00031625	     -0.19710648	     -0.05803329	      0.88274597	     -0.00004619	     -0.21175043	     -0.00000001	     -0.00000001	     22.74646094
      0.97105146	     -0.05572464	      0.00031463	     -0.19713751	     -0.05802563	      0.88274452	     -0.00004512	     -0.21174812	     -0.00000001	     -0.00000001	     22.89971332
      0.97233226	     -0.05575402	      0.00031190	     -0.19716706	     -0.05801938	      0.88274333	     -0.00004428	     -0.21174618	     -0.00000001	     -0.00000001	     22.68597571
      0.97361307	     -0.05577808	      0.00031070	     -0.19719133	     -0.05801310	      0.88274212	     -0.00004347	     -0.21174422	     -0.00000001	     -0.00000001	     22.81477004
      0.97489388	     -0.05580587	      0.00030857	     -0.19721932	     -0.05800679	      0.88274091	     -0.00004269	     -0.21174219	     -0.00000001	     -0.00000001	     22.71666006
      0.97647460	     -0.05583609	      0.00030720	     -0.19724983	     -0.05799895	      0.88273940	     -0.00004176	     -0.21173963	     -0.00000001	     -0.00000001	     22.86289299
      0.97775662	     -0.05586424	      0.00030472	     -0.19727819	     -0.05799256	      0.88273817	     -0.00004104	     -0.21173746	     -0.00000001	     -0.00000001	     22.64883825
      0.97903864	     -0.05588618	      0.00030375	     -0.19730037	     -0.05798614	      0.88273693	     -0.00004035	     -0.21173522	     -0.00000001	     -0.00000001	     22.78144549
      0.98032066	     -0.05591056	      0.00030188	     -0.19732498	     -0.05797968	      0.88273568	     -0.00003970	     -0.21173283	     -0.00000001	     -0.00000001	     22.68760296
      0.98190526	     -0.05593563	      0.00030083	     -0.19735037	     -0.05797166	      0.88273413	     -0.00003893	     -0.21172968	     -0.00000001	     -0.00000001	     22.83404968
      0.98318984	     -0.05595983	      0.00029880	     -0.19737482	     -0.05796511	      0.88273286	     -0.00003834	     -0.21172693	     -0.00000001	     -0.00000001	     22.60988502
      0.98447442	     -0.05597871	      0.00029818	     -0.19739397	     -0.05795854	      0.88273159	     -0.00003778	     -0.21172406	     -0.00000001	     -0.00000001	     22.73756370
      0.98575900	     -0.05600147	      0.00029663	     -0.19741699	     -0.05795192	      0.88273032	     -0.00003725	     -0.21172102	     -0.00000001	     -0.00000001	     22.63468922
      0.98734517	     -0.05602557	      0.00029571	     -0.19744143	     -0.05794371	      0.88272874	     -0.00003665	     -0.21171712	     -0.00000001	     -0.00000001	     22.78678467
      0.98863153	     -0.05604941	      0.00029362	     -0.19746553	     -0.05793702	      0.88272746	     -0.00003619	     -0.21171381	     -0.00000001	     -0.00000001	     22.56545654
      0.98991790	     -0.05606800	      0.00029281	     -0.19748440	     -0.05793029	      0.88272617	     -0.00003577	     -0.21171041	     -0.00000001	     -0.00000001	     22.70051248
      0.99120426	     -0.05608993	      0.00029097	     -0.19750660	     -0.05792352	      0.88272489	     -0.00003538	     -0.21170687	     -0.00000001	     -0.00000001	     22.60742035
      0.99279244	     -0.05611213	      0.00028992	     -0.19752917	     -0.05791511	      0.88272330	     -0.00003494	     -0.21170235	     -0.00000001	     -0.00000001	     22.75528919
      0.99408156	     -0.05613387	      0.00028816	     -0.19755119	     -0.05790825	      0.88272200	     -0.00003462	     -0.21169851	     -0.00000001	     -0.00000001	     22.52355853
      0.99537068	     -0.05614999	      0.00028787	     -0.19756763	     -0.05790135	      0.88272071	     -0.00003433	     -0.21169455	     -0.00000001	     -0.00000001	     22.65231075
      0.99665981	     -0.05616925	      0.00028684	     -0.19758720	     -0.05789441	      0.88271942	     -0.00003407	     -0.21169043	     -0.00000001	     -0.00000001	     22.54646339
      0.99824759	     -0.05618862	      0.00028662	     -0.19760697	     -0.05788582	      0.88271782	     -0.00003379	     -0.21168517	     -0.00000001	     -0.00000001	     22.69679510
      0.99953834	     -0.05620804	      0.00028528	     -0.19762670	     -0.05787879	      0.88271653	     -0.00003360	     -0.21168071	     -0.00000001	     -0.00000001	     22.47361889
      1.00082909	     -0.05622200	      0.00028504	     -0.19764100	     -0.05787172	      0.88271523	     -0.00003345	     -0.21167613	     -0.00000001	     -0.00000001	     22.61131751
      1.00211983	     -0.05623931	      0.00028401	     -0.19765862	     -0.05786462	      0.88271393	     -0.00003332	     -0.21167138	     -0.00000001	     -0.00000001	     22.50537964
      1.00370968	     -0.05625635	      0.00028368	     -0.19767609	     -0.05785581	      0.88271234	     -0.00003320	     -0.21166537	     -0.00000001	     -0.00000001	     22.65401447
      1.00500198	     -0.05627454	      0.00028240	     -0.19769460	     -0.05784861	      0.88271104	     -0.00003314	     -0.21166032	     -0.00000001	     -0.00000001	     22.41993715
      1.00629428	     -0.05628749	      0.00028213	     -0.19770790	     -0.05784137	      0.88270974	     -0.00003311	     -0.21165517	     -0.00000001	     -0.00000001	     22.55562962
      1.00758658	     -0.05630288	      0.00028128	     -0.19772364	     -0.05783409	      0.88270844	     -0.00003311	     -0.21164988	     -0.00000001	     -0.00000001	     22.44935948
      1.00917748	     -0.05631651	      0.00028104	     -0.19773770	     -0.05782507	      0.88270684	     -0.00003315	     -0.21164318	     -0.00000001	     -0.00000001	     22.60229928
      1.01047013	     -0.05633090	      0.00027992	     -0.19775243	     -0.05781769	      0.88270554	     -0.00003322	     -0.21163753	     -0.00000001	     -0.00000001	     22.37171545
      1.01176277	     -0.05633995	      0.00027949	     -0.19776185	     -0.05781028	      0.88270425	     -0.00003332	     -0.21163173	     -0.00000001	     -0.00000001	     22.50948924
      1.01305542	     -0.05635162	      0.00027848	     -0.19777387	     -0.05780282	      0.88270295	     -0.00003344	     -0.21162576	     -0.00000001	     -0.00000001	     22.40059437
      1.01464789	     -0.05636137	      0.00027775	     -0.19778405	     -0.05779358	      0.88270136	     -0.00003363	     -0.21161818	     -0.00000001	     -0.00000001	     22.55273660
      1.01593967	     -0.05637219	      0.00027658	     -0.19779522	     -0.05778603	      0.88270007	     -0.00003382	     -0.21161182	     -0.00000001	     -0.00000001	     22.31699579
      1.01723145	     -0.05637838	      0.00027602	     -0.19780178	     -0.05777845	      0.88269878	     -0.00003404	     -0.21160530	     -0.00000001	     -0.00000001	     22.44303373
      1.01852323	     -0.05638805	      0.00027519	     -0.19781181	     -0.05777082	      0.88269749	     -0.00003428	     -0.21159862	     -0.00000001	     -0.00000001	     22.32361266
      1.02011673	     -0.05639676	      0.00027455	     -0.19782097	     -0.05776135	      0.88269591	     -0.00003462	     -0.21159023	     -0.00000001	     -0.00000001	     22.46853759
      1.02140557	     -0.05640668	      0.00027375	     -0.19783126	     -0.05775365	      0.88269464	     -0.00003492	     -0.21158330	     -0.00000001	     -0.00000001	     22.23766765
      1.02269442	     -0.05641193	      0.00027310	     -0.19783687	     -0.05774590	      0.88269337	     -0.00003525	     -0.21157625	     -0.00000001	     -0.00000001	     22.37761918
      1.02398326	     -0.05641929	      0.00027231	     -0.19784460	     -0.05773811	      0.88269210	     -0.00003561	     -0.21156905	     -0.00000001	     -0.00000001	     22.27436870
      1.02558016	     -0.05642483	      0.00027136	     -0.19785059	     -0.05772839	      0.88269054	     -0.00003609	     -0.21155995	     -0.00000001	     -0.00000001	     22.42693818
      1.02686438	     -0.05643143	      0.00027062	     -0.19785756	     -0.05772054	      0.88268929	     -0.00003650	     -0.21155245	     -0.00000001	     -0.00000001	     22.20306638
      1.02814859	     -0.05643398	      0.00026971	     -0.19786048	     -0.05771263	      0.88268804	     -0.00003694	     -0.21154482	     -0.00000001	     -0.00000001	     22.33629369
      1.02943281	     -0.05643820	      0.00026901	     -0.19786508	     -0.05770469	      0.88268680	     -0.00003740	     -0.21153703	     -0.00000001	     -0.00000001	     22.23371903
      1.03103466	     -0.05644038	      0.00026781	     -0.19786772	     -0.05769471	      0.88268527	     -0.00003800	     -0.21152710	     -0.00000001	     -0.00000001	     22.38311870
      1.03231282	     -0.05644378	      0.00026721	     -0.19787149	     -0.05768671	      0.88268405	     -0.00003851	     -0.21151900	     -0.00000001	     -0.00000001	     22.16361724
      1.03359099	     -0.05644401	      0.00026601	     -0.19787209	     -0.05767866	      0.88268284	     -0.00003904	     -0.21151076	     -0.00000001	     -0.00000001	     22.28906490
      1.03486915	     -0.05644553	      0.00026524	     -0.19787398	     -0.05767056	      0.88268163	     -0.00003960	     -0.21150237	     -0.00000001	     -0.00000001	     22.19134234
      1.03647759	     -0.05644496	      0.00026368	     -0.19787387	     -0.05766031	      0.88268013	     -0.00004032	     -0.21149162	     -0.00000001	     -0.00000001	     22.32864051
      1.03774945	     -0.05644554	      0.00026324	     -0.19787484	     -0.05765216	      0.88267895	     -0.00004092	     -0.21148296	     -0.00000001	     -0.00000001	     22.11166190
      1.03902132	     -0.05644367	      0.00026194	     -0.19787333	     -0.05764396	      0.88267778	     -0.00004153	     -0.21147416	     -0.00000001	     -0.00000001	     22.22644971
      1.04029318	     -0.05644257	      0.00026119	     -0.19787261	     -0.05763572	      0.88267662	     -0.00004216	     -0.21146522	     -0.00000001	     -0.00000001	     22.13787545
      1.04190965	     -0.05643910	      0.00025925	     -0.19786958	     -0.05762518	      0.88267517	     -0.00004300	     -0.21145367	     -0.00000001	     -0.00000001	     22.27609281
      1.04317595	     -0.05643655	      0.00025869	     -0.19786742	     -0.05761687	      0.88267404	     -0.00004367	     -0.21144445	     -0.00000001	     -0.00000001	     22.07527486
      1.04444226	     -0.05643179	      0.00025698	     -0.19786300	     -0.05760852	      0.88267292	     -0.00004435	     -0.21143509	     -0.00000001	     -0.00000001	     22.18769307
      1.04570856	     -0.05642724	      0.00025596	     -0.19785881	     -0.05760013	      0.88267182	     -0.00004506	     -0.21142558	     -0.00000001	     -0.00000001	     22.10782446
      1.04733319	     -0.05641974	      0.00025354	     -0.19785175	     -0.05758929	      0.88267043	     -0.00004598	     -0.21141315	     -0.00000001	     -0.00000001	     22.24205212
      1.04859437	     -0.05641407	      0.00025279	     -0.19784645	     -0.05758083	      0.88266936	     -0.00004672	     -0.21140334	     -0.00000001	     -0.00000001	     22.05048217
      1.04985555	     -0.05640691	      0.00025084	     -0.19783963	     -0.05757233	      0.88266831	     -0.00004746	     -0.21139339	     -0.00000001	     -0.00000001	     22.15387933
      1.05111672	     -0.05639980	      0.00024983	     -0.19783288	     -0.05756378	      0.88266727	     -0.00004823	     -0.21138330	     -0.00000001	     -0.00000001	     22.07440118
      1.05274989	     -0.05638913	      0.00024757	     -0.19782265	     -0.05755265	      0.88266596	     -0.00004923	     -0.21137002	     -0.00000001	     -0.00000001	     22.19686059
      1.05400600	     -0.05638050	      0.00024723	     -0.19781439	     -0.05754404	      0.88266496	     -0.00005002	     -0.21135965	     -0.00000001	     -0.00000001	     22.01161366
      1.05526210	     -0.05637021	      0.00024564	     -0.19780445	     -0.05753539	      0.88266399	     -0.00005082	     -0.21134913	     -0.00000001	     -0.00000001	     22.11419601
      1.05651821	     -0.05635922	      0.00024504	     -0.19779383	     -0.05752669	      0.88266303	     -0.00005164	     -0.21133844	     -0.00000001	     -0.00000001	     22.04559714
      1.05816146	     -0.05634267	      0.00024326	     -0.19777772	     -0.05751524	      0.88266181	     -0.00005271	     -0.21132420	     -0.00000001	     -0.00000001	     22.17158551
      1.05941393	     -0.05632913	      0.00024330	     -0.19776456	     -0.05750647	      0.88266090	     -0.00005355	     -0.21131312	     -0.00000001	     -0.00000000	     21.99261119
      1.06066641	     -0.05631388	      0.00024197	     -0.19774965	     -0.05749766	      0.88266000	     -0.00005439	     -0.21130186	     -0.00000001	     -0.00000000	     22.09230667
      1.06191888	     -0.05629724	      0.00024164	     -0.19773338	     -0.05748880	      0.88265913	     -0.00005525	     -0.21129038	     -0.00000001	     -0.00000000	     22.02756696
      1.06357093	     -0.05627084	      0.00024037	     -0.19770743	     -0.05747705	      0.88265801	     -0.00005639	     -0.21127487	     -0.00000001	     -0.00000000	     22.15915996
      1.06481999	     -0.05624663	      0.00024115	     -0.19768361	     -0.05746812	      0.88265719	     -0.00005727	     -0.21126279	     -0.00000001	     -0.00000000	     21.98800149
      1.06606906	     -0.05621849	      0.00024072	     -0.19765583	     -0.05745914	      0.88265638	     -0.00005815	     -0.21125032	     -0.00000001	     -0.00000000	     22.09117027
      1.06731812	     -0.05618738	      0.00024136	     -0.19762509	     -0.05745013	      0.88265560	     -0.00005904	     -0.21123745	     -0.00000001	     -0.00000000	     22.02923199
      1.06897872	     -0.05614124	      0.00024126	     -0.19757942	     -0.05743807	      0.88265460	     -0.00006024	     -0.21121967	     -0.00000001	     -0.00000000	     22.15570993
      1.07022473	     -0.05610353	      0.00024269	     -0.19754209	     -0.05742898	      0.88265388	     -0.00006115	     -0.21120582	     -0.00000001	     -0.00000000	     21.98255471
      1.07147074	     -0.05606289	      0.00024271	     -0.19750179	     -0.05741985	      0.88265318	     -0.00006207	     -0.21119153	     -0.00000001	     -0.00000000	     22.08183465
      1.07297105	     -0.05601282	      0.00024396	     -0.19745216	     -0.05740879	      0.88265237	     -0.00006318	     -0.21117378	     -0.00000001	     -0.00000000	     21.95982128
      1.07429901	     -0.05596702	      0.00024348	     -0.19740668	     -0.05739896	      0.88265169	     -0.00006418	     -0.21115762	     -0.00000001	     -0.00000000	     22.10787800
      1.07562697	     -0.05591971	      0.00024471	     -0.19735973	     -0.05738908	      0.88265103	     -0.00006518	     -0.21114108	     -0.00000001	     -0.00000000	     21.95320597
      1.07695493	     -0.05587028	      0.00024421	     -0.19731061	     -0.05737916	      0.88265041	     -0.00006619	     -0.21112416	     -0.00000001	     -0.00000000	     22.10089015
      1.07828289	     -0.05581980	      0.00024524	     -0.19726046	     -0.05736920	      0.88264982	     -0.00006720	     -0.21110689	     -0.00000001	     -0.00000000	     21.97100972
      1.07961085	     -0.05576666	      0.00024471	     -0.19720762	     -0.05735918	      0.88264927	     -0.00006823	     -0.21108926	     -0.00000001	     -0.00000000	     22.11097129
      1.08093882	     -0.05571083	      0.00024575	     -0.19715211	     -0.05734913	      0.88264875	     -0.00006925	     -0.21107126	     -0.00000001	     -0.00000000	     22.00139365
      1.08226678	     -0.05565112	      0.00024548	     -0.19709267	     -0.05733903	      0.88264827	     -0.00007029	     -0.21105284	     -0.00000001	     -0.00000000	     22.14205943
      1.08359474	     -0.05559025	      0.00024668	     -0.19703210	     -0.05732890	      0.88264783	     -0.00007132	     -0.21103401	     -0.00000001	     -0.00000000	     22.02845504
      1.08492270	     -0.05552856	      0.00024640	     -0.19697067	     -0.05731872	      0.88264742	     -0.00007236	     -0.21101480	     -0.00000001	     -0.00000000	     22.15704300
      1.08625066	     -0.05546584	      0.00024756	     -0.19690823	     -0.05730850	      0.88264705	     -0.00007341	     -0.21099527	     -0.00000001	     -0.00000000	     22.05345809
      1.08757862	     -0.05540178	      0.00024753	     -0.19684441	     -0.05729824	      0.88264673	     -0.00007445	     -0.21097543	     -0.00000001	     -0.00000000	     22.18059620
      1.08890658	     -0.05533727	      0.00024894	     -0.19678016	     -0.05728794	      0.88264645	     -0.00007550	     -0.21095530	     -0.00000001	     -0.00000000	     22.08310231
      1.09023455	     -0.05527128	      0.00024915	     -0.19671439	     -0.05727760	      0.88264620	     -0.00007655	     -0.21093490	     -0.00000001	     -0.00000000	     22.22263747
      1.09156251	     -0.05520448	      0.00025063	     -0.19664783	     -0.05726723	      0.88264601	     -0.00007760	     -0.21091425	     -0.00000001	     -0.00000000	     22.14386976
      1.09289047	     -0.05513551	      0.00025095	     -0.19657906	     -0.05725682	      0.88264585	     -0.00007865	     -0.21089334	     -0.00000001	     -0.00000000	     22.29045897
      1.09421843	     -0.05506547	      0.00025273	     -0.19650926	     -0.05724638	      0.88264574	     -0.00007970	     -0.21087215	     -0.00000001	     -0.00000000	     22.21010459
      1.09554639	     -0.05499447	      0.00025343	     -0.19643845	     -0.05723590	      0.88264567	     -0.00008075	     -0.21085071	     -0.00000001	     -0.00000000	     22.35016155
      1.09687435	     -0.05492323	      0.00025547	     -0.19636741	     -0.05722539	      0.88264564	     -0.00008179	     -0.21082904	     -0.00000001	     -0.00000000	     22.27852423
      1.09820232	     -0.05485055	      0.00025644	     -0.19629491	     -0.05721485	      0.88264566	     -0.00008282	     -0.21080716	     -0.00000001	      0.00000000	     22.42748581
      1.09953028	     -0.05477719	      0.00025886	     -0.19622176	     -0.05720428	      0.88264572	     -0.00008385	     -0.21078505	     -0.00000001	      0.00000000	     22.35845576
      1.10085824	     -0.05470228	      0.00026022	     -0.19614700	     -0.05719368	      0.88264583	     -0.00008487	     -0.21076274	     -0.00000001	      0.00000000	     22.51368781
      1.10218620	     -0.05462716	      0.00026290	     -0.19607207	     -0.05718306	      0.88264598	     -0.00008587	     -0.21074021	     -0.00000001	      0.00000000	     22.45296685
      1.10351416	     -0.05455197	      0.00026418	     -0.19599701	     -0.05717240	      0.88264617	     -0.00008687	     -0.21071751	     -0.00000001	      0.00000000	     22.61855534
      1.10484212	     -0.05447843	      0.00026661	     -0.19592362	     -0.05716172	      0.88264641	     -0.00008784	     -0.21069469	     -0.00000001	      0.00000000	     22.55600627
      1.10617008	     -0.05440575	      0.00026766	     -0.19585105	     -0.05715102	      0.88264669	     -0.00008881	     -0.21067181	     -0.00000001	      0.00000000	     22.72282390
      1.10749805	     -0.05433463	      0.00027002	     -0.19578006	     -0.05714029	      0.88264701	     -0.00008975	     -0.21064892	     -0.00000001	      0.00000000	     22.66029153
      1.10882601	     -0.05426217	      0.00027113	     -0.19570768	     -0.05712954	      0.88264736	     -0.00009068	     -0.21062602	     -0.00000001	      0.00000000	     22.84781561
      1.11015397	     -0.05418849	      0.00027385	     -0.19563412	     -0.05711878	      0.88264776	     -0.00009158	     -0.21060306	     -0.00000001	      0.00000000	     22.79561178
      1.11148193	     -0.05411347	      0.00027517	     -0.19555917	     -0.05710799	      0.88264820	     -0.00009247	     -0.21058002	     -0.00000001	      0.00000000	     22.99198926
      1.11280989	     -0.05403989	      0.00027780	     -0.19548569	     -0.05709718	      0.88264867	     -0.00009333	     -0.21055692	     -0.00000001	      0.00000000	     22.93170483
      1.11413785	     -0.05396644	      0.00027872	     -0.19541227	     -0.05708636	      0.88264917	     -0.00009416	     -0.21053383	     -0.00000001	      0.00000000	     23.13829329
      1.11546581	     -0.05389308	      0.00028125	     -0.19533898	     -0.05707552	      0.88264972	     -0.00009497	     -0.21051073	     -0.00000001	      0.00000000	     23.07839859
      1.11679378	     -0.05381804	      0.00028235	     -0.19526397	     -0.05706467	      0.88265029	     -0.00009575	     -0.21048761	     -0.00000001	      0.00000000	     23.28846312
      1.11812174	     -0.05374315	      0.00028528	     -0.19518913	     -0.05705380	      0.88265090	     -0.00009651	     -0.21046445	     -0.00000001	      0.00000000	     23.22255825
      1.11944970	     -0.05366654	      0.00028654	     -0.19511253	     -0.05704293	      0.88265154	     -0.00009723	     -0.21044125	     -0.00000001	      0.00000000	     23.45217853
      1.12077766	     -0.05358982	      0.00028985	     -0.19503586	     -0.05703204	      0.88265221	     -0.00009792	     -0.21041798	     -0.00000001	      0.00000000	     23.37932514
      1.12210562	     -0.05351286	      0.00029118	     -0.19495888	     -0.05702114	      0.88265291	     -0.00009858	     -0.21039467	     -0.00000001	      0.00000000	     23.61839440
      1.12343358	     -0.05343804	      0.00029439	     -0.19488408	     -0.05701024	      0.88265364	     -0.00009921	     -0.21037136	     -0.00000001	      0.00000000	     23.53785787
      1.12476154	     -0.05336295	      0.00029529	     -0.19480894	     -0.05699933	      0.88265440	     -0.00009980	     -0.21034810	     -0.00000001	      0.00000000	     23.79848890
      1.12608951	     -0.05328999	      0.00029835	     -0.19473597	     -0.05698842	      0.88265518	     -0.00010036	     -0.21032491	     -0.00000001	      0.00000000	     23.70142227
      1.12741747	     -0.05321612	      0.00029902	     -0.19466201	     -0.05697750	      0.88265599	     -0.00010088	     -0.21030180	     -0.00000001	      0.00000000	     23.98021100
      1.12874543	     -0.05314370	      0.00030240	     -0.19458958	     -0.05696658	      0.88265683	     -0.00010136	     -0.21027877	     -0.00000001	      0.00000000	     23.86625168
      1.13007339	     -0.05306984	      0.00030303	     -0.19451561	     -0.05695567	      0.88265769	     -0.00010181	     -0.21025582	     -0.00000001	      0.00000000	     24.17667647
      1.13125559	     -0.05300484	      0.00030597	     -0.19445058	     -0.05694595	      0.88265847	     -0.00010217	     -0.21023544	     -0.00000001	      0.00000000	     24.09315847
      1.13243779	     -0.05293835	      0.00030729	     -0.19438400	     -0.05693623	      0.88265927	     -0.00010250	     -0.21021510	     -0.00000001	      0.00000000	     24.26268485
      1.13388678	     -0.05285742	      0.00031010	     -0.19430298	     -0.05692432	      0.88266028	     -0.00010287	     -0.21019020	     -0.00000001	      0.00000000	     24.29602273
      1.13533578	     -0.05277680	      0.00031126	     -0.19422222	     -0.05691241	      0.88266131	     -0.00010319	     -0.21016536	     -0.00000001	      0.00000000	     24.55611814
      1.13653044	     -0.05271246	      0.00031382	     -0.19415780	     -0.05690261	      0.88266218	     -0.00010342	     -0.21014497	     -0.00000001	      0.00000000	     24.49156199
      1.13772511	     -0.05264855	      0.00031466	     -0.19409374	     -0.05689280	      0.88266306	     -0.00010361	     -0.21012467	     -0.00000001	      0.00000001	     24.66283171
      1.13918423	     -0.05257253	      0.00031665	     -0.19401756	     -0.05688084	      0.88266416	     -0.00010381	     -0.21010006	     -0.00000001	      0.00000001	     24.69835384
      1.14064336	     -0.05249533	      0.00031702	     -0.19394015	     -0.05686889	      0.88266528	     -0.00010395	     -0.21007564	     -0.00000001	      0.00000001	     24.99812565
      1.14178814	     -0.05243567	      0.00031937	     -0.19388037	     -0.05685952	      0.88266618	     -0.00010403	     -0.21005657	     -0.00000001	      0.00000001	     24.91726377
      1.14293292	     -0.05237601	      0.00032036	     -0.19382055	     -0.05685016	      0.88266708	     -0.00010408	     -0.21003760	     -0.00000001	      0.00000001	     25.06767381
      1.14445306	     -0.05230083	      0.00032229	     -0.19374515	     -0.05683775	      0.88266830	     -0.00010411	     -0.21001260	     -0.00000001	      0.00000001	     25.12242282
      1.14597319	     -0.05222944	      0.00032204	     -0.19367348	     -0.05682536	      0.88266954	     -0.00010408	     -0.20998795	     -0.00000001	      0.00000001	     25.43508934
      1.14707365	     -0.05218118	      0.00032327	     -0.19362504	     -0.05681640	      0.88267045	     -0.00010402	     -0.20997037	     -0.00000001	      0.00000001	     25.35967031
      1.14817411	     -0.05213317	      0.00032293	     -0.19357681	     -0.05680746	      0.88267137	     -0.00010394	     -0.20995301	     -0.00000001	      0.00000001	     25.50911568
      1.14977376	     -0.05206671	      0.00032287	     -0.19351003	     -0.05679448	      0.88267271	     -0.00010378	     -0.20992820	     -0.00000001	      0.00000001	     25.60031968
      1.15112375	     -0.05201216	      0.00032176	     -0.19345518	     -0.05678355	      0.88267386	     -0.00010360	     -0.20990765	     -0.00000001	      0.00000001	     25.81369509
      1.15247374	     -0.05196012	      0.00032185	     -0.19340286	     -0.05677264	      0.88267502	     -0.00010338	     -0.20988745	     -0.00000001	      0.00000001	     25.82219770
      1.15382374	     -0.05190843	      0.00032016	     -0.19335083	     -0.05676176	      0.88267618	     -0.00010312	     -0.20986760	     -0.00000001	      0.00000001	     26.09582624
      1.15517373	     -0.05186185	      0.00032013	     -0.19330396	     -0.05675089	      0.88267736	     -0.00010282	     -0.20984810	     -0.00000001	      0.00000001	     26.03576773
      1.15633430	     -0.05182279	      0.00031786	     -0.19326458	     -0.05674158	      0.88267837	     -0.00010253	     -0.20983167	     -0.00000001	      0.00000001	     26.28459799
      1.15749488	     -0.05178793	      0.00031671	     -0.19322943	     -0.05673228	      0.88267939	     -0.00010221	     -0.20981556	     -0.00000001	      0.00000001	     26.31073191
      1.15894573	     -0.05174645	      0.00031420	     -0.19318756	     -0.05672069	      0.88268067	     -0.00010178	     -0.20979594	     -0.00000001	      0.00000001	     26.50853225
      1.16039657	     -0.05170975	      0.00031270	     -0.19315049	     -0.05670913	      0.88268195	     -0.00010130	     -0.20977685	     -0.00000001	      0.00000001	     26.50568270
      1.16155235	     -0.05168110	      0.00030984	     -0.19312149	     -0.05669995	      0.88268298	     -0.00010089	     -0.20976207	     -0.00000001	      0.00000001	     26.74012909
      1.16270812	     -0.05165565	      0.00030811	     -0.19309573	     -0.05669078	      0.88268400	     -0.00010045	     -0.20974763	     -0.00000001	      0.00000001	     26.77610975
      1.16418457	     -0.05162330	      0.00030516	     -0.19306295	     -0.05667912	      0.88268531	     -0.00009985	     -0.20972968	     -0.00000001	      0.00000001	     26.97768578
      1.16566102	     -0.05159407	      0.00030363	     -0.19303334	     -0.05666749	      0.88268662	     -0.00009921	     -0.20971221	     -0.00000001	      0.00000001	     26.96592085
      1.16676349	     -0.05157119	      0.00030089	     -0.19301013	     -0.05665883	      0.88268759	     -0.00009871	     -0.20969948	     -0.00000001	      0.00000001	     27.20072740
      1.16786595	     -0.05155175	      0.00029904	     -0.19299038	     -0.05665020	      0.88268856	     -0.00009818	     -0.20968700	     -0.00000001	      0.00000001	     27.24796499
      1.16941920	     -0.05152737	      0.00029547	     -0.19296555	     -0.05663807	      0.88268992	     -0.00009740	     -0.20966989	     -0.00000001	      0.00000001	     27.42729821
      1.17075416	     -0.05151079	      0.00029299	     -0.19294857	     -0.05662769	      0.88269109	     -0.00009669	     -0.20965567	     -0.00000001	      0.00000001	     27.44603614
      1.17208912	     -0.05149413	      0.00028961	     -0.19293151	     -0.05661734	      0.88269224	     -0.00009595	     -0.20964190	     -0.00000001	      0.00000001	     27.65773707
      1.17342407	     -0.05148168	      0.00028764	     -0.19291869	     -0.05660704	      0.88269339	     -0.00009518	     -0.20962854	     -0.00000001	      0.00000001	     27.62181736
      1.17475903	     -0.05146821	      0.00028397	     -0.19290481	     -0.05659677	      0.88269453	     -0.00009437	     -0.20961561	     -0.00000001	      0.00000001	     27.90061210
      1.17590523	     -0.05146093	      0.00028236	     -0.19289721	     -0.05658798	      0.88269549	     -0.00009366	     -0.20960482	     -0.00000001	      0.00000001	     27.82998365
      1.17705143	     -0.05145287	      0.00027959	     -0.19288881	     -0.05657922	      0.88269645	     -0.00009292	     -0.20959433	     -0.00000001	      0.00000001	     27.97717911
      1.17849264	     -0.05144573	      0.00027692	     -0.19288126	     -0.05656825	      0.88269764	     -0.00009197	     -0.20958153	     -0.00000001	      0.00000001	     28.01316153
      1.17993385	     -0.05143832	      0.00027323	     -0.19287341	     -0.05655732	      0.88269881	     -0.00009098	     -0.20956916	     -0.00000001	      0.00000001	     28.25208706
      1.18107838	     -0.05143585	      0.00027151	     -0.19287063	     -0.05654868	      0.88269972	     -0.00009017	     -0.20955962	     -0.00000001	      0.00000001	     28.18844405
      1.18222291	     -0.05143242	      0.00026876	     -0.19286685	     -0.05654007	      0.88270063	     -0.00008934	     -0.20955033	     -0.00000001	      0.00000001	     28.32099688
      1.18368903	     -0.05143083	      0.00026608	     -0.19286485	     -0.05652908	      0.88270176	     -0.00008825	     -0.20953878	     -0.00000001	      0.00000001	     28.34678548
      1.18515516	     -0.05142853	      0.00026242	     -0.19286211	     -0.05651814	      0.88270288	     -0.00008713	     -0.20952760	     -0.00000001	      0.00000001	     28.59319463
      1.18624809	     -0.05143022	      0.00026108	     -0.19286350	     -0.05651002	      0.88270369	     -0.00008627	     -0.20951949	     -0.00000001	      0.00000001	     28.49905450
      1.18734102	     -0.05143081	      0.00025878	     -0.19286378	     -0.05650193	      0.88270450	     -0.00008540	     -0.20951158	     -0.00000001	      0.00000000	     28.60433173
      1.18888405	     -0.05143404	      0.00025606	     -0.19286658	     -0.05649055	      0.88270560	     -0.00008414	     -0.20950073	     -0.00000001	      0.00000000	     28.64550072
      1.19021024	     -0.05143675	      0.00025293	     -0.19286890	     -0.05648082	      0.88270653	     -0.00008304	     -0.20949169	     -0.00000001	      0.00000000	     28.80634910
      1.19153642	     -0.05144249	      0.00025080	     -0.19287428	     -0.05647113	      0.88270744	     -0.00008191	     -0.20948291	     -0.00000001	      0.00000000	     28.77095788
      1.19286261	     -0.05144697	      0.00024736	     -0.19287837	     -0.05646149	      0.88270832	     -0.00008077	     -0.20947440	     -0.00000001	      0.00000000	     28.97542760
      1.19418880	     -0.05145552	      0.00024562	     -0.19288656	     -0.05645189	      0.88270918	     -0.00007960	     -0.20946612	     -0.00000001	      0.00000000	     28.87424076
      1.19532619	     -0.05146074	      0.00024258	     -0.19289144	     -0.05644369	      0.88270990	     -0.00007859	     -0.20945923	     -0.00000001	      0.00000000	     29.05462097
      1.19646358	     -0.05146849	      0.00024076	     -0.19289889	     -0.05643552	      0.88271060	     -0.00007756	     -0.20945250	     -0.00000001	      0.00000000	     29.03838180
      1.19789739	     -0.05147771	      0.00023771	     -0.19290770	     -0.05642527	      0.88271146	     -0.00007624	     -0.20944426	     -0.00000001	      0.00000000	     29.16594770
      1.19933121	     -0.05148950	      0.00023588	     -0.19291912	     -0.05641508	      0.88271229	     -0.00007491	     -0.20943627	     -0.00000001	      0.00000000	     29.10525684
      1.20046923	     -0.05149728	      0.00023308	     -0.19292658	     -0.05640702	      0.88271292	     -0.00007384	     -0.20943010	     -0.00000001	      0.00000000	     29.27438234
      1.20160726	     -0.05150734	      0.00023138	     -0.19293634	     -0.05639900	      0.88271354	     -0.00007276	     -0.20942406	     -0.00000001	      0.00000000	     29.25970159
      1.20306493	     -0.05151964	      0.00022852	     -0.19294824	     -0.05638877	      0.88271431	     -0.00007136	     -0.20941654	     -0.00000001	      0.00000000	     29.37959682
      1.20452260	     -0.05153441	      0.00022708	     -0.19296266	     -0.05637860	      0.88271504	     -0.00006995	     -0.20940923	     -0.00000001	      0.00000000	     29.30365531
      1.20561119	     -0.05154369	      0.00022459	     -0.19297163	     -0.05637104	      0.88271557	     -0.00006888	     -0.20940392	     -0.00000001	      0.00000000	     29.46471138
      1.20669978	     -0.05155494	      0.00022327	     -0.19298261	     -0.05636351	      0.88271608	     -0.00006781	     -0.20939870	     -0.00000001	      0.00000000	     29.45725406
      1.20823288	     -0.05157051	      0.00022073	     -0.19299779	     -0.05635296	      0.88271677	     -0.00006628	     -0.20939154	     -0.00000001	      0.00000000	     29.56575924
      1.20955261	     -0.05158545	      0.00021943	     -0.19301242	     -0.05634393	      0.88271734	     -0.00006496	     -0.20938554	     -0.00000001	      0.00000000	     29.53168672
      1.21087234	     -0.05159935	      0.00021706	     -0.19302598	     -0.05633494	      0.88271788	     -0.00006362	     -0.20937968	     -0.00000001	      0.00000000	     29.67971454
      1.21219208	     -0.05161571	      0.00021647	     -0.19304206	     -0.05632600	      0.88271839	     -0.00006228	     -0.20937395	     -0.00000001	      0.00000000	     29.59043327
      1.21351181	     -0.05163024	      0.00021417	     -0.19305625	     -0.05631711	      0.88271888	     -0.00006093	     -0.20936837	     -0.00000001	      0.00000000	     29.79836775
      1.21464774	     -0.05164516	      0.00021416	     -0.19307095	     -0.05630949	      0.88271928	     -0.00005975	     -0.20936366	     -0.00000001	      0.00000000	     29.68789511
      1.21578366	     -0.05165885	      0.00021281	     -0.19308437	     -0.05630190	      0.88271966	     -0.00005858	     -0.20935904	     -0.00000001	      0.00000000	     29.78486951
      1.21720820	     -0.05167752	      0.00021214	     -0.19310275	     -0.05629243	      0.88272011	     -0.00005709	     -0.20935336	     -0.00000001	      0.00000000	     29.76821949
      1.21863273	     -0.05169527	      0.00021019	     -0.19312017	     -0.05628302	      0.88272053	     -0.00005560	     -0.20934781	     -0.00000001	      0.00000000	     29.94309931
      1.21977177	     -0.05171116	      0.00021030	     -0.19313585	     -0.05627553	      0.88272084	     -0.00005439	     -0.20934345	     -0.00000001	      0.00000000	     29.84209533
      1.22091081	     -0.05172591	      0.00020923	     -0.19315035	     -0.05626807	      0.88272113	     -0.00005319	     -0.20933916	     -0.00000001	      0.00000000	     29.92323030
      1.22235733	     -0.05174578	      0.00020909	     -0.19316996	     -0.05625865	      0.88272148	     -0.00005165	     -0.20933379	     -0.00000001	      0.00000000	     29.89406263
      1.22380385	     -0.05176456	      0.00020756	     -0.19318844	     -0.05624929	      0.88272179	     -0.00005011	     -0.20932852	     -0.00000001	      0.00000000	     30.07606624
      1.22489646	     -0.05178043	      0.00020822	     -0.19320413	     -0.05624225	      0.88272200	     -0.00004894	     -0.20932459	     -0.00000001	      0.00000000	     29.95780087
      1.22598906	     -0.05179542	      0.00020757	     -0.19321891	     -0.05623524	      0.88272219	     -0.00004776	     -0.20932070	     -0.00000001	      0.00000000	     30.02235576
      1.22750618	     -0.05181710	      0.00020771	     -0.19324034	     -0.05622555	      0.88272243	     -0.00004613	     -0.20931538	     -0.00000001	      0.00000000	     30.00243987
      1.22902330	     -0.05183755	      0.00020651	     -0.19326049	     -0.05621593	      0.88272264	     -0.00004448	     -0.20931012	     -0.00000001	      0.00000000	     30.18705432
      1.23006764	     -0.05185279	      0.00020768	     -0.19327560	     -0.05620933	      0.88272276	     -0.00004335	     -0.20930653	     -0.00000001	      0.00000000	     30.05129394
      1.23111199	     -0.05186712	      0.00020754	     -0.19328976	     -0.05620277	      0.88272286	     -0.00004222	     -0.20930296	     -0.00000001	      0.00000000	     30.09669543
      1.23273381	     -0.05188996	      0.00020814	     -0.19331235	     -0.05619262	      0.88272298	     -0.00004046	     -0.20929744	     -0.00000001	      0.00000000	     30.08147514
      1.23406515	     -0.05190817	      0.00020789	     -0.19333035	     -0.05618434	      0.88272306	     -0.00003901	     -0.20929295	     -0.00000001	      0.00000000	     30.16262282
      1.23539648	     -0.05192693	      0.00020918	     -0.19334893	     -0.05617611	      0.88272310	     -0.00003757	     -0.20928846	     -0.00000001	      0.00000000	     30.08463944
      1.23672781	     -0.05194424	      0.00020871	     -0.19336603	     -0.05616791	      0.88272312	     -0.00003613	     -0.20928399	     -0.00000001	      0.00000000	     30.21949096
      1.23791253	     -0.05196034	      0.00021039	     -0.19338200	     -0.05616066	      0.88272312	     -0.00003485	     -0.20927999	     -0.00000001	     -0.00000000	     30.10693703
      1.23909725	     -0.05197524	      0.00021048	     -0.19339674	     -0.05615344	      0.88272309	     -0.00003358	     -0.20927598	     -0.00000001	     -0.00000000	     30.18110457
      1.24028197	     -0.05199036	      0.00021176	     -0.19341172	     -0.05614625	      0.88272304	     -0.00003231	     -0.20927194	     -0.00000001	     -0.00000000	     30.13850377
      1.24181249	     -0.05200876	      0.00021231	     -0.19342992	     -0.05613702	      0.88272295	     -0.00003069	     -0.20926669	     -0.00000001	     -0.00000000	     30.22001062
      1.24301768	     -0.05202312	      0.00021433	     -0.19344417	     -0.05612979	      0.88272285	     -0.00002943	     -0.20926250	     -0.00000001	     -0.00000000	     30.12773762
      1.24422287	     -0.05203583	      0.00021494	     -0.19345674	     -0.05612259	      0.88272273	     -0.00002817	     -0.20925825	     -0.00000001	     -0.00000000	     30.19755856
      1.24542806	     -0.05204794	      0.00021681	     -0.19346874	     -0.05611543	      0.88272259	     -0.00002693	     -0.20925391	     -0.00000001	     -0.00000000	     30.15598431
      1.24694370	     -0.05206134	      0.00021796	     -0.19348197	     -0.05610647	      0.88272238	     -0.00002539	     -0.20924832	     -0.00000001	     -0.00000000	     30.24601586
      1.24812828	     -0.05207145	      0.00022056	     -0.19349200	     -0.05609951	      0.88272219	     -0.00002420	     -0.20924381	     -0.00000001	     -0.00000000	     30.15303942
      1.24931286	     -0.05208015	      0.00022174	     -0.19350059	     -0.05609258	      0.88272199	     -0.00002303	     -0.20923918	     -0.00000001	     -0.00000000	     30.21305726
      1.25049744	     -0.05208817	      0.00022408	     -0.19350854	     -0.05608569	      0.88272176	     -0.00002187	     -0.20923442	     -0.00000001	     -0.00000000	     30.18058120
      1.25207840	     -0.05209705	      0.00022612	     -0.19351728	     -0.05607654	      0.88272143	     -0.00002036	     -0.20922785	     -0.00000001	     -0.00000000	     30.26164513
      1.25325455	     -0.05210308	      0.00022925	     -0.19352326	     -0.05606977	      0.88272116	     -0.00001926	     -0.20922278	     -0.00000001	     -0.00000000	     30.17619993
      1.25443070	     -0.05210781	      0.00023095	     -0.19352791	     -0.05606303	      0.88272088	     -0.00001817	     -0.20921756	     -0.00000001	     -0.00000000	     30.22985208
      1.25586648	     -0.05211280	      0.00023455	     -0.19353283	     -0.05605485	      0.88272050	     -0.00001688	     -0.20921097	     -0.00000001	     -0.00000000	     30.17860553
      1.25714445	     -0.05211586	      0.00023625	     -0.19353580	     -0.05604762	      0.88272014	     -0.00001575	     -0.20920490	     -0.00000001	     -0.00000000	     30.26833141
      1.25842242	     -0.05211821	      0.00024002	     -0.19353811	     -0.05604042	      0.88271976	     -0.00001466	     -0.20919864	     -0.00000001	     -0.00000000	     30.18783914
      1.25970039	     -0.05211875	      0.00024182	     -0.19353857	     -0.05603325	      0.88271937	     -0.00001359	     -0.20919217	     -0.00000001	     -0.00000000	     30.28524618
      1.26097836	     -0.05211844	      0.00024588	     -0.19353824	     -0.05602613	      0.88271895	     -0.00001255	     -0.20918548	     -0.00000001	     -0.00000000	     30.19741023
      1.26225632	     -0.05211656	      0.00024773	     -0.19353629	     -0.05601904	      0.88271851	     -0.00001154	     -0.20917857	     -0.00000001	     -0.00000000	     30.30004896
      1.26353429	     -0.05211384	      0.00025208	     -0.19353355	     -0.05601200	      0.88271805	     -0.00001055	     -0.20917143	     -0.00000001	     -0.00000000	     30.20265429
      1.26481226	     -0.05210850	      0.00025409	     -0.19352814	     -0.05600499	      0.88271757	     -0.00000960	     -0.20916406	     -0.00000001	     -0.00000000	     30.31784501
      1.26609023	     -0.05210094	      0.00025897	     -0.19352059	     -0.05599801	      0.88271707	     -0.00000868	     -0.20915641	     -0.00000001	     -0.00000000	     30.21561558
      1.26736820	     -0.05208999	      0.00026134	     -0.19350958	     -0.05599108	      0.88271656	     -0.00000780	     -0.20914844	     -0.00000001	     -0.00000000	     30.34150437
      1.26864617	     -0.05207666	      0.00026685	     -0.19349628	     -0.05598418	      0.88271603	     -0.00000694	     -0.20914012	     -0.00000001	     -0.00000000	     30.22914336
      1.26992414	     -0.05206077	      0.00026945	     -0.19348034	     -0.05597732	      0.88271548	     -0.00000612	     -0.20913144	     -0.00000001	     -0.00000000	     30.36209867
      1.27120211	     -0.05204282	      0.00027539	     -0.19346243	     -0.05597050	      0.88271491	     -0.00000533	     -0.20912239	     -0.00000001	     -0.00000000	     30.24022957
      1.27235134	     -0.05202430	      0.00027809	     -0.19344387	     -0.05596439	      0.88271439	     -0.00000465	     -0.20911394	     -0.00000001	     -0.00000000	     30.33954887
      1.27350058	     -0.05200467	      0.00028279	     -0.19342425	     -0.05595832	      0.88271386	     -0.00000399	     -0.20910519	     -0.00000001	     -0.00000000	     30.28842302
      1.27489106	     -0.05197929	      0.00028707	     -0.19339885	     -0.05595101	      0.88271320	     -0.00000323	     -0.20909422	     -0.00000001	     -0.00000000	     30.34578936
      1.27628154	     -0.05195133	      0.00029328	     -0.19337092	     -0.05594375	      0.88271252	     -0.00000251	     -0.20908286	     -0.00000001	     -0.00000000	     30.27356795
      1.27745181	     -0.05192522	      0.00029655	     -0.19334477	     -0.05593767	      0.88271194	     -0.00000193	     -0.20907296	     -0.00000001	     -0.00000000	     30.36653424
      1.27862208	     -0.05189740	      0.00030177	     -0.19331697	     -0.05593163	      0.88271135	     -0.00000139	     -0.20906276	     -0.00000001	     -0.00000000	     30.31855779
      1.27979235	     -0.05186816	      0.00030593	     -0.19328771	     -0.05592562	      0.88271075	     -0.00000087	     -0.20905227	     -0.00000001	     -0.00000000	     30.35543489
      1.28138344	     -0.05182719	      0.00031288	     -0.19324675	     -0.05591749	      0.88270993	     -0.00000020	     -0.20903755	     -0.00000001	     -0.00000000	     30.30822443
      1.28256934	     -0.05179539	      0.00031651	     -0.19321491	     -0.05591148	      0.88270930	      0.00000026	     -0.20902628	     -0.00000001	     -0.00000000	     30.38787233
      1.28375525	     -0.05176213	      0.00032185	     -0.19318165	     -0.05590550	      0.88270867	      0.00000069	     -0.20901477	     -0.00000001	     -0.00000000	     30.34380076
      1.28517855	     -0.05172067	      0.00032672	     -0.19314014	     -0.05589836	      0.88270790	      0.00000118	     -0.20900062	     -0.00000001	     -0.00000000	     30.41586322
      1.28644344	     -0.05168248	      0.00033277	     -0.19310195	     -0.05589206	      0.88270721	      0.00000157	     -0.20898776	     -0.00000001	     -0.00000000	     30.34472083
      1.28770833	     -0.05164233	      0.00033680	     -0.19306174	     -0.05588580	      0.88270652	      0.00000194	     -0.20897464	     -0.00000001	     -0.00000000	     30.43866853
      1.28897322	     -0.05160031	      0.00034296	     -0.19301971	     -0.05587958	      0.88270582	      0.00000227	     -0.20896124	     -0.00000001	     -0.00000000	     30.37254017
      1.29023811	     -0.05155703	      0.00034707	     -0.19297636	     -0.05587340	      0.88270511	      0.00000257	     -0.20894757	     -0.00000001	     -0.00000000	     30.46226852
      1.29150300	     -0.05151323	      0.00035313	     -0.19293255	     -0.05586726	      0.88270441	      0.00000285	     -0.20893365	     -0.00000001	     -0.00000000	     30.39289453
      1.29276789	     -0.05146865	      0.00035712	     -0.19288788	     -0.05586116	      0.88270369	      0.00000309	     -0.20891951	     -0.00000001	     -0.00000000	     30.48276655
      1.29403278	     -0.05142276	      0.00036313	     -0.19284195	     -0.05585510	      0.88270298	      0.00000330	     -0.20890516	     -0.00000001	     -0.00000000	     30.42008565
      1.29529767	     -0.05137564	      0.00036715	     -0.19279474	     -0.05584908	      0.88270226	      0.00000349	     -0.20889059	     -0.00000001	     -0.00000000	     30.51151011
      1.29656256	     -0.05132764	      0.00037312	     -0.19274668	     -0.05584310	      0.88270154	      0.00000364	     -0.20887583	     -0.00000001	     -0.00000000	     30.44782853
      1.29782745	     -0.05127843	      0.00037715	     -0.19269737	     -0.05583716	      0.88270081	      0.00000377	     -0.20886088	     -0.00000001	     -0.00000000	     30.53889063
      1.29909234	     -0.05122839	      0.00038312	     -0.19264727	     -0.05583126	      0.88270009	      0.00000386	     -0.20884574	     -0.00000001	     -0.00000000	     30.47486732
      1.30035723	     -0.05117755	      0.00038708	     -0.19259630	     -0.05582541	      0.88269936	      0.00000393	     -0.20883044	     -0.00000001	     -0.00000000	     30.56590005
      1.30162212	     -0.05112584	      0.00039288	     -0.19254452	     -0.05581959	      0.88269864	      0.00000398	     -0.20881498	     -0.00000001	     -0.00000000	     30.50267106
      1.30288701	     -0.05107340	      0.00039666	     -0.19249193	     -0.05581382	      0.88269791	      0.00000399	     -0.20879939	     -0.00000001	     -0.00000000	     30.59479874
      1.30415190	     -0.05101987	      0.00040240	     -0.19243831	     -0.05580809	      0.88269718	      0.00000398	     -0.20878366	     -0.00000001	     -0.00000000	     30.53348020
      1.30541679	     -0.05096531	      0.00040621	     -0.19238359	     -0.05580240	      0.88269645	      0.00000394	     -0.20876779	     -0.00000001	     -0.00000000	     30.62784741
      1.30668168	     -0.05091089	      0.00041178	     -0.19232905	     -0.05579676	      0.88269572	      0.00000387	     -0.20875181	     -0.00000001	     -0.00000000	     30.56225383
      1.30794657	     -0.05085626	      0.00041527	     -0.19227425	     -0.05579116	      0.88269499	      0.00000378	     -0.20873575	     -0.00000001	     -0.00000000	     30.65658996
      1.30921146	     -0.05080080	      0.00042066	     -0.19221865	     -0.05578560	      0.88269426	      0.00000366	     -0.20871961	     -0.00000001	     -0.00000000	     30.59481543
      1.31047635	     -0.05074471	      0.00042400	     -0.19216235	     -0.05578008	      0.88269354	      0.00000352	     -0.20870339	     -0.00000001	     -0.00000000	     30.69329273
      1.31174124	     -0.05068914	      0.00042910	     -0.19210662	     -0.05577461	      0.88269281	      0.00000335	     -0.20868712	     -0.00000001	     -0.00000000	     30.62577490
      1.31300613	     -0.05063437	      0.00043197	     -0.19205163	     -0.05576919	      0.88269209	      0.00000316	     -0.20867083	     -0.00000001	     -0.00000000	     30.72322636
      1.31427102	     -0.05057986	      0.00043666	     -0.19199693	     -0.05576381	      0.88269136	      0.00000295	     -0.20865456	     -0.00000001	     -0.00000000	     30.65854590
      1.31553591	     -0.05052527	      0.00043916	     -0.19194208	     -0.05575847	      0.88269064	      0.00000271	     -0.20863831	     -0.00000001	     -0.00000000	     30.76658405
      1.31680080	     -0.05047019	      0.00044352	     -0.19188679	     -0.05575318	      0.88268992	      0.00000245	     -0.20862208	     -0.00000001	     -0.00000000	     30.70768365
      1.31806569	     -0.05041462	      0.00044570	     -0.19183094	     -0.05574793	      0.88268920	      0.00000216	     -0.20860586	     -0.00000001	     -0.00000000	     30.81907874
      1.31933058	     -0.05035972	      0.00044974	     -0.19177580	     -0.05574273	      0.88268848	      0.00000186	     -0.20858966	     -0.00000001	     -0.00000000	     30.74929810
      1.32059547	     -0.05030552	      0.00045142	     -0.19172129	     -0.05573758	      0.88268776	      0.00000153	     -0.20857351	     -0.00000001	     -0.00000000	     30.86330371
      1.32186036	     -0.05025114	      0.00045497	     -0.19166666	     -0.05573247	      0.88268704	      0.00000118	     -0.20855743	     -0.00000001	     -0.00000000	     30.80437264
      1.32312525	     -0.05019719	      0.00045601	     -0.19161236	     -0.05572740	      0.88268633	      0.00000081	     -0.20854141	     -0.00000001	     -0.00000000	     30.92766216
      1.32439014	     -0.05014351	      0.00045903	     -0.19155839	     -0.05572239	      0.88268562	      0.00000043	     -0.20852546	     -0.00000001	     -0.00000000	     30.86213579
      1.32565502	     -0.05008976	      0.00045957	     -0.19150427	     -0.05571742	      0.88268491	      0.00000002	     -0.20850960	     -0.00000001	     -0.00000000	     30.99234383
      1.32691991	     -0.05003692	      0.00046198	     -0.19145110	     -0.05571250	      0.88268420	     -0.00000041	     -0.20849382	     -0.00000001	     -0.00000000	     30.92708984
      1.32818480	     -0.04998526	      0.00046170	     -0.19139904	     -0.05570763	      0.88268349	     -0.00000085	     -0.20847816	     -0.00000001	     -0.00000000	     31.05906353
      1.32944969	     -0.04993436	      0.00046349	     -0.19134779	     -0.05570280	      0.88268279	     -0.00000131	     -0.20846264	     -0.00000001	     -0.00000000	     30.99109915
      1.33071458	     -0.04988512	      0.00046239	     -0.19129809	     -0.05569802	      0.88268209	     -0.00000179	     -0.20844728	     -0.00000001	     -0.00000000	     31.13273942
      1.33197947	     -0.04983706	      0.00046345	     -0.19124965	     -0.05569329	      0.88268139	     -0.00000228	     -0.20843211	     -0.00000001	     -0.00000000	     31.06259085
      1.33324436	     -0.04978977	      0.00046167	     -0.19120188	     -0.05568861	      0.88268069	     -0.00000278	     -0.20841714	     -0.00000001	     -0.00000000	     31.21580626
      1.33450925	     -0.04974331	      0.00046233	     -0.19115501	     -0.05568398	      0.88268000	     -0.00000330	     -0.20840237	     -0.00000001	     -0.00000000	     31.14062563
      1.33577414	     -0.04969848	      0.00045985	     -0.19110967	     -0.05567939	      0.88267932	     -0.00000384	     -0.20838781	     -0.00000001	     -0.00000000	     31.30030554
      1.33703903	     -0.04965473	      0.00046009	     -0.19106548	     -0.05567486	      0.88267864	     -0.00000438	     -0.20837346	     -0.00000001	     -0.00000000	     31.21619715
      1.33830392	     -0.04961197	      0.00045714	     -0.19102219	     -0.05567038	      0.88267796	     -0.00000494	     -0.20835934	     -0.00000001	     -0.00000000	     31.39136799
      1.33956881	     -0.04957017	      0.00045721	     -0.19097993	     -0.05566594	      0.88267729	     -0.00000551	     -0.20834545	     -0.00000001	     -0.00000000	     31.29865183
      1.34083370	     -0.04952928	      0.00045362	     -0.19093849	     -0.05566156	      0.88267662	     -0.00000609	     -0.20833179	     -0.00000001	     -0.00000000	     31.50135125
      1.34209859	     -0.04948919	      0.00045321	     -0.19089792	     -0.05565723	      0.88267596	     -0.00000668	     -0.20831836	     -0.00000001	     -0.00000000	     31.40658148
      1.34322153	     -0.04945429	      0.00044961	     -0.19086250	     -0.05565343	      0.88267538	     -0.00000721	     -0.20830663	     -0.00000001	     -0.00000000	     31.56407373
      1.34434448	     -0.04942007	      0.00044780	     -0.19082781	     -0.05564967	      0.88267480	     -0.00000775	     -0.20829509	     -0.00000001	     -0.00000000	     31.55837254
      1.34573444	     -0.04937878	      0.00044387	     -0.19078589	     -0.05564507	      0.88267410	     -0.00000842	     -0.20828106	     -0.00000001	     -0.00000000	     31.67555858
      1.34712440	     -0.04933902	      0.00044147	     -0.19074552	     -0.05564053	      0.88267340	     -0.00000910	     -0.20826733	     -0.00000001	     -0.00000000	     31.64441444
      1.34826421	     -0.04930751	      0.00043705	     -0.19071345	     -0.05563686	      0.88267283	     -0.00000967	     -0.20825630	     -0.00000001	     -0.00000000	     31.79448589
      1.34940402	     -0.04927799	      0.00043408	     -0.19068340	     -0.05563323	      0.88267227	     -0.00001024	     -0.20824549	     -0.00000001	     -0.00000000	     31.79103793
      1.35080075	     -0.04924411	      0.00042858	     -0.19064882	     -0.05562884	      0.88267159	     -0.00001094	     -0.20823261	     -0.00000001	     -0.00000000	     31.91716446
      1.35219748	     -0.04921220	      0.00042496	     -0.19061625	     -0.05562452	      0.88267091	     -0.00001165	     -0.20822012	     -0.00000001	     -0.00000000	     31.87187365
      1.35328724	     -0.04918903	      0.00041962	     -0.19059249	     -0.05562120	      0.88267040	     -0.00001221	     -0.20821067	     -0.00000001	     -0.00000000	     32.01425915
      1.35437701	     -0.04916720	      0.00041595	     -0.19057012	     -0.05561791	      0.88266989	     -0.00001277	     -0.20820148	     -0.00000001	     -0.00000000	     32.01741310
      1.35583535	     -0.04913938	      0.00040964	     -0.19054153	     -0.05561358	      0.88266921	     -0.00001352	     -0.20818960	     -0.00000001	     -0.00000000	     32.13553747
      1.35729369	     -0.04911367	      0.00040494	     -0.19051510	     -0.05560932	      0.88266855	     -0.00001428	     -0.20817817	     -0.00000001	     -0.00000000	     32.10451517
      1.35833903	     -0.04909680	      0.00039904	     -0.19049763	     -0.05560632	      0.88266808	     -0.00001483	     -0.20817028	     -0.00000001	     -0.00000000	     32.24485100
      1.35938437	     -0.04908125	      0.00039471	     -0.19048152	     -0.05560335	      0.88266762	     -0.00001538	     -0.20816263	     -0.00000001	     -0.00000000	     32.25618954
      1.36092401	     -0.04906076	      0.00038707	     -0.19046018	     -0.05559906	      0.88266695	     -0.00001619	     -0.20815183	     -0.00000001	     -0.00000000	     32.35944705
      1.36221720	     -0.04904560	      0.00038154	     -0.19044433	     -0.05559551	      0.88266640	     -0.00001687	     -0.20814320	     -0.00000001	     -0.00000000	     32.35252403
      1.36351038	     -0.04903215	      0.00037400	     -0.19043012	     -0.05559203	      0.88266585	     -0.00001756	     -0.20813497	     -0.00000001	     -0.00000000	     32.49643305
      1.36480357	     -0.04902017	      0.00036855	     -0.19041745	     -0.05558861	      0.88266532	     -0.00001825	     -0.20812713	     -0.00000001	     -0.00000000	     32.45016613
      1.36609675	     -0.04900959	      0.00035992	     -0.19040608	     -0.05558524	      0.88266479	     -0.00001894	     -0.20811968	     -0.00000001	     -0.00000000	     32.65745652
      1.36719304	     -0.04900160	      0.00035522	     -0.19039750	     -0.05558244	      0.88266436	     -0.00001953	     -0.20811367	     -0.00000001	     -0.00000000	     32.58232979
      1.36828932	     -0.04899453	      0.00034843	     -0.19038977	     -0.05557969	      0.88266393	     -0.00002011	     -0.20810792	     -0.00000001	     -0.00000000	     32.68074004
      1.36969381	     -0.04898676	      0.00034093	     -0.19038120	     -0.05557622	      0.88266339	     -0.00002087	     -0.20810093	     -0.00000001	     -0.00000000	     32.69694588
      1.37109831	     -0.04898042	      0.00033148	     -0.19037401	     -0.05557283	      0.88266286	     -0.00002162	     -0.20809436	     -0.00000001	     -0.00000000	     32.87466530
      1.37219016	     -0.04897642	      0.00032635	     -0.19036939	     -0.05557024	      0.88266246	     -0.00002221	     -0.20808954	     -0.00000001	     -0.00000000	     32.80276870
      1.37328201	     -0.04897335	      0.00031945	     -0.19036566	     -0.05556770	      0.88266207	     -0.00002280	     -0.20808496	     -0.00000001	     -0.00000000	     32.88664036
      1.37471532	     -0.04897072	      0.00031168	     -0.19036221	     -0.05556444	      0.88266157	     -0.00002357	     -0.20807932	     -0.00000001	     -0.00000000	     32.89710687
      1.37614862	     -0.04896968	      0.00030180	     -0.19036028	     -0.05556125	      0.88266108	     -0.00002435	     -0.20807410	     -0.00000001	     -0.00000000	     33.09402346
      1.37718562	     -0.04896984	      0.00029706	     -0.19035986	     -0.05555899	      0.88266074	     -0.00002491	     -0.20807058	     -0.00000001	     -0.00000000	     33.00160745
      1.37822263	     -0.04897074	      0.00029054	     -0.19036013	     -0.05555678	      0.88266040	     -0.00002547	     -0.20806728	     -0.00000001	     -0.00000000	     33.07681448
      1.37974362	     -0.04897340	      0.00028178	     -0.19036190	     -0.05555360	      0.88265992	     -0.00002629	     -0.20806282	     -0.00000001	     -0.00000000	     33.11298570
      1.38102697	     -0.04897694	      0.00027307	     -0.19036465	     -0.05555099	      0.88265953	     -0.00002698	     -0.20805941	     -0.00000001	     -0.00000000	     33.23784310
      1.38231033	     -0.04898172	      0.00026596	     -0.19036868	     -0.05554845	      0.88265916	     -0.00002768	     -0.20805631	     -0.00000001	     -0.00000000	     33.21614800
      1.38359369	     -0.04898785	      0.00025641	     -0.19037400	     -0.05554597	      0.88265879	     -0.00002837	     -0.20805354	     -0.00000001	     -0.00000000	     33.38649840
      1.38487705	     -0.04899521	      0.00024976	     -0.19038062	     -0.05554355	      0.88265844	     -0.00002906	     -0.20805109	     -0.00000001	     -0.00000000	     33.30602579
      1.38595834	     -0.04900220	      0.00024126	     -0.19038692	     -0.05554156	      0.88265815	     -0.00002965	     -0.20804927	     -0.00000001	     -0.00000000	     33.45799963
      1.38703964	     -0.04900983	      0.00023466	     -0.19039390	     -0.05553962	      0.88265787	     -0.00003023	     -0.20804767	     -0.00000001	     -0.00000000	     33.45363862
      1.38844119	     -0.04902064	      0.00022479	     -0.19040384	     -0.05553717	      0.88265753	     -0.00003099	     -0.20804592	     -0.00000001	     -0.00000000	     33.56247047
      1.38984274	     -0.04903250	      0.00021674	     -0.19041489	     -0.05553480	      0.88265720	     -0.00003174	     -0.20804451	     -0.00000001	     -0.00000000	     33.52229678
      1.39092266	     -0.04904242	      0.00020833	     -0.19042411	     -0.05553303	      0.88265695	     -0.00003232	     -0.20804366	     -0.00000001	     -0.00000000	     33.66450209
      1.39200258	     -0.04905308	      0.00020165	     -0.19043413	     -0.05553130	      0.88265672	     -0.00003290	     -0.20804302	     -0.00000001	     -0.00000000	     33.66421200
      1.39343232	     -0.04906844	      0.00019150	     -0.19044861	     -0.05552908	      0.88265642	     -0.00003367	     -0.20804247	     -0.00000001	     -0.00000000	     33.77184060
      1.39486206	     -0.04908518	      0.00018347	     -0.19046453	     -0.05552694	      0.88265614	     -0.00003444	     -0.20804228	     -0.00000001	     -0.00000000	     33.71457655
      1.39588668	     -0.04909787	      0.00017536	     -0.19047658	     -0.05552546	      0.88265595	     -0.00003498	     -0.20804236	     -0.00000001	     -0.00000000	     33.85027857
      1.39691131	     -0.04911110	      0.00016901	     -0.19048921	     -0.05552402	      0.88265576	     -0.00003553	     -0.20804262	     -0.00000001	     -0.00000000	     33.85486053
      1.39843247	     -0.04913176	      0.00015859	     -0.19050894	     -0.05552195	      0.88265551	     -0.00003633	     -0.20804332	     -0.00000001	     -0.00000000	     33.95233927
      1.39970950	     -0.04915000	      0.00015098	     -0.19052645	     -0.05552029	      0.88265531	     -0.00003700	     -0.20804420	     -0.00000001	     -0.00000000	     33.93736558
      1.40098653	     -0.04916912	      0.00014169	     -0.19054480	     -0.05551869	      0.88265512	     -0.00003766	     -0.20804534	     -0.00000001	     -0.00000000	     34.06985213
      1.40226356	     -0.04918906	      0.00013481	     -0.19056404	     -0.05551716	      0.88265494	     -0.00003832	     -0.20804673	     -0.00000001	     -0.00000000	     34.00503455
      1.40340917	     -0.04920760	      0.00012628	     -0.19058187	     -0.05551585	      0.88265480	     -0.00003890	     -0.20804820	     -0.00000001	     -0.00000000	     34.14784422
      1.40455479	     -0.04922668	      0.00011984	     -0.19060032	     -0.05551458	      0.88265466	     -0.00003947	     -0.20804987	     -0.00000001	     -0.00000000	     34.11707823
      1.40570040	     -0.04924623	      0.00011222	     -0.19061920	     -0.05551337	      0.88265454	     -0.00004004	     -0.20805173	     -0.00000001	     -0.00000000	     34.19988875
      1.40715414	     -0.04927163	      0.00010431	     -0.19064382	     -0.05551191	      0.88265439	     -0.00004074	     -0.20805437	     -0.00000001	     -0.00000000	     34.18321868
      1.40831571	     -0.04929246	      0.00009646	     -0.19066397	     -0.05551080	      0.88265429	     -0.00004129	     -0.20805669	     -0.00000001	     -0.00000000	     34.31027660
      1.40947727	     -0.04931378	      0.00009056	     -0.19068468	     -0.05550975	      0.88265419	     -0.00004183	     -0.20805919	     -0.00000001	     -0.00000000	     34.28140434
      1.41063884	     -0.04933557	      0.00008343	     -0.19070583	     -0.05550875	      0.88265411	     -0.00004235	     -0.20806187	     -0.00000001	     -0.00000000	     34.36941385
      1.41208297	     -0.04936329	      0.00007634	     -0.19073280	     -0.05550759	      0.88265402	     -0.00004298	     -0.20806546	     -0.00000001	     -0.00000000	     34.34627768
      1.41322476	     -0.04938568	      0.00006910	     -0.19075456	     -0.05550673	      0.88265395	     -0.00004346	     -0.20806848	     -0.00000001	     -0.00000000	     34.47160860
      1.41436655	     -0.04940854	      0.00006382	     -0.19077685	     -0.05550592	      0.88265389	     -0.00004393	     -0.20807168	     -0.00000001	     -0.00000000	     34.43925254
      1.41550834	     -0.04943193	      0.00005758	     -0.19079965	     -0.05550517	      0.88265385	     -0.00004437	     -0.20807503	     -0.00000001	     -0.00000000	     34.50478464
      1.41701225	     -0.04946337	      0.00005114	     -0.19083036	     -0.05550426	      0.88265379	     -0.00004494	     -0.20807971	     -0.00000001	     -0.00000000	     34.47108777
      1.41814581	     -0.04948743	      0.00004486	     -0.19085383	     -0.05550364	      0.88265376	     -0.00004535	     -0.20808342	     -0.00000001	     -0.00000000	     34.58117641
      1.41927936	     -0.04951182	      0.00004046	     -0.19087769	     -0.05550307	      0.88265374	     -0.00004573	     -0.20808728	     -0.00000001	     -0.00000000	     34.54409948
      1.42065158	     -0.04954183	      0.00003375	     -0.19090702	     -0.05550245	      0.88265371	     -0.00004618	     -0.20809215	     -0.00000001	     -0.00000000	     34.64179166
      1.42187981	     -0.04956909	      0.00002959	     -0.19093375	     -0.05550195	      0.88265370	     -0.00004655	     -0.20809670	     -0.00000001	     -0.00000000	     34.57441046
      1.42310803	     -0.04959671	      0.00002337	     -0.19096076	     -0.05550152	      0.88265369	     -0.00004690	     -0.20810142	     -0.00000001	     -0.00000000	     34.69210194
      1.42433625	     -0.04962471	      0.00001955	     -0.19098824	     -0.05550115	      0.88265369	     -0.00004722	     -0.20810630	     -0.00000001	     -0.00000000	     34.60709635
      1.42556447	     -0.04965323	      0.00001365	     -0.19101617	     -0.05550085	      0.88265369	     -0.00004752	     -0.20811136	     -0.00000001	      0.00000000	     34.72439508
      1.42679269	     -0.04968217	      0.00001039	     -0.19104461	     -0.05550060	      0.88265369	     -0.00004780	     -0.20811658	     -0.00000001	      0.00000000	     34.62621370
      1.42802092	     -0.04971137	      0.00000477	     -0.19107324	     -0.05550041	      0.88265370	     -0.00004805	     -0.20812197	     -0.00000001	      0.00000000	     34.75015751
      1.42924914	     -0.04974073	      0.00000204	     -0.19110213	     -0.05550029	      0.88265371	     -0.00004827	     -0.20812752	     -0.00000001	      0.00000000	     34.64096085
      1.43047736	     -0.04977025	     -0.00000327	     -0.19113110	     -0.05550023	      0.88265373	     -0.00004847	     -0.20813322	     -0.00000001	      0.00000000	     34.77207473
      1.43170558	     -0.04979981	     -0.00000547	     -0.19116021	     -0.05550022	      0.88265375	     -0.00004865	     -0.20813906	     -0.00000001	      0.00000000	     34.65269530
      1.43293380	     -0.04982936	     -0.00001048	     -0.19118924	     -0.05550028	      0.88265377	     -0.00004880	     -0.20814504	     -0.00000001	      0.00000000	     34.79242490
      1.43416203	     -0.04985882	     -0.00001216	     -0.19121827	     -0.05550040	      0.88265379	     -0.00004892	     -0.20815115	     -0.00000001	      0.00000000	     34.66213560
      1.43539025	     -0.04988820	     -0.00001686	     -0.19124714	     -0.05550058	      0.88265382	     -0.00004902	     -0.20815737	     -0.00000001	      0.00000000	     34.80839422
      1.43661847	     -0.04991763	     -0.00001800	     -0.19127617	     -0.05550081	      0.88265384	     -0.00004909	     -0.20816371	     -0.00000001	      0.00000000	     34.66602959
      1.43784669	     -0.04994713	     -0.00002242	     -0.19130519	     -0.05550111	      0.88265387	     -0.00004914	     -0.20817015	     -0.00000001	      0.00000000	     34.81828384
      1.43895054	     -0.04997377	     -0.00002331	     -0.19133148	     -0.05550143	      0.88265390	     -0.00004916	     -0.20817603	     -0.00000001	      0.00000000	     34.69259553
      1.44005439	     -0.05000029	     -0.00002609	     -0.19135761	     -0.05550180	      0.88265393	     -0.00004916	     -0.20818198	     -0.00000001	      0.00000000	     34.74755917
      1.44139771	     -0.05003235	     -0.00002771	     -0.19138924	     -0.05550231	      0.88265397	     -0.00004914	     -0.20818932	     -0.00000001	      0.00000000	     34.69351807
      1.44274103	     -0.05006408	     -0.00003085	     -0.19142051	     -0.05550289	      0.88265401	     -0.00004908	     -0.20819676	     -0.00000001	      0.00000000	     34.79637022
      1.44387124	     -0.05009052	     -0.00003107	     -0.19144664	     -0.05550343	      0.88265404	     -0.00004901	     -0.20820308	     -0.00000001	      0.00000000	     34.68668913
      1.44500145	     -0.05011678	     -0.00003296	     -0.19147254	     -0.05550402	      0.88265408	     -0.00004892	     -0.20820945	     -0.00000001	      0.00000000	     34.73941612
      1.44613167	     -0.05014279	     -0.00003350	     -0.19149824	     -0.05550466	      0.88265412	     -0.00004881	     -0.20821587	     -0.00000001	      0.00000000	     34.70165379
      1.44766468	     -0.05017772	     -0.00003525	     -0.19153272	     -0.05550561	      0.88265417	     -0.00004863	     -0.20822465	     -0.00000001	      0.00000000	     34.77092594
      1.44881223	     -0.05020350	     -0.00003469	     -0.19155823	     -0.05550638	      0.88265421	     -0.00004846	     -0.20823127	     -0.00000001	      0.00000000	     34.68155478
      1.44995977	     -0.05022892	     -0.00003561	     -0.19158333	     -0.05550720	      0.88265425	     -0.00004828	     -0.20823792	     -0.00000001	      0.00000000	     34.73547691
      1.45110731	     -0.05025406	     -0.00003522	     -0.19160821	     -0.05550807	      0.88265430	     -0.00004808	     -0.20824460	     -0.00000001	      0.00000000	     34.69900920
      1.45263550	     -0.05028701	     -0.00003578	     -0.19164077	     -0.05550931	      0.88265436	     -0.00004778	     -0.20825353	     -0.00000001	      0.00000000	     34.77546523
      1.45376514	     -0.05031083	     -0.00003424	     -0.19166437	     -0.05551027	      0.88265440	     -0.00004754	     -0.20826015	     -0.00000001	      0.00000000	     34.68422415
      1.45489477	     -0.05033413	     -0.00003415	     -0.19168741	     -0.05551129	      0.88265445	     -0.00004728	     -0.20826677	     -0.00000001	      0.00000000	     34.73440814
      1.45628983	     -0.05036219	     -0.00003223	     -0.19171521	     -0.05551261	      0.88265451	     -0.00004693	     -0.20827494	     -0.00000001	      0.00000000	     34.68259491
      1.45753218	     -0.05038670	     -0.00003196	     -0.19173945	     -0.05551385	      0.88265456	     -0.00004659	     -0.20828221	     -0.00000001	      0.00000000	     34.77044594
      1.45877453	     -0.05041092	     -0.00002928	     -0.19176348	     -0.05551514	      0.88265462	     -0.00004624	     -0.20828946	     -0.00000001	      0.00000000	     34.68237776
      1.46001688	     -0.05043481	     -0.00002872	     -0.19178711	     -0.05551649	      0.88265467	     -0.00004586	     -0.20829671	     -0.00000001	      0.00000000	     34.78475194
      1.46125922	     -0.05045826	     -0.00002539	     -0.19181040	     -0.05551789	      0.88265473	     -0.00004546	     -0.20830394	     -0.00000001	      0.00000000	     34.68391956
      1.46250157	     -0.05048110	     -0.00002449	     -0.19183301	     -0.05551935	      0.88265479	     -0.00004505	     -0.20831115	     -0.00000001	      0.00000000	     34.80265157
      1.46374392	     -0.05050328	     -0.00002045	     -0.19185506	     -0.05552086	      0.88265485	     -0.00004461	     -0.20831833	     -0.00000001	      0.00000000	     34.68883261
      1.46498627	     -0.05052477	     -0.00001923	     -0.19187634	     -0.05552243	      0.88265491	     -0.00004415	     -0.20832548	     -0.00000001	      0.00000000	     34.82447163
      1.46622862	     -0.05054554	     -0.00001446	     -0.19189700	     -0.05552405	      0.88265497	     -0.00004368	     -0.20833258	     -0.00000001	      0.00000000	     34.69458520
      1.46747097	     -0.05056570	     -0.00001294	     -0.19191697	     -0.05552573	      0.88265502	     -0.00004318	     -0.20833964	     -0.00000001	      0.00000000	     34.84567177
      1.46857537	     -0.05058312	     -0.00000844	     -0.19193432	     -0.05552726	      0.88265508	     -0.00004273	     -0.20834586	     -0.00000001	      0.00000000	     34.72604484
      1.46967977	     -0.05059996	     -0.00000574	     -0.19195104	     -0.05552883	      0.88265513	     -0.00004226	     -0.20835204	     -0.00000001	      0.00000000	     34.77874333
      1.47104542	     -0.05061953	     -0.00000062	     -0.19197051	     -0.05553084	      0.88265519	     -0.00004166	     -0.20835961	     -0.00000001	      0.00000000	     34.73453678
      1.47241107	     -0.05063798	      0.00000303	     -0.19198882	     -0.05553291	      0.88265525	     -0.00004104	     -0.20836707	     -0.00000001	      0.00000000	     34.84111830
      1.47354373	     -0.05065227	      0.00000849	     -0.19200308	     -0.05553467	      0.88265529	     -0.00004051	     -0.20837318	     -0.00000001	      0.00000000	     34.74106945
      1.47467639	     -0.05066612	      0.00001226	     -0.19201684	     -0.05553647	      0.88265534	     -0.00003996	     -0.20837920	     -0.00000001	      0.00000000	     34.79604209
      1.47604464	     -0.05068230	      0.00001860	     -0.19203298	     -0.05553870	      0.88265539	     -0.00003929	     -0.20838637	     -0.00000001	      0.00000000	     34.74448501
      1.47741289	     -0.05069779	      0.00002318	     -0.19204838	     -0.05554100	      0.88265544	     -0.00003859	     -0.20839344	     -0.00000001	      0.00000000	     34.86752077
      1.47850903	     -0.05070954	      0.00002943	     -0.19206013	     -0.05554288	      0.88265548	     -0.00003802	     -0.20839903	     -0.00000001	      0.00000000	     34.75860443
      1.47960517	     -0.05072042	      0.00003407	     -0.19207097	     -0.05554479	      0.88265551	     -0.00003744	     -0.20840453	     -0.00000001	      0.00000000	     34.80881791
      1.48102466	     -0.05073332	      0.00004171	     -0.19208387	     -0.05554733	      0.88265555	     -0.00003667	     -0.20841154	     -0.00000001	      0.00000000	     34.77442254
      1.48244416	     -0.05074476	      0.00004778	     -0.19209527	     -0.05554993	      0.88265558	     -0.00003588	     -0.20841838	     -0.00000001	      0.00000000	     34.90853457
      1.48351267	     -0.05075204	      0.00005494	     -0.19210260	     -0.05555193	      0.88265560	     -0.00003527	     -0.20842342	     -0.00000001	      0.00000000	     34.80105911
      1.48458118	     -0.05075790	      0.00006059	     -0.19210847	     -0.05555396	      0.88265562	     -0.00003465	     -0.20842833	     -0.00000001	      0.00000000	     34.85047218
      1.48605965	     -0.05076456	      0.00006988	     -0.19211518	     -0.05555683	      0.88265564	     -0.00003378	     -0.20843491	     -0.00000001	      0.00000000	     34.82535551
      1.48753811	     -0.05077014	      0.00007753	     -0.19212077	     -0.05555975	      0.88265564	     -0.00003289	     -0.20844125	     -0.00000001	      0.00000000	     34.97562186
      1.48856316	     -0.05077342	      0.00008538	     -0.19212414	     -0.05556182	      0.88265564	     -0.00003227	     -0.20844551	     -0.00000001	     -0.00000000	     34.85233014
      1.48958821	     -0.05077610	      0.00009166	     -0.19212686	     -0.05556392	      0.88265564	     -0.00003163	     -0.20844966	     -0.00000001	     -0.00000000	     34.88885268
      1.49116593	     -0.05077975	      0.00010244	     -0.19213060	     -0.05556720	      0.88265562	     -0.00003064	     -0.20845585	     -0.00000001	     -0.00000000	     34.87087609
      1.49247152	     -0.05078300	      0.00011041	     -0.19213390	     -0.05556997	      0.88265559	     -0.00002980	     -0.20846081	     -0.00000001	     -0.00000000	     34.93981527
      1.49377711	     -0.05078588	      0.00012024	     -0.19213690	     -0.05557278	      0.88265555	     -0.00002895	     -0.20846566	     -0.00000001	     -0.00000000	     34.87455346
      1.49508270	     -0.05078778	      0.00012795	     -0.19213884	     -0.05557563	      0.88265551	     -0.00002809	     -0.20847038	     -0.00000001	     -0.00000000	     35.00080350
      1.49624249	     -0.05078888	      0.00013736	     -0.19214007	     -0.05557821	      0.88265546	     -0.00002731	     -0.20847446	     -0.00000001	     -0.00000000	     34.90199951
      1.49740229	     -0.05078954	      0.00014488	     -0.19214080	     -0.05558081	      0.88265540	     -0.00002653	     -0.20847844	     -0.00000001	     -0.00000000	     34.97042305
      1.49856208	     -0.05078937	      0.00015380	     -0.19214074	     -0.05558345	      0.88265533	     -0.00002574	     -0.20848231	     -0.00000001	     -0.00000000	     34.94044161
      1.50007845	     -0.05078809	      0.00016423	     -0.19213957	     -0.05558695	      0.88265522	     -0.00002469	     -0.20848720	     -0.00000001	     -0.00000000	     35.02233538
      1.50126520	     -0.05078651	      0.00017415	     -0.19213813	     -0.05558973	      0.88265512	     -0.00002387	     -0.20849088	     -0.00000001	     -0.00000000	     34.94252495
      1.50245195	     -0.05078447	      0.00018238	     -0.19213618	     -0.05559254	      0.88265502	     -0.00002303	     -0.20849445	     -0.00000001	     -0.00000000	     35.01021082
      1.50363870	     -0.05078190	      0.00019197	     -0.19213375	     -0.05559538	      0.88265490	     -0.00002219	     -0.20849790	     -0.00000001	     -0.00000000	     34.97364507
      1.50513315	     -0.05077843	      0.00020257	     -0.19213040	     -0.05559901	      0.88265473	     -0.00002112	     -0.20850208	     -0.00000001	     -0.00000000	     35.05805914
      1.50630284	     -0.05077541	      0.00021272	     -0.19212754	     -0.05560187	      0.88265459	     -0.00002028	     -0.20850525	     -0.00000001	     -0.00000000	     34.96954591
      1.50747253	     -0.05077270	      0.00022111	     -0.19212493	     -0.05560477	      0.88265443	     -0.00001942	     -0.20850833	     -0.00000001	     -0.00000000	     35.02450869
      1.50864221	     -0.05077056	      0.00023063	     -0.19212292	     -0.05560770	      0.88265426	     -0.00001857	     -0.20851135	     -0.00000001	     -0.00000000	     34.98569719
      1.51019999	     -0.05076840	      0.00024188	     -0.19212091	     -0.05561164	      0.88265401	     -0.00001742	     -0.20851531	     -0.00000001	     -0.00000000	     35.05864719
      1.51136587	     -0.05076702	      0.00025201	     -0.19211969	     -0.05561462	      0.88265381	     -0.00001655	     -0.20851824	     -0.00000001	     -0.00000000	     34.96525289
      1.51253174	     -0.05076577	      0.00026046	     -0.19211854	     -0.05561763	      0.88265360	     -0.00001568	     -0.20852114	     -0.00000001	     -0.00000000	     35.01536368
      1.51394724	     -0.05076402	      0.00027233	     -0.19211698	     -0.05562132	      0.88265332	     -0.00001461	     -0.20852464	     -0.00000001	     -0.00000000	     34.95430346
      1.51521371	     -0.05076162	      0.00028133	     -0.19211470	     -0.05562465	      0.88265305	     -0.00001364	     -0.20852771	     -0.00000001	     -0.00000000	     35.04416645
      1.51648018	     -0.05075875	      0.00029258	     -0.19211202	     -0.05562801	      0.88265277	     -0.00001267	     -0.20853073	     -0.00000001	     -0.00000000	     34.94896871
      1.51774665	     -0.05075595	      0.00030155	     -0.19210934	     -0.05563140	      0.88265247	     -0.00001170	     -0.20853368	     -0.00000001	     -0.00000000	     35.04167113
      1.51901311	     -0.05075333	      0.00031287	     -0.19210691	     -0.05563481	      0.88265215	     -0.00001071	     -0.20853658	     -0.00000001	     -0.00000000	     34.93303448
      1.52027958	     -0.05075087	      0.00032176	     -0.19210458	     -0.05563825	      0.88265181	     -0.00000972	     -0.20853944	     -0.00000001	     -0.00000000	     35.03039548
      1.52154605	     -0.05074835	      0.00033329	     -0.19210226	     -0.05564172	      0.88265145	     -0.00000873	     -0.20854226	     -0.00000001	     -0.00000000	     34.91354937
      1.52281252	     -0.05074571	      0.00034218	     -0.19209975	     -0.05564521	      0.88265107	     -0.00000772	     -0.20854504	     -0.00000001	     -0.00000000	     35.01844975
      1.52407899	     -0.05074286	      0.00035374	     -0.19209710	     -0.05564872	      0.88265068	     -0.00000671	     -0.20854778	     -0.00000001	     -0.00000000	     34.89308204
      1.52534546	     -0.05074009	      0.00036252	     -0.19209446	     -0.05565226	      0.88265026	     -0.00000570	     -0.20855048	     -0.00000001	     -0.00000000	     35.00043156
      1.52661192	     -0.05073730	      0.00037403	     -0.19209188	     -0.05565582	      0.88264983	     -0.00000468	     -0.20855315	     -0.00000001	     -0.00000000	     34.86621014
      1.52787839	     -0.05073455	      0.00038267	     -0.19208926	     -0.05565940	      0.88264938	     -0.00000365	     -0.20855578	     -0.00000001	     -0.00000000	     34.97366154
      1.52914486	     -0.05073174	      0.00039413	     -0.19208666	     -0.05566300	      0.88264890	     -0.00000261	     -0.20855838	     -0.00000001	     -0.00000000	     34.83226214
      1.53041133	     -0.05072915	      0.00040262	     -0.19208420	     -0.05566662	      0.88264841	     -0.00000157	     -0.20856095	     -0.00000001	     -0.00000000	     34.93934362
      1.53167780	     -0.05072659	      0.00041391	     -0.19208185	     -0.05567025	      0.88264789	     -0.00000053	     -0.20856349	     -0.00000001	     -0.00000000	     34.79448598
      1.53294427	     -0.05072412	      0.00042221	     -0.19207951	     -0.05567391	      0.88264736	      0.00000053	     -0.20856601	     -0.00000001	     -0.00000000	     34.89959312
      1.53421073	     -0.05072177	      0.00043332	     -0.19207736	     -0.05567758	      0.88264680	      0.00000159	     -0.20856851	     -0.00000001	     -0.00000000	     34.75007121
      1.53547720	     -0.05071991	      0.00044139	     -0.19207562	     -0.05568126	      0.88264623	      0.00000265	     -0.20857100	     -0.00000001	     -0.00000000	     34.84907526
      1.53674367	     -0.05071829	      0.00045217	     -0.19207421	     -0.05568496	      0.88264564	      0.00000372	     -0.20857348	     -0.00000001	     -0.00000000	     34.69850683
      1.53801014	     -0.05071698	      0.00045998	     -0.19207302	     -0.05568868	      0.88264502	      0.00000479	     -0.20857596	     -0.00000001	     -0.00000000	     34.79222524
      1.53927661	     -0.05071588	      0.00047044	     -0.19207211	     -0.05569240	      0.88264438	      0.00000587	     -0.20857844	     -0.00000001	     -0.00000000	     34.64072500
      1.54054308	     -0.05071522	      0.00047801	     -0.19207157	     -0.05569614	      0.88264373	      0.00000695	     -0.20858092	     -0.00000001	     -0.00000000	     34.72415872
      1.54180954	     -0.05071483	      0.00048809	     -0.19207136	     -0.05569989	      0.88264305	      0.00000803	     -0.20858342	     -0.00000001	     -0.00000000	     34.57417187
      1.54307601	     -0.05071494	      0.00049541	     -0.19207159	     -0.05570365	      0.88264236	      0.00000912	     -0.20858593	     -0.00000001	     -0.00000000	     34.64897314
      1.54434248	     -0.05071545	      0.00050506	     -0.19207228	     -0.05570742	      0.88264164	      0.00001020	     -0.20858847	     -0.00000001	     -0.00000000	     34.50170032
      1.54560895	     -0.05071648	      0.00051207	     -0.19207342	     -0.05571119	      0.88264091	      0.00001128	     -0.20859103	     -0.00000001	     -0.00000000	     34.56637739
      1.54687542	     -0.05071781	      0.00052124	     -0.19207491	     -0.05571498	      0.88264015	      0.00001236	     -0.20859362	     -0.00000001	     -0.00000000	     34.42507709
      1.54814189	     -0.05071971	      0.00052792	     -0.19207691	     -0.05571878	      0.88263938	      0.00001343	     -0.20859624	     -0.00000001	     -0.00000000	     34.48084452
      1.54940835	     -0.05072180	      0.00053657	     -0.19207916	     -0.05572258	      0.88263858	      0.00001450	     -0.20859890	     -0.00000001	     -0.00000000	     34.34543891
      1.55067482	     -0.05072440	      0.00054292	     -0.19208186	     -0.05572639	      0.88263777	      0.00001556	     -0.20860159	     -0.00000001	     -0.00000000	     34.38918433
      1.55194129	     -0.05072719	      0.00055102	     -0.19208480	     -0.05573020	      0.88263694	      0.00001661	     -0.20860431	     -0.00000001	     -0.00000000	     34.25959206
      1.55320776	     -0.05073053	      0.00055701	     -0.19208823	     -0.05573402	      0.88263609	      0.00001765	     -0.20860707	     -0.00000001	     -0.00000000	     34.29394029
      1.55447423	     -0.05073412	      0.00056459	     -0.19209195	     -0.05573784	      0.88263522	      0.00001869	     -0.20860987	     -0.00000001	     -0.00000000	     34.17509057
      1.55574070	     -0.05073822	      0.00057027	     -0.19209614	     -0.05574167	      0.88263433	      0.00001971	     -0.20861271	     -0.00000001	     -0.00000000	     34.20436599
      1.55700716	     -0.05074252	      0.00057727	     -0.19210057	     -0.05574551	      0.88263343	      0.00002071	     -0.20861559	     -0.00000001	     -0.00000000	     34.09567236
      1.55827363	     -0.05074751	      0.00058252	     -0.19210563	     -0.05574934	      0.88263251	      0.00002171	     -0.20861851	     -0.00000001	     -0.00000001	     34.11454724
      1.55954010	     -0.05075304	      0.00058885	     -0.19211127	     -0.05575318	      0.88263157	      0.00002269	     -0.20862148	     -0.00000001	     -0.00000001	     34.01260329
      1.56080657	     -0.05075942	      0.00059356	     -0.19211772	     -0.05575702	      0.88263062	      0.00002365	     -0.20862451	     -0.00000001	     -0.00000001	     34.02374822
      1.56207304	     -0.05076621	      0.00059918	     -0.19212461	     -0.05576086	      0.88262965	      0.00002460	     -0.20862760	     -0.00000001	     -0.00000001	     33.93208782
      1.56361430	     -0.05077538	      0.00060373	     -0.19213384	     -0.05576554	      0.88262845	      0.00002573	     -0.20863145	     -0.00000001	     -0.00000001	     33.99628705
      1.56474170	     -0.05078235	      0.00060886	     -0.19214091	     -0.05576896	      0.88262755	      0.00002655	     -0.20863432	     -0.00000001	     -0.00000001	     33.84632679
      1.56586910	     -0.05079013	      0.00061193	     -0.19214873	     -0.05577239	      0.88262665	      0.00002734	     -0.20863725	     -0.00000001	     -0.00000001	     33.85849566
      1.56738586	     -0.05080119	      0.00061693	     -0.19215988	     -0.05577699	      0.88262542	      0.00002839	     -0.20864127	     -0.00000001	     -0.00000001	     33.76975495
      1.56874116	     -0.05081249	      0.00061932	     -0.19217119	     -0.05578110	      0.88262430	      0.00002931	     -0.20864496	     -0.00000001	     -0.00000001	     33.82475083
      1.57009645	     -0.05082440	      0.00062377	     -0.19218319	     -0.05578521	      0.88262316	      0.00003020	     -0.20864876	     -0.00000001	     -0.00000001	     33.66891625
      1.57127435	     -0.05083633	      0.00062456	     -0.19219511	     -0.05578878	      0.88262216	      0.00003096	     -0.20865215	     -0.00000001	     -0.00000001	     33.74083464
      1.57245226	     -0.05084863	      0.00062710	     -0.19220746	     -0.05579234	      0.88262115	      0.00003170	     -0.20865563	     -0.00000001	     -0.00000001	     33.64115483
      1.57363016	     -0.05086204	      0.00062807	     -0.19222088	     -0.05579591	      0.88262013	      0.00003242	     -0.20865921	     -0.00000001	     -0.00000001	     33.64188453
      1.57525991	     -0.05088153	      0.00063024	     -0.19224040	     -0.05580083	      0.88261870	      0.00003339	     -0.20866434	     -0.00000001	     -0.00000001	     33.53271216
      1.57647069	     -0.05089750	      0.00062968	     -0.19225633	     -0.05580449	      0.88261762	      0.00003409	     -0.20866828	     -0.00000001	     -0.00000001	     33.58283316
      1.57768146	     -0.05091373	      0.00063061	     -0.19227258	     -0.05580813	      0.88261654	      0.00003477	     -0.20867234	     -0.00000001	     -0.00000001	     33.48369566
      1.57889224	     -0.05093123	      0.00062991	     -0.19229005	     -0.05581178	      0.88261544	      0.00003543	     -0.20867651	     -0.00000001	     -0.00000001	     33.48269184
      1.58048687	     -0.05095495	      0.00063007	     -0.19231377	     -0.05581656	      0.88261398	      0.00003626	     -0.20868219	     -0.00000001	     -0.00000001	     33.36111961
      1.58167438	     -0.05097439	      0.00062780	     -0.19233316	     -0.05582012	      0.88261288	      0.00003686	     -0.20868656	     -0.00000001	     -0.00000001	     33.40473015
      1.58286190	     -0.05099399	      0.00062708	     -0.19235274	     -0.05582367	      0.88261177	      0.00003744	     -0.20869106	     -0.00000001	     -0.00000001	     33.30949760
      1.58432533	     -0.05102034	      0.00062391	     -0.19237902	     -0.05582804	      0.88261040	      0.00003812	     -0.20869678	     -0.00000001	     -0.00000001	     33.31962882
      1.58563212	     -0.05104437	      0.00062259	     -0.19240302	     -0.05583193	      0.88260916	      0.00003871	     -0.20870207	     -0.00000001	     -0.00000001	     33.18732785
      1.58693891	     -0.05107097	      0.00061824	     -0.19242951	     -0.05583581	      0.88260791	      0.00003927	     -0.20870754	     -0.00000001	     -0.00000001	     33.22705833
      1.58824570	     -0.05109708	      0.00061632	     -0.19245560	     -0.05583968	      0.88260665	      0.00003980	     -0.20871320	     -0.00000001	     -0.00000001	     33.08211448
      1.58955249	     -0.05112604	      0.00061086	     -0.19248443	     -0.05584354	      0.88260538	      0.00004031	     -0.20871904	     -0.00000001	     -0.00000001	     33.13542637
      1.59085928	     -0.05115405	      0.00060836	     -0.19251241	     -0.05584738	      0.88260411	      0.00004080	     -0.20872506	     -0.00000001	     -0.00000001	     32.98336294
      1.59216607	     -0.05118547	      0.00060173	     -0.19254368	     -0.05585121	      0.88260282	      0.00004126	     -0.20873126	     -0.00000001	     -0.00000001	     33.04929094
      1.59347286	     -0.05121525	      0.00059872	     -0.19257343	     -0.05585503	      0.88260153	      0.00004169	     -0.20873766	     -0.00000001	     -0.00000001	     32.88666664
      1.59464718	     -0.05124522	      0.00059212	     -0.19260326	     -0.05585845	      0.88260036	      0.00004206	     -0.20874355	     -0.00000001	     -0.00000001	     32.92336383
      1.59582151	     -0.05127403	      0.00058784	     -0.19263200	     -0.05586186	      0.88259919	      0.00004241	     -0.20874959	     -0.00000001	     -0.00000001	     32.82826507
      1.59723469	     -0.05131113	      0.00058037	     -0.19266896	     -0.05586595	      0.88259777	      0.00004280	     -0.20875703	     -0.00000001	     -0.00000001	     32.81375915
      1.59864787	     -0.05134736	      0.00057487	     -0.19270511	     -0.05587001	      0.88259635	      0.00004317	     -0.20876468	     -0.00000001	     -0.00000001	     32.69040559
      1.59984373	     -0.05138134	      0.00056700	     -0.19273893	     -0.05587344	      0.88259514	      0.00004345	     -0.20877130	     -0.00000001	     -0.00000001	     32.70037594
      1.60103959	     -0.05141390	      0.00056137	     -0.19277141	     -0.05587685	      0.88259393	      0.00004372	     -0.20877808	     -0.00000001	     -0.00000001	     32.60716536
      1.60223545	     -0.05144866	      0.00055389	     -0.19280604	     -0.05588025	      0.88259271	      0.00004396	     -0.20878498	     -0.00000001	     -0.00000001	     32.57679916
      1.60384784	     -0.05149500	      0.00054516	     -0.19285225	     -0.05588481	      0.88259106	      0.00004425	     -0.20879453	     -0.00000001	     -0.00000001	     32.47564599
      1.60506159	     -0.05153285	      0.00053603	     -0.19288993	     -0.05588822	      0.88258982	      0.00004445	     -0.20880186	     -0.00000001	     -0.00000001	     32.46518016
      1.60627535	     -0.05156897	      0.00052891	     -0.19292594	     -0.05589161	      0.88258857	      0.00004462	     -0.20880935	     -0.00000001	     -0.00000001	     32.37979992
      1.60748910	     -0.05160739	      0.00051990	     -0.19296422	     -0.05589499	      0.88258732	      0.00004478	     -0.20881696	     -0.00000001	     -0.00000001	     32.34200752
      1.60909517	     -0.05165730	      0.00050947	     -0.19301397	     -0.05589942	      0.88258566	      0.00004495	     -0.20882724	     -0.00000001	     -0.00000001	     32.24168704
      1.61028940	     -0.05169793	      0.00049900	     -0.19305442	     -0.05590270	      0.88258443	      0.00004505	     -0.20883503	     -0.00000001	     -0.00000001	     32.21660678
      1.61148363	     -0.05173643	      0.00049059	     -0.19309281	     -0.05590596	      0.88258319	      0.00004513	     -0.20884296	     -0.00000001	     -0.00000001	     32.13703943
      1.61295290	     -0.05178725	      0.00047773	     -0.19314341	     -0.05590995	      0.88258167	      0.00004520	     -0.20885287	     -0.00000001	     -0.00000001	     32.08807964
      1.61426299	     -0.05183047	      0.00046829	     -0.19318651	     -0.05591347	      0.88258031	      0.00004524	     -0.20886189	     -0.00000001	     -0.00000001	     31.99292162
      1.61557307	     -0.05187821	      0.00045545	     -0.19323403	     -0.05591697	      0.88257895	      0.00004526	     -0.20887103	     -0.00000001	     -0.00000001	     31.94853273
      1.61688316	     -0.05192221	      0.00044559	     -0.19327791	     -0.05592045	      0.88257759	      0.00004525	     -0.20888033	     -0.00000001	     -0.00000001	     31.84781263
      1.61819324	     -0.05197157	      0.00043185	     -0.19332704	     -0.05592390	      0.88257623	      0.00004522	     -0.20888975	     -0.00000001	     -0.00000001	     31.79131890
      1.61950333	     -0.05201634	      0.00042161	     -0.19337169	     -0.05592732	      0.88257487	      0.00004516	     -0.20889932	     -0.00000001	     -0.00000001	     31.69112384
      1.62081341	     -0.05206722	      0.00040693	     -0.19342233	     -0.05593072	      0.88257351	      0.00004508	     -0.20890899	     -0.00000001	     -0.00000001	     31.63104037
      1.62212350	     -0.05211254	      0.00039623	     -0.19346752	     -0.05593408	      0.88257215	      0.00004498	     -0.20891882	     -0.00000001	     -0.00000001	     31.53951926
      1.62343358	     -0.05216496	      0.00038058	     -0.19351969	     -0.05593742	      0.88257079	      0.00004485	     -0.20892872	     -0.00000001	     -0.00000001	     31.47033578
      1.62474366	     -0.05221074	      0.00036951	     -0.19356535	     -0.05594073	      0.88256944	      0.00004470	     -0.20893877	     -0.00000001	     -0.00000001	     31.38640968
      1.62591167	     -0.05225842	      0.00035519	     -0.19361279	     -0.05594365	      0.88256824	      0.00004455	     -0.20894779	     -0.00000001	     -0.00000001	     31.30210637
      1.62707967	     -0.05230271	      0.00034348	     -0.19365694	     -0.05594654	      0.88256704	      0.00004438	     -0.20895693	     -0.00000001	     -0.00000001	     31.22856444
      1.62851427	     -0.05236134	      0.00032670	     -0.19371531	     -0.05595007	      0.88256557	      0.00004415	     -0.20896827	     -0.00000001	     -0.00000001	     31.13500641
      1.62994887	     -0.05241659	      0.00031243	     -0.19377040	     -0.05595355	      0.88256411	      0.00004389	     -0.20897979	     -0.00000001	     -0.00000001	     31.06281217
      1.63114412	     -0.05246824	      0.00029750	     -0.19382182	     -0.05595642	      0.88256290	      0.00004366	     -0.20898948	     -0.00000001	     -0.00000001	     30.95613614
      1.63233937	     -0.05251697	      0.00028518	     -0.19387041	     -0.05595926	      0.88256169	      0.00004341	     -0.20899930	     -0.00000001	     -0.00000001	     30.87923683
      1.63377766	     -0.05258102	      0.00026806	     -0.19393423	     -0.05596264	      0.88256025	      0.00004308	     -0.20901130	     -0.00000001	     -0.00000001	     30.76235568
      1.63521596	     -0.05264242	      0.00025381	     -0.19399548	     -0.05596597	      0.88255881	      0.00004274	     -0.20902355	     -0.00000001	     -0.00000001	     30.70045750
      1.63637308	     -0.05269852	      0.00023899	     -0.19405138	     -0.05596862	      0.88255767	      0.00004245	     -0.20903358	     -0.00000001	     -0.00000001	     30.57450968
      1.63753020	     -0.05275140	      0.00022680	     -0.19410414	     -0.05597124	      0.88255653	      0.00004214	     -0.20904380	     -0.00000001	     -0.00000001	     30.50816145
      1.63902130	     -0.05282356	      0.00020934	     -0.19417610	     -0.05597458	      0.88255507	      0.00004173	     -0.20905722	     -0.00000001	     -0.00000001	     30.38488857
      1.64051239	     -0.05289167	      0.00019487	     -0.19424411	     -0.05597786	      0.88255363	      0.00004130	     -0.20907092	     -0.00000001	     -0.00000001	     30.33964325
      1.64164110	     -0.05294954	      0.00018073	     -0.19430181	     -0.05598031	      0.88255254	      0.00004096	     -0.20908144	     -0.00000001	     -0.00000001	     30.19592238
      1.64276980	     -0.05300377	      0.00016917	     -0.19435596	     -0.05598273	      0.88255147	      0.00004061	     -0.20909213	     -0.00000001	     -0.00000001	     30.12947364
      1.64432053	     -0.05308154	      0.00015173	     -0.19443358	     -0.05598600	      0.88255000	      0.00004012	     -0.20910706	     -0.00000001	     -0.00000001	     29.99749485
      1.64587126	     -0.05315551	      0.00013731	     -0.19450750	     -0.05598921	      0.88254855	      0.00003961	     -0.20912228	     -0.00000001	     -0.00000001	     29.95446060
      1.64695524	     -0.05321248	      0.00012404	     -0.19456435	     -0.05599142	      0.88254755	      0.00003925	     -0.20913305	     -0.00000001	     -0.00000001	     29.80400851
      1.64803923	     -0.05326527	      0.00011340	     -0.19461710	     -0.05599360	      0.88254655	      0.00003888	     -0.20914393	     -0.00000001	     -0.00000001	     29.73509375
      1.64968987	     -0.05334793	      0.00009611	     -0.19469967	     -0.05599686	      0.88254505	      0.00003830	     -0.20916066	     -0.00000001	     -0.00000001	     29.59728176
      1.65106236	     -0.05341414	      0.00008349	     -0.19476588	     -0.05599951	      0.88254382	      0.00003781	     -0.20917472	     -0.00000001	     -0.00000001	     29.52488698
      1.65243484	     -0.05348382	      0.00006855	     -0.19483549	     -0.05600211	      0.88254260	      0.00003731	     -0.20918887	     -0.00000001	     -0.00000001	     29.39891889
      1.65380732	     -0.05354765	      0.00005724	     -0.19489936	     -0.05600465	      0.88254140	      0.00003681	     -0.20920312	     -0.00000001	     -0.00000001	     29.34625384
      1.65502865	     -0.05360932	      0.00004394	     -0.19496099	     -0.05600688	      0.88254034	      0.00003636	     -0.20921581	     -0.00000001	     -0.00000001	     29.21570052
      1.65624999	     -0.05366674	      0.00003371	     -0.19501846	     -0.05600905	      0.88253930	      0.00003590	     -0.20922855	     -0.00000001	     -0.00000001	     29.14405001
      1.65747132	     -0.05372667	      0.00002185	     -0.19507840	     -0.05601119	      0.88253827	      0.00003543	     -0.20924131	     -0.00000001	     -0.00000001	     29.04727235
      1.65905901	     -0.05380097	      0.00000890	     -0.19515278	     -0.05601390	      0.88253696	      0.00003483	     -0.20925794	     -0.00000001	     -0.00000001	     28.95564984
      1.66030339	     -0.05386133	     -0.00000323	     -0.19521317	     -0.05601597	      0.88253595	      0.00003435	     -0.20927095	     -0.00000001	     -0.00000001	     28.85300794
      1.66154776	     -0.05391729	     -0.00001245	     -0.19526923	     -0.05601800	      0.88253496	      0.00003387	     -0.20928393	     -0.00000001	     -0.00000001	     28.77461977
      1.66279214	     -0.05397442	     -0.00002314	     -0.19532644	     -0.05601997	      0.88253398	      0.00003338	     -0.20929684	     -0.00000001	     -0.00000001	     28.69247030
      1.66436100	     -0.05404272	     -0.00003408	     -0.19539491	     -0.05602240	      0.88253278	      0.00003277	     -0.20931300	     -0.00000001	     -0.00000001	     28.59974679
      1.66558196	     -0.05409775	     -0.00004488	     -0.19545002	     -0.05602423	      0.88253187	      0.00003229	     -0.20932546	     -0.00000001	     -0.00000001	     28.53143177
      1.66680291	     -0.05414931	     -0.00005303	     -0.19550173	     -0.05602602	      0.88253097	      0.00003181	     -0.20933783	     -0.00000001	     -0.00000000	     28.44906480
      1.66802387	     -0.05420167	     -0.00006251	     -0.19555422	     -0.05602776	      0.88253010	      0.00003133	     -0.20935007	     -0.00000001	     -0.00000000	     28.38363772
      1.66966143	     -0.05426816	     -0.00007293	     -0.19562095	     -0.05603002	      0.88252896	      0.00003069	     -0.20936630	     -0.00000001	     -0.00000000	     28.27376585
      1.67087133	     -0.05431780	     -0.00008246	     -0.19567072	     -0.05603163	      0.88252815	      0.00003021	     -0.20937811	     -0.00000001	     -0.00000000	     28.21997059
      1.67208122	     -0.05436457	     -0.00008949	     -0.19571770	     -0.05603320	      0.88252735	      0.00002973	     -0.20938977	     -0.00000001	     -0.00000000	     28.12261220
      1.67356569	     -0.05442235	     -0.00009966	     -0.19577570	     -0.05603506	      0.88252641	      0.00002915	     -0.20940384	     -0.00000001	     -0.00000000	     28.05810455
      1.67488181	     -0.05447062	     -0.00010611	     -0.19582424	     -0.05603665	      0.88252561	      0.00002863	     -0.20941610	     -0.00000001	     -0.00000000	     27.93458110
      1.67619793	     -0.05451917	     -0.00011487	     -0.19587300	     -0.05603818	      0.88252484	      0.00002811	     -0.20942815	     -0.00000001	     -0.00000000	     27.89927488
      1.67751405	     -0.05456478	     -0.00012050	     -0.19591891	     -0.05603965	      0.88252410	      0.00002760	     -0.20943997	     -0.00000001	     -0.00000000	     27.76127215
      1.67883017	     -0.05461058	     -0.00012863	     -0.19596495	     -0.05604106	      0.88252339	      0.00002709	     -0.20945155	     -0.00000001	     -0.00000000	     27.73873675
      1.68014629	     -0.05465335	     -0.00013343	     -0.19600805	     -0.05604242	      0.88252271	      0.00002657	     -0.20946290	     -0.00000001	     -0.00000000	     27.58965353
      1.68146241	     -0.05469575	     -0.00014091	     -0.19605071	     -0.05604372	      0.88252207	      0.00002606	     -0.20947399	     -0.00000001	     -0.00000000	     27.58478528
      1.68277853	     -0.05473471	     -0.00014480	     -0.19609004	     -0.05604497	      0.88252146	      0.00002556	     -0.20948482	     -0.00000001	     -0.00000000	     27.42685764
      1.68409465	     -0.05477251	     -0.00015152	     -0.19612814	     -0.05604615	      0.88252088	      0.00002506	     -0.20949533	     -0.00000001	     -0.00000000	     27.43764787
      1.68541077	     -0.05480672	     -0.00015434	     -0.19616276	     -0.05604728	      0.88252034	      0.00002456	     -0.20950552	     -0.00000001	     -0.00000000	     27.26527269
      1.68672689	     -0.05483911	     -0.00016020	     -0.19619547	     -0.05604834	      0.88251984	      0.00002406	     -0.20951535	     -0.00000001	     -0.00000000	     27.29341912
      1.68804301	     -0.05486791	     -0.00016183	     -0.19622473	     -0.05604935	      0.88251937	      0.00002357	     -0.20952480	     -0.00000001	     -0.00000000	     27.10513193
      1.68922034	     -0.05489231	     -0.00016607	     -0.19624944	     -0.05605021	      0.88251898	      0.00002314	     -0.20953291	     -0.00000001	     -0.00000000	     27.11178159
      1.69039767	     -0.05491428	     -0.00016774	     -0.19627181	     -0.05605101	      0.88251862	      0.00002271	     -0.20954070	     -0.00000001	     -0.00000000	     26.99356340
      1.69183310	     -0.05493885	     -0.00017088	     -0.19629683	     -0.05605193	      0.88251823	      0.00002219	     -0.20954976	     -0.00000001	     -0.00000000	     26.95527204
      1.69326854	     -0.05496032	     -0.00017153	     -0.19631883	     -0.05605278	      0.88251788	      0.00002168	     -0.20955833	     -0.00000001	     -0.00000000	     26.80197284
      1.69446719	     -0.05497647	     -0.00017399	     -0.19633536	     -0.05605344	      0.88251762	      0.00002125	     -0.20956510	     -0.00000001	     -0.00000000	     26.81169864
      1.69566585	     -0.05499084	     -0.00017413	     -0.19635018	     -0.05605404	      0.88251740	      0.00002084	     -0.20957152	     -0.00000001	     -0.00000000	     26.69667921
      1.69710612	     -0.05500633	     -0.00017546	     -0.19636617	     -0.05605471	      0.88251718	      0.00002034	     -0.20957879	     -0.00000001	     -0.00000000	     26.67124228
      1.69854639	     -0.05501934	     -0.00017419	     -0.19637977	     -0.05605530	      0.88251700	      0.00001986	     -0.20958558	     -0.00000001	     -0.00000000	     26.51709111
      1.69970219	     -0.05502827	     -0.00017529	     -0.19638909	     -0.05605573	      0.88251689	      0.00001948	     -0.20959068	     -0.00000001	     -0.00000000	     26.54119362
      1.70085799	     -0.05503560	     -0.00017416	     -0.19639689	     -0.05605611	      0.88251682	      0.00001910	     -0.20959548	     -0.00000001	     -0.00000000	     26.44429931
      1.70235173	     -0.05504286	     -0.00017351	     -0.19640472	     -0.05605653	      0.88251677	      0.00001862	     -0.20960123	     -0.00000001	     -0.00000000	     26.41749635
      1.70384547	     -0.05504754	     -0.00017032	     -0.19641004	     -0.05605688	      0.88251677	      0.00001815	     -0.20960648	     -0.00000001	      0.00000000	     26.26891773
      1.70496528	     -0.05504922	     -0.00016987	     -0.19641215	     -0.05605709	      0.88251680	      0.00001781	     -0.20961008	     -0.00000001	      0.00000000	     26.29627072
      1.70608509	     -0.05504825	     -0.00016710	     -0.19641167	     -0.05605726	      0.88251686	      0.00001747	     -0.20961337	     -0.00000001	      0.00000000	     26.21667348
      1.70764378	     -0.05504126	     -0.00016341	     -0.19640536	     -0.05605743	      0.88251700	      0.00001701	     -0.20961737	     -0.00000001	      0.00000000	     26.19884488
      1.70920248	     -0.05502670	     -0.00015652	     -0.19639155	     -0.05605752	      0.88251719	      0.00001657	     -0.20962059	     -0.00000001	      0.00000000	     26.06676807
      1.71026905	     -0.05501290	     -0.00015364	     -0.19637822	     -0.05605753	      0.88251735	      0.00001627	     -0.20962227	     -0.00000001	      0.00000000	     26.11028097
      1.71133562	     -0.05499614	     -0.00014855	     -0.19636199	     -0.05605750	      0.88251754	      0.00001598	     -0.20962353	     -0.00000001	      0.00000000	     26.05484944
      1.71300783	     -0.05496348	     -0.00014051	     -0.19633014	     -0.05605739	      0.88251789	      0.00001554	     -0.20962460	     -0.00000001	      0.00000000	     26.04232783
      1.71437513	     -0.05493155	     -0.00013210	     -0.19629892	     -0.05605723	      0.88251822	      0.00001519	     -0.20962462	     -0.00000001	      0.00000000	     25.96395573
      1.71574242	     -0.05489486	     -0.00012470	     -0.19626290	     -0.05605700	      0.88251860	      0.00001485	     -0.20962388	     -0.00000001	      0.00000000	     26.01263337
      1.71710972	     -0.05485282	     -0.00011423	     -0.19622161	     -0.05605672	      0.88251902	      0.00001452	     -0.20962235	     -0.00000001	      0.00000000	     25.90834573
      1.71831974	     -0.05481106	     -0.00010678	     -0.19618045	     -0.05605642	      0.88251942	      0.00001424	     -0.20962031	     -0.00000001	      0.00000000	     25.97776466
      1.71952975	     -0.05476466	     -0.00009668	     -0.19613472	     -0.05605608	      0.88251986	      0.00001397	     -0.20961762	     -0.00000001	      0.00000000	     25.91675397
      1.72073977	     -0.05471385	     -0.00008727	     -0.19608455	     -0.05605569	      0.88252034	      0.00001371	     -0.20961424	     -0.00000001	      0.00000000	     25.94630260
      1.72232485	     -0.05464254	     -0.00007283	     -0.19601411	     -0.05605512	      0.88252102	      0.00001338	     -0.20960878	     -0.00000001	      0.00000000	     25.89232997
      1.72355701	     -0.05458361	     -0.00006279	     -0.19595582	     -0.05605462	      0.88252159	      0.00001314	     -0.20960378	     -0.00000001	      0.00000000	     25.96624032
      1.72478917	     -0.05452164	     -0.00005054	     -0.19589453	     -0.05605408	      0.88252219	      0.00001290	     -0.20959812	     -0.00000001	      0.00000000	     25.92189695
      1.72602133	     -0.05445693	     -0.00003920	     -0.19583047	     -0.05605350	      0.88252283	      0.00001268	     -0.20959183	     -0.00000001	      0.00000000	     25.96862144
      1.72758905	     -0.05437059	     -0.00002266	     -0.19574499	     -0.05605270	      0.88252371	      0.00001240	     -0.20958298	     -0.00000001	      0.00000000	     25.93401457
      1.72879909	     -0.05429945	     -0.00001114	     -0.19567447	     -0.05605204	      0.88252442	      0.00001221	     -0.20957547	     -0.00000001	      0.00000000	     26.03492918
      1.73000913	     -0.05422440	      0.00000258	     -0.19560008	     -0.05605134	      0.88252517	      0.00001202	     -0.20956736	     -0.00000001	      0.00000000	     26.01661269
      1.73146348	     -0.05413135	      0.00001770	     -0.19550778	     -0.05605045	      0.88252613	      0.00001181	     -0.20955680	     -0.00000001	      0.00000000	     26.11554592
      1.73291784	     -0.05403642	      0.00003529	     -0.19541364	     -0.05604951	      0.88252713	      0.00001162	     -0.20954545	     -0.00000001	      0.00000000	     26.06024322
      1.73402261	     -0.05396283	      0.00004621	     -0.19534057	     -0.05604877	      0.88252793	      0.00001148	     -0.20953635	     -0.00000001	      0.00000001	     26.18316889
      1.73512738	     -0.05388751	      0.00005917	     -0.19526581	     -0.05604799	      0.88252876	      0.00001135	     -0.20952684	     -0.00000001	      0.00000001	     26.18957083
      1.73669660	     -0.05377680	      0.00007696	     -0.19515587	     -0.05604685	      0.88252999	      0.00001119	     -0.20951264	     -0.00000001	      0.00000001	     26.29352396
      1.73805589	     -0.05367721	      0.00009404	     -0.19505697	     -0.05604583	      0.88253111	      0.00001106	     -0.20949968	     -0.00000001	      0.00000001	     26.29889589
      1.73941519	     -0.05357534	      0.00010948	     -0.19495573	     -0.05604476	      0.88253227	      0.00001095	     -0.20948610	     -0.00000001	      0.00000001	     26.45213200
      1.74077448	     -0.05347213	      0.00012756	     -0.19485320	     -0.05604367	      0.88253347	      0.00001085	     -0.20947196	     -0.00000001	      0.00000001	     26.41879858
      1.74197478	     -0.05338065	      0.00014103	     -0.19476224	     -0.05604267	      0.88253457	      0.00001078	     -0.20945905	     -0.00000001	      0.00000001	     26.57555553
      1.74317509	     -0.05328885	      0.00015660	     -0.19467099	     -0.05604165	      0.88253570	      0.00001071	     -0.20944579	     -0.00000001	      0.00000001	     26.58328335
      1.74437539	     -0.05319620	      0.00017108	     -0.19457887	     -0.05604061	      0.88253687	      0.00001067	     -0.20943221	     -0.00000001	      0.00000001	     26.69325869
      1.74598965	     -0.05306980	      0.00019207	     -0.19445318	     -0.05603917	      0.88253849	      0.00001062	     -0.20941347	     -0.00000001	      0.00000001	     26.74921002
      1.74721858	     -0.05297228	      0.00020655	     -0.19435616	     -0.05603805	      0.88253975	      0.00001060	     -0.20939884	     -0.00000001	      0.00000001	     26.91456479
      1.74844751	     -0.05287432	      0.00022288	     -0.19425872	     -0.05603691	      0.88254105	      0.00001059	     -0.20938392	     -0.00000001	      0.00000001	     26.93964755
      1.74967644	     -0.05277650	      0.00023800	     -0.19416138	     -0.05603575	      0.88254238	      0.00001060	     -0.20936874	     -0.00000001	      0.00000001	     27.06397290
      1.75126160	     -0.05264979	      0.00025914	     -0.19403532	     -0.05603422	      0.88254413	      0.00001063	     -0.20934882	     -0.00000001	      0.00000001	     27.11614498
      1.75246658	     -0.05255328	      0.00027347	     -0.19393923	     -0.05603305	      0.88254549	      0.00001067	     -0.20933345	     -0.00000001	      0.00000001	     27.29256289
      1.75367155	     -0.05245704	      0.00028953	     -0.19384346	     -0.05603185	      0.88254687	      0.00001072	     -0.20931791	     -0.00000001	      0.00000001	     27.32960794
      1.75513622	     -0.05234091	      0.00030739	     -0.19372782	     -0.05603038	      0.88254859	      0.00001080	     -0.20929883	     -0.00000001	      0.00000001	     27.51085024
      1.75645324	     -0.05223722	      0.00032514	     -0.19362461	     -0.05602904	      0.88255015	      0.00001089	     -0.20928154	     -0.00000001	      0.00000001	     27.52751805
      1.75777026	     -0.05213378	      0.00034061	     -0.19352157	     -0.05602768	      0.88255174	      0.00001100	     -0.20926416	     -0.00000001	      0.00000001	     27.73626357
      1.75908728	     -0.05203055	      0.00035840	     -0.19341880	     -0.05602631	      0.88255334	      0.00001113	     -0.20924668	     -0.00000001	      0.00000001	     27.74449233
      1.76040430	     -0.05192750	      0.00037348	     -0.19331610	     -0.05602493	      0.88255496	      0.00001127	     -0.20922912	     -0.00000001	      0.00000001	     27.97607014
      1.76172133	     -0.05182462	      0.00039127	     -0.19321365	     -0.05602353	      0.88255660	      0.00001143	     -0.20921148	     -0.00000001	      0.00000001	     27.97125282
      1.76303835	     -0.05172291	      0.00040574	     -0.19311226	     -0.05602212	      0.88255825	      0.00001160	     -0.20919379	     -0.00000001	      0.00000001	     28.22732095
      1.76435537	     -0.05162256	      0.00042314	     -0.19301230	     -0.05602070	      0.88255991	      0.00001179	     -0.20917609	     -0.00000001	      0.00000001	     28.20482511
      1.76567239	     -0.05152431	      0.00043674	     -0.19291431	     -0.05601928	      0.88256158	      0.00001200	     -0.20915843	     -0.00000001	      0.00000001	     28.47685689
      1.76683862	     -0.05143872	      0.00045167	     -0.19282903	     -0.05601800	      0.88256307	      0.00001220	     -0.20914285	     -0.00000001	      0.00000001	     28.44630583
      1.76800486	     -0.05135456	      0.00046439	     -0.19274509	     -0.05601672	      0.88256455	      0.00001242	     -0.20912735	     -0.00000001	      0.00000001	     28.60329681
      1.76944963	     -0.05125165	      0.00048149	     -0.19264249	     -0.05601513	      0.88256640	      0.00001270	     -0.20910828	     -0.00000001	      0.00000001	     28.67834956
      1.77089440	     -0.05115054	      0.00049641	     -0.19254161	     -0.05601353	      0.88256825	      0.00001300	     -0.20908936	     -0.00000001	      0.00000001	     28.92669737
      1.77208290	     -0.05106927	      0.00051061	     -0.19246058	     -0.05601221	      0.88256977	      0.00001326	     -0.20907394	     -0.00000001	      0.00000001	     28.91806197
      1.77327139	     -0.05099051	      0.00052246	     -0.19238198	     -0.05601089	      0.88257129	      0.00001353	     -0.20905868	     -0.00000001	      0.00000001	     29.08122288
      1.77472239	     -0.05089603	      0.00053816	     -0.19228772	     -0.05600927	      0.88257314	      0.00001388	     -0.20904029	     -0.00000001	      0.00000001	     29.15581094
      1.77617338	     -0.05080337	      0.00055148	     -0.19219519	     -0.05600764	      0.88257498	      0.00001425	     -0.20902216	     -0.00000001	      0.00000001	     29.41309634
      1.77731657	     -0.05073194	      0.00056428	     -0.19212393	     -0.05600636	      0.88257643	      0.00001456	     -0.20900806	     -0.00000001	      0.00000001	     29.38189282
      1.77845976	     -0.05066321	      0.00057480	     -0.19205528	     -0.05600508	      0.88257787	      0.00001487	     -0.20899416	     -0.00000001	      0.00000001	     29.51984925
      1.77997020	     -0.05057588	      0.00058960	     -0.19196808	     -0.05600339	      0.88257975	      0.00001530	     -0.20897612	     -0.00000001	      0.00000001	     29.59276750
      1.78148064	     -0.05049333	      0.00060142	     -0.19188556	     -0.05600169	      0.88258162	      0.00001575	     -0.20895855	     -0.00000001	      0.00000001	     29.84715318
      1.78258378	     -0.05043495	      0.00061218	     -0.19182725	     -0.05600045	      0.88258297	      0.00001609	     -0.20894604	     -0.00000001	      0.00000001	     29.80625366
      1.78368693	     -0.05037871	      0.00062062	     -0.19177101	     -0.05599922	      0.88258431	      0.00001643	     -0.20893381	     -0.00000001	      0.00000001	     29.93275243
      1.78527223	     -0.05029897	      0.00063368	     -0.19169129	     -0.05599744	      0.88258622	      0.00001694	     -0.20891669	     -0.00000001	      0.00000001	     30.03014580
      1.78661792	     -0.05023358	      0.00064294	     -0.19162586	     -0.05599594	      0.88258781	      0.00001739	     -0.20890253	     -0.00000001	      0.00000001	     30.19783269
      1.78796360	     -0.05016994	      0.00065401	     -0.19156221	     -0.05599444	      0.88258939	      0.00001785	     -0.20888874	     -0.00000001	      0.00000001	     30.22372965
      1.78930928	     -0.05011272	      0.00066160	     -0.19150488	     -0.05599294	      0.88259094	      0.00001832	     -0.20887533	     -0.00000001	      0.00000001	     30.39825285
      1.79065496	     -0.05005534	      0.00067273	     -0.19144748	     -0.05599145	      0.88259247	      0.00001880	     -0.20886238	     -0.00000001	      0.00000001	     30.40396425
      1.79179290	     -0.05001320	      0.00067791	     -0.19140520	     -0.05599019	      0.88259374	      0.00001921	     -0.20885175	     -0.00000001	      0.00000001	     30.54023969
      1.79293083	     -0.04996974	      0.00068545	     -0.19136165	     -0.05598894	      0.88259500	      0.00001963	     -0.20884146	     -0.00000001	      0.00000001	     30.59993524
      1.79438134	     -0.04992106	      0.00069255	     -0.19131278	     -0.05598734	      0.88259657	      0.00002018	     -0.20882880	     -0.00000001	      0.00000001	     30.70799204
      1.79583184	     -0.04987353	      0.00070165	     -0.19126512	     -0.05598575	      0.88259811	      0.00002073	     -0.20881673	     -0.00000001	      0.00000001	     30.80027920
      1.79692096	     -0.04984772	      0.00070464	     -0.19123909	     -0.05598456	      0.88259925	      0.00002115	     -0.20880806	     -0.00000001	      0.00000001	     30.84827223
      1.79801008	     -0.04982078	      0.00070962	     -0.19121199	     -0.05598338	      0.88260037	      0.00002158	     -0.20879981	     -0.00000001	      0.00000001	     30.91629834
      1.79951383	     -0.04979106	      0.00071443	     -0.19118198	     -0.05598175	      0.88260188	      0.00002217	     -0.20878906	     -0.00000001	      0.00000001	     30.99189298
      1.80085598	     -0.04976427	      0.00072020	     -0.19115497	     -0.05598030	      0.88260320	      0.00002270	     -0.20878011	     -0.00000001	      0.00000001	     31.09643276
      1.80219814	     -0.04974732	      0.00072261	     -0.19113770	     -0.05597886	      0.88260448	      0.00002324	     -0.20877171	     -0.00000001	      0.00000001	     31.12507346
      1.80331120	     -0.04972840	      0.00072724	     -0.19111859	     -0.05597767	      0.88260552	      0.00002370	     -0.20876520	     -0.00000001	      0.00000001	     31.22763190
      1.80442426	     -0.04971675	      0.00072935	     -0.19110668	     -0.05597648	      0.88260654	      0.00002415	     -0.20875904	     -0.00000001	      0.00000001	     31.25694490
      1.80584520	     -0.04970091	      0.00073303	     -0.19109053	     -0.05597497	      0.88260781	      0.00002473	     -0.20875171	     -0.00000001	      0.00000001	     31.36054492
      1.80726615	     -0.04969341	      0.00073403	     -0.19108265	     -0.05597346	      0.88260904	      0.00002532	     -0.20874492	     -0.00000001	      0.00000001	     31.37596625
      1.80835967	     -0.04968310	      0.00073691	     -0.19107210	     -0.05597231	      0.88260996	      0.00002577	     -0.20874010	     -0.00000001	      0.00000001	     31.47801415
      1.80945319	     -0.04967953	      0.00073751	     -0.19106823	     -0.05597116	      0.88261085	      0.00002622	     -0.20873558	     -0.00000001	      0.00000001	     31.49730107
      1.81091802	     -0.04967408	      0.00073909	     -0.19106240	     -0.05596962	      0.88261201	      0.00002682	     -0.20873002	     -0.00000001	      0.00000001	     31.58730182
      1.81238286	     -0.04967755	      0.00073802	     -0.19106541	     -0.05596809	      0.88261313	      0.00002743	     -0.20872499	     -0.00000001	      0.00000001	     31.57890266
      1.81342684	     -0.04967522	      0.00073943	     -0.19106282	     -0.05596700	      0.88261391	      0.00002786	     -0.20872177	     -0.00000001	      0.00000000	     31.66995275
      1.81447083	     -0.04967937	      0.00073877	     -0.19106665	     -0.05596592	      0.88261466	      0.00002829	     -0.20871881	     -0.00000001	      0.00000000	     31.68101946
      1.81602653	     -0.04968563	      0.00073834	     -0.19107244	     -0.05596431	      0.88261574	      0.00002892	     -0.20871492	     -0.00000001	      0.00000000	     31.75244498
      1.81733082	     -0.04969656	      0.00073644	     -0.19108293	     -0.05596296	      0.88261661	      0.00002945	     -0.20871210	     -0.00000001	      0.00000000	     31.74824348
      1.81863511	     -0.04970475	      0.00073595	     -0.19109073	     -0.05596162	      0.88261744	      0.00002997	     -0.20870972	     -0.00000001	      0.00000000	     31.84267324
      1.81993940	     -0.04972177	      0.00073292	     -0.19110729	     -0.05596028	      0.88261825	      0.00003049	     -0.20870772	     -0.00000001	      0.00000000	     31.79901627
      1.82111117	     -0.04973216	      0.00073252	     -0.19111734	     -0.05595908	      0.88261894	      0.00003095	     -0.20870629	     -0.00000000	      0.00000000	     31.88500642
      1.82228294	     -0.04975021	      0.00072979	     -0.19113497	     -0.05595789	      0.88261960	      0.00003140	     -0.20870516	     -0.00000000	      0.00000000	     31.85457108
      1.82345472	     -0.04976626	      0.00072810	     -0.19115064	     -0.05595669	      0.88262024	      0.00003185	     -0.20870437	     -0.00000000	      0.00000000	     31.90824562
      1.82493912	     -0.04979338	      0.00072391	     -0.19117722	     -0.05595518	      0.88262102	      0.00003241	     -0.20870379	     -0.00000000	      0.00000000	     31.89263358
      1.82613009	     -0.04981221	      0.00072183	     -0.19119566	     -0.05595397	      0.88262161	      0.00003285	     -0.20870372	     -0.00000000	      0.00000000	     31.97910201
      1.82732107	     -0.04983800	      0.00071754	     -0.19122100	     -0.05595277	      0.88262217	      0.00003328	     -0.20870393	     -0.00000000	      0.00000000	     31.94625432
      1.82851204	     -0.04986170	      0.00071438	     -0.19124429	     -0.05595156	      0.88262270	      0.00003371	     -0.20870447	     -0.00000000	      0.00000000	     31.99172943
      1.82998403	     -0.04989788	      0.00070850	     -0.19127990	     -0.05595007	      0.88262333	      0.00003421	     -0.20870555	     -0.00000000	      0.00000000	     31.95317527
      1.83115741	     -0.04992341	      0.00070535	     -0.19130503	     -0.05594888	      0.88262380	      0.00003461	     -0.20870676	     -0.00000000	      0.00000000	     32.02679977
      1.83233078	     -0.04995585	      0.00070012	     -0.19133700	     -0.05594770	      0.88262424	      0.00003499	     -0.20870824	     -0.00000000	      0.00000000	     31.98146470
      1.83350416	     -0.04998676	      0.00069580	     -0.19136748	     -0.05594651	      0.88262466	      0.00003537	     -0.20871001	     -0.00000000	      0.00000000	     32.01217174
      1.83503488	     -0.05003366	      0.00068826	     -0.19141377	     -0.05594497	      0.88262516	      0.00003584	     -0.20871274	     -0.00000000	      0.00000000	     31.96533135
      1.83620199	     -0.05006647	      0.00068380	     -0.19144616	     -0.05594379	      0.88262551	      0.00003618	     -0.20871516	     -0.00000000	      0.00000000	     32.03390912
      1.83736909	     -0.05010570	      0.00067728	     -0.19148491	     -0.05594261	      0.88262584	      0.00003651	     -0.20871784	     -0.00000000	      0.00000000	     31.98448558
      1.83877046	     -0.05015003	      0.00067072	     -0.19152871	     -0.05594119	      0.88262621	      0.00003690	     -0.20872142	     -0.00000000	      0.00000000	     32.03490792
      1.84017183	     -0.05020285	      0.00066137	     -0.19158093	     -0.05593977	      0.88262653	      0.00003726	     -0.20872533	     -0.00000000	      0.00000000	     31.93237858
      1.84123177	     -0.05023655	      0.00065663	     -0.19161424	     -0.05593869	      0.88262675	      0.00003751	     -0.20872856	     -0.00000000	      0.00000000	     32.00430596
      1.84229171	     -0.05027637	      0.00064981	     -0.19165362	     -0.05593761	      0.88262695	      0.00003776	     -0.20873196	     -0.00000000	      0.00000000	     31.96210967
      1.84381192	     -0.05033215	      0.00064075	     -0.19170880	     -0.05593606	      0.88262721	      0.00003809	     -0.20873716	     -0.00000000	      0.00000000	     31.97630309
      1.84512729	     -0.05038542	      0.00063144	     -0.19176152	     -0.05593472	      0.88262739	      0.00003836	     -0.20874195	     -0.00000000	      0.00000000	     31.90099698
      1.84644267	     -0.05043480	      0.00062369	     -0.19181039	     -0.05593337	      0.88262754	      0.00003860	     -0.20874703	     -0.00000000	      0.00000000	     31.96060134
      1.84775805	     -0.05049263	      0.00061315	     -0.19186764	     -0.05593202	      0.88262766	      0.00003883	     -0.20875234	     -0.00000000	      0.00000000	     31.83803920
      1.84890994	     -0.05053720	      0.00060620	     -0.19191178	     -0.05593083	      0.88262774	      0.00003900	     -0.20875723	     -0.00000000	      0.00000000	     31.90347808
      1.85006182	     -0.05058846	      0.00059701	     -0.19196254	     -0.05592964	      0.88262780	      0.00003917	     -0.20876227	     -0.00000000	      0.00000000	     31.82588956
      1.85121370	     -0.05063739	      0.00058879	     -0.19201102	     -0.05592844	      0.88262783	      0.00003931	     -0.20876752	     -0.00000000	      0.00000000	     31.82886133
      1.85280502	     -0.05071010	      0.00057592	     -0.19208306	     -0.05592679	      0.88262784	      0.00003948	     -0.20877502	     -0.00000000	     -0.00000000	     31.73887269
      1.85399215	     -0.05076089	      0.00056772	     -0.19213340	     -0.05592554	      0.88262782	      0.00003959	     -0.20878084	     -0.00000000	     -0.00000000	     31.78267802
      1.85517928	     -0.05081741	      0.00055760	     -0.19218942	     -0.05592430	      0.88262777	      0.00003968	     -0.20878681	     -0.00000000	     -0.00000000	     31.69894186
      1.85636641	     -0.05087130	      0.00054846	     -0.19224284	     -0.05592304	      0.88262769	      0.00003975	     -0.20879294	     -0.00000000	     -0.00000000	     31.70437583
      1.85791940	     -0.05094683	      0.00053475	     -0.19231772	     -0.05592140	      0.88262756	      0.00003981	     -0.20880117	     -0.00000000	     -0.00000000	     31.60761744
      1.85908548	     -0.05099914	      0.00052602	     -0.19236960	     -0.05592016	      0.88262744	      0.00003984	     -0.20880751	     -0.00000000	     -0.00000000	     31.65496652
      1.86025157	     -0.05105687	      0.00051547	     -0.19242685	     -0.05591891	      0.88262729	      0.00003984	     -0.20881395	     -0.00000000	     -0.00000000	     31.56960002
      1.86168031	     -0.05112400	      0.00050390	     -0.19249344	     -0.05591737	      0.88262707	      0.00003983	     -0.20882200	     -0.00000000	     -0.00000000	     31.59090419
      1.86296261	     -0.05118999	      0.00049154	     -0.19255890	     -0.05591598	      0.88262685	      0.00003980	     -0.20882934	     -0.00000000	     -0.00000000	     31.47353242
      1.86424490	     -0.05125026	      0.00048118	     -0.19261870	     -0.05591459	      0.88262660	      0.00003974	     -0.20883683	     -0.00000000	     -0.00000000	     31.53293047
      1.86552719	     -0.05131803	      0.00046825	     -0.19268595	     -0.05591318	      0.88262633	      0.00003966	     -0.20884441	     -0.00000000	     -0.00000000	     31.39636990
      1.86680949	     -0.05137881	      0.00045780	     -0.19274628	     -0.05591177	      0.88262602	      0.00003957	     -0.20885212	     -0.00000000	     -0.00000000	     31.47135686
      1.86809178	     -0.05144803	      0.00044438	     -0.19281497	     -0.05591035	      0.88262569	      0.00003945	     -0.20885990	      0.00000000	     -0.00000000	     31.31823862
      1.86937407	     -0.05150888	      0.00043387	     -0.19287539	     -0.05590892	      0.88262534	      0.00003931	     -0.20886781	      0.00000000	     -0.00000000	     31.41213781
      1.87065636	     -0.05157920	      0.00041996	     -0.19294519	     -0.05590748	      0.88262495	      0.00003915	     -0.20887575	      0.00000000	     -0.00000000	     31.24243278
      1.87193866	     -0.05163991	      0.00040930	     -0.19300547	     -0.05590603	      0.88262454	      0.00003897	     -0.20888380	      0.00000000	     -0.00000000	     31.35549094
      1.87308920	     -0.05170280	      0.00039682	     -0.19306792	     -0.05590472	      0.88262415	      0.00003879	     -0.20889103	      0.00000000	     -0.00000000	     31.19461150
      1.87423974	     -0.05175966	      0.00038645	     -0.19312440	     -0.05590340	      0.88262374	      0.00003860	     -0.20889831	      0.00000000	     -0.00000000	     31.21656889
      1.87563803	     -0.05183290	      0.00037232	     -0.19319714	     -0.05590179	      0.88262321	      0.00003835	     -0.20890717	      0.00000000	     -0.00000000	     31.12281190
      1.87703632	     -0.05190058	      0.00036007	     -0.19326439	     -0.05590016	      0.88262265	      0.00003807	     -0.20891607	      0.00000000	     -0.00000000	     31.18994415
      1.87821841	     -0.05196396	      0.00034752	     -0.19332735	     -0.05589878	      0.88262215	      0.00003783	     -0.20892356	      0.00000000	     -0.00000000	     31.04411704
      1.87940050	     -0.05202148	      0.00033692	     -0.19338451	     -0.05589738	      0.88262164	      0.00003756	     -0.20893107	      0.00000000	     -0.00000000	     31.07283343
      1.88058259	     -0.05208207	      0.00032516	     -0.19344473	     -0.05589597	      0.88262110	      0.00003728	     -0.20893854	      0.00000000	     -0.00000000	     30.99942310
      1.88217258	     -0.05215897	      0.00031080	     -0.19352118	     -0.05589407	      0.88262034	      0.00003689	     -0.20894857	      0.00000000	     -0.00000000	     31.02925753
      1.88337621	     -0.05222139	      0.00029832	     -0.19358322	     -0.05589261	      0.88261974	      0.00003657	     -0.20895609	      0.00000000	     -0.00000000	     30.89782644
      1.88457984	     -0.05227824	      0.00028760	     -0.19363975	     -0.05589114	      0.88261912	      0.00003624	     -0.20896358	      0.00000000	     -0.00000000	     30.92603941
      1.88578346	     -0.05233791	      0.00027575	     -0.19369907	     -0.05588966	      0.88261848	      0.00003589	     -0.20897100	      0.00000000	     -0.00000000	     30.84996891
      1.88736583	     -0.05241106	      0.00026173	     -0.19377184	     -0.05588769	      0.88261761	      0.00003542	     -0.20898065	      0.00000000	     -0.00000000	     30.88983488
      1.88855449	     -0.05247029	      0.00024954	     -0.19383073	     -0.05588620	      0.88261693	      0.00003505	     -0.20898779	      0.00000000	     -0.00000000	     30.75050895
      1.88974315	     -0.05252379	      0.00023916	     -0.19388396	     -0.05588469	      0.88261622	      0.00003466	     -0.20899486	      0.00000000	     -0.00000000	     30.77295212
      1.89119374	     -0.05259236	      0.00022500	     -0.19395216	     -0.05588284	      0.88261534	      0.00003418	     -0.20900332	      0.00000000	     -0.00000000	     30.66330700
      1.89249606	     -0.05264781	      0.00021416	     -0.19400735	     -0.05588116	      0.88261452	      0.00003373	     -0.20901081	      0.00000000	     -0.00000000	     30.72369695
      1.89379838	     -0.05270879	      0.00020119	     -0.19406801	     -0.05587946	      0.88261368	      0.00003326	     -0.20901813	      0.00000000	     -0.00000000	     30.57581689
      1.89510070	     -0.05276170	      0.00019075	     -0.19412070	     -0.05587774	      0.88261282	      0.00003278	     -0.20902533	      0.00000000	     -0.00000000	     30.65489518
      1.89640302	     -0.05282104	      0.00017783	     -0.19417974	     -0.05587601	      0.88261194	      0.00003228	     -0.20903233	      0.00000000	     -0.00000000	     30.48934320
      1.89770534	     -0.05287125	      0.00016778	     -0.19422975	     -0.05587427	      0.88261103	      0.00003177	     -0.20903921	      0.00000000	     -0.00000000	     30.58726503
      1.89900766	     -0.05292866	      0.00015496	     -0.19428688	     -0.05587251	      0.88261010	      0.00003124	     -0.20904587	      0.00000000	     -0.00000000	     30.40438315
      1.90030998	     -0.05297592	      0.00014538	     -0.19433397	     -0.05587073	      0.88260916	      0.00003070	     -0.20905238	      0.00000000	     -0.00000001	     30.51849583
      1.90161230	     -0.05303123	      0.00013276	     -0.19438903	     -0.05586893	      0.88260819	      0.00003015	     -0.20905865	      0.00000000	     -0.00000001	     30.31841303
      1.90291461	     -0.05307539	      0.00012373	     -0.19443305	     -0.05586711	      0.88260720	      0.00002958	     -0.20906476	      0.00000000	     -0.00000001	     30.45149551
      1.90421693	     -0.05312831	      0.00011142	     -0.19448574	     -0.05586528	      0.88260620	      0.00002900	     -0.20907062	      0.00000000	     -0.00000001	     30.23586705
      1.90551925	     -0.05316930	      0.00010298	     -0.19452663	     -0.05586343	      0.88260517	      0.00002841	     -0.20907630	      0.00000000	     -0.00000001	     30.38781629
      1.90668652	     -0.05321363	      0.00009256	     -0.19457079	     -0.05586176	      0.88260424	      0.00002786	     -0.20908116	      0.00000000	     -0.00000001	     30.20221085
      1.90785379	     -0.05325057	      0.00008449	     -0.19460763	     -0.05586008	      0.88260330	      0.00002731	     -0.20908586	      0.00000000	     -0.00000001	     30.24047438
      1.90928489	     -0.05329853	      0.00007342	     -0.19465546	     -0.05585799	      0.88260212	      0.00002662	     -0.20909134	      0.00000000	     -0.00000001	     30.13739649
      1.91071598	     -0.05333927	      0.00006458	     -0.19469613	     -0.05585588	      0.88260093	      0.00002591	     -0.20909654	      0.00000000	     -0.00000001	     30.23355414
      1.91191752	     -0.05337853	      0.00005519	     -0.19473528	     -0.05585410	      0.88259991	      0.00002531	     -0.20910064	      0.00000000	     -0.00000001	     30.06692620
      1.91311907	     -0.05341086	      0.00004806	     -0.19476757	     -0.05585230	      0.88259888	      0.00002470	     -0.20910456	      0.00000000	     -0.00000001	     30.11365131
      1.91432061	     -0.05344528	      0.00004003	     -0.19480193	     -0.05585048	      0.88259784	      0.00002408	     -0.20910824	      0.00000000	     -0.00000001	     30.03777971
      1.91595284	     -0.05348556	      0.00003103	     -0.19484219	     -0.05584799	      0.88259642	      0.00002323	     -0.20911292	      0.00000000	     -0.00000001	     30.09361036
      1.91717539	     -0.05351858	      0.00002298	     -0.19487518	     -0.05584611	      0.88259533	      0.00002258	     -0.20911612	      0.00000000	     -0.00000001	     29.94669049
      1.91839794	     -0.05354488	      0.00001704	     -0.19490150	     -0.05584421	      0.88259424	      0.00002193	     -0.20911911	      0.00000000	     -0.00000001	     29.99283772
      1.91962049	     -0.05357302	      0.00001024	     -0.19492964	     -0.05584229	      0.88259315	      0.00002127	     -0.20912183	      0.00000000	     -0.00000001	     29.91499462
      1.92124478	     -0.05360381	      0.00000323	     -0.19496050	     -0.05583972	      0.88259167	      0.00002038	     -0.20912510	      0.00000000	     -0.00000001	     29.98445192
      1.92244992	     -0.05363015	     -0.00000343	     -0.19498685	     -0.05583780	      0.88259057	      0.00001971	     -0.20912722	      0.00000000	     -0.00000001	     29.83721625
      1.92365506	     -0.05365019	     -0.00000797	     -0.19500698	     -0.05583586	      0.88258947	      0.00001905	     -0.20912914	      0.00000000	     -0.00000001	     29.88421518
      1.92513894	     -0.05367759	     -0.00001475	     -0.19503444	     -0.05583345	      0.88258810	      0.00001822	     -0.20913117	      0.00000000	     -0.00000001	     29.77940721
      1.92646294	     -0.05369499	     -0.00001849	     -0.19505198	     -0.05583128	      0.88258687	      0.00001747	     -0.20913272	      0.00000000	     -0.00000001	     29.87872206
      1.92778693	     -0.05371701	     -0.00002422	     -0.19507408	     -0.05582909	      0.88258563	      0.00001672	     -0.20913395	      0.00000000	     -0.00000001	     29.73396598
      1.92911093	     -0.05373016	     -0.00002694	     -0.19508740	     -0.05582688	      0.88258439	      0.00001597	     -0.20913493	      0.00000000	     -0.00000001	     29.85406022
      1.93043492	     -0.05374903	     -0.00003209	     -0.19510638	     -0.05582465	      0.88258315	      0.00001522	     -0.20913559	      0.00000000	     -0.00000001	     29.69573211
      1.93175892	     -0.05375808	     -0.00003381	     -0.19511564	     -0.05582240	      0.88258191	      0.00001447	     -0.20913600	      0.00000000	     -0.00000001	     29.83635805
      1.93308291	     -0.05377399	     -0.00003848	     -0.19513167	     -0.05582014	      0.88258066	      0.00001371	     -0.20913608	      0.00000000	     -0.00000001	     29.66466456
      1.93440691	     -0.05377917	     -0.00003920	     -0.19513710	     -0.05581786	      0.88257941	      0.00001296	     -0.20913592	      0.00000000	     -0.00000001	     29.82189831
      1.93573090	     -0.05379249	     -0.00004346	     -0.19515058	     -0.05581555	      0.88257815	      0.00001221	     -0.20913542	      0.00000000	     -0.00000001	     29.63692980
      1.93705490	     -0.05379400	     -0.00004316	     -0.19515236	     -0.05581323	      0.88257690	      0.00001146	     -0.20913470	      0.00000000	     -0.00000001	     29.80878320
      1.93822918	     -0.05380271	     -0.00004627	     -0.19516123	     -0.05581115	      0.88257579	      0.00001079	     -0.20913379	      0.00000000	     -0.00000001	     29.65563674
      1.93940346	     -0.05380431	     -0.00004656	     -0.19516307	     -0.05580906	      0.88257468	      0.00001013	     -0.20913269	      0.00000000	     -0.00000001	     29.70614035
      1.94085788	     -0.05380883	     -0.00004841	     -0.19516784	     -0.05580645	      0.88257330	      0.00000932	     -0.20913101	      0.00000000	     -0.00000001	     29.64451783
      1.94231229	     -0.05380670	     -0.00004742	     -0.19516605	     -0.05580381	      0.88257193	      0.00000851	     -0.20912904	      0.00000000	     -0.00000001	     29.73806999
      1.94350301	     -0.05380951	     -0.00004927	     -0.19516907	     -0.05580164	      0.88257081	      0.00000785	     -0.20912717	      0.00000000	     -0.00000001	     29.63278024
      1.94469373	     -0.05380608	     -0.00004827	     -0.19516592	     -0.05579945	      0.88256969	      0.00000720	     -0.20912512	      0.00000000	     -0.00000001	     29.66853188
      1.94615385	     -0.05380372	     -0.00004883	     -0.19516387	     -0.05579674	      0.88256832	      0.00000641	     -0.20912229	      0.00000000	     -0.00000001	     29.62784254
      1.94761396	     -0.05379499	     -0.00004608	     -0.19515554	     -0.05579400	      0.88256695	      0.00000563	     -0.20911918	      0.00000000	     -0.00000001	     29.69417813
      1.94873874	     -0.05379239	     -0.00004711	     -0.19515315	     -0.05579188	      0.88256590	      0.00000503	     -0.20911656	      0.00000000	     -0.00000001	     29.62532345
      1.94986352	     -0.05378502	     -0.00004531	     -0.19514609	     -0.05578974	      0.88256485	      0.00000444	     -0.20911378	      0.00000000	     -0.00000001	     29.62923192
      1.95139272	     -0.05377533	     -0.00004415	     -0.19513677	     -0.05578682	      0.88256344	      0.00000365	     -0.20910972	      0.00000000	     -0.00000001	     29.61932199
      1.95292191	     -0.05375895	     -0.00003959	     -0.19512086	     -0.05578386	      0.88256203	      0.00000287	     -0.20910532	      0.00000000	     -0.00000001	     29.63720225
      1.95398288	     -0.05374945	     -0.00003937	     -0.19511161	     -0.05578179	      0.88256105	      0.00000234	     -0.20910202	      0.00000000	     -0.00000001	     29.62046154
      1.95504385	     -0.05373599	     -0.00003653	     -0.19509846	     -0.05577972	      0.88256009	      0.00000181	     -0.20909854	      0.00000000	     -0.00000001	     29.61424289
      1.95668022	     -0.05371125	     -0.00003258	     -0.19507421	     -0.05577648	      0.88255860	      0.00000102	     -0.20909273	      0.00000000	     -0.00000001	     29.63582653
      1.95802326	     -0.05368650	     -0.00002749	     -0.19504991	     -0.05577381	      0.88255740	      0.00000038	     -0.20908752	      0.00000000	     -0.00000001	     29.61930865
      1.95936629	     -0.05366064	     -0.00002410	     -0.19502444	     -0.05577111	      0.88255620	     -0.00000024	     -0.20908189	      0.00000000	     -0.00000001	     29.66523070
      1.96070932	     -0.05363073	     -0.00001766	     -0.19499501	     -0.05576840	      0.88255501	     -0.00000085	     -0.20907588	      0.00000000	     -0.00000001	     29.62706523
      1.96191525	     -0.05360178	     -0.00001420	     -0.19496643	     -0.05576594	      0.88255396	     -0.00000139	     -0.20907011	      0.00000000	     -0.00000001	     29.69353550
      1.96312118	     -0.05356881	     -0.00000800	     -0.19493389	     -0.05576347	      0.88255291	     -0.00000191	     -0.20906397	      0.00000000	     -0.00000001	     29.66829490
      1.96432711	     -0.05353410	     -0.00000303	     -0.19489959	     -0.05576098	      0.88255188	     -0.00000242	     -0.20905746	      0.00000000	     -0.00000001	     29.71084109
      1.96584440	     -0.05348724	      0.00000531	     -0.19485329	     -0.05575782	      0.88255060	     -0.00000305	     -0.20904874	      0.00000000	     -0.00000001	     29.69140436
      1.96706715	     -0.05344807	      0.00001043	     -0.19481452	     -0.05575526	      0.88254958	     -0.00000354	     -0.20904131	      0.00000000	     -0.00000001	     29.76380186
      1.96828991	     -0.05340735	      0.00001776	     -0.19477425	     -0.05575268	      0.88254858	     -0.00000402	     -0.20903356	      0.00000000	     -0.00000001	     29.73398629
      1.96951266	     -0.05336500	      0.00002394	     -0.19473232	     -0.05575009	      0.88254759	     -0.00000448	     -0.20902549	      0.00000000	     -0.00000001	     29.78970004
      1.97102138	     -0.05330913	      0.00003370	     -0.19467703	     -0.05574687	      0.88254639	     -0.00000503	     -0.20901511	      0.00000000	     -0.00000001	     29.77687626
      1.97222589	     -0.05326299	      0.00003987	     -0.19463129	     -0.05574428	      0.88254546	     -0.00000546	     -0.20900646	      0.00000000	     -0.00000001	     29.86342771
      1.97343040	     -0.05321464	      0.00004823	     -0.19458340	     -0.05574167	      0.88254454	     -0.00000587	     -0.20899752	      0.00000000	     -0.00000001	     29.84513471
      1.97463491	     -0.05316443	      0.00005563	     -0.19453362	     -0.05573906	      0.88254364	     -0.00000627	     -0.20898827	      0.00000000	     -0.00000001	     29.90329320
      1.97620215	     -0.05309741	      0.00006706	     -0.19446719	     -0.05573563	      0.88254250	     -0.00000676	     -0.20897581	      0.00000000	     -0.00000000	     29.89007495
      1.97739884	     -0.05304517	      0.00007423	     -0.19441535	     -0.05573299	      0.88254166	     -0.00000713	     -0.20896599	      0.00000000	     -0.00000000	     29.98396994
      1.97859553	     -0.05299194	      0.00008333	     -0.19436258	     -0.05573035	      0.88254083	     -0.00000747	     -0.20895594	      0.00000000	     -0.00000000	     29.96867401
      1.98003159	     -0.05292872	      0.00009265	     -0.19429985	     -0.05572715	      0.88253987	     -0.00000787	     -0.20894361	      0.00000000	     -0.00000000	     30.05397499
      1.98132396	     -0.05287379	      0.00010274	     -0.19424539	     -0.05572426	      0.88253903	     -0.00000821	     -0.20893236	      0.00000000	     -0.00000000	     30.00667950
      1.98261633	     -0.05281956	      0.00011063	     -0.19419156	     -0.05572136	      0.88253822	     -0.00000853	     -0.20892103	      0.00000000	     -0.00000000	     30.11213828
      1.98390870	     -0.05276386	      0.00012112	     -0.19413635	     -0.05571844	      0.88253743	     -0.00000883	     -0.20890962	      0.00000000	     -0.00000000	     30.07375927
      1.98520107	     -0.05270729	      0.00012942	     -0.19408018	     -0.05571551	      0.88253668	     -0.00000912	     -0.20889810	      0.00000000	     -0.00000000	     30.19313392
      1.98649344	     -0.05265051	      0.00014035	     -0.19402387	     -0.05571256	      0.88253594	     -0.00000939	     -0.20888649	      0.00000000	     -0.00000000	     30.14431748
      1.98778581	     -0.05259317	      0.00014882	     -0.19396692	     -0.05570960	      0.88253524	     -0.00000964	     -0.20887477	      0.00000000	     -0.00000000	     30.27388946
      1.98907818	     -0.05253573	      0.00016008	     -0.19390996	     -0.05570662	      0.88253456	     -0.00000987	     -0.20886297	      0.00000000	     -0.00000000	     30.21796153
      1.99037055	     -0.05247953	      0.00016848	     -0.19385414	     -0.05570363	      0.88253392	     -0.00001008	     -0.20885110	      0.00000000	     -0.00000000	     30.35051942
      1.99166292	     -0.05242337	      0.00017985	     -0.19379845	     -0.05570063	      0.88253329	     -0.00001027	     -0.20883922	      0.00000000	     -0.00000000	     30.29056096
      1.99295529	     -0.05236780	      0.00018819	     -0.19374324	     -0.05569761	      0.88253270	     -0.00001044	     -0.20882731	      0.00000000	     -0.00000000	     30.43752476
      1.99424766	     -0.05231185	      0.00019977	     -0.19368775	     -0.05569458	      0.88253213	     -0.00001060	     -0.20881541	      0.00000000	     -0.00000000	     30.37339518
      1.99554003	     -0.05225547	      0.00020824	     -0.19363172	     -0.05569154	      0.88253159	     -0.00001073	     -0.20880347	      0.00000000	     -0.00000000	     30.53397284
      1.99683240	     -0.05219908	      0.00022013	     -0.19357578	     -0.05568848	      0.88253107	     -0.00001085	     -0.20879151	      0.00000000	     -0.00000000	     30.45895957
      1.99812477	     -0.05214403	      0.00022845	     -0.19352108	     -0.05568541	      0.88253058	     -0.00001094	     -0.20877955	      0.00000000	     -0.00000000	     30.62265081
      1.99941714	     -0.05209030	      0.00024025	     -0.19346778	     -0.05568232	      0.88253011	     -0.00001102	     -0.20876764	      0.00000000	     -0.00000000	     30.53302273
      2.00057820	     -0.05204304	      0.00024780	     -0.19342082	     -0.05567954	      0.88252971	     -0.00001107	     -0.20875700	      0.00000000	     -0.00000000	     30.65624608
      2.00173926	     -0.05199666	      0.00025736	     -0.19337480	     -0.05567674	      0.88252933	     -0.00001111	     -0.20874642	      0.00000000	     -0.00000000	     30.63739527
      2.00315438	     -0.05194199	      0.00026737	     -0.19332050	     -0.05567332	      0.88252890	     -0.00001113	     -0.20873366	      0.00000000	     -0.00000000	     30.72647712
      2.00456951	     -0.05188987	      0.00027889	     -0.19326880	     -0.05566989	      0.88252848	     -0.00001113	     -0.20872106	      0.00000000	     -0.00000000	     30.68397109
      2.00575782	     -0.05184782	      0.00028619	     -0.19322701	     -0.05566699	      0.88252816	     -0.00001111	     -0.20871065	      0.00000000	     -0.00000000	     30.80094405
      2.00694614	     -0.05180632	      0.00029539	     -0.19318584	     -0.05566408	      0.88252785	     -0.00001107	     -0.20870038	      0.00000000	     -0.00000000	     30.78117599
      2.00813445	     -0.05176537	      0.00030342	     -0.19314518	     -0.05566116	      0.88252756	     -0.00001102	     -0.20869025	      0.00000000	     -0.00000000	     30.84614072
      2.00975179	     -0.05171035	      0.00031566	     -0.19309059	     -0.05565716	      0.88252719	     -0.00001092	     -0.20867665	      0.00000000	     -0.00000000	     30.83730341
      2.01095781	     -0.05166935	      0.00032314	     -0.19304986	     -0.05565416	      0.88252693	     -0.00001083	     -0.20866664	      0.00000000	     -0.00000000	     30.94716132
      2.01216382	     -0.05162851	      0.00033232	     -0.19300933	     -0.05565116	      0.88252669	     -0.00001072	     -0.20865672	      0.00000000	     -0.00000000	     30.92435212
      2.01336984	     -0.05158792	      0.00034031	     -0.19296901	     -0.05564814	      0.88252646	     -0.00001060	     -0.20864688	      0.00000000	     -0.00000000	     30.98894816
      2.01498145	     -0.05153559	      0.00035218	     -0.19291708	     -0.05564408	      0.88252618	     -0.00001041	     -0.20863386	      0.00000000	     -0.00000000	     30.95895787
      2.01616731	     -0.05150038	      0.00035884	     -0.19288210	     -0.05564108	      0.88252599	     -0.00001025	     -0.20862444	      0.00000000	     -0.00000000	     31.05116123
      2.01735317	     -0.05146772	      0.00036690	     -0.19284970	     -0.05563808	      0.88252581	     -0.00001007	     -0.20861522	      0.00000000	     -0.00000000	     31.01490259
      2.01882253	     -0.05142927	      0.00037514	     -0.19281152	     -0.05563433	      0.88252560	     -0.00000983	     -0.20860410	      0.00000000	     -0.00000000	     31.10322105
      2.02012729	     -0.05139637	      0.00038399	     -0.19277890	     -0.05563099	      0.88252544	     -0.00000960	     -0.20859449	      0.00000000	     -0.00000000	     31.04150757
      2.02143205	     -0.05136525	      0.00039040	     -0.19274799	     -0.05562763	      0.88252529	     -0.00000935	     -0.20858514	      0.00000000	     -0.00000000	     31.15728594
      2.02273681	     -0.05133530	      0.00039904	     -0.19271830	     -0.05562426	      0.88252515	     -0.00000909	     -0.20857604	      0.00000000	     -0.00000000	     31.07919562
      2.02404156	     -0.05130693	      0.00040492	     -0.19269012	     -0.05562087	      0.88252503	     -0.00000881	     -0.20856718	      0.00000000	     -0.00000000	     31.20877657
      2.02534632	     -0.05127993	      0.00041339	     -0.19266338	     -0.05561747	      0.88252492	     -0.00000851	     -0.20855856	      0.00000000	     -0.00000000	     31.10883235
      2.02665108	     -0.05125402	      0.00041874	     -0.19263763	     -0.05561405	      0.88252482	     -0.00000819	     -0.20855018	      0.00000000	     -0.00000000	     31.25829395
      2.02795584	     -0.05122914	      0.00042709	     -0.19261301	     -0.05561062	      0.88252473	     -0.00000786	     -0.20854203	      0.00000000	     -0.00000000	     31.13895114
      2.02926059	     -0.05120597	      0.00043177	     -0.19258998	     -0.05560717	      0.88252466	     -0.00000751	     -0.20853410	      0.00000000	     -0.00000000	     31.30739408
      2.03042509	     -0.05118653	      0.00043871	     -0.19257076	     -0.05560408	      0.88252461	     -0.00000719	     -0.20852723	      0.00000000	     -0.00000000	     31.19403671
      2.03158959	     -0.05116861	      0.00044337	     -0.19255297	     -0.05560098	      0.88252456	     -0.00000685	     -0.20852055	      0.00000000	     -0.00000000	     31.26405101
      2.03301178	     -0.05114824	      0.00045032	     -0.19253280	     -0.05559717	      0.88252452	     -0.00000643	     -0.20851266	      0.00000000	     -0.00000000	     31.22935632
      2.03443397	     -0.05113002	      0.00045506	     -0.19251472	     -0.05559335	      0.88252449	     -0.00000598	     -0.20850506	      0.00000000	     -0.00000000	     31.36096475
      2.03562068	     -0.05111674	      0.00046091	     -0.19250161	     -0.05559014	      0.88252448	     -0.00000560	     -0.20849897	      0.00000000	     -0.00000000	     31.26443995
      2.03680740	     -0.05110534	      0.00046444	     -0.19249031	     -0.05558692	      0.88252447	     -0.00000521	     -0.20849312	      0.00000000	      0.00000000	     31.34401215
      2.03823489	     -0.05109364	      0.00046985	     -0.19247876	     -0.05558303	      0.88252448	     -0.00000472	     -0.20848640	      0.00000000	      0.00000000	     31.30547728
      2.03966237	     -0.05108417	      0.00047272	     -0.19246937	     -0.05557912	      0.88252450	     -0.00000422	     -0.20848003	      0.00000000	      0.00000000	     31.46006326
      2.04080731	     -0.05107786	      0.00047719	     -0.19246320	     -0.05557597	      0.88252453	     -0.00000381	     -0.20847518	      0.00000000	      0.00000000	     31.35135778
      2.04195224	     -0.05107282	      0.00047954	     -0.19245821	     -0.05557281	      0.88252456	     -0.00000339	     -0.20847054	      0.00000000	      0.00000000	     31.41908891
      2.04343296	     -0.05106775	      0.00048359	     -0.19245327	     -0.05556870	      0.88252462	     -0.00000284	     -0.20846487	      0.00000000	      0.00000000	     31.39230153
      2.04491367	     -0.05106460	      0.00048517	     -0.19245016	     -0.05556457	      0.88252470	     -0.00000227	     -0.20845954	      0.00000000	      0.00000000	     31.56050994
      2.04602307	     -0.05106331	      0.00048851	     -0.19244896	     -0.05556146	      0.88252476	     -0.00000184	     -0.20845576	      0.00000000	      0.00000000	     31.44226402
      2.04713247	     -0.05106317	      0.00048982	     -0.19244887	     -0.05555834	      0.88252484	     -0.00000140	     -0.20845218	      0.00000000	      0.00000000	     31.50195473
      2.04867771	     -0.05106462	      0.00049238	     -0.19245040	     -0.05555398	      0.88252496	     -0.00000078	     -0.20844749	      0.00000000	      0.00000000	     31.48815766
      2.05022295	     -0.05106819	      0.00049229	     -0.19245397	     -0.05554959	      0.88252510	     -0.00000015	     -0.20844315	      0.00000000	      0.00000000	     31.68353583
      2.05127853	     -0.05107155	      0.00049451	     -0.19245740	     -0.05554658	      0.88252521	      0.00000029	     -0.20844039	      0.00000000	      0.00000000	     31.54661786
      2.05233410	     -0.05107599	      0.00049482	     -0.19246185	     -0.05554356	      0.88252533	      0.00000073	     -0.20843779	      0.00000000	      0.00000000	     31.59062627
      2.05399315	     -0.05108460	      0.00049612	     -0.19247051	     -0.05553880	      0.88252553	      0.00000143	     -0.20843402	      0.00000000	      0.00000000	     31.57314464
      2.05534635	     -0.05109309	      0.00049590	     -0.19247901	     -0.05553489	      0.88252572	      0.00000200	     -0.20843123	      0.00000000	      0.00000000	     31.66898147
      2.05669956	     -0.05110267	      0.00049714	     -0.19248863	     -0.05553096	      0.88252592	      0.00000258	     -0.20842867	      0.00000000	      0.00000000	     31.60156716
      2.05805276	     -0.05111372	      0.00049571	     -0.19249966	     -0.05552702	      0.88252613	      0.00000316	     -0.20842634	      0.00000000	      0.00000000	     31.76122428
      2.05925360	     -0.05112456	      0.00049660	     -0.19251055	     -0.05552351	      0.88252634	      0.00000368	     -0.20842447	      0.00000000	      0.00000000	     31.65830909
      2.06045443	     -0.05113679	      0.00049505	     -0.19252276	     -0.05551999	      0.88252656	      0.00000420	     -0.20842277	      0.00000000	      0.00000000	     31.75914892
      2.06165527	     -0.05115006	      0.00049449	     -0.19253602	     -0.05551645	      0.88252679	      0.00000472	     -0.20842125	      0.00000000	      0.00000000	     31.73631167
      2.06321310	     -0.05116891	      0.00049197	     -0.19255484	     -0.05551184	      0.88252711	      0.00000539	     -0.20841955	      0.00000000	      0.00000000	     31.84770670
      2.06443358	     -0.05118448	      0.00049165	     -0.19257043	     -0.05550821	      0.88252737	      0.00000592	     -0.20841841	      0.00000000	      0.00000000	     31.75702372
      2.06565405	     -0.05120104	      0.00048925	     -0.19258695	     -0.05550457	      0.88252765	      0.00000644	     -0.20841744	      0.00000000	      0.00000000	     31.85425579
      2.06687453	     -0.05121836	      0.00048795	     -0.19260428	     -0.05550091	      0.88252794	      0.00000697	     -0.20841662	      0.00000000	      0.00000000	     31.82264238
      2.06841703	     -0.05124159	      0.00048439	     -0.19262745	     -0.05549627	      0.88252832	      0.00000763	     -0.20841579	      0.00000000	      0.00000000	     31.94714217
      2.06961476	     -0.05126033	      0.00048319	     -0.19264620	     -0.05549265	      0.88252863	      0.00000814	     -0.20841531	      0.00000000	      0.00000000	     31.85494868
      2.07081249	     -0.05128007	      0.00047997	     -0.19266589	     -0.05548902	      0.88252895	      0.00000864	     -0.20841496	      0.00000000	      0.00000000	     31.93899848
      2.07201022	     -0.05130048	      0.00047772	     -0.19268629	     -0.05548537	      0.88252928	      0.00000914	     -0.20841473	      0.00000000	      0.00000000	     31.91179835
      2.07362161	     -0.05132946	      0.00047296	     -0.19271520	     -0.05548045	      0.88252975	      0.00000981	     -0.20841463	      0.00000000	      0.00000000	     32.02268659
      2.07480923	     -0.05135161	      0.00047108	     -0.19273735	     -0.05547680	      0.88253010	      0.00001030	     -0.20841470	      0.00000000	      0.00000000	     31.92027891
      2.07599686	     -0.05137478	      0.00046726	     -0.19276047	     -0.05547315	      0.88253046	      0.00001078	     -0.20841489	      0.00000000	      0.00000000	     31.99844424
      2.07745635	     -0.05140403	      0.00046397	     -0.19278970	     -0.05546863	      0.88253091	      0.00001136	     -0.20841529	      0.00000000	      0.00000000	     31.93814229
      2.07874935	     -0.05143103	      0.00045901	     -0.19281663	     -0.05546462	      0.88253133	      0.00001186	     -0.20841579	      0.00000000	      0.00000000	     32.06703427
      2.08004234	     -0.05145853	      0.00045599	     -0.19284412	     -0.05546058	      0.88253175	      0.00001236	     -0.20841642	      0.00000000	      0.00000000	     31.97032454
      2.08133533	     -0.05148698	      0.00045041	     -0.19287249	     -0.05545654	      0.88253217	      0.00001285	     -0.20841717	      0.00000000	      0.00000000	     32.10587377
      2.08262832	     -0.05151593	      0.00044706	     -0.19290144	     -0.05545247	      0.88253261	      0.00001333	     -0.20841805	      0.00000000	      0.00000000	     31.99205906
      2.08392131	     -0.05154582	      0.00044091	     -0.19293124	     -0.05544839	      0.88253305	      0.00001380	     -0.20841904	      0.00000000	      0.00000000	     32.13858028
      2.08521431	     -0.05157598	      0.00043737	     -0.19296140	     -0.05544430	      0.88253349	      0.00001426	     -0.20842014	      0.00000000	      0.00000000	     32.00413518
      2.08650730	     -0.05160711	      0.00043091	     -0.19299243	     -0.05544019	      0.88253394	      0.00001470	     -0.20842134	      0.00000000	      0.00000000	     32.15687101
      2.08780029	     -0.05163856	      0.00042720	     -0.19302388	     -0.05543606	      0.88253440	      0.00001514	     -0.20842264	      0.00000000	      0.00000000	     32.01193008
      2.08909328	     -0.05167097	      0.00042026	     -0.19305620	     -0.05543191	      0.88253485	      0.00001556	     -0.20842404	      0.00000000	      0.00000000	     32.17744552
      2.09038628	     -0.05170357	      0.00041654	     -0.19308881	     -0.05542776	      0.88253531	      0.00001597	     -0.20842553	      0.00000000	      0.00000000	     32.00651900
      2.09167927	     -0.05173701	      0.00040930	     -0.19312216	     -0.05542358	      0.88253577	      0.00001636	     -0.20842710	      0.00000000	      0.00000000	     32.18820336
      2.09284235	     -0.05176722	      0.00040567	     -0.19315238	     -0.05541981	      0.88253618	      0.00001671	     -0.20842858	      0.00000000	      0.00000000	     32.03867254
      2.09400544	     -0.05179795	      0.00039977	     -0.19318304	     -0.05541603	      0.88253660	      0.00001704	     -0.20843013	      0.00000000	      0.00000000	     32.11561704
      2.09540857	     -0.05183527	      0.00039406	     -0.19322035	     -0.05541145	      0.88253710	      0.00001743	     -0.20843207	      0.00000000	      0.00000000	     32.05196929
      2.09681171	     -0.05187326	      0.00038625	     -0.19325826	     -0.05540685	      0.88253759	      0.00001780	     -0.20843408	      0.00000000	      0.00000000	     32.18883930
      2.09799359	     -0.05190526	      0.00038189	     -0.19329027	     -0.05540296	      0.88253801	      0.00001809	     -0.20843583	      0.00000000	      0.00000000	     32.05287791
      2.09917548	     -0.05193752	      0.00037546	     -0.19332247	     -0.05539906	      0.88253843	      0.00001837	     -0.20843763	      0.00000000	      0.00000000	     32.13115452
      2.10035736	     -0.05196966	      0.00037010	     -0.19335460	     -0.05539514	      0.88253884	      0.00001864	     -0.20843945	      0.00000000	      0.00000000	     32.08962775
      2.10196332	     -0.05201335	      0.00036143	     -0.19339823	     -0.05538980	      0.88253940	      0.00001899	     -0.20844197	      0.00000000	      0.00000000	     32.17645042
      2.10316038	     -0.05204578	      0.00035664	     -0.19343068	     -0.05538580	      0.88253981	      0.00001922	     -0.20844386	      0.00000000	      0.00000000	     32.06110348
      2.10435744	     -0.05207841	      0.00035008	     -0.19346327	     -0.05538179	      0.88254021	      0.00001945	     -0.20844576	      0.00000000	      0.00000000	     32.12957377
      2.10579422	     -0.05211740	      0.00034372	     -0.19350228	     -0.05537695	      0.88254070	      0.00001969	     -0.20844804	      0.00000000	      0.00000000	     32.05579610
      2.10707070	     -0.05215191	      0.00033608	     -0.19353674	     -0.05537264	      0.88254112	      0.00001990	     -0.20845007	      0.00000000	      0.00000000	     32.17897874
      2.10834718	     -0.05218592	      0.00033055	     -0.19357077	     -0.05536832	      0.88254154	      0.00002008	     -0.20845208	      0.00000000	      0.00000000	     32.07193799
      2.10962366	     -0.05221985	      0.00032286	     -0.19360466	     -0.05536397	      0.88254195	      0.00002024	     -0.20845406	      0.00000000	      0.00000000	     32.18444166
      2.11090014	     -0.05225354	      0.00031735	     -0.19363839	     -0.05535961	      0.88254236	      0.00002039	     -0.20845602	      0.00000000	      0.00000000	     32.06909806
      2.11217661	     -0.05228708	      0.00030983	     -0.19367191	     -0.05535524	      0.88254276	      0.00002051	     -0.20845793	      0.00000000	      0.00000000	     32.17404385
      2.11345309	     -0.05231991	      0.00030456	     -0.19370479	     -0.05535085	      0.88254316	      0.00002062	     -0.20845980	      0.00000000	      0.00000000	     32.06085512
      2.11472957	     -0.05235226	      0.00029729	     -0.19373713	     -0.05534645	      0.88254355	      0.00002071	     -0.20846161	      0.00000000	      0.00000000	     32.16941482
      2.11600605	     -0.05238397	      0.00029206	     -0.19376890	     -0.05534202	      0.88254394	      0.00002078	     -0.20846334	      0.00000000	      0.00000000	     32.06694886
      2.11728253	     -0.05241544	      0.00028476	     -0.19380037	     -0.05533759	      0.88254432	      0.00002082	     -0.20846500	      0.00000000	      0.00000000	     32.17448828
      2.11855901	     -0.05244655	      0.00027961	     -0.19383156	     -0.05533314	      0.88254469	      0.00002085	     -0.20846658	      0.00000000	      0.00000000	     32.06239005
      2.11983549	     -0.05247732	      0.00027255	     -0.19386235	     -0.05532867	      0.88254506	      0.00002086	     -0.20846809	      0.00000000	      0.00000000	     32.16212213
      2.12111197	     -0.05250736	      0.00026779	     -0.19389247	     -0.05532419	      0.88254541	      0.00002084	     -0.20846951	      0.00000000	      0.00000000	     32.04482535
      2.12238845	     -0.05253678	      0.00026111	     -0.19392193	     -0.05531969	      0.88254577	      0.00002080	     -0.20847083	      0.00000000	      0.00000000	     32.14776549
      2.12366493	     -0.05256535	      0.00025663	     -0.19395061	     -0.05531517	      0.88254611	      0.00002075	     -0.20847205	      0.00000000	      0.00000000	     32.03309439
      2.12494141	     -0.05259316	      0.00025020	     -0.19397848	     -0.05531064	      0.88254645	      0.00002067	     -0.20847315	      0.00000000	      0.00000000	     32.13500729
      2.12621788	     -0.05262003	      0.00024601	     -0.19400547	     -0.05530610	      0.88254678	      0.00002057	     -0.20847411	      0.00000000	      0.00000000	     32.01635377
      2.12749436	     -0.05264613	      0.00023984	     -0.19403164	     -0.05530153	      0.88254710	      0.00002044	     -0.20847494	      0.00000000	      0.00000000	     32.11735146
      2.12877084	     -0.05267121	      0.00023589	     -0.19405686	     -0.05529696	      0.88254741	      0.00002030	     -0.20847563	      0.00000000	      0.00000000	     31.99726535
      2.13004732	     -0.05269540	      0.00022996	     -0.19408113	     -0.05529236	      0.88254772	      0.00002013	     -0.20847615	      0.00000000	      0.00000000	     32.09656916
      2.13132380	     -0.05271863	      0.00022628	     -0.19410451	     -0.05528775	      0.88254801	      0.00001994	     -0.20847652	      0.00000000	      0.00000000	     31.97268081
      2.13260028	     -0.05274096	      0.00022061	     -0.19412694	     -0.05528313	      0.88254830	      0.00001973	     -0.20847671	      0.00000000	      0.00000000	     32.06953514
      2.13387676	     -0.05276220	      0.00021724	     -0.19414835	     -0.05527848	      0.88254858	      0.00001950	     -0.20847674	      0.00000000	      0.00000000	     31.94460224
      2.13515324	     -0.05278252	      0.00021186	     -0.19416878	     -0.05527382	      0.88254885	      0.00001924	     -0.20847658	      0.00000000	      0.00000000	     32.04127409
      2.13642972	     -0.05280185	      0.00020880	     -0.19418829	     -0.05526915	      0.88254911	      0.00001896	     -0.20847624	      0.00000000	      0.00000000	     31.91485981
      2.13770620	     -0.05282027	      0.00020372	     -0.19420683	     -0.05526446	      0.88254935	      0.00001866	     -0.20847571	      0.00000000	      0.00000000	     32.01173811
      2.13898268	     -0.05283753	      0.00020101	     -0.19422429	     -0.05525975	      0.88254960	      0.00001834	     -0.20847499	      0.00000000	      0.00000000	     31.88611190
      2.14025915	     -0.05285362	      0.00019630	     -0.19424052	     -0.05525502	      0.88254983	      0.00001800	     -0.20847407	      0.00000000	      0.00000000	     31.98304134
      2.14153563	     -0.05286849	      0.00019402	     -0.19425560	     -0.05525028	      0.88255005	      0.00001763	     -0.20847294	      0.00000000	      0.00000000	     31.85570296
      2.14281211	     -0.05288226	      0.00018969	     -0.19426953	     -0.05524552	      0.88255026	      0.00001724	     -0.20847159	      0.00000000	      0.00000000	     31.95062672
      2.14408859	     -0.05289474	      0.00018785	     -0.19428224	     -0.05524075	      0.88255046	      0.00001683	     -0.20847003	      0.00000000	      0.00000000	     31.82161476
      2.14536507	     -0.05290565	      0.00018399	     -0.19429332	     -0.05523595	      0.88255065	      0.00001640	     -0.20846823	      0.00000000	      0.00000000	     31.91995237
      2.14664155	     -0.05291488	      0.00018267	     -0.19430279	     -0.05523115	      0.88255084	      0.00001595	     -0.20846618	      0.00000000	      0.00000000	     31.79289370
      2.14791803	     -0.05292270	      0.00017926	     -0.19431081	     -0.05522632	      0.88255101	      0.00001548	     -0.20846386	      0.00000000	      0.00000000	     31.89189657
      2.14919451	     -0.05292781	      0.00017857	     -0.19431618	     -0.05522148	      0.88255118	      0.00001498	     -0.20846128	      0.00000000	      0.00000000	     31.77209502
      2.15047099	     -0.05292938	      0.00017598	     -0.19431797	     -0.05521662	      0.88255134	      0.00001447	     -0.20845835	      0.00000000	      0.00000000	     31.88482585
      2.15174747	     -0.05292721	      0.00017622	     -0.19431609	     -0.05521175	      0.88255149	      0.00001393	     -0.20845503	      0.00000000	      0.00000000	     31.77236187
      2.15302394	     -0.05292214	      0.00017442	     -0.19431126	     -0.05520686	      0.88255163	      0.00001337	     -0.20845128	      0.00000000	      0.00000000	     31.88596531
      2.15430042	     -0.05291418	      0.00017540	     -0.19430362	     -0.05520195	      0.88255177	      0.00001280	     -0.20844709	      0.00000000	      0.00000000	     31.77030749
      2.15557690	     -0.05290306	      0.00017431	     -0.19429275	     -0.05519703	      0.88255189	      0.00001220	     -0.20844244	      0.00000000	      0.00000000	     31.88881853
      2.15685338	     -0.05288880	      0.00017607	     -0.19427883	     -0.05519209	      0.88255201	      0.00001159	     -0.20843732	      0.00000000	      0.00000000	     31.77398555
      2.15812986	     -0.05287230	      0.00017559	     -0.19426260	     -0.05518713	      0.88255213	      0.00001095	     -0.20843172	      0.00000000	      0.00000000	     31.89310785
      2.15940634	     -0.05285348	      0.00017793	     -0.19424413	     -0.05518216	      0.88255224	      0.00001030	     -0.20842566	      0.00000000	      0.00000000	     31.77754003
      2.16068282	     -0.05283198	      0.00017803	     -0.19422291	     -0.05517717	      0.88255234	      0.00000963	     -0.20841914	      0.00000000	      0.00000000	     31.90536101
      2.16195930	     -0.05280770	      0.00018105	     -0.19419899	     -0.05517217	      0.88255245	      0.00000894	     -0.20841215	      0.00000000	      0.00000000	     31.79291185
      2.16323578	     -0.05278049	      0.00018178	     -0.19417207	     -0.05516716	      0.88255254	      0.00000823	     -0.20840469	      0.00000000	      0.00000000	     31.92905538
      2.16451226	     -0.05275005	      0.00018556	     -0.19414200	     -0.05516213	      0.88255264	      0.00000750	     -0.20839674	      0.00000000	      0.00000000	     31.81872904
      2.16578874	     -0.05271697	      0.00018697	     -0.19410921	     -0.05515708	      0.88255273	      0.00000676	     -0.20838831	      0.00000000	      0.00000000	     31.95885288
      2.16706521	     -0.05268206	      0.00019136	     -0.19407468	     -0.05515202	      0.88255282	      0.00000600	     -0.20837939	      0.00000000	      0.00000000	     31.84109159
      2.16834169	     -0.05264584	      0.00019316	     -0.19403877	     -0.05514695	      0.88255291	      0.00000522	     -0.20837004	      0.00000000	      0.00000000	     31.98165303
      2.16961817	     -0.05260865	      0.00019795	     -0.19400195	     -0.05514186	      0.88255299	      0.00000443	     -0.20836028	      0.00000000	      0.00000000	     31.85969773
      2.17089465	     -0.05257070	      0.00020003	     -0.19396429	     -0.05513676	      0.88255308	      0.00000362	     -0.20835017	      0.00000000	      0.00000000	     32.00425758
      2.17217113	     -0.05253136	      0.00020521	     -0.19392532	     -0.05513165	      0.88255317	      0.00000280	     -0.20833972	      0.00000000	      0.00000000	     31.88210952
      2.17344761	     -0.05249076	      0.00020765	     -0.19388502	     -0.05512653	      0.88255326	      0.00000196	     -0.20832896	      0.00000000	      0.00000000	     32.03355462
      2.17472409	     -0.05244850	      0.00021337	     -0.19384314	     -0.05512139	      0.88255334	      0.00000111	     -0.20831788	      0.00000000	      0.00000000	     31.91319046
      2.17600057	     -0.05240414	      0.00021634	     -0.19379907	     -0.05511624	      0.88255343	      0.00000024	     -0.20830649	      0.00000000	      0.00000000	     32.07768704
      2.17727705	     -0.05235735	      0.00022275	     -0.19375266	     -0.05511109	      0.88255352	     -0.00000064	     -0.20829475	      0.00000000	      0.00000000	     31.95951552
      2.17855353	     -0.05230835	      0.00022632	     -0.19370396	     -0.05510591	      0.88255361	     -0.00000154	     -0.20828267	      0.00000000	      0.00000000	     32.12957972
      2.17983000	     -0.05225724	      0.00023344	     -0.19365324	     -0.05510073	      0.88255369	     -0.00000245	     -0.20827022	      0.00000000	      0.00000000	     32.00578112
      2.18110648	     -0.05220432	      0.00023758	     -0.19360062	     -0.05509554	      0.88255378	     -0.00000337	     -0.20825741	      0.00000000	      0.00000000	     32.17837340
      2.18238296	     -0.05215019	      0.00024530	     -0.19354690	     -0.05509033	      0.88255387	     -0.00000430	     -0.20824425	      0.00000000	      0.00000000	     32.04627351
      2.18365944	     -0.05209528	      0.00024980	     -0.19349228	     -0.05508512	      0.88255396	     -0.00000525	     -0.20823079	      0.00000000	      0.00000000	     32.22210728
      2.18493592	     -0.05203938	      0.00025796	     -0.19343677	     -0.05507990	      0.88255405	     -0.00000621	     -0.20821703	      0.00000000	      0.00000000	     32.08814462
      2.18621240	     -0.05198219	      0.00026280	     -0.19337986	     -0.05507466	      0.88255414	     -0.00000718	     -0.20820300	      0.00000000	      0.00000000	     32.27389882
      2.18736010	     -0.05192935	      0.00027032	     -0.19332737	     -0.05506995	      0.88255422	     -0.00000806	     -0.20819014	      0.00000000	      0.00000000	     32.16585831
      2.18850779	     -0.05187569	      0.00027596	     -0.19327398	     -0.05506523	      0.88255430	     -0.00000895	     -0.20817706	      0.00000000	      0.00000000	     32.24549721
      2.18990732	     -0.05180947	      0.00028447	     -0.19320815	     -0.05505946	      0.88255439	     -0.00001004	     -0.20816084	      0.00000000	      0.00000000	     32.21735908
      2.19130686	     -0.05174071	      0.00029153	     -0.19313971	     -0.05505368	      0.88255449	     -0.00001115	     -0.20814431	      0.00000000	      0.00000000	     32.36245518
      2.19247974	     -0.05168117	      0.00029988	     -0.19308052	     -0.05504884	      0.88255456	     -0.00001209	     -0.20813020	      0.00000000	      0.00000000	     32.27687973
      2.19365263	     -0.05162069	      0.00030649	     -0.19302031	     -0.05504398	      0.88255464	     -0.00001303	     -0.20811586	      0.00000000	      0.00000000	     32.36124223
      2.19482551	     -0.05155951	      0.00031432	     -0.19295943	     -0.05503912	      0.88255472	     -0.00001399	     -0.20810129	      0.00000000	      0.00000000	     32.34798477
      2.19642736	     -0.05147508	      0.00032386	     -0.19287538	     -0.05503247	      0.88255482	     -0.00001530	     -0.20808107	      0.00000000	      0.00000000	     32.45552387
      2.19761616	     -0.05141144	      0.00033270	     -0.19281205	     -0.05502753	      0.88255489	     -0.00001629	     -0.20806585	      0.00000000	      0.00000000	     32.38828094
      2.19880495	     -0.05134740	      0.00033995	     -0.19274827	     -0.05502258	      0.88255496	     -0.00001728	     -0.20805045	      0.00000000	      0.00000000	     32.47023339
      2.20023550	     -0.05126995	      0.00035036	     -0.19267117	     -0.05501662	      0.88255505	     -0.00001849	     -0.20803171	      0.00000000	      0.00000000	     32.43534256
      2.20150470	     -0.05120098	      0.00035791	     -0.19260245	     -0.05501133	      0.88255512	     -0.00001957	     -0.20801491	      0.00000000	      0.00000000	     32.55825115
      2.20277391	     -0.05113169	      0.00036765	     -0.19253347	     -0.05500603	      0.88255519	     -0.00002065	     -0.20799798	      0.00000000	      0.00000000	     32.49512892
      2.20404312	     -0.05106227	      0.00037532	     -0.19246428	     -0.05500073	      0.88255525	     -0.00002174	     -0.20798092	      0.00000000	      0.00000000	     32.61630605
      2.20531232	     -0.05099263	      0.00038512	     -0.19239493	     -0.05499542	      0.88255532	     -0.00002285	     -0.20796376	      0.00000000	      0.00000000	     32.55370199
      2.20658153	     -0.05092225	      0.00039297	     -0.19232477	     -0.05499011	      0.88255537	     -0.00002395	     -0.20794650	      0.00000000	      0.00000000	     32.67610747
      2.20785074	     -0.05085102	      0.00040298	     -0.19225382	     -0.05498480	      0.88255543	     -0.00002507	     -0.20792912	      0.00000000	      0.00000000	     32.61719808
      2.20911994	     -0.05078032	      0.00041093	     -0.19218331	     -0.05497948	      0.88255548	     -0.00002619	     -0.20791165	      0.00000000	      0.00000000	     32.73066041
      2.21038915	     -0.05070992	      0.00042090	     -0.19211316	     -0.05497416	      0.88255553	     -0.00002732	     -0.20789412	      0.00000000	      0.00000000	     32.67009985
      2.21165835	     -0.05063922	      0.00042893	     -0.19204265	     -0.05496884	      0.88255557	     -0.00002846	     -0.20787653	      0.00000000	      0.00000000	     32.78856055
      2.21292756	     -0.05056850	      0.00043895	     -0.19197216	     -0.05496352	      0.88255561	     -0.00002960	     -0.20785890	      0.00000000	      0.00000000	     32.73318050
      2.21419677	     -0.05049806	      0.00044696	     -0.19190189	     -0.05495820	      0.88255564	     -0.00003075	     -0.20784124	      0.00000000	      0.00000000	     32.85260562
      2.21546597	     -0.05042716	      0.00045697	     -0.19183120	     -0.05495288	      0.88255567	     -0.00003190	     -0.20782354	      0.00000000	      0.00000000	     32.80293500
      2.21673518	     -0.05035577	      0.00046505	     -0.19175995	     -0.05494756	      0.88255569	     -0.00003306	     -0.20780582	      0.00000000	      0.00000000	     32.92616324
      2.21800439	     -0.05028402	      0.00047503	     -0.19168840	     -0.05494224	      0.88255571	     -0.00003423	     -0.20778804	      0.00000000	      0.00000000	     32.87666536
      2.21927359	     -0.05021305	      0.00048288	     -0.19161754	     -0.05493692	      0.88255572	     -0.00003540	     -0.20777024	      0.00000000	      0.00000000	     32.99368224
      2.22054280	     -0.05014265	      0.00049259	     -0.19154730	     -0.05493160	      0.88255573	     -0.00003658	     -0.20775244	      0.00000000	      0.00000000	     32.94015682
      2.22181201	     -0.05007395	      0.00050013	     -0.19147870	     -0.05492628	      0.88255573	     -0.00003776	     -0.20773467	      0.00000000	      0.00000000	     33.05218169
      2.22308121	     -0.05000753	      0.00050936	     -0.19141241	     -0.05492097	      0.88255573	     -0.00003895	     -0.20771700	      0.00000000	     -0.00000000	     32.99096858
      2.22435042	     -0.04994301	      0.00051641	     -0.19134793	     -0.05491566	      0.88255572	     -0.00004014	     -0.20769946	      0.00000000	     -0.00000000	     33.10347854
      2.22561962	     -0.04987920	      0.00052533	     -0.19128422	     -0.05491036	      0.88255571	     -0.00004134	     -0.20768208	      0.00000000	     -0.00000000	     33.04737210
      2.22688883	     -0.04981611	      0.00053209	     -0.19122116	     -0.05490506	      0.88255570	     -0.00004254	     -0.20766484	      0.00000000	     -0.00000000	     33.16950338
      2.22815804	     -0.04975385	      0.00054048	     -0.19115896	     -0.05489976	      0.88255567	     -0.00004375	     -0.20764775	      0.00000000	     -0.00000000	     33.12438385
      2.22942724	     -0.04969240	      0.00054652	     -0.19109749	     -0.05489447	      0.88255565	     -0.00004496	     -0.20763081	      0.00000000	     -0.00000000	     33.25601242
      2.23069645	     -0.04963106	      0.00055439	     -0.19103619	     -0.05488918	      0.88255561	     -0.00004618	     -0.20761401	      0.00000000	     -0.00000000	     33.20829126
      2.23196566	     -0.04957036	      0.00056004	     -0.19097544	     -0.05488390	      0.88255558	     -0.00004740	     -0.20759734	      0.00000000	     -0.00000000	     33.33618460
      2.23323486	     -0.04951005	      0.00056754	     -0.19091514	     -0.05487863	      0.88255554	     -0.00004862	     -0.20758080	      0.00000000	     -0.00000000	     33.28651644
      2.23450407	     -0.04945107	      0.00057256	     -0.19085609	     -0.05487336	      0.88255549	     -0.00004985	     -0.20756439	      0.00000000	     -0.00000000	     33.41856660
      2.23577327	     -0.04939410	      0.00057929	     -0.19079908	     -0.05486811	      0.88255544	     -0.00005108	     -0.20754816	      0.00000000	     -0.00000000	     33.36033743
      2.23704248	     -0.04934015	      0.00058330	     -0.19074499	     -0.05486286	      0.88255539	     -0.00005232	     -0.20753215	      0.00000000	     -0.00000000	     33.48802452
      2.23831169	     -0.04928774	      0.00058925	     -0.19069251	     -0.05485762	      0.88255534	     -0.00005356	     -0.20751639	      0.00000000	     -0.00000000	     33.42596809
      2.23958089	     -0.04923767	      0.00059247	     -0.19064227	     -0.05485239	      0.88255528	     -0.00005480	     -0.20750090	      0.00000000	     -0.00000000	     33.55993020
      2.24085010	     -0.04918916	      0.00059780	     -0.19059365	     -0.05484717	      0.88255522	     -0.00005605	     -0.20748570	      0.00000000	     -0.00000000	     33.48917298
      2.24211931	     -0.04914316	      0.00060032	     -0.19054744	     -0.05484196	      0.88255516	     -0.00005730	     -0.20747079	      0.00000000	     -0.00000000	     33.62514308
      2.24338851	     -0.04909900	      0.00060504	     -0.19050314	     -0.05483677	      0.88255510	     -0.00005855	     -0.20745620	      0.00000000	     -0.00000000	     33.54722861
      2.24465772	     -0.04905771	      0.00060651	     -0.19046160	     -0.05483159	      0.88255505	     -0.00005981	     -0.20744194	      0.00000000	     -0.00000000	     33.69928041
      2.24592693	     -0.04901819	      0.00061017	     -0.19042188	     -0.05482642	      0.88255499	     -0.00006107	     -0.20742801	      0.00000000	     -0.00000000	     33.62161379
      2.24719613	     -0.04898175	      0.00061031	     -0.19038514	     -0.05482127	      0.88255493	     -0.00006233	     -0.20741443	      0.00000000	     -0.00000000	     33.78259535
      2.24846534	     -0.04894677	      0.00061314	     -0.19034994	     -0.05481613	      0.88255487	     -0.00006359	     -0.20740121	      0.00000000	     -0.00000000	     33.69002890
      2.24973454	     -0.04891454	      0.00061219	     -0.19031736	     -0.05481100	      0.88255482	     -0.00006486	     -0.20738835	      0.00000000	     -0.00000000	     33.86439696
      2.25100375	     -0.04888313	      0.00061444	     -0.19028570	     -0.05480590	      0.88255477	     -0.00006613	     -0.20737585	      0.00000000	     -0.00000000	     33.75594938
      2.25227296	     -0.04885482	      0.00061255	     -0.19025701	     -0.05480081	      0.88255473	     -0.00006740	     -0.20736371	      0.00000000	     -0.00000000	     33.93988223
      2.25340025	     -0.04882995	      0.00061393	     -0.19023189	     -0.05479630	      0.88255469	     -0.00006853	     -0.20735322	      0.00000000	     -0.00000000	     33.83817735
      2.25452755	     -0.04880710	      0.00061273	     -0.19020870	     -0.05479181	      0.88255466	     -0.00006966	     -0.20734301	      0.00000000	     -0.00000000	     33.92377657
      2.25591555	     -0.04877981	      0.00061252	     -0.19018105	     -0.05478631	      0.88255462	     -0.00007106	     -0.20733079	      0.00000000	     -0.00000000	     33.91207074
      2.25730355	     -0.04875485	      0.00060987	     -0.19015563	     -0.05478082	      0.88255460	     -0.00007245	     -0.20731896	      0.00000000	     -0.00000000	     34.05925077
      2.25844281	     -0.04873455	      0.00060995	     -0.19013503	     -0.05477634	      0.88255458	     -0.00007360	     -0.20730954	      0.00000000	     -0.00000000	     33.97803462
      2.25958208	     -0.04871626	      0.00060767	     -0.19011635	     -0.05477188	      0.88255457	     -0.00007475	     -0.20730036	      0.00000000	     -0.00000000	     34.05929335
      2.26097932	     -0.04869458	      0.00060635	     -0.19009425	     -0.05476643	      0.88255457	     -0.00007616	     -0.20728943	      0.00000000	      0.00000000	     34.03641220
      2.26237657	     -0.04867559	      0.00060220	     -0.19007475	     -0.05476101	      0.88255458	     -0.00007758	     -0.20727886	      0.00000000	      0.00000000	     34.20795535
      2.26346512	     -0.04866089	      0.00060128	     -0.19005971	     -0.05475681	      0.88255460	     -0.00007868	     -0.20727088	      0.00000000	      0.00000000	     34.12019224
      2.26455368	     -0.04864820	      0.00059794	     -0.19004662	     -0.05475262	      0.88255462	     -0.00007978	     -0.20726311	      0.00000000	      0.00000000	     34.19512409
      2.26601278	     -0.04863228	      0.00059444	     -0.19003017	     -0.05474704	      0.88255467	     -0.00008126	     -0.20725304	      0.00000000	      0.00000000	     34.19418369
      2.26747188	     -0.04861923	      0.00058817	     -0.19001652	     -0.05474150	      0.88255472	     -0.00008273	     -0.20724335	      0.00000000	      0.00000000	     34.37410810
      2.26851355	     -0.04860983	      0.00058611	     -0.19000675	     -0.05473756	      0.88255477	     -0.00008379	     -0.20723668	      0.00000000	      0.00000000	     34.27285475
      2.26955522	     -0.04860220	      0.00058175	     -0.18999870	     -0.05473365	      0.88255483	     -0.00008485	     -0.20723019	      0.00000000	      0.00000000	     34.33722383
      2.27109833	     -0.04859212	      0.00057587	     -0.18998799	     -0.05472788	      0.88255493	     -0.00008641	     -0.20722094	      0.00000000	      0.00000000	     34.35577055
      2.27239009	     -0.04858595	      0.00056917	     -0.18998123	     -0.05472309	      0.88255502	     -0.00008772	     -0.20721351	      0.00000000	      0.00000000	     34.46257842
      2.27368185	     -0.04858046	      0.00056418	     -0.18997521	     -0.05471833	      0.88255513	     -0.00008903	     -0.20720639	      0.00000000	      0.00000000	     34.41577966
      2.27497361	     -0.04857748	      0.00055618	     -0.18997161	     -0.05471360	      0.88255525	     -0.00009034	     -0.20719956	      0.00000000	      0.00000000	     34.57365742
      2.27626537	     -0.04857440	      0.00055127	     -0.18996800	     -0.05470891	      0.88255539	     -0.00009165	     -0.20719303	      0.00000000	      0.00000000	     34.47526818
      2.27735467	     -0.04857404	      0.00054368	     -0.18996709	     -0.05470498	      0.88255551	     -0.00009275	     -0.20718775	      0.00000000	      0.00000000	     34.61713093
      2.27844397	     -0.04857384	      0.00053807	     -0.18996639	     -0.05470107	      0.88255565	     -0.00009386	     -0.20718267	      0.00000000	      0.00000000	     34.59960906
      2.27985081	     -0.04857564	      0.00052896	     -0.18996750	     -0.05469607	      0.88255584	     -0.00009528	     -0.20717642	      0.00000000	      0.00000000	     34.70027741
      2.28125766	     -0.04857831	      0.00052155	     -0.18996952	     -0.05469111	      0.88255605	     -0.00009671	     -0.20717051	      0.00000000	      0.00000000	     34.64529845
      2.28234045	     -0.04858215	      0.00051307	     -0.18997278	     -0.05468732	      0.88255621	     -0.00009780	     -0.20716620	      0.00000000	      0.00000000	     34.78630669
      2.28342324	     -0.04858631	      0.00050634	     -0.18997640	     -0.05468355	      0.88255639	     -0.00009890	     -0.20716208	      0.00000000	      0.00000000	     34.77747480
      2.28486093	     -0.04859363	      0.00049568	     -0.18998298	     -0.05467860	      0.88255665	     -0.00010036	     -0.20715692	      0.00000000	      0.00000000	     34.88418258
      2.28629862	     -0.04860193	      0.00048680	     -0.18999057	     -0.05467370	      0.88255692	     -0.00010181	     -0.20715212	      0.00000000	      0.00000000	     34.83035565
      2.28732223	     -0.04860941	      0.00047761	     -0.18999747	     -0.05467024	      0.88255712	     -0.00010284	     -0.20714890	      0.00000000	      0.00000000	     34.97513141
      2.28834583	     -0.04861729	      0.00047015	     -0.19000481	     -0.05466681	      0.88255734	     -0.00010388	     -0.20714586	      0.00000000	      0.00000000	     34.97729410
      2.28987891	     -0.04863081	      0.00045771	     -0.19001749	     -0.05466172	      0.88255767	     -0.00010543	     -0.20714163	      0.00000000	      0.00000000	     35.07092066
      2.29115783	     -0.04864313	      0.00044827	     -0.19002915	     -0.05465752	      0.88255796	     -0.00010672	     -0.20713841	      0.00000000	      0.00000000	     35.05029053
      2.29243675	     -0.04865684	      0.00043670	     -0.19004212	     -0.05465336	      0.88255827	     -0.00010801	     -0.20713544	      0.00000000	      0.00000000	     35.19542877
      2.29371567	     -0.04867134	      0.00042729	     -0.19005595	     -0.05464925	      0.88255859	     -0.00010929	     -0.20713274	      0.00000000	      0.00000000	     35.12639361
      2.29486130	     -0.04868572	      0.00041612	     -0.19006966	     -0.05464560	      0.88255888	     -0.00011045	     -0.20713054	      0.00000000	      0.00000000	     35.27818319
      2.29600693	     -0.04870077	      0.00040680	     -0.19008409	     -0.05464199	      0.88255919	     -0.00011160	     -0.20712855	      0.00000000	      0.00000000	     35.24757911
      2.29715256	     -0.04871691	      0.00039583	     -0.19009955	     -0.05463841	      0.88255950	     -0.00011275	     -0.20712678	      0.00000000	      0.00000000	     35.34336051
      2.29860521	     -0.04873851	      0.00038325	     -0.19012034	     -0.05463394	      0.88255991	     -0.00011421	     -0.20712482	      0.00000000	      0.00000000	     35.32359347
      2.29976187	     -0.04875690	      0.00037134	     -0.19013804	     -0.05463042	      0.88256025	     -0.00011537	     -0.20712351	      0.00000000	      0.00000000	     35.45958006
      2.30091853	     -0.04877594	      0.00036117	     -0.19015642	     -0.05462694	      0.88256059	     -0.00011653	     -0.20712240	      0.00000000	      0.00000000	     35.42893245
      2.30207519	     -0.04879585	      0.00034953	     -0.19017564	     -0.05462350	      0.88256095	     -0.00011768	     -0.20712149	      0.00000000	      0.00000000	     35.52188755
      2.30352278	     -0.04882174	      0.00033634	     -0.19020072	     -0.05461925	      0.88256140	     -0.00011913	     -0.20712065	      0.00000000	      0.00000000	     35.50163721
      2.30465623	     -0.04884285	      0.00032403	     -0.19022113	     -0.05461596	      0.88256176	     -0.00012026	     -0.20712020	      0.00000000	      0.00000000	     35.64408245
      2.30578967	     -0.04886447	      0.00031335	     -0.19024210	     -0.05461272	      0.88256213	     -0.00012139	     -0.20711993	      0.00000000	      0.00000000	     35.62587916
      2.30692312	     -0.04888674	      0.00030136	     -0.19026368	     -0.05460952	      0.88256251	     -0.00012252	     -0.20711985	      0.00000000	      0.00000000	     35.71429463
      2.30843302	     -0.04891735	      0.00028658	     -0.19029342	     -0.05460532	      0.88256302	     -0.00012402	     -0.20712000	      0.00000000	      0.00000000	     35.70930351
      2.30955295	     -0.04894075	      0.00027386	     -0.19031612	     -0.05460225	      0.88256341	     -0.00012514	     -0.20712031	      0.00000000	      0.00000000	     35.84379190
      2.31067287	     -0.04896464	      0.00026289	     -0.19033937	     -0.05459922	      0.88256381	     -0.00012625	     -0.20712078	      0.00000000	      0.00000000	     35.82802000
      2.31204523	     -0.04899465	      0.00024781	     -0.19036854	     -0.05459557	      0.88256429	     -0.00012761	     -0.20712158	      0.00000000	      0.00000000	     35.95621721
      2.31326218	     -0.04902179	      0.00023602	     -0.19039499	     -0.05459238	      0.88256473	     -0.00012882	     -0.20712248	      0.00000000	      0.00000000	     35.91342712
      2.31447913	     -0.04904937	      0.00022202	     -0.19042182	     -0.05458925	      0.88256518	     -0.00013002	     -0.20712355	      0.00000000	      0.00000000	     36.06132515
      2.31569609	     -0.04907728	      0.00021035	     -0.19044905	     -0.05458616	      0.88256563	     -0.00013122	     -0.20712479	      0.00000000	      0.00000000	     36.00026972
      2.31691304	     -0.04910553	      0.00019648	     -0.19047656	     -0.05458313	      0.88256609	     -0.00013242	     -0.20712618	      0.00000000	      0.00000000	     36.14549690
      2.31813000	     -0.04913405	      0.00018526	     -0.19050442	     -0.05458014	      0.88256655	     -0.00013362	     -0.20712773	      0.00000000	      0.00000000	     36.06797789
      2.31934695	     -0.04916284	      0.00017149	     -0.19053247	     -0.05457721	      0.88256701	     -0.00013482	     -0.20712941	      0.00000000	      0.00000000	     36.22887437
      2.32056391	     -0.04919187	      0.00016059	     -0.19056085	     -0.05457433	      0.88256748	     -0.00013601	     -0.20713124	      0.00000000	      0.00000000	     36.13944924
      2.32178086	     -0.04922118	      0.00014680	     -0.19058944	     -0.05457151	      0.88256796	     -0.00013721	     -0.20713319	      0.00000000	      0.00000000	     36.31373763
      2.32299782	     -0.04925067	      0.00013625	     -0.19061830	     -0.05456874	      0.88256843	     -0.00013840	     -0.20713527	      0.00000000	      0.00000000	     36.20854643
      2.32421477	     -0.04928024	      0.00012229	     -0.19064715	     -0.05456602	      0.88256891	     -0.00013959	     -0.20713747	      0.00000000	      0.00000000	     36.40555924
      2.32529016	     -0.04930637	      0.00011295	     -0.19067272	     -0.05456366	      0.88256934	     -0.00014064	     -0.20713951	      0.00000000	      0.00000000	     36.30750075
      2.32636554	     -0.04933248	      0.00010167	     -0.19069823	     -0.05456135	      0.88256976	     -0.00014168	     -0.20714162	      0.00000000	      0.00000000	     36.39114446
      2.32770199	     -0.04936499	      0.00008943	     -0.19073005	     -0.05455853	      0.88257029	     -0.00014298	     -0.20714435	      0.00000000	      0.00000000	     36.37416859
      2.32903844	     -0.04939747	      0.00007562	     -0.19076179	     -0.05455578	      0.88257082	     -0.00014428	     -0.20714719	      0.00000000	      0.00000000	     36.51576289
      2.33012809	     -0.04942379	      0.00006661	     -0.19078758	     -0.05455358	      0.88257125	     -0.00014533	     -0.20714957	      0.00000000	      0.00000000	     36.43603308
      2.33121774	     -0.04944994	      0.00005585	     -0.19081316	     -0.05455144	      0.88257169	     -0.00014639	     -0.20715201	      0.00000000	      0.00000000	     36.51636749
      2.33256433	     -0.04948206	      0.00004418	     -0.19084461	     -0.05454884	      0.88257222	     -0.00014769	     -0.20715510	      0.00000000	      0.00000000	     36.49563719
      2.33391092	     -0.04951385	      0.00003074	     -0.19087569	     -0.05454632	      0.88257275	     -0.00014898	     -0.20715825	      0.00000000	      0.00000000	     36.64835879
      2.33495503	     -0.04953839	      0.00002281	     -0.19089975	     -0.05454440	      0.88257316	     -0.00014999	     -0.20716073	      0.00000000	      0.00000000	     36.54858022
      2.33599915	     -0.04956276	      0.00001326	     -0.19092361	     -0.05454253	      0.88257357	     -0.00015099	     -0.20716324	      0.00000000	      0.00000000	     36.60371813
      2.33740627	     -0.04959510	      0.00000198	     -0.19095530	     -0.05454008	      0.88257412	     -0.00015233	     -0.20716665	      0.00000000	      0.00000000	     36.58039064
      2.33881339	     -0.04962678	     -0.00001083	     -0.19098629	     -0.05453770	      0.88257466	     -0.00015368	     -0.20717009	      0.00000000	      0.00000000	     36.72922820
      2.33981715	     -0.04964890	     -0.00001741	     -0.19100800	     -0.05453605	      0.88257505	     -0.00015463	     -0.20717255	      0.00000000	      0.00000000	     36.61703161
      2.34082091	     -0.04967064	     -0.00002556	     -0.19102928	     -0.05453444	      0.88257543	     -0.00015558	     -0.20717500	      0.00000000	      0.00000000	     36.65857053
      2.34230832	     -0.04970209	     -0.00003636	     -0.19106010	     -0.05453212	      0.88257599	     -0.00015699	     -0.20717863	      0.00000000	      0.00000000	     36.64682158
      2.34355730	     -0.04972779	     -0.00004628	     -0.19108525	     -0.05453024	      0.88257646	     -0.00015817	     -0.20718165	      0.00000000	      0.00000000	     36.72022818
      2.34480628	     -0.04975284	     -0.00005419	     -0.19110981	     -0.05452843	      0.88257691	     -0.00015935	     -0.20718465	      0.00000000	      0.00000000	     36.65924846
      2.34605526	     -0.04977719	     -0.00006411	     -0.19113361	     -0.05452667	      0.88257737	     -0.00016052	     -0.20718762	      0.00000000	      0.00000000	     36.77321745
      2.34730423	     -0.04980086	     -0.00007079	     -0.19115683	     -0.05452497	      0.88257781	     -0.00016169	     -0.20719055	      0.00000000	      0.00000000	     36.66570087
      2.34835867	     -0.04982030	     -0.00007901	     -0.19117582	     -0.05452358	      0.88257819	     -0.00016268	     -0.20719299	      0.00000000	      0.00000000	     36.76382689
      2.34941311	     -0.04983924	     -0.00008512	     -0.19119438	     -0.05452224	      0.88257855	     -0.00016366	     -0.20719539	      0.00000000	      0.00000000	     36.73077538
      2.35077676	     -0.04986307	     -0.00009408	     -0.19121768	     -0.05452056	      0.88257902	     -0.00016492	     -0.20719846	      0.00000000	      0.00000000	     36.79017269
      2.35214040	     -0.04988612	     -0.00010094	     -0.19124027	     -0.05451896	      0.88257948	     -0.00016619	     -0.20720146	      0.00000000	      0.00000000	     36.72713283
      2.35319872	     -0.04990284	     -0.00010819	     -0.19125658	     -0.05451776	      0.88257983	     -0.00016716	     -0.20720374	      0.00000000	      0.00000000	     36.82108275
      2.35425704	     -0.04991793	     -0.00011337	     -0.19127133	     -0.05451661	      0.88258018	     -0.00016814	     -0.20720596	      0.00000000	      0.00000000	     36.79867947
      2.35564558	     -0.04993448	     -0.00012087	     -0.19128740	     -0.05451516	      0.88258062	     -0.00016941	     -0.20720871	      0.00000000	      0.00000000	     36.86942603
      2.35703412	     -0.04994727	     -0.00012573	     -0.19129981	     -0.05451379	      0.88258106	     -0.00017068	     -0.20721122	      0.00000000	      0.00000000	     36.81191529
      2.35804422	     -0.04995444	     -0.00013126	     -0.19130663	     -0.05451284	      0.88258137	     -0.00017160	     -0.20721287	      0.00000000	      0.00000000	     36.90778637
      2.35905432	     -0.04995994	     -0.00013475	     -0.19131185	     -0.05451193	      0.88258168	     -0.00017252	     -0.20721434	      0.00000000	      0.00000000	     36.89778129
      2.36052468	     -0.04996483	     -0.00014032	     -0.19131632	     -0.05451067	      0.88258212	     -0.00017385	     -0.20721618	      0.00000000	      0.00000000	     36.96122999
      2.36177318	     -0.04996690	     -0.00014349	     -0.19131808	     -0.05450967	      0.88258249	     -0.00017497	     -0.20721743	      0.00000000	      0.00000000	     36.93289059
      2.36302167	     -0.04996678	     -0.00014803	     -0.19131762	     -0.05450873	      0.88258285	     -0.00017610	     -0.20721841	      0.00000000	      0.00000000	     37.03482828
      2.36427016	     -0.04996406	     -0.00014983	     -0.19131463	     -0.05450785	      0.88258321	     -0.00017721	     -0.20721910	      0.00000000	      0.00000000	     36.98279093
      2.36551865	     -0.04995939	     -0.00015423	     -0.19130962	     -0.05450703	      0.88258356	     -0.00017833	     -0.20721950	      0.00000000	      0.00000000	     37.13541159
      2.36657369	     -0.04995413	     -0.00015488	     -0.19130415	     -0.05450638	      0.88258386	     -0.00017926	     -0.20721961	      0.00000000	      0.00000000	     37.05673513
      2.36762872	     -0.04994737	     -0.00015716	     -0.19129715	     -0.05450578	      0.88258416	     -0.00018020	     -0.20721953	      0.00000000	      0.00000000	     37.12150596
      2.36899347	     -0.04993673	     -0.00015839	     -0.19128623	     -0.05450507	      0.88258454	     -0.00018140	     -0.20721913	      0.00000000	      0.00000000	     37.12348696
      2.37035823	     -0.04992454	     -0.00016098	     -0.19127373	     -0.05450442	      0.88258492	     -0.00018260	     -0.20721840	      0.00000000	      0.00000000	     37.25263055
      2.37141942	     -0.04991354	     -0.00016045	     -0.19126256	     -0.05450398	      0.88258522	     -0.00018352	     -0.20721763	      0.00000000	      0.00000000	     37.19287517
      2.37248062	     -0.04990114	     -0.00016140	     -0.19124994	     -0.05450357	      0.88258552	     -0.00018445	     -0.20721666	      0.00000000	      0.00000000	     37.26112433
      2.37386896	     -0.04988186	     -0.00016081	     -0.19123043	     -0.05450311	      0.88258591	     -0.00018565	     -0.20721509	      0.00000000	      0.00000000	     37.27935593
      2.37525730	     -0.04985840	     -0.00016150	     -0.19120671	     -0.05450272	      0.88258629	     -0.00018684	     -0.20721313	      0.00000000	      0.00000000	     37.44474837
      2.37627151	     -0.04983936	     -0.00015927	     -0.19118755	     -0.05450249	      0.88258658	     -0.00018771	     -0.20721142	      0.00000000	      0.00000000	     37.38073681
      2.37728572	     -0.04981947	     -0.00015855	     -0.19116750	     -0.05450230	      0.88258687	     -0.00018858	     -0.20720948	      0.00000000	      0.00000000	     37.44204190
      2.37875427	     -0.04978903	     -0.00015602	     -0.19113686	     -0.05450209	      0.88258729	     -0.00018982	     -0.20720632	      0.00000000	      0.00000000	     37.47187697
      2.38000527	     -0.04976135	     -0.00015456	     -0.19110900	     -0.05450198	      0.88258765	     -0.00019087	     -0.20720329	      0.00000000	      0.00000000	     37.57069767
      2.38125627	     -0.04973192	     -0.00015090	     -0.19107944	     -0.05450193	      0.88258801	     -0.00019192	     -0.20719997	      0.00000000	      0.00000000	     37.56102621
      2.38250726	     -0.04970058	     -0.00014912	     -0.19104791	     -0.05450194	      0.88258838	     -0.00019295	     -0.20719635	      0.00000000	      0.00000000	     37.70075307
      2.38375826	     -0.04966744	     -0.00014394	     -0.19101469	     -0.05450202	      0.88258874	     -0.00019398	     -0.20719244	      0.00000000	      0.00000000	     37.65762321
      2.38481746	     -0.04963833	     -0.00014204	     -0.19098543	     -0.05450213	      0.88258906	     -0.00019485	     -0.20718889	      0.00000000	      0.00000000	     37.77388436
      2.38587667	     -0.04960854	     -0.00013796	     -0.19095555	     -0.05450229	      0.88258938	     -0.00019571	     -0.20718514	      0.00000000	      0.00000000	     37.78099957
      2.38724347	     -0.04956899	     -0.00013361	     -0.19091586	     -0.05450256	      0.88258979	     -0.00019681	     -0.20718004	      0.00000000	      0.00000000	     37.87818119
      2.38861028	     -0.04952769	     -0.00012696	     -0.19087448	     -0.05450290	      0.88259021	     -0.00019790	     -0.20717464	      0.00000000	      0.00000000	     37.87736535
      2.38967728	     -0.04949390	     -0.00012358	     -0.19084057	     -0.05450322	      0.88259054	     -0.00019874	     -0.20717021	      0.00000000	      0.00000000	     37.99481523
      2.39074429	     -0.04945895	     -0.00011811	     -0.19080556	     -0.05450358	      0.88259087	     -0.00019958	     -0.20716560	      0.00000000	      0.00000000	     38.01072714
      2.39213371	     -0.04941169	     -0.00011181	     -0.19075819	     -0.05450412	      0.88259130	     -0.00020066	     -0.20715931	      0.00000000	      0.00000000	     38.11838417
      2.39352313	     -0.04936230	     -0.00010297	     -0.19070877	     -0.05450474	      0.88259173	     -0.00020172	     -0.20715269	      0.00000000	      0.00000000	     38.11808225
      2.39454514	     -0.04932498	     -0.00009852	     -0.19067136	     -0.05450524	      0.88259205	     -0.00020250	     -0.20714763	      0.00000000	      0.00000000	     38.23364123
      2.39556714	     -0.04928711	     -0.00009210	     -0.19063345	     -0.05450579	      0.88259237	     -0.00020327	     -0.20714240	      0.00000000	      0.00000000	     38.25634560
      2.39703395	     -0.04923214	     -0.00008356	     -0.19057840	     -0.05450664	      0.88259283	     -0.00020436	     -0.20713464	      0.00000000	      0.00000000	     38.35686269
      2.39828918	     -0.04918449	     -0.00007473	     -0.19053073	     -0.05450744	      0.88259322	     -0.00020528	     -0.20712779	      0.00000000	      0.00000000	     38.37170087
      2.39954441	     -0.04913618	     -0.00006736	     -0.19048235	     -0.05450829	      0.88259362	     -0.00020619	     -0.20712077	      0.00000000	      0.00000000	     38.49909665
      2.40079964	     -0.04908623	     -0.00005721	     -0.19043240	     -0.05450921	      0.88259401	     -0.00020709	     -0.20711358	      0.00000000	      0.00000000	     38.48779573
      2.40205487	     -0.04903472	     -0.00004959	     -0.19038082	     -0.05451020	      0.88259439	     -0.00020797	     -0.20710620	      0.00000000	      0.00000000	     38.66279069
      2.40312368	     -0.04899048	     -0.00004010	     -0.19033660	     -0.05451108	      0.88259472	     -0.00020871	     -0.20709978	      0.00000000	      0.00000000	     38.61413007
      2.40419248	     -0.04894579	     -0.00003231	     -0.19029188	     -0.05451201	      0.88259504	     -0.00020945	     -0.20709324	      0.00000000	      0.00000000	     38.69994577
      2.40555971	     -0.04888785	     -0.00002069	     -0.19023394	     -0.05451326	      0.88259545	     -0.00021037	     -0.20708472	      0.00000000	      0.00000000	     38.73011575
      2.40692694	     -0.04882866	     -0.00001045	     -0.19017471	     -0.05451458	      0.88259585	     -0.00021128	     -0.20707603	      0.00000000	      0.00000000	     38.88578105
      2.40800566	     -0.04878127	      0.00000007	     -0.19012735	     -0.05451568	      0.88259616	     -0.00021198	     -0.20706906	      0.00000000	      0.00000000	     38.84452946
      2.40908438	     -0.04873356	      0.00000902	     -0.19007961	     -0.05451682	      0.88259647	     -0.00021267	     -0.20706200	      0.00000000	      0.00000000	     38.92465587
      2.41047180	     -0.04867225	      0.00002212	     -0.19001833	     -0.05451835	      0.88259685	     -0.00021355	     -0.20705280	      0.00000000	      0.00000000	     38.94203958
      2.41185923	     -0.04861237	      0.00003337	     -0.18995840	     -0.05451996	      0.88259722	     -0.00021441	     -0.20704353	      0.00000000	      0.00000000	     39.09345532
      2.41289582	     -0.04856828	      0.00004424	     -0.18991434	     -0.05452121	      0.88259749	     -0.00021503	     -0.20703660	      0.00000000	      0.00000000	     39.02662774
      2.41393242	     -0.04852364	      0.00005356	     -0.18986969	     -0.05452250	      0.88259776	     -0.00021565	     -0.20702966	      0.00000000	      0.00000000	     39.09503693
      2.41539094	     -0.04845977	      0.00006813	     -0.18980583	     -0.05452438	      0.88259811	     -0.00021650	     -0.20701988	      0.00000000	      0.00000000	     39.12091730
      2.41665119	     -0.04840488	      0.00007970	     -0.18975091	     -0.05452607	      0.88259841	     -0.00021722	     -0.20701141	      0.00000000	      0.00000000	     39.21593325
      2.41791144	     -0.04835087	      0.00009318	     -0.18969693	     -0.05452783	      0.88259869	     -0.00021792	     -0.20700295	      0.00000000	      0.00000000	     39.18423995
      2.41917169	     -0.04829714	      0.00010447	     -0.18964315	     -0.05452964	      0.88259896	     -0.00021861	     -0.20699453	      0.00000000	      0.00000000	     39.31550863
      2.42043194	     -0.04824329	      0.00011886	     -0.18958934	     -0.05453151	      0.88259921	     -0.00021927	     -0.20698614	      0.00000000	      0.00000000	     39.24411963
      2.42151477	     -0.04819667	      0.00012863	     -0.18954267	     -0.05453317	      0.88259942	     -0.00021983	     -0.20697896	      0.00000000	      0.00000000	     39.35893210
      2.42259759	     -0.04814964	      0.00014047	     -0.18949565	     -0.05453487	      0.88259961	     -0.00022038	     -0.20697180	      0.00000000	      0.00000000	     39.34597550
      2.42396326	     -0.04809018	      0.00015417	     -0.18943617	     -0.05453707	      0.88259984	     -0.00022105	     -0.20696278	      0.00000000	      0.00000000	     39.42914909
      2.42532893	     -0.04803133	      0.00016964	     -0.18937733	     -0.05453935	      0.88260005	     -0.00022170	     -0.20695380	      0.00000000	      0.00000000	     39.38535091
      2.42642236	     -0.04798500	      0.00017984	     -0.18933094	     -0.05454122	      0.88260021	     -0.00022221	     -0.20694665	     -0.00000000	      0.00000000	     39.48861511
      2.42751580	     -0.04793980	      0.00019182	     -0.18928574	     -0.05454313	      0.88260035	     -0.00022270	     -0.20693955	     -0.00000000	      0.00000000	     39.46306620
      2.42889956	     -0.04788423	      0.00020557	     -0.18923011	     -0.05454562	      0.88260051	     -0.00022331	     -0.20693070	     -0.00000000	      0.00000000	     39.53919195
      2.43028333	     -0.04783043	      0.00022123	     -0.18917630	     -0.05454818	      0.88260066	     -0.00022389	     -0.20692203	     -0.00000000	      0.00000000	     39.47632726
      2.43133737	     -0.04779047	      0.00023079	     -0.18913625	     -0.05455017	      0.88260075	     -0.00022432	     -0.20691557	     -0.00000000	      0.00000000	     39.58173479
      2.43239141	     -0.04775116	      0.00024210	     -0.18909690	     -0.05455221	      0.88260083	     -0.00022474	     -0.20690923	     -0.00000000	      0.00000000	     39.56492962
      2.43383937	     -0.04769807	      0.00025650	     -0.18904373	     -0.05455507	      0.88260093	     -0.00022529	     -0.20690074	     -0.00000000	      0.00000000	     39.63345638
      2.43528733	     -0.04764668	      0.00027276	     -0.18899231	     -0.05455800	      0.88260100	     -0.00022581	     -0.20689250	     -0.00000000	      0.00000000	     39.56016546
      2.43630254	     -0.04761161	      0.00028181	     -0.18895713	     -0.05456011	      0.88260103	     -0.00022617	     -0.20688689	     -0.00000000	      0.00000000	     39.66180767
      2.43731776	     -0.04757747	      0.00029264	     -0.18892295	     -0.05456225	      0.88260105	     -0.00022651	     -0.20688141	     -0.00000000	      0.00000000	     39.64260386
      2.43885378	     -0.04752870	      0.00030781	     -0.18887406	     -0.05456555	      0.88260106	     -0.00022701	     -0.20687343	     -0.00000000	     -0.00000000	     39.68696100
      2.44013460	     -0.04749065	      0.00032128	     -0.18883593	     -0.05456837	      0.88260105	     -0.00022740	     -0.20686710	     -0.00000000	     -0.00000000	     39.63442205
      2.44141541	     -0.04745498	      0.00033278	     -0.18880012	     -0.05457125	      0.88260102	     -0.00022777	     -0.20686109	     -0.00000000	     -0.00000000	     39.72335452
      2.44269623	     -0.04742167	      0.00034636	     -0.18876673	     -0.05457418	      0.88260097	     -0.00022812	     -0.20685541	     -0.00000000	     -0.00000000	     39.61656847
      2.44384109	     -0.04739360	      0.00035592	     -0.18873851	     -0.05457685	      0.88260091	     -0.00022842	     -0.20685065	     -0.00000000	     -0.00000000	     39.71430930
      2.44498595	     -0.04736681	      0.00036738	     -0.18871162	     -0.05457956	      0.88260083	     -0.00022870	     -0.20684617	     -0.00000000	     -0.00000000	     39.64132561
      2.44613081	     -0.04734117	      0.00037741	     -0.18868585	     -0.05458231	      0.88260073	     -0.00022897	     -0.20684196	     -0.00000000	     -0.00000000	     39.68052185
      2.44760386	     -0.04730985	      0.00039159	     -0.18865438	     -0.05458592	      0.88260058	     -0.00022929	     -0.20683695	     -0.00000000	     -0.00000000	     39.60626885
      2.44877222	     -0.04728652	      0.00040096	     -0.18863089	     -0.05458884	      0.88260044	     -0.00022952	     -0.20683330	     -0.00000000	     -0.00000000	     39.68488303
      2.44994058	     -0.04726455	      0.00041198	     -0.18860879	     -0.05459179	      0.88260029	     -0.00022974	     -0.20682992	     -0.00000000	     -0.00000000	     39.60079500
      2.45110894	     -0.04724386	      0.00042151	     -0.18858793	     -0.05459480	      0.88260012	     -0.00022994	     -0.20682682	     -0.00000000	     -0.00000000	     39.63413256
      2.45256466	     -0.04721974	      0.00043471	     -0.18856365	     -0.05459860	      0.88259988	     -0.00023018	     -0.20682335	     -0.00000000	     -0.00000000	     39.53679206
      2.45371632	     -0.04720204	      0.00044316	     -0.18854575	     -0.05460165	      0.88259967	     -0.00023034	     -0.20682090	     -0.00000000	     -0.00000000	     39.61156402
      2.45486797	     -0.04718559	      0.00045320	     -0.18852916	     -0.05460474	      0.88259944	     -0.00023049	     -0.20681872	     -0.00000000	     -0.00000000	     39.52064429
      2.45601963	     -0.04717041	      0.00046185	     -0.18851378	     -0.05460788	      0.88259919	     -0.00023062	     -0.20681681	     -0.00000000	     -0.00000000	     39.53843738
      2.45753474	     -0.04715226	      0.00047445	     -0.18849543	     -0.05461206	      0.88259885	     -0.00023078	     -0.20681470	     -0.00000000	     -0.00000000	     39.43212077
      2.45868109	     -0.04713994	      0.00048206	     -0.18848289	     -0.05461528	      0.88259856	     -0.00023088	     -0.20681341	     -0.00000000	     -0.00000000	     39.50126746
      2.45982743	     -0.04712882	      0.00049114	     -0.18847159	     -0.05461853	      0.88259826	     -0.00023096	     -0.20681238	     -0.00000000	     -0.00000000	     39.40682112
      2.46121078	     -0.04711713	      0.00050018	     -0.18845963	     -0.05462250	      0.88259788	     -0.00023105	     -0.20681149	     -0.00000000	     -0.00000000	     39.44867117
      2.46245320	     -0.04710831	      0.00050973	     -0.18845061	     -0.05462612	      0.88259752	     -0.00023111	     -0.20681102	     -0.00000000	     -0.00000000	     39.30855468
      2.46369561	     -0.04710120	      0.00051676	     -0.18844323	     -0.05462978	      0.88259713	     -0.00023115	     -0.20681087	     -0.00000000	     -0.00000000	     39.38371186
      2.46493803	     -0.04709580	      0.00052570	     -0.18843760	     -0.05463349	      0.88259673	     -0.00023117	     -0.20681105	     -0.00000000	     -0.00000000	     39.23059309
      2.46618045	     -0.04709223	      0.00053188	     -0.18843373	     -0.05463724	      0.88259631	     -0.00023118	     -0.20681155	     -0.00000000	     -0.00000000	     39.31477918
      2.46742286	     -0.04709032	      0.00054019	     -0.18843159	     -0.05464103	      0.88259587	     -0.00023118	     -0.20681239	     -0.00000000	     -0.00000000	     39.14676452
      2.46866528	     -0.04709017	      0.00054555	     -0.18843111	     -0.05464486	      0.88259542	     -0.00023116	     -0.20681357	     -0.00000000	     -0.00000000	     39.23915398
      2.46990769	     -0.04709173	      0.00055320	     -0.18843242	     -0.05464873	      0.88259494	     -0.00023112	     -0.20681509	     -0.00000000	     -0.00000000	     39.05642929
      2.47115011	     -0.04709525	      0.00055769	     -0.18843560	     -0.05465265	      0.88259445	     -0.00023107	     -0.20681696	     -0.00000000	     -0.00000000	     39.15538947
      2.47239253	     -0.04710056	      0.00056463	     -0.18844064	     -0.05465660	      0.88259394	     -0.00023101	     -0.20681918	     -0.00000000	     -0.00000000	     38.96034420
      2.47363494	     -0.04710795	      0.00056823	     -0.18844765	     -0.05466059	      0.88259342	     -0.00023094	     -0.20682175	     -0.00000000	     -0.00000000	     39.06678021
      2.47487736	     -0.04711734	      0.00057439	     -0.18845675	     -0.05466463	      0.88259288	     -0.00023085	     -0.20682469	     -0.00000000	     -0.00000000	     38.85930201
      2.47611977	     -0.04712891	      0.00057705	     -0.18846792	     -0.05466870	      0.88259232	     -0.00023075	     -0.20682800	     -0.00000000	     -0.00000000	     38.97124658
      2.47736219	     -0.04714227	      0.00058243	     -0.18848097	     -0.05467281	      0.88259175	     -0.00023063	     -0.20683169	     -0.00000000	     -0.00000000	     38.75475352
      2.47860461	     -0.04715761	      0.00058419	     -0.18849589	     -0.05467696	      0.88259116	     -0.00023051	     -0.20683576	     -0.00000000	     -0.00000000	     38.87390695
      2.47984702	     -0.04717455	      0.00058876	     -0.18851250	     -0.05468114	      0.88259056	     -0.00023037	     -0.20684021	     -0.00000000	     -0.00000000	     38.65087539
      2.48108944	     -0.04719354	      0.00058961	     -0.18853106	     -0.05468536	      0.88258995	     -0.00023023	     -0.20684503	     -0.00000000	     -0.00000000	     38.77343037
      2.48233185	     -0.04721414	      0.00059336	     -0.18855130	     -0.05468962	      0.88258932	     -0.00023007	     -0.20685023	     -0.00000000	     -0.00000000	     38.54474497
      2.48357427	     -0.04723680	      0.00059332	     -0.18857350	     -0.05469391	      0.88258867	     -0.00022991	     -0.20685580	     -0.00000000	     -0.00000000	     38.66949014
      2.48481669	     -0.04726111	      0.00059620	     -0.18859744	     -0.05469824	      0.88258801	     -0.00022973	     -0.20686175	     -0.00000000	     -0.00000000	     38.43606546
      2.48605910	     -0.04728773	      0.00059524	     -0.18862358	     -0.05470260	      0.88258734	     -0.00022955	     -0.20686808	     -0.00000000	     -0.00000000	     38.56054692
      2.48730152	     -0.04731593	      0.00059719	     -0.18865140	     -0.05470700	      0.88258666	     -0.00022936	     -0.20687479	     -0.00000000	     -0.00000000	     38.32760196
      2.48854393	     -0.04734634	      0.00059530	     -0.18868131	     -0.05471142	      0.88258596	     -0.00022917	     -0.20688188	     -0.00000000	     -0.00000000	     38.45103430
      2.48978635	     -0.04737824	      0.00059632	     -0.18871281	     -0.05471588	      0.88258525	     -0.00022896	     -0.20688936	     -0.00000000	     -0.00000000	     38.21855246
      2.49102877	     -0.04741251	      0.00059350	     -0.18874655	     -0.05472037	      0.88258453	     -0.00022876	     -0.20689721	     -0.00000000	     -0.00000000	     38.33808542
      2.49227118	     -0.04744822	      0.00059352	     -0.18878183	     -0.05472490	      0.88258380	     -0.00022854	     -0.20690545	     -0.00000000	     -0.00000000	     38.11074651
      2.49351360	     -0.04748624	      0.00058975	     -0.18881932	     -0.05472945	      0.88258306	     -0.00022832	     -0.20691407	     -0.00000000	     -0.00000000	     38.22733923
      2.49475601	     -0.04752549	      0.00058879	     -0.18885812	     -0.05473404	      0.88258231	     -0.00022810	     -0.20692306	     -0.00000000	     -0.00000000	     38.00645688
      2.49599843	     -0.04756708	      0.00058414	     -0.18889916	     -0.05473865	      0.88258154	     -0.00022787	     -0.20693243	     -0.00000000	     -0.00000000	     38.11705910
      2.49724085	     -0.04760984	      0.00058220	     -0.18894146	     -0.05474329	      0.88258077	     -0.00022764	     -0.20694217	     -0.00000000	     -0.00000000	     37.90388650
      2.49848326	     -0.04765513	      0.00057664	     -0.18898619	     -0.05474796	      0.88257999	     -0.00022741	     -0.20695228	     -0.00000000	     -0.00000000	     38.00699223
      2.49972568	     -0.04770151	      0.00057368	     -0.18903209	     -0.05475266	      0.88257920	     -0.00022718	     -0.20696276	     -0.00000000	     -0.00000000	     37.80522627
      2.50096810	     -0.04775046	      0.00056722	     -0.18908046	     -0.05475738	      0.88257839	     -0.00022694	     -0.20697360	     -0.00000000	     -0.00000000	     37.90124873
      2.50221051	     -0.04780030	      0.00056325	     -0.18912981	     -0.05476213	      0.88257758	     -0.00022670	     -0.20698481	     -0.00000000	     -0.00000000	     37.71146524
      2.50345293	     -0.04785263	      0.00055591	     -0.18918154	     -0.05476691	      0.88257677	     -0.00022647	     -0.20699636	     -0.00000000	     -0.00000000	     37.79884063
      2.50469534	     -0.04790542	      0.00055097	     -0.18923383	     -0.05477171	      0.88257594	     -0.00022623	     -0.20700827	     -0.00000000	     -0.00000000	     37.62266596
      2.50593776	     -0.04796065	      0.00054282	     -0.18928845	     -0.05477654	      0.88257510	     -0.00022600	     -0.20702051	     -0.00000000	     -0.00000000	     37.70030311
      2.50718018	     -0.04801630	      0.00053695	     -0.18934358	     -0.05478139	      0.88257426	     -0.00022576	     -0.20703309	     -0.00000000	     -0.00000000	     37.53652291
      2.50842259	     -0.04807464	      0.00052799	     -0.18940132	     -0.05478626	      0.88257341	     -0.00022553	     -0.20704598	     -0.00000000	     -0.00000000	     37.60187264
      2.50966501	     -0.04813337	      0.00052116	     -0.18945951	     -0.05479116	      0.88257256	     -0.00022530	     -0.20705921	     -0.00000000	     -0.00000000	     37.45078280
      2.51090742	     -0.04819482	      0.00051140	     -0.18952035	     -0.05479608	      0.88257169	     -0.00022507	     -0.20707274	     -0.00000000	     -0.00000000	     37.50592654
      2.51214984	     -0.04825640	      0.00050367	     -0.18958138	     -0.05480102	      0.88257082	     -0.00022485	     -0.20708660	     -0.00000000	     -0.00000000	     37.36873152
      2.51339226	     -0.04832064	      0.00049317	     -0.18964500	     -0.05480597	      0.88256995	     -0.00022463	     -0.20710076	     -0.00000000	     -0.00000000	     37.41120352
      2.51463467	     -0.04838466	      0.00048460	     -0.18970847	     -0.05481095	      0.88256906	     -0.00022442	     -0.20711523	     -0.00000000	     -0.00000000	     37.28608603
      2.51587709	     -0.04845124	      0.00047349	     -0.18977444	     -0.05481595	      0.88256817	     -0.00022421	     -0.20712998	     -0.00000000	     -0.00000000	     37.31451154
      2.51711950	     -0.04851728	      0.00046422	     -0.18983993	     -0.05482097	      0.88256728	     -0.00022400	     -0.20714502	     -0.00000000	     -0.00000000	     37.20114956
      2.51836192	     -0.04858579	      0.00045255	     -0.18990782	     -0.05482600	      0.88256638	     -0.00022381	     -0.20716032	     -0.00000000	     -0.00000000	     37.21939918
      2.51960434	     -0.04865354	      0.00044260	     -0.18997501	     -0.05483105	      0.88256547	     -0.00022362	     -0.20717587	     -0.00000000	     -0.00000000	     37.11917703
      2.52084675	     -0.04872381	      0.00043040	     -0.19004466	     -0.05483612	      0.88256456	     -0.00022343	     -0.20719167	     -0.00000000	     -0.00000001	     37.12487434
      2.52208917	     -0.04879323	      0.00041983	     -0.19011353	     -0.05484120	      0.88256365	     -0.00022326	     -0.20720770	     -0.00000000	     -0.00000001	     37.03286922
      2.52333158	     -0.04886530	      0.00040716	     -0.19018499	     -0.05484630	      0.88256273	     -0.00022309	     -0.20722395	     -0.00000000	     -0.00000001	     37.02663551
      2.52457400	     -0.04893648	      0.00039601	     -0.19025562	     -0.05485141	      0.88256181	     -0.00022293	     -0.20724043	     -0.00000000	     -0.00000001	     36.94409103
      2.52581642	     -0.04900999	      0.00038293	     -0.19032853	     -0.05485654	      0.88256088	     -0.00022278	     -0.20725711	     -0.00000000	     -0.00000001	     36.92986802
      2.52705883	     -0.04908207	      0.00037128	     -0.19040007	     -0.05486168	      0.88255995	     -0.00022264	     -0.20727400	     -0.00000000	     -0.00000001	     36.85977992
      2.52855278	     -0.04917223	      0.00035435	     -0.19048951	     -0.05486788	      0.88255883	     -0.00022248	     -0.20729452	     -0.00000000	     -0.00000001	     36.86645560
      2.52964967	     -0.04923588	      0.00034434	     -0.19055270	     -0.05487244	      0.88255801	     -0.00022238	     -0.20730975	     -0.00000000	     -0.00000001	     36.77114299
      2.53074657	     -0.04930260	      0.00033181	     -0.19061890	     -0.05487701	      0.88255718	     -0.00022228	     -0.20732508	     -0.00000000	     -0.00000001	     36.74234648
      2.53222648	     -0.04939082	      0.00031645	     -0.19070647	     -0.05488318	      0.88255607	     -0.00022216	     -0.20734594	     -0.00000000	     -0.00000001	     36.66709770
      2.53354904	     -0.04947260	      0.00030042	     -0.19078762	     -0.05488872	      0.88255507	     -0.00022207	     -0.20736472	     -0.00000000	     -0.00000001	     36.64202513
      2.53487159	     -0.04954985	      0.00028758	     -0.19086434	     -0.05489426	      0.88255407	     -0.00022199	     -0.20738365	     -0.00000000	     -0.00000001	     36.56936072
      2.53601324	     -0.04962139	      0.00027285	     -0.19093533	     -0.05489906	      0.88255321	     -0.00022194	     -0.20740005	     -0.00000000	     -0.00000001	     36.53695337
      2.53715489	     -0.04968902	      0.00026082	     -0.19100249	     -0.05490386	      0.88255235	     -0.00022190	     -0.20741655	     -0.00000000	     -0.00000001	     36.47988726
      2.53853370	     -0.04977377	      0.00024408	     -0.19108663	     -0.05490967	      0.88255131	     -0.00022186	     -0.20743655	     -0.00000000	     -0.00000001	     36.42671580
      2.53991252	     -0.04985440	      0.00023002	     -0.19116673	     -0.05491549	      0.88255028	     -0.00022184	     -0.20745664	     -0.00000000	     -0.00000001	     36.37335237
      2.54104482	     -0.04992538	      0.00021517	     -0.19123720	     -0.05492028	      0.88254944	     -0.00022183	     -0.20747318	     -0.00000000	     -0.00000001	     36.31674909
      2.54217713	     -0.04999213	      0.00020286	     -0.19130351	     -0.05492507	      0.88254860	     -0.00022184	     -0.20748977	     -0.00000000	     -0.00000001	     36.27096585
      2.54358381	     -0.05007786	      0.00018551	     -0.19138864	     -0.05493103	      0.88254756	     -0.00022186	     -0.20751041	     -0.00000000	     -0.00000001	     36.20797837
      2.54499050	     -0.05015871	      0.00017093	     -0.19146900	     -0.05493700	      0.88254653	     -0.00022190	     -0.20753109	     -0.00000000	     -0.00000000	     36.17622374
      2.54609070	     -0.05022687	      0.00015624	     -0.19153668	     -0.05494167	      0.88254572	     -0.00022195	     -0.20754725	     -0.00000000	     -0.00000000	     36.10275047
      2.54719090	     -0.05029064	      0.00014407	     -0.19160005	     -0.05494635	      0.88254493	     -0.00022201	     -0.20756343	     -0.00000000	     -0.00000000	     36.06477729
      2.54865038	     -0.05037765	      0.00012617	     -0.19168650	     -0.05495256	      0.88254388	     -0.00022210	     -0.20758485	     -0.00000000	     -0.00000000	     35.99350169
      2.55010987	     -0.05045943	      0.00011116	     -0.19176782	     -0.05495877	      0.88254284	     -0.00022222	     -0.20760626	     -0.00000000	     -0.00000000	     35.97188912
      2.55117310	     -0.05052400	      0.00009710	     -0.19183196	     -0.05496330	      0.88254209	     -0.00022232	     -0.20762179	     -0.00000000	     -0.00000000	     35.87767039
      2.55223633	     -0.05058406	      0.00008560	     -0.19189168	     -0.05496784	      0.88254135	     -0.00022243	     -0.20763731	     -0.00000000	     -0.00000000	     35.83796585
      2.55377192	     -0.05067247	      0.00006770	     -0.19197958	     -0.05497439	      0.88254029	     -0.00022261	     -0.20765963	     -0.00000000	     -0.00000000	     35.76127781
      2.55508046	     -0.05074414	      0.00005406	     -0.19205087	     -0.05497997	      0.88253940	     -0.00022278	     -0.20767858	     -0.00000000	     -0.00000000	     35.73610098
      2.55638901	     -0.05081916	      0.00003800	     -0.19212544	     -0.05498556	      0.88253852	     -0.00022297	     -0.20769742	     -0.00000000	     -0.00000000	     35.65549215
      2.55769756	     -0.05088787	      0.00002538	     -0.19219383	     -0.05499115	      0.88253765	     -0.00022317	     -0.20771618	     -0.00000000	     -0.00000000	     35.63450565
      2.55900610	     -0.05096251	      0.00000886	     -0.19226803	     -0.05499674	      0.88253679	     -0.00022340	     -0.20773479	     -0.00000000	     -0.00000000	     35.53470367
      2.56012314	     -0.05101906	     -0.00000116	     -0.19232434	     -0.05500152	      0.88253607	     -0.00022360	     -0.20775061	     -0.00000000	     -0.00000000	     35.50664308
      2.56124017	     -0.05107945	     -0.00001374	     -0.19238441	     -0.05500629	      0.88253536	     -0.00022382	     -0.20776631	     -0.00000000	     -0.00000000	     35.43649448
      2.56266202	     -0.05115216	     -0.00002760	     -0.19245679	     -0.05501237	      0.88253447	     -0.00022412	     -0.20778616	     -0.00000000	     -0.00000000	     35.38838619
      2.56408387	     -0.05122789	     -0.00004373	     -0.19253214	     -0.05501844	      0.88253360	     -0.00022444	     -0.20780583	     -0.00000000	     -0.00000000	     35.30412982
      2.56521023	     -0.05128187	     -0.00005314	     -0.19258593	     -0.05502326	      0.88253291	     -0.00022470	     -0.20782130	     -0.00000000	     -0.00000000	     35.27458009
      2.56633658	     -0.05133884	     -0.00006489	     -0.19264264	     -0.05502807	      0.88253224	     -0.00022498	     -0.20783663	     -0.00000000	     -0.00000000	     35.20996843
      2.56777903	     -0.05140747	     -0.00007772	     -0.19271102	     -0.05503423	      0.88253140	     -0.00022536	     -0.20785608	     -0.00000000	     -0.00000000	     35.16254568
      2.56922149	     -0.05147881	     -0.00009308	     -0.19278204	     -0.05504039	      0.88253057	     -0.00022576	     -0.20787528	     -0.00000000	     -0.00000000	     35.09232064
      2.57030265	     -0.05152622	     -0.00010099	     -0.19282933	     -0.05504500	      0.88252996	     -0.00022607	     -0.20788954	     -0.00000000	     -0.00000000	     35.05585716
      2.57138381	     -0.05157629	     -0.00011120	     -0.19287922	     -0.05504961	      0.88252936	     -0.00022640	     -0.20790363	     -0.00000000	     -0.00000000	     35.00515298
      2.57289883	     -0.05164268	     -0.00012354	     -0.19294542	     -0.05505606	      0.88252854	     -0.00022687	     -0.20792314	     -0.00000000	     -0.00000000	     34.95070302
      2.57441386	     -0.05171072	     -0.00013821	     -0.19301321	     -0.05506251	      0.88252774	     -0.00022737	     -0.20794233	     -0.00000000	     -0.00000000	     34.90395137
      2.57544679	     -0.05175155	     -0.00014457	     -0.19305398	     -0.05506691	      0.88252721	     -0.00022772	     -0.20795526	     -0.00000000	     -0.00000000	     34.84715591
      2.57647972	     -0.05179447	     -0.00015312	     -0.19309679	     -0.05507130	      0.88252668	     -0.00022808	     -0.20796801	     -0.00000000	     -0.00000000	     34.80601394
      2.57810279	     -0.05185839	     -0.00016484	     -0.19316058	     -0.05507819	      0.88252587	     -0.00022867	     -0.20798774	     -0.00000000	     -0.00000000	     34.74271675
      2.57942651	     -0.05191038	     -0.00017539	     -0.19321245	     -0.05508380	      0.88252523	     -0.00022917	     -0.20800353	     -0.00000000	     -0.00000000	     34.70161835
      2.58075022	     -0.05195847	     -0.00018325	     -0.19326050	     -0.05508941	      0.88252461	     -0.00022969	     -0.20801906	     -0.00000000	     -0.00000000	     34.63926827
      2.58207394	     -0.05200823	     -0.00019383	     -0.19331015	     -0.05509501	      0.88252400	     -0.00023023	     -0.20803430	     -0.00000000	     -0.00000000	     34.62003062
      2.58324809	     -0.05204788	     -0.00019963	     -0.19334982	     -0.05509996	      0.88252347	     -0.00023071	     -0.20804761	     -0.00000000	     -0.00000000	     34.54414503
      2.58442223	     -0.05208859	     -0.00020776	     -0.19339048	     -0.05510492	      0.88252296	     -0.00023121	     -0.20806069	     -0.00000000	     -0.00000000	     34.52070132
      2.58559637	     -0.05212633	     -0.00021387	     -0.19342824	     -0.05510986	      0.88252246	     -0.00023173	     -0.20807354	     -0.00000000	     -0.00000000	     34.46379586
      2.58712115	     -0.05217454	     -0.00022309	     -0.19347645	     -0.05511628	      0.88252182	     -0.00023241	     -0.20808986	     -0.00000000	     -0.00000000	     34.44478860
      2.58831420	     -0.05220885	     -0.00022772	     -0.19351083	     -0.05512128	      0.88252134	     -0.00023296	     -0.20810235	     -0.00000000	     -0.00000000	     34.36319903
      2.58950725	     -0.05224313	     -0.00023418	     -0.19354514	     -0.05512628	      0.88252088	     -0.00023352	     -0.20811456	     -0.00000000	     -0.00000000	     34.35081251
      2.59070030	     -0.05227483	     -0.00023869	     -0.19357693	     -0.05513128	      0.88252042	     -0.00023409	     -0.20812651	     -0.00000000	     -0.00000000	     34.28963315
      2.59221132	     -0.05231363	     -0.00024567	     -0.19361581	     -0.05513759	      0.88251987	     -0.00023483	     -0.20814123	     -0.00000000	     -0.00000000	     34.29049661
      2.59338301	     -0.05234076	     -0.00024852	     -0.19364308	     -0.05514247	      0.88251945	     -0.00023541	     -0.20815234	     -0.00000000	     -0.00000000	     34.20105014
      2.59455471	     -0.05236738	     -0.00025306	     -0.19366980	     -0.05514734	      0.88251905	     -0.00023601	     -0.20816316	     -0.00000000	     -0.00000000	     34.19748862
      2.59572640	     -0.05239198	     -0.00025592	     -0.19369455	     -0.05515220	      0.88251865	     -0.00023661	     -0.20817371	     -0.00000000	     -0.00000000	     34.13957949
      2.59730395	     -0.05242352	     -0.00026072	     -0.19372627	     -0.05515874	      0.88251815	     -0.00023743	     -0.20818746	     -0.00000000	     -0.00000000	     34.14127694
      2.59846687	     -0.05244445	     -0.00026192	     -0.19374741	     -0.05516354	      0.88251779	     -0.00023805	     -0.20819727	     -0.00000000	     -0.00000000	     34.04412182
      2.59962978	     -0.05246443	     -0.00026458	     -0.19376756	     -0.05516833	      0.88251744	     -0.00023868	     -0.20820681	     -0.00000000	     -0.00000000	     34.04304025
      2.60105820	     -0.05248630	     -0.00026563	     -0.19378970	     -0.05517420	      0.88251704	     -0.00023946	     -0.20821815	     -0.00000000	     -0.00000000	     33.96314365
      2.60232541	     -0.05250415	     -0.00026793	     -0.19380776	     -0.05517940	      0.88251669	     -0.00024016	     -0.20822784	     -0.00000000	     -0.00000000	     33.98904723
      2.60359261	     -0.05251979	     -0.00026744	     -0.19382369	     -0.05518458	      0.88251636	     -0.00024087	     -0.20823720	     -0.00000000	     -0.00000000	     33.88608858
      2.60485981	     -0.05253426	     -0.00026890	     -0.19383840	     -0.05518975	      0.88251604	     -0.00024158	     -0.20824623	     -0.00000000	     -0.00000000	     33.91492141
      2.60612702	     -0.05254662	     -0.00026737	     -0.19385107	     -0.05519490	      0.88251574	     -0.00024230	     -0.20825492	     -0.00000000	     -0.00000000	     33.79799864
      2.60739422	     -0.05255764	     -0.00026797	     -0.19386236	     -0.05520004	      0.88251546	     -0.00024303	     -0.20826329	     -0.00000000	     -0.00000000	     33.83202942
      2.60866143	     -0.05256657	     -0.00026542	     -0.19387165	     -0.05520517	      0.88251519	     -0.00024376	     -0.20827133	     -0.00000000	     -0.00000000	     33.70436340
      2.60992863	     -0.05257400	     -0.00026523	     -0.19387937	     -0.05521027	      0.88251493	     -0.00024450	     -0.20827904	     -0.00000000	     -0.00000000	     33.74548656
      2.61119583	     -0.05257924	     -0.00026162	     -0.19388500	     -0.05521537	      0.88251469	     -0.00024524	     -0.20828642	     -0.00000000	     -0.00000000	     33.60822509
      2.61246304	     -0.05258304	     -0.00026059	     -0.19388911	     -0.05522044	      0.88251447	     -0.00024598	     -0.20829347	     -0.00000000	     -0.00000000	     33.65807303
      2.61373024	     -0.05258499	     -0.00025594	     -0.19389148	     -0.05522551	      0.88251426	     -0.00024673	     -0.20830019	     -0.00000000	     -0.00000000	     33.51233458
      2.61499744	     -0.05258547	     -0.00025416	     -0.19389230	     -0.05523055	      0.88251407	     -0.00024748	     -0.20830657	     -0.00000000	     -0.00000000	     33.57456290
      2.61626465	     -0.05258409	     -0.00024849	     -0.19389137	     -0.05523558	      0.88251390	     -0.00024823	     -0.20831264	     -0.00000000	     -0.00000000	     33.42014976
      2.61753185	     -0.05258122	     -0.00024594	     -0.19388885	     -0.05524059	      0.88251375	     -0.00024898	     -0.20831838	     -0.00000000	     -0.00000000	     33.49279501
      2.61866269	     -0.05257637	     -0.00024017	     -0.19388442	     -0.05524505	      0.88251362	     -0.00024965	     -0.20832322	     -0.00000000	     -0.00000000	     33.35534072
      2.61979352	     -0.05256882	     -0.00023596	     -0.19387724	     -0.05524949	      0.88251351	     -0.00025032	     -0.20832778	     -0.00000000	     -0.00000000	     33.36255334
      2.62118558	     -0.05255595	     -0.00022865	     -0.19386490	     -0.05525494	      0.88251339	     -0.00025115	     -0.20833294	     -0.00000000	     -0.00000000	     33.28072156
      2.62257763	     -0.05253902	     -0.00022244	     -0.19384845	     -0.05526037	      0.88251330	     -0.00025197	     -0.20833757	     -0.00000000	     -0.00000000	     33.32556546
      2.62373424	     -0.05252178	     -0.00021456	     -0.19383170	     -0.05526487	      0.88251323	     -0.00025266	     -0.20834101	     -0.00000000	     -0.00000000	     33.20667570
      2.62489085	     -0.05250193	     -0.00020813	     -0.19381229	     -0.05526934	      0.88251319	     -0.00025334	     -0.20834404	     -0.00000000	     -0.00000000	     33.21729650
      2.62628599	     -0.05247516	     -0.00019828	     -0.19378611	     -0.05527473	      0.88251315	     -0.00025416	     -0.20834717	     -0.00000000	     -0.00000000	     33.12888335
      2.62768113	     -0.05244606	     -0.00019001	     -0.19375753	     -0.05528009	      0.88251314	     -0.00025498	     -0.20834974	     -0.00000000	     -0.00000000	     33.18340185
      2.62879709	     -0.05242060	     -0.00018061	     -0.19373258	     -0.05528436	      0.88251314	     -0.00025562	     -0.20835142	     -0.00000000	      0.00000000	     33.05434112
      2.62991306	     -0.05239258	     -0.00017264	     -0.19370501	     -0.05528862	      0.88251317	     -0.00025627	     -0.20835275	     -0.00000000	      0.00000000	     33.06167078
      2.63136160	     -0.05235327	     -0.00016047	     -0.19366633	     -0.05529412	      0.88251322	     -0.00025710	     -0.20835394	     -0.00000000	      0.00000000	     32.98699025
      2.63281015	     -0.05230968	     -0.00014958	     -0.19362334	     -0.05529960	      0.88251330	     -0.00025793	     -0.20835454	     -0.00000000	      0.00000000	     33.06320184
      2.63389410	     -0.05227472	     -0.00013873	     -0.19358890	     -0.05530369	      0.88251338	     -0.00025854	     -0.20835457	     -0.00000000	      0.00000000	     32.93510663
      2.63497806	     -0.05223924	     -0.00012948	     -0.19355387	     -0.05530776	      0.88251348	     -0.00025915	     -0.20835428	     -0.00000000	      0.00000000	     32.93452845
      2.63648957	     -0.05218838	     -0.00011512	     -0.19350369	     -0.05531342	      0.88251364	     -0.00025999	     -0.20835339	     -0.00000000	      0.00000000	     32.86614609
      2.63800109	     -0.05213492	     -0.00010223	     -0.19345085	     -0.05531905	      0.88251384	     -0.00026082	     -0.20835198	     -0.00000000	      0.00000000	     32.95674937
      2.63903598	     -0.05209674	     -0.00009070	     -0.19341317	     -0.05532289	      0.88251399	     -0.00026138	     -0.20835071	     -0.00000000	      0.00000000	     32.81879440
      2.64007087	     -0.05205727	     -0.00008065	     -0.19337415	     -0.05532672	      0.88251416	     -0.00026193	     -0.20834920	     -0.00000000	      0.00000000	     32.82204327
      2.64169174	     -0.05199339	     -0.00006359	     -0.19331100	     -0.05533269	      0.88251446	     -0.00026279	     -0.20834635	     -0.00000000	      0.00000000	     32.76810184
      2.64301994	     -0.05194000	     -0.00005038	     -0.19325818	     -0.05533756	      0.88251473	     -0.00026348	     -0.20834363	     -0.00000000	      0.00000000	     32.79775431
      2.64434815	     -0.05188529	     -0.00003524	     -0.19320408	     -0.05534242	      0.88251503	     -0.00026416	     -0.20834057	     -0.00000000	      0.00000000	     32.71197005
      2.64567636	     -0.05182990	     -0.00002227	     -0.19314923	     -0.05534725	      0.88251535	     -0.00026483	     -0.20833721	     -0.00000000	      0.00000000	     32.79210438
      2.64685042	     -0.05178137	     -0.00000821	     -0.19310124	     -0.05535151	      0.88251566	     -0.00026541	     -0.20833403	     -0.00000000	      0.00000000	     32.67124581
      2.64802448	     -0.05173316	      0.00000389	     -0.19305349	     -0.05535576	      0.88251598	     -0.00026599	     -0.20833068	     -0.00000000	      0.00000000	     32.70266720
      2.64919855	     -0.05168445	      0.00001738	     -0.19300530	     -0.05535998	      0.88251633	     -0.00026655	     -0.20832720	     -0.00000000	      0.00000000	     32.64952354
      2.65074728	     -0.05161867	      0.00003404	     -0.19294014	     -0.05536554	      0.88251682	     -0.00026728	     -0.20832239	     -0.00000000	      0.00000000	     32.69674429
      2.65194715	     -0.05156687	      0.00004878	     -0.19288888	     -0.05536983	      0.88251721	     -0.00026783	     -0.20831849	     -0.00000000	      0.00000000	     32.59894731
      2.65314703	     -0.05151469	      0.00006184	     -0.19283717	     -0.05537410	      0.88251763	     -0.00026837	     -0.20831444	     -0.00000000	      0.00000000	     32.63498054
      2.65434690	     -0.05146287	      0.00007617	     -0.19278585	     -0.05537836	      0.88251807	     -0.00026889	     -0.20831026	     -0.00000000	      0.00000000	     32.57338736
      2.65587417	     -0.05139703	      0.00009293	     -0.19272059	     -0.05538376	      0.88251865	     -0.00026955	     -0.20830480	     -0.00000000	      0.00000000	     32.62640798
      2.65705460	     -0.05134561	      0.00010778	     -0.19266967	     -0.05538791	      0.88251912	     -0.00027004	     -0.20830049	     -0.00000000	      0.00000000	     32.52034646
      2.65823503	     -0.05129460	      0.00012088	     -0.19261909	     -0.05539205	      0.88251960	     -0.00027052	     -0.20829609	     -0.00000000	      0.00000000	     32.55196613
      2.65965181	     -0.05123465	      0.00013812	     -0.19255971	     -0.05539700	      0.88252021	     -0.00027109	     -0.20829075	     -0.00000000	      0.00000000	     32.46867891
      2.66106859	     -0.05117604	      0.00015293	     -0.19250158	     -0.05540194	      0.88252083	     -0.00027163	     -0.20828540	     -0.00000000	      0.00000000	     32.58401730
      2.66215118	     -0.05113213	      0.00016672	     -0.19245810	     -0.05540569	      0.88252132	     -0.00027203	     -0.20828132	     -0.00000000	      0.00000000	     32.43958711
      2.66323376	     -0.05108909	      0.00017861	     -0.19241543	     -0.05540943	      0.88252182	     -0.00027243	     -0.20827728	     -0.00000000	      0.00000000	     32.45718788
      2.66475889	     -0.05102954	      0.00019640	     -0.19235642	     -0.05541469	      0.88252254	     -0.00027296	     -0.20827165	     -0.00000000	      0.00000000	     32.39841509
      2.66608749	     -0.05097899	      0.00021055	     -0.19230629	     -0.05541925	      0.88252318	     -0.00027341	     -0.20826682	     -0.00000000	      0.00000000	     32.44751599
      2.66741609	     -0.05092981	      0.00022641	     -0.19225758	     -0.05542379	      0.88252384	     -0.00027384	     -0.20826210	     -0.00000000	      0.00000000	     32.34138332
      2.66874469	     -0.05088165	      0.00023956	     -0.19220979	     -0.05542831	      0.88252450	     -0.00027426	     -0.20825749	     -0.00000000	      0.00000000	     32.44911961
      2.66991939	     -0.05083955	      0.00025365	     -0.19216809	     -0.05543229	      0.88252510	     -0.00027461	     -0.20825349	     -0.00000000	      0.00000000	     32.31645300
      2.67109409	     -0.05079844	      0.00026559	     -0.19212731	     -0.05543627	      0.88252570	     -0.00027495	     -0.20824959	     -0.00000000	      0.00000000	     32.35893109
      2.67226880	     -0.05075882	      0.00027855	     -0.19208805	     -0.05544022	      0.88252631	     -0.00027528	     -0.20824579	     -0.00000000	      0.00000000	     32.29735381
      2.67385011	     -0.05070910	      0.00029425	     -0.19203875	     -0.05544553	      0.88252714	     -0.00027569	     -0.20824090	     -0.00000000	      0.00000000	     32.33488141
      2.67505611	     -0.05067361	      0.00030758	     -0.19200361	     -0.05544956	      0.88252777	     -0.00027599	     -0.20823739	     -0.00000000	      0.00000000	     32.21333199
      2.67626211	     -0.05063940	      0.00031897	     -0.19196969	     -0.05545357	      0.88252841	     -0.00027628	     -0.20823409	     -0.00000000	      0.00000000	     32.25308217
      2.67746811	     -0.05060535	      0.00033151	     -0.19193596	     -0.05545757	      0.88252905	     -0.00027655	     -0.20823099	     -0.00000000	      0.00000000	     32.18937398
      2.67901800	     -0.05056195	      0.00034596	     -0.19189291	     -0.05546270	      0.88252987	     -0.00027688	     -0.20822722	     -0.00000000	      0.00000000	     32.25131928
      2.68020265	     -0.05053046	      0.00035852	     -0.19186173	     -0.05546659	      0.88253050	     -0.00027711	     -0.20822451	     -0.00000000	      0.00000000	     32.12017070
      2.68138730	     -0.05050078	      0.00036906	     -0.19183229	     -0.05547048	      0.88253113	     -0.00027733	     -0.20822198	     -0.00000000	      0.00000000	     32.15192808
      2.68282130	     -0.05046661	      0.00038313	     -0.19179845	     -0.05547516	      0.88253188	     -0.00027758	     -0.20821918	     -0.00000000	      0.00000000	     32.05367741
      2.68425530	     -0.05043397	      0.00039456	     -0.19176606	     -0.05547982	      0.88253264	     -0.00027780	     -0.20821665	     -0.00000000	      0.00000000	     32.18648028
      2.68533779	     -0.05041059	      0.00040555	     -0.19174294	     -0.05548333	      0.88253320	     -0.00027796	     -0.20821494	     -0.00000000	      0.00000000	     32.01542895
      2.68642028	     -0.05038879	      0.00041446	     -0.19172132	     -0.05548682	      0.88253376	     -0.00027810	     -0.20821339	     -0.00000000	      0.00000000	     32.02873527
      2.68797072	     -0.05036024	      0.00042787	     -0.19169305	     -0.05549181	      0.88253456	     -0.00027828	     -0.20821150	     -0.00000000	      0.00000000	     31.95159718
      2.68931146	     -0.05033794	      0.00043789	     -0.19167094	     -0.05549610	      0.88253525	     -0.00027842	     -0.20821019	     -0.00000000	      0.00000000	     31.99747622
      2.69065221	     -0.05031750	      0.00044945	     -0.19165073	     -0.05550038	      0.88253593	     -0.00027854	     -0.20820919	     -0.00000000	      0.00000000	     31.86914339
      2.69199295	     -0.05029877	      0.00045815	     -0.19163214	     -0.05550463	      0.88253660	     -0.00027864	     -0.20820850	     -0.00000000	      0.00000000	     31.98406508
      2.69317026	     -0.05028355	      0.00046809	     -0.19161712	     -0.05550836	      0.88253718	     -0.00027871	     -0.20820815	     -0.00000000	      0.00000000	     31.82777221
      2.69434756	     -0.05026967	      0.00047574	     -0.19160336	     -0.05551207	      0.88253776	     -0.00027876	     -0.20820801	     -0.00000000	      0.00000000	     31.87192539
      2.69552487	     -0.05025710	      0.00048427	     -0.19159093	     -0.05551576	      0.88253833	     -0.00027881	     -0.20820811	     -0.00000000	      0.00000000	     31.80637655
      2.69713625	     -0.05024207	      0.00049412	     -0.19157604	     -0.05552080	      0.88253911	     -0.00027884	     -0.20820861	     -0.00000000	      0.00000000	     31.85649085
      2.69834630	     -0.05023237	      0.00050275	     -0.19156647	     -0.05552456	      0.88253968	     -0.00027885	     -0.20820926	     -0.00000000	      0.00000000	     31.72862853
      2.69955634	     -0.05022413	      0.00050930	     -0.19155831	     -0.05552831	      0.88254024	     -0.00027884	     -0.20821014	     -0.00000000	      0.00000000	     31.77485823
      2.70076638	     -0.05021726	      0.00051669	     -0.19155154	     -0.05553204	      0.88254080	     -0.00027882	     -0.20821126	     -0.00000000	      0.00000000	     31.70544623
      2.70234292	     -0.05021048	      0.00052430	     -0.19154483	     -0.05553688	      0.88254151	     -0.00027877	     -0.20821308	     -0.00000000	      0.00000000	     31.77337314
      2.70352977	     -0.05020680	      0.00053144	     -0.19154123	     -0.05554051	      0.88254204	     -0.00027872	     -0.20821472	     -0.00000000	      0.00000000	     31.63914343
      2.70471662	     -0.05020448	      0.00053653	     -0.19153894	     -0.05554413	      0.88254257	     -0.00027865	     -0.20821658	     -0.00000000	      0.00000000	     31.68238433
      2.70616897	     -0.05020349	      0.00054386	     -0.19153801	     -0.05554853	      0.88254320	     -0.00027855	     -0.20821917	     -0.00000000	      0.00000000	     31.58801972
      2.70747180	     -0.05020454	      0.00054822	     -0.19153905	     -0.05555246	      0.88254376	     -0.00027845	     -0.20822179	     -0.00000000	      0.00000000	     31.67867779
      2.70877463	     -0.05020720	      0.00055443	     -0.19154175	     -0.05555637	      0.88254431	     -0.00027833	     -0.20822469	     -0.00000000	      0.00000000	     31.54464236
      2.71007746	     -0.05021177	      0.00055775	     -0.19154628	     -0.05556026	      0.88254486	     -0.00027819	     -0.20822787	     -0.00000000	      0.00000000	     31.65834598
      2.71138029	     -0.05021815	      0.00056328	     -0.19155267	     -0.05556414	      0.88254540	     -0.00027804	     -0.20823135	     -0.00000000	      0.00000000	     31.50306326
      2.71268311	     -0.05022662	      0.00056547	     -0.19156106	     -0.05556799	      0.88254593	     -0.00027788	     -0.20823512	     -0.00000000	      0.00000000	     31.64157539
      2.71398594	     -0.05023674	      0.00057034	     -0.19157118	     -0.05557183	      0.88254645	     -0.00027770	     -0.20823921	     -0.00000000	      0.00000000	     31.46409793
      2.71528877	     -0.05024884	      0.00057143	     -0.19158318	     -0.05557565	      0.88254697	     -0.00027751	     -0.20824359	     -0.00000000	      0.00000000	     31.62995707
      2.71646059	     -0.05026095	      0.00057499	     -0.19159526	     -0.05557906	      0.88254743	     -0.00027733	     -0.20824780	     -0.00000000	      0.00000000	     31.46644474
      2.71763241	     -0.05027461	      0.00057608	     -0.19160882	     -0.05558246	      0.88254789	     -0.00027713	     -0.20825224	     -0.00000000	      0.00000000	     31.52653707
      2.71904138	     -0.05029283	      0.00057850	     -0.19162696	     -0.05558653	      0.88254843	     -0.00027689	     -0.20825791	     -0.00000000	      0.00000000	     31.43979956
      2.72045035	     -0.05031339	      0.00057844	     -0.19164737	     -0.05559058	      0.88254896	     -0.00027663	     -0.20826393	     -0.00000000	      0.00000000	     31.55704158
      2.72164458	     -0.05033232	      0.00058024	     -0.19166623	     -0.05559399	      0.88254941	     -0.00027641	     -0.20826931	     -0.00000000	      0.00000000	     31.40579403
      2.72283881	     -0.05035299	      0.00057963	     -0.19168675	     -0.05559738	      0.88254985	     -0.00027617	     -0.20827495	     -0.00000000	      0.00000000	     31.46660228
      2.72403305	     -0.05037506	      0.00057977	     -0.19170870	     -0.05560076	      0.88255029	     -0.00027593	     -0.20828084	      0.00000000	      0.00000000	     31.40583785
      2.72563850	     -0.05040725	      0.00057774	     -0.19174066	     -0.05560527	      0.88255088	     -0.00027559	     -0.20828917	      0.00000000	      0.00000000	     31.48220978
      2.72685074	     -0.05043292	      0.00057734	     -0.19176621	     -0.05560866	      0.88255131	     -0.00027533	     -0.20829575	      0.00000000	      0.00000000	     31.35382735
      2.72806297	     -0.05046027	      0.00057456	     -0.19179335	     -0.05561203	      0.88255175	     -0.00027506	     -0.20830259	      0.00000000	      0.00000000	     31.41857871
      2.72927521	     -0.05048897	      0.00057240	     -0.19182187	     -0.05561538	      0.88255217	     -0.00027478	     -0.20830967	      0.00000000	      0.00000000	     31.35964490
      2.73087361	     -0.05052930	      0.00056723	     -0.19186191	     -0.05561976	      0.88255273	     -0.00027441	     -0.20831940	      0.00000000	      0.00000000	     31.44479316
      2.73206539	     -0.05056066	      0.00056458	     -0.19189308	     -0.05562302	      0.88255315	     -0.00027412	     -0.20832693	      0.00000000	      0.00000000	     31.31526890
      2.73325718	     -0.05059344	      0.00055967	     -0.19192561	     -0.05562625	      0.88255356	     -0.00027384	     -0.20833469	      0.00000000	      0.00000000	     31.37238706
      2.73472112	     -0.05063505	      0.00055470	     -0.19196695	     -0.05563020	      0.88255406	     -0.00027348	     -0.20834453	      0.00000000	      0.00000000	     31.27997828
      2.73602643	     -0.05067410	      0.00054787	     -0.19200570	     -0.05563369	      0.88255451	     -0.00027315	     -0.20835358	      0.00000000	      0.00000000	     31.38560798
      2.73733174	     -0.05071429	      0.00054301	     -0.19204564	     -0.05563717	      0.88255495	     -0.00027283	     -0.20836289	      0.00000000	      0.00000000	     31.24249420
      2.73863705	     -0.05075644	      0.00053522	     -0.19208747	     -0.05564062	      0.88255539	     -0.00027250	     -0.20837246	      0.00000000	      0.00000000	     31.36140168
      2.73994236	     -0.05079926	      0.00052974	     -0.19213003	     -0.05564406	      0.88255583	     -0.00027217	     -0.20838227	      0.00000000	      0.00000000	     31.20668755
      2.74124767	     -0.05084387	      0.00052085	     -0.19217429	     -0.05564747	      0.88255628	     -0.00027184	     -0.20839231	      0.00000000	      0.00000000	     31.35111691
      2.74255298	     -0.05088878	      0.00051465	     -0.19221894	     -0.05565086	      0.88255672	     -0.00027150	     -0.20840258	      0.00000000	      0.00000000	     31.17912301
      2.74385829	     -0.05093563	      0.00050457	     -0.19226543	     -0.05565423	      0.88255715	     -0.00027117	     -0.20841305	      0.00000000	      0.00000000	     31.34551217
      2.74516360	     -0.05098249	      0.00049776	     -0.19231202	     -0.05565758	      0.88255759	     -0.00027084	     -0.20842372	      0.00000000	      0.00000000	     31.14845459
      2.74632611	     -0.05102585	      0.00048819	     -0.19235504	     -0.05566054	      0.88255798	     -0.00027054	     -0.20843338	      0.00000000	      0.00000000	     31.26917069
      2.74748862	     -0.05106927	      0.00048057	     -0.19239818	     -0.05566349	      0.88255837	     -0.00027025	     -0.20844318	      0.00000000	      0.00000000	     31.18387485
      2.74891150	     -0.05112376	      0.00046918	     -0.19245228	     -0.05566707	      0.88255885	     -0.00026989	     -0.20845535	      0.00000000	      0.00000000	     31.24183715
      2.75033438	     -0.05117856	      0.00045946	     -0.19250675	     -0.05567063	      0.88255933	     -0.00026953	     -0.20846770	      0.00000000	      0.00000000	     31.10898614
      2.75151508	     -0.05122558	      0.00044852	     -0.19255340	     -0.05567356	      0.88255973	     -0.00026924	     -0.20847808	      0.00000000	      0.00000000	     31.22359059
      2.75269578	     -0.05127268	      0.00043935	     -0.19260021	     -0.05567648	      0.88256012	     -0.00026895	     -0.20848858	      0.00000000	      0.00000000	     31.14368187
      2.75412541	     -0.05133123	      0.00042607	     -0.19265833	     -0.05567998	      0.88256060	     -0.00026861	     -0.20850144	      0.00000000	      0.00000000	     31.21250635
      2.75555505	     -0.05139003	      0.00041484	     -0.19271678	     -0.05568347	      0.88256108	     -0.00026826	     -0.20851446	      0.00000000	      0.00000000	     31.06460310
      2.75669034	     -0.05143823	      0.00040309	     -0.19276462	     -0.05568621	      0.88256146	     -0.00026800	     -0.20852491	      0.00000000	      0.00000000	     31.17111235
      2.75782563	     -0.05148616	      0.00039331	     -0.19281225	     -0.05568894	      0.88256184	     -0.00026773	     -0.20853545	      0.00000000	      0.00000000	     31.09697706
      2.75931185	     -0.05154979	      0.00037892	     -0.19287546	     -0.05569250	      0.88256234	     -0.00026739	     -0.20854936	      0.00000000	      0.00000000	     31.13724857
      2.76079808	     -0.05161298	      0.00036651	     -0.19293829	     -0.05569602	      0.88256283	     -0.00026706	     -0.20856339	      0.00000000	      0.00000000	     30.99557096
      2.76189440	     -0.05166070	      0.00035456	     -0.19298568	     -0.05569860	      0.88256319	     -0.00026682	     -0.20857380	      0.00000000	      0.00000000	     31.10077210
      2.76299072	     -0.05170783	      0.00034441	     -0.19303252	     -0.05570117	      0.88256355	     -0.00026659	     -0.20858426	      0.00000000	      0.00000000	     31.04528282
      2.76454793	     -0.05177527	      0.00032849	     -0.19309952	     -0.05570479	      0.88256406	     -0.00026627	     -0.20859917	      0.00000000	      0.00000000	     31.07604033
      2.76588064	     -0.05183278	      0.00031607	     -0.19315671	     -0.05570786	      0.88256449	     -0.00026600	     -0.20861197	      0.00000000	      0.00000000	     30.97379400
      2.76721335	     -0.05189117	      0.00030149	     -0.19321471	     -0.05571092	      0.88256492	     -0.00026574	     -0.20862479	      0.00000000	      0.00000000	     31.05649443
      2.76854605	     -0.05194880	      0.00028927	     -0.19327202	     -0.05571395	      0.88256535	     -0.00026548	     -0.20863765	      0.00000000	      0.00000000	     30.91785780
      2.76987876	     -0.05200727	      0.00027359	     -0.19333009	     -0.05571696	      0.88256577	     -0.00026524	     -0.20865051	      0.00000000	      0.00000000	     31.06988951
      2.77102846	     -0.05205649	      0.00026303	     -0.19337906	     -0.05571954	      0.88256612	     -0.00026504	     -0.20866161	      0.00000000	      0.00000000	     30.91211935
      2.77217817	     -0.05210624	      0.00025025	     -0.19342848	     -0.05572210	      0.88256648	     -0.00026484	     -0.20867270	      0.00000000	      0.00000000	     30.95301868
      2.77361250	     -0.05216768	      0.00023587	     -0.19348958	     -0.05572528	      0.88256691	     -0.00026461	     -0.20868652	      0.00000000	      0.00000000	     30.86803454
      2.77504683	     -0.05222939	      0.00021947	     -0.19355090	     -0.05572842	      0.88256734	     -0.00026439	     -0.20870030	      0.00000000	      0.00000000	     30.97174005
      2.77619780	     -0.05227796	      0.00020883	     -0.19359923	     -0.05573093	      0.88256767	     -0.00026421	     -0.20871133	      0.00000000	      0.00000000	     30.82000821
      2.77734876	     -0.05232674	      0.00019617	     -0.19364772	     -0.05573343	      0.88256801	     -0.00026405	     -0.20872233	      0.00000000	      0.00000000	     30.85747609
      2.77880542	     -0.05238767	      0.00018169	     -0.19370834	     -0.05573656	      0.88256842	     -0.00026386	     -0.20873619	      0.00000000	      0.00000000	     30.77255295
      2.78026208	     -0.05244861	      0.00016517	     -0.19376891	     -0.05573967	      0.88256882	     -0.00026367	     -0.20874998	      0.00000000	      0.00000000	     30.88823608
      2.78136554	     -0.05249385	      0.00015525	     -0.19381396	     -0.05574201	      0.88256912	     -0.00026354	     -0.20876037	      0.00000000	      0.00000000	     30.72848916
      2.78246899	     -0.05253917	      0.00014346	     -0.19385903	     -0.05574433	      0.88256941	     -0.00026342	     -0.20877072	      0.00000000	      0.00000000	     30.75076777
      2.78399603	     -0.05260085	      0.00012845	     -0.19392041	     -0.05574752	      0.88256980	     -0.00026326	     -0.20878495	      0.00000000	      0.00000000	     30.67912124
      2.78552307	     -0.05266200	      0.00011137	     -0.19398121	     -0.05575068	      0.88257018	     -0.00026312	     -0.20879906	      0.00000000	      0.00000000	     30.81285602
      2.78657764	     -0.05270317	      0.00010218	     -0.19402223	     -0.05575285	      0.88257043	     -0.00026303	     -0.20880873	      0.00000000	      0.00000000	     30.64279424
      2.78763221	     -0.05274413	      0.00009130	     -0.19406299	     -0.05575501	      0.88257068	     -0.00026295	     -0.20881832	      0.00000000	      0.00000000	     30.65086598
      2.78926227	     -0.05280645	      0.00007570	     -0.19412503	     -0.05575831	      0.88257105	     -0.00026284	     -0.20883301	      0.00000000	      0.00000000	     30.58101080
      2.79060338	     -0.05285719	      0.00006193	     -0.19417553	     -0.05576101	      0.88257135	     -0.00026276	     -0.20884496	      0.00000000	      0.00000000	     30.62240318
      2.79194449	     -0.05290694	      0.00005008	     -0.19422509	     -0.05576368	      0.88257163	     -0.00026269	     -0.20885678	      0.00000000	      0.00000000	     30.50736202
      2.79328561	     -0.05295605	      0.00003596	     -0.19427395	     -0.05576634	      0.88257190	     -0.00026263	     -0.20886848	      0.00000000	      0.00000000	     30.61149891
      2.79447827	     -0.05299865	      0.00002608	     -0.19431642	     -0.05576868	      0.88257213	     -0.00026259	     -0.20887875	      0.00000000	      0.00000000	     30.46633507
      2.79567092	     -0.05304059	      0.00001428	     -0.19435818	     -0.05577101	      0.88257235	     -0.00026255	     -0.20888891	      0.00000000	      0.00000000	     30.51268688
      2.79686358	     -0.05308154	      0.00000405	     -0.19439899	     -0.05577332	      0.88257256	     -0.00026253	     -0.20889894	      0.00000000	      0.00000000	     30.43871665
      2.79840660	     -0.05313338	     -0.00001028	     -0.19445063	     -0.05577628	      0.88257282	     -0.00026251	     -0.20891172	      0.00000000	      0.00000000	     30.48056111
      2.79961893	     -0.05317300	     -0.00001951	     -0.19449017	     -0.05577859	      0.88257301	     -0.00026250	     -0.20892159	      0.00000000	      0.00000000	     30.35235182
      2.80083126	     -0.05321193	     -0.00003035	     -0.19452896	     -0.05578089	      0.88257320	     -0.00026251	     -0.20893132	      0.00000000	      0.00000000	     30.38903488
      2.80204359	     -0.05324985	     -0.00003968	     -0.19456679	     -0.05578316	      0.88257337	     -0.00026252	     -0.20894090	      0.00000000	      0.00000000	     30.31370537
      2.80357251	     -0.05329609	     -0.00005272	     -0.19461289	     -0.05578601	      0.88257357	     -0.00026255	     -0.20895275	      0.00000000	      0.00000000	     30.36750345
      2.80476372	     -0.05333083	     -0.00006082	     -0.19464759	     -0.05578821	      0.88257372	     -0.00026259	     -0.20896179	      0.00000000	      0.00000000	     30.23943165
      2.80595492	     -0.05336462	     -0.00007047	     -0.19468129	     -0.05579039	      0.88257386	     -0.00026263	     -0.20897067	      0.00000000	      0.00000000	     30.27086533
      2.80714613	     -0.05339736	     -0.00007875	     -0.19471398	     -0.05579256	      0.88257398	     -0.00026268	     -0.20897937	      0.00000000	      0.00000000	     30.20546802
      2.80874122	     -0.05343957	     -0.00009086	     -0.19475612	     -0.05579543	      0.88257414	     -0.00026276	     -0.20899075	      0.00000000	      0.00000000	     30.24904275
      2.80992343	     -0.05346949	     -0.00009784	     -0.19478604	     -0.05579755	      0.88257425	     -0.00026282	     -0.20899897	      0.00000000	      0.00000000	     30.12920289
      2.81110564	     -0.05349827	     -0.00010624	     -0.19481479	     -0.05579965	      0.88257434	     -0.00026290	     -0.20900700	      0.00000000	      0.00000000	     30.15690190
      2.81255264	     -0.05353195	     -0.00011456	     -0.19484848	     -0.05580219	      0.88257445	     -0.00026300	     -0.20901656	      0.00000000	      0.00000000	     30.06625440
      2.81383838	     -0.05356059	     -0.00012332	     -0.19487709	     -0.05580443	      0.88257453	     -0.00026310	     -0.20902482	      0.00000000	      0.00000000	     30.12836234
      2.81512412	     -0.05358787	     -0.00012956	     -0.19490443	     -0.05580666	      0.88257460	     -0.00026321	     -0.20903284	      0.00000000	      0.00000000	     30.01234725
      2.81640986	     -0.05361367	     -0.00013766	     -0.19493024	     -0.05580887	      0.88257467	     -0.00026333	     -0.20904062	      0.00000000	      0.00000000	     30.08402798
      2.81769560	     -0.05363772	     -0.00014296	     -0.19495438	     -0.05581105	      0.88257472	     -0.00026345	     -0.20904815	      0.00000000	      0.00000000	     29.96448471
      2.81898134	     -0.05366017	     -0.00015030	     -0.19497686	     -0.05581322	      0.88257477	     -0.00026358	     -0.20905541	      0.00000000	      0.00000000	     30.04270427
      2.82026708	     -0.05368102	     -0.00015461	     -0.19499784	     -0.05581538	      0.88257481	     -0.00026372	     -0.20906241	      0.00000000	      0.00000000	     29.91487988
      2.82155282	     -0.05370020	     -0.00016119	     -0.19501708	     -0.05581751	      0.88257484	     -0.00026387	     -0.20906912	      0.00000000	      0.00000000	     30.00203204
      2.82283856	     -0.05371748	     -0.00016446	     -0.19503452	     -0.05581963	      0.88257486	     -0.00026402	     -0.20907555	      0.00000000	      0.00000000	     29.86864867
      2.82412430	     -0.05373301	     -0.00017024	     -0.19505014	     -0.05582173	      0.88257487	     -0.00026418	     -0.20908169	      0.00000000	      0.00000000	     29.96415904
      2.82541003	     -0.05374665	     -0.00017244	     -0.19506397	     -0.05582381	      0.88257488	     -0.00026435	     -0.20908752	      0.00000000	      0.00000000	     29.82155808
      2.82669577	     -0.05375847	     -0.00017743	     -0.19507591	     -0.05582587	      0.88257488	     -0.00026452	     -0.20909304	      0.00000000	     -0.00000000	     29.92658875
      2.82798151	     -0.05376854	     -0.00017853	     -0.19508621	     -0.05582792	      0.88257488	     -0.00026470	     -0.20909824	      0.00000000	     -0.00000000	     29.77380992
      2.82913385	     -0.05377625	     -0.00018208	     -0.19509405	     -0.05582974	      0.88257487	     -0.00026486	     -0.20910264	      0.00000000	     -0.00000000	     29.84341836
      2.83028619	     -0.05378275	     -0.00018322	     -0.19510076	     -0.05583154	      0.88257486	     -0.00026503	     -0.20910678	      0.00000000	     -0.00000000	     29.76825894
      2.83168963	     -0.05378898	     -0.00018563	     -0.19510721	     -0.05583372	      0.88257484	     -0.00026524	     -0.20911150	      0.00000000	     -0.00000000	     29.79427375
      2.83309307	     -0.05379297	     -0.00018567	     -0.19511149	     -0.05583589	      0.88257482	     -0.00026545	     -0.20911585	      0.00000000	     -0.00000000	     29.69275075
[truncated: 308,925 more chars]
